# Supplementary material for: Distinguishing patients with idiopathic epilepsy from solitary cysticercus granuloma epilepsy and biochemical phenotype assessment using a serum biomolecule profiling platform
Source: PLoS One. 2020 Aug 21;15(8):e0237064. doi: 10.1371/journal.pone.0237064 (PMC7527271; doi:10.1371/journal.pone.0237064)
Supplement: S1 File — (XLSX) [file pone.0237064.s007.xlsx]

## Sheet: S1_File_ raw for export recoded
injection	1	2	3	1	2	3	1	2	3	1	2	3	1	2	3	1	2	3	1	2	3	1	2	3	1	2	3	1	2	3	1	2	3	1	2	3	1	2	3	1	2	3	1	2	3	1	2	3	1
codedpatientnumber	Patient_01	Patient_01	Patient_01	Patient_02	Patient_02	Patient_02	Patient_03	Patient_03	Patient_03	Patient_04	Patient_04	Patient_04	Patient_05	Patient_05	Patient_05	Patient_06	Patient_06	Patient_06	Patient_07	Patient_07	Patient_07	Patient_08	Patient_08	Patient_08	Patient_09	Patient_09	Patient_09	Patient_10	Patient_10	Patient_10	Patient_11	Patient_11	Patient_11	Patient_12	Patient_12	Patient_12	Patient_13	Patient_13	Patient_13	Patient_14	Patient_14	Patient_14	Patient_15	Patient_15	Patient_15	Patient_16	Patient_16	Patient_16	Patient_17
400	50837	7940	8980	30023	16062	966	26693	14420	18905	32771	36729	43979	0	10864	26557	14566	6375	19417	40482	42964	7332	21610	0	22651	17479	21421	11590	7749	19054	27024	36211	16635	14864	2255	10967	13976	3686	46249	0	5783	26861	3208	7716	14907	16689	31227	28316	23208	12192
401	0	54913	33616	20330	27448	47106	13641	45656	22139	34589	32886	22152	37989	21050	21044	16200	1464	15607	11576	42355	44479	13171	23320	17826	23929	17763	10215	53152	57249	76177	44815	43015	26172	19303	8367	18966	18771	5779	42110	21240	14658	16983	37051	19767	5268	11565	13351	2242	12801
402	21708	25749	26968	22100	21984	16394	2701	27756	15367	27354	19126	9123	15125	12841	243	0	19460	6250	16512	7731	28878	27911	21721	29	12144	12312	6183	26741	9125	13798	47645	13548	32656	8996	6753	6095	12718	13024	19990	17848	1085	0	0	13499	23222	30083	2106	6125	139
403	23421	17345	19214	33509	24438	29251	27390	18482	12333	22712	43488	28603	19811	1623	4258	14780	5757	13797	20451	14321	17230	21722	13259	31728	25294	10242	18105	16003	7073	39027	21136	25265	8803	26217	196	26464	22714	6490	32430	6753	12419	10840	22548	18548	11175	9647	0	6878	16047
404	2493	0	16455	0	5898	30368	30127	20185	589	13523	8026	18312	7732	11417	9808	7216	1417	4560	7238	1896	18223	13642	9414	0	4155	29101	12085	11211	18635	0	16047	10619	9842	15422	6600	0	25925	10186	15963	4610	13876	4148	16735	6834	4129	17883	28211	6994	6667
405	6164	9019	22392	9788	14027	12210	4324	12695	12523	17560	29290	38793	16328	6872	8222	5872	10853	10818	11050	11701	19270	2760	2392	8351	15874	9678	14282	26738	23674	35487	24206	20780	10135	20373	8655	7020	14732	25463	18969	11020	0	7086	13209	6885	11818	16192	14365	1152	12925
406	783	7457	19839	15532	5080	4491	18993	16556	0	16784	13287	5340	7926	0	10063	1211	189	1620	3942	15690	9183	3434	3973	6730	8678	4263	4800	15402	21201	19290	10651	8708	12834	4727	2045	1287	1772	8545	15039	0	2022	1622	5406	22142	17920	0	3199	3582	5499
407	19189	9335	21708	6509	20901	17593	2349	4010	18908	26542	18441	10246	4418	5635	10035	2750	4508	500	20222	7648	4840	15652	18982	5202	5555	6742	11161	17348	9676	15550	11487	8021	6320	6739	0	12788	43877	14164	23955	4133	20481	21386	18333	16650	10390	6776	16742	5262	4379
408	11831	11644	19567	1677	6041	1979	9451	2174	16865	30590	18451	13503	0	9239	0	767	23777	5092	3931	16389	17677	7249	10267	17277	7540	12785	15585	6813	10160	8331	24327	17244	10887	17918	4829	251	8429	11938	8303	0	15427	4732	0	1456	21033	5525	1662	8643	13869
409	10082	16681	9327	28406	12707	9044	14154	7824	13485	37520	41426	32232	15798	8289	28771	10595	13365	11349	41909	29962	10498	17170	6384	20213	4798	16395	3564	40583	31441	26040	10852	11235	23812	11455	14942	13719	18660	18219	19386	14602	11365	27076	8586	8465	3454	9546	11278	12733	6920
410	777	0	0	4081	3717	16860	9582	10151	9052	5903	2378	12803	6638	8991	17718	9872	0	0	916	91	10503	8465	10928	8220	2633	4103	8466	2168	5417	0	14432	10734	8027	9817	5086	6208	16625	11009	19141	2882	4913	0	12043	4971	1829	3233	15264	19043	192
411	18406	18142	9546	0	20600	12382	16421	8430	5355	12336	15926	12944	6212	2543	10434	2421	14336	13340	22005	15634	10101	19821	0	19056	7012	11243	10762	30882	26453	38831	6848	22733	9830	15113	4113	5594	31869	20168	13886	746	9378	19130	10506	7480	11925	17572	6254	12552	13103
412	8524	13980	21861	14864	1086	14158	10777	11867	7842	10137	18888	40525	6162	6116	0	7949	3873	5689	13497	13663	13251	10363	10638	8793	27359	11164	1659	26807	15711	10569	20406	6751	16315	14368	2970	17424	14543	17532	12176	10638	12271	2875	14853	16633	6750	6735	22207	8298	11796
413	14226	39465	23420	41990	46048	36151	19567	12986	29303	36849	60828	13681	9792	17038	27154	19492	23514	15125	29258	15155	14298	28325	19843	17099	13227	21137	18177	43512	28096	24640	28068	23504	9246	4886	24537	17698	66208	22482	52367	26530	26478	14771	21508	15238	22548	48341	9324	22900	33382
414	18191	0	5764	18997	11816	0	661	9229	28879	11665	28732	60419	12125	12873	12868	1432	2356	6435	5667	53994	11969	228	4963	4283	5072	12722	14106	32532	26857	15153	18351	10563	20759	11436	7986	3679	5344	17297	8343	14854	33706	10925	19782	29113	18383	18110	7344	7274	13581
415	14519	12450	40362	21266	20847	13064	17034	7286	6763	26110	42218	14211	6372	6272	24441	16812	15829	11118	29604	24577	22287	15004	12406	10096	16692	11223	10134	23069	36167	33720	33612	17223	29469	20227	6172	1954	8612	8314	15804	0	9045	20086	17470	8118	6887	8121	6283	7060	13485
416	0	20671	20680	19565	16613	9285	4421	10937	4418	10560	11963	11371	18280	1817	22147	16754	4774	10373	4572	14848	20403	16091	20366	3695	12176	11943	2506	17509	15457	3692	15623	6264	9863	10922	5847	3717	20275	5782	15416	5137	2522	15965	12574	2511	22777	14567	2717	15198	3436
417	23465	21009	20233	31715	5653	20447	4551	3438	18560	24879	22640	16067	53	21524	5132	10097	6982	1500	14603	9759	16476	22583	9199	13617	9172	19455	23718	17813	17329	11336	35022	19136	15310	2921	7053	4544	17569	21579	35250	9198	14098	11705	11004	27297	7609	7823	7073	29236	20526
418	9410	12601	181	9481	8988	20400	19025	21085	25587	27992	24197	18556	11360	5843	3316	6786	1264	2997	13246	10684	13955	11819	10553	8399	4438	12615	2094	15659	17236	18571	18037	7739	10632	15613	2499	11369	5785	11132	27006	13401	13703	0	17953	9456	10997	4663	0	2215	6925
419	13358	28141	27281	25763	16840	7706	4339	10041	3404	28594	40131	31547	11943	8836	28244	3465	14867	9984	30667	11770	1819	16925	6668	18641	25360	7869	864	26069	37395	20725	9804	12350	6550	7419	5812	20549	13107	10027	29658	2658	5265	10840	7013	3771	5525	14617	30674	0	19176
420	6148	2418	37743	22060	17029	2611	7759	8772	11525	8195	19175	5482	5359	10414	904	3573	0	2891	1354	12094	4331	11460	22322	14229	5594	24630	17057	30712	16297	7810	8721	687	17960	4670	13482	268	1455	1635	28661	0	0	15779	6063	12204	6374	1453	3230	7492	1245
421	12505	10215	5736	19097	0	12033	16603	30387	14470	20988	20165	32500	4669	156	7147	15962	1800	2878	29912	1220	20419	7655	9775	4792	8000	15304	190	14787	20909	15688	16123	25655	18415	8404	6915	5286	17068	13092	8566	21794	6460	13839	21626	32603	10920	11449	5155	19781	29882
422	0	9034	4027	2304	1558	4372	4732	14370	16621	19482	15731	14026	10500	5492	682	6501	10914	7455	5120	8035	9718	11183	7773	4236	6789	7861	34568	9804	15997	0	14678	0	12580	141	0	13668	14083	7165	16295	2791	3251	0	4667	6841	9266	11231	3785	5088	2386
423	11900	20345	32046	29471	15467	25148	19011	16924	0	26468	23824	15669	3192	0	24414	6264	6455	11958	10987	16208	3356	3259	2872	24564	19440	10476	9380	19765	28818	44880	20159	27131	8279	33808	3388	3764	13833	14802	8582	4062	16924	12643	9218	2593	25481	11770	7207	10186	9005
424	2578	0	7237	7022	22417	0	1675	4937	16557	19515	16276	13883	23	29011	0	8564	989	2368	8585	11341	3387	6489	3886	23799	7584	10744	14407	14561	19067	11450	12700	8598	12678	6619	5623	9	9937	0	3811	18524	12727	14855	23470	9481	3039	2143	30365	3989	7664
425	25851	14822	35342	35556	406	25477	8673	8382	14266	48613	60286	33179	30596	19734	34143	16799	10110	12845	13502	16149	13585	7427	13498	20307	23358	14584	6744	59201	39904	24621	49226	21370	17464	15154	3897	16573	20248	10715	23703	0	24266	25112	4438	1921	10730	15205	25674	10893	9542
426	0	5527	18159	1634	25469	14540	27493	13305	5054	40443	21801	10362	559	7308	0	6059	4986	20018	7986	4295	3102	2707	19484	16922	28159	10549	13262	17085	5943	5665	23049	15510	36	3540	0	10633	131	10368	14566	28448	9873	10079	14640	22675	14384	21917	4467	13094	17592
427	41613	387	16845	10882	16228	10889	15099	9161	26718	15529	49969	23806	22520	13455	49806	11801	15951	5593	12039	9941	25531	17297	12348	11892	15613	13802	11064	43015	20860	20468	34503	9883	22374	20339	3966	18906	8658	14219	9627	3362	2057	28099	18699	10374	15830	4003	9199	3709	26756
428	0	10043	1681	16798	2428	4906	0	12290	22333	41747	36451	21372	12954	1413	0	7257	0	514	7391	5557	0	16046	26432	157	0	9295	9953	26447	31004	30249	12196	3400	12406	6591	0	2239	6299	3985	6101	4495	19609	0	8712	24900	9386	23664	8081	0	1325
429	37192	32055	32755	34498	25017	37317	32561	13172	11407	54142	56444	52484	49238	35067	22544	31705	13314	22889	29592	50478	33258	24192	0	29627	27281	37704	9784	38852	17136	39986	47955	31582	20803	37802	37910	32166	42870	29212	47149	27541	19956	29819	21341	25220	10991	26310	16910	36001	17584
430	1041	13249	8526	0	5736	10482	22190	20162	396	17341	54084	5361	3825	0	0	1917	4781	11197	43255	6379	11143	18315	39720	16826	1639	7785	2483	22331	7389	9968	10292	2917	12438	12122	4741	0	26164	42240	0	0	1406	8063	7493	24901	3575	25661	11523	7572	18386
431	44303	28909	60431	34716	30190	19833	3224	15179	13463	40445	26762	41777	27921	23402	40605	14104	24403	31703	9098	33746	29031	23192	12151	14147	40998	30786	31465	21364	47295	25447	46496	20179	27914	27215	16424	10355	15140	26424	23890	41289	26262	57077	17965	1701	25913	15722	12754	54798	7360
432	0	0	0	8286	30003	4942	17791	8235	11743	8975	21411	30318	3083	10280	3715	11837	1641	12121	16673	18275	131	0	6331	3470	11300	0	14102	8182	12643	5292	6228	6838	19254	7828	15109	3020	15967	20669	15103	0	4225	6067	2857	0	0	10531	792	0	13634
433	25505	20365	34178	17936	18875	23967	14369	13761	22770	44269	37336	21554	16372	9359	13965	24578	11680	10347	14997	26470	39323	24466	25019	21113	34046	24494	22118	40629	31485	50651	53415	22697	17136	21244	14740	33224	28150	13123	22053	27950	20670	44205	24975	14868	26789	49927	11712	15158	6318
434	687	3423	3608	27129	0	18296	3943	1465	10969	24217	21330	14825	5665	1150	0	2999	1968	7890	10403	6024	10365	1570	11503	1349	12786	12036	19189	894	7117	2088	11182	215	13134	597	0	12041	7554	3605	0	0	35915	4135	5937	11604	1279	0	4267	17419	21471
435	30131	17694	48627	6779	12923	25027	21451	24741	9571	22252	21124	34780	3136	26174	14543	12375	20405	12009	12788	13571	18227	20551	12643	24439	20140	15030	4534	31354	16943	33244	50350	25106	16511	18847	16420	8486	44610	8247	26016	19824	10539	27921	18830	23395	14323	33523	17991	5018	0
436	0	3179	12841	9590	6843	24098	6532	7623	6956	0	16635	21487	237	0	0	5888	7817	1583	1873	0	2671	15466	1082	3864	3588	6719	252	5648	33211	4085	0	524	6595	8625	19800	0	4978	16710	8653	0	3707	4384	13676	2062	4794	0	14474	11274	15449
437	31526	8372	8556	16145	24391	12626	7787	13260	11652	49056	45392	48778	16745	18515	22112	20332	2409	7896	20977	37503	4697	38959	18997	2806	27667	9870	18753	23618	18392	38898	33183	8486	17355	5777	6739	15931	12240	9630	12370	7387	18588	31475	4115	10125	7874	14198	17884	9830	27014
438	0	2354	3149	41216	13740	10597	708	0	46	34732	44702	911	9530	8279	0	0	3503	7348	2739	11151	8678	4965	0	24801	7481	4792	8443	23059	24169	23217	11884	0	8142	11011	0	4934	12830	13108	14560	0	0	0	28032	2652	11071	4151	197	23087	20525
439	18458	19453	17854	0	28114	32218	12755	24411	7747	17456	41845	43208	3215	13829	7057	26451	11729	12030	19453	15777	27988	30691	20325	10026	16237	15574	9687	21445	30393	42412	31515	15388	12032	6065	13957	15162	28197	40669	17084	12117	25946	28678	1663	9429	7490	24131	18298	407	12931
440	7737	29	2660	8714	21742	1612	11379	3634	13354	7067	14092	15237	7421	0	1382	16802	9136	6621	0	13702	0	24912	0	0	16335	13616	4933	2696	6370	27456	8652	4012	4881	7059	5101	0	12276	8604	21335	20849	4315	2321	976	0	0	0	4804	27122	16354
441	10611	13924	31475	9695	2918	32885	10434	14123	4650	24265	65706	29240	5766	14116	26673	15382	9569	17419	37264	29607	41133	19383	25410	27776	9269	8373	9234	26530	60623	8917	31008	11893	15974	5143	8684	20866	29891	27832	19170	14164	8251	36806	13546	19901	8529	27281	14247	18934	10700
442	24579	0	3203	23810	2675	24719	28391	2307	11575	0	21976	13297	5409	9130	0	3807	2206	0	4802	19499	144	17294	8142	0	9059	2594	0	17776	20720	5765	9340	0	276	26037	0	6604	3105	8414	9337	28483	17605	24264	14240	941	9482	7409	0	27682	12786
443	14110	20461	35303	28164	32461	13007	2876	16107	10433	71226	82165	57587	13868	20338	20230	9545	13902	11043	25894	16686	26220	12181	6484	24013	20794	9309	30113	71484	35647	48057	26015	29237	30020	8618	6379	6363	7334	21761	15807	18235	9074	11418	10355	18768	14058	22775	23450	7017	24702
444	4222	15005	11268	1244	0	15603	1833	12333	11824	33200	33777	19564	15135	5678	1944	9240	3379	11166	14882	15382	20210	24975	6594	0	0	12214	6720	15559	17046	11963	5312	1996	127	17440	10414	124	0	2649	8153	11115	9859	0	5956	9631	1153	422	14297	2359	11899
445	24874	21818	34029	46588	46073	28109	32401	29114	25634	25655	48898	49006	37972	25723	25871	14697	28005	21312	35029	19666	11253	34688	20003	28584	43227	24195	12429	45573	47441	35689	46618	32063	26847	27415	3421	29563	37600	40908	33837	33569	20316	38736	36990	22764	24695	13874	42029	6767	25177
446	7652	39021	11251	5680	2105	9996	35656	6861	2959	25906	56227	13326	15843	0	12209	10187	13548	9927	21372	5992	18133	0	1718	25500	18729	11355	13495	33302	17409	21244	17887	10867	26080	11597	3526	17749	6456	13189	8490	31174	11703	23782	35016	5697	7846	31363	10083	0	5208
447	11029	0	30806	23143	21419	4706	5309	24003	19424	32509	40611	46218	14591	16445	19723	3706	2083	19050	11228	13779	17775	35870	25636	15464	23939	15313	9763	28343	27523	29840	33471	8383	34366	16005	3034	11773	32185	21107	20404	18527	11963	12856	1710	35261	11562	20125	22292	31030	18304
448	9755	3139	36539	11728	6816	20791	15047	8232	5290	18315	20029	17447	6094	4252	8302	16003	5201	0	27840	7831	13382	1322	13217	546	8313	13401	6577	12303	12711	14698	19912	4582	7541	3010	7927	1576	18601	2474	18792	23116	12072	11974	9131	3784	10167	10579	0	9365	6347
449	9066	23040	9742	16997	22770	10761	7172	14899	14340	20805	29922	21703	8174	7215	2065	9567	3841	12202	14054	10242	23011	7133	2660	1169	15742	1793	10135	33193	20128	0	13473	23154	10507	6422	5642	8967	11800	18366	22553	8082	32195	8389	9249	12569	9746	40726	14618	6947	11515
450	21915	3123	4093	6071	22768	511	14230	3866	15391	19651	6738	29677	7261	3346	888	0	6922	3477	12086	5449	6136	17366	1380	9781	11304	20216	6432	19610	27299	10691	0	13679	3169	1608	4004	3808	11391	5485	11509	9398	16331	114	12869	9356	10628	0	28415	4403	5754
451	3824	18048	6912	20187	3474	8764	19282	12535	6578	20538	36638	19668	5938	8268	9941	8630	6037	19006	12934	13382	13416	3605	1414	10293	12701	3973	10209	37795	32366	25617	25964	24064	11254	12822	781	315	11983	16279	11584	19958	13726	35888	9024	2129	5377	16984	0	2297	10744
452	14141	13242	12303	4343	0	4549	12388	5221	10587	8478	33055	10972	1252	7029	8879	3592	4069	11309	0	3016	0	15122	4694	4893	4464	9836	9387	15803	16411	24985	14622	8230	7446	11292	2326	18614	10017	4242	12260	5646	1002	3886	1774	1317	10630	0	30411	11793	21702
453	17452	22696	6688	21497	30569	25519	6389	10383	12414	59112	41245	13318	10141	1081	12873	10149	5249	9557	28866	3767	25198	17983	0	4377	11733	10444	0	26992	16049	33367	48508	24371	22811	11308	4047	8550	23728	25704	48543	21200	19130	16551	3702	17527	2196	27381	3757	19292	6699
454	23837	0	3242	4017	31508	29304	27777	6477	8628	19346	20818	20416	18873	5434	7578	2132	24072	16956	0	5931	10394	13681	11019	6360	19415	11627	13958	17751	30921	21997	16997	13723	14502	3831	20234	7608	22140	0	14006	7022	3447	15891	17055	6640	15274	6980	26648	8221	16904
455	13225	12110	14716	9737	32662	4540	13345	10538	13498	24423	51009	16839	1923	13908	13224	3632	2132	5974	20814	17965	5998	38199	25797	14264	8529	12325	8683	47498	0	7672	27234	26284	5278	5196	0	3754	25914	28957	9146	1936	20275	4666	2916	4911	13290	13104	10532	10531	1785
456	10071	13591	4015	7764	0	4525	5170	5208	0	21911	9208	5934	4566	1676	5843	7540	28119	18439	0	11794	0	5923	742	6366	11980	14264	11709	11803	22326	20921	17083	11168	15021	808	4563	13391	11510	8505	3239	9750	0	9977	9198	10176	10323	10469	0	0	9086
457	23095	12113	0	43489	14129	8886	16884	11537	12208	29452	38509	20431	7007	24004	7740	17479	21280	0	14628	14785	10684	19851	7827	16966	11948	8761	9545	30475	51853	29253	15102	17393	12234	6410	22006	4345	21524	19715	14607	27794	14228	1750	16686	7283	4758	12813	17939	36323	16470
458	7720	9628	21167	2772	20217	1171	3871	0	9590	18058	18833	10642	1348	4070	5944	4963	1787	10832	6854	5199	4243	0	2229	5718	14209	1311	16153	24259	23743	24259	24118	11945	4899	13672	9637	7407	3427	151	15949	5605	6478	6138	0	3026	2948	10631	17494	6811	6661
459	3324	9763	11809	16839	7839	37002	2413	13491	3174	16618	29366	21412	3883	27017	11739	9039	18070	6597	10440	23813	21350	34246	5617	19019	13362	2966	8690	45799	29402	12698	21083	5143	6374	13288	12891	10703	28529	16796	5839	7889	25315	9369	10852	4233	10497	43382	13775	4427	14797
460	7429	1902	29717	10065	6195	8544	13573	16877	9107	17299	53980	30499	11148	15024	976	20236	15065	710	6349	8683	9081	8348	6920	5423	5922	13919	0	37183	22790	31298	18601	11320	7984	11612	7552	14604	16157	11838	21855	3893	8546	40897	6105	1117	9565	0	6897	0	9615
461	6933	2001	20928	17529	23815	28070	10651	5455	978	42065	38653	37515	0	0	15457	13158	8058	9389	32534	21853	21503	8160	12412	2362	15133	12996	14618	28058	22593	32731	21597	20520	6473	9156	18815	6061	18073	7775	5928	27054	23506	27997	6757	11425	3763	20899	23568	35177	20029
462	179	26128	18399	13383	4956	10231	6934	11192	7908	27817	38534	26615	6401	6384	19301	11433	8590	10932	2664	14565	6719	10823	5709	11863	13054	6131	21778	17108	26488	13827	19518	4133	10859	5280	6175	4084	3029	90	17827	22046	9994	2833	8442	9586	8994	15588	0	0	8985
463	13473	9066	23473	18080	39460	14594	18102	8642	14819	34316	32574	0	13874	11704	12533	9634	11263	21299	19580	13484	16146	6174	11365	9007	6439	9434	1646	21970	18866	22629	14499	6046	25259	28240	9593	6169	13875	20041	32636	7730	3807	11791	4178	6888	12781	40664	16090	2391	11576
464	1835	5201	10493	1741	5841	5095	8345	15425	6321	3689	18117	32732	3158	17386	4112	0	8249	9953	14451	11253	29	12654	11728	5091	3587	4252	8357	16136	18565	8070	15477	6990	2672	0	7405	20825	17175	15326	41924	3271	26086	5802	19758	12635	3485	13375	5426	19756	9146
465	11073	4586	6396	13573	3109	6591	6015	2002	13802	41943	33435	25206	5550	3755	21496	3394	6960	0	1471	13100	11928	8384	26342	9297	10899	9925	13718	10443	27822	10443	27048	12994	14698	24400	4270	1099	7053	10478	0	13738	5918	17069	11390	235	9135	18695	14031	12814	11180
466	5774	6478	0	5318	10390	9276	2294	497	6510	0	20736	5965	1548	280	5148	3892	3053	14473	8077	14832	5496	1594	7293	3611	0	2435	8758	14705	7578	31416	11725	6380	13202	3305	2529	4847	11256	12873	13637	7149	12686	2325	3034	21022	6316	2278	0	8399	6036
467	25436	17240	40015	11432	9394	10812	8852	11674	11273	37955	23327	13607	34228	12647	17734	18449	8234	11108	26309	14327	10969	7804	18551	14585	16057	10559	4986	29251	29730	12608	14714	8555	18682	19890	8081	2362	13278	3134	28168	7239	19332	2989	10205	1870	10579	15564	17266	9564	7852
468	11344	4580	13599	0	7886	9749	13780	33975	10266	13893	24205	1497	28918	7726	7831	13249	2711	0	7185	18732	5052	3493	8721	16887	9533	20646	19728	614	22851	13801	12776	19668	14571	0	2662	2296	3455	17171	4191	12407	5599	13812	13403	11768	33642	9186	18001	5188	11661
469	18539	21628	21604	24556	22287	9962	13664	14808	710	30292	37049	13652	12406	5764	4507	1858	22313	17455	32628	12811	15984	14481	10467	4774	19387	10818	13125	31598	27594	21850	19728	23347	24828	23949	14917	11832	21413	14309	13691	0	19429	4091	4671	16600	14624	34484	5076	9546	22458
470	5643	8919	0	21925	0	15159	8633	9586	6260	20161	6825	12061	9996	2345	10316	14879	10641	811	10763	7002	8654	14636	11956	14634	12434	5968	7662	20327	16687	18301	13075	19412	5429	669	4544	4676	17307	13987	12209	12460	7270	13530	6424	1070	4682	15315	8272	2603	1580
471	18222	13003	39055	16817	17451	17921	15845	6299	24417	8665	29969	23598	23878	12223	18324	4923	0	8735	0	8546	8112	25462	30594	21627	9803	12070	15902	29539	21852	28112	34763	23138	12343	24199	366	11153	11050	9054	15779	14488	4345	9868	12898	232	11225	9464	16910	12962	14843
472	10625	8126	3558	0	4687	2914	9332	16068	9732	13945	23006	15362	2234	9997	2627	4268	3867	4005	27914	8088	14593	3446	17176	17547	3576	13754	7777	21333	6303	24619	12723	3955	15055	4502	6671	11840	6983	13619	9374	1695	18056	4564	10541	3638	12464	2671	3508	2437	12429
473	24852	9223	38793	8733	7185	15383	11002	10069	2394	8869	34317	14002	9642	14465	6229	5461	6153	10476	21674	4671	1366	2050	798	21378	20502	17736	8805	31415	35574	18800	10148	15895	13848	7135	952	4859	11600	17746	13614	6731	13924	17411	10180	10674	464	17115	4508	4251	3928
474	7206	5431	5853	4557	0	3544	0	8227	7726	15470	50408	27062	13955	11965	6337	3977	2090	4015	11598	4532	867	6957	34765	1799	16292	9832	6836	10106	20730	30093	13310	5358	9171	8443	15559	879	2279	9810	31076	3361	10759	7739	8118	2209	9141	2164	9622	21573	3712
475	5542	8049	10020	5543	17842	25155	11541	7851	8270	11742	361	30562	11187	24895	4614	10763	9965	16841	875	12012	9346	36326	7693	16427	19638	6527	9548	40863	1671	9292	21014	11938	7690	6255	4061	10593	20324	12814	17744	11187	11632	14597	8113	5103	4279	0	5361	0	6586
476	9641	17380	28354	21804	8398	14275	13979	7036	0	35121	18240	10580	0	7683	2278	25922	5292	8240	10056	5217	12412	3163	8432	4168	9445	5880	9486	3562	12979	39849	17741	5969	9464	5586	2968	8673	21415	8945	6843	4278	28745	2310	7515	10893	10287	5951	3136	17089	10488
477	27209	26447	20544	7040	8203	4184	20238	3932	9604	36990	31917	15502	30180	0	3217	6785	6817	8770	6394	17538	9687	3895	5030	1179	11928	1685	8630	36940	5824	16673	16068	8038	24893	16230	5273	11388	16296	14183	14455	24249	18818	17320	12385	15275	1991	9226	14330	0	8042
478	21347	22671	0	10017	13685	25606	14394	19339	11356	19931	33754	41346	779	15744	19295	0	23046	4108	28452	22944	10775	13160	5676	3715	10249	15510	12540	0	10271	11954	22112	31196	15971	31746	17762	11817	28108	752	12522	5187	6853	3584	25538	21111	2465	35883	0	13399	8454
479	0	517	52548	7385	23914	16540	7088	15411	13901	21297	19546	14172	19076	0	793	7347	2067	5127	1887	13718	6898	11366	21531	5238	32638	11516	9485	72297	47713	27594	12872	10079	14718	14708	3379	3211	15101	32185	17714	21677	11027	5821	6557	5925	14918	15396	19081	6099	14180
480	5980	8452	8629	15743	8475	23958	11289	8224	9362	14428	17282	17691	3368	8112	11478	0	8055	3329	8318	25843	26998	14981	6280	4722	13986	0	9973	11111	292	16464	9720	10561	7903	4903	6547	21934	8181	25954	11770	0	0	21440	7638	5942	5070	5761	11578	3021	2467
481	15631	8087	8613	15823	17515	8978	11017	11810	20902	25214	25654	27795	22939	12681	3940	9919	7640	16900	3375	3974	10304	18801	0	17851	13520	10710	7445	15451	36756	12919	29254	13059	0	20651	15556	839	29864	12574	17891	14157	14627	148	2794	8586	4468	27727	3619	11625	13483
482	0	0	4739	2904	9737	2319	0	12915	0	10731	31472	11110	0	33991	24458	4565	4766	0	13550	481	3192	17834	10383	1004	11248	7457	446	34978	365	16726	28846	0	7382	6055	8868	15353	22636	21313	27128	32254	12156	32390	2029	0	3975	10280	24843	6987	4095
483	28327	23268	38172	14531	20170	16955	29852	1865	20344	29302	0	30338	22349	15611	7053	11410	13192	3744	17579	22331	31419	4530	11518	14797	16614	17191	21868	0	38085	32030	12630	35699	26943	9665	29532	453	15112	29778	26046	2667	4978	9467	24163	11206	16864	53791	5885	15353	19848
484	2128	0	3627	6054	16420	8576	6145	20709	10513	17728	27638	4218	0	8901	16340	4144	27317	14304	10555	15419	6528	11336	9251	2040	3927	4945	11397	29869	2752	13855	10807	12674	5850	1804	5226	13304	5726	147	12031	24725	4230	0	5054	12180	11171	1443	8033	0	4679
485	12111	39749	18041	32135	18219	10972	19894	12551	10606	20420	47101	9604	43898	23809	4882	11285	2146	20002	17197	22855	17626	17572	15134	18110	10896	10983	16271	24593	34235	40048	36133	11270	8411	14258	10971	0	28191	11577	50938	0	14422	34760	21190	15688	6531	29226	20560	23331	11284
486	6729	18392	12189	1133	2021	8945	8540	369	5068	23852	38003	15677	19451	0	39756	9357	10901	16841	0	22698	34786	23382	4761	99	7910	2916	8824	1027	0	7816	0	9759	10886	18718	8152	4355	9517	4787	11568	22733	27426	6524	20783	0	1798	15665	0	22321	4289
487	6996	18965	14525	17814	32080	47442	5799	20859	12074	21209	11964	20504	20757	12610	9818	8569	0	0	15892	1416	2924	12601	11490	22168	8389	20386	15995	12511	37158	22587	29233	11466	24877	14656	16222	32345	37538	9855	37844	8047	10552	17866	4000	3710	14224	13577	21901	7281	8294
488	20755	6578	9720	4685	0	0	2137	11711	13318	14529	10009	14402	0	2305	16314	20535	12603	5889	14180	24955	2561	4265	28935	8443	23968	22655	7160	48197	0	0	19536	3510	2524	4874	0	36	16386	356	13590	15784	18410	10953	14200	12738	10080	14965	5578	1940	20046
489	4522	26521	35444	20679	41874	33559	28916	12196	15366	51224	60780	43374	21988	21273	2572	12347	7174	23681	23290	2795	31477	12323	0	10734	54337	8778	16977	25652	50742	50281	51285	18824	18412	16131	20236	13215	7190	28663	31665	26096	10723	19731	21952	10471	9666	14895	31942	8056	0
490	16085	9802	38000	3804	11120	31734	0	5066	10180	17514	0	3274	0	21418	34459	902	6590	0	11558	17915	2386	6702	8959	16953	0	0	9426	21907	33343	18636	10057	8311	16446	4521	21125	10991	5973	27196	9940	9350	15021	11276	4350	3939	14388	5473	2135	18703	24436
491	49302	6105	8881	54267	28646	18815	17297	26786	22014	12389	30937	30439	27783	13620	2609	21225	9129	29636	11590	8196	30862	4815	30329	20131	35423	46773	20354	28649	26276	35131	59928	30856	28717	23022	5934	7127	24963	658	26708	8899	6202	16954	15688	20937	16126	58360	21541	25267	5108
492	15336	18419	9654	45718	13111	10541	12588	1866	12785	17610	26170	28665	4803	1396	4916	3059	13071	0	5201	7227	0	852	12549	23496	0	8749	0	11802	14497	20870	0	4674	5100	4921	0	2293	0	9929	13582	2089	11940	12396	14759	1847	1439	0	7008	7401	14922
493	31156	48973	25309	22471	41483	26608	22489	13732	42338	65053	56785	38964	22022	46914	34347	20862	0	18818	20492	24023	19277	28333	19061	1229	44210	37795	33165	47010	37257	35186	60710	27463	30685	40808	26390	34504	23967	43784	26924	40347	16314	16154	6746	17196	35118	34315	32778	19335	17276
494	24826	21812	7228	16079	997	13844	4861	38040	14131	35363	49256	14397	11364	12904	1298	3141	41665	0	32156	7272	15497	3890	2753	4124	691	0	9389	20143	6150	54023	27806	0	23148	28358	0	0	7946	35779	12795	7821	27773	6571	4710	13336	10625	5383	0	8503	35623
495	39219	24768	39521	4653	29947	25063	49622	1260	12672	8012	45759	46195	24041	25568	16966	29468	22359	24258	19796	16631	20012	42396	18224	20147	41475	44639	42183	42443	64001	48985	49097	33532	17773	25516	19166	10767	29379	10510	66529	29232	22406	23798	27266	33433	14793	22922	18082	22668	11290
496	182903	163973	310838	106542	117726	87839	130070	156750	153835	188849	194445	152948	118828	95995	215922	88208	61597	55514	125956	140214	155725	163846	202249	159855	206440	229062	228870	237101	265835	261258	117405	244108	255266	80334	53365	98277	287600	247061	158133	183241	180085	187285	136161	148191	107403	233026	204974	157683	128948
497	55114	42875	68802	47083	36014	36492	35525	1378	40264	66939	71913	43478	63827	41383	51100	18857	56181	29449	52245	31551	48181	48388	45316	39809	55653	62225	88272	60455	64466	99357	38434	79406	59909	20998	27321	34608	73197	107449	41837	42890	35897	60112	37501	31527	50823	60118	69563	79478	36666
498	30187	0	0	0	0	26536	28630	33947	18297	0	0	12064	8464	2733	21345	8005	10288	8438	14173	22415	30	14602	7228	7045	31009	0	0	37744	19522	37830	36008	28367	32008	21864	16533	13049	33276	0	0	5177	40201	49359	0	18692	12120	0	20571	0	8832
499	26453	33117	33493	24150	28165	6617	11647	3915	3702	27022	30726	25698	7003	17394	2972	17008	15718	8810	14146	10200	23140	22681	28898	36983	18356	48314	51382	8393	22051	16471	19413	1201	6989	23353	1941	21984	12530	27564	31886	19846	31451	4420	33801	6651	5938	26493	8209	33669	29470
500	0	22842	13705	14899	3960	17978	12886	4287	26312	11557	20226	602	11185	13996	6156	1101	5348	17367	14568	14476	9937	5047	972	0	25361	6504	4637	7174	3825	34711	22921	8230	18512	14925	683	3902	27801	14816	17287	8121	8616	15250	11577	13300	9716	21290	2830	12558	36800
501	23928	4220	9952	12158	16611	12309	17923	14515	11240	19552	42260	35226	22630	33052	4827	7901	12201	159	21531	4505	15973	30693	25915	17338	22871	21457	28813	51099	36532	13675	12080	23807	24667	4758	15758	21210	7635	40927	8837	24121	14421	13718	5398	21045	10423	18053	17713	0	7421
502	11055	19278	19903	25368	17932	0	1782	6277	21089	18818	63769	15114	8275	4761	15511	10880	1388	34074	0	19834	0	0	17223	34505	0	38600	12869	426	16958	0	10940	14860	15370	7943	22399	17808	23112	33120	11150	773	4077	0	28900	17513	14227	17847	35779	6646	31994
503	26924	26063	12048	11113	0	34665	25876	21876	20470	35032	7652	25572	30277	0	9783	14212	11561	1710	19507	16490	24893	39902	9114	6056	39219	10124	19418	38208	27571	23072	32687	18510	6713	1831	6972	10251	10552	0	46158	34841	33976	20691	32264	0	14472	0	0	61043	12378
504	12881	6931	28166	24501	23952	11504	13255	10442	1369	18754	29494	10859	0	29128	0	5516	17982	21859	6728	131	14380	21580	27177	0	32273	15387	1609	18884	22098	12684	12597	13738	19233	13783	13866	22076	3714	4621	0	10792	11525	4963	10555	11818	14206	38474	30785	0	27100
505	14657	10056	6250	12797	0	25498	30016	17468	6519	45203	28166	46315	19790	11057	27691	9177	11469	5453	8620	42163	19771	23227	15215	17583	6043	10687	19820	23638	21186	29231	30495	18874	16395	8349	2818	7437	38194	4018	43407	20117	12434	30463	13140	15505	4643	16374	21091	47435	3168
506	6486	17913	1891	6282	35418	9302	7526	2510	15749	22173	14645	20082	9395	9693	8950	17024	15385	6297	7325	63	9936	22676	2447	2744	16224	25737	25501	14812	14576	31396	20139	14364	3830	1810	4239	14066	19209	2529	38922	0	15682	32749	6810	20368	14173	12317	929	0	8142
507	24590	30968	28786	24559	8839	26054	17617	24321	27768	16607	43883	47345	17081	39019	28926	7335	13731	12651	15829	21838	39690	1974	33788	16217	13222	13075	22792	51600	13321	13350	20446	9749	15134	14610	13711	4266	8533	13777	41292	21869	19808	10782	31851	5409	8315	20464	22214	27772	31351
508	0	20003	17476	4185	18559	6327	2890	10870	5144	13655	31864	21944	6452	0	11250	0	1474	0	0	0	24206	22226	15389	7230	14137	14981	17601	31581	24300	1794	12681	16600	16701	15338	22910	11108	7038	6746	11543	7611	13549	19850	18110	8594	6715	31405	15029	7003	8614
509	36370	0	12885	19018	28552	30722	15601	14047	6657	22779	10187	36061	10833	24978	14864	9321	3892	12934	56489	17493	12475	9833	3893	19345	15563	20249	12348	19653	34388	35891	46524	24058	10294	16413	1134	6076	35467	28348	17001	15373	11076	16591	9865	24700	7699	9538	16046	20982	10798
510	12676	4076	16083	8709	7319	3657	12803	0	14204	19198	9757	23393	0	0	16646	1038	7420	5850	11087	10122	8777	12156	13084	0	13253	1122	8106	1663	29247	7796	29411	10117	4382	3281	25547	7761	30480	30137	2491	11935	24916	48009	8826	10822	14484	9017	0	26622	34471
511	14046	28233	26055	20399	13452	14467	17944	12935	10879	11064	25789	13191	12885	27799	14505	32895	8480	5485	10399	23602	38493	9676	189	7521	24579	30398	23213	30792	16001	24069	17935	35788	25819	6593	6080	4615	20794	11586	33538	15751	13618	16176	18165	17403	8547	27511	13571	31117	7181
512	3520	47382	5736	0	32495	9260	32186	21973	5660	0	16537	22133	15597	9953	8529	3203	4857	11931	9253	3179	7203	3751	15964	15509	6405	21953	410	6925	12118	21975	35402	18406	10254	3511	517	0	13056	21839	24580	2239	18976	0	15369	14822	8748	30056	1866	7075	5998
513	38915	10480	24458	39857	14815	8915	16309	19537	10453	39962	28356	8208	10580	2927	8911	7505	11979	11456	7427	2623	9540	7744	10947	286	22769	257	9017	11208	35976	29225	20194	4790	13889	18665	9864	11027	10262	0	19872	20043	13721	31415	12988	8457	11165	10671	29269	16922	13883
514	11798	15805	0	0	21856	0	4703	7575	7303	12832	7008	16477	0	4824	3957	9712	13472	289	26251	10705	7855	11178	24589	18317	9118	6399	15041	14066	33503	15588	12051	3569	18196	11720	3434	6246	25535	16478	0	8471	5432	3888	33	11196	8801	12595	17763	0	3611
515	33566	25608	7725	16683	21040	18918	11072	17231	13888	27744	20850	21435	15202	19262	39911	8792	11817	15091	25733	4029	7652	18802	8271	17092	18172	33261	14177	24089	17981	18419	19076	17448	19794	14689	5061	36265	23797	33920	54216	9332	21784	7336	20956	9110	15989	26853	15659	53223	34798
516	38712	4556	33802	22677	6222	5843	7637	17872	33038	39651	46019	28339	32155	32073	20670	31479	6184	17299	18324	11493	11460	20827	12264	4183	14684	11419	44605	4718	18478	27317	23118	16605	9140	288	23331	10014	37201	19354	0	16127	9056	30535	14982	14902	8971	8274	44025	11246	5590
517	23346	35919	8730	10165	13130	7010	21655	14066	30214	49021	12253	9178	25438	2828	0	13095	6059	2239	29714	41331	23736	17119	16293	34591	21870	15740	20092	38970	44596	11821	27920	3878	17240	4301	0	882	4857	14390	16425	30565	25275	7771	8597	23502	18365	31529	6017	0	10949
518	255753	200414	269683	93387	131078	76507	192606	155229	152735	207786	196591	246167	158364	184160	157383	97757	88541	70558	126934	112915	145673	198417	121073	206670	182935	230306	207774	283143	279613	281311	98642	220253	227032	63106	65002	80766	375941	295401	204559	182680	188657	148244	123130	162213	156485	200958	269870	279832	196778
519	34730	74822	72443	0	27898	37329	52653	59809	60779	116215	82121	75925	70087	66190	83532	24312	41208	32969	39931	48719	75501	65677	55160	49428	61756	58815	86630	91907	97200	91651	38945	87199	91860	33053	32899	41416	148711	83370	81263	57274	75648	86143	67068	37295	43252	76339	42625	52995	63111
520	80402	71266	94282	106036	45553	38819	30598	18655	33742	78933	81044	88481	44012	48035	45517	61378	41167	49844	0	48167	39224	68077	95352	80513	48805	61667	71700	76663	65901	123544	37702	141930	93607	44492	40896	41651	179788	216746	129592	0	84824	3913	55011	51743	61146	132344	132032	109274	90347
521	74159	5043	41411	0	16189	41818	19202	13617	40807	37241	58796	25417	2027	25614	388	34582	27486	19199	70727	39635	12070	19589	18400	26444	37226	30494	27904	54737	31427	19569	67939	0	50527	10774	20276	14248	38949	88060	54671	75211	828	53902	28927	34952	23526	43349	64275	19296	30257
522	26076	82998	118316	73683	39235	38532	49034	53255	56736	62081	0	35475	30672	13240	72636	27739	32529	63715	38170	34394	22441	48389	74309	94516	49027	47039	58052	71684	102434	69668	36369	123482	95857	27618	30947	12818	157020	109395	58799	82977	125321	86537	31025	36505	34196	59566	62996	64532	50151
523	101998	28773	1465	12504	13446	12898	15208	25169	23115	28778	109282	50724	44024	22360	27231	21624	11881	3387	10531	30318	40189	1461	0	6574	23574	27776	30030	55734	0	12320	25363	32817	36591	29331	5105	13511	4506	43853	48246	0	8589	10598	23377	32554	25759	0	1907	58140	38232
524	59303	61497	123949	16859	35140	10075	35375	56473	21331	36559	71437	39535	51666	53816	44505	2298	29426	14509	15154	31893	65633	66912	70169	95291	43020	52757	41147	76458	144370	49671	24898	69214	26423	19726	24297	24740	48471	0	0	59587	38831	22629	35648	0	24117	77968	27234	27461	38281
525	38475	25874	27501	42525	4577	9484	30621	22577	44763	25370	32786	39787	6311	17293	8474	13717	8297	18808	64578	16850	1175	1628	24315	31707	15209	1021	19872	27099	42716	65057	21936	28028	19372	17938	1384	0	83742	59263	42375	13319	19086	25442	281	26225	4852	30259	62375	7436	0
526	5222	11083	7039	6789	26271	21155	1741	17293	22799	26389	18813	13844	7963	0	19568	20021	4021	8053	9919	8152	41090	36755	29179	19642	0	26915	0	26048	30412	32502	15089	26880	14381	3255	1955	17152	0	20829	7897	12212	44400	1126	30482	13387	8012	15617	7080	0	16793
527	42669	18901	15734	10359	11398	0	24881	11966	10692	0	10383	17827	15902	14738	19448	24183	5513	13657	11096	14254	16051	34170	0	1467	17919	6348	18788	20379	10518	7692	24319	7535	13349	2107	5557	7580	48223	11448	23090	0	6187	29263	4926	12409	13010	0	16844	15930	19794
528	0	10160	28176	29418	22970	1987	5709	18478	21195	25801	10847	25374	3902	0	13853	5032	12318	3798	17747	1132	10823	18136	14215	20199	14012	0	17245	0	21316	12613	28663	3875	7965	13142	17083	20000	11919	3291	4206	13870	0	20222	7308	2244	10923	21171	15345	18187	9197
529	54773	20869	19154	34715	11143	10286	27679	14497	0	25777	21779	0	11136	11369	36727	2044	16415	2478	5720	25075	31036	14304	18763	10812	7852	21951	9970	22885	28844	11571	21563	22395	17811	19394	7421	5085	15176	12204	8526	0	16107	34955	2962	7332	4600	31356	37618	17825	8119
530	5015	4427	21095	1330	22680	32801	8563	3515	8795	17477	16955	17696	4915	6808	7385	2403	18246	10407	3382	6326	5363	22629	14014	23443	11261	12808	7084	3022	37531	0	14442	7890	20642	5449	12623	7239	0	44669	24522	37182	8826	2896	4980	5115	9369	18173	11183	9296	170
531	8252	5442	8310	31006	8888	0	0	14196	31237	30646	31428	31832	16367	5350	10048	11891	4080	3703	24976	4721	15696	0	8889	9858	10747	14437	21697	22455	20774	48483	13210	13024	7194	6569	11484	19213	38915	5272	4891	29814	10780	12718	4243	8126	24954	10087	13287	20837	4141
532	5629	9801	3061	16171	30238	4898	15921	14238	0	22421	25720	11492	13753	28369	6250	10514	0	21655	1036	15395	0	24906	18216	0	24672	17626	22603	9514	4355	12459	13555	20204	17606	0	1814	2809	12938	0	26133	21241	21337	18419	13099	16103	0	10989	0	10465	28371
533	15427	11031	4650	18585	7778	11289	16010	28589	18005	32933	23782	30118	12863	27578	3526	2453	6567	3838	17332	14084	19246	12457	12301	17289	15556	12328	9219	29293	51396	15990	23643	20166	27566	9599	18664	24726	10035	29142	24417	11971	6964	9205	17026	6812	23388	37938	21515	3812	25632
534	32683	38239	33495	3488	40527	14799	10286	19184	2853	4286	23493	41614	43525	18552	17212	5539	0	9546	35801	28570	40854	6898	6108	28896	5955	29521	14758	26043	14019	12070	23553	12470	15789	4760	6440	0	13829	33887	19046	25046	10447	2380	139	18972	14798	27455	9979	24036	3161
535	12108	0	6665	11177	14708	8322	42069	14143	15292	37347	37818	0	7323	5143	0	11352	12627	17884	27937	1331	4610	19817	14096	5904	10983	12055	23522	6415	26723	23500	17614	36061	19408	6766	9843	15633	18812	10070	12995	15065	21191	48183	19543	9900	4751	19460	19854	18664	9631
536	2775	14028	16275	2225	23466	0	6501	6756	30815	18091	48406	20635	20422	20739	21650	17781	0	4480	0	16830	23290	0	12354	2417	29848	10372	2267	17334	5986	31002	16044	0	10835	10878	10436	12157	16213	15961	14694	12383	31318	12037	18840	15907	10668	16537	18533	7850	19915
537	31729	29916	23602	21030	16761	36506	36279	23862	13418	15982	41886	63064	411	7796	10142	9479	2034	9300	23156	14707	34478	27619	27810	29186	8482	14740	11912	9622	25191	4573	22637	36159	24862	3535	3291	14100	14961	14328	9034	8507	36598	25204	21739	7789	9617	16270	16201	27456	30654
538	832	8832	36456	11448	34535	22550	20272	23930	12324	11030	26177	9571	15584	4272	4649	14596	9221	9161	27143	3415	0	17325	16870	0	8666	18465	22381	7003	35840	30091	21945	26558	21832	16532	10489	0	14470	15904	15182	0	24456	12266	2411	19692	14135	19259	6551	5549	12230
539	24046	5128	17151	5524	2204	16362	12190	16103	11484	30699	8512	6439	185	4279	18226	5165	4823	16867	7735	3153	17134	29099	26158	10549	22238	21354	23875	35502	17407	18237	38004	33875	28277	7459	1713	6461	24542	23470	46568	32350	0	15566	16320	13687	11885	27405	24550	12660	3285
540	17302	10565	5203	12554	10109	23738	0	6692	4497	29197	28515	9219	39163	4129	10983	5611	20824	15109	1877	15142	6674	0	10457	7467	20424	37199	4985	0	3395	3668	0	3840	0	32935	4979	30125	0	13301	15696	8922	11211	0	7467	12958	13378	10727	26675	25139	11206
541	0	12930	31269	25182	25320	15723	38411	23917	13105	29537	9124	26697	0	17780	10420	19466	10794	4711	28046	11633	26349	38781	34838	5509	13980	9018	20835	21405	32284	38616	35228	42646	20441	15654	5996	14042	37357	38536	32261	20773	13132	47815	13612	21846	24460	7442	18696	29878	10026
542	125495	113733	139367	50388	41633	72402	41544	61206	58931	109736	102734	93862	78364	66413	27666	53868	48895	41739	36021	56476	33402	120051	80889	91735	63173	83442	79659	122396	99477	169729	59413	127731	154527	71185	41114	45753	240277	249593	160488	44934	78657	0	102919	80817	75547	145169	153131	122581	134277
543	44980	36745	11761	43444	19550	9978	7091	734	25259	38315	41965	32808	5542	19962	39911	33159	24130	29429	19186	31762	20760	4697	16862	14109	34676	38621	33603	55598	65210	44153	33767	57201	52551	3806	12971	17003	61437	76772	0	26196	0	95806	26732	26161	29670	53793	11544	52503	44329
544	102774	85417	181099	0	40608	22988	60707	26375	71801	78813	84470	94452	19930	40190	47772	50240	47665	51138	50048	0	62915	77500	88857	93135	77757	17410	65087	72018	86057	104823	23535	93281	93681	63908	47741	36842	242488	221692	193317	64502	23080	86540	37070	58579	30635	119315	139799	116653	70489
545	22446	43117	49372	50873	39596	39675	0	98578	35308	28441	33987	19212	81275	35976	14153	14788	36439	25976	33909	65024	32940	36218	19907	4876	30442	106442	32834	50261	55294	39449	88208	0	30867	11519	29739	66060	50482	83311	34413	39993	72091	46148	37528	20897	7212	31494	23801	38313	25214
546	71544	58971	85302	43888	18577	1162	83409	0	0	45021	0	57939	53963	19692	78121	14578	13486	13182	68210	46730	0	70405	41995	73257	49831	16509	69423	83719	3023	79660	0	73897	63869	13762	5320	12168	78318	54245	53999	45376	29219	0	43243	30209	22679	0	70737	43605	0
547	26450	13151	26344	29158	56043	25797	22816	41770	77426	31762	105557	18689	11265	46040	17542	9232	29905	10909	17887	17811	37502	0	0	8108	22699	53496	20593	40572	66737	32701	55458	7761	25535	15273	35569	3789	68991	18033	21699	29587	28354	78431	23435	21637	47369	66499	0	0	30888
548	10283	2479	8815	26560	14507	12196	14616	20589	13702	1479	24347	10951	14783	19117	0	3570	8996	9289	0	4864	26111	6809	19124	0	0	14274	0	15989	22492	0	18669	2711	16008	8161	5530	16304	0	23460	31450	37134	35078	19683	0	20998	0	27153	7890	26220	14656
549	17563	42064	24908	23649	19185	22533	17451	22888	12437	37916	21521	29694	31142	7496	47219	748	14238	23521	45954	15692	21897	33857	21429	28819	34063	14131	36798	24827	27418	81004	64238	60181	5055	3292	8084	23773	31695	11551	8054	0	20479	31319	14978	765	14486	35178	30471	5402	26924
550	38746	27171	32275	7495	11817	16657	16663	15769	14170	15361	16283	3671	756	617	0	3712	3187	3657	0	1509	6507	0	36331	29972	28571	21626	34748	24500	27856	53249	16222	186	15587	1141	5163	16027	49213	14631	9353	17015	0	35398	19922	7220	20933	19357	23167	14689	20422
551	7945	17167	20157	62873	6869	15789	17314	26780	27470	74297	18339	16512	8530	48945	25985	28742	4696	23129	26755	22308	33919	26033	20757	36358	23883	43201	22947	42466	37660	14512	63908	27591	38053	23854	13013	9426	37324	27814	18020	15755	39031	36667	15125	40491	9170	60497	29393	13825	8297
552	0	27049	25176	0	17285	8837	14991	9741	10412	22555	26911	70388	20919	4051	0	50631	9695	3628	15346	30085	0	30032	0	0	26237	14928	14229	38760	23692	5892	0	27379	10352	15986	15650	442	20651	12227	16788	10016	31375	15022	17358	0	0	20258	13625	33909	9536
553	20059	0	38696	25019	35656	17988	15961	35468	26566	21226	39537	33496	15388	12238	35774	23962	29017	34910	27243	57437	14337	20723	32715	29635	21130	22180	34168	252	0	30660	66224	20936	57111	25404	19108	18137	20508	22355	15489	13541	47855	21057	17126	32314	31651	13749	27121	0	17189
554	30485	13999	10159	10078	4410	23258	4189	11977	12806	38506	32986	29283	14443	9609	9160	0	0	0	14514	0	60611	30936	29840	13283	8529	24422	14076	6234	22207	12088	27636	29855	1821	21598	11175	12183	19371	258	47197	21523	947	5818	13514	0	11836	4721	42172	27326	8728
555	19321	21371	19513	17310	52471	4640	40263	20634	21337	32022	18337	17934	0	21956	33532	27478	15760	22104	30831	24725	7900	26388	0	14489	36201	24587	21594	34492	27177	12826	36923	9336	24627	37768	3904	16824	19260	12955	26539	3891	19589	23823	0	26097	8350	19692	19692	55212	30944
556	999	0	0	25237	18255	9310	13794	11479	711	21573	11716	15673	16169	12857	10008	26442	6905	0	10329	10879	12320	1019	24765	27795	23724	22087	25371	7352	30368	21542	20309	9929	34509	0	8816	3700	18117	8980	3817	18985	3486	0	10410	26315	19725	27357	30465	23671	19378
557	6534	21098	31596	8219	51238	23987	17076	19673	26768	34767	39962	20180	45076	20139	4888	4919	3162	21112	9958	7629	27835	34466	23254	5539	29734	26654	42492	50848	182	21379	40407	9733	2548	26441	19638	6495	14503	20363	28934	24249	16081	28830	8088	0	10324	39634	0	19526	0
558	25739	35828	2580	0	15531	35656	14786	7313	9950	26392	0	24783	31322	12562	21627	2523	10311	3491	3026	48235	4953	22555	8757	2967	8741	28665	24529	40025	38362	28333	28120	16010	10419	27684	5751	0	11547	20089	28948	17270	11743	6963	9079	11847	22829	20741	14280	0	6547
559	5917	11093	16582	17820	3597	7286	39568	23112	30440	16832	24600	22963	0	19248	11509	11362	13331	5366	19822	468	15443	15629	13271	18898	20258	17019	15578	4175	35679	27435	47543	12380	34656	9726	11815	7807	46845	12901	57126	17738	17954	15335	14819	20530	21331	21768	5357	44141	38310
560	41113	25939	8543	19459	30635	3966	29213	27141	17530	6752	0	27042	2629	47079	9909	0	17755	13772	16453	23060	10109	8339	0	6816	44000	13263	33477	11944	15526	50799	30615	39789	20146	8420	22561	2348	37837	33446	11928	4997	43969	1518	15528	21791	15641	13628	25382	2926	18469
561	11397	0	15533	19078	13854	21021	13746	10409	29769	44000	68395	33734	29049	6604	1666	6225	18076	1350	22326	21056	23199	9773	27931	18010	1942	21832	10079	38426	45966	18633	19152	49030	21449	17711	145	7250	15099	0	40510	18766	29314	17949	8109	32465	8773	25293	13936	49092	17884
562	9017	18766	22567	17428	15200	15496	21686	1161	26002	33450	0	4313	21223	0	20340	8431	10718	2422	4398	7754	11734	22060	27447	0	15327	7815	1479	16985	30473	31020	29219	22974	6247	3703	6556	16935	21882	27038	20851	12593	17685	11157	4622	21124	16003	29712	5274	0	7913
563	39452	41114	47008	8543	34033	7551	21184	39169	12933	17998	48615	54751	0	10937	8689	18559	10900	13350	22340	12337	31268	4208	0	14466	7260	10625	30261	17328	19697	1957	18803	39691	31936	31433	22595	7020	0	6190	26951	25075	12721	12443	15833	2872	5224	0	25663	40213	15445
564	0	0	743	20639	24312	0	8329	4536	12535	6933	21271	34005	26224	40369	17086	16763	21871	2664	26853	17174	10847	15546	6437	19217	16441	10677	29649	18167	15930	13258	35368	18073	38021	21845	2327	13470	22731	3469	26488	7563	14927	31248	24188	8793	7710	16653	4462	15755	18791
565	20526	20087	27814	6764	11494	21506	18414	17976	27171	27673	44233	10605	0	9274	0	1822	8082	14266	45223	23832	50512	12241	24833	7409	21170	16381	13380	47068	18909	35284	21024	9251	26122	15105	11787	13083	23913	51499	24581	7293	32727	14473	200	27561	21143	28861	5899	21282	28383
566	54280	19913	51863	21240	18163	13342	58273	24041	6202	70107	58733	45047	17425	28217	37172	25947	32309	3109	59075	26055	0	45982	43997	53162	14283	24254	42564	21252	69717	73939	21347	38923	23188	12444	20011	9434	52250	74772	79435	26716	0	13383	23478	24471	18555	66235	10661	5279	33169
567	41607	36611	26716	10330	23042	50320	23145	21697	50260	32932	19707	34534	10022	14796	7134	16942	24899	18608	31008	20487	63473	10665	0	16881	32135	5923	8227	58893	36011	9520	53459	18283	14632	38512	25290	21901	0	215	7954	18390	63700	61940	8821	13348	37473	5972	56764	66566	9599
568	20817	53320	37157	32514	47198	16076	0	5113	36194	11328	0	32762	23150	0	0	15288	2301	20666	11634	42	20797	0	24485	10223	15711	19455	33548	20705	28700	2604	33111	14226	22409	11653	19714	19645	46747	59125	28828	5847	8400	3785	23855	25059	0	0	13504	26355	32199
569	0	8763	48557	11547	9996	52497	42415	17010	28288	37485	70237	19530	16808	28317	24945	0	10269	17679	27522	14836	28537	21369	37734	40383	17309	22127	9430	24718	29683	61828	16940	15919	0	2282	6845	13459	43510	0	29183	22929	10468	45175	18791	9376	16326	50629	32272	21711	13575
570	9805	0	15436	2038	11499	16083	62	32693	34556	15773	9862	29869	2659	14591	12244	15231	11445	1470	9634	34091	18729	12595	18062	0	18982	18609	16551	15796	0	37685	22265	36332	17416	17567	843	12150	10298	41606	26348	3289	15030	0	14148	10895	12076	20235	37404	18687	12601
571	25745	28507	22770	43025	18564	10881	26163	0	6678	12921	22378	33506	10928	19155	17625	23650	1882	14773	38020	20583	22134	23694	19828	30374	22041	22932	20515	18841	38395	21227	16569	20344	15229	1554	24497	23043	22366	16137	11215	14105	26685	22236	10314	18666	12652	23007	9293	0	25368
572	0	14709	13025	0	23317	22899	38426	23579	12492	34856	16934	0	14020	4272	13308	3860	6877	13143	9258	46286	10179	11316	82	14082	5883	14725	356	37448	18567	20612	17638	21219	17880	16493	0	1472	11318	24237	0	20033	0	8528	15504	15637	15823	2780	0	33137	4831
573	21844	13026	21297	6761	20190	17578	14396	16970	13357	40646	34789	33667	0	20286	1730	9667	30496	1859	1808	10450	10082	20884	13518	11416	13240	16251	38002	22764	19905	10402	19051	19745	18461	11733	15715	12146	26260	25687	58021	21655	41004	33509	19760	12790	18138	16391	32868	8894	6469
574	13905	59342	0	38182	0	7237	20553	13785	16314	29529	10778	11862	22246	28037	1598	3809	11451	0	16605	7278	0	15306	19216	12726	31845	30370	2229	32300	38718	8970	46097	8395	27264	18955	2066	23676	10568	9717	7861	33391	28079	19320	15582	13102	10045	0	32149	19330	15637
575	38178	7705	19527	29044	30166	18622	8552	9576	13206	25269	35341	24820	6718	9258	26928	17236	9726	9573	40581	28505	40647	35911	18999	4994	0	11286	21425	31042	18925	12375	27760	28140	19502	0	1114	20194	24952	853	24823	20375	13522	15669	4671	4110	15917	8432	0	35670	5873
576	22051	16160	54750	31477	5353	21885	44774	29611	36788	31123	0	30907	16566	12666	12174	8535	5007	13157	30596	36967	23956	25929	22092	35217	51609	16446	40657	42353	46297	36830	25463	23149	21049	20635	16833	14323	64047	51198	25206	19616	9724	52100	17640	34417	29192	16462	69305	30721	36968
577	66774	44260	23732	19584	0	14289	22702	794	17252	35923	46856	16608	10072	51305	25720	17092	6440	6247	60734	23311	12593	0	27332	1730	18092	19657	18682	30591	18964	39402	31415	23887	20601	11313	9458	1535	38280	2989	20359	18262	9097	32838	44778	13155	14122	56391	28905	0	33205
578	24318	5179	20653	7334	33442	8461	11711	12440	17800	28434	26057	60202	4103	4976	23369	2805	20909	10199	24321	23493	22812	36276	15634	24370	14718	35232	22317	42559	38031	26820	39019	52516	9596	7160	14726	8983	23416	32357	14839	28988	29673	0	0	3206	19517	0	30534	20478	20619
579	9964	26071	6887	40167	16253	5676	11305	19945	2566	21629	64046	23270	30302	17862	32721	8667	10469	6786	17641	26056	26552	31378	12195	0	19634	21341	23386	21175	28321	13788	17788	21235	27238	27668	0	14463	10465	25919	26391	20212	17603	45434	21508	14206	22299	25652	10586	38540	7888
580	37121	14312	14464	19724	25248	18253	33280	28509	41877	16843	39225	25383	4161	20952	14129	11568	5628	21885	24130	33159	35252	26552	24403	24528	24065	12666	21737	67071	31858	0	29054	0	26875	16850	7690	3275	0	37636	20379	15726	8680	16611	26179	24145	18560	23520	14702	4566	18931
581	11131	10524	11819	23624	12079	10407	27758	26003	16938	42374	31988	42744	43968	0	11142	0	12431	12217	26835	6672	11049	6933	6478	7273	11118	16621	22746	18571	22993	31687	19446	39204	29114	7417	0	6776	28856	13401	40515	28470	17850	28093	482	26470	13919	23454	4311	19196	20546
582	9524	2603	14815	4946	9434	20120	1860	27036	24844	15723	29919	33203	2570	20850	14235	13803	25033	14687	0	25377	0	12329	11876	0	17809	8456	33134	18960	18399	25767	34505	10567	16996	3108	9061	6769	14405	14494	15634	12337	19517	9181	27231	0	15872	13415	21941	0	24954
583	36035	1891	5543	9980	18682	14340	36099	14029	20292	48164	40213	29951	43045	4866	29831	26897	10436	39666	24589	10292	24780	25499	15536	13539	11976	11723	21527	25629	53836	48263	24479	13049	0	40205	26540	0	38996	37215	20159	43377	40865	42655	24801	28924	35742	7697	53999	14181	13015
584	0	35929	22358	5708	23815	286	4324	0	0	63984	21764	30110	2001	29773	488	7754	400	4626	5324	20594	18110	11387	3469	46823	24080	0	8283	15880	45175	0	22262	13924	15058	19091	0	22399	21404	1307	7774	9666	8816	6773	20823	35895	0	6346	14673	7854	16793
585	35266	8942	10934	13544	11193	16304	19004	22433	12644	48690	32484	42314	44188	20899	18421	0	30070	4122	10708	0	0	35938	11365	2351	3299	44972	12740	43410	12057	34078	40471	25150	21055	9679	7542	9359	17871	28532	24437	13894	23390	38821	30066	6524	30220	13951	10493	2252	6005
586	31243	34991	34419	26104	9917	9193	43604	21011	24993	47099	45232	25351	26601	1478	22138	6626	2317	6309	43852	50150	9657	26516	15246	34038	16004	24511	14369	29480	23038	50577	13600	22122	31595	12563	8430	4402	28730	28633	11358	21010	25613	27283	16651	11265	26347	0	43711	13885	31300
587	16637	15530	6367	23567	41546	11125	30876	15641	31867	70675	44335	30883	9263	17809	9352	10754	39494	15241	6450	14732	11237	15169	12587	5696	31297	18139	23767	24056	42129	21140	13071	14052	13594	5846	0	14501	18758	908	40665	28531	8515	18116	8529	15309	19638	56964	8993	35777	3004
588	9553	4525	5752	2662	20410	8198	632	9230	4788	15246	33255	23636	8108	11951	9486	26575	2492	13705	10937	7357	37416	0	4929	4596	21146	1419	1250	6854	30936	19150	16517	11915	26326	1588	2511	86	8532	30436	34633	6290	28645	8495	28808	11464	12574	24360	39250	2314	6531
589	32041	30273	25429	42395	19187	35792	21266	16109	18924	20849	39697	16903	25666	9152	22405	13262	29035	25184	24497	23755	17526	37779	11687	23970	13648	15124	3013	29554	36262	13835	39476	23767	14903	2866	16430	27122	9984	24440	8015	11316	13137	45613	344	14877	7130	25193	14039	27232	18595
590	0	0	23474	19808	7608	17679	17319	15843	41556	33898	32545	43264	5184	0	19642	20311	4824	2917	31009	264	25682	32510	15666	25920	16793	23909	6415	0	23986	19342	12500	19735	24923	14990	3998	17514	14471	7708	37436	0	18835	16879	29082	25850	8967	0	11365	21983	8367
591	14908	30640	29715	9900	14976	3988	27956	25449	0	35452	48406	28059	14220	15142	17632	15289	1554	2677	20888	27785	0	6524	5899	0	19286	20137	27083	36690	40283	54576	12361	15963	0	36778	16761	9129	16942	33387	35717	29294	20276	12753	19711	13958	13694	30300	6161	23173	12748
592	39465	0	33797	0	23505	9095	12156	11261	7804	0	34299	9718	11213	8633	34663	6115	10983	14305	5721	13169	3470	21560	4222	21733	12677	18275	16502	23738	27531	0	45248	1923	49682	8054	25805	7272	43042	34857	34629	0	28923	24066	21684	23870	5423	36168	22940	1189	19151
593	37505	28535	26960	44148	15353	40637	16432	22379	22241	42418	36141	20156	4912	17774	26120	14899	15973	6015	36373	20971	24798	28289	7042	9412	29128	15736	14573	21319	38381	65082	21875	12981	7265	15712	15247	16636	0	31850	8337	23682	11300	14893	13015	15162	21734	12672	22983	15486	41519
594	1557	14098	17230	6201	40659	12406	20902	3425	13141	4370	30564	0	34214	10426	5177	4808	18898	20243	11418	3479	8453	12720	40186	19908	20701	10334	2229	23910	28060	25677	29704	44151	23809	21770	20932	9696	13658	17014	26754	49867	46270	5719	21307	14940	6973	1846	47668	15492	21263
595	41071	10594	32001	19143	0	43661	39420	13957	37466	68754	12112	39300	3815	21649	11665	0	3422	11026	22721	10423	21367	19408	27007	7859	7384	44786	37434	21779	21460	32804	25925	25447	37229	6684	12891	6623	48549	29751	23427	14992	30787	11079	14835	15447	22440	35236	12359	12067	8575
596	0	9514	4353	23986	31056	10917	11312	32865	7044	16409	19885	12256	7401	11580	13762	14376	0	28813	11695	19533	10492	26842	0	17460	15389	22429	23814	41605	23439	15684	19876	24275	0	12530	5289	0	9782	16698	18321	27674	26877	9999	0	9763	14359	17366	0	31994	12782
597	30890	0	59526	21106	9251	21019	9860	8975	13317	54745	17823	49146	13034	13929	29217	14930	35756	0	35570	21979	33369	37454	16165	8864	27795	2486	11165	56546	4451	52201	26339	32039	28374	15172	21697	15839	25844	21029	16529	0	25269	43712	22885	7154	12462	25429	33417	19952	8810
598	6682	19103	14817	19206	5882	44184	18159	25252	5695	58487	80837	35884	8549	9073	8253	16067	2217	16058	0	8467	21537	0	14393	31859	16866	11145	7105	23705	82664	9157	49073	23603	19968	448	5016	11629	19352	15892	50843	16572	10615	23326	15490	24618	11698	0	51973	17108	9202
599	13748	4058	16722	12952	30748	0	0	11390	19347	7299	56950	31617	37204	7543	30175	20173	1379	0	19917	373	19607	20338	12075	8511	10325	30850	16855	53978	0	47488	0	8484	9860	11206	8277	15783	30470	20597	28764	24821	26109	0	16344	18709	5032	30285	0	16535	14552
600	7735	31704	12232	51351	0	6703	16335	21857	44213	31897	41334	27912	31805	10996	16786	25412	14856	14486	16641	7153	1473	9387	12258	0	47744	23997	2189	0	47489	22399	37358	23086	33731	60495	15457	25237	28545	36570	14858	5856	20419	30501	17719	27158	31660	7219	57192	28374	25041
601	15586	24761	28730	4695	19098	21527	22020	10852	27593	58489	25578	45739	16315	5173	41408	0	44649	6433	0	35768	49053	38610	32690	22491	17644	17671	39231	65877	0	40985	23419	7174	20771	11603	11504	19367	9726	24643	27208	18310	21893	31590	19558	16632	8657	26443	25612	4328	24220
602	23257	5011	55034	1180	18695	8340	29171	28595	25040	0	43594	38739	47418	11082	0	8084	9679	17984	11639	29306	1201	0	20173	24382	11855	47093	19015	37628	42949	27567	15351	3850	20785	5308	6543	17399	71267	20096	12858	5500	30722	28625	10386	10707	17319	31534	2228	17788	24607
603	6389	25190	0	18869	6423	21401	26832	0	1737	35878	50815	64849	5084	14838	21854	17776	12591	5625	23769	35062	11830	29929	17831	6111	25364	27656	16845	31785	51024	45249	32460	52945	19957	9979	9415	1793	40920	10456	47424	54772	0	16268	44006	31150	16138	27465	38436	33661	29228
604	61209	26566	62056	20249	16804	15502	9721	82518	43363	19434	4405	0	37901	7430	21991	30812	27751	13886	24916	18970	21225	22438	24315	10596	27456	0	7245	43817	23752	37709	35644	46875	30630	21417	3617	12299	12382	47738	26141	0	19650	31102	32593	11436	30124	30771	45438	25733	35955
605	0	16210	40906	32337	32970	20033	14532	13803	46213	51134	41921	34789	4447	62403	44151	8784	1517	6571	6360	35331	37978	9274	0	17766	12125	102971	24128	33737	10298	35544	71406	22110	60688	6618	21072	10368	29130	26313	55291	32277	28700	24224	8159	47126	33633	0	10912	37910	3515
606	12162	18061	33953	0	32331	7824	16254	4903	6157	13675	0	23801	52769	50560	21289	2384	44387	31531	10482	26254	4465	22959	10851	59211	16761	11161	21134	13966	10738	14482	31931	16140	0	26542	0	0	18313	0	30383	47994	12776	34986	14329	0	31565	11343	9721	12530	17004
607	9870	44034	0	36754	22377	7335	44512	29933	11790	49907	89506	30950	18847	20026	47311	30710	9293	0	22747	5997	16519	4686	20868	32436	44636	16733	21292	34216	48643	82678	35820	29915	41820	21216	24483	41021	31687	14333	13295	10298	38905	25808	5091	31382	15419	28651	9513	33960	27904
608	68988	0	14994	0	0	5859	13059	8795	23997	37416	12839	39640	61921	15902	1357	2427	18839	13233	25722	6153	11392	35207	18771	23093	13640	29778	2160	29456	55625	40458	19822	20514	22141	7414	2877	9443	15559	18395	17450	29477	12339	5105	58726	5169	18229	7735	0	25094	4857
609	0	23975	54173	34615	23610	41030	13589	20604	42558	28479	25190	13617	7899	9995	22899	8931	25328	19603	11561	14277	42658	727	10525	13929	28889	38607	42432	0	26339	37767	44889	50426	10207	13012	10474	17088	20854	28496	33373	5233	36448	32894	26051	10460	3301	15220	22473	23799	15928
610	37514	13171	18928	24733	9187	0	1498	27040	29058	19741	29381	56689	3429	13595	14112	13347	25326	29610	9156	21148	21690	31169	16837	31223	23181	7497	0	86752	11999	40557	61975	0	23487	12637	2360	15083	28471	15913	21384	15212	12902	0	4780	15282	26319	18493	26701	27897	23005
611	7453	13974	1750	25061	35603	22638	41803	0	10630	38765	35281	27632	48794	44442	6860	9203	11169	14641	16241	20040	18087	30145	33471	12421	43072	44556	41482	1340	60397	20454	24033	24732	20337	20926	11834	7671	0	67300	18989	15672	30350	16834	14271	19156	28295	50075	27544	16266	28130
612	24294	23615	7802	63560	21853	0	13206	19928	10513	10430	33801	32561	46900	7443	7342	15716	26572	2377	21674	10635	222	10284	9307	0	10963	40733	11229	34726	10083	36529	42728	49325	25154	11425	11035	12018	69573	26640	84976	10402	15474	23198	11227	25265	11801	19632	36163	35918	35626
613	33172	11900	32313	28217	43129	36130	21533	17773	22449	40946	26646	0	23134	15911	30063	9104	0	20182	11258	30355	29817	23334	17342	38614	52836	15742	15141	38621	30837	9311	19150	6600	21632	31583	10644	21322	7318	18658	20577	43685	50675	0	29820	20971	10150	21612	1511	5276	4977
614	844	15970	0	0	691	17872	21465	16099	21877	19612	20439	40191	0	24289	20284	15245	1476	8502	30110	48231	14935	23163	4433	0	0	33453	31646	33137	37901	33093	764	42781	39780	17901	28459	14661	26113	7785	37574	25604	0	31045	399	29343	21070	29600	48874	41909	0
615	41660	21736	54266	16771	39365	30686	21559	35348	27552	41116	31385	28700	49999	12557	10207	15047	11081	7365	23062	0	18891	9737	19050	37395	25420	32390	10700	38471	31532	36198	71307	21023	21136	1100	12053	9789	58037	16105	0	0	39332	35507	48861	0	41927	19443	12499	17075	47761
616	38689	29916	27531	0	36189	2212	11345	1934	51330	162197	160280	191632	106176	114450	117114	16734	44376	50752	12069	40769	12251	88280	63458	65078	23900	36890	62405	28928	58785	0	46550	32288	0	10569	36036	30233	35925	32147	51884	45094	67795	54992	77365	94447	90622	23663	8144	10421	32053
617	0	14832	2261	48114	15640	44895	30076	23850	0	89252	58348	108173	99787	77668	0	57663	16568	1114	4162	16204	14176	44443	54354	62253	45825	54279	21214	45205	26347	106577	20436	23531	60406	21810	12467	0	35883	23025	2967	13136	48616	42609	50717	45949	60553	31624	32115	45680	20569
618	28204	19930	34526	30432	8385	13703	54206	32556	35103	0	622	2425	0	56540	100251	4663	15382	20021	8310	25042	4947	19385	27965	10718	35954	29070	0	50471	43421	37639	15242	16562	40073	15756	0	14586	19769	25144	61453	36429	19824	25352	21206	29161	0	20255	23784	27734	20780
619	48695	18101	36169	10788	39081	8191	4965	0	6045	48940	59699	54658	49549	292	17348	3728	15585	10153	16443	15614	594	20310	4813	29519	10605	20406	44780	52012	16004	33115	40160	26319	9935	6594	12222	18806	46872	11158	22438	27563	21055	12830	22350	25011	27409	24752	30566	5164	16280
620	6160	29386	14870	25857	16208	27905	40382	13657	20697	25178	26441	0	42344	75055	6256	20346	0	2756	18557	4297	34581	11221	27110	27508	22307	17773	11366	25535	54969	1141	0	10893	21580	5269	7586	22996	40886	31166	0	27131	26744	5198	24597	8785	14313	41060	19187	16018	17506
621	34361	20095	26841	12679	19197	36969	20849	31521	16125	24977	37384	28924	38078	52824	27169	12205	4758	3299	31183	18886	26040	23837	7249	0	17240	7897	15143	43040	14801	21054	40348	22112	24487	12541	23639	5378	21827	49790	46183	883	0	21129	25290	21127	31006	29837	30914	50062	15337
622	22951	0	13737	35378	0	0	24897	15864	10945	24516	53730	14141	32365	22475	33779	2400	10079	7025	21315	12250	7829	7396	31868	30979	8084	11313	39424	26374	26242	28408	21095	20799	25148	10477	14492	19745	25097	5275	22060	18549	46058	29502	13060	7060	15257	0	19663	0	15153
623	15396	18120	21667	23570	30608	24446	11203	10255	16241	55118	52499	33666	1752	7436	10443	15278	15850	8759	26624	14377	15145	5827	0	16122	22553	11782	0	37135	20747	21263	45261	28606	18686	9821	14551	8780	7214	12672	22683	5242	26764	19935	43928	24782	0	26813	23191	36060	28493
624	3562	1714	23843	26605	19787	23319	19190	25677	22044	13557	11809	33282	0	17890	45183	18292	8624	10689	14377	24935	28544	22999	35240	30862	27073	27967	37653	33726	44458	5534	30908	23388	33559	8510	8653	7403	19747	29118	30067	15728	0	8093	21468	21695	31723	12418	30724	23763	12562
625	27554	19037	17074	23469	126728	56142	34918	46733	38818	33057	38222	37826	22951	0	20199	12777	14153	10682	38105	16943	9364	8771	0	927	27431	26651	0	31886	24551	39887	34912	32820	18766	18708	9326	7144	18192	18777	33809	22910	13016	24471	17357	12257	25665	27187	23351	12621	20353
626	1675	13149	5535	17589	2307	0	14960	18985	5093	44225	16093	45234	17787	30236	10380	11928	36662	3860	2582	22413	10442	0	14993	22663	20776	19086	22013	34055	22942	26705	23807	0	41196	17259	7010	4929	21310	45864	17667	7386	14852	982	19547	10364	7453	16131	30508	15103	37503
627	17557	4538	52673	6859	28336	20475	5256	25264	18655	3935	24346	678	6087	17241	22599	15588	0	5624	22211	2890	18519	55528	39393	29359	21455	27343	28185	26893	37658	13694	35376	19987	20863	4570	16958	9507	7367	34289	47556	18708	0	31995	25327	31807	27058	1404	19051	9216	14666
628	28621	13124	12457	9067	1387	4581	15298	8301	34221	54569	34487	35295	20437	7716	57947	245	31589	11358	24728	24500	10629	62196	23712	10271	11291	8956	12626	22701	34018	24614	24887	52793	23211	22743	1227	11985	38994	19990	16688	9575	20330	7043	91	18201	22535	70312	19735	21733	20178
629	8606	31826	27073	32933	14851	14795	14247	40963	23098	50371	30365	30448	12901	11532	17173	3839	21548	11068	38602	38489	12272	10819	34818	14657	45960	14427	11564	41914	18945	26245	33541	16983	12302	844	12239	7391	33811	39454	32712	28849	26031	31493	57943	6970	13990	4518	10821	20567	1562
630	22361	13901	14959	16982	17602	21382	18702	16772	15882	84051	35846	28622	17910	55214	23495	4352	2031	29681	26657	10262	26177	16618	8208	2480	14064	18638	24785	35871	10643	17406	23734	10501	24501	4328	5543	16597	17963	14590	19124	13834	7504	13867	14151	13489	8402	62371	9264	4753	15881
631	4680	30869	3196	46446	23256	29939	38702	8137	10270	103447	57390	58241	3521	97552	157784	1251	38010	63098	34956	27216	58265	46852	25691	7798	10265	62336	7511	62575	43830	63383	34720	9412	21582	34296	15442	23298	23757	40920	65907	16114	33610	5734	12386	26959	75325	18246	70668	24117	15506
632	15511	10282	45765	22054	0	23190	12108	18689	30453	8620	63116	55988	97876	63984	39386	50610	1458	10247	20131	37455	0	11158	43491	54496	25734	27262	22879	35900	57503	17534	27388	12267	34395	3217	19656	34486	32186	9678	25865	15769	1835	59919	29108	42180	182	30588	20101	28121	49453
633	12634	32380	13699	7891	24278	13434	20045	26907	17420	63535	11032	35258	22609	18960	35914	6201	13645	10579	29751	134	23357	14194	9027	27007	24030	11748	30954	17136	0	17618	26816	15080	43898	0	5438	19773	19071	34039	31170	25622	39396	17817	5530	14556	25330	52295	40927	25020	18395
634	15898	29144	36548	13629	30029	11474	26612	29015	15975	63440	49840	57629	6770	32144	21552	13877	8635	23196	11045	8602	32047	42252	30867	52902	24039	13455	34401	26601	17642	13814	30676	32679	46223	26354	5834	22555	21164	44178	48325	0	0	19413	32403	29319	34017	0	20224	30285	16436
635	17051	15742	17549	35725	2309	19473	9179	20760	14965	39766	22378	25062	30315	17738	52417	9077	17399	19841	16281	16695	3418	3456	24003	0	49510	34046	1914	73642	46069	68374	24703	15545	10337	24540	0	14745	66215	16449	50028	37556	22973	13436	31060	0	19216	35479	34202	9349	7966
636	12754	2648	15402	5320	16930	17036	6562	18516	8965	446	25002	15382	22440	26295	28610	18497	19585	16134	21676	23687	39955	28238	32163	25195	22813	13470	28814	46680	16973	627	29307	15745	18983	9058	10571	4760	17372	47986	30542	28429	22485	13239	14586	23289	26281	33126	6202	5572	23356
637	49634	37058	89876	25314	39107	21292	39616	37653	24960	67907	48759	101242	36563	21767	30956	7362	10943	9179	29374	33476	44016	55033	41733	68102	19530	43750	25774	44362	24963	63433	29484	26546	39996	34446	27995	13786	74005	48380	46146	16997	30992	7681	340	35034	18590	34718	64030	28771	14011
638	30649	13068	43538	30698	22812	1948	45870	11960	38745	48215	17217	26708	0	18033	28130	41184	57344	40307	18596	0	27576	53748	24248	7559	15730	15522	20954	26531	36760	61275	66738	17136	0	17141	5015	11547	31398	63247	0	4552	4577	5523	25202	23205	16659	30510	0	27418	34754
639	19947	37066	31631	22257	20066	42350	11999	19302	31543	52609	20116	39574	44015	45473	0	32723	31134	3419	28740	40702	11106	9961	33829	59056	8692	16642	26038	17117	43158	34368	26641	29881	33806	17873	21145	28773	24683	2009	25481	6102	24764	19270	15757	18516	17954	25674	39385	15094	13267
640	25722	28995	19660	0	14031	10126	10422	19646	19262	17599	65080	21489	9580	0	69201	30723	6208	21934	24235	15801	28120	20845	20680	3476	10012	22136	29009	19255	31635	19910	28262	51842	12604	12544	23037	22445	9348	17734	64348	37381	19944	0	26583	12191	11827	32102	10483	14885	5663
641	18360	7273	9875	37879	19600	17959	4144	10115	13738	37531	15214	23898	25637	14458	10494	11718	21292	15421	23354	12076	13024	13072	12268	42675	14491	33916	14640	5741	29955	11749	40821	5092	22624	9343	12291	5238	13050	18973	25545	41503	34194	20963	21856	16747	20079	3294	1125	12238	9052
642	37227	18221	36273	34058	64495	15003	36529	27872	27632	49487	25864	32289	18606	14696	34974	28244	19097	16630	16592	16765	25640	15007	18234	10849	26361	56921	23335	54247	32703	60988	0	25787	39197	10466	8351	15863	39056	35872	15720	0	12322	3393	15910	20238	26407	27629	28273	2640	42714
643	0	8791	18317	0	19503	41269	20334	53671	0	26695	86214	16233	30724	12790	68283	20392	6624	18630	43719	2568	10186	16854	18166	22465	37879	0	38690	31312	52034	15105	25702	13636	19373	14584	10922	9867	12914	28460	70466	39370	17466	25844	21790	3563	80795	23337	22857	19547	2214
644	33361	29457	37056	47742	29311	0	6292	17590	17159	25905	19555	40793	14368	36599	36174	6193	12421	34443	9652	30271	25004	23237	25405	36617	7304	36031	36216	14432	23080	9978	27906	22430	36347	9593	8989	5078	54475	47518	37621	20562	14238	20476	12671	16317	13330	46882	1402	12419	12338
645	8080	20795	0	0	17396	46495	11777	18706	24247	17365	38001	43069	27131	36527	15877	4861	17617	6428	71951	10270	6716	13824	11915	17396	22741	29518	19997	29827	11153	28400	40982	10416	0	13606	14747	4870	27144	15902	18074	19647	3521	21106	24703	18112	21491	44841	19340	10285	31401
646	7728	9988	7205	24030	6905	6948	0	19986	14068	42348	30686	41743	31300	0	38357	8116	20259	684	0	10474	34	10113	28008	8082	12001	1966	8794	54289	17481	15701	22707	14602	13286	547	3316	1536	26357	10489	31336	9816	17121	22167	16104	24229	15336	0	0	13640	14971
647	29075	27360	25937	10540	37565	17761	58483	16499	49125	25837	26638	48426	15636	19725	1332	27112	13774	9510	19452	31523	28805	25087	21294	21341	13486	61595	29838	19251	54550	55341	34413	25656	50366	20018	22413	15401	15539	20654	52800	8029	20638	0	13494	27345	35869	7811	12838	29088	31300
648	6352	32486	33251	30519	14749	31559	13056	44445	0	36905	67069	59104	0	2587	16189	61257	0	6444	24455	15290	15748	9251	7767	22944	26817	14106	38548	700	5835	32031	25925	47164	15077	18524	1515	45253	20370	31553	17180	14965	33126	38477	59672	17633	29542	33591	28076	14867	20144
649	19558	14922	12135	34114	2132	16696	17350	27702	41856	31124	40149	54245	42053	19348	33757	19607	35402	10977	29052	15031	9763	21914	6229	26375	45211	18811	21032	19347	47000	13554	19312	16328	40688	14544	12508	283	16834	31594	25505	9392	20379	10519	16892	17681	38919	12452	12466	5280	13407
650	47127	8384	23962	37062	77349	13937	14473	8628	0	43664	44143	0	14042	10144	24563	6418	0	43010	19752	23479	1464	32055	28991	83851	9592	29088	26975	37713	36690	40063	34205	9754	19067	0	48845	30253	24739	0	23958	29882	36228	12314	5438	29695	13509	0	27483	13021	10880
651	14431	11398	18379	18886	22868	17145	28589	29613	29546	37768	25152	51832	0	38658	12133	26740	10725	0	48909	10598	16766	19650	48949	16959	15444	17143	21801	40670	10972	26650	18843	43540	25821	44678	17223	6658	38271	77038	47895	0	11294	4411	21486	26088	9530	30925	7173	7855	14806
652	18673	9604	12289	32077	26905	12958	16060	0	6227	21187	28037	26989	39917	8003	17477	0	22645	17789	47932	22429	1889	15741	20412	16641	20715	9840	19846	20841	30557	11975	22306	0	10738	15800	8621	10072	29386	24279	0	14749	5235	28246	19763	20876	15415	41076	10267	24689	15369
653	25775	11008	19911	15166	42150	41987	22553	22986	14890	35930	50664	70562	21004	23687	12420	24499	12493	21289	14650	20791	31646	11661	22839	8497	15919	14089	30172	15911	47708	89651	47403	18242	12788	29402	15511	2186	31624	34007	83890	9049	32960	40631	11730	3888	9774	25268	20042	0	12159
654	27245	5669	25633	4646	3644	31874	31542	8329	24856	50589	61192	0	7440	20751	0	25091	20856	23496	28218	9761	19463	38376	21426	19781	18982	13485	10557	30117	42743	34059	27976	40668	29975	11206	15679	12890	22690	21183	31269	14747	8716	7189	18516	17017	23216	43386	7101	30176	36347
655	463	30079	28415	62203	8780	1648	0	14172	10003	1069	32555	28777	15744	44496	25139	10671	8819	7927	13194	22102	9582	11872	18019	16634	22238	16486	2377	16261	19645	9597	32964	24438	16334	7318	13382	1365	34453	46386	34801	305	54591	21276	11531	27572	17733	12282	38884	34566	7715
656	14432	5132	10956	3332	32228	23516	8486	14617	10678	31476	23330	33116	24545	17441	8864	10503	5211	0	14447	23573	18303	34236	15949	14598	11738	22299	24634	36986	28276	33814	19719	39322	7718	9977	1783	29695	16034	3976	66164	17465	11716	3444	11397	14794	0	21474	4363	7127	920
657	13619	33530	20889	39642	26965	23748	5985	21001	40052	30921	36940	20324	21525	0	14428	1908	3058	29641	11652	19294	11938	31649	26805	33126	34840	31145	32240	38621	35494	31794	32704	26873	17784	16588	15988	16554	17360	70431	6643	6083	40876	48216	22614	23	25157	29437	9035	25050	16147
658	31369	20492	1584	942	49013	8188	33314	15934	25346	0	21297	53798	0	14185	60273	18584	19600	1010	16449	17015	0	7775	38086	3978	33644	0	13138	22366	10329	31495	25357	38086	33745	29421	28426	22743	7311	45625	43758	12696	0	26750	16163	20884	0	15605	40147	0	29787
659	28464	24522	93997	16192	36606	61149	33158	51451	18255	89686	191988	232031	337247	214661	333901	81356	65759	35865	23195	19602	65925	109620	157505	67530	85345	66052	38263	60883	59219	93923	77488	39303	69984	5515	134018	74030	58901	65924	20037	119496	106363	50107	165958	84954	185895	34738	90366	46570	32756
660	22396	30277	42999	29643	17539	15281	42477	37253	3767	85892	95505	45932	130740	106633	118999	14988	37149	88617	3794	16808	62544	23036	56604	42288	37090	25930	34098	60950	20469	62971	63861	39542	39156	32892	0	22756	53380	66449	44719	21131	75489	96448	14150	68488	98177	0	3736	24571	22129
661	60381	38728	33088	2657	12328	7976	3255	60429	26638	74320	21800	39442	83256	29997	22407	46746	7958	14346	42194	38248	22598	33919	76369	45897	29498	21513	9925	4654	32847	30385	24230	1198	16833	16903	4859	18698	44538	41403	21281	7806	1209	22301	49072	25229	48739	76594	25860	14785	30768
662	24912	21460	15627	34122	27964	19737	15073	25482	24438	26144	48472	70413	5979	0	46377	2609	19354	3846	10483	5345	19550	21866	39923	21551	49606	49708	44076	47929	19306	34396	29915	60165	20840	0	19314	26196	23630	32656	13833	25989	44722	50743	21577	36164	15883	28530	19250	22917	30170
663	4250	16962	25012	24060	24885	52943	17814	23653	32720	61158	68556	63159	44356	41967	66401	19864	21977	41251	16252	18315	34098	21895	42745	36124	10889	36090	294	53040	54820	51944	37263	23635	41434	59169	19146	25319	18149	20280	23134	27513	53594	8700	15021	37488	21571	11455	13597	25316	9515
664	75740	0	38581	7973	381	16558	21535	19857	1233	36789	60821	32729	37486	8275	17149	907	34982	26285	26943	22726	24611	14857	31933	13914	20298	17938	26234	23709	46525	31855	27422	38652	12442	686	8068	2768	24753	54344	45619	36356	26292	37173	28442	10471	32079	16582	41050	42809	38374
665	0	30218	22233	43071	20849	12455	29696	17624	37017	27447	2303	22074	87410	43987	27041	20668	26872	3999	50802	10683	10337	7749	41176	60692	11223	18298	23388	32568	17312	35534	44075	2427	21843	20375	3453	12747	48731	19369	24763	13329	2805	8331	36117	30185	3828	2921	14402	24624	11214
666	33922	41599	3071	1968	42301	34571	26328	44312	15590	29618	108294	25488	25033	44981	24343	0	49576	15747	12524	20103	51978	50632	18408	18646	18874	37787	2315	70663	32357	72025	29315	14651	21191	0	37731	7839	40569	57862	58369	19954	15887	10813	0	36033	47462	0	25589	7921	32922
667	0	25548	54500	36401	22029	55795	14401	29543	38907	41394	67658	35040	23588	60813	10823	14927	25805	1304	45232	32899	15322	39744	40152	42486	32805	25039	29484	41299	7066	21967	59217	63419	38901	34905	7906	42293	20213	12526	33191	35479	18566	44691	26798	20476	2669	39410	13085	24792	16758
668	21423	1188	14739	21263	10893	6209	12730	3813	30429	25158	71635	64003	18799	27833	19677	17325	24337	31288	27297	174	15047	29474	31075	22086	27752	20285	70695	57636	20516	808	24114	22376	25333	8300	37097	18691	35557	27133	39232	14094	10125	1203	14094	10348	59553	15567	15814	4139	7298
669	31820	42808	22475	26733	20795	16653	11837	39058	22633	87426	18745	110058	16982	25870	82235	16486	40213	15627	10163	15870	12780	54821	34321	30630	50417	61149	51435	16752	42246	75222	54134	36835	10917	15789	8224	3629	41178	52911	58688	27253	36446	23040	62102	29521	0	5090	34241	34766	13359
670	2982	44893	25422	13670	17745	22755	28706	37269	77645	19161	35587	33362	61705	18330	39426	70356	4901	27984	19417	22415	23264	29432	13417	35246	39445	28207	15710	13573	11245	30189	33012	0	68263	44608	0	29629	41629	5178	8588	9502	18313	28231	99416	2131	39041	7735	16647	7869	49521
671	19603	825	16957	52988	21910	38136	48082	13786	31332	33189	29181	21980	58528	35068	24464	0	9693	13734	39152	35849	0	25102	36680	31659	34315	29361	28374	22039	24786	49632	50362	33263	4717	0	46554	631	14466	38936	34813	12902	38227	9525	4379	35472	30347	24512	5704	21910	11403
672	17839	46564	31258	19471	15014	28701	0	19890	13903	23464	49479	49677	18456	20027	72872	10355	2254	10115	47650	23122	30677	20983	36617	1879	1554	9151	20463	88919	70683	49495	20798	17593	74261	25854	13939	17392	54542	0	149740	29487	20717	0	9357	36015	5991	5760	8253	13865	34187
673	20288	20204	850	1693	31138	32354	27261	33420	21043	73415	54278	20002	21242	14473	34611	9892	42439	7574	5553	13463	26391	24795	14134	33963	36973	42644	12618	1644	59845	24461	42879	34223	0	0	7735	23546	37023	31248	40036	17259	3676	32922	56876	44692	8914	29563	16937	39805	45265
674	52617	22764	37363	18253	12385	54209	43135	30990	28955	31255	49073	21596	5512	15785	12504	8745	0	3107	15179	38757	21150	10488	23523	12286	21035	41685	14670	25162	21609	15940	23807	57702	45382	113762	7168	8488	53610	19345	28519	11768	27787	16890	22096	17533	4395	9639	11322	14464	10928
675	15243	20347	0	33262	12233	11993	7965	31212	16198	24769	13704	97540	23482	89901	11736	51751	22477	10311	46392	22210	37655	48566	11307	38382	38487	0	62826	42901	65831	44526	32971	23173	9578	0	7280	20612	19232	49618	74422	31790	33862	28378	25671	18773	32658	56485	15564	0	25197
676	39655	34841	67565	26675	10868	22738	42879	16988	33632	98580	18313	82591	38717	6948	35737	0	21280	24272	25132	18675	36403	3275	16902	38501	20258	52179	29858	45265	29813	37602	31206	17937	14806	13479	9087	0	28642	31751	20120	6477	1018	13166	0	15100	12744	14403	27117	17916	27289
677	25657	13102	28915	42185	15674	19004	11781	996	27268	29946	37131	43175	1593	89861	23627	26914	2818	28156	18166	16215	37045	21748	20870	27344	30949	0	26159	33143	50442	27465	26471	39729	24301	39867	14221	49972	41293	38736	21579	14980	49945	17478	18694	27414	29233	22345	31481	32234	23904
678	15587	16381	31734	44751	18353	28593	37200	20094	17904	73725	59756	34514	29576	40988	3331	34939	21568	9614	22846	20748	27361	31339	15630	21939	0	38555	29351	20720	19167	55434	23626	50004	26231	3754	19448	3091	24208	40246	26368	24842	3355	28856	4465	8642	14768	14422	14084	10775	40961
679	16800	17531	2341	0	8322	27088	17572	14476	11333	43871	40476	48632	26852	17119	10778	10195	49091	0	1483	17778	13580	0	21520	13296	46529	9841	21884	28824	5673	142831	32838	48614	24934	8640	0	17226	28025	0	28008	30537	43350	20367	10577	29080	7129	31636	23721	11964	23164
680	22132	3920	17310	29044	0	18246	25400	19533	11480	32684	17737	20405	24184	8413	0	3314	0	12376	14972	14012	18810	3550	15416	25550	20424	6583	17859	22033	59547	9851	35712	22848	26786	28058	12364	17883	40951	48367	31178	18773	14190	49827	56728	9453	23933	57388	5224	7036	4578
681	39579	41733	2222	7263	43931	18639	10760	18124	3959	55028	18147	55360	15104	27365	11836	30238	16007	61119	23756	22119	32485	18407	1374	16574	6448	23731	10888	28836	24146	26808	36021	30592	24611	22492	3746	31027	25116	61443	21542	11416	15632	13885	10064	0	12965	19845	4939	28656	12076
682	19393	21898	45578	7433	0	10503	27231	8052	8507	50274	68612	29577	8675	0	18466	6783	0	18890	12361	30842	15797	35668	8721	33983	40062	41517	25188	15485	10204	11491	51324	21415	3092	0	29715	10124	40367	9167	29806	13236	16208	29418	11709	10014	18287	29755	3320	20527	2880
683	321	8174	19369	38009	25715	39179	13418	10458	16873	60889	37116	14921	7246	62622	7460	37646	48181	17403	32757	19922	12993	7387	25843	0	19271	6854	30454	24321	139452	26772	13897	14721	31598	41432	6812	3348	9675	42073	15621	0	25803	58816	10824	31458	12190	0	29053	9236	41514
684	46043	28327	42166	0	28396	9676	17196	18139	25046	4491	39392	32775	62053	12473	14806	0	13993	5026	1037	23703	38884	30427	2174	41152	12026	46562	13868	42845	55174	72309	20867	18726	9551	6042	19346	33299	33219	13497	20829	47489	12488	7609	43068	16382	23958	19043	9369	70926	23294
685	28621	7857	19842	23884	29347	12100	15293	4324	7812	72933	34891	58313	0	17877	44411	12994	5382	0	25875	20921	39710	9830	31218	11672	26111	173	4980	54965	75300	49254	21213	13064	22591	258	7024	4811	34957	16417	48344	13062	28528	20896	5433	50149	30693	4792	6703	20373	0
686	10202	46699	120539	28836	45013	46955	10740	71735	17718	34679	79988	30734	39564	34547	121658	131480	2667	30529	5317	77533	26193	31588	52614	24663	36340	25988	36354	43730	28898	131119	63684	12675	16404	12122	16769	80966	7361	132979	35610	16531	32946	16718	50315	39210	44775	15380	51193	133756	16557
687	10238	20729	6217	30014	0	22874	6405	30469	8543	32418	24404	21881	19235	3326	2005	18464	27101	60714	10640	98373	79159	17872	68122	17301	18673	37701	22328	12116	34191	29609	36958	29464	23479	22912	10680	31772	19870	0	12125	1188	31472	27393	20818	16822	14901	3778	18616	4448	7341
688	19372	10204	18979	34616	6605	24604	5537	25460	6385	0	56059	16075	7089	42249	14842	19142	0	1836	14965	3568	1769	16466	52392	6834	11296	18402	13653	6173	12713	13313	95014	19698	16098	22713	43828	0	20294	54113	43165	12268	117565	974	137	0	15683	28511	11100	31684	32347
689	99272	82459	63259	54252	131722	79483	28027	108492	50023	241098	226974	434868	310370	448434	444658	135006	140238	131199	17586	28074	70472	184988	166628	232450	87600	98476	140053	125902	256523	116685	39535	155592	122667	108787	8857	93457	37509	232673	119757	178533	20274	117006	207576	331903	221063	102785	66755	146420	117588
690	104983	29148	50913	35288	14829	43905	12279	20429	36008	93700	175831	0	107429	123244	181333	95333	86918	89759	60153	34663	15408	35797	48027	146643	50993	90747	140904	25727	62896	40706	228	34909	84092	94928	65954	23325	52883	0	68109	27178	43227	30255	103906	52206	125664	19857	107458	62817	46236
691	636	28396	36084	57424	28243	8936	17023	22601	106976	81277	153312	154664	143552	272886	197927	158638	24270	120803	5745	57100	54364	102943	21975	76414	37994	33956	60922	43952	56666	73567	32080	30454	63368	20940	7551	43407	73712	60659	8643	77604	73127	65865	86629	80695	102368	50674	32936	90230	112657
692	64826	39334	8244	0	16888	24411	16914	52585	74669	32335	65961	57651	48540	75876	136612	20079	25499	64192	37623	13842	18105	47583	41067	22474	41821	23055	38966	28691	84849	34121	60512	79536	2320	9212	11103	5985	48435	18183	37496	41310	44877	65837	28632	50083	38265	9360	11647	1321	0
693	25278	81701	28985	56175	21617	12437	43752	11524	13588	45238	115650	23664	81960	92082	19664	27029	63558	30847	28823	11093	23885	48577	49003	47383	24289	21375	26936	70302	56963	24930	24286	26474	30172	6954	7625	13377	18687	12362	20489	15044	51540	13519	3982	61999	21676	29185	17102	10412	75136
694	17678	31116	23529	16109	27999	0	34115	23032	41444	75694	50146	28851	194557	40875	38873	13214	9277	48468	19855	36030	6784	33797	20152	91652	24208	9635	112212	11443	0	77039	60662	19860	22473	47093	64745	95101	30961	63876	79735	23476	33414	15918	4063	23191	37386	13099	49097	28067	31189
695	36162	7538	10058	35693	20484	11252	24967	67392	33633	81497	36752	19129	23961	43464	44432	15635	6885	27348	41605	11414	38739	18456	18412	30566	8407	23105	21464	84580	35815	50669	18428	20492	29123	7252	4980	57679	44562	12559	49062	25865	28615	20104	35386	23846	11688	5896	34202	3033	30470
696	147279	29800	25673	468	24333	24491	19431	30802	2368	28841	58945	80250	82566	28367	74109	14850	20973	44969	0	39252	23220	68381	32491	38083	5833	18598	2980	63276	29906	1057	31214	6472	47852	0	7370	35628	10626	23656	52496	47052	95162	34636	16635	26622	57100	28641	23806	50856	55319
697	9880	0	23664	55883	10845	21249	19614	60308	36126	82216	30142	27811	0	74916	60000	20947	11763	37702	60653	48104	0	35974	21255	54388	49079	78360	33255	10257	48506	65872	29059	45123	8639	20038	0	11054	59496	20634	26727	26019	13914	11382	10394	37217	36523	11180	13124	13644	29121
698	20879	14370	10221	22870	19562	10882	38527	23091	1625	41720	48611	18023	144523	55305	51574	32388	71565	58839	22538	5308	26697	0	32996	20006	20635	0	26937	67278	1474	99361	41641	15385	17471	14235	51530	24002	692	34293	30759	36125	10897	10229	17724	42235	51722	18234	16062	28582	0
699	18802	31918	21925	26837	21129	25795	23956	24285	20396	73293	203639	110455	25738	60734	76308	20550	9616	66731	3365	29805	14605	34674	28929	1283	27340	60894	7365	104310	113589	20968	36351	35134	23377	3907	10385	23459	15447	9625	86795	2719	68784	10064	32257	11739	17540	22762	13161	16717	80569
700	49200	102464	30358	1607	19232	66083	13367	18143	37757	0	18291	30609	102362	1631	58958	0	0	8497	37824	40185	98976	76697	47167	35908	24769	29088	41237	46533	30108	15432	28473	25034	18708	18606	91807	44699	41951	32392	16460	47519	16001	18572	83646	47609	12080	18232	116322	37621	26484
701	19749	27600	47475	34421	60757	14163	66861	16659	16632	108584	75955	48455	83778	18900	90871	7467	4662	8381	0	31890	31520	6302	48982	94883	0	38648	29727	41322	0	39236	47637	18563	15685	3944	66619	130158	16588	19960	64984	39699	26651	6462	0	38887	28155	23391	14980	28441	0
702	21602	21566	12864	20103	1362	23765	16202	48833	3937	47879	28966	27853	119967	70431	26114	19096	25511	42968	28702	47011	10908	67230	77978	14625	32277	0	14533	49540	35882	49314	29058	102405	105301	58803	1660	21178	32392	16800	13827	13462	43594	39773	21681	51649	18223	71031	205518	25359	19377
703	264578	221511	110382	26771	71304	199949	173616	195185	245918	48624	185424	98371	26865	202689	60914	124606	268997	66476	75807	143205	244919	57391	311116	112329	132128	171421	276871	211923	240140	5299	78245	124576	118569	135435	184472	127502	176492	207599	125541	74690	127573	11775	139231	241243	55449	194851	115851	102726	172325
704	0	47552	218585	50432	151719	57995	67200	63734	806	77189	3218	115967	11670	77042	44523	63599	1205	104242	61767	2630	1549	116453	77365	51376	52056	67336	43354	112082	149383	156310	48172	129863	143374	34388	38729	149366	103828	71198	78330	37212	45767	92939	7153	53409	55789	32402	84470	0	86986
705	82212	65294	0	39654	45919	52539	0	0	33415	83865	93240	77378	76954	0	61833	47519	63638	38888	125140	66115	70483	86981	128258	58663	4518	39417	84718	84714	88307	145895	33574	80745	26071	93693	40251	30742	53433	43116	104366	24344	35112	86222	92093	4223	63806	30432	18759	58986	105458
706	33256	8016	56121	98338	53929	37944	59630	37637	21364	98381	79525	58976	82529	57732	10934	10648	0	13177	0	26680	61276	116196	5390	28279	70353	23285	27842	136713	115034	37803	31998	20091	91790	5067	21413	1395	42080	7038	49424	37929	26219	99065	15088	61280	28108	39791	16973	36318	13356
707	21389	28854	23901	25054	13850	154467	42946	39581	50156	67481	64366	60455	51332	11504	16845	1542	47124	161914	32762	45760	22647	59696	29213	24004	25103	17806	16624	58890	122247	78096	54012	17223	9280	45610	402	55219	0	42824	34948	34343	3752	36760	73452	46564	17187	29154	11883	22628	78513
708	37387	162261	23001	71978	45980	4182	15526	38022	25535	41729	99660	52212	0	170599	13984	25183	6349	7838	8423	19413	27303	20309	17850	81196	21417	29121	60743	51289	116	26491	17382	33870	36074	150989	50654	43243	37621	0	49114	8193	23749	31225	12890	48680	41550	0	113916	16495	27077
709	40852	16088	20917	32082	6336	38252	42913	7919	19587	61925	50773	29124	55840	25347	65710	23435	1778	25427	91011	16103	233	14598	51142	1055	52942	11585	18715	4200	25993	34437	46028	12609	22739	9113	57502	8914	102275	81186	21149	4906	4312	19107	41693	0	9599	57002	0	27631	20395
710	113457	0	14491	22324	44262	51540	1793	41650	28759	9710	61012	75435	4696	12703	49853	3350	6204	18153	138072	49948	21102	10534	42483	174378	21761	24923	10202	45580	47200	45496	45169	50490	14596	46292	1	7224	27788	24118	98040	3537	25202	26638	34197	29665	60930	3217	66497	16788	30288
711	33678	10492	73084	20195	24787	0	17884	1747	7778	80470	34924	0	17849	6816	9882	2572	52460	31613	21994	24180	17940	16766	26160	6698	19623	68913	24706	54547	33879	19768	36483	27889	41069	176475	42413	21597	23076	0	26141	19813	14986	8248	31783	80641	60573	6641	27049	24068	14962
712	51028	111415	17279	31577	18288	46665	12884	18580	23290	10438	40277	51938	16192	4258	61472	26598	83877	0	22752	24590	62017	127560	20106	189182	6709	4369	21453	13757	5619	40226	22041	49838	34871	2196	24464	12271	68066	68252	50640	49033	8749	4688	8050	28854	9060	0	32223	44089	28635
713	11228	31217	16642	23359	8790	32748	13165	12066	3952	34600	16963	14744	132112	13163	33222	38297	40029	23907	9998	60631	18833	15251	25757	25543	43430	21084	25810	114837	32654	38663	70241	24902	41274	26689	18047	4103	15904	1756	59622	29503	150995	15099	9164	6721	58133	22193	12702	40312	28741
714	12645	14921	11790	14187	8029	15868	21507	17180	105996	24606	51099	30275	4919	0	19601	17701	49652	53377	30600	27536	25039	29866	97235	24843	39015	33498	37403	37519	10502	18861	28672	47787	23231	141564	18163	43575	5985	28868	14751	24335	7009	17170	14614	16209	34532	41049	0	50038	43223
715	11903	16788	6540	4962	65430	28958	22744	29624	27027	60340	18936	83680	7799	51108	148755	61553	25981	8736	27607	17089	4037	0	43066	10777	23540	67907	25462	54526	64309	32972	21308	12797	14161	2592	26927	30740	28555	23051	0	31360	15313	10991	9272	23576	0	7865	55728	7861	11463
716	34915	59153	31279	14684	1084	22941	27237	42545	19290	26827	105010	40648	37832	18238	3646	19931	20857	16404	33614	9670	53617	56930	18492	29487	38927	22862	19335	27348	0	40593	15419	47517	67565	169759	44222	39908	0	64028	33821	96142	14836	40834	58533	24831	43421	28700	138882	50261	61698
717	14200	34469	23794	47001	105072	0	10895	20237	30406	74411	45562	28578	30283	5976	10032	70846	50023	35354	29394	28935	20614	172445	75181	250	18988	11618	20150	107140	79115	22879	35059	84168	21970	81080	14003	5848	26285	122973	8079	17145	35705	9069	3576	43106	33400	33983	0	26038	28483
718	23757	29756	114151	33801	20265	18734	80236	22434	45762	31542	68699	89298	236434	20369	54278	49440	0	43834	0	23619	136	0	54106	32695	45892	56996	56076	45587	83324	63960	38933	82699	31108	29097	17604	21826	95134	60058	50484	16638	34729	12247	173493	76195	38905	43639	93822	55129	49426
719	24173	11486	24096	28489	7382	57060	48479	55329	3233	67457	20679	141393	13399	12790	66043	17433	31244	29650	23500	32274	69915	76820	20635	34427	35602	29573	42886	39341	22691	40185	48276	31537	24912	31545	11149	19269	35637	96900	30146	0	25868	43474	84540	18928	20997	48477	12278	0	1842
720	106035	57965	59633	31693	14410	9515	36300	13709	14619	200049	29628	31014	13558	72191	18078	26239	18269	5335	54859	22571	37184	70900	0	41430	24614	102737	18442	17304	88847	27439	37515	13598	24216	384	9813	11049	36509	15592	17340	204249	17896	96609	14015	3702	45352	0	12154	8750	15789
721	116691	591920	488666	327586	341025	203618	453994	524557	238583	665453	520956	695791	600574	905858	644635	390210	341146	594007	248889	286901	354655	274287	513800	606821	462967	531181	623201	354171	430462	342115	251071	508550	568988	608402	428760	501617	359476	496143	56298	301218	312131	436213	805713	504083	673068	254248	408131	110600	305690
722	197700	65063	181696	74510	32311	60483	92975	165145	102623	393094	0	482081	452541	548274	511433	270405	264117	0	133302	65991	100715	249209	286084	164144	150794	85835	163738	28040	229882	144376	93184	146140	161957	223641	161391	187529	122751	104145	208685	232844	131962	328334	185021	151585	233129	171425	87055	185910	179546
723	39666	106187	122347	29496	137662	40413	29730	88873	99003	248630	425889	82916	197278	0	232106	0	148466	196741	97013	40624	130666	159148	82643	60514	84980	125583	143470	103166	91022	207057	16048	131497	71986	24477	86992	78666	0	53192	57192	58398	229256	94122	34371	79244	97099	0	0	74020	158184
724	27775	26521	11577	57586	81745	18226	9688	63090	102953	0	222216	219669	0	312385	180891	107107	14350	81651	86435	105649	33525	111727	97963	81961	73693	113025	13647	79755	51927	122701	59989	6637	71883	82767	117630	2828	102650	18311	131980	78885	71135	24986	95551	23028	121346	90169	103280	98127	39809
725	12666	36558	23849	47782	184968	67464	44174	158102	42163	199349	252060	146834	437485	153469	243947	67091	36943	99454	3285	55949	53859	50829	203220	127217	95629	100234	60766	154617	210118	458	50435	178737	107289	0	66787	34707	190672	157151	49659	80734	19423	49535	35602	64717	136552	81940	33071	45389	117513
726	160189	52940	232265	45971	34506	65680	41135	41552	80960	60478	90871	103257	0	401240	340609	103445	72768	72002	103128	53578	78668	0	0	157894	0	83287	60754	60468	149577	148208	51176	39250	89460	98801	31393	40228	79487	63274	52521	46892	140178	23375	98152	117215	25957	71529	92032	0	61527
727	90940	41947	29979	56580	159827	57929	94440	25005	61243	95535	27786	83842	182605	145261	50048	155463	41707	92093	17605	156146	84653	133297	166604	116093	47380	4214	71102	63809	57618	43542	69641	49779	56727	120663	50933	30841	58387	151904	85519	58297	98364	30214	92622	55114	77719	26467	42650	55667	187920
728	244338	51537	76678	138133	167875	61876	0	44920	37902	205178	87251	57577	75897	64511	99921	0	79008	74636	22835	68223	99317	7631	95999	31440	85245	35027	15751	105057	121015	130079	62404	202304	94746	85960	76229	35722	98397	53733	46087	39359	9446	98624	70217	39828	48809	18836	128386	38220	36750
729	22558	48736	63681	46293	40238	19042	98077	118644	14871	55251	79652	163437	139243	156984	101610	131362	162139	29106	103994	32966	47624	78630	35756	89219	55986	86269	15876	133101	40346	86210	43780	61259	129103	48382	132692	115227	104553	41279	39772	69187	53035	43621	78222	10619	69603	9878	55374	235240	84201
730	49722	84852	157971	12307	36453	116540	71775	62932	134893	77320	42253	108480	1	212094	223425	3838	19406	145423	60338	2131	28950	128479	87321	70628	24632	0	32927	116695	53072	180858	0	74447	33766	62816	0	187929	15346	43381	9140	294647	37011	7498	25381	90133	84327	15222	0	148591	422
731	41606	30261	43810	86354	33682	35826	87362	113808	27039	64472	81596	58213	69953	151358	0	45782	62842	22477	27039	56344	84018	0	70685	89654	27980	69592	78480	95711	88390	37297	83291	93348	122667	22540	27013	59449	48959	3768	55220	36056	55470	34132	61412	37876	51832	157344	29157	40345	97659
732	40139	115638	50498	59362	9530	22972	33083	42437	81374	161890	64754	37542	132430	68482	122931	113095	90300	40506	143701	63379	182651	187013	82974	388676	32687	73053	48763	0	102561	49294	32933	30920	74186	164415	48577	37298	117656	154527	48774	37079	46780	55348	78012	30964	86921	1122	96873	20853	48482
733	208929	63681	76718	0	70347	109382	78018	23287	66414	43674	68900	107987	90925	76906	99295	65516	119405	26603	47660	74241	2741	13902	45022	35397	109496	0	41044	130996	192036	134251	36403	38364	115965	53120	23879	32289	303912	14267	104541	27792	57634	48637	239	55038	10926	51464	8532	92696	28427
734	0	0	69656	56031	43886	75425	74794	21051	45926	49167	41406	42783	508	75931	170596	54019	54813	31698	118040	52482	32259	93922	177726	17608	53224	35946	140598	74490	77870	60170	71999	115025	28541	56545	43911	35825	87352	81124	83649	22559	15195	23267	64188	207721	74647	54514	147990	110352	47194
735	26032	187515	39786	68394	43920	2534	68376	40369	54626	71311	41443	168805	299078	38248	42844	75369	52378	33556	42731	0	35667	111005	81272	140510	53970	43278	10720	55037	0	64485	32732	759	48909	59179	64105	26111	20291	65867	222667	44539	159922	122775	50847	79732	38692	55806	36619	28454	27603
736	28343	14516	18719	13774	202991	47745	8404	32464	18924	97729	35582	148114	69696	96343	118872	30272	77657	42925	29048	34546	18345	7610	239791	43069	29041	58192	41026	38252	56636	42093	26297	56623	119786	0	0	4670	80327	40362	0	43394	22474	17095	58180	38259	125934	10571	16091	36184	113453
737	75075	193602	140276	31734	155701	90035	84342	89826	66623	68873	306744	48610	123017	637	144640	143757	62290	83918	82627	132622	99354	166474	170893	207925	98929	210600	51243	96094	161850	74233	128054	242955	155849	233898	109139	161900	102876	177752	82834	191548	38000	92785	133245	60281	192999	176328	21341	43356	98391
738	72979	37817	113680	59196	22778	143765	35360	9908	38859	68389	63255	25491	294155	97405	147644	21752	159166	0	28206	160930	41002	0	19104	68154	42187	6480	21612	40482	22891	89148	26422	62307	75851	17407	111419	59353	241651	23216	179813	67236	20717	6248	70707	22189	49845	35677	48902	79034	40521
739	13048	24947	120644	2426	52366	6715	62061	14203	28544	138113	228457	92834	10168	50076	6556	39449	0	120187	48665	91	1704	101059	73067	34545	27744	30541	91647	51851	63678	41018	17673	36090	14623	120395	8195	18039	41508	63896	46049	38888	36511	13285	80423	49603	37197	59247	126110	176859	72004
740	351141	615898	565696	624371	492263	431335	766427	666650	528662	372480	420009	432595	714754	619934	859854	649280	296028	388396	476272	780044	462532	409228	348195	484597	445604	449350	724967	235110	575189	680714	268157	673650	842438	854688	845602	873641	499663	745829	241634	482835	532978	553449	461627	622056	623014	232147	458477	415086	433914
741	110287	186267	275253	163428	77221	260333	134900	208688	111315	157463	97878	119632	144975	147917	181214	81876	48317	89040	167188	55464	180574	99533	282773	40035	226663	301204	251126	186117	282203	349148	78006	169593	196867	254363	461167	110037	228644	74817	121922	150394	49894	170379	102419	115900	160333	105925	89042	158308	202480
742	94531	122854	272777	227585	44249	30377	132996	162090	218446	181333	48510	408261	150036	120660	220938	69076	116706	147773	183461	275118	0	173978	163796	267815	136496	106750	76116	109095	98711	15634	56210	118630	138344	109008	136240	204106	75803	168920	158059	39988	79796	47716	120632	67758	86115	54588	96697	109979	80822
743	129411	29232	231380	35017	117266	85937	217357	22353	47022	72612	101098	81202	204669	189913	0	42403	85385	41821	65421	0	206263	141859	28163	145014	30205	15176	46611	0	119248	381566	66039	132472	47030	63246	51933	47872	139563	57128	142358	18621	172020	56202	44194	56400	62504	31150	77314	0	111533
744	130722	226033	80849	70954	54349	86651	92218	71469	181317	80803	180517	98293	72270	336766	104703	48540	83965	179550	16120	17728	56269	237479	142632	113365	162594	161477	111261	185047	116716	147886	127193	189065	284547	26942	72153	143902	124773	58395	0	39198	158385	44776	122594	32377	191037	134791	177152	160842	138731
745	41618	0	46541	120593	144425	157562	83030	97939	116364	101188	118588	64842	128992	68992	62834	39796	137302	94156	105186	141031	85033	188002	80575	23610	76232	70832	111001	159011	154019	108206	0	38020	135382	76407	141475	1866	165599	127895	136847	46528	12250	77431	35052	120342	78224	101290	54005	0	31795
746	184857	81427	159128	138902	369363	73704	76566	54646	99479	55460	4999	105200	90589	110244	68509	46509	83107	233147	75	88079	0	12004	383684	192619	84471	20347	23273	66511	169647	165008	56560	117220	55585	153050	25985	154780	87537	32055	53609	161657	50175	50391	99592	0	150479	83486	202262	574872	148792
747	42380	72667	75041	223430	115601	64769	97623	64240	62316	136711	163228	84615	55035	20504	74778	60999	42550	98654	135486	41772	155021	176131	31142	130207	132221	51886	97078	172514	52021	68268	78217	0	44335	120453	75096	5447	85928	42496	63122	14706	49796	38446	126699	87349	172505	2384	0	17230	83316
748	93030	116982	54054	193955	123315	54112	59690	31212	68567	48792	92950	120861	52905	119538	60977	95465	131783	313856	11303	135593	65412	152704	64355	107088	99995	236804	29002	36110	55047	195310	99714	164429	56344	21943	48269	177355	28009	30771	84898	15392	53035	93937	21706	50688	74914	18175	311810	57395	129518
749	33038	307823	139941	67926	162650	123733	107274	10372	143313	124608	19442	94244	123297	68626	36270	107944	29115	16031	14923	0	82420	230993	123498	72834	61644	0	83744	71782	107507	82741	53977	69667	140949	166914	101223	176571	41889	130503	79721	149721	24737	34361	78965	65713	84336	270382	0	45948	125782
750	70693	10961	123745	24350	73521	133603	114927	39701	102850	107686	55470	82359	23477	172604	236198	19070	40477	18671	132700	126686	61670	45703	35637	81358	137490	149904	128270	143930	169558	166214	71392	99472	146002	1312	36077	143559	29672	179481	109614	58804	144794	43182	65033	24055	29588	206682	112413	84439	0
751	42153	18624	69002	46844	9949	40052	22706	56966	55839	75914	93697	123344	74725	175626	1	82735	36920	10942	14674	56700	28303	20874	123690	28294	76909	16458	44498	25765	63118	72463	40708	48043	67089	65309	27837	12946	49758	71385	10753	91217	297809	0	52905	71990	21810	8516	203358	139575	48887
752	44280	19756	163439	201982	32857	67025	32791	17609	1905	42100	52271	94469	18606	116238	65041	123777	107816	70714	27117	29236	41335	146323	31627	27642	35013	21187	22331	27765	19485	4846	72635	44766	98279	7025	23332	34464	95298	29322	34596	12419	124006	128964	160623	38413	20444	10933	18211	25084	109093
753	64817	51935	20090	0	44879	17633	114019	52272	52134	183236	64295	111098	24835	30708	192810	77898	52726	19202	264281	85411	44287	0	122158	94927	0	108955	60229	37931	155373	70750	50864	70834	79251	46452	19824	54696	74798	38154	97914	29156	266801	48515	66713	11307	54298	62710	112572	14203	18062
754	96027	209821	177457	243049	86301	138440	48314	81926	7295	87525	59281	64097	63488	142017	0	2474	162893	15845	0	576	62231	133428	180545	152988	38860	24958	21589	46259	104714	52210	86486	49276	90931	31895	108207	1806	30193	198	28399	18197	23508	0	65656	99606	23863	67520	16691	24366	23753
755	159114	58846	35895	112290	11748	13418	0	34948	43307	37243	0	110208	71348	16257	182678	31829	6166	111519	56054	54318	103171	60312	6355	151327	16537	43309	117448	52196	169641	115072	40853	53555	19957	61413	6159	25930	7370	68481	49086	268074	13944	124365	34506	19382	152013	0	74612	213838	24754
756	142633	732	101152	20679	24330	34865	36678	3623	195833	10689	167197	270922	60959	25871	1891	31536	118836	4367	325582	310819	343609	8331	220399	0	42563	57642	83141	49458	240381	93927	18732	48512	99565	19804	2079	660	55567	101459	68055	7741	24018	44909	50190	0	1291	55938	35320	31486	53017
757	9794	412201	320305	41455	193097	369736	153865	198629	310959	408149	394842	179687	664785	549882	433255	120260	582399	171654	36416	54160	100821	730117	191618	580756	122213	122705	189157	309188	256780	319115	130241	190046	188567	296290	392215	155208	267529	191030	120965	253832	693515	183462	302206	255141	332834	180847	198846	77901	405348
758	366031	105587	361868	477619	488656	0	233129	208388	299346	411420	545108	633991	762019	909385	849567	263255	2659	321789	81388	0	82774	0	467111	327158	352680	382490	320073	360910	0	316381	112505	330166	405325	293330	0	131758	217706	0	160976	827033	0	481971	611672	765255	691728	132661	58643	147971	383233
759	982256	583733	551990	2106	272602	355469	585909	510811	75452	709503	1125107	947818	548071	843805	746697	488084	704675	491811	784494	543934	534828	896724	1022866	863387	606258	536917	544316	713674	909630	1071627	237618	632311	489362	200593	403415	215204	782876	842381	462845	330806	459586	451523	629209	578536	535469	354855	300706	217630	342206
760	1695021	1336188	1343294	755001	859820	1186028	974313	955501	1302511	1216711	1052335	1433623	1076348	839443	635992	700323	692180	565858	946593	1295481	1256316	834319	1390257	1424899	957818	1319009	1153425	1337219	958266	1535658	442375	1333154	854370	1197149	1236273	1076352	1226992	1357009	539513	882492	1467272	1443876	1016643	1031312	1062978	918314	863847	890352	1069492
761	373983	856116	697873	344791	289294	478774	628983	594885	461777	379740	644501	632669	967339	486354	848985	669456	405714	419986	387396	507150	407714	815411	590060	1034562	517795	450174	605087	437777	883570	726044	212371	608641	536331	357061	545168	419630	758252	565286	503213	395026	614700	331396	469918	357508	501457	495876	406476	309521	715869
762	310147	683570	559457	236094	266816	438652	616570	229535	199727	257683	428069	279888	352198	804970	147727	93805	157453	226830	215158	305633	453424	380444	501258	794990	188594	370965	557977	334613	439897	521471	135158	293511	286343	331181	233415	290546	315139	203849	334521	543483	220445	289200	292173	357545	183182	97601	340021	287534	625156
763	202575	72172	564022	244090	257074	76727	127805	268385	263034	395758	177534	299517	362823	220994	398986	230905	183398	121210	273211	173072	308134	508468	188730	244686	326226	269687	186699	311881	212202	349111	120524	335864	218458	200046	369677	208119	241984	560683	42480	474657	347088	163619	378631	145812	251262	122824	76523	77671	128234
764	299397	236409	23028	218265	371191	30523	384315	0	148030	94677	379675	224367	190372	461112	167173	167553	151993	111402	106391	120968	302762	277718	100139	654530	61263	0	271922	312756	78023	227290	73911	253392	102961	324298	85948	185639	421777	252747	165238	150979	29716	386285	123772	390368	157930	281236	209182	86653	111577
765	64271	85979	608281	45675	50038	403163	174730	221245	105713	177861	115258	206086	208250	0	31320	264259	153886	171083	184826	146255	0	90364	187791	215616	114567	200361	85948	80477	465604	354479	58500	145393	96646	256517	129512	75476	153033	51862	98708	124049	89874	0	0	1	79525	88981	65188	44233	129436
766	141109	235861	270837	278178	144635	82797	129792	196168	131003	476811	113387	232762	264298	255243	348848	160433	220773	349553	115191	139021	237811	359043	261314	436996	331826	210886	172861	171968	0	27976	216174	148790	254364	142058	410269	157909	209041	437366	222952	158080	359646	195441	175434	251692	188478	185967	280015	259889	183418
767	467876	344967	212454	26686	360819	85741	155737	70427	106213	0	255870	289387	274427	269461	398747	448184	148232	228669	134256	360246	347835	115552	309175	324847	146014	182557	152000	217736	254928	97592	116023	306603	165451	160274	233819	281152	156218	141849	293668	141422	17132	145725	126547	91039	249363	128957	93072	31863	182221
768	0	127507	123965	49735	0	145502	93901	254928	124878	239771	256622	127844	140860	244115	241401	56257	241426	94780	185859	291592	163275	253114	143196	202873	114396	120583	79973	125272	214706	91263	136989	244339	203008	47458	563267	80749	231312	227396	103841	72349	220243	193333	398504	267835	161122	307691	213655	258768	245687
769	189262	462196	284974	279242	180310	64334	181425	139681	153543	224477	0	154156	174631	328860	299159	84862	138831	263609	137007	212329	123553	105317	382350	331059	305173	231870	144216	134103	136333	94225	0	132346	220507	453111	275113	122258	193627	209282	160003	231448	147976	94871	255757	2757	134316	26053	96479	121719	250328
770	64846	41995	201619	111386	145009	142868	120518	38848	58171	177470	131510	161907	179850	115076	256533	115426	102606	129087	87802	146583	75932	59259	76438	128944	36442	76345	56585	192845	199560	294528	145497	0	233141	56826	137974	177101	67510	276089	30132	693281	97110	171538	42157	103601	151969	111576	61710	71546	152458
771	18295	23788	2556	63279	222867	45472	54734	94721	33483	96588	220310	83336	78695	126128	214596	153266	190555	124591	207827	78981	27379	76471	276445	123573	54479	66583	65921	70639	330693	79433	99986	137453	41268	178161	68747	43664	0	101211	92879	8113	64360	38418	59466	69487	58779	67491	168526	115901	90403
772	123999	258075	121176	48581	110831	52904	70275	201712	36859	239179	0	154164	240492	371614	283697	74799	182845	96953	131225	132822	174438	332315	116929	156141	61346	67756	33623	148029	88264	146001	41545	44270	49783	101337	238803	48182	89431	221332	108210	50485	85327	32507	63197	43007	35264	30819	130986	85771	31511
773	22805	24852	164889	157339	0	41367	123776	88866	160349	0	60266	78634	430236	81077	147529	176544	231554	79326	13618	136776	69248	350989	47150	70143	35745	93272	64237	84206	14385	215588	60293	155773	70991	272524	183010	322819	214285	94268	48388	210144	126561	99224	116501	85570	128075	114326	108356	28580	110065
774	44410	98338	114701	63629	147258	40197	64984	11887	176764	229202	73335	83025	31064	93941	86556	75151	0	155845	379727	114593	306144	236340	167468	2389	40649	125504	46004	122609	295434	52406	100839	35953	132913	240530	60681	48891	58730	46601	184735	0	0	115728	23994	189277	62060	12472	59598	173887	12259
775	185088	210218	95303	500164	217823	33207	93971	46106	93201	0	354522	51478	163537	152720	51909	116735	135541	65029	150450	0	149406	110710	112099	229470	83902	81954	72384	100386	23702	460801	0	131787	61	97289	22217	177895	32197	86686	87345	188117	40300	279330	129460	32554	70940	48151	98402	86434	131449
776	71609	99943	197655	42667	153156	148612	45288	25453	155601	258840	39663	155581	0	356606	126931	94310	12969	43781	332316	272498	182704	107062	49586	102628	151881	151146	93793	83377	2695	194504	95520	159356	203157	58735	249158	47297	181095	181271	52090	54205	65756	91354	2845	39351	100381	4144	192809	176626	86591
777	111087	5630	65003	92398	285679	388103	151165	54874	77043	100457	207931	94155	621778	4367	0	30316	141454	117546	0	0	5222	162140	467859	437688	12985	500	54323	93268	419903	25271	61454	157167	2133	810403	279167	253936	42966	518303	218108	99443	0	333584	176647	101150	101753	345509	181444	187244	234865
778	162163	485995	646751	158917	153179	8485	108063	37678	224296	231319	172950	175661	0	436506	343803	356046	91429	87637	268656	193508	479864	203644	137063	89058	314344	325448	236522	99418	0	307864	108437	349145	387995	9206	402623	236026	644383	0	0	199793	448743	3805	76556	233452	220863	176255	0	143500	155769
779	227301	142562	54931	16030	46639	102835	121631	229236	205848	156715	202226	327749	70492	43104	20616	128404	142095	5220	119523	60797	203755	115062	188339	195542	60256	12207	97758	151774	232409	186568	82207	85218	150527	334173	374177	1469	399023	210554	131645	63527	120449	321136	57866	140290	58674	59211	159993	148975	249404
780	0	72833	58554	72855	53398	101195	47375	183504	36	81079	278209	0	207032	204385	72107	70746	69798	74738	210338	22361	69411	292385	0	87566	68697	121504	61613	332424	508774	347055	42287	0	380366	71979	36516	181382	33168	147826	197911	58408	110096	69481	55403	222133	88315	133513	171322	218559	44509
781	1742645	1516019	1919001	1236349	1420511	1226184	1203588	1571175	1535725	1335551	951578	2193876	1220981	1617721	1300716	1399053	842248	1127307	1206795	1937153	857955	893212	1497442	1236246	1517905	1453567	1418595	1030384	1663206	1194283	624277	1579487	1622701	1220690	1314492	1253017	1429112	1881339	828465	1080906	1355166	961722	1117645	1128122	1168199	1326125	1195895	1135195	1410037
782	718862	1013991	976095	765084	653653	640940	405584	719761	612080	951337	849822	954011	550086	798825	1155228	678163	333398	748159	634234	1048440	705258	602477	599434	386340	706322	718758	984869	381857	1676315	392695	292028	899401	812614	805879	717395	457220	1104313	684146	670295	515101	531580	382979	611373	649869	845126	494135	819766	495208	486362
783	535157	521019	603838	338960	367586	370947	794074	389613	281280	272062	588836	434350	530215	143206	474361	382684	575237	0	760618	419056	792118	1034223	1184780	951063	250854	433337	315847	781560	519895	816348	160154	95417	270128	286214	401247	533316	575523	1013916	362379	420366	296665	643905	156111	496945	366227	236405	295682	622982	498619
784	667750	406396	651461	264689	191444	420114	378085	239587	298225	401862	508930	311966	432227	1015482	0	372754	443975	539786	339212	483115	400530	640998	0	305844	228253	315390	342595	656413	717651	673986	134728	370221	307995	409377	296600	448227	495422	513605	418025	307257	224603	372615	279955	408222	220682	240851	274167	236834	350674
785	437995	564873	629750	0	621831	373365	383948	303571	412274	331583	372011	411574	794717	539634	597582	396211	303255	393770	512244	761105	840435	678144	1388732	965720	210682	441635	301491	616728	0	507206	95825	355999	272967	456950	210881	314427	729524	408902	393324	299321	544508	366629	231349	250870	169748	616035	525779	226541	445393
786	594141	552752	598782	174353	2383	457067	372467	218523	311279	282997	372468	899911	64295	382747	0	255677	305967	416360	315073	244461	632324	398868	588013	462	178580	279960	247784	631117	328853	366810	113077	427214	372180	361809	139674	875844	0	996834	191993	293261	0	185294	280455	244509	466425	451364	479252	170235	467320
787	921199	1357778	962317	257381	497921	440699	813851	400030	437407	692456	457931	172395	557201	536669	571877	486002	364984	435010	945828	779299	0	1510042	265552	1154190	408944	416774	420329	777738	785971	746326	229078	485774	357164	230808	478798	222196	733404	376951	520809	430777	289651	442335	334742	275592	332974	782434	172987	261897	422555
788	536625	0	454745	372197	208446	238375	280338	214779	210977	321913	318818	367350	917812	321402	571567	181628	352332	543028	212195	573202	609025	268494	461218	0	411575	199485	251250	316141	563197	516106	211810	757954	545134	220031	58578	120587	313589	331517	489719	189967	132565	194931	172450	184650	232307	357333	557190	401632	435880
789	359942	596943	380488	84750	291338	259669	74135	242383	285202	553511	210116	269197	0	250117	0	417712	124524	120732	315488	201067	318190	260492	201540	298659	140642	468315	299035	343868	366667	466817	177676	141320	78906	204029	259824	123407	503600	194656	131650	173394	341015	264644	191365	235890	153618	45761	291422	36954	185438
790	527957	93555	409494	341266	161835	203669	350355	178308	219002	271842	150362	206003	256963	117718	175034	283092	547660	131380	259452	178027	355084	340333	316597	471389	167883	293951	350038	408553	155984	221837	111785	244907	258304	774435	442035	491261	278193	400086	330959	256158	232267	171032	334796	231584	119200	97052	236763	124378	172191
791	262609	222351	353948	225618	515967	320646	48585	183212	52770	187932	124576	221936	281666	147774	401014	172783	194297	46750	203535	197701	198139	542676	149826	268968	111632	106903	139780	54996	279585	210107	144492	230683	406511	159818	0	458785	364836	129532	78837	241139	370073	204142	129798	148069	262845	165462	206930	100958	199246
792	85991	0	107140	141907	203349	208395	62071	84538	100818	222447	420202	273757	159778	143795	239447	88288	81836	206010	346228	129292	65630	203149	125838	106870	78241	82621	0	80317	161845	484537	38320	254014	130950	291533	366855	150264	633091	333768	127587	126163	112941	228870	79407	156228	170347	159277	200666	37292	158339
793	534915	211202	306917	128009	302527	165700	109590	50613	49470	180024	240460	125775	50844	65454	194180	107863	94294	99638	22660	98975	303773	157943	292294	137507	149225	73832	121532	59821	118221	136876	69433	168686	111904	36597	112105	182240	118061	176045	80250	56035	52070	64389	2013	122684	74950	35950	118020	307238	122158
794	184971	300945	406183	414480	203934	128623	98704	0	195342	542250	396201	0	90024	1611	218723	37433	23285	573611	108740	410523	314838	246612	259867	324689	242499	135359	176582	257020	0	242717	107817	245525	100461	405070	94856	163426	26801	56027	99876	549581	51361	97006	76022	491265	615226	359754	139893	51648	263696
795	0	74760	357027	470644	135143	21162	139519	190579	185224	36272	0	563881	565059	1214182	634255	213866	420829	393934	413570	319879	198774	303665	657186	135251	100680	294313	321077	183181	693747	577791	151681	260531	191037	325919	243286	106092	457119	263149	155197	120926	404080	472549	496307	256470	86844	297103	2578	171191	53326
796	148308	129194	120933	94200	0	232985	94990	332413	169278	321648	518091	422001	366868	209174	489366	173639	337016	245822	135234	13040	8476	314399	108325	168185	71701	117735	107487	220903	48343	325832	52655	226175	244119	109220	125785	183043	155582	139223	302801	4725	479010	212619	78799	35370	71873	325573	223668	11725	76125
797	179024	321930	361851	245105	249747	189867	230569	143654	131670	706096	592464	793250	1342249	1309349	905788	658763	406276	525927	0	269311	201990	451774	426198	246846	730137	297286	424226	331384	215189	420996	134962	388056	285057	252896	376303	211719	400860	495447	256242	562982	592686	657249	595756	670846	677518	218231	45008	103313	293602
798	165766	448928	135352	194232	39507	139552	204271	95866	221432	0	444893	273303	409254	84	177520	158506	144830	109084	83322	353218	121331	150892	244767	510568	92807	94760	155828	83574	193729	0	73185	74023	232758	179050	68331	102907	334331	188231	2151	3742	196901	77172	137753	13704	1828	14332	279312	478079	60972
799	282762	122973	180925	147841	47028	109726	329720	68929	132421	297673	104729	503499	0	443836	280826	299441	436723	311299	280180	112847	42717	173699	196204	578585	166979	28656	275375	182793	287663	399809	88870	193694	182776	39243	192086	247393	271971	268666	192144	360281	11377	229977	114225	380005	529801	205952	9581	15446	160550
800	485951	329569	593107	174322	293143	493585	56914	257881	364231	640585	395543	88284	476511	374363	336093	162257	152528	53907	59869	226128	133771	403439	565661	443984	124136	295003	194191	395516	244525	348707	68151	262330	394692	273628	316195	529728	240434	490660	173884	156111	331669	116771	143377	314743	0	316766	139674	157470	206070
801	231749	448167	334975	385926	90577	230770	180910	294396	128752	165150	324551	358797	188434	712741	351566	132134	350187	210880	116668	148210	231848	483466	237008	234000	129915	180847	155384	302264	195341	94572	116165	187985	321840	253798	62785	119598	386606	126052	204775	171616	460278	357782	167868	141176	126299	199501	209933	183525	408874
802	62948	0	390556	101696	94866	0	103116	82194	127331	91133	259778	96209	100092	153205	156836	158676	0	186728	124555	143671	354698	102820	250615	451240	34368	92436	166887	328588	427039	125825	57527	94042	163778	249023	138095	100564	119867	77858	98219	236803	39680	311214	36852	153210	116150	149803	296227	218625	73744
803	1176222	1863406	2202415	24113	1592874	179344	0	1541263	2054467	1274602	1589476	1782229	1686052	0	1674928	1782480	1408167	991898	1062271	1249451	1542064	1576464	1475196	0	1636793	1466729	2010068	1265824	1728907	147936	737086	1956413	1595825	0	1879473	1645097	1478560	210950	1034140	1283234	1303816	1084781	1774599	1572870	1688009	0	1088767	0	2222088
804	562171	0	1187075	2397126	794296	2020292	1360006	626270	1010297	78160	26346	1025281	740975	2348929	72159	540395	722722	588010	675905	771862	824894	844815	0	2410883	0	791020	771792	0	910906	1585105	0	743101	680727	2346499	834103	933127	0	1939030	406965	578280	423444	0	524780	561021	985797	2029353	853946	934847	335459
805	967898	1172553	665898	519122	556343	377690	1171259	410040	592473	982655	996027	0	672346	342586	897526	601172	224626	621040	970512	674137	385126	523864	1282647	1002430	835089	558722	1238	1226095	0	1267569	463687	726383	438784	285717	591818	400814	1222736	1349567	370333	260269	464370	726908	417900	514231	584838	517670	331878	878193	874300
806	900902	1288469	438924	503003	417869	506552	248117	543780	569145	695502	475867	691646	556423	244266	545875	405770	1106415	350786	407050	457643	319784	519169	743077	566394	548339	450257	868694	490775	544972	259053	511	430444	493216	329287	355057	279934	755112	574273	513805	662375	866547	512163	486128	450199	459307	0	411822	0	407693
807	624044	697996	1130863	344427	306466	487397	393952	319522	229991	439044	660342	795101	438007	740747	1053018	695534	415691	932554	255092	374126	434453	801523	723050	553567	419446	303477	482276	448560	528964	356251	179153	305713	435828	398816	568945	344719	873809	761088	493128	464693	0	332915	231585	346317	405758	986063	248621	819702	335023
808	741179	269575	948078	307798	134481	402067	319535	293175	211148	796037	468489	391783	481135	329661	574745	0	415964	410761	465322	836461	348116	33525	596573	412658	623072	192399	449268	473162	416949	581086	209760	520369	464733	359207	327690	572858	683486	383625	247199	826480	616085	361737	267647	297192	284680	432888	331611	983186	335809
809	458126	503308	820710	251250	250309	386889	445999	474563	400218	438387	489676	412271	327404	291431	130482	657725	277462	417890	403387	266422	393916	1201808	587430	459336	306853	242080	208852	462488	906635	560108	128932	44306	168161	496173	258149	78485	770122	535164	455336	449549	652684	301431	222354	27829	93190	201596	490780	97487	515658
810	396025	291584	0	208850	612053	222667	356484	263097	338473	787759	1378850	497169	32192	424815	342846	248901	210111	0	282778	271401	287702	540182	0	337708	0	240487	238228	580213	457174	395845	102568	291159	212077	417256	98816	563838	566308	363007	268217	256955	469118	136350	271235	294353	129640	132998	128531	234225	342093
811	608817	1036391	1041942	552919	532545	702552	624648	482767	573638	453912	0	1062277	902842	974187	633600	507337	408034	859983	1359389	1382044	1250634	273513	1332474	1143543	782540	382745	316000	560671	768724	936051	351277	974942	475506	776673	750660	529057	696742	820796	602954	350715	400147	527047	382191	628316	495981	505301	436449	553074	687089
812	639484	614990	1062783	23990	452140	445387	439942	605386	423258	314323	666246	594957	277221	293669	419360	457312	304963	547455	316629	0	63474	970107	373247	369785	595124	523237	326094	661880	471349	628909	215712	329372	780281	0	414667	1071258	706033	736214	515576	323001	313341	252781	432976	375599	218910	411599	350277	330650	467236
813	771327	566242	573871	864786	208662	257811	646393	298833	358569	697096	311127	6964	682679	489518	321521	562720	391462	263846	235664	420615	592958	459519	549811	314516	0	257488	408731	447178	500909	739417	206719	543572	323025	1062514	1110221	487998	594284	838524	365048	237387	400052	728763	511289	302203	390519	422585	490573	827377	522922
814	748087	385635	902371	324164	553259	405230	174	385613	731823	609738	359475	531593	332771	159953	402960	446437	673708	305629	834775	276348	781910	915802	786937	379616	610125	304643	312704	452999	474980	450028	264967	289129	390882	215052	0	188713	555864	620204	477746	92922	277978	163565	305154	303221	290771	165671	458966	37395	360849
815	319758	253586	272930	304037	281352	329884	327331	267731	150732	273970	322293	121593	624635	167439	400807	278766	289980	332586	15951	582791	171984	601918	478971	200148	120842	153895	346434	751642	204198	614814	92942	175037	162509	322982	440677	244696	272809	205793	248090	117834	161684	90520	117782	297696	288977	228682	168926	356979	302251
816	207713	308523	222656	560743	204914	174021	154496	173001	169705	244810	405613	354929	204310	122526	77352	307476	144828	89304	274382	324715	328480	92474	342643	416130	38066	108706	172672	124388	288147	289611	86340	149098	89763	284854	274187	150424	252826	338619	352106	146528	67145	190902	47361	129761	197779	243074	331473	618657	138926
817	265000	67489	186923	60210	194583	144180	173851	120099	196566	289929	229886	378352	275057	381797	262049	0	934450	182032	259251	200747	110922	399952	236612	311183	169555	193012	123634	286716	322934	131409	114058	267424	258269	122623	18624	116820	485498	335738	142152	43158	144512	58797	405870	125949	87862	95432	192140	208112	1274
818	288689	412654	156671	262827	126102	245201	143360	263794	341769	131390	260983	253864	237254	193903	446932	467597	58788	266353	289152	258126	199429	661430	359570	729039	178407	52886	183438	36186	252278	209303	89898	328049	533926	375468	395626	179328	333931	195492	61926	164114	120549	124880	132774	190309	253299	338971	323714	84618	333966
819	184827	23733	376371	465400	745101	151945	160834	121264	204737	118178	160846	345182	291516	346899	62094	124587	165736	100813	382221	3022	218984	202039	591708	297518	111728	225942	18884	248912	370047	266046	59076	261871	155859	287873	655257	172809	29838	177232	151482	106520	136439	128419	88842	67624	131963	218450	101560	357619	24306
820	140017	362284	326089	428767	267806	104198	94124	157347	349988	133274	516544	148444	208820	185059	367496	586851	61584	208005	195069	289264	148765	10379	129332	0	156203	95794	194536	425002	390758	689341	99208	363910	313670	291061	47040	266089	262163	166800	200668	207986	187160	169316	118846	171212	83525	299670	601557	76744	129307
821	344608	144842	401009	253756	318131	110112	83919	154933	282721	284425	78539	185685	317009	193755	407376	309724	341985	132820	97742	279887	663980	453483	251167	696862	126047	140126	173094	160560	168486	0	74193	129170	70069	492396	274424	628863	329721	219176	288813	52144	263567	241619	297126	176853	104071	479306	170573	319408	415543
822	70810	176925	96972	286638	53005	323149	264101	181338	105000	300327	187442	45256	122953	198720	170648	313319	340142	125002	123385	345780	259971	401649	407682	173361	113628	199828	186546	353111	4854	220205	79297	0	208362	423343	482411	12741	400195	622815	1760	485368	133593	0	166465	299805	91771	272650	323085	99031	36935
823	373478	739543	452087	329315	259109	212054	251196	342246	347402	253880	108045	447651	592934	538301	482063	459796	581212	509922	244960	122948	320733	9687	557454	342986	372040	315778	362770	515624	461559	629936	172297	719284	605798	316958	227937	276491	446505	343899	108534	17732	822521	240951	370853	325019	439199	402521	314512	138253	470259
824	224376	183520	472022	189403	175112	614247	5005	0	0	246456	191004	209599	263192	551533	227595	297332	391328	209338	433341	256896	0	875558	407516	292030	93644	234224	189306	103756	147618	139952	70936	300201	203362	477947	267951	447470	275222	436367	139357	246484	135778	131987	108601	385989	106725	66047	0	243080	95097
825	197190	416417	235115	52007	315493	121907	278993	341731	433642	187973	704033	341353	295747	353457	1633	620912	605828	152297	566009	290273	532514	175089	236695	173380	118206	49359	136658	270634	207621	310722	99258	245528	107537	514365	563168	133518	573936	391672	255798	189349	173179	185468	74686	0	94538	394658	946803	448933	269106
826	0	209212	193093	654291	164227	384975	191916	173645	153165	102356	304093	47215	146371	232405	345443	84356	29373	562975	85910	316997	177980	284002	165922	233579	113762	69339	164217	292862	303562	268995	54533	296744	99800	0	18467	528093	321070	190100	97246	289130	250642	283404	46626	63396	107470	351549	137235	584591	186092
827	2393258	2106208	2322132	1583069	2186763	1988763	1437201	1768229	1902747	1302806	1254837	1728244	1491943	1780667	1892815	1562812	1897127	1294253	1726912	1559467	2043436	1193673	1711136	1633993	1495765	1720552	1951247	1483066	1986688	1555044	576087	2087677	2245420	2402444	1962959	1712342	1759393	1802544	1049039	1519192	1456204	1713166	1380519	1540960	1498065	1568975	1585812	1779719	2003097
828	1156783	1310449	1191733	1006466	937020	718464	914405	1198816	888146	838497	870023	778243	737539	831469	416989	621204	983283	673172	845742	847163	1191270	928574	1107897	674098	659444	1255482	988540	1088076	1181281	851179	235544	1042009	1308627	980959	995859	723638	763529	880761	457574	828173	928497	1111849	540122	856036	697943	1006175	624412	913932	1288928
829	720854	898273	994577	570262	628465	605809	419145	453727	565937	415126	489925	730782	749598	416334	365834	307434	789519	704157	542943	271829	658215	959247	1130500	636048	494901	400093	601741	853263	622105	477964	112278	585057	439729	565107	692337	1153606	477416	760974	390940	678911	599430	505700	255681	367949	582016	891244	374245	379082	362484
830	828135	643995	1160165	756984	838824	1043069	397170	898389	608507	1089560	513806	598248	677111	454257	586365	426733	437001	953562	708319	474986	474119	505588	650035	915509	372618	656341	469944	394634	575899	859305	270754	613868	536704	539024	613048	484836	1033857	535954	442868	289322	651181	1102955	608530	478371	631603	412760	592481	574425	815216
831	253584	579973	528677	452332	289590	507172	648852	243563	616396	798329	449894	263004	500134	892112	378263	417196	569833	269636	597833	279202	389763	428801	242351	533404	493069	209887	376152	397338	471196	285090	96853	383492	309993	413319	333957	461095	308515	608784	481660	529906	466758	112460	280765	443861	345283	485271	472722	219795	489240
832	407931	947240	661922	489553	527340	290062	417176	130511	340786	555201	272864	728639	226231	307176	419707	607688	738495	542225	388857	706626	347473	581255	380515	516086	166815	181262	283537	313129	163743	560683	242042	308060	562776	536956	372555	289477	320004	614161	203830	296909	199675	263841	294295	387287	168556	565712	567451	306129	262155
833	506756	415182	0	253306	595684	423095	433081	227550	327104	273119	518570	430361	342727	395420	825179	285183	0	234627	560491	150487	483168	605027	408400	708126	269630	5360	310373	325769	624234	410165	55301	284342	233648	169640	326183	419894	328063	504411	200272	363952	270695	398015	208483	230393	173021	811132	491971	268083	266005
834	856953	426332	956135	383299	441243	488477	424011	220740	127661	308164	384532	250442	275687	503272	272702	475188	326140	682198	689640	422848	250675	649979	713996	563237	147388	243008	146045	531414	279588	702916	129913	370974	304882	479084	482743	265549	349923	722417	396983	159591	676080	328245	192632	130910	105317	438484	419591	556993	289114
835	375122	526011	734281	355503	152563	611726	392361	344823	549120	160142	417549	491983	556680	209404	274256	613001	463545	528371	312580	532437	879694	348120	548904	501822	193533	365370	212287	572079	122913	221904	6653	462488	129947	276334	376368	269662	503486	334466	232834	177144	0	358594	203117	176029	516015	655500	431643	234333	615227
836	334502	604750	1299584	921570	838023	516260	387636	1099302	213515	1360410	1003669	1075685	1065957	1065215	1069665	617391	897821	847540	305834	366579	493210	940718	626738	867884	254937	210375	921101	412123	626177	302153	226230	421280	1025921	818299	794181	432092	932343	489266	470725	714416	1170544	633134	733398	1048255	794391	732065	616708	426802	693428
837	356401	260218	724165	452872	277176	423913	325104	186790	360467	0	512869	714031	423488	383689	361080	272976	886980	594777	209463	774271	390073	423240	446857	354411	573225	798618	0	570565	295190	262088	307352	365043	339821	552875	700356	708181	499164	581797	204568	195585	485288	149289	536138	392061	107805	162602	619679	285973	677065
838	878457	715839	456725	484850	565933	270599	333862	386383	262886	641318	681873	504767	479237	348614	1170724	746468	524908	416992	554770	622797	3514	591574	340166	502314	389162	274023	428253	452601	470093	884818	110560	323818	281549	335399	750898	448497	611693	471855	193430	205328	396850	719535	331049	417526	370221	1194731	455793	562362	392731
839	326245	281377	397499	715605	211226	365724	268114	316329	350302	846243	316706	356292	428548	215116	453307	339144	234992	323797	109036	363963	587335	378494	800392	258848	429977	276200	398656	496853	711481	387585	131332	569811	124299	494749	292767	352798	321007	342163	212126	290770	314973	8339	185841	200790	458872	13614	511485	515859	242774
840	0	188456	449226	242547	264331	281372	326882	316677	327229	326677	263817	505242	479459	299029	189208	464780	56202	97183	252079	147716	162580	890644	317232	853533	303183	297948	270999	225618	371843	194278	197004	402988	374004	386140	102759	425618	386770	775616	85792	435904	173099	511471	307177	347822	205901	164361	605281	564459	9594
841	557066	653299	775373	285057	36979	407846	0	311423	201148	373146	507778	1133936	1256937	372359	1483159	377182	476498	17407	826063	254674	276389	541329	809156	442907	0	523579	0	291975	261826	543307	430	558078	735453	683276	390099	271914	147953	640936	259253	5331	85426	497933	162	0	85844	495454	0	509656	118866
842	369665	388028	462713	374704	835211	191936	351228	149837	335723	761005	478585	0	677454	1123423	645903	976383	795618	558421	373749	352517	348532	926957	484558	412792	542130	205291	715907	705857	372226	183903	123105	0	275762	709417	1052970	736304	932121	327378	307237	588037	606741	803851	1121507	972977	775090	299592	311611	574804	606806
843	275725	96458	169997	205732	604466	323808	486209	62197	342482	390613	251414	810843	258242	601039	570585	75977	231467	170900	175990	400850	181945	297638	267041	465711	274774	384297	1903	136810	277889	228458	186848	359159	121571	236904	188635	559411	79578	157949	89840	379863	162819	454829	112146	400708	312620	291300	333675	329389	92004
844	102650	230260	145005	398973	220326	419606	235168	229406	164383	439885	250766	470884	344123	341781	282424	44467	474565	137419	444024	275992	90034	464609	434657	368837	297570	195137	286722	200100	342879	333910	81805	308376	561487	351736	198018	512312	283388	450365	114010	215830	236503	231916	239787	208534	197859	409758	279037	249760	261213
845	253978	193546	493657	147566	132420	556195	89417	140878	26969	314306	440946	457327	154392	222194	350620	233673	130525	450267	263377	297671	357292	444378	426245	236104	198461	161380	272493	202033	286931	97803	60134	190031	225133	317521	237962	274009	398351	346509	537445	164052	133752	186741	133613	155444	113890	9844	194511	131260	268211
846	54366	235188	505320	458356	138283	539688	117172	224633	151767	247348	0	123302	166608	154304	133015	260312	171039	160565	248685	146319	237192	209998	472582	68161	187151	209626	137775	187865	174440	234971	110649	263134	252867	604986	338676	439528	678039	306497	0	227213	167819	610018	191844	73307	47227	79756	33183	219950	149981
847	146974	124	577753	331846	199480	191909	146084	110141	372710	195740	630796	207209	621210	492066	377582	284114	269035	253736	198303	104920	303679	412224	276351	570878	158015	325036	245539	194616	217996	239337	94594	93355	421905	235190	317025	0	102078	319702	95322	72588	248311	81646	132686	226944	160554	123515	115092	199551	94420
848	315898	889372	552295	329684	655463	331241	263842	451497	311972	634184	426987	656117	360676	266658	617995	20862	136508	95177	589560	409010	711144	544710	414501	610737	203017	395363	515674	145660	594126	431646	232613	554925	253836	389394	467128	533592	787585	784832	374757	340465	8310	130560	373294	238438	0	407860	270902	534146	500256
849	535194	49688	113907	756753	574857	13276	14177	452301	138525	346221	185282	450247	353818	224664	456102	401340	182453	285724	584877	130867	183128	231484	664212	463693	71068	234015	85161	573157	286706	368025	134285	315273	615754	476519	316033	141335	353705	154546	241581	166441	457522	167331	167334	206154	318983	356641	543070	194689	386552
850	340888	839466	185177	86935	91612	337693	100332	130718	22147	239985	319568	217952	598602	94824	254589	634519	210594	509910	254459	570699	149395	382626	433751	495859	274520	361381	278096	164203	147029	430236	13	126217	0	244132	770559	138377	510702	595885	339960	129073	0	309576	110692	169556	253846	137979	50016	139433	253918
851	394426	63194	265666	89571	254908	533356	506310	212472	255954	131967	290210	285568	156912	463352	167500	256365	12014	190382	62223	94616	719571	229329	242360	353471	130837	90624	94646	123692	164217	109	275710	197724	329931	334831	126641	223187	639	129629	296847	417673	184945	328678	212528	178104	171507	348731	484693	150273	78322
852	2117483	3327201	2920904	2404629	2670571	2112709	2060699	2060366	2634155	1579290	1784619	2179747	2739987	2437455	1459967	1859908	2074043	2347139	2248879	2287399	1663754	2157664	3051569	2247787	1992405	2435227	2505709	1864502	2072549	2107524	578111	2361077	2346929	2823718	2657587	2532101	2846117	2595616	1233717	1989348	2351138	1735170	1431118	1395901	2149773	1349440	1615496	2380894	1976053
853	1875341	1300356	1639122	1328822	1979246	1400604	1443152	1692529	1138718	1699258	1319667	1353472	1046056	828649	867648	1136534	1295373	1586768	1364659	1042870	1420172	977127	759421	1307389	1082954	1064176	1126126	1303698	1038433	1129655	242487	1306710	1133702	1079224	1430317	1124282	1445448	1401405	498195	596802	1376785	1411484	683531	988067	1493665	943941	964924	1362670	1283385
854	1112130	582797	1551850	716006	1225611	594689	683600	596484	554305	576306	755893	571094	605077	1455537	709619	584723	729298	619163	912987	743182	834341	1412222	718280	589123	452650	397047	837614	612269	702702	617353	303621	540465	721739	626823	807348	916265	1221166	711964	962496	1185720	690008	435256	1251180	535059	489912	432727	929510	644772	531003
855	388028	473117	654146	1042475	602008	797116	674312	502075	572780	263765	480319	577821	452792	456510	707639	436436	258911	706957	667372	780721	706694	575163	629404	197671	400840	520100	376936	878483	720962	542571	115455	426537	472873	1024595	682512	1018473	919002	660923	406517	429244	502589	211708	445004	216131	325053	657619	430531	344126	1091584
856	1302454	673390	650851	368092	460623	688427	426627	401237	748037	273325	391847	408004	575713	424091	178036	513197	461934	237676	497895	258980	980750	632206	873855	453179	192784	528848	236600	233844	708958	582253	95759	246523	422195	446112	475494	508294	446255	553776	327335	596941	326510	330871	243923	277939	301653	121225	477741	471134	258743
857	532415	705799	909493	656462	582351	303696	405366	542043	319663	462460	798314	740668	568856	409856	573550	378048	755158	699868	1094182	606298	671502	605982	471045	1078060	451354	418677	300869	490847	705312	547436	132266	542541	262512	437238	167828	723695	232290	969767	563092	441383	443481	919047	165250	557226	340649	626132	230847	357818	212819
858	702166	689416	1124170	518188	839935	551906	280650	280521	438893	757409	377124	0	399569	192735	0	255195	317831	302910	380241	562568	0	542816	850473	610176	270612	303444	517817	427797	433696	384763	193660	334613	482115	405514	439749	424172	999679	751170	467890	576842	487860	775173	184682	402571	450169	699803	820282	248758	728157
859	662524	698417	525907	902464	636221	713141	331383	413048	358035	242611	390045	860426	309635	608001	408433	492877	267995	519279	428557	699604	638701	507444	0	366078	461307	268695	266248	523470	519468	380975	185608	531712	417929	688286	199521	316767	610298	402736	0	340329	437221	581856	263984	320531	347463	329964	248475	347241	439045
860	685110	332421	376884	360177	637298	794111	523948	435397	242885	804928	382604	306490	412074	530387	438305	229115	527951	360305	819676	1063148	473845	807611	549003	741789	378844	180614	294964	650656	322550	547614	137292	317561	473093	523842	665636	730986	636107	904623	469869	234941	529094	362226	464134	249294	367312	707016	251694	365305	467974
861	324390	447311	533550	275379	932348	710938	537057	470098	662664	620887	839816	506944	329517	481085	840893	466612	1065987	435499	1038434	938954	499364	909440	936817	695776	641489	558523	942643	673738	338605	607198	417390	951510	729302	644766	724566	832096	1111145	715344	366364	812395	0	553144	476366	967394	653973	376502	438526	247232	442066
862	416533	813787	582159	905293	111404	270764	467512	532351	554733	201566	465909	153106	340234	315922	347699	1260215	619661	663422	549677	408871	364884	307944	0	654911	531490	376478	317525	541810	283795	496537	201682	581974	726282	753708	521902	760687	753379	336453	726482	255664	740955	374795	470460	458381	378777	83579	335404	422166	434760
863	536061	482231	310888	803650	601274	307894	352928	343379	537481	745455	372455	1273487	310915	700475	256840	609266	748508	467277	400861	400794	556474	193107	837214	339280	203721	827274	483734	197097	503335	622179	144804	371396	562217	941113	438177	268715	0	662901	8195	674358	335338	657616	263368	222863	360095	745844	578373	299355	671698
864	933780	299789	671774	0	589917	209198	381918	313935	238401	692556	687619	180885	590633	212942	288650	145829	356645	95074	1020540	753270	479648	610362	327213	631765	438897	314473	258186	370676	347341	671670	149308	421437	86746	614073	538904	772630	853552	879029	218225	348088	276917	350021	525672	329351	484236	357573	0	597782	212788
865	377049	305194	619887	703229	398779	492711	435123	296079	483674	275164	239828	568852	542117	374411	500846	539601	431289	244686	183678	188521	480086	850836	479290	0	15218	489938	573337	327915	471583	198675	118709	443981	323387	495748	620667	656424	411735	469684	213448	767849	268390	826330	266434	422983	271588	498071	486238	390426	183209
866	862478	710738	1009355	0	1108929	669426	626255	474513	451602	547701	193374	384739	191757	318283	464839	302129	295513	393079	642591	636609	103261	786242	512015	507277	763233	374578	364349	296889	413621	349269	98670	395074	426082	778958	348326	433128	955374	206375	512143	361176	560773	811299	393596	339252	364066	86829	250721	362866	525630
867	313698	557407	622520	369555	5942	642004	762	485591	223195	543538	887994	218061	490436	559118	361601	403954	1121670	219772	290336	470213	1034321	450989	776677	903920	264775	239011	342570	397571	671377	444799	77583	451137	255242	929474	667012	791229	420944	1039823	151030	579900	472536	876219	351331	172240	133980	851417	437722	205279	341661
868	372429	302283	615116	323624	614309	259426	256250	259926	107346	1088289	428102	302552	374611	322186	96721	497438	302578	920762	1394857	641548	454527	488366	140155	469153	275287	584346	381670	289049	478893	647987	124404	538769	538062	533204	742012	550234	282329	777966	104831	184303	654505	621965	124914	439857	328338	421843	340766	152300	451722
869	803323	690074	600191	848677	607058	1050830	650637	634003	318299	251892	466958	730740	371456	463666	513673	961351	328222	522382	233851	643564	517432	478580	359837	520049	312552	661343	880188	668459	679966	894512	317145	440919	655891	482503	633442	820333	395168	818513	917030	964149	1003834	601855	429844	534948	341265	419001	431252	733497	334473
870	626817	456618	242938	543738	998986	672518	212512	407336	534605	722846	226388	325683	537796	594065	419813	525040	654184	151750	492754	325470	419607	543658	458408	766347	364643	209858	552565	427400	562355	250956	198000	587911	453117	860861	426017	0	980901	709091	56730	581742	247366	560688	313924	208340	291349	197522	428901	140887	508671
871	159669	291303	819437	590886	35135	743757	235052	650683	414521	415911	377580	46786	263799	454484	886322	368202	683548	247404	385629	475370	258968	435135	686104	578611	342470	71959	172446	585575	566666	777337	330808	799069	302440	583696	414471	723898	414399	741879	344814	396239	855940	201235	212571	208603	221827	636504	492109	413900	377172
872	416376	341748	958946	791504	798408	301656	265278	476420	341486	794794	352124	664139	353075	355532	0	485537	352588	724473	520962	315878	531302	438919	541971	0	305564	423542	542431	341775	320379	355397	113972	226104	870084	396872	810763	639329	655657	1510775	335884	281303	89956	445321	252909	228913	424032	441444	262030	588556	660588
873	276271	250453	419127	366852	653004	417948	519910	27954	297711	360846	162422	374585	264096	0	857772	556246	719471	296206	408449	426814	469980	172074	712538	750087	128694	409700	91244	503776	140778	399778	103487	450848	0	910172	389938	233398	543553	20101	77902	145478	402082	572101	334729	286946	219346	237024	0	132762	30657
874	68015	210965	328010	246068	0	431169	12791	830775	317124	100976	392013	20756	190967	355631	171163	302065	479032	388175	526786	164243	655330	245821	407181	52226	235180	179247	218382	0	279181	431532	148772	502718	345364	9633	202479	260938	277894	753621	380492	374235	697007	509475	205998	235565	187304	464090	644264	331275	214057
875	923725	1036941	771743	265545	1116095	638475	540190	204241	348965	382092	436055	700712	209750	518363	818996	506811	272517	88517	760992	357207	468061	441869	896039	898205	355785	318948	513026	894934	543299	331484	166365	176685	285377	906419	774624	1302148	837483	356991	389580	147050	321106	595523	277480	359267	253030	598748	368629	675072	788260
876	340539	432988	460295	502618	674420	387094	80378	200567	522867	62335	449790	382970	1100361	234627	632628	187500	832566	141101	789480	332776	202820	218312	179687	395404	256135	159321	419768	255980	114035	25812	106011	308733	508864	346146	330343	717894	669553	330881	233648	167733	413081	158866	384244	216623	166676	414996	134662	408624	255650
877	300013	506545	488324	600736	61626	0	194313	103225	0	221090	273544	275825	397104	338494	362383	855159	149493	830840	140380	466510	153927	725089	248814	572561	447034	128361	314207	335154	795863	455338	118035	557200	427089	231579	487876	0	663658	409703	181827	664193	376247	587909	204170	442600	174263	598436	555279	176460	216185
878	227415	300548	0	0	576155	355170	385098	148407	358251	684984	238834	180820	14814	182975	302994	0	405838	39444	212301	399125	29333	429582	316677	797957	0	289365	533605	425788	391274	407108	0	14341	2466	622729	168253	451142	625606	492866	24443	93017	54587	617373	2124	0	347813	262588	115144	1017	306440
879	2048598	2185539	2858490	1912183	1827717	2369065	2201126	2408196	2344350	1653948	1625911	3293820	2115042	1983753	2079760	1981015	1812687	2282949	2119893	1713249	2190884	1647647	2677502	1910857	1831982	2448342	2215137	1829194	1783321	2100993	669662	2725250	2498317	2423792	2384185	1756381	2689371	2785747	1123482	2208132	1804244	1754989	1849794	1973694	2319207	1976605	1966973	2246179	2116491
880	1387484	2347531	2295165	2100322	1776132	2348273	1166136	1390639	1293657	1652844	1691808	681492	1028312	804963	741238	922230	1732053	1173602	1986102	1918234	1211099	1682716	1124995	1391679	962270	1201747	1267543	1230857	2142415	2262995	467757	1589478	1010401	2262469	2024550	1752951	1148557	2494918	914095	1575284	1177272	1144396	1209776	1005599	832900	536633	1237244	972585	2088592
881	679459	1429273	1078605	488791	1396236	760399	859134	1586493	931754	366871	770796	854143	1170460	1113199	959158	705399	1330295	1153416	656672	962929	1783254	955221	521687	1555315	596951	840894	1171049	1583490	1213413	941889	276367	1059410	758224	89002	642492	2217689	587690	1077337	1079317	385926	1323135	899959	647629	525478	684400	704551	964599	1088908	869102
882	808108	479312	625768	684529	933278	759574	559443	734680	734018	992518	550384	796424	0	621183	910841	1039010	678834	857115	525974	580603	661515	1609128	1435056	744906	436893	659354	477660	844134	1152969	614741	154329	745855	760722	1051687	699863	721954	1669009	824456	0	652452	294043	562248	429799	390382	579167	1104509	606397	902072	459880
883	1150073	766690	1000101	964795	571529	813699	575686	0	623276	988780	1318514	1779231	1899652	1249779	1519251	625321	456275	521213	795088	588812	1015673	744448	1283371	623187	493907	637610	485633	560374	636747	827156	132943	586954	504009	575889	351228	463204	794139	639317	1299326	969974	805776	1106052	693031	932237	1396341	535511	465307	532431	400611
884	470477	852730	829422	1067128	899759	544225	918092	1146783	327977	617714	911307	834963	642279	1280630	1437987	988495	948860	400160	1012210	656902	591801	655571	436153	1124387	623471	467161	399291	269779	698924	851119	136886	737557	438931	1124333	715915	413674	1352874	1264011	337238	375874	750699	1350384	415778	386759	367325	1805909	895798	283767	888862
885	759880	951938	855950	604063	393057	742331	408866	422644	368675	1044659	963274	760583	474194	658493	835137	1007329	343831	338219	1005059	496234	504452	665479	551825	912724	373008	376386	374605	550570	821615	339	171896	300216	329718	288882	487188	159575	415908	505670	121893	571374	223638	312304	554981	301231	254833	316802	636870	1046644	448252
886	1288789	923183	986543	941838	495744	998358	505968	446049	812407	509962	509127	644939	489615	333028	479649	840314	923515	641923	568302	590711	760543	767149	1157126	361468	249606	488551	569663	286784	914606	1751071	162233	474289	377900	363678	644293	70134	495176	398749	367317	706559	559160	1017967	451126	258694	467600	704862	72606	682494	375120
887	808137	723790	1680527	555016	770105	806875	371101	505457	542296	894547	572793	1102201	992597	1204243	576003	350860	247931	410143	995529	699664	796375	614901	533864	555950	270114	405348	742912	1289477	745297	426200	271311	447796	765719	696209	907875	682678	1435124	731802	302683	554635	825199	504258	284563	572300	435767	832975	760064	727084	388078
888	10825	392260	1380814	948051	712521	773974	403542	504480	428125	375840	712667	514815	297263	422850	530339	600543	71881	609315	1024026	835547	462868	1238930	577371	629882	245708	355458	0	536019	627535	247796	106737	1072465	812593	688804	740843	442943	526425	849056	465699	124196	324234	232784	306791	506894	378977	147146	502020	547074	451923
889	954503	773180	775464	618045	470699	766676	858978	504914	378889	769912	273032	811889	187646	515732	400700	344309	890993	477270	362034	384945	536826	405997	745771	378817	324549	274045	908141	337158	413521	776066	343809	442008	472950	1043758	603140	285449	554203	1005448	588714	1069984	361507	630951	277835	411056	292276	392625	651746	503903	860330
890	653064	383705	498039	432622	777841	549479	320325	460998	267011	332992	483250	374116	575147	147989	292817	798724	681988	666841	745623	362089	326911	174444	231886	484845	186716	200538	91265	343511	621680	653065	93163	519182	359508	423979	260120	985056	1070940	434810	200663	6769	213435	227343	229379	179916	229793	641189	665122	0	245757
891	659710	237982	757944	500945	1013492	709978	205645	376601	520794	807154	1441108	771656	990749	1791682	1094485	499332	592838	813615	493166	370229	815834	901984	856614	817491	669714	744773	601363	409322	588191	390704	314716	560834	661030	352706	270839	410455	787433	613106	333165	677321	421801	955611	768909	854025	665702	532523	682805	665387	323615
892	443383	327689	390992	642772	656679	672	451457	234532	354491	779283	837566	1128597	1177243	392653	425579	325745	812715	299211	0	1162595	441060	350139	279364	635112	169788	334281	278182	200071	382188	493719	1320	309998	282262	366776	319930	160162	588676	653294	142613	902081	989474	799068	436072	439820	232758	414298	758713	804017	258017
893	533699	594566	405653	727555	8185	887265	901408	606133	226753	560854	1018985	499765	383012	665579	689515	708331	204656	797424	892301	759245	627389	680371	535664	342207	129093	227682	666973	579052	584680	874289	96605	359024	394270	256019	650644	348667	309056	994436	589763	247761	556215	298174	252365	223643	337623	363686	441345	638634	303110
894	194468	331123	419973	708950	730255	159589	401014	183087	285042	173748	333411	858973	675513	608529	534218	447095	1147163	408622	176499	10018	366050	301416	207592	176636	187209	296654	558765	500636	529694	454980	182551	670868	373270	889252	823340	459167	246818	491799	797014	185881	336187	315681	232842	113920	262673	519559	708583	496380	318147
895	846931	282777	321097	10687	464317	605665	188750	159694	627736	325020	525305	580531	315921	447347	427623	400896	404833	317336	411568	649789	777133	514098	596249	710140	555598	529034	263345	546795	480462	376743	214498	243430	894907	766895	341084	378293	1344633	459756	331979	1417039	394612	401460	547625	418630	281245	335734	690781	330618	306869
896	355504	361787	909820	557718	554318	594604	585786	420600	491057	520233	408384	160151	318101	622177	518393	402232	203911	178051	243433	464870	65001	355528	889123	612218	470032	138224	254548	348322	493137	377428	159275	13594	254938	467735	815885	894963	1014056	1561613	72391	420831	827039	873364	123995	177901	494032	310509	0	377951	142680
897	656436	583388	1311847	746324	804374	944731	303042	487612	633927	505381	1031264	835018	783072	667248	547581	249475	1548433	973761	436751	435103	731741	910091	1257293	923889	579059	540241	510753	963320	123781	789899	130895	1336108	515735	332585	856991	572926	798039	606870	515419	732197	417431	464225	512448	868771	65247	727139	445440	388198	393837
898	538378	1263551	0	597070	330473	477642	385650	304488	0	1343027	387193	638986	707454	43804	458652	1056311	0	468971	638482	769947	1835401	930214	609908	779321	1193	450253	323380	424534	728480	521208	132148	477997	593523	557309	660961	945534	736664	1041279	432720	466092	649497	320890	394534	298500	662845	229290	689287	331591	442810
899	764686	5776	1371421	988703	380104	490981	338221	1158509	789968	455123	59108	1048820	639011	703124	866684	206946	608484	529756	381756	674504	669743	0	229949	795511	464716	631017	449080	386278	19904	599213	146698	465480	401834	376228	620448	462187	586959	297424	247642	317851	523206	922356	368637	340735	340260	511897	193501	968551	604022
900	419819	891834	782550	591453	268595	628939	278238	2919	127669	435625	993921	638761	194162	498698	489614	596431	1161988	343554	483545	865875	160737	736868	909863	369310	211406	496728	716956	511198	689817	624538	133704	183032	290	343723	504471	615424	1115771	652024	52483	522282	155303	10182	145771	147531	68178	555321	93877	206259	231203
901	158583	566138	404839	568745	252363	509130	310057	703236	549436	504971	513868	495802	629499	415811	466156	569974	500629	159521	639095	490016	513793	311918	420836	636135	498142	144000	5659	866379	324566	0	89308	380298	655687	452397	278778	442907	483639	1532575	370037	96857	156474	506130	260703	279113	259941	727375	1009630	635045	367134
902	689059	584660	382090	660314	1183180	383909	342477	466158	203362	342517	457374	529616	278639	313772	378706	258069	412307	208946	379465	568609	364233	321558	100159	411248	503963	336533	213327	35292	418157	1073228	107601	382152	268185	386041	344561	499158	952609	711106	414646	149578	536868	529445	144914	323467	54570	91760	490537	180007	182393
903	504944	667890	913626	741196	1083478	287927	740738	333411	245647	333203	393574	407633	371162	619614	343461	624929	415503	502316	723501	718194	415518	639612	1363768	903818	259053	384501	566057	552689	484895	373294	231547	574866	724099	1125747	604880	202442	907125	763529	382233	226061	523674	231094	322563	447388	528276	707713	592152	724731	532885
904	758789	601819	618702	156602	246837	429259	225950	341332	287474	804985	360015	401541	397195	389899	400363	280212	326549	695971	384548	212582	992099	423722	912859	265781	273362	528789	415818	492721	474556	311522	162749	681900	450536	368627	444432	357473	716964	681913	656698	674964	200426	150087	517400	462701	264710	76040	225417	473910	537482
905	515261	507583	480234	267770	344443	414485	198056	222571	246047	324312	687975	297241	278721	309494	258719	162920	338199	414490	764011	422284	589394	843865	727699	579104	165696	246764	396062	810841	278176	396106	121789	386946	523889	685215	348518	235047	138780	312172	19947	464803	300539	848849	89301	91256	224405	381262	214243	325484	49866
906	375512	367967	416875	577877	616464	24618	370712	530862	170104	562826	313762	625757	377249	296239	649274	284281	261394	531356	585006	113397	36	78772	480663	372565	260226	336974	276362	0	329065	614830	89499	419515	257330	457298	783909	394555	700241	328404	421004	205370	293692	560612	101509	178726	511009	170928	650866	108456	239553
907	2143402	2452647	3546223	2013114	2810250	2470471	2138142	2304637	2359199	1603979	2958698	1543149	1749842	2349966	1912246	1520058	2079452	1624802	1998942	2652237	2441670	2557147	1831923	1949220	2018778	1920601	2521110	2377912	2214890	2228797	507512	1781051	2282791	2250114	1788786	2145690	2310042	2936466	1727420	2105499	2278015	1417178	2095949	1772017	1920976	2402850	2142132	2090425	2478993
908	1790942	1881905	1977711	1201690	1622341	951367	1646290	1328783	1357666	1279546	1531285	965903	1109622	847111	1039829	742273	1012012	1325830	1294004	1031960	1767757	951915	1157810	1060582	872278	1293814	1295243	1214706	1307626	1814004	223653	1223755	904236	1191145	2027116	1244134	1820590	1725856	992760	2103430	1532689	1447464	1204981	1144410	1097751	802438	1202496	850343	1569431
909	1023393	837098	1030503	1311420	677788	1581115	724896	814883	772990	817080	856162	915745	534131	841499	332760	1168629	782086	657113	619327	789630	1043522	693845	951739	1491725	337668	630286	530925	580391	1010893	1251379	446548	1189480	1551026	857049	875663	830368	834403	791805	816208	619117	609872	1572629	275464	619340	629751	501857	983143	466380	516866
910	261210	650348	881476	624061	1057550	221654	426838	958558	540178	604582	1104459	1276958	484264	656559	1218978	505430	1000309	441362	73846	437826	533318	783821	527316	487332	84847	524751	1269826	787641	655422	1231656	311869	29741	590879	415028	547972	335467	493116	473229	679991	585281	454557	530133	930241	458402	419299	719348	785891	971641	504217
911	267160	553789	781989	791397	610396	891517	389308	506366	453102	657871	421472	944773	329129	851547	382082	692182	817400	489811	861617	779496	715008	899013	377536	472916	594123	307270	296305	589650	612457	8660	46325	813811	331716	535845	216364	1138652	889878	1695467	283760	716748	330481	188945	107671	354426	495317	609124	0	515407	325533
912	866818	1065100	786799	272076	640762	621643	0	0	1186875	294412	469711	599905	345579	648814	413230	830340	796409	471566	364834	418997	687692	821613	455025	966075	0	503891	56071	277223	637250	627233	332403	338931	876320	1274887	818285	1024879	527959	362223	223089	371654	1536440	291047	204870	207216	592568	335125	653544	513662	737003
913	1615453	542076	1425358	765288	1350236	578437	1170272	1328781	571347	938279	1079125	658839	307787	790638	1045953	682201	795421	509128	298350	719532	635578	540672	825311	1146105	549580	828512	1055079	576644	961524	1258468	233540	1598251	489286	697078	743048	1222680	837354	769748	598788	1595173	697000	1009020	382491	326896	416908	613913	822672	1050318	417485
914	801400	1109866	529509	760325	1364818	753875	369151	621144	659457	583892	568739	600944	631820	255467	512111	986970	636926	995894	1202697	1411195	542144	896150	678553	407423	546207	421076	422490	594460	403190	464322	261427	451971	288525	935719	746030	718641	1472419	820843	564967	443818	504420	428968	266394	345437	569560	620288	962339	952689	411422
915	618775	684523	1053800	973890	369021	805992	256254	843828	446503	795813	631951	440522	722900	570134	748994	652100	456278	653199	1117118	1062477	666961	557797	1207300	458189	483586	434521	363925	1413538	771475	892455	231852	397833	489256	1173669	768031	0	721596	730237	542196	696206	99694	337792	727024	306250	260953	334007	806107	369585	446559
916	1504658	631353	941046	1506695	1034842	422973	481483	0	663804	474220	812539	568776	264061	1334907	264131	26356	492635	610116	433327	758895	1014605	1313694	499101	830111	262889	406051	459339	706570	1242502	27587	134023	501298	477113	451787	803710	853975	1762279	806336	190345	352166	589941	472459	503901	404368	511553	1376955	496603	614855	538042
917	1295751	1105705	1292292	611953	914479	467815	741047	1030218	495342	772941	678216	509061	879209	565646	496489	1019138	1539526	830724	605382	672550	424682	285360	933660	453195	606688	377313	358305	607651	516491	610737	259898	668307	986757	774986	452035	954663	116172	1385061	613984	734089	278289	387078	270590	531161	610023	1017215	1182088	676067	232740
918	141237	762165	1192805	856795	697534	753300	122	709302	404023	776819	398176	774488	640628	1034420	426659	510685	649823	464703	780152	657080	842341	551700	620550	602586	902125	458615	391230	865567	789758	347182	278453	471627	513169	1037771	840582	374830	1734073	617165	481561	706062	681664	0	403884	604852	0	1122339	860342	372948	747309
919	1695896	260681	1197835	648457	410021	807842	974627	786821	1015399	539931	699053	551125	11348	447319	708990	977881	578279	412326	1326028	725380	1781149	1054813	351550	857263	194360	965400	633046	965051	303429	802112	337851	1164931	1295279	878777	560140	1518067	791544	763886	771252	662064	672534	955314	969621	778000	742106	741021	747781	675939	625137
920	642019	676207	830252	537725	1150790	1202231	585369	284114	637020	792460	598675	1134592	1069974	369896	561348	592711	597451	1139995	828664	767257	19868	632976	824699	297459	744367	570552	1006539	1293959	650144	708967	374759	1167970	887530	912478	897923	1144565	848085	1312431	268027	91284	323516	166716	701605	736466	634102	0	569632	664843	571386
921	617248	399405	746151	654281	0	527101	472824	834205	404697	226287	621543	216345	248696	288533	345368	349125	756211	471287	404741	389313	1284972	914996	746878	896699	350667	224529	429792	821916	430534	343434	280564	300882	275888	954008	852435	0	636804	635456	570197	683741	500225	561103	335003	400271	436291	1179250	427704	677315	460517
922	858453	620328	821937	543130	728123	0	542063	291783	420057	291991	680647	473476	467917	794787	963642	420287	216373	158685	947359	741769	396704	121109	503780	756386	466223	213914	149571	24582	487548	337645	299356	216017	437695	437918	479544	582520	431489	1009716	143356	712256	483938	1180383	340151	257880	342261	790501	268436	436676	314343
923	633809	929168	1209513	635039	482463	667194	286924	392483	200694	856639	244828	570931	387916	1546	149635	878366	466865	259216	307863	180957	483361	1070203	1301440	367000	83112	198951	313784	654874	158243	280457	105164	494421	438609	654919	286794	518252	598027	1057831	480626	182617	224893	715356	677257	413618	142098	453818	529206	414097	344094
924	700558	420700	965008	871426	467853	1541497	283078	294283	278627	487151	507393	470729	147663	891409	617448	367069	670384	320666	761438	1083938	868765	407101	771506	2963	627640	560900	607246	20057	641263	401934	269405	699137	847328	254401	657060	644101	1268845	995501	424203	1535656	609291	208428	366822	206665	288439	386761	256361	311640	647376
925	925767	507743	759930	396261	680965	404431	678124	543521	377909	370801	346383	1218384	349320	323247	273050	702852	297682	1022733	465830	8688	550164	851272	779867	1021655	305380	549120	366969	1184111	710045	624255	146667	374248	359044	1053669	720358	578199	692606	724019	449598	534056	759067	935160	220156	314846	344790	630565	888223	1212517	326611
926	570235	546933	852573	0	1733005	740012	683088	408266	299396	400104	413588	287672	880906	358696	253300	803556	462583	202091	598649	1035552	540778	169652	202132	163703	0	0	120998	0	1351180	872367	275616	198653	183922	508181	0	941186	967143	1106931	659843	586478	4885	454581	294094	567667	47237	7857	501406	235908	280945
927	580703	451887	458983	1224596	449781	993233	760319	524991	664169	338788	1173669	1204099	638166	1231599	1201735	693449	957900	513804	793418	391406	576550	412604	643383	736706	972652	660394	831744	599752	757639	614009	451573	1203765	862900	1073268	685630	0	1318587	1318452	416041	391329	1318039	296102	607678	277607	864275	572697	568313	499903	686329
928	697384	909151	615632	420070	557015	470114	635960	450024	417735	721631	172214	249131	526338	350850	468769	709939	668618	1098330	808977	53051	1019666	834683	381166	813409	0	424157	823685	841163	354422	665741	307190	530742	754799	223810	1074537	1174115	828745	863590	257234	406293	442648	796127	502403	370878	207060	588210	432908	863862	634073
929	580106	387786	110446	70691	975010	1205647	860821	819321	485093	957461	566388	732922	530713	544287	802982	465323	803225	880520	442367	1752399	590990	794888	426058	946910	253177	990969	353356	846483	273004	902834	187055	203167	860758	362472	322099	1181543	878395	1015029	432233	580894	765242	299280	310453	400866	350140	421549	590651	858389	690234
930	745021	786401	1025787	2145861	531117	466265	472508	339573	550745	1209784	436362	1448618	275784	324461	691844	943283	655319	0	896721	465764	753241	413383	1177742	290611	567165	404378	588543	763442	1117958	667484	231547	1072113	457457	1755018	758017	395526	985344	1067238	1000557	692394	497156	1369545	551463	592370	383481	1224660	1256304	372516	324224
931	804853	589381	696520	719675	611744	575854	401005	366168	460633	482790	1143001	997339	556512	403174	511859	596243	695181	508909	150733	797098	188509	764161	593850	693773	1131884	476965	461115	498990	1372475	1189469	290891	629394	198366	469629	1138708	1027127	722823	830217	235754	738757	366923	175932	240558	528895	759522	1045489	752897	865998	410490
932	637640	808099	905529	746737	303923	729789	586732	492747	379109	0	177386	2842	228429	881201	666525	588234	512360	761972	565299	347470	670763	704896	873179	760475	178342	233084	346498	266266	462760	0	102271	384208	217353	866915	336602	498242	1214127	1488361	519771	900586	336674	373960	167646	227404	395736	727817	760725	441961	421556
933	670212	1102830	1080558	422774	1113113	863962	567005	574867	803843	524577	878214	1108492	885422	159170	711308	305035	555796	665896	481255	887236	803883	1363682	795859	948779	444497	767717	946121	825473	939191	1147862	438818	739377	877457	1413083	486372	673479	983174	954018	734982	266623	1078649	936291	319570	778124	303641	566360	658399	726751	786149
934	1282329	647210	1550721	911453	667015	981584	660669	537905	622438	393740	867924	729038	363582	288994	345345	485998	77090	378795	1156945	896003	757250	1006530	1155046	433639	318155	497576	635981	597599	424555	722813	225260	614566	511189	457594	480866	554014	1	1685672	366277	813063	0	169904	792302	0	977614	285379	736583	719242	705853
935	698423	1006842	1036513	301816	493888	1050773	269832	306409	389629	1208304	698337	399596	1545177	1690338	755281	727243	1272106	979438	716510	776999	699432	665367	795942	738136	842381	362631	562568	602829	465130	186029	201669	642771	426571	577977	642426	602541	1020515	417721	305649	622852	657649	939889	295410	1356034	285395	1235432	448919	454371	340188
936	6657	469647	999080	590081	501978	707481	656167	312059	236167	611073	622905	676505	597715	605464	682677	451521	841103	191201	384275	347694	411815	1255902	672966	515146	311072	409889	347367	585496	439768	488815	193797	168075	495735	972866	1027222	779918	840775	577139	246682	271316	496695	407590	547827	415865	523857	369209	845990	840300	231707
937	2623093	3072600	3148091	2806570	2519022	2084683	1885626	2139962	2172784	2402971	2154627	2012906	1722626	2448138	2057573	2043404	2028698	2246900	2319428	2922951	2390237	1852814	2046181	2211833	1733757	2087554	1937555	2474241	1586325	2156104	704392	2832929	2303067	2416061	2821844	2438458	2487063	2804097	943008	1692205	1970312	2132003	1891819	1731089	2204094	1393356	1650704	2053644	2100678
938	1857408	1866893	1558393	1304796	2162099	930320	1358874	1103094	1526408	1445123	1504466	1441405	1384800	957202	1149462	1041939	1039892	1062477	1511153	973315	1011813	1076961	1878543	1209360	876367	966697	1213512	1424011	1645544	6461	224919	1239801	978294	1347027	1427403	1135936	1917656	1106719	856058	1049766	1409535	1273185	986662	873889	1131349	1022531	1274718	1106131	1161884
939	865413	495673	930881	412530	0	843916	708145	752488	829720	1102051	733078	41347	933304	560304	455731	917737	921247	1076729	719227	919471	512449	1305817	452640	418258	435291	478515	666897	541199	823054	2313368	519625	389673	391987	761927	1059345	591875	661289	1066310	686916	653930	555175	615946	481670	478645	586821	527910	1024908	1219191	988519
940	358043	847033	1058891	874957	1793732	558014	388748	450476	106973	302779	757906	915509	445799	563102	653197	697325	552435	717199	278598	535117	1587352	616216	589983	495752	333741	351488	237159	893617	707183	394342	396335	442951	466127	68457	63685	586037	1650666	895079	336819	580720	200954	19145	304770	387979	0	310400	742066	375589	659044
941	801322	402997	906912	694601	576748	933776	748216	813470	390775	490387	339725	988362	339835	783108	693193	0	0	708441	480814	641598	556527	931592	305821	1064999	632956	598460	561562	935763	903296	1109248	147476	920297	512087	802681	1019925	1299941	1499614	1125643	265629	483173	1115946	1025900	520679	313255	715545	362166	1065936	268518	90344
942	661028	1458211	1011303	942462	942414	1745176	518071	11100	655653	754042	413426	486138	1186461	790016	443673	1061653	991167	12349	908600	717356	300031	693408	952752	398359	318141	357889	889353	7694	1054972	805202	214530	604933	356747	497553	526781	269916	669638	1023405	1059353	601072	333802	396482	141778	568397	280514	754547	427539	435805	539593
943	575648	0	734025	591812	320309	231879	121144	405080	526647	752705	967907	827659	361864	745859	554745	446731	413933	1160627	621626	663199	352934	297936	378862	598427	549358	473212	376268	606987	421793	529859	179060	325659	666621	831526	276182	968004	871515	476001	606785	507359	453763	405680	306754	285226	270717	760747	585675	940467	585098
944	1272753	950560	641769	575950	638890	836902	716486	1038677	783081	595258	560208	905722	366888	847338	350368	1351385	660218	782010	509403	422049	160142	373461	1261097	810815	696787	533123	227324	648899	374469	658503	199918	535335	466843	841729	960289	396034	758165	986700	167496	437712	888458	474076	721841	569505	430880	731414	893073	280487	647790
945	628407	1166910	1459986	683100	1309035	1058077	616651	444963	415642	606966	986622	928449	762088	601844	444963	396787	501796	495365	1317646	511472	1523124	822705	1008449	624154	328392	637399	693129	364744	934865	716860	408963	502262	557988	495323	312343	582534	1051982	749355	421768	1094625	557139	729960	380515	449803	403636	324087	318840	672949	488430
946	409130	614519	1128856	1137448	637286	1326942	494666	1044581	436127	779533	27966	875798	627156	0	800780	309869	676963	1461115	373461	1304154	1074050	1527555	1334003	257673	592254	479738	412085	812606	49432	1377095	263628	693968	897151	264699	1233035	546336	986498	1563397	649488	1576464	1113043	958942	796427	701011	612174	845758	356912	218593	511249
947	440708	942338	653414	783660	1405808	1028625	1304911	559183	617297	1338267	2103911	867621	1560811	2227193	978730	744397	1143069	0	849757	552241	1007653	1183998	804011	1174104	748122	463868	807910	737661	1422496	802429	200305	831735	695994	1166431	598968	1424685	977421	698291	411482	424729	0	732886	610	515759	746962	1050253	619026	1031666	682155
948	779822	588701	1664123	1164806	949119	673214	825147	1041710	1589488	970576	575668	741453	1042834	550771	1329176	1978599	937598	1029543	528126	664538	185948	1180077	1030051	847304	1102898	1027936	829127	701863	691923	1365172	229961	786158	2202379	1182515	727123	377	1078943	2207591	438317	411745	1516752	1111170	1333345	1220866	882703	538489	600908	1012366	1151558
949	1493745	2422965	599188	575744	1431496	1082480	498771	764335	471533	567721	982820	1111448	1586375	655562	0	487902	1171687	1604459	1161471	865514	1781800	506296	704202	1038168	471631	1191347	1335633	756862	1539345	368177	772285	1587074	781334	1798581	1897907	2327623	1416021	1002335	444292	838361	335371	749393	616964	382326	763134	702817	1007615	0	2161843
950	815249	555835	771754	666227	964713	612736	549200	322499	301786	760035	577468	602996	461706	483844	722017	108958	419403	258333	730722	777371	522124	931130	797098	662448	216101	299318	265208	496789	619721	653455	159581	249486	526403	2616	561	409481	516586	625961	385684	615171	475622	1007098	352345	275097	445497	568116	400440	1526562	284448
951	435143	262060	884658	580142	412153	889819	416105	323875	318319	777186	559693	907969	478070	463529	583738	552616	813430	569081	1557387	631237	527012	197541	438819	625434	522202	548006	178760	496123	176738	114960	150609	956428	326339	1505447	619692	304176	756615	463502	282522	468969	428465	138891	626008	223937	444019	719438	583507	707099	315194
952	536700	702398	681268	972948	342365	389821	218361	745162	251161	361082	714299	501641	781463	387133	607819	399590	591084	737993	588059	562501	716851	651981	548281	530627	265229	365034	661397	642874	471634	986295	153219	390799	478939	459985	304339	316887	917582	398198	549674	467737	693098	312416	213738	164941	287297	566670	532544	0	517808
953	903626	360539	173428	546634	1115450	390092	568587	134725	473199	510529	154252	311106	336248	405746	402700	408340	288249	121733	193424	276899	282011	918726	429771	271864	107573	219944	237770	970135	415993	641862	471991	366542	620621	830987	796483	633525	1111629	1030439	437964	184561	1288207	714579	295936	434980	265911	563683	348537	514746	417204
954	734638	281448	676030	983070	427855	157541	478342	281018	446461	763938	646734	501147	397546	333964	459241	751692	587794	1061901	1002831	681131	356454	537485	806021	541661	369440	241043	304296	0	544283	662779	212543	96361	259864	842714	1043604	470790	146492	5064	282072	743631	380990	124698	603904	85345	343640	1378264	757699	268443	161499
955	426136	398109	420507	741115	1104558	459103	401303	441700	248125	183554	297993	944599	526833	1034319	154339	314850	672187	64238	513221	199385	850130	792344	696795	260245	336225	388067	192740	529422	1060390	477160	186424	480546	350652	330259	318846	283015	798549	1152842	408427	813203	0	371044	170366	147145	315152	736314	525388	146950	244168
956	370160	1003272	670646	552714	974036	760517	483733	119936	183324	477736	804745	0	291019	549229	388770	337179	650100	316132	725069	337741	169116	705564	827632	1197166	214908	223394	470948	518971	125654	615913	316959	304145	515458	244519	0	123657	744831	167181	535321	575034	281052	393256	226316	239081	450376	660408	321206	327744	177090
957	914155	755	435382	225694	363775	117133	70761	206366	527162	659811	768295	379547	476910	106037	384679	686371	476450	304902	2024	278546	934295	96564	676900	347525	332545	231908	365632	683827	425638	208311	70061	257591	481432	536079	785644	346036	1170033	393559	281198	355852	836110	70494	229654	218122	133961	665493	638310	635397	506448
958	686845	398106	1067312	692349	856265	249974	354843	615962	148548	538560	190509	776595	229075	501554	535654	202666	195747	313315	500496	298218	292194	911335	602863	372573	260626	76893	113570	448176	932932	223925	518938	334947	621026	292605	504159	476613	690335	1367452	613851	236647	421232	493484	249771	66040	153861	358634	715240	262626	221606
959	547064	556687	520475	384755	817389	1039345	289526	409916	534623	549271	594047	412817	621186	154162	0	615618	814158	357370	785856	587103	811917	624835	594576	757002	450008	933732	545842	221837	179770	654155	301291	296153	386233	589380	456	375851	1094077	476615	59741	759705	384696	315768	414613	333189	359666	73770	56020	75334	189570
960	793195	860675	1006037	399397	314348	700982	339995	198821	177069	629555	556527	677437	647907	661472	566612	628962	148933	754282	504640	154125	652413	473821	403304	345375	587117	126913	229592	466220	597815	737256	241402	558419	236438	888536	272307	840201	542929	615820	424827	220824	326129	204785	244542	131285	137491	431109	382368	641527	623817
961	462397	194616	192542	1240582	711176	347725	205501	190915	453326	418926	470489	288951	407454	410931	378344	0	404466	514841	130484	571028	492797	370461	570949	250804	360455	214063	292599	731340	442175	0	261452	498091	397975	356228	705253	261251	903989	756531	648212	1084684	508064	285027	255846	158532	377507	295712	986348	4713	359133
962	519307	666436	958744	552352	496825	449552	285581	379080	0	706084	962383	459084	453876	56852	754913	1438297	223439	204042	351668	813141	541102	387156	681684	387996	618584	372007	481324	906601	406873	1152640	61361	531479	406064	603426	451660	511419	797994	416039	464610	862221	149744	256819	198160	138408	138853	1057650	336655	460433	251474
963	1446243	349239	723412	478897	706762	249588	321729	272217	280359	456060	332035	508820	468546	229477	268974	470281	548007	519597	502008	351740	347762	480033	448673	482638	111743	146743	216287	497810	323289	268071	453362	443203	438389	95170	460295	362461	536625	788353	565274	396174	199115	404102	341297	348865	256206	0	735747	881146	231449
964	1408	136107	229979	617022	579004	782891	583999	959862	740149	993520	829710	196577	273410	617102	597846	711430	745685	209308	1209284	323483	538812	847693	211318	319531	393052	572160	558249	532713	755446	222091	337909	853387	591895	799618	259161	550631	1311958	1106648	636891	429514	386394	796486	273844	259258	212408	239559	642647	2244	101214
965	1742970	1589873	2046949	1220891	639112	791474	508730	737267	883244	744172	777856	1310688	1002162	270273	848006	698165	594262	677626	768790	1527636	656831	746872	1512527	774979	382339	455790	518395	942742	702728	794264	495796	746280	551257	1203825	1355874	1437983	1179341	1664114	777621	722555	585672	604077	622820	654813	589236	1478480	659770	2207500	1071037
966	579151	394871	814329	645285	880514	291394	683765	888428	263785	86280	594328	871612	657443	639551	473744	524992	524127	426757	438927	300147	468017	336384	802782	892217	502861	347657	405301	880584	802521	817695	177796	424307	250689	511364	833325	433763	824162	969393	560747	78822	459344	388073	505342	280675	478969	543469	870635	539067	461608
967	403924	481823	605562	645834	1078967	535933	452182	218617	625148	480306	659470	638387	574781	658288	219091	465036	1049725	850494	566926	474398	1103468	1318438	548823	1087069	511117	508508	359473	331521	423896	421597	230857	681840	543861	695929	0	441087	904526	510548	1011911	1216160	319531	446091	241555	808213	190833	1225009	601098	123806	42446
968	434150	216273	281470	763119	554952	981558	645923	181726	118698	662925	602242	854297	659429	328792	220576	582543	293650	787530	603554	635697	394673	459192	608708	353964	146854	431657	309299	505499	1049932	792168	282739	436603	553385	606445	1287613	451636	966331	1213077	210387	617293	1217157	201164	1807	0	350087	67198	738398	470117	476750
969	0	616724	3082024	565594	2537862	2144673	1691001	387163	1640	2547520	1722774	362836	0	297775	2490026	284509	215450	244423	2521608	2164264	1817269	371968	1724306	554618	1753729	1961989	391554	604109	2423725	783316	435847	153077	573653	127789	0	551637	2878058	3043236	678483	296855	0	1689820	509163	429481	2824	437663	0	175286	1849390
970	3234516	2432702	0	1853356	762100	27817	1052875	1964874	1994380	1050113	0	2063275	1844325	1821217	819466	1836650	1611386	2086138	999131	795242	194	1242725	1007855	2962915	463059	0	1714978	3408427	1234108	1718974	302101	2588024	1853317	3889657	3623940	2147609	213748	0	849827	1478980	2002797	0	1640082	1327052	1792329	2264590	1822619	2079478	0
971	647125	1871475	2570500	1804889	817093	1207763	769934	1140099	1192184	568243	1427740	1118631	1569140	2022770	642532	1512385	1420171	770269	917720	916480	1817017	1560131	445379	447980	631648	1455256	1719632	853258	1255044	2116838	0	1445454	1356440	465975	630581	1509169	2368001	2996483	984084	1177467	1956853	1280573	1125498	866853	948368	843382	860389	1052394	1686793
972	589644	1700034	1198152	1318058	423732	1587833	419937	642483	915646	1453544	814516	1647029	0	86	482836	673122	863778	642304	485102	931249	744001	947745	506188	719336	314853	331725	703485	575269	729965	750901	324697	424950	381144	902582	626099	497794	673161	0	738757	1076092	993819	904686	144188	381144	389902	913499	588576	638930	492376
973	690943	616187	932875	604961	460198	672937	383728	637739	358430	667986	491574	1099142	1196041	879472	348761	800319	744034	740632	808691	858103	685531	261067	1013663	621497	414417	300619	587867	344553	875556	132989	144869	518995	468662	425138	543438	1053281	1429558	1638997	375093	153347	870893	529735	260707	281757	350256	481694	992218	746329	554041
974	788534	1045325	463248	586027	1236492	579324	659302	495912	453487	436445	1044136	687368	8490	479450	338439	333702	866046	390659	868541	642587	713385	182024	341919	861372	303459	311527	299201	321523	576182	588043	525223	895501	596210	474948	630960	672256	766409	401807	778447	595711	460050	477828	287302	375768	700878	455909	550067	394687	388289
975	601546	512018	1143021	220767	659536	588010	438909	258423	648956	343607	463265	283008	853891	27730	460809	395212	664844	576843	250041	949826	500893	676575	1039334	707752	855805	284093	402297	387065	470738	632721	291621	387163	492069	682393	646060	90068	770585	654653	386954	338903	440709	439954	464851	387209	307230	420123	437246	491960	268358
976	949677	401589	924444	482520	500430	409529	603513	380470	317947	431473	0	489428	834460	690355	502671	606899	443787	433074	616144	484407	468292	1017709	375581	337740	52299	316381	322031	346872	335805	247230	386733	228490	462031	718733	440676	485615	352465	5782	322837	357895	54175	229324	334527	338335	279131	644575	621466	667840	280123
977	633702	562529	384643	471743	465653	694537	97286	583727	728724	1380997	1078318	550882	452887	565850	646546	188600	377835	739332	846022	314807	338230	443558	397993	514654	256484	572076	364100	1213083	513251	465514	54496	271035	17699	607673	463622	742896	1482053	1297067	485818	985603	475676	1189017	307852	63999	461582	677444	527998	794562	229027
978	0	1054363	553249	452460	489198	546024	672937	296316	454288	730258	35923	683246	250988	423510	415661	535054	345009	561369	852853	471936	608587	27291	760672	655180	357640	244075	420443	716340	326780	961460	268241	466865	642350	337014	507227	122446	905448	1087141	237302	352900	401624	418180	303938	306625	356741	267671	690360	491513	435216
979	737987	655380	807039	867881	634894	543561	755738	488861	598675	235622	907302	254326	636133	356854	219428	565359	442740	430572	631320	687025	522742	540337	374478	615270	362626	347000	576605	708011	711752	193602	507265	511633	353663	723422	327757	716060	538843	855510	24196	0	287987	365422	602108	413271	472796	541640	367090	541007	376992
980	906558	910950	524512	457380	966581	975863	567683	375178	510004	688290	394685	414406	243142	695281	383226	497402	1016580	740467	523274	744044	327081	786413	1115296	786441	262120	531926	393349	0	599151	232117	268549	910755	423453	778331	423838	0	971632	883152	264658	489267	561537	799329	887	178131	516617	703492	418562	1034613	624332
981	769974	536636	1137139	840641	750479	656180	187862	682236	783498	879230	550856	564103	868999	705743	539408	768829	1129379	376657	795979	929571	890707	883490	1049044	520024	272537	478729	728004	989157	425256	654304	202909	760758	998625	827297	493767	1723554	1269784	1100796	612351	323807	370166	747735	662998	386235	73129	313646	1044024	446572	711408
982	399025	31302	704782	396180	896370	499510	632707	782893	53719	520692	171628	746351	424705	471496	243536	299646	331404	346907	564792	562235	565106	899985	683337	482289	717100	730864	58539	560236	24087	805928	176444	525505	675809	565705	1165395	857872	953059	918688	419842	252003	664590	877181	214868	152784	518458	466874	448947	228309	548886
983	1382232	1015417	535538	659784	920262	569295	442692	750559	509396	425160	603440	664209	709722	403496	319233	1188330	609480	423885	628326	749997	828792	870035	645813	982312	239231	490383	451830	469421	767709	563322	104259	530831	623421	551013	1296804	512065	949564	1203485	402121	790107	1071390	682592	378447	299917	411643	854275	1236901	1008812	295128
984	970963	505192	642336	1196769	1642250	803662	1109142	705366	994451	549160	503540	911937	489070	716197	535109	687730	1390067	763365	663249	1266702	1253290	961645	733622	1417757	718195	504462	943689	1141728	701732	1419311	328657	784213	988380	683831	1009555	655482	1975515	605074	640587	818397	528966	601169	1031363	955917	932338	844618	1064274	716121	842148
985	891576	1145510	1660037	995374	757245	758203	700679	860661	627593	795840	1049894	854545	911117	660607	335402	631416	476917	296662	858090	1080137	230897	641944	1177649	642266	334714	278800	777554	636443	513195	492731	152263	705109	461975	1260586	432333	629177	0	657646	411729	648476	650072	598601	408265	312983	520612	875830	2341	788621	485668
986	0	910063	623146	637883	487637	448509	495057	617572	408136	1273387	669852	606138	694085	349296	681981	949831	797367	1539446	478418	1123136	651322	551362	836427	50552	391646	326991	402252	379421	602565	835103	245191	833116	464688	872230	629749	591232	1883362	2257903	794291	621449	495157	813292	464915	658260	201101	0	634075	703743	488133
987	1210273	835615	869755	633533	528730	283317	220478	255168	396430	697627	474241	222788	195700	463821	670680	213349	494421	257164	528940	0	498561	547609	310452	1506395	204076	788181	326455	627296	611374	445823	212117	515297	477544	405650	456984	631093	361745	559793	390045	314938	394681	501212	428087	253407	542011	1059343	1185349	519080	623167
988	577637	0	920365	708759	1492271	699712	874394	346351	416519	627744	305007	1227996	923906	238025	339390	219416	433189	650106	904444	819396	553906	375317	805256	940174	234901	342883	266000	675035	672820	323593	597256	567897	760038	428865	615390	703554	991667	996373	220973	644786	612386	455608	233418	221710	405282	746950	239780	410432	33426
989	726614	864792	17154	448598	575395	480615	135257	416548	107696	443781	521840	506971	87932	322951	266078	768454	432313	854624	543603	916923	599187	380919	498921	338623	205846	270300	374950	820242	345566	544837	0	476961	364625	349928	629451	352152	1200808	224337	160223	661864	388437	0	364813	174424	279659	121136	836913	760357	1077146
990	620585	921376	1046973	323423	497113	353284	416152	488067	308552	435273	550522	416193	495766	131389	402496	590957	877235	404615	509605	479989	702790	344769	475155	353823	251605	231612	462160	1274618	320501	794742	215778	0	389868	655592	434787	515179	1061115	239818	446599	453926	477040	496310	529501	305860	293370	512217	481078	750985	0
991	1055711	1051326	1070642	600094	635112	866646	527483	391586	380363	462513	425290	704798	439631	162335	984159	97161	881838	579608	603799	360127	471354	1342387	702948	64994	288610	207214	238874	43135	244992	267336	277207	839746	216819	432184	689201	582382	737659	817266	304508	615975	270286	316634	159279	292972	233708	660508	453876	302027	408564
992	28178	1339	1061327	0	903480	677	211322	587605	147155	826240	701655	497491	0	320233	0	544140	18046	358396	395373	0	202333	49138	316191	411487	382495	411607	409140	533711	402159	498073	179660	14690	1091627	467389	375497	461387	1028384	357	226088	245516	684132	702193	205606	234482	615497	23935	813132	246895	398104
993	1090762	776283	741338	1242362	563799	874692	672894	659051	488748	474986	559815	886663	1132387	970431	847631	1262215	1498777	699554	554157	1071045	612083	1422330	790154	953887	779922	612850	909714	1166894	855833	515689	573725	766722	388849	727056	855637	1136949	1436373	1315439	837209	808745	849854	1454021	944870	885701	596258	713052	340405	647840	900759
994	416674	436752	408010	602247	344759	1083012	354996	36261	566018	483426	735067	310638	1007798	700400	444349	699388	675321	591638	769339	477621	617211	1614391	646367	324167	377221	296793	570499	729028	596517	227037	421490	602042	491600	493828	776105	361152	964088	1106678	795962	240252	729339	557641	269099	371356	300507	877473	31275	494646	294259
995	279337	844135	868463	521508	486343	356452	384099	836022	463615	1067704	829299	564868	354776	10447	323482	552570	812986	565518	206957	562053	437039	385537	516378	436015	331936	315697	465911	543976	497306	353276	165258	731706	608777	587665	185427	341774	1253003	568590	164095	383959	569382	749714	653258	382140	319385	0	569037	352238	680267
996	322149	506140	385817	525998	939048	844735	948105	339830	420353	724093	5724	1015248	567749	750011	637039	93386	404270	443800	828630	575735	836440	989081	549960	618976	619856	975342	859610	526520	494785	1061192	311945	383166	239026	421705	383596	1189148	746015	605143	296738	827919	787366	370849	321529	380699	282177	745506	384315	649917	419852
997	504349	309871	604971	484199	418633	398403	66838	342743	2086	339764	895804	672134	18627	649402	649227	749723	923671	372545	435298	608095	240871	528309	586016	536069	286435	393904	394762	415923	991884	864954	560790	286128	451678	455796	845822	165180	715968	663425	543438	448654	401670	530158	489518	264407	401421	434254	660336	642817	404925
998	687602	966519	184057	0	788375	159283	285425	548486	611149	601162	178516	453330	1149204	369730	342965	1130193	514569	371323	587110	636365	745604	867680	434024	527106	348611	328313	349504	549123	318709	388266	640367	511503	241126	643830	621071	619670	1333879	933923	396699	317536	579544	282696	297521	181127	208583	903913	359780	273085	457481
999	925712	0	1384759	699553	473949	691061	434898	248557	1015	764564	990697	396248	393710	441654	332155	680389	384702	610249	603560	359352	562091	345807	438824	629748	244166	321277	608938	729317	370917	170360	213942	499192	732706	472277	563802	518910	667760	1040815	556541	498220	404804	400739	606017	418450	290744	118439	299157	844036	153672
1000	871702	906450	666136	793327	674816	1103871	319376	210687	637561	599599	557984	547262	627039	607746	1322945	287641	871768	343872	611444	915914	501043	876877	515189	376382	347721	387234	394301	489110	583955	543585	304029	341510	632317	579792	551199	538932	773046	747974	281496	1041005	369335	478728	152166	299076	210428	735793	253213	314296	538975
1001	706609	1121998	313769	487218	782467	400044	297654	560490	460137	540135	290167	281489	385632	1061960	411363	604115	530222	325617	455892	492788	182969	882576	668804	866390	296287	218661	812632	578703	547837	507299	378386	409615	273008	654368	628413	795500	593514	1600	566528	285236	312379	773065	134685	1075	120400	806363	276310	287245	537519
1002	548654	1055983	452096	539202	615712	780772	447689	566655	436804	616650	918810	1416497	779698	580303	231017	336516	650055	314919	575941	274192	800095	496269	567434	423184	332368	390364	688262	557187	477736	666285	238588	1178635	564413	527803	9803	963925	1069949	1132016	401685	845863	1114708	243986	273225	276472	422777	468487	415337	328200	834609
1003	1019283	904993	1461429	596149	1041660	103282	458393	523715	709131	921131	243898	730059	517485	386574	725837	849046	733576	881571	709518	234205	1282266	518406	1376298	942881	378382	403900	445082	793643	310563	409797	426897	424934	894048	582421	786867	1026052	1134430	877001	317793	725881	554916	818968	509614	569563	554858	531205	721920	1237041	213772
1004	2368476	2727617	2492987	1752777	2355099	1132922	1477188	2175731	1823447	1813812	1815495	2095496	1550816	1789649	1625520	1499430	1233738	1212234	1280080	2221993	1931549	1498838	1915332	2743855	1460883	1298192	2272006	2155018	2268256	2290682	619110	1762737	1558467	2128378	2246685	2374917	1952003	2397289	1456205	1527917	1579387	2027440	1386554	1401622	1526413	2045780	1954567	1363080	1767542
1005	913865	1356087	1477445	1115196	1929136	2705272	1043131	1293285	1204371	941757	1336059	1628417	601956	734367	1194441	730544	1441433	1155718	1126189	1256642	996021	946504	1097618	1483922	688278	1148623	1052335	1226366	1157910	901967	277912	786095	800879	1035192	1503005	915773	1070460	1491084	827409	1001011	499426	1405673	643068	659163	898529	973985	1095290	405023	916824
1006	1659736	983363	1160712	985023	892236	582531	649607	975779	591575	879527	721808	922705	961498	1204079	524073	482921	543954	538442	430060	768658	833755	424128	852712	491828	451088	868769	270989	984205	864568	749662	215098	524771	420047	723113	632967	868630	1448951	1216083	491936	459980	919120	93368	450164	417908	303456	184992	816078	1308713	602934
1007	1111702	482666	675083	555392	392064	767939	856430	0	455307	1617925	370826	787390	1080573	529599	615212	408031	580409	2162	714373	640441	805008	348446	966576	598755	382452	779526	339299	517492	605570	902143	209591	1177108	578788	433609	1097507	27943	1969259	508459	746221	671620	556367	866247	809978	390564	228170	913540	36429	713135	314896
1008	11667	654496	457976	672666	682466	659189	238391	720270	401452	0	582889	871599	313981	457044	193393	994020	551208	737866	401852	735614	328983	967691	530003	1044803	349613	267828	269606	568133	1288000	1508076	503372	461376	1271943	414972	534254	1205136	1439982	1117341	251845	656899	1712709	662783	162702	197513	538870	1239911	1003953	671509	887916
1009	1167057	920248	1078947	457394	823562	792802	412820	683353	398099	712465	932657	379934	325129	100232	984004	407146	602813	888427	1105323	1036276	523359	1038977	340170	551746	240090	0	457814	671460	179109	207122	315232	346390	489930	582630	379993	707156	257502	913299	552852	390450	547021	412805	185588	284603	130018	420578	403767	444709	0
1010	1006899	877342	848608	558497	630332	976785	718371	101638	400289	1153388	815027	788388	929114	1041530	550297	139552	740657	447130	504449	626725	766065	552792	1751587	771946	582853	514999	325967	538012	634502	660263	517755	412259	450336	725840	817544	374984	1231421	0	432037	555387	979308	317271	425029	639405	735162	874942	324110	429284	561952
1011	491141	613012	801493	1274189	759759	593545	526467	799525	348172	286255	375209	742676	1056925	460372	683058	422935	631733	530442	496558	541424	910066	662258	618470	644602	314031	280109	477584	397710	737540	550808	59480	572115	276433	523586	571766	806524	1506666	1108711	184086	196122	1032947	520622	421205	749557	473	1318698	508470	1011878	636655
1012	1177495	429359	956221	627816	445560	589753	107560	282084	457094	716799	509756	366218	315989	775005	742018	526412	250814	221689	622161	1032711	372009	1196827	419827	702759	230537	330225	277611	866803	362321	771055	96004	751224	406366	498577	229470	721533	28850	590006	323495	441345	646269	320105	531916	128593	167830	9990	384861	385278	440616
1013	220907	424512	772856	384919	802696	330624	441103	289841	127969	826069	505896	614130	367224	237662	858794	419748	768801	419210	404660	899983	745926	668299	724329	1026630	200205	365253	239414	461846	479479	452294	342071	346764	358631	914750	356818	198698	598524	300736	287126	872365	610416	616397	137746	294345	224083	1274731	369841	122818	453949
1014	721624	317042	458940	675625	721217	1555715	657942	233035	196524	773716	492827	371168	222673	995671	507244	671484	832120	232235	615570	538359	418775	582517	1075250	443337	146642	309975	390448	137899	446000	182770	401377	364509	438896	55127	366030	341963	1269661	398060	446973	1013863	218089	441440	108783	439932	380410	215482	461385	382333	164815
1015	763795	701225	443764	1261625	1086874	18950	409798	437238	509094	552342	423492	523533	1088085	259512	439772	882385	526901	274259	240528	331920	514854	662673	727532	425294	691523	476260	631698	648844	501671	1090432	378951	492847	741072	644145	695540	737045	1044863	836529	355317	1382753	972467	1139339	304020	350441	215714	115208	1012604	589851	302805
1016	480446	627401	708199	800622	638953	925599	336553	455729	414919	393047	688550	419731	293169	758547	196961	443086	888915	540597	747409	282139	453797	405338	509362	240756	152901	583234	447480	981137	499308	808419	413597	576138	239796	1250771	779559	368968	996562	1043330	272081	370128	730487	404631	361869	336574	342883	340569	664408	807676	645017
1017	589714	819381	936247	260565	551893	603700	239618	280674	491553	200696	545655	393532	414478	0	459678	297746	3467	590721	503864	1182921	600769	283850	1213578	611144	379659	256174	327088	641343	763280	467931	97430	415692	714737	210862	139016	982482	1014578	980122	174054	686034	774856	809081	389484	589372	591100	689855	1026883	310087	363692
1018	616657	798508	1804350	825438	917090	503376	414511	302596	193625	1191079	1341570	948894	252374	976182	402242	1104349	738693	467290	566088	63	780129	810024	974333	544347	299211	422058	534589	78660	389624	726040	739584	893697	285880	664835	568804	470861	867035	0	455674	565784	1085605	638976	238070	428	193597	137342	471699	519430	379300
1019	474406	574998	89830	549160	571493	428279	590617	438129	406716	489985	356463	626141	621619	0	558882	747111	560551	507269	386526	1452852	481102	530268	486174	821967	262383	336526	525563	481433	465908	609478	137139	186440	449961	610793	474678	357791	987094	520544	481313	375465	720676	476983	363209	456147	201484	527822	162958	451963	346466
1020	847279	5067	419285	966541	264937	385861	403172	158902	416144	910781	862493	632084	113754	310389	534079	491243	213208	602322	898672	990731	496552	529032	925181	279072	675655	417888	363723	531717	993942	324274	555777	352749	433799	510737	514441	455387	739198	616421	404978	337921	306533	794219	190082	360143	225142	568796	613438	517763	209284
1021	474507	808226	1103133	367708	541322	758991	237678	173064	162245	578300	62939	575741	403538	840686	250351	263153	1107478	357787	679161	366159	424420	597456	438314	444372	261246	260971	42188	413128	359947	317556	222009	367231	459531	750552	510433	797938	599826	1846870	430411	249529	202490	0	276423	187583	334428	241483	302681	485131	262755
1022	437829	366394	656147	872780	955931	20416	695893	211703	402789	683863	687727	476104	710615	534184	489621	693052	737561	687605	518760	630546	605639	1345458	600832	1321145	237083	683741	670469	621052	881881	769611	272225	1135936	660981	865885	387533	318219	664661	0	534880	761760	613421	1408152	92770	219015	466129	327531	1622013	783716	436067
1023	640190	703001	1212221	105890	836768	1653180	428991	357021	303128	406301	808705	271330	1194890	488962	299136	594061	305044	395993	499477	412693	32916	386812	624163	820506	300239	386245	721188	415461	317853	0	272422	463	588669	568562	711088	544627	1084469	969248	334916	719889	423346	158011	538356	376220	156198	473647	279204	350845	799168
1024	902817	479372	474813	1079205	272132	582140	326513	471474	248742	248843	763167	863305	1646	288570	201058	180699	491782	377424	441812	618665	1185106	1007624	367312	977634	371314	283692	193224	555189	302200	800977	309770	279683	481894	688295	877821	459547	312272	868235	551583	399193	646159	222474	441113	213422	123652	574293	224500	539845	227803
1025	621606	239363	1039459	566578	289238	452218	299216	418036	629296	564667	399316	560840	403163	561621	235789	466056	830321	622318	1089464	324513	344747	575272	589178	436478	426743	236305	333210	514778	573878	480473	563222	695454	201159	0	434654	394596	922071	599116	438851	711594	306978	753746	581414	254935	334528	228521	313312	648666	200796
1026	439202	494142	446979	513283	644656	328105	354188	379705	0	517045	810102	392943	516968	452257	324346	885583	325123	327839	593148	783555	167523	884305	180578	598569	294170	278672	519031	1201369	538114	648392	278421	281739	307340	949802	268236	647477	617301	630827	55442	541340	533453	615073	317574	170509	255983	176381	1097074	669656	435184
1027	333418	248077	539867	697844	550560	307135	410198	206582	612190	532200	523528	348624	360203	481731	236170	204396	415646	603807	10003	606302	420278	764313	977799	414878	525057	56989	424998	205382	739132	595260	176191	313413	217656	285130	167908	261406	907290	394963	161732	203889	481200	263196	170252	293526	120906	806019	594876	162443	495064
1028	693576	294628	338314	406095	638766	638788	476251	7457	170402	466148	435604	625880	506359	897189	433095	393123	797068	870760	1259373	314933	669440	591371	316217	337305	548909	296056	2368	503657	446914	477317	688357	254602	482334	505227	772579	774775	696500	228537	843647	589439	322139	1145068	184522	302684	325162	663077	420338	280477	217142
1029	327701	244062	513073	388819	168744	153265	414230	682246	297320	528192	216328	647820	275554	176312	254737	779789	13595	353968	839739	285642	890755	633654	567784	1149427	137031	195743	867860	21271	646515	721494	168484	341920	211979	434659	348264	342968	227393	524554	602931	338912	256445	230597	359782	152907	177486	152928	388399	303975	332487
1030	493020	206480	312889	395556	367703	584526	247574	121615	169638	434416	263975	459910	59989	712201	987604	238169	508182	435151	509312	484639	356273	731415	496383	175873	245094	334816	217554	1024267	399104	210632	261391	299084	535346	437084	128612	319136	749648	516573	288483	341648	409990	467295	30070	455967	203760	655867	332002	276592	129666
1031	418223	427601	450833	144939	378168	239689	6225	260772	360133	1158904	912640	227390	178608	47766	263450	295435	341128	238529	415389	619658	318565	403512	528348	300112	432250	390305	238976	343059	535786	508469	292992	201056	2294	337816	569476	196163	1027356	614393	156797	309425	170996	124790	397771	104629	139975	939073	86505	353169	109819
1032	539499	428595	929457	702422	501078	244345	349984	357892	339129	0	565346	538778	538176	259878	264448	197519	290017	0	553430	330443	792886	424532	2999	478887	213725	262353	188013	338482	294274	361524	294261	313094	587172	380985	474937	35201	440101	251234	771055	253741	364855	268632	303384	191243	186291	102718	544793	422391	281736
1033	716664	499334	522058	674185	635212	628359	236466	45772	678288	396728	197087	504345	0	631742	179542	647983	434771	421886	466845	156264	165293	331891	1175557	363151	0	41852	275805	444825	230423	350136	144106	157606	286492	430328	438636	499936	650054	596213	485029	388598	650752	516468	251855	33243	275006	296244	812437	303128	228167
1034	461048	0	678177	36645	300846	358268	278648	168721	103138	540957	339391	264781	419391	339277	204068	665294	460193	160225	66718	292531	286459	760768	358688	285061	313721	240553	0	248476	698391	138896	201949	244679	121643	430508	294361	271014	327376	374761	191778	376720	0	127659	148738	320604	130051	345541	260226	27750	276467
1035	1054	366918	633794	434117	628139	982784	212515	479974	425074	763870	237064	396396	462484	180738	128948	234025	926088	80628	132201	243842	73980	779582	447061	768172	256704	529707	283277	965312	492533	423077	443854	324644	339681	288792	471476	270928	1124769	929254	808135	604446	596981	665538	109978	166389	144128	239966	682072	976984	172604
1036	1258521	829968	1062663	700503	392103	1366077	472347	293216	427483	593766	343928	416819	609745	578474	370261	459572	213241	282719	318725	1624093	212848	291231	450244	339065	534251	154684	366859	308844	423831	784575	41502	385185	368658	286366	336906	581532	573398	1622586	0	76088	980598	380326	642570	201861	272907	577920	0	423521	421792
1037	622183	568931	734514	670077	455449	466113	394985	68047	377069	586239	410381	809751	362671	231394	288306	664958	299432	1042209	735667	482410	539056	247767	423761	882689	356256	252452	588183	524321	193529	825000	348911	325557	427475	390608	785196	798779	316788	376834	314491	405610	489237	282376	275757	187351	391658	610294	988623	133298	351902
1038	291219	502829	362481	513035	291283	508489	0	654045	133943	607786	438608	664957	355189	648188	790083	377509	369911	634788	433345	362199	1538366	274810	388548	777752	107416	367989	349079	513535	867176	439259	216665	423096	469764	824098	384057	455727	769418	508752	314295	649726	330596	250042	154188	426430	311189	458380	609345	547089	533379
1039	638010	357943	855833	1126040	571457	270587	422921	441488	387552	421905	681405	219558	389070	650982	385569	311217	159010	17273	370916	585010	342307	329928	847045	692443	470775	353803	598004	682597	0	477840	583563	452619	281190	232954	335348	236622	724260	491560	427347	236583	262123	262192	152361	1045	167968	357068	381561	232986	431322
1040	346865	374492	298226	858294	657678	601700	239992	306651	281038	265835	461413	511494	409408	230133	374058	583044	991018	248604	542154	392916	353117	754395	525228	571926	167658	175360	156069	472922	1455843	442234	402269	121388	219947	559944	263125	366815	889821	632370	221054	433223	543835	812595	200587	382309	129900	212007	706266	449894	195961
1041	1628573	2068797	1794811	1668866	1814339	1838127	1621985	1518480	1714975	1218666	1563126	2060312	1386924	1399641	1593619	1587038	1018183	1796450	1281886	1690067	1549234	1836053	1377901	1447820	1083092	1188872	1585212	1491946	1691624	1349855	556172	1844021	1548203	1438207	2217083	1944465	2223917	1640133	942580	1652333	1319991	1382134	1130749	1390903	1055146	1867866	1572070	1739574	2015434
1042	1346509	1360181	1452171	636612	1426807	571901	1140707	1289825	862258	2829	1659251	902782	572623	1179992	1065901	108933	590207	674933	836200	1446126	900958	1106671	0	824948	0	819176	919739	661763	1518195	592924	4814	1118792	4729	846441	1596757	837501	883559	1556638	1124683	536896	0	662902	664473	23937	547121	0	1224994	750365	776024
1043	694563	779811	914719	1077835	934033	1963985	761021	830400	695798	1083028	956045	1172715	719950	548464	861860	994692	741296	989194	1177862	695005	581855	843217	1202465	770979	771760	334068	540971	1104881	982493	866210	1288969	1042414	868880	775575	731467	793473	1065774	1246789	591929	730732	949118	460848	377562	674085	333747	901632	0	1496293	742198
1044	0	773466	855011	1150665	974524	23977	535238	584727	24275	800676	679969	614100	594895	1086113	613076	1748288	1057215	420692	988710	489501	1299904	646538	1359296	1725523	699490	317671	599975	1231356	881142	1103723	561664	394733	796598	1163695	650772	528931	1175446	310625	427613	1105722	550441	799832	256368	784908	375576	1052486	1813662	390127	506139
1045	1094998	972779	575298	455620	902390	1668697	451174	582059	419612	1792605	475249	563663	433379	571368	305016	682062	671369	533068	554251	1041860	539772	621113	501415	622369	324357	310225	357643	838785	866230	527164	289612	446878	263402	929528	955124	556254	1657320	770251	639333	422505	332842	370205	401318	203322	259959	725865	781691	571352	240558
1046	452827	576762	679732	499983	693979	260183	355493	342487	536863	334575	737090	551091	412248	860429	644292	346156	0	202060	129845	958080	836535	848061	574658	0	147027	553299	248382	415432	310487	500160	333762	329493	445680	527015	282380	175910	649021	697530	117861	811872	890165	979188	247347	184691	339327	798518	1047602	342392	403728
1047	577692	538049	434260	890785	317392	576045	622285	908404	260635	664812	437658	326707	750096	369731	1510221	416565	559615	668745	1055890	818625	7623	15276	436849	1172835	287694	311061	596414	419724	431519	505828	477997	345669	100401	177015	232300	464346	1067106	1311350	818240	652924	309181	501815	47514	405135	161430	486470	643788	744705	459195
1048	993995	788938	926684	444481	364762	719917	553804	0	124170	413950	817642	979764	252701	691343	0	566502	940273	449042	837579	655540	797329	765279	126998	729554	376160	322061	413405	553762	396045	606215	451814	490838	420761	574063	414489	580022	362615	743438	481278	520640	341177	481729	237673	223272	196677	591258	160635	528960	317364
1049	0	557954	276496	1492591	635451	516871	304552	624200	334632	435978	9493	0	657003	634990	445395	189221	747432	439102	577799	0	41029	572124	934083	443228	235999	246450	299418	242313	340765	465440	128818	272268	435160	352187	634617	306471	873187	713368	577361	828473	385289	238476	367717	175801	298671	297413	610600	426227	419620
1050	1200266	206317	626932	331161	547102	342511	741	547846	221734	796005	733946	444961	408354	249840	365829	849682	794711	276436	622391	946398	894074	305364	0	613162	43598	213884	374076	489699	366417	278428	334281	309094	377481	374139	305268	227126	460868	622169	256520	885155	325417	318141	192504	191238	181371	447011	482003	334025	785709
1051	171772	555605	514949	560294	385715	615579	723323	329822	354177	552003	324210	456570	301838	391648	503786	357183	337104	478219	375559	527437	387183	249042	723095	179341	176294	206970	17865	948250	303105	736499	300085	312904	151173	446552	332005	765263	508539	469017	393912	0	280097	171978	242747	210175	314564	347260	293060	643534	0
1052	312058	741031	471221	458118	390776	603563	270997	233004	143427	365917	437865	526163	974192	451465	546417	617104	529695	450078	631762	335232	585235	1399000	443202	956493	483055	491246	458204	0	607550	630253	404060	246439	367664	201402	324532	1087147	1345941	1103277	199990	862903	398746	671545	290002	124898	199605	747079	378924	560021	684913
1053	461641	514037	634590	311075	385875	301939	348249	186674	706546	551351	0	1116298	368062	443703	223126	316997	622159	340407	501717	2718	762184	1020836	602583	269239	321058	587697	492892	820750	180625	990743	9403	440134	500628	481103	610763	808760	569303	804268	634601	0	500026	314337	241706	491491	219520	0	735780	151742	789618
1054	489676	482547	953529	281922	758274	335448	168419	440211	216197	581833	358943	269734	317016	565406	170647	661534	192970	333053	745175	425277	594958	533176	171229	470368	431021	427570	436011	590038	524567	850399	482044	280531	359503	660593	631260	0	456845	852966	77298	490155	458082	614326	358823	255753	478793	1115239	452877	396800	593261
1055	445438	277044	471161	637089	691343	370245	112702	451381	296389	342528	513913	274800	168684	291294	355161	408148	338808	526657	336904	676404	2257	135951	368051	349711	806214	247879	146078	268959	246261	606279	346023	119452	289816	344441	314326	594577	867507	612444	358283	357415	557956	268027	0	133676	232722	273963	565999	166391	235419
1056	702327	325635	549699	12007	342061	834483	756057	207294	374588	478085	506534	349192	463542	192641	580564	436442	766785	378330	107427	434746	876894	453944	383386	624336	729314	698713	429473	570124	243250	226356	217779	331272	350596	1185614	593662	714844	792643	812781	905791	452845	286208	455178	278522	107876	144179	285633	287615	789992	798701
1057	116502	501673	659329	940343	241706	29289	244072	224912	93707	490643	436616	657250	261990	622605	423462	773114	445145	375567	703547	380819	475809	359559	592248	346313	337549	446750	573997	609052	564855	696365	174558	359850	188455	578364	405037	18138	1005260	891533	463960	307440	429490	865474	270664	543268	448333	544874	827865	648055	208031
1058	427541	471312	618913	752925	414274	795840	154588	525873	521947	224598	773601	305889	253604	208682	426396	584878	343796	215804	337694	504963	237541	387030	228583	403920	354224	271803	308567	452948	633232	656322	187427	366883	460929	606567	597407	403348	572764	646219	548935	619015	693507	725322	441308	215670	229911	340049	295204	487030	122731
1059	837728	594690	746817	790195	460101	1607	761533	511214	257423	774140	627143	1491961	1174813	1430879	693091	673917	663870	492027	471354	430477	955244	481356	697177	693823	216998	486487	1061222	361347	873628	652169	564745	538337	0	903302	0	446652	400550	1492092	532979	905900	601029	725657	643277	253312	573500	15747	766990	846136	457594
1060	1201946	882987	842449	1185013	1094736	589919	451136	603696	433606	1329008	644594	567350	718866	689750	948592	880114	754602	774222	507471	1036253	552152	988589	566918	487734	687139	463096	175153	749116	550301	501556	805885	662935	991372	655168	1842710	1109976	956249	9044	444649	756830	642217	563895	590126	841563	481262	901526	599048	388536	631161
1061	438454	625466	1006159	785123	483565	1368963	469756	548484	663358	780195	600319	368964	0	477489	406049	430618	645324	700220	752458	401354	525287	784411	510158	590578	636681	398571	263052	550997	207391	1275323	0	616580	516631	579513	46022	679763	1147611	752476	472569	1160317	593959	772184	453531	342840	623905	642352	694464	325125	353294
1062	491574	471664	425811	561040	881332	417817	378605	127716	275814	698302	701860	497914	499725	406915	398110	464509	425876	618174	442303	477824	643254	519859	346654	1228655	340036	443990	793301	684898	244424	516389	353741	490623	38937	261818	502338	704878	477294	469981	391630	279200	606860	476662	1188	362966	288586	817324	385061	848332	448144
1063	574288	267436	390409	316172	551173	0	422277	423186	194325	257457	425160	621995	652858	697729	732588	610759	564179	341042	489578	485391	197837	461267	307978	1308275	284544	267325	276139	161078	608100	0	595808	282347	447608	209735	310325	722109	517880	882549	268843	553711	910883	368000	458082	257264	221781	548329	311296	360760	2888
1064	739799	39811	280489	477168	237605	502683	258324	259133	1215114	214691	435396	314741	517089	567560	939847	755996	201123	0	181559	640623	692684	738744	1013125	405689	341499	798146	402743	315562	765165	634606	225944	684396	510328	1249513	137439	499620	549379	430527	310643	303305	705112	245717	495456	471043	139075	615315	397691	310548	475859
1065	592333	907935	928843	319057	1300321	511560	806795	481474	246585	429971	744434	774837	469294	286229	492552	709161	1742480	901801	832395	629796	449368	930273	597167	775717	381823	316353	121320	707315	430583	714384	503289	442729	387487	445558	500891	745964	1118874	916562	584310	1120720	683119	527705	204964	327826	203874	484317	623086	1696371	573547
1066	336745	1191106	1300222	1277373	412706	882790	336015	266577	210463	695472	482786	383018	336496	672015	724447	244270	476296	439684	477228	542725	371386	194667	503801	1086458	374469	294815	436619	539183	782704	504871	96968	361034	836456	564219	457772	50456	551251	1396406	721176	0	801694	541558	249840	441723	465610	126538	494520	365086	230163
1067	413080	0	0	268989	473991	479091	447729	290444	592592	423878	321181	576610	427962	689495	518456	335972	313342	611083	438094	728017	717692	863840	532182	868551	254751	265958	151086	539182	747871	396019	575485	131438	0	536345	811345	761625	851505	208048	548924	791181	710306	729255	159847	449818	239080	628479	299551	405570	156613
1068	810225	353567	857665	541001	277417	696234	295362	117829	234763	980191	395177	251823	514067	326706	462968	594314	688616	337623	356261	413460	518754	221602	386592	0	577316	586394	476008	371809	441468	473845	266974	140088	632192	878837	485721	323919	422749	657236	457503	10109	401211	127634	472574	76736	207079	385885	424775	216741	401462
1069	929792	485870	584162	1094790	852001	623072	256834	447317	816680	605126	949641	528389	762842	375276	960822	668696	1255184	310963	706575	749268	454609	1123009	547182	1046718	561704	499983	1109168	1069852	420813	737192	362915	851695	483228	830073	656027	702736	465178	1043905	548440	967123	726458	1062698	589205	752612	421833	411548	815337	852737	676787
1070	494319	449327	522079	273636	709505	581929	381763	359881	301511	471887	369629	497749	925912	329941	614717	283893	742303	549356	570472	595539	872369	615662	178403	748802	717510	466999	555427	622306	969303	354348	509352	476870	353258	379053	759137	486249	927582	402930	372873	14281	217299	661012	244040	163421	478394	571793	303765	626062	465996
1071	428651	554763	658659	459290	606908	382203	321331	445720	205999	377790	237897	245325	527839	315602	240141	471051	485781	681063	707139	172120	301111	516416	906773	717302	353183	719521	624146	387939	714977	346398	122616	0	324076	496737	340653	326341	623416	863865	17790	729703	267530	525427	194484	247591	279050	858853	500094	553585	235395
1072	195269	559188	849325	351848	249412	408264	463014	432689	243591	288305	396709	471176	170044	373556	314431	362537	497512	155417	618322	694130	257176	594984	286391	761478	267299	686617	506528	423553	16821	199648	272270	340072	458389	326950	75752	529812	643540	620340	566476	413005	298608	400667	292459	174888	160277	368656	806236	571391	395667
1073	654796	763133	766792	936002	694021	1340600	230759	300611	655534	387601	320444	820525	991806	903952	808122	1338400	625232	629159	1071376	580570	969265	600978	754468	582735	920438	1012931	833098	815728	1276008	771861	216364	889789	598836	734632	838369	903190	1607847	1038933	444793	1210427	408395	0	500854	409511	434490	551336	271632	282154	663798
1074	860328	901655	0	788428	416837	838735	598012	916272	222531	451886	957435	526573	459310	381114	278733	694463	1218152	472225	380119	664853	156914	792283	229240	625685	277235	484002	401082	1106061	260040	613924	411761	369795	317110	570545	713826	472170	0	183900	490926	296360	751228	739972	405781	467942	688241	699714	640916	728147	319388
1075	886308	295171	698153	582212	508398	245243	899629	393667	620023	613160	445492	560213	1223018	801579	504104	454236	946608	262019	360106	516346	678494	991853	1236667	990011	224078	379970	467793	266824	814737	740288	299807	565123	449964	742816	624918	794443	1262768	938709	435569	805247	456661	1096910	282050	439954	410461	563645	520715	725439	248127
1076	276642	367724	1406018	1165862	551495	472661	426292	359053	358893	708076	579187	239588	660002	454861	435525	661927	742457	620156	695266	785334	613853	720534	830767	441953	661659	0	641274	748015	309899	648785	206713	297935	460524	486918	779913	576190	586447	670112	421691	1538021	820076	837046	504996	520565	536645	1108375	857272	1481482	445655
1077	1329205	603065	13658	537393	545051	580539	184660	309416	433992	551260	105864	743406	277767	683906	399997	1028882	684184	502302	315719	239200	335890	1526662	570000	975791	351685	1209508	415709	419512	277643	518934	379560	496348	345890	973907	595745	850565	534104	836232	291120	619838	338338	738615	329662	263639	4091	594259	298228	306463	574070
1078	793131	337748	1380724	208337	1034588	713117	347042	287074	319322	442551	342698	597223	556303	772749	907742	139408	697237	97845	587133	304896	1113768	6562	231315	580201	703166	240109	414738	729640	622865	597673	535813	527649	938415	561767	246496	364882	379090	416898	316229	574462	374896	460810	401336	493157	586521	814501	384258	1275593	330983
1079	704774	926773	493529	579295	0	528086	597290	511560	259091	659719	904936	747262	597034	639897	485170	663502	637482	1017242	384004	524619	739823	933449	763433	815898	0	175027	1176255	282604	595351	593048	300894	359152	513538	357755	607149	1009452	793152	626733	214800	753090	721423	187032	420854	325922	449252	120001	976870	974279	398845
1080	387600	177484	776724	673110	1170900	572899	197195	156108	346580	316032	960674	499592	1058093	436135	357805	528642	330818	804365	505278	340680	317166	320291	753584	984475	351769	491474	140240	1032502	643420	846116	160429	324497	461390	586967	769158	411028	647961	659958	497313	620975	455480	684890	248783	551285	168491	453432	436360	618560	328952
1081	2201826	2059357	2388777	2278480	1717976	2196321	1947170	2175066	1531891	1623091	1266723	1823732	648113	1117327	1242361	1228041	1748581	1109906	1976013	1512881	1545228	1268188	1563947	1663099	1758037	1757171	1608564	1485474	1456383	2111829	440789	2086168	1278494	2093748	1656543	2460024	1482717	2341589	1308455	1876439	1754889	834883	1492054	1128217	1721253	1484579	1995326	1589117	1706357
1082	1025626	951554	1809313	763790	1405549	1211748	685168	558512	704879	1160383	776617	822991	2233185	925112	1041331	804171	629542	876888	1074836	843379	1101143	810981	1220754	604566	445200	776815	921473	1234885	0	1085346	346111	837128	657407	976439	1058771	615917	891329	0	732633	1268888	758773	946387	669835	0	763256	971610	854621	788024	1215830
1083	956784	597702	752955	664971	653557	1082777	440405	639921	599166	859989	971152	752525	99130	894640	0	1419489	581117	573300	364524	953628	448194	861068	945046	503507	608547	324386	87865	398245	1824109	621602	212033	449633	453525	590449	369085	1487680	1686285	2306391	613554	1062219	930159	1271553	367180	830260	295880	527837	132459	598168	428486
1084	479614	628937	943318	655548	942187	0	676275	508166	512008	550972	999451	292124	1153997	995520	570355	505868	676390	379830	770077	726812	590899	497022	455926	550704	220801	692833	528038	402763	491829	535486	374065	398736	455265	790917	340676	786512	1121826	774077	367756	583651	451963	460141	709551	454558	292279	658905	1304992	340279	299150
1085	818061	354892	485524	548619	663534	1702181	954658	399729	842506	414777	647093	572693	441249	0	606301	294700	656143	232947	566674	659611	407503	1180186	621648	886258	698916	549406	999416	946588	333252	739127	525617	596549	555928	362363	917339	209731	426711	724861	452778	393016	749759	363548	326042	189351	252011	439536	388914	843245	448116
1086	382829	851802	907666	608206	790311	663802	452282	646456	293814	529351	458482	501778	296238	472632	397664	444881	722629	389591	354451	540241	589862	631709	586760	538479	513861	495115	632851	78101	335921	360921	186801	315091	258039	946489	382760	603235	575262	3938	462654	242429	786172	200473	264433	331356	367407	599167	473899	451056	731694
1087	601931	310066	911215	790262	904706	687952	514376	459276	822189	245491	490667	602115	445536	166955	1003198	305838	0	316264	748942	443159	1027852	327793	413327	522353	670444	670561	1000774	672434	412394	955056	599571	528846	284387	497683	542882	399613	650374	1161694	266883	1097742	672291	1064974	263499	282419	60364	385390	410819	556668	328863
1088	508300	356030	1005289	673757	134011	738666	322295	557156	553236	520922	785546	360386	713459	861636	630472	656512	585032	464862	784768	766321	339127	759315	1389454	889266	880469	1535142	1370334	772231	1140240	661040	675949	480020	977543	409925	508302	506754	1192116	1146457	236869	785219	353581	431957	598991	318167	761956	696004	528744	639698	744228
1089	1974881	815305	372691	642169	946707	529701	494805	591480	313585	363428	526913	359986	1002366	600395	1344563	855564	439146	514044	698397	536711	528041	851635	451945	481447	578609	972031	606292	1469656	850510	433923	159662	370819	533569	335744	689485	306093	1154201	1371185	529633	206326	1300612	573334	330225	381733	241192	804253	522473	873269	301701
1090	989244	642711	881214	390664	312096	506246	408950	719781	242836	557591	580707	763064	945816	495414	823556	878107	1113580	438652	561043	541423	510175	557084	417519	464641	656790	62693	611643	866041	963701	536646	403420	558411	521269	403340	522986	577969	714481	1393745	278483	609926	662344	1336795	658611	290536	441421	484888	544507	427378	502935
1091	0	1014963	718712	760152	1409294	969729	614892	470823	404454	644911	380749	683900	869016	767519	1345142	0	576522	1116285	1258467	617512	964144	1305651	1731267	891654	595148	1311575	820770	1077569	873712	1184222	37080	351818	320231	1204283	644464	1549037	1096987	1055225	738910	900896	1130823	785642	865903	120432	774933	350548	1001598	1427509	323132
1092	866475	1084886	1509075	776070	673199	1121323	983691	970960	1139395	746865	1099594	0	539193	883837	233026	1053745	728996	343307	724594	942152	703810	1635873	697084	929405	860262	810844	1015658	612154	1197844	1241823	473183	586730	357949	697772	894357	1292458	1504826	1868399	636846	1444525	1256792	864028	499383	766957	883828	1001025	1404376	866946	1507290
1093	976764	1110695	1110959	1567316	1802785	976098	552106	896338	522717	778505	740197	1060737	1130498	1176337	816899	1372258	1665988	824716	0	692208	1069016	1288896	931806	1692364	864466	712527	652072	1128670	828384	1734576	666113	923829	476674	1047663	1426131	626757	987538	44030	476238	848029	602581	2134668	652822	519611	562258	1174033	1042881	1077409	593701
1094	1166551	269607	1412113	382486	1197957	994165	753459	784891	721084	953422	1078955	898624	1051632	980187	909979	1123719	597009	1261688	1343668	856130	686919	585104	0	1067749	536396	959233	1066708	963349	1559334	472458	323201	257208	680784	1283929	1717401	1998223	1261477	1602112	801273	680277	762217	838300	461282	782170	721989	182082	1072468	1618317	856864
1095	940125	1469944	867798	919592	816512	1169725	625955	920861	1784524	623479	1067102	1352490	559309	786121	1254152	502127	730123	811306	764926	497449	493168	1096333	1579529	1028652	1383775	317360	449686	859932	693148	681134	403109	663189	622861	884862	1033425	27765	1160124	1717370	1417330	1217208	846431	331505	718744	585981	519947	1586754	997670	675700	0
1096	730114	622491	1360303	1038927	1594565	1041563	942622	484604	631975	793405	1257540	673871	1002266	952617	834362	1158970	1476089	814661	835247	664795	652378	972317	326870	1099461	294994	622964	554543	525319	496130	1542418	398653	514598	783706	836755	494863	1330026	1099999	509673	219298	769923	942351	677476	796914	553223	414482	1095876	2351385	1849926	1194610
1097	1100145	469063	1159860	962304	636069	1631027	0	681145	499464	538771	662440	539175	756117	295079	1093309	642542	708250	536344	730616	1003130	450185	507778	625655	688162	727938	378001	309810	1573771	587697	1043262	392087	478945	399352	693984	473648	1015934	927639	620219	667999	563997	629225	929018	333848	477652	640446	522637	238106	623919	678965
1098	358701	701984	269060	511758	636521	1039461	509305	568938	430990	482529	933278	372251	732039	1211612	1499086	627257	591942	957077	1234270	0	602491	1061839	1476808	310174	278122	260520	254404	929909	943927	759	469884	477812	503829	702608	769645	675880	1514849	639095	789149	730706	855774	657848	232886	625869	441992	949674	547199	1009566	433584
1099	331358	1028027	809029	717297	435496	1030075	852411	374659	390837	1095067	131262	308317	697479	654538	951633	568242	436786	233598	455214	1315654	736295	460964	643952	969738	237040	461426	311077	395591	832225	593706	268388	342212	667315	430725	429968	782397	735303	450549	403542	512649	633386	660255	411342	361521	301667	733429	999360	486633	439598
1100	646871	978089	783394	534405	887981	944338	392880	353618	411049	863	887071	570836	638141	539406	823537	793498	554312	432786	848157	516804	795266	427968	549776	1274828	124205	321835	619255	731604	605608	657830	512392	520396	232793	1564767	603626	723214	895847	253508	769979	570950	496153	627158	568973	359021	238046	674819	180717	974511	500284
1101	818352	387333	716647	756760	827309	587273	400732	302676	550943	1040758	599366	450221	908398	416326	518755	246805	1521974	360096	729983	292954	324299	405269	490542	738456	806141	488976	472111	764130	659036	330237	316019	1056577	317236	253434	520451	578539	1629886	803795	768947	787057	592545	268600	462574	383260	176114	763524	415129	916327	208826
1102	293477	101037	625228	1095797	1069943	398525	918172	619565	472584	0	748798	892301	391641	533704	180657	372903	386318	684684	420216	785338	636655	949769	1018457	595336	283135	530855	483205	606807	640618	578583	233663	335464	305581	376236	500725	1309703	521171	604706	472832	765585	1053889	364541	348285	807311	364828	572240	629612	425306	249153
1103	744839	629863	962815	312796	471647	696921	0	386367	271370	980284	151271	586621	153367	274345	455485	447269	394207	434549	286034	531082	849500	773578	797249	659788	959570	936996	763130	214119	838671	632000	462199	325854	266936	333586	406063	656883	375232	1089160	374050	360852	450880	804476	181130	145388	411101	772075	1068764	385455	312656
1104	703495	1188562	890037	1252004	888539	721699	752460	0	268639	152167	443535	620750	565841	472278	587777	172691	568192	361537	223368	477776	725	1101559	1044821	661518	749067	1019895	639833	225096	663958	366967	235637	225331	505305	1442045	723413	804537	367000	481040	579543	684307	668591	549794	282796	215177	107184	367983	249426	492867	328652
1105	675600	609198	829759	1010662	808109	972078	417078	717674	201642	278234	982339	514698	275795	308858	534078	497250	581664	411435	1284131	232949	660966	196877	189446	529021	711576	1462770	1690092	336959	790805	323493	635884	490258	505590	116652	397436	519263	812712	773019	325306	340176	1355419	651868	180185	622283	306119	861799	844983	325401	342335
1106	657059	680671	948474	515116	382054	773925	403535	471386	530384	938329	674398	595684	480139	335554	756509	1067102	717932	570738	936083	704671	521865	222285	386838	535727	818203	1461362	1347441	535840	257437	514306	160044	504732	416471	599731	567996	1007947	869187	963037	561739	428124	450482	629120	335620	381835	281630	0	916586	637324	343029
1107	1723505	398927	724683	245010	1282643	731434	299058	487906	423546	220286	381023	739146	560929	722362	5196	681440	619468	1000549	858904	308986	333788	967658	1131344	1001120	1499266	749393	1278896	765672	490156	182274	374339	289641	478812	806404	699070	314959	1341699	830620	266867	636972	252729	454156	473895	276840	262024	1018936	515405	328488	251556
1108	843767	378700	681032	414906	239731	484773	555447	337179	323188	578900	492088	581675	216714	284258	741368	10814	941449	0	402216	772186	91882	804064	831749	741566	1341901	866290	1024226	610603	376634	422822	1043197	380767	689510	626146	329230	1278306	734143	1057229	21890	524944	283678	208245	341106	975644	700524	721630	1090446	705544	806016
1109	1813855	1072661	1190338	1599850	1604275	936166	760841	478410	1125048	1010128	627913	747386	1165094	1786833	1557563	1074381	1366909	1329067	1276450	648207	1232463	654321	992156	545986	613103	569458	867051	921770	907302	1508681	1077656	322914	502946	490876	1275390	459057	658974	1023169	1407569	1436130	2340147	1098755	666998	801418	768775	1252204	1434036	448508	579246
1110	894337	1142100	1332385	735361	854347	1366706	510147	1346286	100129	871720	672988	953600	1940123	1056879	486643	1180482	1312211	1279142	467002	1048710	452657	543654	760117	1200412	1987073	2446073	917400	1346886	1338719	1161002	25580	501606	595341	939411	1340839	1213630	454829	782677	1140007	1550029	0	933928	515466	1196106	825577	812130	935290	675947	684767
1111	1021536	1203216	1303314	1364871	2023349	1648815	1673938	872314	2251612	497752	1273941	1006491	1271974	1909078	1384920	923570	1384466	1314938	603140	1348753	2075242	678706	991478	1435713	959259	1101862	1045988	1385729	1573733	1000799	839336	668976	789093	1078932	1827028	2379738	1251422	1604428	835878	1902912	3463234	2296625	1203311	776652	708541	1026657	1834677	2136010	566950
1112	1828024	1781857	1229953	1453460	1726598	1863853	974246	859265	1017000	1112814	1253936	1851018	1685851	1681855	943904	1282972	840493	1638476	274121	972209	896410	1403722	3059400	2343163	1283564	0	2032513	1189482	1009930	580982	1113324	571161	797382	1026926	2933994	1542630	1800639	1328286	565060	1240457	0	2590507	771270	697173	776765	1633328	1764832	1061195	1985526
1113	1301284	1107073	1031928	1821431	1259950	1496249	0	1946250	850192	1122545	858638	1026700	1453582	872794	2469671	1975335	1285780	1104296	1206919	815855	654398	1061929	1265572	1026112	1013885	1769304	723809	1255604	781393	1799285	234649	1838961	728255	1049390	1570981	1103	1281414	1121120	706140	2124627	1749866	1877443	1090067	742881	1219294	1802848	1255514	1115478	1329339
1114	1240357	982283	1601007	1392114	1692397	1415915	1857349	639627	940108	2179380	1105504	567970	1372362	1975109	1144763	817409	1676869	1221290	794715	1425398	1139476	717097	600412	1023965	556223	124029	355463	885205	1208255	1184451	373342	918917	1809941	922450	1327198	1524750	1984539	3155324	988571	2166025	1742120	1786734	734390	1395821	1051408	1142164	998382	1723331	684654
1115	1062347	1013923	1322651	1051517	982081	1198825	504957	820934	557849	789860	504356	1160719	718581	1024093	1528945	865286	1136744	904353	924873	792457	1350190	1217935	2076784	1374642	853588	653718	638524	1879590	1027721	782601	594421	779164	355503	1753767	991531	1338047	1122713	1018538	560052	942372	855572	976937	509720	421421	2726	805249	1262803	1266374	1100453
1116	1483538	1361979	1572546	1207811	651509	1645050	721653	955716	1067806	941505	630198	682928	913973	859248	920646	889752	938571	1111236	1092073	570688	1142450	1003127	994479	1789088	753786	954563	751370	1083492	1803391	1463515	384750	657190	612813	724650	861133	1167315	2014607	1018852	1007214	1877239	2252049	1265709	964736	546678	630220	1354147	1102358	860862	781236
1117	998074	1075690	1012223	1262542	1533407	1693906	543805	1648788	1194224	1330495	982031	364493	841104	1217159	1718214	725535	939641	1151636	1067304	946101	964834	837761	706807	1430779	476493	455681	449076	996569	656941	873458	618567	719182	534044	698297	1960970	1510825	838721	707549	367518	454360	1260141	583204	340947	753045	823764	1289042	886497	1610355	750981
1118	413105	1436647	941586	979666	975928	767863	1571658	762016	748185	674224	511845	645418	485977	1043415	812626	672434	778764	1535551	507505	460316	760984	1235094	931741	1139045	485209	357538	517772	668419	541500	824280	0	1094790	455521	601287	749027	1109908	1116134	736222	326092	136205	1009168	356096	604626	551223	803617	837735	996674	951866	638079
1119	2058416	630806	1013794	1427182	1012634	1413226	417789	663749	502458	832507	605009	766971	1761521	484526	620781	1846408	1292411	647081	1071310	1164781	606307	1105902	864135	783759	881307	656893	477591	779757	1002665	524607	980223	601645	383601	1174103	537014	804502	1126863	866192	1081092	1167187	1042449	620423	461906	603873	456944	763708	634493	800542	526189
1120	0	497568	760115	1069616	1434057	1115698	746307	491998	437298	816278	532702	522835	535253	344600	823882	473112	0	558864	1053702	344955	490971	693310	1181794	729314	467054	856540	420261	559560	609103	505007	414698	557278	1271628	731592	631999	520891	610327	890823	0	4932	762432	882607	525992	337234	503403	1190327	1077610	541890	823692
1121	956198	790907	678346	770061	821385	914088	463825	404213	614837	467100	636941	558769	391534	446764	392778	418212	1191300	348665	450796	525827	481100	633387	584785	1070513	675962	1111111	1102369	674137	217394	727270	380312	583834	2412	812785	880590	203379	1427188	1406137	1191928	1047549	349656	762997	607402	242753	335625	417178	875410	837837	477408
1122	949880	563522	467857	1441542	689330	754497	736009	395458	303076	595221	1193010	306156	650124	886884	723540	488472	1076946	529739	792080	715898	582891	904677	356294	1130881	755297	801613	966764	898223	922311	365198	375276	697657	431018	884050	587974	554725	619480	1475966	234058	1339954	272025	557083	416371	332893	312881	774859	829209	555092	131022
1123	474360	702524	1362105	1063587	831446	435769	516909	735718	401431	737627	796730	602887	397583	780592	1058247	388286	460938	511701	624498	290097	452401	590719	337866	581301	936184	1228246	1846101	873134	546072	264648	194627	702951	535021	750369	470047	1010325	977935	404392	398795	1024042	512934	764689	562131	778137	315823	688738	985259	398921	371963
1124	0	2159525	0	0	2008655	149078	2364	1330410	1524635	1568022	1480692	0	1354649	125517	1589041	526293	1281527	1452051	1381608	897901	622977	1929547	658636	1495494	1024442	2051382	2764319	1201066	1564562	623667	368822	0	1531841	1823754	1970817	0	1326837	1854079	940711	1154336	1940224	268763	92	362156	490125	1714001	430010	1535084	192405
1125	2307373	948779	3782986	3382232	0	1718488	2360164	15937	568236	1190394	0	1285118	1404127	1592935	192014	934694	142498	819530	653382	2462889	2348275	421870	2564530	918101	2405948	1931778	1330530	673090	2690	1317782	339973	1716640	307513	937490	590341	2060179	999530	958675	11028	527069	33465	1330281	1040758	1283166	1744757	973141	2460908	583337	1439968
1126	705443	729466	1212712	972896	1456352	897028	663839	1592848	745852	552644	1327972	1430626	552554	970002	1525979	1361970	1286660	474498	819431	0	690524	791355	862458	1103637	1639682	2842178	897935	1048911	1996349	1779176	201805	1357206	756232	688209	814033	782295	924008	784900	930671	652989	737872	892374	910046	1271498	6501	918297	999361	899454	1020619
1127	1143985	697987	1548278	919165	748719	1795759	916241	1184022	1357056	1256597	816415	1203683	2419	1849226	2134510	764044	987557	1191217	781409	794847	708802	827114	1541408	1526330	1392982	1354908	1488160	1254460	1025504	2255649	313399	1190133	457767	565152	978387	2376404	1183418	1092901	662028	1415461	1647423	2121050	916830	702798	1566104	901175	1318819	1170201	791259
1128	1601141	3272226	2039179	1461332	1114893	1375504	1698425	1115119	1170358	935741	2362213	971163	2014733	1113292	0	1704134	1664739	1279711	1088836	797178	1536924	1194374	1434523	1441655	2602384	1201655	1957786	1293720	982817	1067392	578512	746924	1353211	1362457	1818207	1380980	2035615	2058934	1042945	2933076	1618852	2278218	850885	751962	890309	1248155	1189106	2552418	2334274
1129	925518	275918	27461	997661	2524951	1904354	1645855	1534732	1069225	806951	1074130	1393669	2424182	2151967	4475222	1724096	1346646	1337916	429849	1006290	1299738	1729756	1509288	1942146	1366945	1210035	1471316	1323930	1274367	1933744	237508	1018283	792884	1379613	2709784	297	1546855	1172147	2470833	1986967	1718530	2443920	1875669	1948444	429496	1550148	3043054	2144318	1240480
1130	1749659	1865561	3184976	1904064	1379598	1623166	1691789	2234015	1295542	1734498	1139852	1967756	2519219	2524643	2201370	2104056	2190756	2085203	1454685	1724457	1415280	822827	2332664	2202105	1434147	1159632	1190257	1595128	3559993	1933835	1246590	1331041	896496	1744011	2038902	2570631	1857799	2992701	0	1655539	2001150	1528751	1437247	1344954	1933116	1835000	1913523	2811259	1867126
1131	1611687	2303227	1234709	3013184	1654588	1426360	1316639	0	1436787	1602959	2264175	3183713	2953408	2424434	2292120	2091861	1768626	3091809	1082178	1622297	1398888	1372694	2301265	1887500	802723	2226321	1789173	1696020	1647584	1583702	357025	2670537	2107183	908555	1716876	1773364	3172414	1799779	2642273	1763967	3764491	1693853	33797	997599	1309922	2231060	2375940	766049	1457277
1132	3025442	2086775	2215917	1453842	1712395	1477870	1760497	2303752	1847268	1509477	1434582	1370244	2342934	1541607	1982007	2929249	2703245	1394568	775023	1283841	1225015	1122510	1642971	1260193	1288428	1298608	1289516	2670340	1767790	1560048	550861	1098696	863204	1218157	3050044	1646029	1560524	1775486	1585864	2156509	1655403	2804368	2354308	1455641	1098387	1060752	1603321	2825151	1801163
1133	289504	2508123	937402	1505359	1972628	2248493	1771105	2216116	1107176	1577574	1144806	1721496	3117406	2275330	1654133	1797642	2003125	2273441	2117509	1546894	1413622	1524116	1863069	1857527	773817	1140902	802085	1085702	1190299	1564415	479282	1290042	1152086	1455598	1342806	2258635	1173289	1652753	1437932	2438462	2009928	1948047	1137655	2126194	682967	1272685	1145176	2292559	1301725
1134	1520358	1089181	2849572	1367541	2099858	2460754	1319416	950303	2147837	1169253	1418782	997703	2038530	158554	953519	1326444	1389277	1519932	990375	1402262	1403696	1174923	1664806	1690991	1549325	821197	725171	1191241	987513	1195477	981924	1100353	1259807	3277723	2910525	2186845	1459079	2316405	856543	1763551	1407903	1040240	875962	900791	1119613	1187279	2855098	1670747	1354380
1135	1663706	1326754	1402869	2157079	1874272	1855863	1272830	1092655	939765	1296166	1127585	967527	2151402	2560175	2285053	1720913	1473650	1183310	1022847	1806979	1349701	3019982	705117	2992664	804123	679545	1425018	1627989	846277	1770407	519768	1099917	841051	1315854	1838334	1146137	2039371	1045201	914498	1827682	2031023	1127109	1054532	783214	1906982	1310708	978943	1247502	1521621
1136	1383616	1398781	1198484	2155301	3751235	3465833	2092347	2043213	2121909	1832939	1353962	1700690	1214362	1255174	930591	2117502	1405112	1223553	1394776	1135581	1901338	1949303	1900359	1248170	1147627	1306291	310511	768981	1037309	1779365	435033	821163	1064563	1526740	777186	2033459	1776570	1548395	754348	1255527	889695	1598301	645995	754398	682733	1306018	1621662	1380222	846598
1137	1686098	1773569	2339134	1842097	860220	871843	1060594	726592	1019798	965834	566292	1069740	1130542	1925809	1350908	1457549	1075852	2550591	1230490	1228171	1284870	1142378	1908057	1088891	643458	701606	445557	1177460	1580379	1086589	230682	777427	881313	1227293	1042122	1865645	1406606	1591790	647989	2363264	1052651	1715495	668459	1285419	626962	2236052	1732948	1791583	888885
1138	1036750	2025902	1426229	1880086	1072370	1046323	1392954	831066	716956	1018005	1534128	1681406	1027309	1194378	1846542	669776	1326796	921474	930712	2100048	1162633	1172848	931017	643526	831009	601901	600202	688980	1147181	1113328	692805	1248899	719003	1278904	1820782	1351563	1255184	3017826	618916	924552	1629563	1195390	1046463	776115	510691	2391891	2102778	1870070	1026346
1139	1360953	802461	1527155	2694155	2927420	1258588	744690	632031	432245	913553	629840	955213	556217	1346690	908030	535125	441992	945830	1219027	1004263	1765889	1708805	808999	1076655	514729	1226094	663045	1332389	681126	831072	780180	611923	1267291	1204000	850802	744102	1574632	666476	501578	855360	1582689	869803	595071	777549	414103	1054092	1297006	1118161	522226
1140	1306661	1513519	862442	11820	698907	756931	671165	787319	686191	789309	707490	827514	788059	952862	1173984	1159255	1328847	708452	675403	666362	747297	761198	667114	1487463	1191343	807059	512526	1121789	1122951	758382	299739	627887	386659	854175	1226216	657236	461897	630983	369067	731973	838178	899365	488377	256809	1234872	1069598	1119854	818469	665485
1141	1104357	428598	998404	2033812	1434965	809499	663561	1047760	393056	963856	1020847	688659	622187	829485	829523	906479	745716	909773	707951	1394719	1255025	1372358	981104	788520	802984	1425451	2022453	223260	974381	606070	493948	685573	591551	1869143	498192	1452083	892631	1079177	686277	785580	585963	900531	573513	378086	780331	1597534	2110240	861139	426724
1142	933964	327700	713912	737507	793757	1021717	624874	417483	642980	692525	517398	720725	668425	450240	375856	742152	1389429	857687	1182456	30974	635985	740965	663479	1632612	1209173	1492859	1906805	1069478	781021	498387	133690	495946	327588	1060914	670186	917818	835301	1306242	945954	908769	1103922	0	344211	436190	209724	1610484	820167	1013268	780219
1143	736708	674264	390254	905317	1056380	613081	358867	639978	690210	768755	646887	631727	19582	619178	516035	385834	475596	263302	947324	853569	380790	1453429	718561	723583	2103019	1404824	1681366	233342	78265	766769	433822	317867	453511	302	723088	446277	1293606	1101321	427732	481051	717613	897157	427741	359353	520348	720873	635566	851392	482398
1144	345076	443637	600070	1695039	943965	391682	608256	733945	1178259	560587	826833	671202	737588	349860	571597	427154	315979	682902	695987	597348	542450	1379203	673185	409946	1921490	1297468	1570415	689762	1318601	769935	151163	587074	424938	798974	761555	608330	870527	922747	399945	421788	986830	1044576	455949	420076	461972	419722	497309	531735	504074
1145	1625927	862425	560793	1480206	864190	1921336	237795	594507	1014878	735147	427206	371228	1396338	1155719	865504	207221	230673	810260	1118	1317303	663340	1269363	959604	993836	2113879	2732385	3226109	1043990	892233	1022123	274641	567585	361955	1626405	636441	1312713	1622978	684404	379059	1001690	1009133	778593	481277	399259	765892	1098564	917231	1515102	396497
1146	973369	919978	1656651	1005161	943592	788977	307260	550493	25869	589076	923025	1094089	0	68287	660502	1415269	961148	387949	894300	582	637877	532911	1460565	870	1344408	1766997	1237087	795206	776946	1077377	382680	0	553517	0	614207	707924	1026635	1375767	612613	1155360	1106940	708538	712880	682059	44862	723387	678734	1888561	722114
1147	1490982	2032554	2193450	1023196	2378733	1223941	1561055	1282576	2424240	977974	1094043	0	1999907	1357427	1114796	1468191	1800312	1805666	1196793	2028001	2547164	677710	2161018	3292619	2860757	1920494	1727127	1751281	1693983	1530064	1261592	1684134	1486837	1465134	3073508	808025	2328370	1832687	570073	2442663	1716662	1221350	928223	877344	1558186	1464272	2710642	2344412	721667
1148	2066571	2358067	1976894	1169070	1838018	1239321	1891125	1272655	2059168	1358840	745909	1284582	2828524	1702782	5076239	2539498	3529569	2060067	1186818	1480876	1704105	1744661	1953014	1692040	1523248	1624543	1999199	2277134	2567625	1849586	433560	962163	1582553	1841211	2129989	2128304	2407488	1966852	1875463	2948071	2241482	3778857	1747275	2958166	2022503	1700165	2414462	2267265	3044897
1149	1959018	1680821	2115956	1373437	2098760	3352238	2128577	1456443	2508072	2980731	3597885	1544601	1899991	4728479	0	2371937	2386843	2734745	1490127	1428930	1512828	1404945	2582828	1426758	1734693	2077331	2006211	1560594	2538129	2339641	436217	1287840	1161444	1592102	3246314	4790161	2761677	2274522	1320465	2314930	3374165	2560671	2395791	1862557	1776934	2058338	1943497	4458937	2216141
1150	2899153	2031142	2296998	3317288	2552441	2467851	2675202	4104399	2788339	1776360	2305313	4061598	2437204	2772360	3171687	2138823	2159029	3192850	2925615	1587539	1352050	3498671	1537789	2693403	1346329	1787724	1637009	2932126	1911129	2083276	846908	1923559	2001743	1832442	3741857	2576768	0	2774938	1341690	4420052	3265710	3192848	1400621	1116814	2665450	2402825	3202355	3671933	2139274
1151	2483223	3272434	2936660	2023484	2645223	2417361	1240869	2058065	1540681	2512588	2055458	1897087	4344461	2605165	4833925	2728757	2689849	2891576	1841295	1522008	1777528	1465367	1945808	6132460	1843400	1232932	1709852	2533693	2114282	3849235	550591	1687893	1866614	4386469	3467441	1799322	2863590	4524725	1510385	3359164	2446132	2916063	1299388	1543288	2018515	4039113	1789421	2513858	1570901
1152	2664796	3303284	2463372	2257615	2220461	2520963	2693346	2221171	1678782	0	2764448	2046664	2797405	5297786	2545681	1805311	2235698	2174391	1572605	3239140	3869762	1995446	2407721	72	2206102	1802921	1713443	1989204	1725079	2089804	473112	1613477	1538755	1987029	2641629	1937436	4697879	2235642	2329770	2742914	3599103	2847093	1468209	1202627	1631111	3129854	3870499	2938903	4197985
1153	3547086	2397485	1795771	1485140	1539667	2184094	2453005	2295917	1950558	1722962	1680477	1757082	2731557	2642635	2201857	2724966	4128904	1981984	1428494	1762073	2398996	1247117	2561221	4267795	983733	1580805	1118440	1776697	2404953	2185363	300886	2137413	1625464	2164650	2578028	1886740	2052503	2462638	1433678	4774789	2040517	3800501	1351264	1700097	3140659	2521085	2942758	1949053	1747308
1154	2706639	1894433	1812683	3194958	2342117	2234504	1470962	2051748	3440433	2458734	1556804	1637150	2646425	2280519	2053599	2179452	2238022	2072844	2383497	2082004	1838065	1333267	2735754	2434334	1018244	1056468	1394307	3122673	4076727	1344043	1289864	1640453	1188630	2150134	1631937	2389321	1633809	1881250	1441976	2162083	3219619	1571716	1438202	2408684	1759041	2481773	4549812	3354127	1998189
1155	1729500	1958429	1528177	2001288	1611835	2030645	0	1655234	1440242	1030592	1968962	1360465	2241394	2483663	3278169	1864454	2098830	2138261	1903050	2908557	1573736	2840933	1970112	1797277	939249	692701	1287713	2062732	0	1637403	505171	1497227	1063538	1773387	1464061	1897365	1494897	1342972	915948	1463902	1583411	2584510	2131909	979113	2711	3381107	1669794	2718343	1430482
1156	1731005	1376316	3296957	1841442	2212128	3091798	2142527	2178410	1347451	807870	1211008	1118774	1753861	1971980	1603021	1870321	0	1632003	3745034	1044616	2384057	2000653	973384	1952605	1017211	781617	1184825	1197859	2434147	869466	301461	1142590	1548957	2011023	1657187	2782402	3014319	2293005	1152612	1829965	1525450	1617575	831854	854498	1545072	16644	2814007	1873685	841391
1157	1697494	755248	1381773	1434711	3088416	1833048	1590938	0	838235	1957599	588992	1261326	1308467	1426118	1501252	1362930	2103624	1544680	1067372	2121657	1329110	3024517	2229874	1582980	772793	692865	429582	1158271	0	1216134	434210	970234	128996	1524553	1561573	1093122	1249781	1489319	1928101	1052274	1167500	2029033	1177020	1170328	1236286	1969717	2514451	1581084	705517
1158	1069209	948834	2995637	1951913	2010014	2411106	2725070	2490933	2026708	1268226	985704	1388804	1562861	1385643	1259436	1372994	3630624	1449028	1437251	1012101	1546435	1257824	1136960	1786445	757610	535248	918049	1209323	2528604	1630954	1013548	1744369	1563293	1376825	1842069	1770424	2344476	1493041	745969	1074757	1817177	909244	1611300	1102864	1226339	3032206	1504016	1854499	1515630
1159	1284731	1525556	1102373	1638786	1347465	2453470	977038	951420	1120969	1374355	613288	2324722	978425	870603	2858053	1218789	971171	1217388	1636182	1281015	995301	1238977	1629531	1009845	743121	758672	899814	2514260	4239	809831	921712	508457	0	1578940	0	1330982	1221821	1229156	723218	1089403	494150	1265745	919477	1455510	602223	1747685	1650593	1370289	726341
1160	1181632	740390	1844835	1545447	1692469	1896296	649509	703519	787965	1328080	1235391	926523	1969289	845761	657203	1095879	1401518	1468599	1178479	1105735	832295	1121984	999209	1039139	1763108	1228982	2154696	765233	1341508	868663	750674	460953	1429877	1646088	1518413	1418679	1244867	1189208	625807	1884151	780865	1473670	1122631	411733	1334020	1490579	1548803	1714251	842111
1161	783966	1095193	1235883	2519377	950305	1144646	1507479	652740	851827	736423	889422	852459	997080	1196464	834060	1346088	1419136	795913	1978489	1309598	509085	1503081	1517035	1002084	1823359	1847905	2085964	448666	1074729	521063	351092	490622	601031	1632824	998924	632535	1333102	970144	527612	769268	1014720	941289	592966	505442	462288	1312466	1108807	1295221	838542
1162	611654	1633403	1856975	2265782	1727149	1822224	654394	409586	723986	760673	1061322	643484	854036	638525	1652018	836753	1050885	2271892	660899	1734273	2468730	2362355	684573	1197788	2079527	1253883	2053228	727173	647152	618910	622377	1212633	315006	1154086	1299982	1366849	1112245	883541	901082	1316772	960935	341533	586792	1033608	384615	974222	2235050	985788	609401
1163	822934	1070447	884226	1473600	1102705	1266241	447366	556017	799417	619840	1237508	1268336	572089	1104014	560086	1752406	1499208	452480	1775271	1073956	830088	985753	1835577	909395	2366736	2240088	2761671	1103367	471003	620009	481124	576175	498294	1091483	1054188	857184	1161264	981840	830410	0	773792	606267	725290	486378	484766	1846685	1101305	1669688	423753
1164	1360803	808570	1067258	555837	997538	1225266	784851	694453	799707	397557	808680	0	519785	795000	752955	146633	717998	832903	1030856	135638	288313	772519	560195	1178182	2113874	3329377	2231248	360466	984313	1430033	568057	432622	426689	1059465	710814	358651	897159	685929	697711	1251492	1696304	1078650	866633	193513	668863	1227541	23340	545261	1192069
1165	492171	965388	1397146	2788117	917021	841630	622920	444208	772552	936766	2003637	849093	2048683	594281	1040136	1775679	510315	644305	1729	1045423	1770594	942806	474550	1296932	1835547	1901712	2066545	845376	915719	549775	98131	486494	326570	1623789	1408485	521305	2326550	1578867	568478	1408195	1014362	965919	845805	516330	643995	1461715	1396243	891102	367275
1166	1159114	1242262	1159929	1024552	2260501	618424	542034	991375	382509	877744	173784	541244	935564	2079648	1297608	1455033	1063742	0	1241380	1172349	1042905	1307715	1009105	1413324	1582793	1755441	1858750	930082	799435	722989	421620	432652	575606	804943	517315	788720	0	1258240	515664	1021620	832836	321198	416846	633876	839235	1050002	846390	583945	651101
1167	1263896	1946597	3389607	1589083	2142178	2053702	2140640	1957783	979521	2121824	973346	1434792	1452310	2674861	1336008	2310316	1213867	1491938	1347332	1217501	1970199	1133791	2599109	3318996	1351662	1465511	1865166	1467426	2395693	3154422	721036	1011573	1003942	1270094	1558100	1930619	1436742	1452544	1135981	2291656	2020119	4016635	2460361	1245266	1149115	1370519	2737823	1587455	1049667
1168	3896572	2995753	2019352	1355728	1231702	1933588	1796648	1633457	2613136	1268875	2627668	1432203	2712984	2009529	1865006	2495153	3681651	2937052	1864091	2688578	2696153	2224148	2038693	3275839	1629395	2618470	3378573	2138865	2477515	1484204	478411	1245721	1644333	2116454	1743451	3157329	4105583	3322175	1905200	3886518	2322455	2099086	2059964	2021200	3265626	4007735	2202310	2862517	3459565
1169	2761491	3131980	2353620	1292495	2377319	2381390	2138736	1966768	2121782	2059256	2719688	2051310	4948268	3817710	2977555	2266357	2218387	2920415	1000636	2208262	2406467	1925690	1780279	3575693	1704273	3965147	2378111	4570385	3058530	4938945	954104	2591712	3579877	2479930	6775610	5568520	3012849	2451148	1868008	3168461	6663303	7250873	1799115	2565966	2055661	2342791	6101880	3813299	1893911
1170	2231825	3446506	2859572	2014527	2526391	5996928	2132884	2922250	2192953	2345914	1581658	2862231	3636405	5319039	7024727	2885353	2975531	2887554	3242113	2255991	2536863	3067894	3123505	2557546	1851006	2185367	1883598	1754241	3103948	3564024	688960	1813988	1545431	2830773	2682617	2998898	2815546	2519160	1508808	5260034	3452684	4424463	1395415	3414015	2479606	2787897	5053297	3900357	2579968
1171	3512780	6357644	7342200	4843881	6508680	3870008	2261012	3010125	3630770	2870922	1939597	4383211	4367720	5269066	4033963	7054543	3530985	5797801	2864038	2976808	3770987	3067316	4126766	5957422	5031230	2421053	4210195	2251832	3049893	3521041	758263	4314366	2098025	4448014	3626881	4452839	5106022	5157825	3326762	4100952	4291386	4182840	4118434	3183402	3681431	2799970	6029738	5713407	4884707
1172	3767338	2451778	3364140	3404396	3579029	3984163	5359195	3457378	3759057	1865744	4311117	2872673	4249419	3243409	4091158	3843991	6251694	3715471	1590474	3217319	3417616	2369130	4144017	2811157	1592475	1635383	1665302	3222713	5366179	2769848	751935	1597318	1782676	2338556	4925229	3429772	2850213	2781362	2300460	6838394	3413445	3898013	2331745	2745726	2667459	2841617	3909411	6911916	2794995
1173	3414785	2897741	2590498	2303488	3992735	3269483	2612588	3562103	2673555	4064915	2758820	2247855	3742415	5927622	4590359	1963599	4001791	3219066	1995667	3530624	3103970	1910295	5743860	2778543	1032482	2057109	1465694	2988340	1554064	1846248	970479	1444743	3594160	2811372	3673785	3573586	2330668	2451887	1912002	2940698	3074442	2943790	2201385	2212136	1716602	2379877	3941543	3254001	1941036
1174	1658027	2568155	3142790	2525719	2877469	3492477	2273412	2785503	2562993	2143878	1977155	3775221	3482911	2347250	1844639	1982561	2896865	3381960	1552226	3318702	3215944	3492824	2864804	3101679	1300554	1056891	1483882	2190430	1892902	1895988	528413	2104129	1677002	4532531	2772933	3449974	4596948	4842045	1828437	2680504	2045849	2037887	1685571	1639994	2117112	3640122	1562317	3058531	2420557
1175	1822502	5016194	2732940	2678864	2497038	3187693	1656558	2529272	1897190	1861301	1757437	2438175	5127756	2376343	2454479	1640537	3150865	2421007	3903065	1600560	1724510	4669736	2071795	3012798	1851888	1164982	995361	3570234	1856990	3559330	507608	1956652	1075538	2035523	2464699	2361288	1424750	1894976	1741192	2876830	2622640	2441599	1418972	2135434	2594850	4643675	3511641	5019822	1335622
1176	4076201	2305974	2325253	2496258	3367553	2230521	2008399	2228094	2031564	1965009	1578024	1857152	2784746	1635856	2028933	2651455	2454931	2277658	2279522	2131550	1935274	2164189	2085907	2933366	1187610	969621	1004594	1921108	3039526	1567927	804620	1502797	1259924	1725782	1999647	1796881	1567514	1508700	1638003	1975165	1203833	3599773	1393517	1548801	1312747	2759730	1942322	2568501	2368361
1177	1934776	2120699	3961496	1894133	2491199	3225062	1912866	2301795	1949001	1503233	1419861	1139365	1798951	3228261	3925892	2721662	1572694	1849542	1870342	2302998	3097563	1992595	2260024	1637899	1030630	1135981	910824	1092268	1960232	1560900	521567	1657381	1098811	1894714	3878033	2123547	2802636	2263069	1491865	2404857	1887894	2139197	1865002	1842342	833724	3207630	4731043	2161615	1230117
1178	1679269	1398930	2226249	4122791	2547670	3247837	2095954	2029331	2790291	1544030	3477058	1922272	1659540	1420511	1866374	2927821	1730828	1949315	3173998	1747754	1141982	1831028	3686588	2984426	560306	1284072	1949944	2561234	1698778	1611588	794311	1505469	1021701	2092192	2116049	1789802	2380350	2797248	1747179	1738377	1778008	1226713	1364613	1642985	1230758	1497688	2123441	3455097	1124693
1179	1960485	1474428	2447370	1747898	2319379	1990454	2142590	2004933	1237762	1375114	1948671	1218271	1164210	2042080	1289601	1434188	1685160	2684244	1950195	2061942	1451641	1559472	1378813	1143352	817775	790450	1082870	1730496	1524602	2130029	448694	1395260	1374135	1747088	867697	1839365	1621157	1058491	897918	1285326	1529526	1552775	1346763	1145606	961845	3484864	2393870	2288236	1274833
1180	886026	1674234	2054936	2325994	2926022	2395842	1073087	2167178	726086	2827042	91403	1417987	2303164	1259019	1433187	1263543	2252205	429129	2231445	1654107	1418907	2742540	1631138	1145106	1450014	1033363	1249096	1023490	677966	1167749	332765	2363469	560288	1594603	1084757	920652	1361271	1429471	1410739	2266091	1036753	1646918	730144	1032280	1397347	2133033	3071806	152833	1016664
1181	1189022	510414	1893425	2577085	2759463	1197714	776063	639018	836813	1315824	1488995	1282909	739103	968464	1596131	2377053	929733	1464891	1444866	1464374	1441826	1329771	1265083	1113188	1962123	1536712	1794210	1849487	962057	0	296366	593808	938839	1427498	1960953	1871021	1656402	2964148	716158	1644077	1967283	607678	1205201	775645	462569	1633210	1392480	1808545	683278
1182	1475895	1523861	965692	2824296	1918879	2548321	1429492	616094	1065215	710565	879805	425601	1102149	883588	1832506	1334926	913761	1570179	2326793	1904219	1273634	2204644	1431137	1834335	2142546	3057722	1510615	764141	1101212	2115477	391956	733341	481271	1133100	817561	735688	1843388	1081091	1182418	563405	1063685	914784	679285	680336	1108920	1994038	1908756	1813847	727168
1183	1719099	1578874	1223737	1997585	0	1435030	664626	894471	944689	1134974	1450394	739745	1084013	569026	1981247	1727772	1125832	1100847	1212104	1117442	731399	1390731	1078152	1103004	1770923	1505299	1833675	1104522	909066	840577	299308	1088628	516093	2182536	1456389	1810844	1085622	824486	555305	2020797	898223	916849	568521	558798	603918	1357754	2141323	1203857	403540
1184	776374	1864292	2424079	1807811	2171779	1284504	607112	1840909	510597	1365465	618639	1017183	686291	555656	1286426	1122532	0	585133	1401522	838498	1591710	1234765	816205	854803	1762253	3851398	3235386	582424	447965	920916	355557	615720	764393	1360364	946688	668717	1099115	1161156	291033	0	891626	1112694	584209	592408	429733	1423662	708252	1128745	671554
1185	885823	857455	940987	2450587	1114165	938849	1212762	540371	883967	1405033	689257	911509	1741964	696259	1732821	959501	1700583	992212	1070126	1182355	986735	2046982	844670	1317109	1701695	1601071	2204693	1006139	1372864	470446	346072	509321	606196	1469745	962773	829553	1306032	811225	585066	1227171	2001029	980705	796408	934028	747896	1661675	1131945	940481	399481
1186	1098688	673965	1146684	1064288	1160461	1234161	1145387	845930	525225	854763	863867	809911	829618	471206	1570109	591503	1394167	1348655	1224335	1933059	953853	1322063	1338960	888230	1591862	1798023	2502179	980543	459705	970739	577608	401538	921693	645005	819519	667273	1369615	1579864	767745	1807273	575048	1833312	651240	735971	761576	1665891	1179469	1528133	1030078
1187	1200899	1041788	1584713	1343402	1344505	0	623406	129682	516119	940809	745251	637458	1700041	2018511	943355	770109	861802	1416363	921438	753464	623	843215	1760269	1781876	1930643	1554078	1945379	1621277	672817	1590521	7385	733984	619477	1050219	1191224	1023720	2490859	700552	1522088	762363	1731757	1662774	476650	922444	620820	1015671	1174620	1768127	1166121
1188	3305348	4270691	4004464	2907940	995983	3043658	2747430	3954809	1470152	1649635	2563029	1438119	2963480	2227906	1940719	2070870	4650566	1838175	1543707	1141510	1837984	2954439	1660636	3872193	1996004	1775121	2998007	2545696	2012298	2376362	909955	1745180	1208343	1664692	2695190	3815110	5092	3112978	1502976	4267162	3271986	1657425	1237791	1158172	2596032	3407585	1809882	2897886	1742997
1189	3106040	0	3335475	2238256	2233058	2273148	0	2284659	2527102	2068434	2385201	4353573	3051914	3422750	2969630	2127732	2484296	3191108	1604542	2233223	2152047	1464141	2664539	4542490	2105918	2072825	2221539	2091294	4593719	3500545	563721	2356903	3469173	2703591	3613999	3095148	2047849	3024653	1473262	3567991	3354645	2916371	3838019	1880197	2911093	2526496	4513515	4137922	2255586
1190	3800057	5510174	3316639	2758137	5044358	3037585	5767123	1980401	3439222	1808717	2357887	2081685	4211453	3771626	4332032	6438260	3355111	3327359	3308995	2063085	5037239	3209906	2895937	3440852	1827908	2086974	1994501	2401113	3476526	3900870	979283	2727074	2647393	3185610	4471338	3355001	6478566	2765082	2020773	5503672	2986083	4238696	2247296	4639640	2723183	3360072	4375058	4937931	2577939
1191	3175931	3553420	3796473	2406741	4710885	5667489	2703867	3108345	3850702	4234500	3044912	2030752	7853094	4093850	7710752	2892616	3516279	4556354	1799787	2548401	2792886	2075195	6345239	4322680	2838207	4527129	3103457	3594091	2304200	4763978	56117	2488038	2229001	4294031	4955400	3944277	3049830	4102716	2265421	5529862	7072176	9410806	1850926	1932604	2723899	2968568	7005343	6353101	2777711
1192	2847793	6810531	3604323	2353289	3285607	3716796	2724392	3299199	3401537	3131956	1740799	2800175	4883868	4512988	4428029	3650247	3155350	2176239	3840437	3091175	2557290	4376968	5105438	3676738	2374990	1667047	2151734	4024342	2736097	3005265	563005	2322994	1847038	2330942	5296188	4222239	2271957	3026702	2315474	4194898	3944297	6290951	2266997	1885468	2884133	4674091	4534644	8373918	2952396
1193	3888894	2465561	3202731	2676461	3382402	3557379	2005454	2862421	3122431	2695481	2861158	4783413	3836418	5875263	2985262	2690452	7191360	5716896	2964750	4003660	3367330	2473584	3436048	3315333	2490997	1667546	2790262	3337474	4952228	2957649	1332387	2810773	1984697	2503841	3111965	5368315	5547300	3435980	4311850	4615246	3476671	4832245	1981239	3977870	2600820	3249297	3885694	4024013	4380437
1194	4005866	3148361	3286364	3059128	2718390	3873067	4486682	5210045	2817479	3008534	2682583	2295591	3352277	5144797	4040052	2713573	3512780	2857696	2339196	5131034	5088528	2723494	2725741	4175206	3128393	1953910	1924931	5256514	2848350	2897444	646121	2091206	2945957	5332352	2944490	5837606	2498560	6202129	2263983	4897807	2659698	4005438	1924199	2303450	3080206	3930697	7877587	4036486	2776231
1195	3494536	2530425	4223177	3202920	5747008	2959125	2350426	2498124	2248925	1786154	2741402	1686806	6463346	4353388	5812594	6807660	3904561	6150944	2854145	0	3890769	3720267	3352206	5272464	1386044	1168382	1424573	2941795	2447958	5160373	417740	3946646	1980786	2755945	3020367	3927435	4669134	2573384	1860596	3243621	2796048	3073662	2141746	2306263	2296057	3221366	4101320	3679934	2952682
1196	2626375	5909430	2352942	4593903	3038286	3448780	2493795	2494118	3158754	1967989	2679992	2287228	2128914	3244603	4111656	2354244	3824914	2692523	3299102	5935511	2234365	4071557	5388586	3066665	2730052	1340090	1132693	2723686	4125059	1728120	549651	1692175	1603641	2785195	2944100	2818046	2371294	3269469	1702817	2451956	3933613	3497015	4264947	1853168	2233468	4355769	3727592	6236016	2540317
1197	5038889	2575319	2924053	2256513	3330030	3340468	2145960	2720656	3805085	4635662	2277201	1750044	3044410	3020615	3458862	2864992	2357103	2760838	1774985	1890534	2484570	4922639	3489121	4596196	1612388	1116849	1109964	2623485	1902138	2273963	1119652	1581419	1803923	3367849	2992094	2797716	2782325	2285785	2760893	2534624	3581173	2166850	1825104	3861413	1732432	4101622	3620301	2407437	1938858
1198	2493994	2073350	2489501	2446489	3352682	2654269	2067083	1738202	2177003	2393358	1826696	2275302	3448370	2492233	3146389	3203838	2216262	2391819	5692881	1873867	2135130	3852388	2899491	2352745	5222	1755354	927044	1454053	1965166	1396582	423601	3066916	1678463	1583388	2504479	4422516	3141221	2142975	1369576	3546677	1815708	1966315	1304283	1441405	1537407	3109236	2998891	5187182	1574903
1199	2115771	1391463	1945919	3177526	2180083	3182151	2087461	1644233	1451999	2178658	2019459	3166815	1947471	2818505	1899505	2565829	1877196	1170878	1963117	2396035	1912584	3244601	1933131	1831629	1267444	1097056	1062223	2105862	1476178	3456062	431471	1679931	1363630	2595487	4216542	2209788	1550768	2253112	2021699	1884432	2737616	1760922	1692102	1764691	1495786	4356177	3404944	1708994	1589655
1200	1835570	1705565	3719853	5040413	4571894	3265335	2139679	1690847	1352517	1303837	2422073	1329069	1333613	2343348	2183648	2206279	2021824	1371341	2507869	1617366	1429027	2334064	2069626	2427258	1387263	676668	744011	1146641	1125112	1491673	804543	1938072	1309131	3664530	2094953	1489429	1199682	2214681	1834276	1559686	2284370	2028972	1124927	0	2065712	2417850	4318251	1611323	1509667
1201	939428	3315722	2037022	2611277	1679013	2440342	1301769	1483936	1971854	1709298	1705758	1130391	1949565	1892507	2719934	2052581	1313897	1736393	1830049	1685385	1583188	2206388	1824661	1736912	1184201	1614370	543833	2085135	3722511	1023811	526685	1447658	1129149	2356043	1671789	1274535	3264895	2069782	2313086	2088701	1983389	1617742	2151895	1438844	936195	2351686	1702226	2482462	950762
1202	1613934	1645917	2485213	2875617	2154938	2023895	2417794	1464591	813939	2031364	1224204	938086	2927341	2673676	2165273	2498753	1869786	1133990	2397686	1016523	2423714	2849623	1719945	1386218	2374440	1722673	2170519	1354670	1115668	1532433	379457	1033647	794979	1947657	693179	3209506	1559569	1360600	771865	1274389	999472	1322432	634649	900212	1025857	4253837	1442702	3550787	1349415
1203	1502289	1370108	0	1177980	2298246	1633173	1007234	1157526	623287	2659125	1252613	1182918	1191380	1767725	997929	1277858	1095260	2244594	2600992	1184038	782747	2542571	1607001	2516556	1351031	2035424	1738254	1391738	930056	14086	328472	855956	465771	989179	2010157	1989944	1110222	2784890	848080	2441838	1602976	969897	880140	953123	605583	2096739	2385397	1087463	1075267
1204	1413146	793669	1087851	1382876	2088168	1508557	582018	877617	563310	914159	1230494	1803754	982958	897809	1451280	1967740	1575310	1027292	895899	1138439	1051210	1921366	1161123	715020	2935298	1971084	3919674	1593359	864898	1222430	175099	606870	837721	2472465	722187	1213044	1714786	696413	1772002	831854	1239910	903364	1042377	1283515	379950	2208418	1524352	1884826	591682
1205	1844030	2044157	1786935	1289124	3399113	1319785	871215	1398066	1154555	1155137	1186590	1035577	1301117	1351104	1009428	1384545	1278970	835760	1011272	1324317	317981	1751013	2470259	1052379	1909996	2023471	1988571	501494	1414781	1027026	216244	478856	711515	1403798	1055003	1816756	1646992	998810	779154	970805	784705	1065992	1274513	753496	511481	2014951	1249439	1270067	618691
1206	1683104	325	1285371	3657299	1229658	2507855	772587	1028904	693229	1273197	1845746	1000138	844792	1491441	1150149	913758	1362937	500955	953646	855618	1854945	1499739	1013735	1322989	1702647	1631750	1736083	780865	1425722	811423	829807	478866	994712	616211	654399	748458	984687	2062623	636011	1610293	1142328	1010431	608346	747238	270833	1960855	1676226	1194614	684142
1207	1299059	1180184	1985931	2107194	1042219	1170639	844799	649150	722226	911909	728659	536047	1124109	514865	1311266	1317747	630235	870765	1102869	1011381	203307	2100797	1036273	1998206	1973294	1894400	1502453	851564	1412221	787212	216576	803782	763962	1115561	1594644	1091824	1990064	916783	965552	2011960	1270540	1442208	886654	612215	657620	1280042	1058012	1220141	860139
1208	855784	1128390	1680650	1802224	2222191	867280	1466935	1001366	1346949	859970	824670	1474267	2175855	1749102	1791652	410931	2041194	1737209	2082220	781324	903562	1401574	1657051	1257602	1982329	2313011	3855000	1471044	1629715	1553769	338398	872721	595358	1382415	1424022	1180621	1105290	1764514	2017133	1179220	1447002	1045539	920129	821420	1453662	1399055	2209855	2427989	1052615
1209	2860256	3321634	2062038	997151	1730118	1413061	1018990	2088231	1632547	2185189	2178217	1100541	2499820	2012274	3076330	1356530	1401180	1279283	1293235	0	2715393	1238412	1572330	1880204	1760563	1623382	1632199	1663393	2892125	964101	339887	1015558	1682239	2630385	2527434	1864795	1190513	1814736	1447125	2462311	581124	1557818	1066726	1449555	204	2666948	2499209	1702552	1953739
1210	3384639	3849151	2708527	4422050	2149768	2582874	1877961	1706223	2332499	1980836	1260635	1795782	2997312	3474695	3239178	2452649	2835284	2346459	2076464	2612214	2535200	2118994	3092508	2781094	2336681	2670522	1551262	2167524	3057238	2353849	603050	2528193	2150424	2287128	4139245	3999120	3787345	2600202	1367764	2804429	6039782	6109058	1541617	1988508	4640834	1657158	2485836	2959027	2732129
1211	2803752	3103202	2315354	2854830	2712936	1796568	2532557	3836601	2983858	2786739	1640129	2220110	4207153	5051441	3176285	3949172	6763700	3468456	1828718	3107967	1893482	2657042	3580832	3910106	2931143	2278741	4646015	3369597	2729072	4343931	677076	1871338	2699370	2308759	1888240	3299110	1516458	3270401	1764959	7427689	4574331	3914654	1440385	1931524	2689093	2561402	6417900	4072926	2725946
1212	5877634	4253645	6094751	3101320	3423371	5038559	3305545	3674181	3732383	2578955	2168817	2551780	4878527	6736461	7083510	4998037	4833297	4463841	2577495	3131190	2779353	2691965	3957075	4500573	4509107	4913544	2452045	3047723	2250381	3385532	1016172	2306710	2314300	2974117	5113166	5489642	4166886	3981503	4695046	5864109	4239808	4591485	5322640	4710585	2662085	4490372	3774229	5090619	2906964
1213	3473040	4664253	5707216	3003969	7618462	3050399	3784521	3416087	3799946	5124929	3151629	6739607	6148990	6213983	2884873	5856343	4316282	4184221	2488733	3499866	6334088	2977798	3157224	4541865	3148719	1766229	2272396	5934435	5850198	7858350	1080701	4311838	2121353	3076968	4992261	4072107	3906026	4493292	2875733	5689383	4301205	5461517	2831514	3094876	5830534	6937594	8771411	4977015	3504089
1214	4429550	8224229	3567890	3402144	4941445	3772568	5594733	6038536	4180332	3766033	6272805	3053528	5143706	5728017	8551618	3598393	4528682	4745093	2907940	3702582	3610728	3208340	9390906	4683961	1824888	1599770	2446651	2819032	4444692	3572602	760007	2224616	3633567	3049869	4844086	3578963	3741696	5395603	2728418	5007293	9407441	8843276	2702888	2964919	2382237	3971052	4054691	10089772	5856791
1215	4909408	3505091	4756449	2965270	3766984	7275822	3185306	3609911	3114760	2509777	2489008	3409674	4842492	5756693	3306008	3571122	5351645	4652832	6214667	5027221	3788508	6255496	3963154	5445700	1582680	3115039	2166221	3694250	2893765	3784819	1114903	2601258	2396135	6802002	4938699	2945901	4109649	3305050	3947400	3690702	4828043	3996693	2268508	3910539	2400855	4526574	4956244	4389000	2991157
1216	7112978	3060445	3940355	4275325	4422993	2983044	3230208	2940452	6864323	2347903	3660725	3798043	4520884	4086545	3498362	3671520	4241591	4395680	1415	3030286	2748743	2988114	4490904	8645342	1925576	1630500	2094772	2440156	2765941	2948062	759125	3980485	2646482	2878924	3471964	6180734	3669920	3028604	2200561	4838624	4102260	5270785	2714928	2336208	2652793	4137098	8230926	4429685	3610587
1217	4519562	4489132	3457190	6407992	5117870	3946498	3457706	2624671	2780312	2034237	3422963	3455504	4097804	7127554	6953384	6519747	3597613	4521463	6507597	3277514	5656394	2879806	4012177	3052974	2807047	1167805	1894367	4836754	3431909	2717496	454071	2043477	1979482	3104349	6547164	3812904	3735816	3907749	2533163	4002262	4509927	4388532	2813921	2103120	2304694	6234808	3319651	5226632	2221385
1218	4620647	6104781	4481890	3806526	3887470	4113744	2376118	2517274	3071487	6279594	2920365	2715052	4625179	3653871	2605058	2934304	3329321	3277325	2527892	3620418	3091020	3208953	3764468	3605051	1166506	1208498	1651396	2497564	4906049	3142858	356952	1526540	1792508	3379495	3153439	3343818	6236299	3648028	2227110	2721779	4111068	2877549	2278398	1354378	3482400	4739107	3537429	7979439	2141843
1219	2976008	2377725	4519429	2191808	2897517	3644296	4282483	2643158	1849243	2392357	2575582	2236338	4026035	2762652	3837719	3818706	2770403	2797666	2292828	5475822	3252878	7200012	1826998	2894719	1341006	1175227	990173	2219106	2561754	4413325	804130	3345989	1436855	3049169	9307	2205546	3277074	2739399	2531201	6027727	2822082	3523968	2234013	2936096	1409753	2600745	5698604	4047736	2138470
1220	2230901	2256123	2606229	2571465	2876868	4001342	2164261	4860450	1795295	2921803	2758074	2572885	4555351	2239384	3374801	3354427	3242273	2709301	2224599	1792889	2383610	3069164	5007717	2709153	902514	972717	1178604	2399859	2368109	2209387	1059779	1563679	1465796	3595057	6375182	2606845	3261126	4978430	1500271	2123301	2561453	1994591	3381786	1196383	1573398	5533053	3991015	2807213	3522135
1221	2638851	3368961	2044974	3545185	2742295	4724043	2754338	1685199	3511958	2185105	3495109	1625678	1215336	1723576	3284240	1945441	1897026	3835213	5006821	2000341	2919827	2771787	3075877	2130076	1204395	960108	840428	3681112	2024623	926883	337057	1205025	2135976	2341608	1900019	2876198	2497462	1710968	2190420	2456444	4002634	2588191	1543589	1072239	1648525	3334027	3514402	2900082	2056874
1222	3589848	3832038	3994231	5811033	6728484	2525399	3265169	2231836	1832067	2293959	2688147	2005567	3569785	4156235	5889767	2156237	2838026	2635301	2334056	4118544	2944868	3592747	2604148	3408434	1513521	1862855	2402104	1761905	2356704	2110660	690061	2058436	1572539	3516350	2827203	4958662	2085733	3530908	2701323	4503989	2230410	3943077	1856090	2214840	1851951	4959665	6332743	2863921	2475519
1223	2789204	4357096	2115306	2638425	2922148	3516091	2283006	1489021	1065164	2053739	1723087	2544965	3434970	1869146	1956745	2493948	2345357	1523545	2664141	1892708	1814359	2863174	1794759	2666571	1473933	1444346	1452443	1744163	2350453	3096090	978643	1112879	2434995	2299068	1957977	0	2512100	1753058	2017802	1680036	2042728	1838523	1250742	1358766	942679	3549681	3482531	5062441	1464348
1224	2338321	2403506	2097563	2345730	2694317	2222665	1871863	1801663	1220799	2932058	2178782	1693139	1315111	1721707	2013587	2124273	2830951	2580842	2465400	2534477	2348520	4835511	2778688	3448795	1398972	2461551	1630265	1688747	1095889	1261856	649220	1312213	1085262	1625947	1626228	2545410	2482549	1832947	1452712	1785197	1131546	1101288	1363263	1532105	1176497	2934710	2532574	1947159	968402
1225	1053255	1304625	2251151	3093508	3362982	3370301	1507514	2579449	1105789	1597846	1793238	1392082	1805026	1634558	1940253	2808688	1207386	1193483	2072228	1939264	1823650	2576313	1730216	1546959	2040172	1943119	1768136	1209135	2529246	1669186	169	1215120	809329	1595686	1434022	2165215	1545456	2916211	1223345	1594610	1409774	1320619	1144824	1924707	1555694	3771801	4304806	2058642	1135568
1226	1223338	989123	2496988	3244205	2257406	1829107	1149107	1469255	747928	1663687	1519749	2295041	1737124	2391306	1623431	0	1156547	1176080	1802053	1385115	1875242	1519626	1818484	1376606	2368122	3747623	3409022	1745468	1162138	785721	445364	586120	633367	3007247	2807292	1926490	2978236	851654	2042527	1597221	1456057	1741010	877719	676097	762096	3241111	0	2270540	672333
1227	1261315	1408805	2184522	2648462	1516669	1319817	1201403	810933	1364583	869746	890436	1001580	954771	0	2052897	1404078	1151543	1150223	3082533	1321268	2235018	2227326	1749137	1130126	2775767	1939585	2192682	719551	935143	1823770	364304	584440	745264	958888	733312	1083673	1158720	1254853	737932	1869261	2849158	1778346	1288696	626791	874062	3204880	2977507	1931105	644429
1228	2324287	1635250	1921500	3690386	1942134	1225408	1716282	884183	595187	1509811	1503692	1098015	3022063	2156489	2954847	2096164	1722424	1460911	1363182	2255996	3784096	1752727	1454563	1183828	1917288	1644137	1937134	1656426	1978550	1035986	470508	1395659	479463	902711	537436	1006541	1072442	1508808	1409094	613980	1033169	767319	682785	495414	755547	4930043	1234450	334195	765671
1229	1023045	1814740	1123774	1603742	1137715	1530676	756362	687908	723607	1221653	1211883	1858871	580768	1533477	0	9474	1495230	821364	1032053	1151740	1163397	1611895	1003447	1295153	1876158	1821957	2384182	1353300	1042774	1226178	350386	942194	601462	1491969	1597451	922561	2129724	1440609	1009199	1085905	855323	1087608	571256	1012150	374480	75509	1371963	2336648	973753
1230	1566144	1308930	926635	1662064	1642175	1561539	880368	494055	936304	950245	995694	807288	1656100	839742	1356546	1202891	1099499	1516459	2140483	1256430	866513	1097097	2943680	1552559	1311094	3400973	2104626	1388803	1355411	36369	407843	970576	581436	1562391	962126	1051062	1716525	1260128	1723181	1360010	1663244	1547050	941989	535666	515767	2382227	2877905	1695262	457604
1231	1332506	2239163	1622000	1906718	2211499	1650793	846654	853403	847380	1419393	973664	1343515	1152891	2660989	2028989	1287716	1240212	610589	536724	1087894	1828646	1781927	2078270	1849818	1855025	1797617	1685919	26617	850106	1168606	203924	717677	729139	3516691	1964038	1209823	1521196	1515241	0	1189963	1273367	1672391	1287668	947048	1026088	1801064	1656558	1166260	969359
1232	4779914	4162243	5236750	2445055	3255417	3786985	1682226	1652913	1203199	2258065	2033833	1695070	4636456	3023334	4845663	2236073	2118714	3601322	1646176	4201931	3122851	3475072	2041534	4363116	1556783	1868977	2258041	2226405	3356686	2647987	450606	1305480	1072916	0	4938532	1833123	3922027	1693994	1325514	4369372	2073263	3360032	2359655	3149847	1917069	1866180	3459765	4066564	1561295
1233	2623076	2753208	0	2254094	2288687	2961124	2449754	3248045	4565173	2126118	1990509	2149491	4951021	4845366	4841168	6854659	3398706	3802339	1840142	2182476	3208355	179738	3517830	4445954	2205498	2092423	3664673	3019379	4119495	4008749	612582	2177389	2032706	3345502	4675146	4563445	2016004	3323626	2423412	4685988	6564540	7296441	2438516	3408620	4778895	3283427	4647098	5190459	5115939
1234	3004277	4011398	9349062	5130321	6244232	2618990	3323319	3379381	3376652	5742839	3186677	3422436	6718669	4633720	4778041	3776470	8342499	4749062	2890683	2679415	4715749	4783101	5022216	3803236	4189097	2679669	1874801	3482727	0	4365720	1374339	5944818	5849597	5944871	5413962	5613226	3227071	7766143	2882246	5184489	4465030	6285956	3012313	3422369	2559564	3358172	5664951	8832686	2075039
1235	3827394	9140367	3888080	3372517	3407467	2739956	5866833	7716340	4393437	3502367	3879262	7027823	7153597	8146213	5016668	5427096	4332834	4787272	5948633	3811078	4198278	3507648	5890191	8847439	2059485	3194824	2825708	4534111	4437119	5337560	743549	3797321	3389265	4125814	5176914	4719677	5468197	4608672	3564193	6352772	5646685	7038668	2577149	2988271	2962808	7696964	6180993	7466656	6072786
1236	5644643	4182260	5532439	3596638	4094266	8392401	3155835	3823724	4109219	2874910	3820439	2981656	0	7173603	11616369	6584695	3780565	5961564	3343747	2992722	4585258	6360040	5222229	4333499	2786408	2791894	2938075	4360099	8819278	4373122	1063977	3283418	3371150	4059295	5010856	5840939	4215371	3162368	5664145	10286685	5942416	5704281	2873195	2684451	5355128	4740523	6521204	6540013	3282888
1237	5165045	4889149	3558191	4666643	4001751	3845710	4771010	2843792	3648960	3002261	4658228	2869313	7482886	5992897	6455352	4359811	4466569	4821278	3910590	5536284	3417638	3322293	3923697	5974408	2094887	2642549	4112587	7112234	3203541	7894124	895477	0	2816816	4177984	4631340	5265496	5048390	4120994	2888657	4478878	5223041	4448483	2805981	2699742	2900354	4158636	6118009	8780985	2750317
1238	5208182	4145774	4194322	7101868	8583082	4655725	3633493	4340492	3032602	4486980	3528293	4466047	7169049	5272096	5310398	5033328	6500308	5220042	3187053	3938348	4323278	3731049	3727898	5385770	1909810	1619770	1801059	3873700	4116166	4892907	814652	3626325	2536740	4119338	3783919	5480163	3861310	7956411	3516475	4467430	5610934	10210997	2933424	3078909	2290417	5753076	6090808	6420669	5994725
1239	7898791	6742702	3724807	3000373	3057617	3934592	3075628	3130763	3746333	3513447	6093417	2393212	5601963	8511906	3994939	5530852	3149990	5711779	3890065	3264579	6571465	3733842	9317066	4256838	1247339	1687931	2235129	3740287	4763167	3401551	767808	5473189	2424128	3178874	6571153	8816497	6900209	4463100	2652581	5072613	5313217	3981335	2479698	2669559	4498251	4322976	6461193	4610579	3510855
1240	4661047	3724524	3535012	3277401	3878468	4615879	2879850	4340293	3673565	6628737	3470177	3507056	8319429	3621113	4312383	4019599	4072584	4006189	3238692	5556366	3456954	3118875	3740622	3456659	1767324	1841376	1646390	3474969	4200527	2742533	721423	2100340	2225889	2458730	2748890	3988038	3138656	4030236	2925378	4357573	9825872	3510342	4173484	4281799	2095205	7865745	5003027	5616501	3248025
1241	4107821	4063928	4246266	3510069	3176312	4580436	2839646	2347020	3491751	2243187	2635332	3725447	3375258	3635397	3406880	3658938	5692968	3088194	4186998	3590820	3636151	7145688	3336368	4643076	2526441	1735811	1996550	3560162	3315875	3068057	698337	2097178	2118598	2776318	2382817	4128336	1497533	4387148	3356970	3872715	3150828	3080282	1936368	2351473	1729452	5141632	4155823	3774186	2200233
1242	3339218	3304086	3121841	3601217	5549423	3725716	3146394	2339951	3474316	2861785	2680537	2841927	2488097	3388918	4132919	2482496	2194647	2649119	2786495	3536712	3524362	2572921	2896153	2554692	1097000	1200104	848610	5158177	3552096	1811787	651560	2036779	1701903	3314086	2648379	3007828	2917922	3741868	3601343	4523836	2602179	4984627	2216048	1817898	3823947	5083930	3083065	5745127	2222308
1243	2861592	2202195	4142481	7371789	3689339	3140033	4651957	2766113	3783708	2025005	2801545	3064042	2591138	5963691	4173504	5505731	1911527	2771393	3923838	3908668	3936094	3491868	3332894	2573281	1263949	727924	892734	2114195	1234719	4083946	684242	1728237	1313028	9030	3196938	4387252	4750883	3612655	3142303	3472356	3054265	3031446	2037460	1945511	1467011	4074585	10030679	2943866	0
1244	4404653	4918100	5000657	4035302	5116927	5983768	1923742	3063175	2580262	2217228	3903826	1769399	4604262	2774659	4490311	2132859	2442408	2739089	1767169	3113734	2855171	3603334	3436733	2692360	2160706	1644269	965787	2691501	2708026	2222108	544848	555538	1383139	5282275	3101964	2932713	3470550	116783	1855554	2591685	3941697	2548353	1907036	1676441	1145226	4599595	3515163	5375410	3844452
1245	1706215	2292531	2357368	3488715	2311212	2581336	2008329	2607999	1622196	3222550	1816248	2209933	2254398	3086690	3190247	1791309	2328919	1898529	3120395	2171043	138	6030149	2563283	2528564	1172891	1226263	1041500	2158708	2304334	1589275	795676	3015233	1285199	1976394	2144913	1784942	3169528	3149859	2218256	1892954	2949800	2630310	1112671	1497035	2045147	3770310	2791000	1964801	920709
1246	2375719	1738183	1966754	4791462	2486488	3208309	2388893	2646750	1725951	2322561	1892276	2034012	2809756	3404977	3716400	3428054	4403809	1582645	2837668	2240729	2808067	3277991	3563385	4569448	1469109	2023043	2529536	2070650	1856245	1491568	683140	1261399	2351273	2062817	1700479	1602091	2479255	3065394	1945817	1470844	2778115	2165697	1078085	1230672	1059068	4640278	2829413	3023150	922788
1247	2369927	1392293	2379504	3177474	2311504	2572200	805161	610462	1826936	2903235	1564018	2295464	3603898	2053148	2328866	1476905	1456675	2941464	2705395	2346367	3703543	0	3263480	1865012	1655838	2366364	1470879	1656948	2096463	2872101	472179	1083326	906543	2794273	1514661	1538569	1906596	1541139	1500185	2234984	1941646	865025	1155366	1524726	637284	2680436	2209217	1607697	1412170
1248	1694950	1597707	2941586	2406875	3736755	2407918	1170634	788978	1518963	1550326	2627440	1431109	2268170	2226876	1727740	2051071	1602761	1117360	2169529	2691469	1535624	2976927	1980475	2056901	3547642	1959552	2635510	1429133	1720904	1426147	404616	918617	797081	2131213	2133349	1690328	2743230	1943799	2017734	3110621	1739669	1185790	1595596	1118621	1064609	2447127	3156396	2651072	849398
1249	1859664	2819463	2799713	3682204	1388747	2128975	2259888	1299104	1429058	1685215	1037432	2773543	1968948	1366094	1713564	1782895	2214621	1048224	1650411	2118236	1663488	2921007	1687668	1765141	1734444	3852453	2709629	1231401	1573334	1027652	569999	871811	854943	1965049	1018445	1833484	956954	1668424	2215148	1013059	2100075	1552354	1373847	709300	973271	5243416	1966832	1949132	774328
1250	2791793	753235	2201726	2944492	1555894	1038465	1153982	1045380	614261	2997312	1634782	1188378	2112637	1494712	2465362	1196439	1231621	804589	3258177	1554280	1363760	3434051	1614308	0	1618917	1636763	2384785	1808346	1136969	1085921	147662	1074713	584043	1252821	1647453	2385995	1423740	1265834	1141330	674034	1596717	880733	813740	879883	1132908	1902337	1642321	1564256	1385358
1251	1297474	1717835	1741529	3266006	2719102	3140609	531185	1007121	909033	1603345	1306350	1036358	1592774	1661093	1858688	1215863	1100690	2016629	2105478	1255152	1201292	1574521	1634836	2039346	2970331	2036527	2640831	2704731	1920058	2230397	210589	484964	956149	1775299	957390	1391145	1231303	1393509	1155718	1757023	2257762	799460	1286560	684066	478063	3740925	1898093	2623429	894374
1252	1490872	1424771	1297879	2296183	1882511	1167312	648293	1211337	638892	850202	1141960	1400955	1368025	1305048	1179151	1708345	1761344	1098450	2351508	1188661	939181	1531121	2262978	2570048	2111498	1902414	2537783	1393473	1365145	794287	616960	808067	639687	1114480	990244	1585128	1537585	1158151	902379	1493875	1389523	1024472	887875	723229	796568	2469386	1805349	2080146	913984
1253	1237145	2584513	1662907	3550915	1253893	1212700	1218981	879647	749417	1351567	1610196	1466304	912332	1691678	1216404	1180103	1536121	1018510	2101979	2642967	973666	2655294	1358300	985153	1657245	3454469	2628822	1874632	955863	1587878	187108	1109052	987344	863642	591271	630272	1210509	1340093	1313330	1491358	1826685	1445284	1439729	988035	614065	2536747	1413311	1755709	954361
1254	2272914	1972794	3159784	1668380	1887281	727332	1406740	1210560	1114458	2708777	2151758	1752564	1125051	1717065	1324934	1185856	1437539	1258458	1430060	1904837	1643897	2647745	1562244	1675373	1777681	1265496	1651552	1201875	1848734	1237026	295421	750172	1073243	1052479	1196890	962090	2483500	1478047	1402498	1409425	0	3072200	804048	1038309	948290	118455	1484157	2451192	1013827
1255	3533260	3051539	3178674	2447967	3585725	2283391	2265857	1700528	1766251	0	1919003	1826494	3094700	3806180	2330651	3040382	2611879	3206141	1690527	1609782	2411607	2791775	3575919	3089833	1801398	1520687	2423065	1325791	2317622	1770539	700439	1510376	1398906	1629498	2225062	5917832	2249719	3489360	2508354	3552640	5658222	4575962	2253180	1306801	2157942	2591666	2063412	5089407	2868357
1256	3084407	2855958	4003265	2536480	2692603	3656512	2029808	1985584	4707240	4987616	3559097	2758522	5554353	5350636	4455178	4315958	3111460	3366495	2469097	1375236	2801707	2665417	3353655	2885242	2158155	3750951	3055840	3436382	4021156	5620953	455093	4187124	1984976	4551484	4290588	3698896	2985897	2818101	2066085	6679746	3158083	6313627	2633917	2305780	2543190	3357286	9630602	4921626	2493289
1257	2894686	3648538	4474585	3598103	3941994	2935250	4711446	4870844	3056041	2494699	2879363	3682908	5477735	7437116	10984827	4645234	4118885	3739280	2641393	5444726	3811793	6225984	5095798	4583273	2787017	2796713	2770473	4533628	4025931	3978283	421956	2851289	2829176	2465799	4326227	4150834	3038327	3887676	2827502	4268278	5049843	5635096	3373525	5834567	2680623	7020354	5547742	4437636	3192816
1258	3985253	4674035	5044441	3730088	4532632	4529889	3327210	3885351	4096810	3757203	3296528	4410810	10694303	6147241	72631	6074088	5029529	4392216	2274761	3612440	3443667	2365017	4842591	11552547	2568399	2757991	2475811	5237085	3695848	5163671	623540	2592060	2978924	2941990	5144652	4280910	7365078	5361980	3805786	4857102	5545401	4125241	4005335	3396561	6694239	3850036	5934541	5978375	3843544
1259	10294253	10181638	5618162	7063532	4971169	4797531	3459208	2996642	4220194	3801176	5522600	4441671	5379887	7987564	8296851	4803488	5384234	5803979	3197873	3999325	5670341	2936579	4108408	5083848	2322483	2309218	2357061	5869949	5619822	5947139	992182	2334250	2755260	3792486	5356821	5710981	4161445	8809573	2875126	7336223	5576584	7612051	2995339	4532716	3191595	4504385	6679332	12875862	4180522
1260	5137523	4449756	5898888	3857606	5433986	4181704	4139144	8162340	4041273	4032775	3852592	3931584	4598189	6648898	7365322	4781230	5317838	4824359	6051339	3538642	4100220	5754033	8309151	6988212	2359080	2002670	4353695	4246421	5008576	4719031	1005608	2668183	5877318	4999457	9620532	5418226	4849587	3948871	6415206	6027677	7263756	5725384	2472761	3353288	3130190	7419805	6914761	7648243	4100530
1261	4435692	5404396	5961567	4336781	5338437	3116415	3983707	3516225	4307698	6868882	3446708	6704566	6186627	5230459	7397933	4012732	4774300	5946567	5028869	6392118	4454465	3890801	3993132	4865357	1649656	1856499	2692293	5275057	4655541	4300725	1141921	3047895	2945645	2712725	4562597	7599633	3197996	4086626	3199310	5435591	5915405	6019120	3031506	3032239	3072920	5573657	6467401	6920226	3666119
1262	3983532	4567710	5348780	4221622	8405862	4698063	3614432	2832332	4817984	2579079	2903122	3875532	10289643	10895776	5495229	5699036	8259186	4958125	3407170	3264063	3243616	3291831	4596875	4227447	1805482	1633413	2407977	4835779	4742050	6738755	530340	3057987	2530479	3278637	4893201	3543154	3814137	5481704	2725624	5491207	5925457	6697736	4638372	2576123	2806454	4727016	9756226	6226950	3294751
1263	5377804	3236713	4825329	3566408	2754870	5064835	3970610	3257770	3763569	2958028	3229248	3668196	4848098	5198171	5043972	3912238	3344598	8417234	4598198	2492934	6482185	3186652	8528284	3727204	2763478	2999787	1938768	3967209	4613648	4110196	557151	2339132	2732534	6033730	3944824	4410048	7550406	2918930	4060243	8708908	8888780	6622652	2507248	2536522	3076659	6420618	3690180	10940210	3489363
1264	4729013	4216650	3168088	3426794	6079459	8954671	3287750	5578698	3364383	6666974	5767501	2840354	4733650	4439088	5632961	8776550	3435813	2754138	2968077	6677747	3662161	4971582	3533418	8371750	1121738	1461529	1416039	3367104	5249297	4003481	843269	4641175	1932256	2573299	3139903	3573074	3557412	3153179	3157504	3680649	4474913	5611077	1693730	4103260	4075272	6011291	3823281	6087338	5130555
1265	4537632	4001279	3627207	3466958	2857234	5065531	2905510	3152889	3025100	3490151	3806095	5232388	4089952	4110303	4277866	3748814	3995451	4697500	3560581	2571795	3205747	4134586	2998672	4234790	1872646	1122770	1211182	3030023	3838302	4471998	661086	1679408	2420533	1770793	3344172	3651027	4128500	3176393	2960169	3256844	4768472	4243169	2182624	2144603	1910664	4507770	10621939	3503447	2455865
1266	3627507	4171313	5899109	6687532	7004011	4034304	2376080	2011515	2825098	3486340	2654337	2772646	3602212	3989615	8258884	2923333	7016798	2940557	4497060	3134485	3578636	3695188	3215590	3795149	1329429	1344082	1319791	6124398	2223866	3446235	594960	1888357	1808828	3326266	3464527	4025393	3657237	5337550	3470451	2646107	3774155	2977269	2788076	2112893	1656256	8793965	3543947	4163875	1665141
1267	5494044	4669618	3071195	4323228	3187412	2803151	2432560	2477551	4217812	4464193	2642322	2004987	3717769	3445082	2892851	2728910	2558796	2666164	3576443	2793213	0	6878752	4961969	3916	1543993	1360571	2171991	2690804	2997943	2533177	993701	1802974	1544702	2621552	3486291	2967957	2866049	2676403	3060681	5518642	2350690	4278174	1485891	2343826	2001524	4596858	3761537	4848417	2241750
1268	2033856	4410260	2229737	3250319	3594326	2786274	2918164	2333076	2219144	2394066	2256903	2062813	3049243	2985376	3060583	3326246	2719085	2922957	3780952	5220166	4849512	2618934	3813047	4150010	448966	1034061	0	1574876	2907873	2380650	620954	1708487	1297094	4278991	2546006	4031892	3107347	2426059	4088154	1855137	2625323	2849523	1790115	271	1277788	2831554	4166256	4757320	3000905
1269	2471091	2360223	2017676	2097326	5029601	4629683	4304499	2438266	1331166	2351757	4342549	3747180	2298750	1827186	3020548	1987204	3303397	2484689	2555341	2293403	2100450	2731995	5528004	2850707	1194410	2052389	2856301	1656888	2117674	3102883	348112	1999620	1449458	2279470	1772604	2579706	3032256	2192720	1582272	2520799	3930174	2514413	2761613	2092059	1904761	3233801	3366382	3381146	1476357
1270	2546313	1942428	2451288	4853954	2110611	2319711	1527017	1124613	2156233	2473898	1931026	2217245	4440508	2098194	2922384	1400114	1404444	2371849	2671506	2389194	2013559	3616128	2746781	4491837	1698107	312537	2198581	4394902	1771756	0	429617	2322761	1592028	2221946	1495091	2018617	1835338	2984715	1985095	3098457	2227727	1504989	1110461	2043679	721632	4855346	2927582	3732288	1232131
1271	2117178	2097240	2031286	3055603	2268956	2269177	1415727	1948725	1282273	2907016	1658421	1775102	1687644	2807069	3026587	1707754	1563473	2417046	2179562	2144007	2081450	3687972	1008072	2420123	1421317	3358655	3193706	1760576	1692517	3495141	377536	1039249	856128	2186375	3256428	2781660	4591899	2681097	2044823	1971671	1863317	1982072	1526925	1198482	1046528	7370177	2994338	1940401	742088
1272	2188065	1553528	3650464	2673673	3655557	2341645	1361619	749808	968749	3387861	2644588	1801759	1780259	2151318	2877631	1281866	1839449	1188546	2767900	2641829	1643358	3878799	1793877	1906478	2608948	1775569	1959288	1868490	2821558	1533813	290007	810731	1037077	2538340	1099704	1874000	882894	1662616	2593630	1132502	1241662	2695943	866133	894473	620715	3617095	2203673	2781571	1065619
1273	1262506	1939929	2085504	3183233	1163290	3438825	1579977	1077338	1339477	380196	1635541	869434	1901429	1601922	3110292	2041432	1989687	1295984	2305698	1786329	1376490	1887142	1772439	1572936	2036471	2398720	2675132	1813449	1448756	2063037	394794	1567709	521242	1906745	1329253	1181184	1861075	2020351	1492844	2863681	1184813	1964613	734483	330710	615256	2680487	2936068	2135213	888744
1274	2948383	1977842	1991862	2221605	1695690	1573116	909206	662092	746390	2095281	1250265	1224637	2247211	934825	1569125	1048728	795997	1101581	2365664	1509077	1272539	2665045	1304695	1122114	4362989	3111820	0	1248208	1826743	1562376	673281	649625	844847	2027482	769076	3063399	2334255	1569315	1275063	790012	1584144	459078	1031622	1583518	750955	2427317	1776642	2048535	666430
1275	1736654	1524572	1353145	1829711	2191604	2012002	1142559	1229111	776183	2950168	1365803	1591460	1369434	2665201	1861244	1794990	480893	1592195	1413350	1326694	1915875	2525176	2135490	1426934	1551274	1705658	3903841	1070600	1581880	1249697	370961	636392	884835	1732662	1199964	1097258	2609196	1213467	3005213	1041110	2242890	979964	999282	724652	780049	2509526	2262011	2028958	715049
1276	1744842	1861431	2947650	5075782	1796882	1462290	914621	376988	480632	0	579009	3179375	1468634	1669476	1132138	1207356	1105500	1147770	1460549	1086987	883421	3013107	1244972	1511068	1471477	1994948	1530015	1707789	931400	1189459	271566	768972	571964	1436201	2433275	692379	971118	0	1747083	1882697	1208393	1357952	852838	884835	489122	2056201	2242970	1945569	567607
1277	836	0	2943654	2338665	2015156	3594594	1110895	830160	489198	1782865	1269602	1818248	1638548	1564014	1560270	2240393	1284330	854378	2009779	476311	1977071	2222004	2553677	1270847	1655409	2028524	2051560	1447072	1319717	944629	393685	813164	872386	0	0	1305677	2277748	2057118	1717807	1448191	2143853	1167550	809868	804971	488106	2099843	2736583	1841490	390459
1278	3269257	2455876	2082880	3316921	2821592	1863790	1746252	1519562	1649221	3144347	3755637	1083244	2054721	2257997	2629680	1726996	1996660	1537223	2022121	2407530	1648548	1905722	1740768	1865185	3706884	2461495	2170724	1519152	2236716	3779836	584178	1161460	1072286	2257523	3837213	1512839	2993510	3850026	1595574	1862378	1460227	2464190	1197833	1145057	1863506	2468622	1703538	1995377	1764115
1279	2796956	2223872	2853396	3147391	3129076	3467240	1370412	1569877	1869807	3332567	2342630	2718634	3359633	2802785	2935900	3308367	3149545	1945486	2389444	1816933	4094879	3410154	2499438	2640648	3328629	2053633	1854173	1671665	2528497	3716424	516656	1783790	1616584	3423837	2521172	3864741	3140278	3505461	3542876	3053992	2316251	3148507	1772778	1805495	2354987	2929420	3325352	3381684	2212579
1280	3126037	7352607	3847998	2273011	2454843	3390420	4499428	5367336	5094760	0	1877817	2700282	4783522	6339669	4801639	4376798	3955088	2917651	2340907	2382949	3593768	3359898	6949986	7150559	2460055	2863524	4331829	3235123	3456718	4530287	611984	2351527	2174443	2838675	3654995	4553886	3876804	0	3568664	5043847	8779038	4665598	2629698	4498777	2376518	2884631	3845374	7203168	2478691
1281	4501270	4677233	4563139	2099351	2806994	3334529	2445208	3578529	3249197	3885806	2204159	2695051	6516934	7991311	9027602	5860382	4161765	4044727	3861366	3551137	4346609	3355206	4749409	5579862	2870651	2800080	1856411	4044623	5711728	4474877	406625	2591187	2421599	3773657	4193515	4286650	5466084	4961745	2870574	7293462	5875195	5332591	2719435	3496179	3622351	8409360	4672774	5311915	6049121
1282	6598250	4479634	5415962	3924206	6708698	3815983	3688192	4483952	4201140	7020241	4244562	6644522	5706554	7490677	5237068	3853221	5177468	8855434	4321010	3485153	4857378	3148537	4945557	6689505	2979529	3671925	2549614	5815825	4910119	5367025	455927	5925597	4152429	3434284	5529946	4752579	4138575	8874632	3115007	8357173	6721258	11190619	3314412	2806292	3770728	0	7346255	5339187	3487047
1283	5977960	10757583	5340059	4406776	4432586	4130895	4854670	4223496	4405601	3853631	7807481	4059078	6362139	7331549	5575042	4959093	9177872	4452000	3515002	4913973	4403063	6822264	5992878	6622655	2304175	2526127	4299567	9380525	5978104	5229160	1471339	3475785	3314618	3532438	10720902	5020222	0	5688219	4447956	6853847	6173320	7397013	3850953	3504518	3586569	6332172	13327049	13121782	3945258
1284	5143912	5472747	4991631	4407378	4990074	9130376	3326075	3952078	3878188	4165727	4477415	6990825	10989396	6206618	6048166	5144280	6117962	4359639	3786736	4363617	4450947	3195550	6026340	5555741	2610951	2976427	2774918	5770311	4050808	4713126	0	3865769	3484322	5391694	4365921	9290888	5957066	6318440	3724149	7040627	5726880	5371750	3423291	4249749	3665246	11426529	6275076	6263162	3598554
1285	6093115	6356499	9993820	4973067	7343197	4755603	3452316	8005969	6765767	4683253	3868979	4130954	5349972	7122541	10509613	9913240	6528376	7405229	4436612	4085413	6794981	4488920	5092632	3992014	1950804	2548092	2321129	4028479	5422926	5621972	842479	2601099	2459380	3134760	5101614	4354538	8559432	3402098	9292057	7193066	5316189	5422961	3649244	3761689	6698408	5354745	6855767	7187501	3320357
1286	5376166	5593430	5470969	4965382	4179943	4866697	7901859	2844454	3637346	4521871	3566835	4712954	5757414	11356993	6432915	5601934	5320016	4202400	3488690	3876140	2670782	4913437	8083928	3631327	1821194	4047573	2023045	4023233	6505542	6457576	917941	3163460	2739996	6110121	4682879	4139864	3895092	3865877	0	6818582	5647114	10242463	3973201	2498518	2198595	5149095	9251140	6074466	3801594
1287	5115684	5241061	3751176	4760640	4599140	4494828	2718212	4509915	3614696	3215550	3243574	3901903	4938063	4852396	8073503	5727719	3935553	3277961	8418580	4117482	6424202	4693485	3708327	5458568	1459422	1537539	2430379	3278543	4532684	5375642	1120684	2308424	3169000	3710668	4695234	4281659	3348703	7654459	4983447	5441902	8349474	3519616	2858115	5251003	2426809	5474262	5442185	7082375	5552202
1288	6574159	4226388	4901037	4874958	8247487	8946362	2622841	4261965	3979249	6896788	6045230	7799238	4879344	5379808	7977	4047429	4157140	9382237	3707363	4201754	3935255	4974631	2691953	4556308	3367976	1535760	1598017	3056561	5007207	3998138	407784	2715859	4610995	2484864	6945541	6577501	2743381	3007399	4295658	4418087	6098770	4411057	2423617	2096311	2761135	10306635	4814328	5713074	1873604
1289	4427906	5129481	4368564	8429032	4124086	4811734	3299279	3427470	3847358	3923444	3754596	2749397	6901309	5135022	10298223	4456779	6579117	2470827	3459787	4488245	4398253	4823268	2982166	7202711	1404374	1175160	1379486	7807254	3673798	3365148	550539	2470854	1953588	6520343	3699202	3769837	3765191	3214368	3933374	4717304	4416148	3059695	4191179	1979128	2252702	4644730	6632001	5052848	2191960
1290	6598357	3970109	4657420	2853450	3373976	4247784	3479590	2867922	3811292	2870833	2791921	2740697	3433657	4672621	0	3617172	2939836	2958879	3029381	4465064	4305059	7009423	4020418	3076722	1577522	1076710	1256190	3123441	3277237	2918762	795308	3378652	1998463	2785147	3008786	3310151	6230116	5475251	5381811	3364272	4641021	6832057	2126960	2100163	3932359	5822011	7469233	9812054	2258144
1291	3463264	3450556	5276399	3825895	3578187	4277390	4471139	2416866	3352868	2876728	2254191	2809516	2650081	3709449	4620298	3107589	2861783	3222566	3866920	4167164	3871270	3971188	7026980	3997457	1267676	895670	1585044	3357084	4295211	2658259	907188	1551198	1986374	2680255	3147919	3321118	2667873	3013554	3002213	2493305	2661867	2325764	1874430	3915577	1912969	4760118	3795232	2624923	1648972
1292	3065118	3791352	3917283	8645428	3616798	4363453	2278774	3993887	2383020	2968045	4833493	2581275	3448042	3848398	4697346	2501269	3354420	4230078	2715443	3539615	2866986	4369677	2731945	2626212	1156740	1100788	1452752	3473920	2316471	5378099	628897	1741860	1955049	2480291	2380244	3205415	3289941	3221637	3022654	5266091	3585124	2055315	1710207	1257422	1851823	4231271	2824708	3124625	4601182
1293	2926875	1950058	4294442	3693973	5497709	3670922	1332590	2006859	1921878	2258698	2480034	2974030	3903163	1931631	6322714	2241150	2819005	2707634	2158906	2744495	2142454	3629861	2457169	2253321	1628487	2274977	2469071	3148752	2474036	2237238	652552	1419636	1390757	2220507	2111245	3015649	2503058	2285400	2619382	2398474	2776665	4702778	1422517	1155830	882456	4394244	4092620	3168923	1329627
1294	2653768	1791573	3106686	3040621	2900190	3385676	1365640	1309228	2261250	3831135	2623943	1797964	1970668	4678268	2729661	3885270	4331431	1316379	2320821	3845528	2015128	2691575	2046423	5445913	1685527	1404513	2034790	2341112	2712544	1867952	902421	1666920	1164662	4747470	2024500	2226270	2424124	2415920	1735222	1973370	1995744	1532860	1394845	1338488	1013315	3446375	3683536	6049488	1073180
1295	2553677	2805777	139148	2977182	2644410	2522639	2525016	1362360	1461971	2136605	2320015	4185599	1688344	0	2159833	1858841	1866358	1953944	3422210	3683675	2167256	3776449	4015532	1877594	2185737	2141581	1578821	1975813	1599955	2114988	237304	1145709	1242423	1419510	1811860	2070635	3792103	2220807	3981958	2699982	2546415	3294790	1438304	1771781	841595	3474966	3098884	2847373	949577
1296	3188703	1817746	3787761	3404645	2414329	2421679	1563494	1384746	1178229	2729369	2050093	1745298	4252582	3818102	3838187	1421208	1986574	2254884	3446963	1439771	1651339	2859556	1976046	1973632	1515456	3125757	2142565	2102795	3802622	1368168	208922	1291981	829250	2057984	2144711	2954638	1952864	2079822	2132261	1433238	2432125	2146153	1408137	828201	1322023	5197960	4259636	1989293	1069609
1297	1790226	772820	2171111	2617120	4130671	2390081	1421188	1859079	1090273	2001978	1355379	2262993	1444410	1752437	2174635	1416150	1762626	1577107	1901779	1335554	1751402	2019743	1316857	1568299	2358774	1987203	2461834	2719505	0	1229828	941180	773385	1584387	2282982	1121658	1243519	1763372	1160769	1980272	1601950	1914062	1927413	1441552	970462	762862	2848502	2223906	2836257	1627852
1298	1295825	1839098	3255561	5623771	2397274	1170791	1028958	1419079	1494454	1893033	2100420	1239056	1643348	2058045	1527793	1831416	1231952	1519818	3337893	2532085	1519298	2901678	1459665	1092038	4362135	2128782	4524056	1442764	2059930	3019884	312689	1604389	934164	1925736	1148076	1299107	2324404	2040224	1866951	2010569	2331474	964533	1205268	781679	1275167	2968733	2285217	2324338	819498
1299	2200474	2647859	1993189	2066416	2249487	3430632	1056010	1055062	983981	1739472	1842272	1335159	1608126	1597155	1438717	1717768	1115390	1257237	1988520	1185104	1368699	2049132	2497693	3726176	1802702	2550480	2065212	1489741	2745273	1111139	239992	670962	721005	1347149	1557673	1847452	2466889	1974569	2264441	2046245	2006553	991252	963735	999409	613577	2766737	1731531	2001941	655710
1300	3559585	1338251	1925898	2582529	1704514	1422298	627221	1147158	14425	1611575	1755528	1498887	1689975	1485396	1705692	1446309	817797	2441436	1642605	1207053	1249259	1981553	1629610	947117	1794395	1788163	2201461	1261849	959223	890429	361694	1071225	786568	1231218	861624	652779	1024687	2904086	2000757	1304302	2656239	1360147	769977	632761	1086670	2496971	4200222	1105560	555174
1301	1771973	1117714	3014313	2582102	1743160	819001	2062419	768862	1041531	1033284	1585720	1522740	2201428	986327	1599623	1454681	2181850	1256190	1570739	1059236	1421273	2537764	1664860	1363147	1242004	2469927	1907111	1365838	935009	2202956	219514	916479	725032	1774937	807607	2046430	975795	1078246	1508200	100265	1096981	2856300	871427	776760	737731	5260759	0	1582599	462628
1302	1725467	1830457	2499766	2133174	1866714	1596442	915324	859882	897824	1328870	1248989	2559237	1850660	1445085	3075522	1793709	1300371	1276729	3627687	3209182	1525793	2009094	2934181	1749062	1081256	3247740	2094866	1276191	1958309	914761	518355	1076031	628921	1393930	2121049	1040837	2323684	1686416	2819839	1839717	1338777	1784173	914662	934678	0	1856145	4953566	1312622	628068
1303	1815486	1307059	0	2392590	1907601	2418735	1249905	633478	1146104	1601362	959542	1086174	1090644	1475976	1638636	911149	781903	1078399	1046032	1603566	841156	1567472	1714773	1303819	2984886	1826210	2263959	1570229	1403820	782074	194707	632843	459499	1303299	1065017	1039376	2990863	1477609	1745001	1321988	1786542	1273517	753951	1572686	864215	2535984	133731	2138587	1022656
1304	3263244	2198924	3834342	3195316	1689475	2230582	0	1756628	2689948	3461933	1685462	1950201	4493739	2384370	4187112	1403066	2680678	2413024	2192071	2674142	2314512	4755908	4989545	3469033	1646213	2594957	1876461	2440522	2003402	2820478	518587	1110530	846997	1994319	4042993	1981718	1914250	4600122	2272497	2080065	1874174	2630634	2030322	0	979489	3078601	2276004	2324715	961657
1305	3336222	2846899	3143169	3005151	3255987	2464569	2776893	2468683	2866248	2428830	3955829	3010622	6219926	3013386	4578646	6999423	4422886	3009145	2315873	11168	5324551	2401486	3351972	5272149	1948409	2566246	2469911	3435801	3820063	3675224	650447	1767835	1996919	2941209	3554624	4320008	2255208	4112867	2329536	7834488	3702106	3005170	2848756	2804413	2725287	3643532	8706713	9308976	2878194
1306	8607704	7164753	5286571	3687272	3766887	2705598	5129095	3525964	3332968	5474277	2344215	3984714	6559132	10733867	4550468	5559348	4476755	4141694	3944771	4435574	4070546	3189462	4470373	5419170	2164713	3130928	2743260	3075928	8748267	9176262	726384	5022181	2896381	7771450	5433382	5640502	7731745	5365074	2553726	4070434	10357409	5239241	3042364	3831461	3975990	4315531	3799398	6915383	3279789
1307	5990405	5554570	4180061	5082741	4400550	7011035	2955177	7137490	4866150	718	3580825	3265110	4766021	7337406	5896728	4777931	4499060	8328833	3349977	6903857	4981085	3208693	6048907	6542105	2741040	2760486	2635437	4852292	5817680	5711757	839165	4120545	5520966	3296387	5397827	9103658	4348668	6139363	9739768	6067024	6694171	6660571	3684623	4076585	4028229	4337450	6944294	7707326	3534788
1308	5267605	5470127	8113614	3215539	5913101	4512729	3477347	5275880	3493450	4649962	7737908	2489399	5949332	7721520	8233564	5873882	4817409	4386459	2993056	2943511	5893982	3641641	5177413	5548507	1985606	2622951	2507198	5628839	4875597	5333356	595237	3419046	3269991	5133227	6304013	4907624	5300439	6449043	3682474	6384171	6489081	12577014	3326799	3238897	3942692	10392898	7509623	8168451	8811710
1309	5171586	6127308	4904086	2620343	10531524	4907305	6658610	4508499	4624758	4718937	3737373	7225889	5459372	6338808	5942988	4173307	9187931	4145930	3583970	3638431	5149972	8127771	9843899	9081710	3949808	2827212	4270234	8695786	5176847	4585088	755246	3518571	2923377	3945815	5587851	5487487	5371153	4654581	3734352	13253231	7377076	5828198	6380250	5968804	7363484	4065491	8274478	7632376	4431857
1310	4240883	6265565	4625699	7853718	5517279	4794895	3312556	4826862	8995448	4206123	3547070	4779452	10600369	6004613	6573201	4568250	5244284	5734905	5964457	5448866	4507749	12821	4567517	4938724	1828509	3021046	2308498	5491000	6183016	6138901	587507	3430442	4859983	4903630	4618982	6007951	5763847	5243053	4036030	6539852	5097056	5881095	2833317	3410059	3861251	5648102	13197768	8915654	3414062
1311	4718734	7122869	6242395	3501760	4732856	6413847	2968146	4124751	4185926	8659183	4036016	3497787	6889794	7814198	5092829	10644408	4168384	4385990	3781682	3897106	4158052	5229934	4950053	5556125	1512708	2144441	2503411	5734549	5730574	5422265	1197740	2646225	2463305	3029214	9291759	5230820	4680556	4286438	4201241	5411010	5424000	6522502	3074157	3633085	3089992	5967950	6021946	7059986	3989906
1312	9364220	9226606	8550035	3665085	4533281	5946054	3223421	2830032	4418358	3588288	4944090	4551955	5806629	6505740	10686180	4281719	4566866	9200499	4112661	3880863	3633538	5180102	9879194	4156758	2332076	1493379	1769937	1142371	5283757	4585750	600765	3003117	2275723	3025214	4183129	4934816	4746510	5475278	4515929	4674023	4798351	11546279	2300408	3479651	3470593	4862416	5118617	5495230	3448625
1313	5719175	3705621	4625612	4141835	4367834	4862033	6893306	6640968	4267058	4236342	4620293	4484509	5381064	9210858	0	3749411	7281522	5139921	4099468	4496289	3795059	4453226	3855026	4608708	1962801	1494826	1831313	5335847	3948164	4795271	516118	2724717	2979453	3374659	4061723	4807619	5074270	4449357	8231033	4035231	7632517	7674	5227540	2528953	3195657	12125834	7055827	7063770	3384520
1314	4134449	3358890	4680740	7860681	4231022	4707251	3811060	2152459	3292052	5492200	4977585	4013650	4402778	4770248	4741618	3038729	4968387	5927217	3474247	4095870	7030282	4456346	3461466	4226584	1633446	2916744	2013115	4878300	3247550	4286548	495741	5063649	2032201	4917618	3266858	7143869	4374114	4417124	3547308	4703567	2955843	9177782	2091639	4493092	3058016	4648014	5928258	6298819	3209132
1315	4197180	3585972	3546978	5076188	4505942	4355556	3239348	2824020	2882286	3710595	3654882	4310346	5118235	3947445	4758886	6669483	3151980	3320287	6268592	5945796	3272789	7522202	3158147	3972303	1444048	1051511	1259096	3181768	3876842	2877169	1068483	2520275	1849252	4092507	3847740	3906747	3641034	3913645	3105863	5138336	3750820	3952661	2352829	2017206	2366996	6179456	5709074	6091628	2459551
1316	3493154	3058934	6047011	3976399	3344690	3848740	3681543	3301076	2276635	2869937	3917285	2930575	3832160	3690859	7092927	3170270	3246720	3135009	3268388	4377755	2672191	4362503	5019971	4240389	1108266	1009377	1234029	3041466	3945537	3230782	671723	2537511	2825444	3137264	4402661	2465719	5436602	3362489	3552568	4889039	7647684	3351875	1873423	1972648	1878881	5796439	4876309	6084081	1943082
1317	3653131	5530041	3625673	3179915	5073369	3225053	3036044	2819182	4443915	2544747	2877929	5611038	6549559	3495782	4608387	3841136	3182313	3036911	3500979	2860506	3982425	3856863	3129007	2803032	1703285	1226916	1540731	5954066	5594984	2600708	625582	1979126	1462015	3721423	3148413	2241911	2383535	6383204	4138181	3662539	2968056	2977812	4174385	2812392	1787465	5609648	4654584	4427277	2311134
1318	6190063	2995830	2521897	3155636	4674294	6688630	2852267	3108638	1774237	5984567	3330907	2723557	2421798	2884653	3416434	2712109	2731039	2782626	2510091	5304463	3098271	2000420	3421487	5484199	1183280	690318	1551574	2753267	2603761	2721708	541113	1461066	1113121	2466184	3061038	5494579	2982819	3236645	3518564	3143606	3688528	2341739	2047078	1254797	1371030	4549856	5435825	4958950	2195820
1319	1920011	2222332	2614245	5700549	3448321	2830350	2006290	3209797	1522285	2609026	2907349	2660388	2048213	5033798	3846284	2698398	2015456	2804515	5651456	2451472	2880291	5264700	2985330	1566644	2194964	3138596	1493120	1648631	2137138	2170453	546626	1350077	2028799	5172737	2707117	2368909	3325004	2012184	3121721	2555396	2277714	2542373	1165650	1290813	1153244	3905715	6828475	5319102	1338530
1320	1910215	2280587	6048564	3211676	2909971	2973998	1196338	1085517	1617491	2638911	2702218	2308184	1847446	2421070	2052591	2763077	2136868	2259107	2195653	2496815	2992996	2356473	3604090	3818315	1785736	39105	3557369	1943879	2044843	2398341	399404	1273745	1097018	2111580	1946858	1822149	1883173	2070202	2451524	2185569	1722501	4129317	1065936	1650547	1311627	4972224	2354234	3413205	1638136
1321	4154332	1959793	2576576	2824191	4675604	2813541	1576631	1013852	1422626	2828825	1990203	2205325	1306760	2095341	2213897	1970465	2517843	1756236	2203048	2798620	2148162	2252493	2055277	2308611	2341381	2949429	2377171	2047853	1994777	2253901	464718	941155	1097934	2079289	2504065	1296866	1907840	2124367	2925491	4691934	2326683	1689476	1082079	1172453	743543	3983452	2823706	2499909	1386844
1322	1768048	1665672	2517706	3571020	2829848	2083073	1129285	1810146	1305780	2688750	1571669	1656195	3450324	2057389	2152193	3831367	2383479	1361429	3617167	1474182	2193145	4637145	2429502	1771637	2871461	2505032	2494798	2314638	1350226	1420785	325429	1788726	854890	1902648	1608875	2660372	5221306	2280371	2394050	1871408	3064765	977403	2024404	1365542	865877	4241158	4366475	2062440	996845
1323	1878381	1963937	1662756	7514562	3222309	3663909	1220106	1434793	1479964	1735258	3960302	2595215	1524586	1453919	2111091	1796196	2265761	1573821	1323260	1537848	2534926	1625121	1869770	1841973	1706177	4712182	1989189	2745847	2971565	1518171	465624	816386	1674911	2984590	2209084	1592643	1011540	2669607	3591869	1584795	1786195	1511875	1092369	725642	1413190	5080412	2006588	3566083	906680
1324	1969341	1610879	1819891	2661934	2083384	1940219	1844136	1193140	2194855	1708762	1372165	1111571	1233345	2093422	1934644	1485870	1289589	1279787	2101679	2016910	1310666	3531902	2145460	2051715	1670702	2235168	2526428	1499004	1453396	1861555	284290	522520	677562	2606613	1495703	1237973	1648499	1198906	1560498	1208641	1333735	1969199	978044	1116451	499285	2950790	1641146	0	1283983
1325	3282958	1641020	2161863	2528689	2069250	1923117	1036883	718081	875030	1823367	1779543	2165543	2132183	1814907	1467694	1305709	1508956	1575626	2495583	1593001	904271	2850588	1468399	1433725	3056860	2053870	4014116	1682817	927720	1194407	390873	601976	535008	1900946	1230786	1487187	1587946	1745218	2177976	1461204	3146763	3365158	716219	655859	460535	1765269	1956295	5082547	570241
1326	1537344	2054253	2001704	2706724	1983597	2363786	1165682	1373277	650804	1856530	1740450	1871550	1710909	1322809	3415415	850069	1952890	1582257	1431812	2192985	2226552	2575122	3670131	1751071	1225293	1548191	1835711	1681691	914427	1222840	354387	1544398	1179746	797282	1302905	803012	1584891	1614783	1750053	2295456	1689810	1687447	699307	1236200	748437	2147523	1357493	1840630	1155937
1327	1715125	1741617	1091225	2928450	1565899	1604999	503690	1019030	690957	3403118	1659485	1657080	1344299	2489621	1665683	1664893	1067567	1739752	1564689	970436	810225	2536026	1587422	704574	3355549	1744464	2208414	1459297	2313638	1028476	244793	0	548736	1520122	1387882	2529793	1211143	2729928	1630830	1330860	1375745	9974	859353	846337	506454	2383197	2275115	1831401	1882
1328	1649580	1686884	1375539	1621660	1977811	1884076	1846545	970656	1312252	1627341	1452399	976484	1088427	1745562	1240623	1029277	947379	897960	2400222	1345255	1469042	1772527	1608348	2523301	1526064	1989834	1956701	1216695	1739034	944685	554207	1082789	1458643	2195693	769020	1052623	3143766	2096148	1326291	1059612	1432576	3289095	1107023	792628	758238	1615525	4804946	1074073	1095711
1329	1893690	2254750	1945037	1889148	1133781	1198441	1203219	1485580	1015489	1303209	1787104	2537280	1656445	1301285	1851163	1052920	1361563	982632	1915749	1399526	2121118	2147540	2177615	1765397	1330131	1474112	2184644	1568928	0	1940027	352988	943800	415630	1064023	810738	1241491	116833	1555174	3182065	1642654	3102284	1387901	773048	700595	830660	2850024	1370573	1848847	1070302
1330	2680545	2678579	3206067	2004541	1319802	2103278	1959097	2092657	1628954	2828575	1220210	2252046	2892719	3672536	1999674	2799958	2307301	2576331	2109758	1332143	2005936	2508917	2728148	4599448	1194257	1779364	2423400	2138259	2352549	1959886	383821	1434580	1066991	2887729	1232691	2282797	2171086	2742378	0	4862042	2253173	3842690	1169425	1985716	1268172	4886418	2373143	3657005	1416446
1331	5744839	4563687	3302262	2369435	2963625	3086029	2300583	3194536	3269270	3468849	2122152	2417124	5908195	5258046	4180439	3949451	2925244	2677132	2560244	1932997	3129704	2544543	3250004	3682681	4053855	3995931	2553719	3618648	3408511	3129098	358225	2144149	3237143	3182718	4129435	3173190	3469509	3460928	5160328	4461054	3670099	4056628	1741947	2146017	2415169	3720345	4092247	5930684	2643703
1332	5714899	4227658	3153241	3524895	3873491	2748337	3487592	3197537	4572994	5128248	4106294	3657338	6077293	6192986	9428806	6980572	7428525	8660638	2437346	5670475	3268462	5671718	4435932	3820036	2329628	1918140	2405832	3109170	8974592	7367572	815999	2342607	2581021	3332885	9512061	8490972	4210049	3585652	2345151	6790442	4656406	5180236	6303097	4495947	4271517	4187263	4691346	7282438	3769224
1333	5114415	13267642	4337945	3606452	4284312	4158408	3621904	3898392	4920008	5873092	4834376	3991187	6868534	6225046	5726939	5841495	4757806	6288611	2992523	2670844	7672793	0	8918498	4993991	3154965	2266901	4747877	8076451	5103744	4684958	477370	2961524	2875803	3501791	4591759	5158903	4525180	4973075	3994548	5874232	5696275	5143474	3755488	4166633	4450531	5699770	8049729	5608032	7880259
1334	5870552	5855556	5830204	3568284	5538754	4789318	4005813	3839628	4388358	3171538	4792077	3827905	6688963	7110250	6916814	5853413	4912819	5724802	3385092	7011228	4256440	5145793	5789913	12300579	3266349	2977648	3323587	4806089	4257135	6403967	571977	3153201	7262568	7351370	5318392	6478389	6820405	5039702	4200300	5636650	9175611	7896660	4624665	4115161	4012271	5263102	7695125	12802404	3535138
1335	4921687	6301602	10519026	8150606	5970059	5833795	4025878	8045551	5755050	3435108	4288092	4597063	5988029	10621640	10293114	4756678	6007124	6328656	5006568	3387779	4870880	4962710	6253027	5033515	2460359	2705188	3029300	4497554	5637804	6667988	603288	7097676	3022496	3515893	5152980	8546147	5643209	9436800	8917722	13625364	7575482	8872773	4330414	4344953	7867050	6121667	9026550	6399773	4149915
1336	8604006	6640564	5418255	4353970	5492770	5568781	7999858	3980575	4620679	3580046	7801092	4568369	5854738	8498668	6553821	4950437	6131618	4902109	4583225	3944190	4939355	8141644	6376319	6551403	1766885	4032671	2782283	4422966	4988719	6302412	638881	3154574	3324267	3732186	9985880	7192595	4956268	5821400	5043735	5651314	8201896	7270074	3333261	7851030	3587638	6395969	7318456	7069397	4149912
1337	4333097	5873174	5131877	4019678	6765588	11392704	5577588	3676245	5206168	4614096	3418572	4865068	10881358	6661053	5608969	9700817	11448876	4186037	4502672	4666322	4523966	4270988	4200672	1272	1784119	2462365	2712331	5747877	7808135	6178565	663733	3208528	3522013	7680663	4600439	6288813	5258679	5712847	4524998	5781126	6959702	6298993	3182736	3147423	3439233	12262158	14125862	5249824	4861615
1338	6034676	5813732	7576763	5823371	4760568	6180441	5660671	8382101	5831900	4306430	6444515	4625902	6091463	6496384	7220907	5892006	5398985	5707344	4197670	4184888	5265434	3566876	3806231	6921383	3081047	2466768	3547522	9508307	3660640	4922467	1350230	3790316	3440613	5153379	5653186	6756963	9801946	5485248	4693186	4819028	6927480	9936944	3907115	3811234	6348574	4859999	6655760	5564215	5037470
1339	5386971	6166066	5814685	5308064	5295570	4979315	4487954	4282492	4175571	3831795	3754884	8979879	4631089	6636563	5870760	4658416	3874100	4893511	8058950	8128145	3154280	8537810	4325853	10517723	2141488	1857134	1805986	4717571	7840360	4405020	825016	3474154	3609641	4747886	4468188	5691713	4642128	4511840	4865148	9842380	5385484	4470896	3298445	3220859	2414497	4917744	6415111	6952855	3085622
1340	4874678	5121479	4162939	4590788	9959782	5926742	3423840	3528000	3951852	8414881	3858858	4632937	4985275	9425886	6245252	4222254	4755314	9081788	4373609	3101547	7076316	3933630	8630262	3804433	1914424	1680518	1576285	3644298	5555680	4651492	1097740	3878968	2866114	3678638	3602900	5300773	4626555	3953992	5122525	5431868	4834453	4721607	3422813	2710089	2675292	6076805	5899744	12658565	4756735
1341	9679265	4272471	5384281	3388728	4897125	4878358	2921457	3657845	3300555	3753660	3109638	0	10007256	3527333	4962074	3115371	3689303	3546792	4386188	3953305	3716266	5635691	4272805	4080731	1068498	1307117	1409814	4500278	4755945	3393749	596003	2630737	2056928	3548330	5584182	4221755	4315676	3968173	4664693	4539235	8158602	4654458	3001524	3289107	4168774	6352158	4982698	5098378	2501023
1342	3905770	5473220	4868266	4991187	4440098	4949419	3476912	4397541	3232444	3143738	3944469	3288779	3469768	3575691	4288581	3829249	4819872	2017266	3335070	4485340	3271659	3958621	3589924	4008911	1181990	1718203	2106490	4346507	3553210	3297978	713891	2338468	2066990	4303463	4396158	4345642	3159009	3325225	3670714	4369985	3003263	4292124	2573432	2829940	1659175	7747888	8329077	4593732	1888769
1343	2753498	3734548	3937370	4030819	4122207	3737452	2993923	3236471	2826396	3598546	5178488	6387684	2898896	6923558	3526424	5964635	4259714	6079942	3144137	3832725	3131679	4613093	3431648	4566637	1403389	1387968	1036946	2969056	2855531	5440497	302414	1703941	2018189	6580945	2857146	3216791	3496531	2795682	3653197	3468102	4071463	3524509	3041249	2367757	1720291	5680757	3376130	3334616	3571944
1344	2911517	2378738	3828047	4792103	3786464	4016295	2374197	3267869	2502877	3509454	2949637	2121862	4613540	0	5250271	2738311	3662040	0	2759470	3360030	2347950	8174048	3624033	2692777	1319324	978790	1615958	2410182	2731239	2921426	800862	1598513	1900949	2728591	2560019	5260394	7023557	2513410	3255413	3999977	3123389	3019827	1542496	1967343	1668638	5441835	3667825	2598196	2119459
1345	6368606	3152574	3860650	4637076	7875376	4066093	2045159	1700882	1933429	2884747	3699157	2427678	2630038	3466191	6858601	2780080	2775312	4030002	4121169	3118288	2264697	3435887	6162464	3341627	1090459	1578096	1323234	2229264	2535753	2462568	697195	1928409	1583012	2651731	2529104	2645416	1997426	4365525	3302468	3057281	5506793	5899513	1598763	2200449	2968103	4456441	4132115	6452009	1152288
1346	3164448	2346779	3498168	7879098	2399057	3061445	2779427	2058439	2894126	2093313	2135916	2208714	2079638	4687386	3139794	1814283	2149177	2490803	3437787	3230280	4188076	3473512	2079705	2552469	1567695	2361462	2261234	4629344	2758043	1769110	400183	2194516	1677550	2373829	2937948	2059450	2577287	2814936	3336218	2764860	2678903	2434632	2834877	1457162	936803	5339213	6080675	3440288	1211759
1347	1437313	2484460	5154777	3175384	2358424	2683021	2409791	3019867	1284806	2278085	3338837	3060784	2374186	2155098	2741216	4786592	2792069	2333346	6002020	2382572	2308420	3302858	2401135	2497510	1930350	3122160	1866274	1740075	1940222	2616129	623837	1223995	2591944	2906143	1543022	3258700	2218777	2232753	2435409	2048197	1533847	2804793	1630613	1939598	1282419	7342078	2317008	2516487	1590300
1348	2266137	4317155	1588110	3240404	3600753	2979402	2067347	1437328	889171	4297993	2167955	2673733	3644664	1640195	2112052	0	3775114	2060119	4532	1690839	1869935	4224318	2924990	2094552	2761674	2596291	5011209	1811804	1983136	1766179	814744	961519	1092679	2954620	2148230	2819515	2490193	3192272	2484133	2672627	2326965	1864180	822882	1045206	750364	3194543	2579678	2506394	2018007
1349	3684082	1564677	1820003	3878906	1966352	4414353	1705478	1205713	1994252	2061598	1401377	3028259	1862123	2622906	1360547	2133883	1982499	3397416	3259467	2779168	1335118	3319114	2344868	1726544	4396688	1903505	2463598	2351622	1821141	1421713	281118	897037	785250	2334277	3352673	1596575	2746831	1675805	2342812	2947749	1500310	1528218	838130	1010580	1101618	3696361	4596744	3079926	1209765
1350	1378476	1481921	2915501	3641414	1995825	2612177	1016405	926253	1228199	2452726	3112001	2151177	1365474	1863758	1893629	3128029	1968185	1190521	2059107	1597466	2232422	2736926	3104280	1905971	2059926	2090842	2592113	1847874	3784198	1575497	486083	912812	1255298	2795130	1316546	1739367	2716781	2044966	2211207	3001918	2519164	2866507	756752	711356	572631	2598200	2713827	1785260	1017690
1351	1494602	1287662	1376496	2661426	1336989	1663875	1045050	1807266	910463	1622816	1969545	1553304	1460899	1454112	1850436	1052102	1878761	1864249	3629090	1140578	1821726	2084787	1946527	2146406	1958290	2070542	2327963	1831351	1649455	1853027	191690	1429130	909372	2253395	1226412	1554913	2049706	1305335	2098354	883588	1895444	1478221	1589301	1600644	981101	4420932	1180242	3241902	909442
1352	2282047	1931217	1368207	2676284	3811421	2480957	2165829	701097	713150	1870358	1439950	1150432	958317	1568849	3749229	1537047	1751495	906215	1681571	1279151	1480911	4030309	1416924	1264336	2549959	3504847	1680321	1468153	1689241	1426219	669117	831110	1089092	1811644	1280245	1240257	1163942	1255975	2194177	2708080	2870590	1045098	938498	930822	486529	2883201	2146183	1756313	910985
1353	2239811	1281864	2859516	2867115	1324630	2187516	832150	935617	1229687	3060125	1721014	1651874	1945247	1137196	1535417	1482777	48018	1288959	1467620	2564636	2927587	1708955	1505035	1538113	2032081	1884919	1662151	2312181	1521981	1487410	292445	606418	800639	1517083	1883494	1137074	1915178	1740335	2130644	702818	1861476	1492462	764549	968296	1525346	4068483	2913429	1923676	837846
1354	1558512	1642104	1776011	1240421	1410563	1544928	1057030	1276884	1510106	1007396	1721323	1158719	2042623	2018124	2094166	1388885	3366725	103217	1314565	943493	1389655	1173003	1695110	1520597	2245221	1560774	3290028	811843	900696	1547004	481730	1043014	953283	1974143	1052285	1562468	1780403	3890745	2436580	942932	1328086	1277420	977500	740138	728261	2662064	1852599	1559499	1587258
1355	2484423	1380101	2380445	2204450	1554336	1513094	937363	888974	877952	1380355	1532610	3035993	1461908	1975464	1389717	1415776	1038740	1416787	2107187	1230080	1591692	1706071	1408992	2458216	1570133	2331102	1515581	2903508	1537623	1053725	366090	655476	964120	1206625	988546	2677833	3812801	1435038	2903018	2920236	1317318	1231957	711970	1206438	63973	1659946	2364377	2354477	549145
1356	1643357	1536722	1704796	2694550	1629740	1676651	1663313	1106795	984199	1589926	2036450	2281	1771263	1208819	1700535	851442	879771	2209330	2110082	1665532	1694956	2008939	0	769586	1404886	1554767	1193398	1433843	1369868	2124116	139050	1167003	954562	1553286	582236	1208322	1388026	1101084	1350851	1107943	2953681	2430519	838822	893840	1030591	3279026	1937350	1136382	1308315
1357	1868545	2488151	2008223	1099236	2423638	2067119	1562620	1925403	693065	1739655	591046	2967191	4562741	1619582	2729911	2554306	2953504	2047055	3589232	2917204	1480753	2519872	2826638	2286093	2641799	1694505	1557267	2803336	4641842	0	327286	840327	1515890	1395295	1423482	2273803	2302528	2118240	1622878	4265340	2686548	2372414	1579075	1515667	926652	2156673	3319480	4148961	1204452
1358	3431300	2655204	3196338	2043680	2004839	2473226	2421148	2512724	2323549	1603301	5162686	3322048	4832866	2887777	5976551	3555950	2726958	2881603	1950647	3025729	2454258	2971692	3289268	3190943	2083381	2631820	3123034	4434207	3950037	4255272	961286	1888224	0	5208257	4394742	3031318	3805911	3706822	1986061	4372204	4776294	3519720	2184230	2140407	4250290	4008645	3590085	3776894	3091451
1359	5129057	9981323	5898592	5475577	3410867	3612549	2965529	3024665	3294783	5537695	3146500	3335200	5660966	3732763	4504633	4553914	7369743	6244537	2938993	3064359	3046695	3291644	4810256	5105007	2368166	2543794	1808040	3356393	4018539	6154967	1061096	2689522	2546749	2629304	6449837	3593597	4469529	3358355	2871713	4534022	4925498	5886412	2369187	2182078	2962354	5059979	4657272	3741593	3632708
1360	8537897	5071461	5103590	4817395	6068212	3827208	3966698	3708597	8106584	3220329	2767531	3006749	5330596	13543403	4820882	6162863	4724950	4816908	4152526	3631713	8318118	5239675	8421713	6241214	1943571	2914578	2803042	4395544	5326945	5056613	593512	2672398	3520493	6598828	6762216	4493357	4653810	4466844	6537715	4782451	4961343	6229062	6786918	4237545	4526517	3761115	12592226	7570329	3678937
1361	8492869	7232085	4296837	3533834	4327844	4034812	4239299	8053491	4193714	3507417	2957663	6617571	6775714	8799544	5690355	6685088	5207701	6519077	4384463	3007831	4513256	4898229	5417735	6852471	4039545	2654171	3249801	4739446	4184092	5248477	580551	6642366	8347821	4169146	6407618	6691291	6318087	5607700	3601646	13817576	5725737	7143023	3860629	4202737	7380966	10206362	7359989	15647533	4075005
1362	6719324	6242499	4950862	4021922	8157298	4736272	4116276	5559465	3794320	4660912	8489607	3861121	6567290	8745866	6786797	7325782	5891576	5488457	4525352	4503800	4866964	3968896	5465940	11784188	2623353	2751134	5322266	6208770	4466019	6299720	722409	4125106	3865662	3637998	5614439	12605728	5012818	6573254	4519860	6159358	7350182	12001899	3482316	4325750	4631694	5533260	6624105	7489906	7649139
1363	6366474	6706053	5473861	3559914	5806659	6378514	4482997	4852459	4420752	4581494	4145836	8425038	10927156	7274279	12976871	7752373	10595975	5855980	3567007	10025718	4245046	7193611	5533895	6162776	2576339	2556421	3204793	5084522	12496098	11589535	534160	3883331	3209814	4308094	6481874	6478628	4872370	6775076	6327407	6632462	6544258	5942999	3541878	4522702	4899763	7255763	6789950	7993812	5318206
1364	6238102	6219276	5740105	4864305	4768278	5116066	4684173	4846733	4915880	7353753	4664888	4903758	5115755	5979247	5877807	4697310	4658616	5345456	3630095	4265376	4482064	3801836	9281770	5934628	2783089	2355358	1152817	5658994	48375	4100414	758581	3863402	2986776	4556096	5938651	5653918	5634800	6300227	4129146	6633080	8033364	5518914	3740664	4593340	4102003	5365097	8957529	8825342	5036035
1365	5062530	10873132	10021095	5314266	4003023	10085045	4543881	4671053	8138490	4535770	4098827	4275281	9788440	6079610	5534867	5105020	4760219	4631074	6392938	3831955	8833194	4187349	4934642	6487395	2190478	2568444	2034422	6704508	11550901	4063270	1350398	3027812	2484827	5200725	9833952	6171813	4941954	5102400	4222338	5720551	7066088	6611429	6266366	3448991	3867460	4525086	6521039	5880462	3119127
1366	5424206	4572295	3878248	6498511	4512156	4373474	4139853	5001978	3950175	5308459	3860933	3997080	6291011	6342199	4481830	4719165	4359174	5261408	4478154	3378170	3771131	6853956	5926307	6579686	1729389	2301952	3436482	5403873	5034547	3937860	659438	6061276	2081242	7257638	4330301	4047840	5061078	6142512	4493453	5945464	9709301	10832239	3469216	6183869	2994798	9361192	12250688	10874059	3090948
1367	4301081	4627552	4177960	5731745	4571556	5360262	4493746	4905371	2506782	4750041	3386880	3834068	3125286	4798457	5227740	5696358	5317259	9801095	4849325	2827620	2502017	4779606	3585357	4057518	3597859	3437048	1745969	4674657	4361446	5162983	588342	0	4596150	2785488	4231867	5382398	9823672	4755365	7539080	6238932	5361673	4565473	3102655	2816981	3561845	5664148	4902786	4292894	3307416
1368	8911456	4859794	4940659	8220969	8668699	4312331	4234514	4289166	5147701	4277843	4017193	3840822	3190238	3360143	8316207	5469115	9427336	4445267	3762079	7112283	3911477	5413424	7286968	3238577	1393357	1322429	2209898	3737283	4746856	4389488	524465	4119751	2274676	3373384	4625207	4402125	3576154	4569869	3658645	4342846	4532245	4811574	3668891	2516329	2583827	4488592	5305619	5994438	3081656
1369	4261398	4251199	4297999	2844403	4732170	4076162	4347539	3138601	2414919	3374447	7236265	4487955	6946392	6615861	3752266	5341782	4273907	3946811	6169302	3258223	3643768	4713751	3350701	4028282	1689454	1865143	1211273	3852037	3661935	3427862	609702	5263788	2001162	3316751	4004976	4462619	3919239	3823162	3760515	6467791	4733454	5035752	2323681	2134509	2663062	4943727	4984829	5932880	4886781
1370	3213442	3456942	3405852	7609274	4685710	6532977	3178660	4334046	4368750	3152281	3656989	3394458	4418156	4177009	4010956	3507783	4615	3618078	3067849	3305860	3452965	3884452	4906751	3837001	1613444	1280077	1412855	6326259	3391002	3116102	934057	2224824	2303854	3166180	3092841	4932304	3475905	4107407	3862386	3710661	3919402	3776453	2257448	3759762	2336662	5089517	7104519	4986810	2189557
1371	4312683	5643024	6460584	3342220	3758911	3066048	3541943	1967682	2161510	3043836	3583912	5569911	3359535	3464884	3755797	6325840	4483123	3636526	2965500	3579908	6843695	3510148	3626703	6976906	1286271	945698	2397032	2253154	2328251	2622410	449746	1597305	1537265	3118504	3741486	5266800	4057002	6409296	3690339	2993859	6621599	3891604	1808415	2107154	3296786	9877477	3689185	4557726	1940551
1372	3463336	2413438	3003960	4550610	6216949	3540165	3152316	2075583	1977379	6394615	3271084	3114464	2663819	4519280	3484290	2175450	3700756	3816474	3009643	2916925	0	2726651	2889655	2266466	766514	1022685	999648	2408711	2377137	4295108	606403	1261187	1520339	6470305	6357761	3764346	3511166	2063605	3405757	3114551	3424378	2690623	2725737	1625197	1511477	3929009	4741825	3198987	0
1373	2687240	2358753	2663815	3306021	2266455	2698282	4604587	2264119	1420313	2381799	2945890	2663138	4607258	3251000	3808345	1933389	6367038	2373920	5879584	3294362	3421100	2352323	2684568	2889489	1813917	1418571	1200940	2777533	3654097	2563259	547269	2576120	2132733	3286460	0	2373564	3128199	3580391	2874133	3157489	3074720	2792242	1929211	1349805	1135794	2952754	6651784	6731895	3666505
1374	3764102	2470199	4167867	6024943	2540819	6424277	2434392	2092347	3310700	2202205	2636176	1826121	2550969	2537429	4772749	2505758	1445392	1941995	3311641	3129234	2368113	6144063	5097272	2586443	3848805	2991177	2513308	3035627	1541590	2117154	651365	1042280	1028306	3173882	4229488	2926020	3403387	2412107	3453260	4536987	2253566	2562935	1816128	2292162	1098612	2947213	3174417	2463043	1522273
1375	2535157	4180724	2498675	4110363	5491078	2009152	1461854	1881269	1564888	4823912	2344357	1604749	2195076	1726871	1732602	2693482	2043473	2466628	2137505	2963906	2453529	3243515	1507212	2180197	2078289	4321221	2434138	2385476	4795259	2274373	334590	884780	2066559	1730737	2327494	2705519	2180286	1996444	2223018	2068148	2342877	2799436	2038227	844929	1690756	5517757	2380889	2246532	907809
1376	3688128	2482007	2614959	3047783	1996912	1479554	1769487	1985154	1040114	0	2622686	3216471	2002316	2156774	1438548	3094688	2960307	2139048	2722782	1752404	1534946	2736607	1744865	1209601	1942192	2273223	1950985	1478414	231915	1927338	682132	1999144	870166	1802810	1784176	2819505	2248093	2146888	2530138	1779557	2296996	2011505	842560	1982081	629247	3149821	2291804	2492219	928905
1377	3035368	1800643	2035501	3974422	4596903	4404446	1279204	1445412	1155480	4316721	2278778	1685935	2032899	1856025	3708500	1675826	1510266	1298113	2016074	3567699	1820068	2485615	2346403	1279935	2110747	2828321	2937434	2893169	2091826	2024959	353570	959515	1155070	1279304	2056533	2174140	3131761	1918490	4283653	1841479	1474032	1545053	1270819	1012878	687926	4853013	3672960	5087324	1106431
1378	2092829	1359033	1260393	4097351	2148257	1996796	1050972	1212467	1390237	1960800	1723994	1904771	1547975	1949947	2344523	2114442	1650309	1637939	2157332	1972090	2589059	2165792	3199362	2476951	2031256	2878008	2843497	1404929	2295352	1915077	0	879437	785665	3073229	3251194	2368472	2114735	1748643	1681290	3251124	1645387	1808962	824945	969962	1141815	2464524	2292399	1919248	1305177
1379	1816313	2393585	1407728	2601613	1672528	1530129	1146797	1131254	1127236	1484514	1559200	2181261	1738287	1253963	2171140	1241127	1146332	1149517	2234132	1463478	1258976	3891014	1488893	2245092	3787311	2816973	2425669	1449214	2789167	1207549	611307	925361	538302	1352062	1128700	1603453	2299728	1949627	2192214	1258916	2973104	2615950	1192487	866359	557382	2840289	1834575	2330444	688352
1380	1177701	2069638	2522993	4278486	3044992	1943934	1160295	751107	1013002	3199109	1476356	2257994	1287195	1262242	1790154	2692977	1980085	1440965	2835653	1219227	1577301	2162236	1520500	1210547	1954642	1958367	3055429	1264740	1450687	1447011	290308	708701	726784	1341460	962586	1552638	1049728	2649053	2376775	1354444	3110062	1117452	573783	1153127	897263	2367752	2103238	2225504	927279
1381	1652335	1410172	1651293	3238516	2808403	1928635	2265714	1693304	1674241	1958105	3035154	2125086	1422048	2168145	1472119	1264932	1592316	1199172	1537399	1457545	1694899	1745298	2073390	2841844	0	1783254	2261404	2266798	1330983	1011624	549983	1618979	825507	2676612	1377800	1267110	1744412	1475697	2925235	1576943	968086	1412410	974523	536188	940018	2406109	1437457	2029660	1454398
1382	2256112	1725201	1824492	2780639	2471996	2644771	6099	916118	468616	1878635	1615013	1431964	2128912	1219223	1689434	997003	823658	944466	1685037	1562632	1615523	1743311	1117009	1447301	3078940	2029395	2117507	1933091	1788666	1695893	257814	1083376	762080	1167697	1267930	1164671	2367923	2889121	1804684	1590600	1431457	1152880	606339	1344442	792679	3630860	1490997	1946592	725707
1383	1831101	2532493	2984337	2157385	1263561	1128421	1367691	909471	375832	1281690	1706883	1603922	1311622	1401572	1704842	1111038	1930884	1164671	1922251	1813944	1117638	3719925	1920280	1612765	1151200	1527590	1822596	1053833	1026853	2346886	189724	603955	109965	1336577	1007988	1677230	1334994	1095131	2138549	1178567	1393635	1524039	1208462	805503	827290	1862949	1643031	1582091	606936
1384	1847665	1630106	1492586	1779850	1011351	1325440	1387735	1219222	821292	1430056	1540275	0	1348243	1844979	1187906	1802014	884567	1243358	2133368	985621	1642866	0	1946289	2415355	1151278	2563027	2908501	1011759	1283735	1187236	461806	973564	965167	2930507	1213809	2139721	1715866	1406323	2072235	2544204	1344925	2467299	859881	554193	611539	3684455	1369151	1674337	1798276
1385	1464920	2216548	1824175	3068066	4263798	2800740	1271252	2294117	1369187	1984056	1441400	2217680	1198483	3008613	4947781	1510755	2098333	1304122	1490811	1499294	2337385	5283028	2827963	3207408	2690630	2002649	1731003	1593131	1509605	2763772	367274	1648260	1143215	0	1429675	1592341	1880630	1321110	3488222	0	1693084	2035381	1275114	1461867	1039226	3137868	2571734	4282568	1719846
1386	3638557	2840820	4219751	3003014	2980930	3441219	2954642	2319636	1594486	2395981	2051603	3093101	6806348	5101257	4578408	3620303	4665507	4220372	2004796	1630379	2816210	0	3872250	3880232	1038058	1959636	1748490	3676997	2960494	3044358	399243	2386416	4084898	3905547	5000804	6034670	2417830	4749629	2597423	3624611	5171717	3421584	1842882	2870986	1545755	3881344	4151302	4691769	2381004
1387	3156448	7472751	4676736	2663969	0	3537970	2372493	2198892	5651342	4348742	5052201	2489646	3883495	4642951	5035998	3720368	3985521	3534577	2793353	2467829	4175338	3272194	4719551	4138287	3594978	2431491	1658401	3130159	3108588	3212376	412354	3675156	2661893	3778424	2966116	3059524	3899114	3536696	2699892	9795975	4600230	5501520	4578901	2812209	5559181	5264495	7562086	5303324	3436293
1388	10142894	4935323	6173174	2717910	8863825	3592900	6581879	4099044	4492714	4918365	3395837	3426471	5250687	5378511	6097503	9240360	4314400	8674337	3515930	3335319	5473554	4251950	5152952	5451776	2106171	2967268	5030576	4414255	8588301	4111875	1202254	3697482	3257575	5606182	4973278	4600672	8168382	4622685	3518762	6573240	4798920	6974898	3031289	4000012	4284608	4440989	6742875	8406960	3251347
1389	6475318	4632345	5189464	3356960	5103681	3916680	4513096	4104394	4860353	4426048	5056301	6374476	5891476	12302787	6789641	5553353	4674167	5597587	7774141	4738007	4505130	8237153	4858511	5894142	2317089	2361464	2994211	4405815	4499429	9703420	750450	2727507	3524686	4665077	5782640	9619846	4313724	3638960	4110004	6989434	6082063	5969113	3247808	4153430	3995747	4184638	9977416	8935214	3988197
1390	5273465	6717115	6099636	5366584	4893616	4333796	4382510	8337279	5569136	6087529	4155194	4253961	12107135	4806523	6120002	5653563	6368171	5835374	3310008	5139022	0	2950897	3682785	6091551	4846289	4527755	3192180	5263304	6015589	4038247	0	3102152	3630518	5242436	11137699	5620996	5074982	4643022	4245445	7756382	5680839	11084373	3894807	3917655	5064319	9700056	8159157	6961632	7027803
1391	6023812	6209498	6176989	4353499	5859728	9064648	4403978	4415076	4906406	4277720	4613156	4456219	4777308	6298317	5484340	6151752	11970800	4697259	4003430	8340901	5449669	4513803	6911808	5510863	2648493	2956456	3122136	5612589	5713314	6544153	1333999	3681285	3229255	3579972	5226803	5669846	6587552	5535118	5647199	7916026	6709317	8130687	3989769	4859320	4613703	5610621	8006545	12675594	4488762
1392	6667134	11265267	5047181	4472760	6955263	4477764	4463181	4768911	4318914	4542413	4229957	4582590	5209017	7150472	5945813	3822320	6183042	6553826	7392898	4923241	5754176	3318638	6594818	6126469	2445977	2571059	3395946	6122132	5082397	4579941	658429	6208410	2899355	8444943	4892827	10036694	7342881	6096628	7704814	7403160	7847866	7100757	4585452	4935441	4260384	5225660	7626520	5649251	3906620
1393	6126540	5456362	5279779	8639901	4341880	4427552	4221241	4439969	4120448	4406592	3909827	3836369	12450133	11114358	6824840	9084312	5680460	5357783	0	4142244	10461472	3889254	9606291	5541689	2186107	2480154	2671001	5614566	5328995	4510850	579331	3964425	2978720	3609822	10250164	5883177	5906912	5675618	4519766	5846350	12259275	6877759	4045779	4076589	4013395	6339455	7067915	12207235	4022087
1394	4977914	5769526	5593278	4805345	7390600	9498396	4170014	4315312	4339259	4945057	6313825	9100374	4540131	4811269	10936900	4646681	6095285	10047446	4906792	3821700	5244421	7715765	5117934	5586946	1850105	2273811	2340536	10215543	10006525	9155602	475457	3129573	3264539	3358789	5311522	4608154	5891830	5932341	3908291	5007795	5037148	6584490	3854296	7171240	7014298	6357220	5969487	6182405	3736936
1395	6504489	5144849	5497525	3803253	5248054	4380156	3737589	7572599	6958480	4226438	4285459	3133631	5819062	3699364	5310736	3562895	5045551	3935404	4576872	3313978	4709201	2590481	4772181	10533785	1385827	1665501	2056156	4135733	5821935	3828030	1173979	2305145	2939486	7135981	4342851	7216126	6286800	5326724	3921538	5771611	4221405	6137320	3694462	3459768	3182577	6845236	5378246	6615347	6675560
1396	5023877	6213108	10325694	4543823	4255714	4429557	5929080	3444625	3705439	4168772	3679723	3642772	5941103	9886877	4039611	4349593	5006327	3168090	7933455	3323539	3846187	4278019	3419641	4485090	2862426	1965974	1952262	4103129	4661714	3878792	443365	4362069	5208634	3580025	5031444	2819420	4159763	4260893	4164731	3562710	6890042	4394797	5054048	3373228	2926772	5645944	11328586	6796361	3162717
1397	5848338	5775287	4778852	3711138	4266951	4406494	2905584	2754774	3897244	4124113	4551437	4177466	5207205	2540331	9230090	7785679	5437198	7176427	3359059	7228126	3792472	8286752	3826625	3870243	1145860	1582324	1829068	4165304	3892409	5325009	705510	2229059	1822528	4222466	5448487	6326272	4247976	5235174	3597350	7925390	3839560	4832384	2095254	2985215	2934483	4757414	5990241	5711056	1764423
1398	4832760	4493063	5408296	9721842	8788918	7469755	2985625	3647869	2548565	3876754	6583342	4645875	4215495	3819513	4139165	3866491	5359790	3353994	3832939	4520662	3058549	4016418	8049905	4556486	1280213	1594817	2337219	3519873	3470121	3584681	1173682	1959395	2657654	5316379	4574642	4524477	4248089	4882297	6924421	3650917	4918214	8036977	3056112	2601336	2427279	8575889	4871394	6488059	1980510
1399	7744260	3739252	4624144	4277049	4254097	4859083	5727343	3790001	2545377	3037362	2738511	3506163	4433673	4860875	3624967	2870055	4750022	3210844	5003877	3227302	6230006	3668888	3412084	3428707	1256717	1273237	1188002	4092877	3911054	2882201	542314	4088232	2224922	6649532	3956649	3507420	4317795	4427139	3091629	2915858	4000743	3211183	2199581	2237013	2381533	4967484	4060591	4794933	5441674
1400	3804275	4307624	3069742	3417640	4769586	4856620	2650684	2995835	1954690	6268725	3641777	3898784	6129878	3536422	6282429	3909550	2835538	3100949	3831764	3078046	3084898	5080814	4101638	2542547	1975539	1156741	987794	3560857	3212102	2650368	371	1319784	1747008	2868143	4541180	2907379	3560232	3510307	3353675	3287831	2586584	2809739	2126388	1807302	2185400	4229276	4050461	4107833	1985761
1401	3142943	3480991	4768617	3606853	4600619	3173120	2081225	1922398	1852090	3349461	2838001	3734249	2087835	4098025	0	2926748	2554846	2910114	6383340	2270386	1602437	4278721	3388982	2560855	1195846	1765056	1231059	2413223	3748713	2501566	1123047	1678459	1236259	3446833	2807047	2939054	2870620	4340628	3453822	3235223	2820827	2564949	2356399	2742073	1704035	4612181	5187420	4274064	1716990
1402	2762860	2175230	3758689	3335224	3279995	4691593	1810185	3333163	2309309	2455571	2428388	3282747	3884912	2401564	4263968	4842009	2101872	2362019	2440354	3180014	2357999	3685077	2568331	2926656	1277143	1246071	2729612	3118882	2070713	2169809	130	1628388	1553549	2268204	4859799	3545057	3313374	3009683	2829966	2998411	2668089	3321557	1760919	1129257	2209201	3559927	3310761	4256567	1428501
1403	2302045	2605168	3027758	7466472	2195903	3420752	1890003	1921626	1989763	2042994	2941012	1904095	1886895	3050018	3957088	2899197	4837642	3827196	3296491	4284754	3902465	2826022	2805107	2058629	1280950	4206234	2247808	2964408	1831320	1925540	810425	1531567	1669381	2180314	1654319	2580392	3242078	2402481	2841845	4065863	4010419	3259857	2790379	1398193	938070	6909755	4656276	5891585	1245608
1404	3969962	1942709	2294835	3707062	4938038	2259212	1522581	1302753	2781493	2646071	1810411	2181520	1716234	2107427	3008716	1940021	2169932	1766401	2978759	1720247	3753653	2911114	2481413	3601815	2757991	2061746	2977668	2697632	2509362	2534329	307840	1563247	1299429	1744603	1715808	2477546	2937594	1980808	2312633	2345187	2190543	2770702	1006643	1005222	1130262	3557339	3435468	2658618	1682780
1405	3877356	2985743	2685373	4694300	3153552	3407302	1713159	3746650	2036124	2770277	2550838	1960968	2818362	2173175	6342820	1773736	3039249	2696783	1955481	2145263	2351917	2793070	2518134	1670934	2238597	2944394	3298261	1682677	3507967	2403517	314104	1535045	2583981	4093266	1746176	4526371	1749336	2293963	4890070	2440129	1306423	4037527	1125010	1784260	2444959	3693552	4194050	3229462	1566926
1406	2593847	2035227	3230069	3087276	2223625	2331901	1633075	1191378	1121588	4574017	2834894	2122868	2135070	1396586	1269050	1469201	1874990	2385148	3225010	2302819	1805076	4402524	908024	3250567	2474752	2366366	3223544	4182933	1714910	4208260	949675	2049582	912915	2592312	2559594	1394865	2646869	2229762	1964096	1906293	4174070	2595906	1386965	1031554	1015383	2613718	2790916	1843663	1384271
1407	2295897	1928128	2638222	2962883	3644315	2259978	2234749	1108281	784910	1690160	2236272	2895251	1567528	2359138	1995624	1565544	1350385	1761237	2104225	1930518	1281926	2591660	2589070	1681310	2678214	2256029	2745413	1554134	2074253	959841	302067	837496	742262	1894700	1680102	2017526	3993293	2449885	2205149	1338989	1946324	1353040	1291503	1142540	877396	2729258	2257408	4043370	1570908
1408	1742946	1780758	3420640	2648050	1377465	2506756	804998	881821	1763641	1718399	1958079	2206363	1753240	3589979	2016235	3226862	1938753	2806910	2227557	2339264	1184752	2084222	1495298	1287285	2288391	1849162	1916194	1476691	1811595	1171819	257852	1031239	892475	2419189	1120731	2862800	1853211	2868873	1677391	2113821	886186	956054	1062629	1600329	462950	2117307	2091536	1875938	671442
1409	2394188	3152059	2411005	2292775	1909166	2225530	851068	946071	1158747	1629635	2487015	1284237	2045896	1210999	1781687	1445682	957362	1534468	1397051	870326	2304294	1506766	1599421	1815344	2041715	2283099	1589941	2215662	2835533	1343516	343848	715769	452493	1702199	1048677	1917841	1191923	781206	2201802	1707949	1447589	1392223	950032	734198	868899	3832187	2360325	1809036	1023841
1410	2125286	1243041	1632526	5064112	1919093	3352509	892018	1537963	243401	1303182	2678093	2055332	2434545	1538361	2449423	1343347	823541	1348911	2170158	1284217	960400	1520955	1082746	1492151	1568352	3149181	1809096	1230904	1141833	1253209	269035	730727	1025376	2115630	1524034	986726	2922195	1463541	2264423	1214158	1744648	1637731	896189	796167	512025	2077649	2028700	1798377	680473
1411	2465203	1529937	1763007	2731914	2134803	1572942	887362	986460	1050279	1586036	2253092	1474113	1563731	1692134	2337277	1490588	2583229	1263019	2164357	1747842	1335741	2316187	2068721	2854972	1675171	1569072	3243672	1278539	1488520	1304231	361198	716215	681262	1315696	861853	1081207	2265286	1720782	2674314	1697003	2402446	2220442	1023949	8544	1608392	2223489	2362493	1858710	785897
1412	1843878	1109694	2748556	2337947	2061915	2312721	1210171	1169247	1288189	1647238	1056651	1621234	971340	2412869	1639453	1589332	1210162	701896	2781190	1672665	1472563	1758592	1671504	1301119	1619874	1467910	1835474	2462466	1205192	2587658	267367	853121	432791	1363035	1332403	1832943	1827425	1876428	3122345	1675775	1106224	2201734	1400779	1317962	723314	1185132	1927230	1782460	560756
1413	1790214	2586409	2447225	2095002	1118471	1973307	882109	839797	847875	1834102	1530762	1433505	1301119	1340941	1433647	2271213	959134	901429	905993	1043878	1001122	1796673	2570615	911691	1659506	1327382	1535976	1472454	2443325	1429267	243505	1199956	569249	1139690	1282664	1806563	1189358	1953805	2123077	2117926	1401268	477004	836159	804797	639846	4043120	1773703	1825155	988749
1414	1813597	1388370	1539	2400048	3075816	1325970	1130202	1014140	1083042	1827128	651480	1393566	3327567	1185635	2680480	0	2878235	1205825	1259019	2388524	1983286	1770253	1227799	2015465	1332209	1159711	1566749	1510906	1350701	1670753	305526	529716	842023	1377257	1341141	1559019	1919509	1498786	2222670	1491209	1562650	1456572	965202	670907	939780	2298201	2288176	1800890	1078469
1415	1687217	4316187	2726356	2092506	1617019	1644548	1341519	1254084	1466720	1754653	2051511	1653530	3042339	2058614	3286468	3828904	3056585	1494723	2305456	1130851	1853344	2449923	2777864	2163587	1170109	1427807	1158245	3364505	2574374	21831	335194	1033529	1164954	1501456	2765557	2449645	1937941	2005883	2183599	2934397	2617715	5572274	2322416	1680556	1266050	0	3216149	2912746	1767622
1416	3216807	4514198	6560312	2971236	2552392	2414000	2053392	2064463	1984954	4689109	2516652	2063417	4237183	7324026	3470881	3091896	2901241	4142572	2410299	2203010	2373799	3111474	6007911	5849071	1893508	3363009	3378900	3715501	3864217	4111155	671723	1792614	2046859	5287486	3370584	3537052	3220199	3161819	2335757	3618119	4848118	3499103	2548731	3895576	4713441	3914399	5818680	7247937	1754455
1417	4263101	3952178	4218809	3975009	2475191	6640726	3396190	6161904	3402662	3089306	3451509	2485143	4747640	5955334	7898739	4843481	3987136	8519134	2454319	5059821	6513864	3273038	4254520	4693645	4671069	2165047	2463405	2960397	4864882	4080455	453012	5630709	2723882	3618696	4166184	9225719	3178680	3740927	2310541	5014344	4770240	4554533	3207361	3483825	3389508	4689800	5630732	3648086	6074344
1418	7784290	4434429	5534982	3406525	6656125	5375625	6622511	0	3814283	3400459	6169103	6708604	5858753	5947276	5796465	5775149	5040802	4702275	5360237	3396143	4058577	3153760	6194786	5507476	2298010	2045304	2506031	3482870	4992932	5961144	476683	3042914	3515985	3873483	8672815	6898472	4162257	7671708	3352303	5137710	5661893	4739658	4304560	3623359	3406432	4556107	5187422	6182738	3274951
1419	3853076	5154228	5978195	3818010	5612871	2714655	4766497	9677575	9458598	4209035	3801539	5101317	8808458	7530923	4364967	6223459	3665162	4574814	2768216	5424063	4326220	3642027	5357510	6112230	2752842	2175438	3047702	4927682	5089423	10915893	641998	3424516	4062426	3496694	5190851	4901140	7684302	3594281	3022945	7293510	7848009	11301506	3630153	6880924	4081864	10485114	6726388	12140595	4203524
1420	4292179	12679365	4601248	8208319	4328028	4255925	4674087	3507957	5476714	5103797	3743144	5353588	5478333	7020835	6294452	5726483	9136384	5635564	3645125	3372437	4946581	7049794	7327427	6285109	2770913	4827917	2688376	8970768	4714550	4797758	1199203	3700062	3495576	3973210	4470451	5695745	3958611	4266553	8033421	7147005	5596909	4950088	4040335	3893571	8144689	6350446	6571606	7092378	4666934
1421	6927789	6144032	5232495	3239898	4782398	4621294	2920475	3450642	4689462	4155013	4585212	5995511	6809738	6093855	6255515	12484983	4412883	5863372	3265147	3942444	5766441	4063766	5711364	5552043	1927476	2065562	5397420	4688999	8721383	6370618	747248	3511944	5992418	6318193	11971190	5888563	5168054	9381853	3452459	8206031	6011838	5934588	3761837	3464261	3682908	5069464	15203927	8197324	4092721
1422	6397550	6754573	4884898	5123434	5984574	4842768	3565838	7145644	4475636	8156078	5479653	5587503	5234259	5266011	10712714	5752096	4212734	11285446	3614379	4954961	4803535	4585009	4984098	10363482	1919558	1864474	0	5150318	4656759	6526273	536460	5736446	3051913	3587794	5672939	4969058	4437799	5275413	4222943	6299771	10127044	5820977	3865911	3234665	3418357	4676540	6437726	6785803	4059918
1423	9079159	7157238	8894338	6427774	9536772	4402900	8177467	4166408	4014711	2964639	4740924	4970761	5522108	11941059	5535188	5119535	5323228	5642714	3457591	5067638	4642641	4964078	5587712	3995020	2154473	2509060	4963946	4674461	4797730	6302648	1141695	2947980	3147512	4691821	5993322	5885546	8783110	6743419	7664362	8567538	4679642	11306704	3408953	3654156	2906698	9264793	5447802	11425950	4871924
1424	5152150	7192274	4557034	314961	5985866	10004137	3672940	4719326	3850586	3769542	3764734	4367282	7070334	6050575	5806064	5822271	11462602	6030811	3690613	4144984	3974233	4599178	9599607	4314804	1763267	2082791	1899510	4956866	4927161	4079129	534455	2599153	2776219	4225409	5113123	5148711	5468869	4904599	4395555	4757361	5157119	5668839	2982479	3294259	5650533	5668819	5864715	5712701	4378151
1425	4715888	5101116	4187331	5197908	4347224	4377925	3269513	4054028	3839442	3180556	3234218	4743845	5176523	5020140	5095785	6302942	4796470	4912390	5681108	4375382	5049033	3692605	4999273	3782816	3215750	1425484	1689160	5031767	4173244	3502525	1461643	3040770	4250470	7675869	5293925	10217920	4702634	4191232	4368664	5162778	5610901	5390216	2989575	5599368	2642122	5544383	5511470	6711699	6096219
1426	4062256	4489605	8043188	4414374	4130151	4349584	3966096	3569952	4950578	5286502	3869339	3631691	8672673	5687780	5005558	5125210	3312174	5091057	4257738	7237495	4866536	4202796	4418318	6971704	1211677	1399898	2014201	5500556	4142760	3219708	564123	2943722	2304036	3365331	4200658	4777615	6196556	4003472	4782327	4346036	8581283	5674231	3047047	2218409	2919846	6605444	10149750	5704028	3789039
1427	7462553	3046341	3969605	9873924	3881873	4557948	6232065	3201400	3319315	4681593	7228130	4089518	4028916	4058607	3770579	3809636	4472825	4167277	4864154	3532902	4137501	4569944	4533263	3726833	1487736	1482793	1337901	3623117	3841518	3406595	559136	4528019	2301729	3287763	3378638	3941619	4289957	4594008	5794156	5214362	4359518	5652142	4901708	1992408	2989418	4723180	4394773	6457798	2396424
1428	4835978	2136421	4486357	4591389	3413669	4910090	2749937	5503904	4859197	3887690	2767810	3006723	5065783	6104785	3186465	3581904	3492236	4041985	3447574	3411005	3305108	4010682	3205428	3447679	1431121	1313967	1787319	3555738	5939190	3507005	617994	2399163	2001329	6176031	3713504	3795955	4594293	4007961	4581080	4423208	3904521	4284664	2495323	2113872	1788887	4499501	4238669	5127443	2360128
1429	2965876	5687847	4025896	4484343	6058578	8759714	3615478	3162254	2037698	3818701	3140927	2652837	3484627	3027693	7701961	3111826	3320505	3437406	3598281	3822493	5949534	4780601	3112052	2648066	2947653	1247167	948035	3740084	3961383	4833755	382656	1848914	1827066	3246912	3349555	3437527	3800188	2587237	4493018	6729307	3447853	4555937	1877390	2431786	2736012	8578704	7179536	5185487	2782068
1430	3283610	3453698	3577291	4255204	3340654	3834730	2083114	0	2629296	5750019	3091381	3049268	3283982	2437202	2	5503227	5817038	4347834	3751946	4991667	3155203	4388804	3316744	5904271	874643	1894143	1342388	3053633	3217878	2402152	818275	3872252	3158036	2945021	5588955	2876650	4763120	4167746	0	2631823	3042383	2846113	1672061	2280398	1962704	4807307	3414817	7116588	2479260
1431	3183137	3151592	2714199	2474159	5725219	3091359	1806895	3039276	1785142	0	2774784	2428316	2244958	3677728	5956468	3319314	2647646	2518929	6480179	3494520	2363389	3591258	3519303	2742195	1321001	1530252	1902229	2812289	1942057	3139485	522820	1374865	1255722	2666799	2229673	5339506	4390051	6082883	3690535	2327495	3436180	2668426	2770854	3130257	1853653	4167349	6876535	3178314	1768505
1432	2514289	3170458	5042119	3265040	2793789	2553834	2635343	2618663	2116784	3856645	2929860	2930046	2595828	3521089	2622440	2248749	1626932	2821293	3192837	2106408	3497367	5892176	2569489	2130212	1826089	1528687	1476260	4675037	2001723	2381458	483747	1554317	1092750	2679323	2163005	2994320	2620422	1747456	6017299	4294878	2056184	3287471	1526513	1159196	1453610	3685526	4768917	3165530	1722227
1433	3140851	2604180	4125011	5634223	3454083	2949764	2044848	2660327	1824202	4516401	4197567	2867891	2191001	2936736	2423251	1883938	2789929	3026212	2865469	2263038	1670573	3132050	3617260	1568308	2001775	1643118	1700159	2429385	3533723	2137114	466755	1486621	1590773	5059443	3694473	2134757	2197228	2490605	2075727	1421652	2632483	2537846	1287000	1404107	962962	3620564	3792257	3009126	1318073
1434	3649621	1873208	432386	2513494	3261063	3525893	1470628	1367870	1046338	1558502	2957911	2249869	2431640	2678449	4014945	2379704	2998413	2419286	2871514	3090677	2169005	3991353	1799510	1774173	1725067	1933308	3745321	1862241	1957346	2460637	310613	1580780	1604708	2183434	1532128	2114871	3067315	3228196	1917933	3081835	2144629	1823722	2350141	1285166	1662330	3555403	3811904	2904613	1259798
1435	1784082	1376790	3509748	4708757	1886516	3634683	913239	1462574	969825	2306564	2650680	1720185	3772526	2907253	2604653	1656022	2403351	2647558	2331248	1975768	3534740	2416927	4328145	2247837	2003074	1785409	1935326	2893374	1521932	2002380	397284	1260948	922485	1017957	1602568	1993524	1454260	1695911	2189198	1961494	1988479	3724970	1261626	1224567	866675	4843441	2129740	2246725	1720099
1436	3773703	3713100	2721113	2260914	2237149	3077193	1246604	1589000	937765	2079460	1891129	1588539	2043360	1832167	2379627	1460075	1472336	2356700	2025332	2079825	0	2917202	1771364	2049675	1900149	3196154	2452117	1785014	1794418	1706203	262888	971989	1014562	4007185	1626963	2994899	1772289	1648723	3615869	2253722	1889367	1442512	1174525	862725	954310	1668504	3198135	2167922	691435
1437	2608804	1235982	2113825	2385040	3141205	1945150	2107203	885388	1875349	2086041	2467743	1762527	1580284	1491954	1477282	1750032	1648097	1883134	3573551	2342398	3118455	2511427	3244560	1451979	3344705	1657974	2121182	1261785	1985598	1866754	688119	1024796	882459	2062076	2058501	1504450	5398100	1572999	2148501	2735367	2995745	1631390	1288945	855840	973840	4489309	1888676	2381080	1686822
1438	2006119	1833818	3156836	2879777	1895275	1853539	1158125	1267693	990886	1725777	1660142	1879457	1612128	1557464	2662241	2878637	1627113	2112119	1845543	1396091	875588	2576832	1886346	1357395	2042572	1469604	2292048	1569709	2263338	2129225	456569	1046963	1398723	2062613	1763598	1855504	1717604	1822410	1520999	1533895	1577765	1697151	1020809	941769	809852	2739950	2040917	2993017	781679
1439	2448825	1496693	1658324	2594628	1709521	1717040	831772	1755334	590121	1826709	1419532	1835785	2471251	2280730	2230787	1803768	1211053	2324228	2009625	2010863	1337277	2786454	3106581	1577657	1424126	3382148	2609208	3138438	1524482	1658780	454893	912302	657209	1859056	1687264	1179821	1460674	1444664	3505224	1952194	1399525	2711998	948238	1467184	781192	3115177	2540423	2324626	588346
1440	1921747	1410289	1799536	2844944	2065652	1401539	778937	726592	763070	1442540	1247116	2776097	1209536	2452104	1323233	30024	3170608	1004172	2191551	1221920	1458468	2417430	1717468	1220926	1464604	1101214	1793498	1258588	1537218	1594476	318450	732110	670560	1808689	1327641	1412409	1482372	1644761	1412	1905583	1556052	946002	948183	570493	698935	2964343	2720366	1636679	706400
1441	1536209	1593901	1979428	2766326	2310981	2454797	1147328	906485	690086	2661065	1831844	1266042	2602775	1545961	2075402	1683862	745935	2365868	2283900	1476886	1323267	2800962	2326121	1799647	1715894	1447834	2033831	1380747	899463	1741966	222352	933671	639378	1539781	813073	1286083	903428	1652710	2543993	1270603	1122256	1487412	960433	547814	591276	1707820	2714379	2930251	684976
1442	1570384	2717606	2230773	2349802	2084483	1137282	1338632	1009325	583908	1239856	1639156	1180801	1786293	1081578	1765491	1205202	994329	977379	1147538	733302	1285804	2101954	1588248	973673	1144884	2469747	1935598	1270332	1803473	1310079	236782	825555	537667	1363926	1702554	1283749	1261936	1746392	2754101	1394464	1072956	963957	762547	683250	1198430	1715917	1884816	1705378	806848
1443	1222382	1049204	2066170	1966069	1765302	1777661	819086	695579	1145760	1787817	2784069	1557686	1349645	1968970	1943128	3111110	703441	840655	2814578	1466438	3019076	3529410	1742375	1893645	2897782	1370267	1275619	1386841	1144968	1369125	237531	1009837	816453	1353966	1513832	1236993	3889195	1300386	2036584	1317943	2506108	1671055	805430	792460	644465	2071840	2600223	2269671	952900
1444	3314564	1290646	1179917	1941893	1655870	1915422	2347357	834002	1178857	1666029	1785713	1931344	1885295	2798103	2420368	801272	2321019	1431339	1541727	2829057	1536911	1510893	1448486	1773705	1079825	1089517	1408368	2131858	2606158	1114336	485970	1219769	797324	1158273	1705456	2644012	1439720	1867825	1821960	2364054	1051729	1524909	947770	732633	855028	4094839	1747438	1372834	1005655
1445	2003043	2118933	3093518	3295203	2058345	1726981	944248	689837	906170	634116	1983025	1093234	1881408	1677178	0	1202599	1206674	1465356	1456733	1369118	1388413	1890667	2328247	2847454	1203593	1090200	1088095	2671221	2284368	1316646	491226	1094477	1702398	1329348	1272515	2219702	1033707	1925728	1827843	2148397	1431480	1596935	847441	692178	978213	1487319	2917054	4362254	879580
1446	2194312	3207551	1298560	2260278	2436992	4277546	1230339	3688122	3383446	4073630	1948510	2239079	2105317	2097642	3071042	3621969	2315173	2647464	2008628	1671801	1602988	1717846	3218680	1703980	1637398	2322058	3405590	2941046	2858396	2521923	34528	1785420	0	1724968	5202865	3033988	2427184	1715458	1963740	2868698	1264750	2211941	2596850	1426080	2479904	1948478	3667300	2777659	1837978
1447	3013163	5675520	2685343	2051712	3200601	1760576	2342603	2294277	1811114	2781408	1791586	3710435	7131258	4178315	4409182	3351856	2919810	5137214	1806464	1771786	2741907	2056179	3703545	2978551	1477032	2573689	1902912	1994469	2559583	5416098	464827	1942568	3636040	5261692	3929862	2933254	4163748	2422873	2527887	3400371	3633598	6229143	2785323	2190475	2784757	3569824	3020565	3730734	2167779
1448	8196424	4811464	6832501	2209323	3487164	2702594	3297692	3246028	2931532	3600518	2390953	2809555	5818535	4706928	4847439	4546086	6636259	4307746	2840025	3339299	3119413	4118268	4190794	5279938	1982651	59976	1798111	3673010	3026937	3603437	871638	2709183	2548654	3093687	4728772	4915501	3530504	2826887	2798436	5281073	5025541	3935959	2210224	2960080	3390769	5517733	3542766	4921076	6544587
1449	0	4157569	3581339	2868211	5670551	3153687	6427473	3146103	3251604	2793397	3650681	3663366	7451905	11237901	6276253	5931453	3650829	4690867	3307345	7489849	3293998	5223730	4362775	5892802	2082234	2730187	4770684	4530233	3126659	3581521	372808	2886958	3312327	3516145	6591879	5167510	3180336	3364496	7587768	6196697	6189188	5490951	2279437	3391186	4032998	5208725	13120715	11117516	3716955
1450	10904878	9039179	3793053	2909569	4060080	7666515	4094836	8016560	4982801	4116017	4556869	3275353	7121864	6268810	6313939	5184854	4580251	4973135	5841367	4704700	8530101	3810939	4229572	4902352	1825963	4379802	2204582	4732846	5021480	4718103	507236	6217254	3852130	3828222	6405137	5379422	5465376	9135684	4109079	5640631	6348267	5826838	6246678	6200795	3973706	5203482	7791536	6476210	3531766
1451	5608916	5866216	5424001	3984484	4322219	5880762	3530943	4028064	4013574	4689454	4746062	7804075	4938507	6569672	6518361	9666097	12142059	11391641	3106687	3717532	4344970	5180180	7745829	6574184	4611664	1726186	2186632	4995412	7507761	5394557	757115	3259785	2816865	6749707	6546369	11491906	3459054	4735335	4387632	9815866	7331483	6364471	2971097	2287977	3292876	4374301	0	7294089	3246518
1452	5816974	5143285	6431084	5158448	6063184	5091966	5118948	3820492	8731692	3838322	3849112	4482646	7008858	6193513	6140629	4357152	6788242	6853036	3666939	4001336	4940812	3716745	4478680	6007163	2220825	2351211	2605174	4624554	10861299	10421403	1243951	3193316	5287139	4270314	5141977	4868658	4085787	5144972	4749109	5720041	9364937	7045251	3558829	6099206	3730068	6078818	8235305	5211138	4129520
1453	6672346	5765600	5172944	8331663	3659961	5183463	4185304	3784162	3540752	4070950	4787570	3841860	7149782	5459166	6577623	7306623	101742	0	3924496	4232883	4940961	4005023	4131578	6118913	1766508	2188476	4119769	8128582	4617397	4741321	674692	3029543	2633839	5973016	4846418	4816324	8595034	5027724	5466609	5874345	5868723	7368043	3615159	2823508	3331188	6847286	13452087	12421605	4996178
1454	5374976	5567437	5733325	3204632	8166056	4141467	5026321	4769714	3899780	6392478	4941594	3113914	5940781	4926581	6597968	5403539	10974492	5548411	4373525	4716317	4313505	3786885	4267180	4741416	1649825	3022032	1875081	3537150	4390235	3569017	459267	2715305	2256121	3246900	8271016	4623541	4931367	3176363	5448060	5243691	4685813	6564286	3223984	3904598	3703047	5814461	6249919	5884781	4865074
1455	3261038	4974500	5923473	4046513	4682756	4731436	0	3424370	3629017	2845178	4757045	3227447	4900050	4198248	4559065	3785903	5741198	5891279	4532407	4107256	4509029	4326106	7941278	4519549	1280576	1129322	1721210	3646497	4321121	5076749	541212	5871348	2792091	4480561	3214354	10034555	3387060	8138386	2916864	6255901	5036667	8732580	3276351	3205454	5559555	6042041	5728909	5193066	3782983
1456	7674444	8298423	5774927	3081532	5245700	4870579	3890985	7558426	3796193	2646556	4427288	8526597	5310073	4601893	10138085	4284909	4016764	5311929	5305977	6440780	4568943	3516145	4157066	7720744	2410170	1559625	1835821	3934430	4783457	3456419	535206	808	2664519	3581166	3944058	5080394	6480576	4868706	3336232	5110936	4303236	4503606	3160602	4219423	2417536	10436032	5664660	4910356	3647605
1457	3973469	3619118	5518458	6378134	4886602	3991831	6248120	4412815	4252286	4096692	4201600	3633693	4473217	9152125	5181996	7303591	3143561	9603408	4174205	3921880	4002976	4924439	3684739	3881546	1480271	2824730	2165877	7507392	4810331	5274790	495965	5712260	2667667	4049424	4256378	3686886	3486050	4854867	3956480	4094607	8830093	4901818	3339827	3180007	2417730	4218570	5781719	5182568	2651343
1458	3437428	3572008	5850812	3934999	4751009	4567495	2941021	3575253	2926403	4012120	4618558	3330908	7011860	4576274	3809059	3085779	6399992	3239195	3909248	5163341	3976801	4538367	4090809	2694411	1436394	1197912	1692160	3844661	3530582	4883517	578163	1767249	2269817	3483520	8292107	3939607	3357976	4212809	3533225	7844009	3990065	4412459	3030758	3989924	2313404	4858604	5063000	6468826	1904581
1459	4045505	3285561	4813512	3570873	3853886	7059675	2435436	2966402	5642971	7869112	3791523	3395144	3563907	4617839	4467525	3542527	3127351	3650671	4339834	3207976	3442110	6532687	4668425	6594949	1089017	1370783	2082228	3325768	3001559	3715599	618723	2408725	1955210	4043047	2501466	8332340	3835161	3405493	6370605	3838762	4889270	7065304	2749895	2763410	3388509	4869246	4646552	6093239	4518817
1460	3799931	3128682	4959608	2900779	3526799	4316818	2021248	3185433	2721841	2505294	3355369	3278533	2842047	2813967	2736729	4646429	2933473	2868373	6362761	5263408	2121572	2770135	3346703	3027875	1603969	1302791	889552	2546233	4079176	3045046	895668	1753674	2003432	3098031	2622779	3551081	6360288	3088880	3192550	3432622	3431332	4081852	2577898	1965725	1392893	8578623	7810561	4678593	2144344
1461	7276584	5641460	3191313	3866094	3389815	4303150	4995446	2306619	2881071	2133597	4023820	2879259	6465443	3324280	3510596	3551823	4063089	2449522	2803581	2741092	2983268	3528162	3312148	2384115	1120926	1142890	1850565	3791465	3261429	2948258	368281	1506547	2144788	6065758	3060049	2516674	2649272	3344636	2505663	6094736	3895317	3124044	1850469	1863663	1721374	6085623	2841723	5579233	1575640
1462	2700260	2809111	3330608	5648941	3428955	4610371	1940082	2348565	2173112	2486798	3038994	6277433	2545150	5278673	6835081	2909842	3513708	5308498	2938244	2740485	2415248	3088773	2733936	2192211	2210669	803319	1130197	2248564	5236563	2625236	409491	3191413	1653078	3024160	5784172	2491859	3051179	3343409	3052818	2787716	3918163	2569938	2885560	1465557	1782124	4310356	3289862	7066583	1805395
1463	2310966	2954604	5000868	3332297	2895573	2823279	1782785	2547975	0	3043591	3315755	2120996	1887603	3364749	2414676	3956072	2779955	2394991	3170228	2513270	4506561	6808435	2342588	5070761	0	1343495	1722283	2892540	2655685	4084836	340519	1220269	2443282	2577177	3153467	2742871	3852900	4943975	2694283	2623076	2667142	2389039	1631349	1330953	1686752	3376791	3322926	3178812	1168521
1464	2783377	2697887	2800639	3920088	3188905	2616377	1913924	2653947	2178036	4741522	4610182	2669330	3876000	1661304	1985253	2081504	2929235	2527558	4788589	3716412	0	2658772	3688840	2341683	1661198	2597539	1707708	2476305	2404172	2606566	375319	1514496	1264030	3143338	2620416	4437349	4029863	2471340	3390680	2877468	2445329	2678397	1633649	1161947	1274853	3600856	2996167	3046610	2446519
1465	2393327	2071782	3032395	5241889	5963097	5361019	2537628	1929550	1640667	1639191	1962422	2861946	2160341	2948663	4318747	3028403	3978680	1359527	1957879	1642278	5062371	4509999	2779987	2522197	1605673	1711026	1675593	2497255	1690605	2150970	227178	1403757	1590627	2120338	2253412	1799336	1901596	2238381	2853369	2122891	2315928	2352790	1489416	1783519	2118380	6079975	3383897	2935757	1133191
1466	2934798	2689140	2184785	2675250	2806750	2675287	1333283	1388589	2034970	2541258	1540806	1645588	1899949	2253700	2165114	2040971	1339363	3944025	2134312	1789982	2022895	2635020	3122467	2393855	3559278	1456273	2289154	1816866	2212152	1756952	235210	1918258	1148377	1932474	2015175	1900974	2013270	2695744	2416734	3381010	2451636	2280642	1225941	2291831	1253316	2855908	3289473	70422	822785
1467	3411760	1940997	3677717	3403546	3188588	2176403	1720089	1342165	1668480	2731777	2229411	1927641	2095668	2027055	1740495	1959843	1542626	2625094	2013423	4144020	2251122	2321280	1697163	1684352	1696935	1807656	3112095	3445223	2364511	2122198	479972	1416508	860753	2049159	1639411	3047911	1877993	1579456	4739087	1285826	1804345	1830599	1447077	912022	922929	3384825	4801111	3139311	1659282
1468	3062984	2062134	1567201	2370959	1389781	3718809	1304122	1380341	1005240	2638536	3398641	3348148	1228150	2152243	1668317	1791110	1410581	344036	2709267	1724240	1896318	2126442	2001116	1866594	1851564	1878116	2431302	1946138	1757522	2062561	291169	1073985	740767	3074962	1516553	1487963	1756988	1285593	1945969	1541759	2640361	2222782	728646	934510	924663	5383534	2244633	2656845	739622
1469	2786140	1178614	2202270	5054315	1675601	2101013	1022273	1082258	1000160	2296064	1721381	1678977	2066672	2479300	1522487	2127510	2965849	1820650	3342737	1620900	1600386	1695061	1475070	1794209	2242965	2084768	1602340	2240619	1623251	1767689	622325	648457	845687	2291458	1326848	1537223	2507236	1982918	1912932	910250	1618763	3115719	1828904	839657	813252	3004253	3819091	2320668	832822
1470	2765808	1216761	1596903	2624814	1550824	2049249	946818	944518	922046	1660851	1647816	1285142	1766707	1441873	2043188	1315634	901663	1698676	2629397	891551	2503607	2506583	1628415	1783241	1530831	1633606	1888490	7742	1929363	1380538	377446	1660945	820798	2166061	1140406	1470808	1194332	2961124	3509919	2832740	1899789	1819234	892223	1108089	886117	2435644	2165231	2483672	884981
1471	1667295	1381479	1725333	2095982	2442734	3179013	692510	1475317	669305	3223624	1914890	1175791	2958030	1768810	2890192	1737769	2198187	1518775	0	1344869	1688186	2498524	3137011	2564918	1524614	1569550	3001135	1940068	2308297	1294396	249602	881911	749812	1930122	846698	1395068	1645970	1402623	1917174	1218619	1224620	1257574	688138	624457	772927	2399104	1858262	3953841	1029041
1472	1760159	2533552	2164895	3080409	1955775	1478122	1216283	602850	1283342	1633928	1544706	2810005	985184	1206938	1484488	1996717	1119027	951642	2478843	1644364	1638761	2501267	934857	1342840	1247576	1737322	1773376	3267998	995577	1913456	208219	804332	1000909	1900919	1958839	1814681	2286585	1492929	1392145	1145581	1220713	1572567	923121	675437	723583	2245477	1524791	1617475	805006
1473	2650653	1668865	2732704	2160594	1652495	1228433	697945	581622	748342	1000931	1470483	1198216	1295723	1154338	1282864	664039	1107644	1020742	2158263	1691966	1116681	3766005	1419519	1749355	1398704	1913112	1636615	930032	2128831	2654649	95942	497037	492155	1062247	1184313	822997	1808815	505260	1527483	2427991	1815178	1893659	1456669	474833	519807	2019863	2109644	1821562	1270599
1474	1111346	751669	1780151	1351109	2193114	1482294	1045445	820293	874724	2799609	1056016	1070972	1471688	2654594	1519926	1670728	1255143	1852778	3255672	1822426	716822	1284838	1435320	1715791	1244368	1234502	1468796	1875691	2719705	1403042	344556	888605	532898	1420469	1365091	2397168	1356382	1630015	3086248	0	1058763	605983	721548	1542714	490641	2324036	1467669	1026615	556848
1475	2253054	1433075	2121712	3599639	1709949	1449190	988919	2158797	738063	1223645	1844195	2485848	2186848	1890074	3290430	2000516	1316337	1451463	1533014	1532562	2139895	1234505	2988805	2171556	1432713	1145907	1646423	1054409	1259368	1058564	224532	1151188	794053	3115082	1234756	1076233	1946456	1409136	1510363	1112916	939051	1457003	993114	1120460	798372	2534022	1647766	1603142	1174229
1476	2451097	1789970	1492423	1366666	1392705	1573855	1507295	742761	782165	1415193	1277286	1632609	1519506	1651978	1504464	1499722	2014869	1586823	1095459	2086676	1203600	3475593	1487619	1201670	966638	2142903	1236442	1375129	1631425	1743697	137063	903809	639978	1134532	1177544	952115	1808361	1544776	1578772	3055114	2234249	1817479	836944	625427	934893	2154241	2220171	3096455	281890
1477	1644917	1746069	805128	1533957	931191	891525	1214609	1364344	902320	2173838	2156235	1405448	3091255	1257525	1518569	902633	1675624	1257528	1343238	987788	998344	1240237	2023885	1314033	1713747	1222747	1757192	1597618	1209940	1440930	208082	715330	1061971	1461249	2523910	1139612	746566	3529029	1567410	1152255	1405987	1670260	540065	551730	810810	2155506	1888298	2244239	1825769
1478	4084591	1849114	1665655	2348029	2880435	2388353	1190527	20540	924235	1072576	1634653	1804940	2055426	3146425	1444365	2506246	2447040	1098402	2765272	2705167	1385694	1698614	1869595	2013816	978100	1527809	1596252	1487099	1700364	1787635	370319	1629459	1079005	2395030	1883644	4676749	3813574	1535732	1953622	1982292	3649720	2266463	1273285	994083	1308099	2995817	2967637	2355817	1924108
1479	3116258	6113672	5949982	3548678	2173290	2597909	2312596	2059894	3548369	3659074	1671489	2487606	3857198	4567766	6031059	4337288	2573910	5529873	2217146	2223433	4525279	3179237	2881573	2607547	1693829	8172	1919818	5735065	4979364	3224918	732864	2179528	2323295	4149748	3045417	3389698	0	3306770	2852965	3685437	3620642	6016622	1826098	1888176	3421194	5860549	3154201	3949736	2923616
1480	3066749	4569889	3614712	2847225	1941175	2578822	2283548	3434931	2697640	2534464	2911388	2677691	5096197	3980385	3325311	4042953	2717109	3552751	3138151	2149513	3495808	2664883	4785988	7461700	1697016	2636272	1510635	3974744	4212034	2723181	455960	2333472	2310741	3438381	3758284	3106405	3613271	2519545	3141758	3964846	3867462	4161081	2337732	4591805	2531470	3936654	7626084	5241748	2816682
1481	3032111	4876021	4067836	1824968	3054512	4155747	3543881	6541917	3240290	3007859	3800723	2919346	4874958	3854799	4028648	3999639	3562635	3886916	2789232	3173408	2424472	3666706	4765163	4068565	2149300	1973819	3004503	0	3500819	7461789	496620	2363930	2951778	4197543	5232662	3983304	6158980	7081194	3699215	6399589	4367376	5683901	5741381	2073594	2935960	4574492	5026144	5680413	3529583
1482	4572277	3486841	4539022	2844285	3751864	3088335	4206415	4413215	3131237	3977717	3494307	4152652	5185620	5471692	8485724	3812323	5490871	3978208	2578475	2936351	3543799	4138100	4923585	4835411	2190794	3851905	2865495	4368424	3394465	4417199	515494	2886137	3225591	4385885	6355096	5444312	2387189	4609206	4528231	6089388	5203753	6179394	2927459	1998844	3047025	5172699	9815510	6746358	2902041
1483	5937058	4786216	3934806	3563251	7919824	4433013	3450507	4086082	4826550	3765837	7283925	4027861	9504845	6594248	5548667	7745377	5724465	5137641	2575443	8315276	2983539	2981788	5906869	4925205	1710749	2154788	3695273	7173523	7054439	5739974	557900	5403454	3232618	3574502	5215286	4482617	4039827	5159793	4344453	6897425	4706598	4611895	2831158	2931022	6433959	4783377	5731991	9641333	3733030
1484	9529316	6978306	4926482	2897075	3114872	5567574	3713201	3042224	5151271	4019688	4784548	3673406	5960773	6484043	4936355	3785694	8530769	5490528	2907787	26386	4131497	3375599	4734123	4520574	1853874	1914123	2301626	4044993	4871579	4273212	859060	2638002	2677564	4075575	5117247	5948464	2497131	5124289	4415981	5778988	5476108	5086531	2943408	6192287	3314945	6412108	5715110	4652259	4089066
1485	6418480	6471803	5751593	6973048	3544441	3396714	4297558	7236147	3849069	4201033	3792266	4617405	6786122	10720482	4486463	3869659	3874447	8922218	5325763	4325900	7102155	6400938	4558485	4823570	1484127	1664221	2059941	4855588	4546181	4334565	420045	1878813	2648513	3295971	5821315	4638779	4657223	4382424	5006666	6640052	4418147	3980908	3105611	3332985	2402533	6388420	6957588	5518391	3544270
1486	5837634	5152506	4654751	3248018	4355266	6559309	3603636	3308916	4050807	4857965	3405767	4253005	6099169	5001956	5021933	5021796	4322874	5486386	3394897	7389964	3607255	3124528	3651717	9054440	1289569	1475539	1923509	3466097	4233553	4427256	432507	5156904	2599941	7612032	4332242	9044048	8051744	3626401	5310282	5537082	4407610	6380032	1649625	2799997	2445178	5860355	6059071	10364924	3939326
1487	4230556	4174298	4897332	4494751	4883643	3902279	3070773	2915213	3550029	5059396	3183417	3463143	4322548	4582452	5858988	8727688	4239972	5485568	3285044	4368553	3428994	3755504	5245329	3189160	2937047	2683651	1958853	7357580	4980706	4833627	484572	2239490	2056220	3583240	4574563	3996502	4243110	3348063	5287110	5479295	9439337	5305149	2669743	2812853	5342904	5007254	5466436	4951709	3328743
1488	4228524	7665051	4109255	3737818	4070314	4903481	6007234	3271265	3351151	4304863	3197967	4222053	4865754	4222983	4937351	3444802	4658595	3638996	6281532	3234877	3941116	4157037	4106081	3602233	1734833	1449661	1526285	3584128	3667754	7869240	910172	2194597	3777693	2445458	7383321	3949278	4878748	3632269	4530429	3845588	4575102	4735425	2178000	2480121	2502508	8034183	4507800	4327957	6069178
1489	4038226	3772565	4007947	3464457	7683538	4690227	3343219	6083270	3216576	3674437	3769118	6313854	7782931	3270479	4350554	3243956	5081248	4385430	3351559	3644147	3404627	6341405	6148076	5695446	1534591	1039187	1040966	4202192	6734732	3397687	456277	3812808	1491313	3237723	3618572	5684156	4140	4196198	3496612	4207109	4395621	4813279	3114847	2638862	2298631	4473399	4980094	5597694	2593149
1490	4058699	3911001	3744988	2901809	3652865	3659682	2196503	2517695	3292838	3636367	3607103	3000000	3139148	7285323	4194633	3764516	3338224	4982578	4093653	2712814	3639267	3898499	2866828	2042513	1315070	881474	1469067	3102645	3476846	3210219	340485	2468328	1677206	6158314	4149971	4272493	4784874	7235280	4605393	5314210	3670023	3946673	4409375	2137417	2161115	5503103	6985715	9766299	2939381
1491	3812818	3623026	3899691	3605906	3141539	2981560	1874430	2108900	3716228	2774902	2829041	3843230	3883855	3697967	6557358	7383354	7011678	3308259	3736643	6430771	4146621	3516018	4253901	5328576	1054105	2394593	1358536	3260946	3278976	3910484	985246	1916934	2400345	3320912	3093823	5685067	4705904	2566247	3501976	2866801	3953523	3299639	2019845	5018060	1425455	5802737	4924307	5316942	2052868
1492	4431588	3365024	6367254	2428267	4428017	3489218	4555142	2340727	2632269	3020265	6102554	4099472	3102175	4215839	2469373	2356003	2870468	3354525	4781909	3574440	5470584	3457545	2225041	2609034	2110063	986732	1065358	3173516	3358861	3334391	664547	1594638	1853558	3113658	4131333	2400050	2921126	2792038	4360439	2128091	4883891	2395638	1457264	0	2805698	5749647	8170299	2922261	0
1493	3751447	3042189	3000191	6504599	2843848	3869094	2110525	2287419	1922991	2949427	0	2649189	6003435	2924689	5003077	3694925	3117447	2121718	3647297	3052687	2184275	5148557	5336350	2073922	1057662	702715	2638012	7104765	2867063	2792185	387315	2078619	1331557	3196411	2898986	3139414	2732953	2900653	3140137	3791678	3081839	5255929	1446772	1976592	1216814	4563726	4260398	3835014	1975671
1494	2727454	2632274	2442334	2686778	2816289	4724709	2023604	1977629	3018205	2806674	5447633	2017786	2778464	2507577	3234242	2927793	2490111	2901564	2814060	2215557	1834976	3045735	2406395	4734664	1190971	949699	978083	2744985	1859078	1925241	522425	1362827	1560350	3505242	2526586	2484175	2987380	2537839	2630720	3077568	2615555	2811756	3009173	2358659	1346344	4176842	3265839	3323280	2216113
1495	3560518	5864402	2709835	2853183	2142209	2568778	3854316	3529533	1595607	4129267	2469003	3399111	2316715	3507634	2644830	1837936	2294831	2653750	2877081	1778050	2558921	3595384	2599274	2204728	1118325	2165654	1524710	2515742	2911191	1738634	359287	2299559	1405190	2874809	2703153	4040899	6327080	2446478	2188019	3820179	2507657	4972467	2349075	1503821	2403980	3435521	3298424	3666731	2943640
1496	2830996	3238851	4271273	3555230	1755151	4393983	2115880	1402187	1294969	2105746	2610309	1668350	2660997	2569011	1976377	2101093	2138102	2229980	2627979	2913807	1373655	3161130	1949361	2840343	926786	912934	1694222	2483624	4106824	3433714	281693	1101723	1295071	1203649	2475635	2201382	2305576	2340312	2526998	1888364	4517601	1517325	1236815	1213805	921022	4306727	2653689	3020900	1485513
1497	2345590	2642034	2550115	4294227	5130013	2926446	1045161	1517645	2547833	2197629	2028252	2665358	2881208	2666367	2343673	2903373	2547927	2659662	2634138	4230179	3297025	2462792	4135108	2091783	1319945	1255298	1381218	0	2550053	1757099	372625	1205901	835613	2939200	2772660	2845978	1789987	2829768	2906908	1696587	1945381	2047707	1704271	1246597	922774	4188460	3121423	2350429	1088796
1498	4201608	1799651	2262267	3283324	1819003	2264596	1437692	1219233	1259786	2527882	1842343	2549232	1995999	1521316	2920504	1710168	3527743	1870658	2955155	1352614	1780287	3482540	1940929	2024376	1100088	1381238	1385643	2495756	2216010	3296129	269181	2121563	820001	2877738	1162751	3638128	2293852	1858216	4052755	1961025	2201498	1938998	1224347	1514920	1170705	3504698	2232516	2944542	1331081
1499	2057433	1984732	2093620	3299723	2329894	1845925	2741347	1245177	1088639	1790862	2403591	2359021	3681381	2432923	2614264	1142198	1505805	2489974	2250189	1762889	1800352	3045818	2101042	2359331	1584411	1567815	2327866	2695060	1627338	1335427	483096	928617	934625	3554611	1767436	1322455	1823533	1830797	2580170	3770891	1705994	4009175	1002734	1885609	1366841	2687943	4779270	2974680	1062718
1500	2144492	1971079	1663242	3037901	1832754	1775954	844282	1110398	1804829	2306503	1975540	1570581	1852692	1681270	2083132	1839349	1214315	1663645	1763367	1417762	2850867	2777606	2134579	1752607	2782200	1320970	1971715	1514262	2902373	1536480	237743	670810	1399007	2073526	2618275	1883914	2031981	3154413	2115491	8381	1827432	1966199	696852	924899	781038	3363265	1968595	2598013	985740
1501	1590697	1636163	1779287	2494303	2610413	3957153	812346	957463	1051927	3261669	2034127	1130087	1733942	1612204	2288877	1362472	1018962	1735884	2018551	2690853	1705468	2010209	1243111	1757426	1576030	1922890	1938260	1861040	2243408	2100752	172000	1341527	733634	1897815	1128764	1627652	2238420	1168482	2275474	1988007	1795504	1408617	900937	839608	894102	2599379	1767138	2382017	724953
1502	1158474	1741640	3566907	2530848	1293222	1888966	1750894	971532	823106	1597209	1534145	1328110	2342950	2477588	1289441	1896248	781185	1283898	3328895	959973	1275497	1916289	1131516	1351372	968752	1279045	2060087	3675899	1561970	1238214	556349	562677	803383	1128823	1274044	1360273	2464060	1431324	2579604	2275720	2754677	2360378	867259	651538	844759	3278184	2551464	1837444	779819
1503	3270626	1661863	1299116	2266254	3859480	1150317	975232	574604	668595	1348978	3240863	3054768	1758428	1209384	1938836	1787081	2082877	2063680	2329116	2544438	1068768	1634479	2612324	1677463	1987149	2908244	1574535	1551214	1545247	1509559	336780	598251	719869	1169295	1484117	1536139	1722978	1327892	2000207	1470048	1647343	1632099	868334	783745	777729	2543906	2093127	1785677	745358
1504	1219207	2034353	1396986	1832845	1205680	1381809	1228850	966307	950741	1250575	1253185	1320133	1484815	1269101	1727294	1327562	1479272	906498	1847489	1223254	1550771	3346000	1227051	1404437	1399169	1493578	1248549	871696	1288063	1101433	279032	1161741	795893	1593033	1496436	2663492	1774136	1486473	2063876	2165621	1959706	1169884	910911	882746	682626	2075163	1834672	1588132	513796
1505	1680579	2534801	1494578	1879890	2436143	2881973	1018853	1620071	921870	1408350	1352109	1037896	1132325	1947253	1351000	1250092	2003852	893962	1596825	1407366	1159186	1853387	853223	1515191	1151655	1010157	1116233	2469357	1810955	2568658	478191	716606	499205	1405357	1213401	1235284	1545049	1878526	2972530	1745206	1230734	1693683	846418	860565	1440403	3291713	1801652	956609	527951
1506	1728587	1457686	3461929	2978986	1880516	1365424	861233	0	736292	1659544	1102979	1790119	2678047	1940857	1346528	1635665	956902	728427	2439504	2256819	2593183	1643310	2954539	1113935	1553256	1213408	1591808	1252508	1871302	1503664	234427	693060	617011	2446334	9211	1253666	2167158	996096	1515525	1742411	1717479	2335785	1165880	893568	543966	2489103	1068839	1887053	720550
1507	1438498	775720	1070330	1905816	0	1539136	677861	1704043	895667	1609875	1510109	618328	1610352	2071651	2509555	1318430	1738859	876604	1641223	1034695	894243	1903121	1561558	1335117	1142247	1167815	3034027	1385203	942533	0	168389	379964	863885	1149519	1367974	1383064	1496416	1715416	1360240	1475045	1516279	1741649	323275	0	614978	3384469	1837203	2886120	861650
1508	1743777	1196398	965858	2200470	1553317	1283487	788683	983751	999449	1666896	2524382	1757937	955608	990951	1003008	1155174	4331	1187812	1035042	1343385	1205387	1787165	1850997	1346682	943284	938960	732403	2303846	2579155	1258055	587217	1263125	917322	1427502	1562308	1213455	1633852	1690217	2939453	1159288	1718939	1841986	606677	1390399	686759	2184551	3674440	1256292	972579
1509	2306249	2513344	1250422	1847601	2165720	2195804	974492	1011583	830460	1451175	1569473	1347443	2665749	2310697	1976003	1317879	2418983	1984930	1137042	1255229	791418	2144966	1364899	1708727	1835679	730343	1219576	1541033	998994	3099318	235625	802094	795968	2027608	1426688	1294660	1144418	1120544	2144922	1513238	998134	1650420	1442128	402393	736322	1413910	1910202	1560251	665924
1510	878343	1313965	1430263	1884296	1767922	1199564	1098841	1180621	540642	1260006	856146	1533868	1594495	1147082	1113297	1251359	800337	1293320	1323834	1828922	1154994	1152172	1342397	2601515	1314285	1161063	936827	1414371	1101136	1209845	197780	631564	879780	1042511	1258150	1305012	1098736	1763051	1102671	1468857	1247008	1806388	595962	584361	670343	1749941	2270941	2212512	1411247
1511	2453919	1634668	3449634	2049606	3725177	1481355	770664	1018392	896070	1584812	1894427	2110808	3374106	3020022	3605719	1745569	1761381	1697251	2086431	1668950	1975545	1672610	2287271	1728106	919332	920609	994068	1555482	2304722	1425383	298029	1048324	997389	2219464	2382363	2383933	3178055	1972977	1426670	1688396	1327816	18026	1100676	1664958	1164402	2326125	2903705	3966907	674157
1512	1949065	2127007	0	2016662	2058231	1765768	2530361	2257598	2301550	1584647	2642433	0	4117268	2537126	2460019	3146097	1511405	2068312	1982225	1611119	2309843	2508514	2784235	2303776	1023497	919743	1860743	1432308	2272942	1361458	409363	1944375	911459	1189804	1538600	2839826	1831358	2486512	3841790	5176030	2912218	4739608	1465020	1549086	1812035	3115341	3805354	4638063	1437867
1513	2637903	2201039	5241421	1428823	2071907	1811643	1267654	1435134	1397315	2064540	1152470	2665188	0	3707462	2847929	2772972	2947127	3299438	1894909	2163567	2799046	2718724	2478616	2402401	1493773	2499191	1274541	3935073	2707571	3783957	486430	2005314	2318764	2751666	2470580	3143376	2345864	2293557	0	2822902	6048984	3771966	1851899	1846761	1879701	4200459	3102213	3933861	1562375
1514	4645470	7384910	3440145	3869290	2041351	3591639	2275721	4656461	3598236	2008015	3820504	2256841	7196324	4319755	2714747	4027327	4582434	3932312	2860175	2435028	2840404	5363276	2848928	3925272	1469138	1668914	1947886	3944224	3595639	2808356	305613	2237296	2330560	2109156	7030499	3266056	2280857	4861336	3088176	3991399	4204772	3748037	2473340	1568295	2341337	4157376	4276744	4090906	2324462
1515	3512322	4368772	4171206	1620846	5885026	2240174	2725488	2923497	2753287	2637008	1940701	6417523	3396992	4618682	7367693	4667460	4654185	4518521	1794041	3227103	3804718	0	5678430	5852059	2283685	1771908	2126469	3241976	3606545	3765196	404625	2191901	1855164	4860296	4098945	3899890	2621888	3857578	3568258	5695386	4187216	5414907	1899643	2205921	5541375	2949691	5210104	4765484	3034052
1516	4513508	4010981	4818336	1788219	2533679	3835978	2593852	3325702	2617245	5328836	3556251	3661708	7152635	4671520	4251164	4778968	3796719	4678158	2846765	3146649	2940793	6501538	3959045	6810212	2193035	1926496	2156322	3319137	6722902	3810386	757065	3146061	3997402	3808336	4552438	6713866	6273737	4846497	3356234	0	4924629	4900968	4572195	5578498	3002245	4278140	4386378	4911590	3032823
1517	4763633	5070872	4244939	2283175	2244235	3741858	6891238	3167760	2505387	3441338	5624511	3484797	4755499	5073127	5438088	4883565	4112336	4139645	3371876	6237781	3898173	3292962	3853368	4901422	2015063	1775274	2297524	4086002	5498788	6169907	511550	3511561	2537977	3081583	5022548	4418088	2831128	2970107	3414504	4804015	4360097	5125795	3164758	3487099	3059016	3599415	4453915	9709457	6404853
1518	4710464	4747832	4290694	6361411	5925371	2797864	3444586	3867551	3026016	3175315	2832370	4371178	5373609	8800748	5266552	5758975	4757765	8337308	4056549	3683243	4703548	4182297	3678763	4967138	2943917	1959461	2141094	5313274	6437838	8292900	1265013	2743501	2811857	3417156	4526678	5009702	4617868	2916490	6794166	9740930	4499533	5410778	2799493	2780759	3344057	9069770	9172335	6530732	3172881
1519	6616182	4012303	3961743	3796671	3202087	3048035	3558507	3930450	7200955	3552028	3194265	4030560	4858591	4189053	4583788	4366491	8649666	4503818	6798136	3983347	4455200	3615180	7626866	4286116	2010578	1472207	2371330	5351754	5893595	4239499	589840	2602095	2135027	2862488	5767355	4866928	3673215	6865834	3906660	4052656	8680366	4187907	2474502	2798793	2417968	5500791	7306721	5772709	2733817
1520	10410535	8153075	4061937	3363418	4767067	7622925	3459940	3545920	3786503	4199477	6636826	4238043	4190104	4115191	4157335	3583117	4696293	4391865	3547537	3883538	4233921	6238737	5508175	7077222	1653189	3444958	2267143	8454346	4854093	3403981	528338	2987898	1704209	5782934	4492707	4910912	3417067	5514493	3592753	4155885	4446454	7693207	3159938	2940301	3136986	4716212	6752254	5521429	2851551
1521	4164055	2804534	3824165	0	3317748	4722142	3487033	3522386	4193645	3313237	3397700	3566616	4668731	5524806	3466782	7660913	3755302	4498909	2820352	3413978	3280845	3573477	2772444	3664086	1490483	1258295	3278689	3846816	4105778	4038192	424342	2807181	2230736	3114175	4367033	3807535	3960582	3941485	3606030	5700622	3493025	4213573	3005047	2927822	2953575	3673824	6021030	4573398	3016065
1522	4605193	7053713	3007291	4059098	5162767	3626214	3213054	3381530	3273254	3340331	3541344	2368281	8770875	4225412	4135670	4038799	4403535	3862614	2187935	3930870	2499533	4297929	3591769	3440033	1920820	1337411	1110453	3876370	3968572	5315167	392911	2581362	3783073	2331282	3873307	3459365	6692173	2914918	3742209	4605772	3457306	3972772	2209666	2637450	2669001	3834040	5593887	3972343	5096686
1523	3940576	3203382	7452698	4107143	3890434	3136334	2649434	3515747	2513052	3350524	3963314	3405443	3961823	5394460	3810490	3136206	3148137	3383599	5656443	3162186	5649485	4432879	3382965	2616435	1210944	1092006	1148129	3887123	3225467	3238747	415996	2778829	1603161	5554968	3802768	7290896	3566416	3361042	3516900	4137558	4340862	3910453	2286005	2649155	2768111	7274500	4917209	7156821	2468076
1524	4417291	4277253	2884991	4306891	2888750	3066083	2316045	3152024	1961803	3006882	3203264	2611347	3750190	4338341	7138084	5142305	6579918	2885095	3077152	4953858	3785523	71014	3253589	2283536	1084921	847900	892329	2126573	6366108	3797861	387923	2228168	1413066	3480134	3059800	2688358	2518609	3762006	3481415	3142140	6431889	3118581	1935523	2107042	2326639	5117615	3591108	4052764	1965331
1525	3338051	3764500	4449390	3302220	2943928	3588383	2873160	2431764	2001829	2951859	2090061	3221295	3192006	3850004	2490048	4302656	2630841	2798249	2978237	3373478	3296124	4904444	3660574	3721667	1340873	921308	1681436	3203539	3540706	3381727	589561	1964054	1776441	3069241	3470342	4386464	2535328	3960704	3479762	2769463	3224581	3498548	2175468	2610624	1960953	4669169	4005757	2982523	2005491
1526	2958833	3140204	3614940	3573585	4919017	3626128	2772902	2508247	3977211	6648956	3022650	5848033	3263957	4175756	3151116	3726595	3034777	3607646	3007946	2516330	0	3895284	4952017	3250992	1158139	1088524	2321394	2537187	4003579	4275070	592197	1840646	1404020	3270736	2982232	4050388	3138884	2992208	4200840	2187955	3089801	3461896	2775761	1809389	3829405	4063199	7824791	3583416	1801844
1527	5652444	2993975	3754968	4482975	2477457	4041834	2777346	2326583	1630305	2452630	3537193	2708219	3656040	2685120	3474443	2320575	3232148	2891119	3410990	3501964	2945333	6142319	3575589	3089389	2581396	1318326	885829	6190774	3625464	2906272	509229	1904732	1599559	3502251	3609828	3507457	3644607	2149072	2852679	4436997	2812964	3855575	2552426	1702248	1544793	3249052	3162859	6396247	1689588
1528	2734812	3697455	3099525	3495840	3740037	4437978	2429906	1871143	1717830	2238238	3156320	2457750	2821624	4964722	3218474	2460020	2940468	5070721	4682992	3622946	4981158	2516653	2785608	2341363	20615	1153991	696627	2661433	0	2770943	303972	3193910	1583127	2540627	2636530	3504825	2425779	2170608	2276902	1806881	2060078	2395893	1709127	1774579	1318639	7394690	2845085	2959640	1568141
1529	4111417	2084367	3250214	3446724	2679224	2857742	2256805	3029313	1849340	2597224	2231520	2057361	2033599	2502718	5273143	2021304	2490033	2382168	3644933	2707426	2151519	2221044	2052029	3332280	1072222	1129004	967544	2460942	3056414	2210487	399952	0	1241346	1898144	5121361	2813920	2613518	2975840	3317605	2619018	4922948	2999163	1927986	2486921	1145239	4802353	2424168	2909275	1574484
1530	4187156	1731153	2578677	3016541	2897663	2731156	1986448	1647371	1590216	3791445	2484772	3023668	1751078	2138781	2551841	2780554	4420467	2121208	2823404	3749172	2051632	2358712	4395551	1846090	1421398	1257227	1682689	2674312	2703598	2433156	395522	1566641	1094856	3996515	1684489	2979118	5188402	4750282	5806037	4547660	2259587	2750083	1402805	1188836	1547246	3328116	2813857	3839238	2572159
1531	1907870	3939687	3681979	3459619	2420644	4633289	2257497	2027830	1864450	2637667	2329994	2396152	3682283	2179137	2203393	2844050	1909815	2276478	2143395	1971211	2754910	5924893	2575622	1769104	1697826	1675291	1168146	2232038	2565743	2308640	384500	1462652	1211830	1812544	2318388	2470192	2568613	2377708	2728211	2911944	1239252	2566204	1375600	2059377	1427332	4426045	3405307	3392550	1201776
1532	2856072	2014658	2302000	4547319	2362875	2711374	1367524	1562133	1706756	2646212	2279027	1390552	1777583	3298804	2080085	1943447	1961132	1413292	2148899	1443753	2039701	2509566	4106114	2301959	2265749	1265804	1445767	1663879	2259002	2037274	546637	1961732	1768032	1952115	1837241	4284791	1832179	1788878	2277867	1721260	2348203	3776478	1367126	1300930	1104722	3062059	2523944	1882615	1077330
1533	1793958	1830377	1781108	1584812	2526684	2047251	1260363	1351976	1215117	2397548	3761003	2088794	1651556	1476918	2018442	4005269	1793677	2745267	2383574	2032078	2457598	2278172	2351495	1909737	891847	1500694	1177575	2171926	3398961	1633970	360999	784535	786758	2088642	1989789	1480552	2115763	2142974	1504926	1575073	2796695	1230693	1078080	957407	770978	3674790	4071643	1890234	1068728
1534	1495924	1935948	1804974	2347303	2092186	1430840	1720523	1351968	967495	1906206	1139223	1965732	2132689	3068549	1253131	1608675	1824620	1373169	1888729	2041935	1915666	1501148	541108	1463955	1267440	1335149	2055536	3766385	1904434	2754262	920669	755940	554458	3466394	1359703	1274868	1773273	1419113	1704967	1432139	1123559	1602014	1045134	768741	857199	3158758	1907942	3261343	1093960
1535	4363376	2365524	3765842	3866574	1487804	1507479	1079685	1119964	1782380	1881569	1890758	2282565	2280614	1225937	2393627	1255970	2493081	1730100	1687671	3550496	3274162	1727774	3785169	1822869	1427485	980857	1559939	1864215	1889332	1416247	303857	662302	689185	1815237	1050005	1510714	1658008	1675750	3051867	3163674	1123776	2437353	1865806	985189	704961	2770343	1991855	1465448	1871203
1536	1744183	1796301	1287317	2256880	1365409	1985418	2536482	1251093	904674	1728572	2129205	3521798	1998437	1459687	2073926	1356259	1423244	1541494	3561260	1734719	1570330	4198319	335727	1700055	1969567	1852045	1386275	1231783	1782532	1531847	192948	1661534	1682352	2094606	1773678	2084488	1360990	1517083	2105071	1571874	1911061	0	863527	892838	658630	2290601	2302612	2000530	1203280
1537	1554948	1632741	1858362	2105275	1533004	1745868	912600	1093451	1061192	2688545	1628190	1141805	1262290	1801821	1973793	2283343	1309352	1160340	1671726	1445813	765688	1943639	1574355	1609841	1252196	1772282	2017956	1947098	2077638	1660282	503291	750415	979902	1310619	1273153	2794248	1375836	2848988	1676522	1484358	1765780	2087263	781746	1093243	1483484	1934060	2519329	3499749	925687
1538	1411731	1925831	2845328	1482773	2806253	1927735	1000987	1261673	803394	1972985	1815709	908681	1683551	1924223	3531745	1825258	976866	1263815	1994618	1860028	1096125	1870474	2005683	1260448	514327	1379883	1251949	3343828	1825761	1260632	304173	806625	713251	1493881	1935534	1023300	2813468	1553444	2924300	1144343	3398078	3067416	879090	845719	517754	3192580	2290628	1512017	970897
1539	1387685	1257683	1551690	3046060	1447139	2121391	1002296	1769980	747654	1161159	1827796	1006340	2257472	1428475	2024076	1363129	2278587	1265814	2166091	1687403	1558396	1474465	2657555	2043693	1491870	1268102	1255731	1601162	1830013	2704351	331553	613831	863835	1564365	1280286	2038556	1371060	1375588	1458177	1849517	1337254	1617190	726874	743305	481917	5054655	1898783	1602653	400185
1540	3035025	2696995	2552968	1532608	1782939	3399928	1262688	916759	1369201	1250996	2083976	2225469	1651500	1380155	2391512	1314750	1183372	1344076	1725470	1682022	997005	3271911	1615659	2368771	1674185	1170857	2291281	2093867	1663953	1461715	328377	1031690	755053	2201090	893025	1562247	1633610	1686631	1583536	1687116	885018	1262731	668899	1334437	1589806	2106491	2104127	1630361	1835533
1541	1455489	1553235	1439477	1636397	1802367	1204745	1402819	893543	748910	3414937	1516004	1515107	942254	1154489	1598373	1137730	2325068	1296585	1534069	1048700	1265706	2575257	1895747	2147342	1438332	1357935	1406484	1967524	1910680	1588067	281376	732929	838173	733722	763843	1395641	1945303	1363902	1869642	1255725	2289919	1266493	1322166	614494	575280	2077183	3150381	2722764	1600243
1542	2614332	1879382	1844249	2609849	1443502	2022740	1272214	908231	1143282	2409509	1919572	1849410	1733641	2733248	2176895	1337240	1105459	1982634	2939847	2138190	1705233	2363423	2007970	2263360	1003887	2432488	1491057	1835345	2798059	3175514	478489	821567	770870	1096059	1332348	1451593	1769733	1295234	1724515	1093166	1643466	1270811	857631	516442	719334	1538442	2249717	1369817	805295
1543	2989883	1768967	1883104	0	34917	1445682	1187282	1310907	973616	1511199	1797649	1654238	1753543	1984878	1664410	1938732	939689	2365599	2309166	1053488	3307855	2035983	1816365	2002238	1335065	1150290	1082927	1242602	1936111	1956426	384846	776432	933689	1358523	883019	1374588	1834749	2717176	1568094	724791	1113881	1542033	1124482	491735	638536	2012809	1213534	1413460	1132031
1544	2837154	1858284	1702469	2889733	1563461	1893880	1645297	1042671	1215074	1844301	1959351	0	1460194	1843158	2145938	1277105	1015871	1411325	2091781	1134519	1734288	2154895	2119674	1501814	1239280	1285559	1428495	3230953	1738321	2413667	597551	914186	1161045	1099329	1063653	1353548	1289060	1731496	3678417	2382687	1350290	1279252	840497	547232	811896	3593364	1423728	1456078	0
1545	3290159	2030572	2045446	1503723	2745099	1874332	1781855	1370704	1415706	1623038	2057794	2625145	3731958	1838654	2855958	1237520	1456619	1450002	2708496	2359197	1882099	3412178	2239959	1614761	1259469	1450025	1471837	0	4391085	2755416	482915	2141904	1033448	1236645	1471766	1634379	1645120	2165610	2989796	1215196	875423	1239346	917667	2106116	1738199	2415632	3437734	2572813	1087381
1546	3090728	2574358	2351018	2243658	962609	1927234	1416816	2078023	1159220	1956208	1927617	1749988	0	2045691	2192104	2329446	1685508	2007430	1813288	3529817	1322549	2869665	2258174	4455454	1253051	991631	1228511	4515874	2570566	2715159	327866	1272169	1291684	1004520	1383986	1839674	1669534	2516234	964084	3441974	1721195	2086776	1121019	1172700	1266811	1468283	2816773	2492215	2626099
1547	3356992	5386225	1783546	1783814	2575182	2258789	1370352	1437385	759967	1336538	1440763	3622924	3409614	3322019	2652107	1833554	3626283	2092132	1988210	1876368	1584002	2334348	2494200	2529285	1634734	1227953	1284202	2299494	3092460	3060601	660436	1596153	1307356	2897330	3153365	1770007	3261774	2643928	1203743	1773109	4649359	2396608	1903706	1437639	1958186	2087197	2341256	2278382	1820499
1548	2576182	2258891	1607967	2701597	1549838	1921494	1236730	1666107	2668706	3693003	1458666	1969828	2694152	2869258	3846326	2333324	1773355	2255081	2090242	1720650	2498585	2605733	3428345	2434484	1083176	1158342	1063097	1968732	2778127	2573938	356934	1558563	1237714	801344	2173635	2079725	2002587	2049362	2415658	2158248	2457407	3009421	1508621	1505122	2010914	2116660	3151267	2865446	1138141
1549	2968964	2971861	3576606	1704110	2200372	1671381	1446137	1755318	1567607	2601988	3770728	2341776	5867832	3364057	2251100	2780955	2571367	2725904	2511260	1333393	4121844	2532765	2920199	2759779	1011877	1158461	1540299	2474331	2975615	3076515	256417	1613592	1737394	3482208	3583771	2528203	2436003	2370385	2096752	2982563	3561833	3029717	1493677	2373778	2457646	2649526	6263205	4907151	1649753
1550	2930493	3124265	2971075	2436947	2160801	4502430	3961054	4533733	1989536	2683619	1892077	2035484	3831130	4349176	3099721	7012541	2994487	3080287	2441070	2028027	2728823	2241710	4086740	2599580	2109922	1451647	2501176	3225584	2737935	3280705	372349	1271775	2023512	2473507	3552215	3485011	2644658	2751591	2409093	3558411	2829163	3481407	2130406	2540964	0	3757631	4227210	3552333	3045054
1551	2192449	3198772	2895065	4014281	4523052	12287	2533963	2804463	2708623	2884414	1647740	2878616	3896122	4854787	2951901	3347373	4748942	3025404	2026129	2659347	3151779	2098684	4277231	3686155	1038943	1390077	1573855	3948109	6220053	1862633	280469	4276355	1651682	2088859	4281819	6823536	1849046	3889136	6008487	4370528	3930050	4157113	4353310	2034659	5439648	6065520	4491720	3446493	3002454
1552	6130475	4466732	4979604	2828723	3227686	2860804	2873433	2841237	5629044	2639239	4638981	3274726	4276784	4922044	4251166	30526	2799733	3354610	2961323	3410046	6101440	3472759	4582607	7715113	1247223	1798011	2298767	3835138	3329448	7302184	771363	2180017	1886445	4917916	3813381	3557808	5965434	3528650	2807299	3027027	3219950	5135334	2576583	4266495	2922319	3506766	5379722	8591760	2729949
1553	3751302	3511251	4224667	2260054	1034119	6292612	2780041	2462059	2762916	2909674	2456368	2053118	3581403	4163881	4341809	4947016	7133173	3580835	3595395	4321087	3429918	3793014	3181870	3209204	2775846	1834047	1607335	3388219	3533625	0	414502	1951530	3514737	3907698	3724234	3546015	3223209	4466781	3626530	4492600	3404788	4160243	2075580	2580929	0	3723958	5480470	3751655	2859527
1554	4152418	3302260	4446938	2476380	5769904	2450937	2553557	3103113	3304721	2536326	6033299	5246868	4030663	3748616	4697414	4552588	3005251	8081702	3076919	2014393	3526864	3583720	3277405	4535877	784857	1465758	2093238	3945413	3912326	7195268	421623	1590433	1590531	2853836	3162552	6172219	3270231	3520016	3114602	4509822	3989902	3881808	2336119	2252739	2876072	3027354	5105901	3735967	2357219
1555	2773483	5042453	2676050	2190544	2175290	3111192	2318077	2359506	2333604	6086392	3275993	2883348	7512599	6818956	4191411	4513297	3729560	3886267	2661683	3043531	3225339	1510133	7064578	4194005	839672	1784539	1988912	4038840	2890837	3318271	783565	4275005	1420197	3002087	2606611	3692564	3063933	2982379	3654897	3805818	6288551	4417323	2403030	3520440	3012659	7394840	3618490	8391215	4434192
1556	6732807	4124497	3265086	3149468	4357781	3624783	2310862	4415552	4849931	2197054	2852989	2300084	3984070	3752608	7359345	3925540	3853416	3329087	2947275	6816839	2861027	4890546	4431657	3322626	2419964	1375942	1313076	4221405	4218140	3363461	388613	2240705	1981175	1994153	6611328	4022067	3167875	2435733	3394564	4432869	3341206	7321346	2393142	1871398	2675504	3695674	8518083	3206829	2383361
[truncated: 444 more rows]
[truncated: 126 more columns]
