# Supplementary material for: Distinguishing patients with idiopathic epilepsy from solitary cysticercus granuloma epilepsy and biochemical phenotype assessment using a serum biomolecule profiling platform
Source: PLoS One. 2020 Aug 21;15(8):e0237064. doi: 10.1371/journal.pone.0237064 (PMC7527271; doi:10.1371/journal.pone.0237064)
Supplement: S2 File — (XLSX) [file pone.0237064.s008.xlsx]

## Sheet: S2_File_ normalizedexportrecode
injection	1	2	3	1	2	3	1	2	3	1	2	3	1	2	3	1	2	3	1	2	3	1	2	3	1	2	3	1	2	3	1	2	3	1	2	3	1	2	3	1	2	3	1	2	3	1	2	3	1
codedpatientnumber	Patient_01	Patient_01	Patient_01	Patient_02	Patient_02	Patient_02	Patient_03	Patient_03	Patient_03	Patient_04	Patient_04	Patient_04	Patient_05	Patient_05	Patient_05	Patient_06	Patient_06	Patient_06	Patient_07	Patient_07	Patient_07	Patient_08	Patient_08	Patient_08	Patient_09	Patient_09	Patient_09	Patient_10	Patient_10	Patient_10	Patient_11	Patient_11	Patient_11	Patient_12	Patient_12	Patient_12	Patient_13	Patient_13	Patient_13	Patient_14	Patient_14	Patient_14	Patient_15	Patient_15	Patient_15	Patient_16	Patient_16	Patient_16	Patient_17
400	34.6991	4.95993	4.53384	17.8842	10.3903	0.570241	17.8164	8.49445	14.4188	12.6069	14.0643	19.7851	0	12.3693	22.3166	19.6952	7.31372	21.8144	22.8308	22.5347	4.12815	14.9736	0	17.4229	13.9335	15.2244	10.7744	3.49463	9.19204	10.365	14.638	9.50191	9.5084	1.69034	17.3107	13.8973	2.15198	28.8953	0	6.72528	22.7262	3.30446	5.95444	11.5421	13.3407	22.5557	23.7491	30.2113	13.3336
401	0	34.3028	16.9721	12.1103	17.7558	27.8072	9.10474	26.8948	16.8853	13.3063	12.5928	9.96567	30.3604	23.9668	17.6839	21.9046	1.67957	17.534	6.52857	22.2153	25.0431	9.12618	21.2557	13.7116	19.0751	12.6246	9.49614	23.9704	27.6181	29.2175	18.1161	24.5702	16.742	14.4695	13.2067	18.8593	10.959	3.61059	21.4688	24.7008	12.4016	17.4936	28.5923	15.3051	4.2111	8.35356	11.1977	2.91855	13.9997
402	14.8169	16.0848	13.6157	13.1646	14.2212	9.67757	1.80279	16.3503	11.7203	10.523	7.32376	4.10423	12.0877	14.6203	0.2042	0	22.3255	7.02168	9.31235	4.05493	16.2592	19.3395	19.7982	0.0223065	9.68066	8.75041	5.74789	12.0596	4.40209	5.29219	19.2601	7.73862	20.8898	6.74338	10.6592	6.0607	7.4251	8.1371	10.1914	20.7561	0.917982	0	0	10.4519	18.563	21.7294	1.76633	7.97329	0.152016
403	15.9862	10.835	9.70081	19.9608	15.8087	17.2672	18.2816	10.8873	9.40632	8.73723	16.6525	12.8678	15.8327	1.84789	3.57812	19.9846	6.60472	15.5005	11.5338	7.51139	9.70103	15.0512	12.0853	24.4048	20.1633	7.27921	16.8309	7.21701	3.41216	14.9687	8.54404	14.4314	5.63122	19.6522	0.309373	26.3151	13.261	4.05481	16.5337	7.85333	10.5073	11.1659	17.4003	14.3613	8.933	6.96816	0	8.95351	17.5496
404	1.70161	0	8.30784	0	3.81535	17.9266	20.1084	11.8905	0.449227	5.20225	3.07333	8.23815	6.17932	12.999	8.24195	9.75702	1.62565	5.12302	4.08205	0.994456	10.2601	9.45254	8.58065	0	3.31218	20.6827	11.2345	5.05592	8.98991	0	6.48686	6.06557	6.29586	11.5603	10.4177	0	15.1357	6.36398	8.13837	5.36115	11.74	4.27272	12.9144	5.2914	3.30061	12.9171	23.661	9.10452	7.29128
405	4.20728	5.63395	11.3053	5.83056	9.07391	7.20771	2.88607	7.47829	9.55123	6.75528	11.2158	17.4521	13.0491	7.82421	6.90919	7.93975	12.4511	12.1537	6.23192	6.1372	10.8496	1.9124	2.18025	6.4235	12.6541	6.87837	13.2769	12.0583	11.4208	13.6109	9.78506	11.8695	6.48329	15.2715	13.6613	6.98049	8.60092	15.9087	9.67091	12.8156	0	7.29906	10.1934	5.33089	9.44699	11.6957	12.0481	1.49963	14.1353
406	0.534442	4.65821	10.0164	9.25218	3.2862	2.65109	12.677	9.75271	0	6.45675	5.08788	2.40234	6.33436	0	8.45623	1.63744	0.21683	1.82002	2.22319	8.22944	5.17032	2.37942	3.6213	5.17664	6.91772	3.02981	4.46221	6.94597	10.2278	7.39863	4.30557	4.97401	8.20982	3.54335	3.22789	1.27976	1.03454	5.33872	7.66729	0	1.71075	1.67077	4.17181	17.144	14.3248	0	2.68305	4.66291	6.01391
407	13.0976	5.83135	10.96	3.87731	13.5206	10.3854	1.56785	2.36219	14.421	10.2106	7.06146	4.60944	3.53081	6.4158	8.4327	3.71838	5.1718	0.561735	11.4047	4.01139	2.72507	10.8453	17.3017	4.00132	4.4282	4.79169	10.3756	7.82358	4.6679	5.96416	4.64352	4.5816	4.04286	5.05153	0	12.716	25.6165	8.84935	12.2129	4.80643	17.3283	22.029	14.1476	12.8917	8.30549	4.8944	14.0418	6.84987	4.78904
408	8.07533	7.27373	9.87903	0.998964	3.90786	1.16823	6.30811	1.28065	12.8629	11.7679	7.06529	6.07469	0	10.5192	0	1.03709	27.2782	5.72071	2.21698	8.59607	9.95271	5.02283	9.35814	13.2893	6.01055	9.08658	14.4882	3.07252	4.90139	3.19533	9.83398	9.84977	6.96434	13.4313	7.62225	0.249587	4.92107	7.45859	4.23309	0	13.0523	4.87428	0	1.12735	16.8132	3.99078	1.39394	11.2511	15.1677
409	6.88154	10.4202	4.70904	16.921	8.22002	5.33878	9.44715	4.60891	10.2849	14.4338	15.8629	14.5004	12.6256	9.43755	24.1771	14.3259	15.333	12.7503	23.6356	15.7151	5.9107	11.8971	5.81887	15.5476	3.82475	11.6523	3.31319	18.3021	15.1678	9.98757	4.38683	6.41743	15.2324	8.58663	23.5849	13.6418	10.8942	11.3828	9.8835	16.9812	9.61555	27.8901	6.62582	6.55424	2.76104	6.89521	9.45903	16.5753	7.56797
410	0.642808	0	0	2.17396	2.44205	11.2062	9.0075	9.62636	6.5046	3.02679	0.887641	5.51559	7.46371	9.78847	11.6986	10.3828	0	0	0.558417	0.0534744	7.77643	5.65751	10.352	7.34591	2.1382	3.32297	9.15382	0.918566	2.39565	0	7.20868	7.83521	5.90216	8.70904	7.05654	6.69427	8.31512	7.57559	8.3568	3.34945	3.73956	0	8.32239	3.98995	1.58726	2.24854	14.2468	15.3851	0.141591
411	15.2272	10.8988	5.63758	0	13.5341	8.22981	15.4365	7.99431	3.84801	6.32534	5.94473	5.57633	6.98472	2.76855	6.88922	2.54628	16.3289	17.424	13.4148	9.18701	7.47879	13.2472	0	17.0296	5.69429	9.10556	11.6364	13.0845	11.6988	21.9091	3.42053	16.5938	7.22789	13.4073	5.70656	6.03218	15.9395	13.8781	6.06251	0.866998	7.13813	17.9967	7.26024	6.00379	10.3489	12.2213	5.83722	10.1409	9.66284
412	7.05185	8.39846	12.9104	7.91809	0.713497	9.41025	10.1309	11.2537	5.63512	5.1978	7.05037	17.4583	6.9285	6.65847	0	8.36033	4.41141	7.43068	8.22812	8.02879	9.81105	6.92603	10.0773	7.85798	22.2176	9.04158	1.79379	11.3579	6.94814	5.9632	10.1927	4.92785	11.9962	12.7464	4.12071	18.7888	7.27379	12.0642	5.31594	12.3634	9.34015	2.70469	10.2643	13.3504	5.85785	4.68417	20.7271	6.70405	8.69899
413	11.7691	23.7085	13.8311	22.3682	30.2533	24.0281	18.3938	12.3148	21.0566	18.8945	22.7054	5.89383	11.01	18.5492	17.9289	20.5006	26.7828	19.7555	17.8364	8.90554	10.5862	18.9308	18.7971	15.2807	10.7413	17.1186	19.6538	18.4357	12.4254	13.9023	14.0198	17.1566	6.79848	4.33456	34.0437	19.0843	33.1144	15.4705	22.863	30.8331	20.1539	13.896	14.8632	12.2307	19.5678	33.621	8.70263	18.5012	24.6176
414	15.0493	0	3.40404	10.1198	7.76306	0	0.621369	8.75202	20.7519	5.98128	10.7249	26.0288	13.6332	14.0148	8.49631	1.5061	2.68352	8.40506	3.45475	31.7285	8.86186	0.152382	4.70141	3.82756	4.11886	10.3034	15.252	13.7836	11.8774	8.54957	9.1662	7.71039	15.2639	10.1453	11.0801	3.96718	2.67284	11.9025	3.64248	17.2633	25.6555	10.2778	13.6705	23.3674	15.9533	12.5955	6.85458	5.87675	10.0153
415	12.0115	7.47932	23.8366	11.3285	13.6964	8.68311	16.0127	6.90944	4.85977	13.388	15.7588	6.12216	7.16462	6.8283	16.1376	17.682	18.0295	14.5218	18.0474	14.4422	16.5013	10.0278	11.7521	9.02242	13.5552	9.08936	10.9573	9.77417	15.9947	19.0254	16.789	12.5718	21.6682	17.9441	8.5633	2.10706	4.30736	5.72109	6.89989	0	6.88466	18.8961	12.0728	6.51588	5.97674	5.64813	5.86429	5.70385	9.94454
416	0	12.4181	12.213	10.4223	10.9147	6.17136	4.15593	10.3717	3.17469	5.41469	4.46546	4.89867	20.5539	1.97816	14.6229	17.621	5.43767	13.5487	2.78721	8.72514	15.1064	10.7543	19.2926	3.30208	9.88785	9.67248	2.7096	7.41844	6.83581	2.08309	7.80358	4.57236	7.25215	9.68932	8.11238	4.00815	10.1407	3.97875	6.7305	5.9702	1.91964	15.0192	8.68934	2.01544	19.7666	10.1313	2.53593	12.2786	2.53389
417	19.4125	12.6211	11.949	16.8947	3.714	13.5903	4.27814	3.26031	13.3369	12.7568	8.45088	6.92173	0.0595927	23.4331	3.38849	10.6195	7.95262	1.95922	8.90237	5.73468	12.1988	15.0932	8.71414	12.169	7.44837	15.7564	25.645	7.54724	7.6637	6.39596	17.4932	13.9682	11.2573	2.59133	9.78564	4.89993	8.78727	14.8491	15.3899	10.6899	10.7308	11.0116	7.60438	21.9098	6.60332	5.44088	6.60164	23.6201	15.1369
418	7.78484	7.57003	0.106893	5.05055	5.90508	13.5591	17.8843	19.9953	18.3864	14.353	9.03207	7.994	12.7731	6.36125	2.18944	7.13715	1.43972	3.91453	8.07511	6.27824	10.3323	7.89913	9.99678	7.50588	3.604	10.2167	2.26413	6.63461	7.62257	10.4781	9.00936	5.64903	7.81759	13.8509	3.46722	12.2595	2.89341	7.66023	11.7906	15.5746	10.4301	0	12.4065	7.58982	9.54352	3.2431	0	1.78952	5.10686
419	11.051	16.9057	16.1113	13.724	11.0638	5.12187	4.07885	9.52205	2.44605	14.6617	14.9798	13.5906	13.4286	9.61972	18.6486	3.6443	16.9338	13.0406	18.6954	6.91641	1.34679	11.3117	6.31655	16.6588	20.5943	6.373	0.934195	11.0453	16.5378	11.6934	4.89703	9.0148	4.81614	6.58168	8.06382	22.1586	6.55557	6.89985	12.9484	3.08912	4.00749	10.1978	4.84638	3.02678	4.79476	10.1661	28.6298	0	14.1414
420	4.46196	2.30624	19.7018	12.3019	13.513	1.90177	5.80737	6.66059	8.29429	2.77682	5.9899	2.46091	3.83855	8.53257	0.647379	3.12093	0	3.23346	1.07063	8.93747	3.71164	10.6392	18.8546	9.45291	3.94449	15.8956	13.4935	11.1994	7.54718	3.88911	3.64423	0.477694	12.5599	3.40707	17.9327	0.258907	1.08113	1.55429	17.156	0	0	10.5036	4.56297	8.20095	5.4759	1.12509	2.83152	6.79651	1.01235
421	9.0756	9.74286	2.99419	10.6496	0	8.76447	12.4268	23.0729	10.4137	7.11164	6.29916	14.5895	3.34432	0.127816	5.11816	13.9424	2.78988	3.21892	23.6518	0.90158	17.499	7.10672	8.25661	3.18352	5.64103	9.8768	0.150306	5.39221	9.68301	7.81209	6.73729	17.8388	12.8781	6.13126	9.1978	5.10665	12.6822	12.4457	5.12747	19.6312	5.61139	9.21218	16.2756	21.9089	9.38136	8.86523	4.51904	17.9447	24.2981
422	0	8.61645	2.10209	1.28484	1.23632	3.18443	3.54176	10.9112	11.9618	6.60134	4.91406	6.29638	7.52095	4.4998	0.488399	5.67847	16.9159	8.33809	4.04845	5.93786	8.32826	10.382	6.56559	2.81415	4.78712	5.07328	27.3462	3.57511	7.40825	0	6.13347	0	8.79751	0.102869	0	13.2043	10.4643	6.81129	9.75392	2.51403	2.82394	0	3.51235	4.59708	7.96041	8.69643	3.31805	4.61568	1.94014
423	8.63652	19.4047	16.728	16.4347	12.2735	18.317	14.2292	12.8504	0	8.96849	7.44216	7.03393	2.28637	0	17.4835	5.47146	10.0048	13.3745	8.68757	11.9777	2.87607	3.02558	2.42588	16.3189	13.7077	6.76093	7.42036	7.20748	13.3457	22.3487	8.4238	18.8651	5.78971	24.6651	4.50646	3.63629	10.2785	14.0713	5.13705	3.6589	14.7008	8.41604	6.9374	1.74247	21.8907	9.11379	6.31788	9.24043	7.32227
424	1.871	0	3.77771	3.91586	17.7886	0	1.25369	3.74867	11.9157	6.61252	5.08431	6.23218	0.0164745	23.7698	0	7.48046	1.53288	2.6485	6.78828	8.381	2.90264	6.02423	3.28237	15.8107	5.3477	6.93389	11.3971	5.3098	8.82997	5.70171	5.30692	5.97847	8.86604	4.82899	7.47928	0.00869464	7.3836	0	2.2812	16.6857	11.0551	9.8885	17.6634	6.37113	2.6108	1.65938	26.6189	3.6187	6.23186
425	18.7616	14.1369	18.4485	19.828	0.322174	18.5567	6.49147	6.36446	10.2669	16.4722	18.8322	14.8943	21.9153	16.1688	24.4507	14.6735	15.6698	14.3666	10.6762	11.9341	11.6423	6.89505	11.4013	13.4908	16.4704	9.41213	5.33506	21.5882	18.4796	12.2604	20.57	14.8593	12.213	11.0558	5.18349	16.0107	15.0451	10.186	14.1882	0	21.0783	16.7163	3.34001	1.29089	9.21813	11.7736	22.5066	9.8818	7.75892
426	0	5.27154	9.47899	0.91121	20.2104	10.5905	20.5777	10.1025	3.63725	13.7038	6.81022	4.65158	0.400401	5.98771	0	5.2924	7.72796	22.3892	6.31464	3.174	2.65839	2.51311	16.4575	11.242	19.8557	6.80805	10.4913	6.23019	2.75222	2.82098	9.63144	10.7846	0.0251757	2.58266	0	10.2722	0.0973384	9.85617	8.71897	25.6249	8.57604	6.70927	11.018	15.2373	12.3573	16.9708	3.91591	11.8785	14.3046
427	30.201	0.369113	8.79308	6.06841	12.8774	7.93121	11.3011	6.95596	19.2284	5.26189	15.6094	10.6867	16.1306	11.0242	35.6674	10.3079	24.7229	6.25552	9.5194	7.3464	21.8799	16.0581	10.4299	7.90035	11.0092	8.90745	8.75254	15.6858	9.66031	10.1924	14.4177	6.87198	15.6467	14.8386	5.27527	18.2645	6.43325	13.5171	5.76257	3.02837	1.78678	18.7046	14.0727	6.97121	13.5995	3.09962	8.06413	3.36469	21.7562
428	0	9.57881	0.877481	9.36751	1.92669	3.57338	0	9.33181	16.0726	14.1457	11.3866	9.59405	9.2787	1.15772	0	6.33882	0	0.574886	5.84417	4.10662	0	14.8967	22.3262	0.104302	0	5.99875	7.87365	9.64413	14.358	15.063	5.09632	2.36413	8.67583	4.80856	0	2.16303	4.68042	3.78827	3.65196	4.04893	17.0331	0	6.55659	16.7325	8.0635	18.3236	7.08406	0	1.0774
429	26.9924	30.5734	17.0981	19.238	19.8518	27.1806	24.3709	10.0015	8.20937	18.3456	17.632	23.5605	35.2682	28.7317	16.1444	27.6936	20.6358	25.6003	23.3988	37.3032	28.5019	22.4593	0	19.6824	19.2366	24.3332	7.73996	14.1677	7.93572	19.9117	20.0389	21.96	14.5481	27.579	50.425	31.0747	31.8542	27.7699	28.2226	24.8079	17.3345	19.8496	16.0611	16.9476	9.44236	20.3724	14.8238	32.659	14.2981
430	0.686445	11.3241	4.31107	0	3.35802	5.75662	20.0361	15.6492	0.415473	6.70202	16.3583	2.03841	4.26284	0	0	1.59112	5.29246	9.81126	28.4094	3.77688	7.31869	10.2792	26.8794	13.6974	0.931875	6.12577	1.89504	11.2485	3.22612	4.23626	4.04329	2.85002	8.26385	10.1583	4.39266	0	13.3606	21.7256	0	0	0.954787	3.80321	5.96847	24.7188	3.46724	14.4289	10.4857	5.23785	12.8494
431	29.2138	24.709	30.5562	21.4565	17.6741	10.8921	2.91106	11.7816	14.125	15.6313	8.09446	15.8849	31.117	21.0852	39.81	11.7064	27.0136	27.7794	5.97546	19.9803	19.0675	13.0164	8.22286	11.5165	23.3099	24.2245	24.0143	10.7614	20.6495	10.8146	18.2663	19.7157	18.5462	22.8063	15.2173	10.0385	7.7312	13.5908	17.0974	38.0309	17.834	26.9225	14.3098	1.68856	25.1319	8.84033	11.6059	37.906	5.14369
432	0	0	0	5.12123	17.5646	2.7141	16.0641	6.3918	12.3205	3.46869	6.476	11.5278	3.4359	9.26226	3.64226	9.82479	1.81655	10.6209	10.9506	10.8203	0.0860404	0	4.28433	2.82479	6.42476	0	10.7627	4.12142	5.52007	2.24902	2.44672	6.681	12.7924	6.5599	13.9989	2.92769	8.1535	10.6308	10.8088	0	2.86911	2.86172	2.27571	0	0	5.92148	0.720708	0	9.5284
433	16.8182	17.4063	17.2817	11.0855	11.05	13.1625	12.9743	10.6809	23.8897	17.1093	11.2927	8.19547	18.2461	8.43244	13.6916	20.3999	12.9295	9.06645	9.84986	15.6724	25.8272	13.7314	16.9309	17.1873	19.3573	19.2736	16.8806	20.4655	13.7467	21.526	20.9845	22.1759	11.3852	17.8026	13.657	32.2085	14.3747	6.74965	15.7827	25.7445	14.0366	20.8509	19.8936	14.7592	25.9815	28.0735	10.6577	10.4854	4.41546
434	0.453014	2.92569	1.82434	16.7673	0	10.048	3.56027	1.1371	11.5084	9.35948	6.4515	5.6369	6.31345	1.03615	0	2.48919	2.17853	6.91353	6.83257	3.56669	6.8077	0.881156	7.78434	1.09817	7.26965	9.47075	14.6452	0.450323	3.10736	0.88737	4.39294	0.210064	8.72627	0.500289	0	11.673	3.85743	1.85419	0	0	24.3892	1.95043	4.72906	11.5191	1.24045	0	3.8829	12.0494	15.0055
435	19.8686	15.1233	24.5877	4.18982	7.56549	13.7446	19.3688	19.2033	10.0417	8.60004	6.38919	13.2244	3.49497	23.5827	14.2583	10.2713	22.5879	10.5228	8.39901	8.03512	11.9714	11.5342	8.55581	19.8948	11.4509	11.8266	3.46038	15.7936	7.39749	14.1282	19.7804	24.5296	10.97	15.7939	15.2136	8.22661	22.78	4.24174	18.6189	18.2597	7.15683	13.17	14.9988	23.2238	13.8913	18.8497	16.3715	3.47115	0
436	0	2.71714	6.4929	5.92718	4.00609	13.2344	5.89797	5.91678	7.29806	0	5.03144	8.16999	0.264129	0	0	4.88708	8.65325	1.38709	1.23016	0	1.75431	8.68023	0.732214	3.14553	2.04	5.28697	0.192328	2.845	14.5003	1.73607	0	0.511969	4.38174	7.22779	18.3452	0	2.542	8.59457	6.1927	0	2.51735	2.06788	10.8935	2.04691	4.64949	0	13.1711	7.79868	10.7969
437	20.7885	7.15568	4.32624	9.97855	14.2792	6.93409	7.03115	10.2921	12.225	18.9594	13.7293	18.5468	18.6617	16.682	21.6791	16.8757	2.66671	6.91879	13.7775	22.2048	3.08498	21.8656	12.8557	2.28425	15.7304	7.76639	14.3124	11.8968	8.03014	16.5311	13.0362	8.29116	11.5307	4.84116	6.24386	15.444	6.25032	4.95307	8.85285	6.80409	12.6227	14.8463	3.27776	10.0509	7.63665	7.9834	16.2742	6.7998	18.8793
438	0	2.012	1.59225	25.4739	8.04379	5.81978	0.639278	0	0.048262	13.4234	13.5206	0.346389	10.6209	7.45936	0	0	3.87775	6.43861	1.79894	6.60229	5.69969	2.78659	0	20.1895	4.25342	3.77067	6.44376	11.6152	10.5524	9.86689	4.66872	0	5.40957	9.22728	0	4.78319	6.5516	6.74193	10.4202	0	0	0	22.3286	2.6326	10.7373	2.33407	0.179267	15.9702	14.3443
439	12.1714	16.6268	9.02766	0	16.4587	17.6938	11.5169	18.9472	8.12796	6.74646	12.6565	16.429	3.58301	12.4599	6.91883	21.9545	12.9837	10.5412	12.7765	9.34125	18.3824	17.2252	13.7544	8.16177	9.23176	12.2547	7.39319	10.8022	13.2699	18.0245	12.3809	15.0347	7.9941	5.0825	12.9315	14.6986	14.3987	20.9176	12.2265	11.1608	17.6194	13.527	1.32465	9.36002	7.26423	13.5686	16.6509	0.281538	9.0371
440	6.25794	0.0212552	1.28953	4.95781	13.676	0.993902	7.5609	2.76113	11.1765	2.72912	3.40878	5.39124	5.6965	0	1.16724	15.4237	10.0539	6.08884	0	8.99164	0	14.0146	0	0	9.87564	12.1395	4.77084	0.940162	2.39818	13.4833	4.08715	3.17941	3.11648	5.48289	9.42396	0	7.70873	5.20496	11.9942	10.0567	3.14154	1.36092	0.711531	0	0	0	3.29447	19.7649	11.437
441	8.58252	10.2054	15.2587	5.51595	1.83546	20.2757	6.93298	10.7307	3.89177	9.37061	15.8939	10.3459	4.42609	13.7186	22.5281	14.1202	10.5304	16.0189	19.3715	19.429	24.0177	10.9042	23.1286	22.5726	5.60375	7.46503	8.93045	9.25167	22.8234	4.37904	14.648	9.4249	10.1993	3.99469	16.0435	20.1438	18.7701	16.8369	10.777	6.83215	6.00715	21.5813	9.87541	15.3894	8.77126	15.629	9.77026	13.798	7.48294
442	19.8803	0	1.55277	13.5467	1.68261	15.2409	18.8647	1.75287	9.68757	0	5.31588	4.70482	4.15205	8.87295	0	3.49471	2.42764	0	2.4963	12.7958	0.0840822	9.72896	7.41098	0	5.47679	2.31271	0	6.19893	7.80068	2.83113	4.41215	0	0.176224	20.2235	0	6.37544	1.94979	5.09002	5.2491	13.7391	12.8173	14.2272	10.3814	0.727675	9.75133	4.24453	0	20.173	8.94176
443	11.4126	14.9967	17.1144	16.0239	20.4184	8.01966	1.91099	12.2382	8.73179	27.5059	19.8753	20.3758	10.6453	19.7654	17.0863	8.76203	15.2988	10.1554	13.4609	10.9498	15.31	6.85257	5.90184	19.5145	12.5714	8.29953	29.1231	24.9282	13.4204	23.6003	12.2893	23.1696	19.1675	6.6938	11.785	6.14278	4.6054	13.1642	8.88643	8.79584	6.60634	6.69497	7.54908	14.5133	14.4573	13.0475	16.0815	5.11357	17.2751
444	3.41489	10.9977	5.46258	0.707771	0	9.62026	1.21796	9.37065	9.89597	12.8211	8.17048	6.92225	11.6179	5.51814	1.64191	8.48204	3.7185	10.2685	7.73633	10.0941	11.8007	14.05	6.00197	0	0	10.8895	6.4991	5.42581	6.41749	5.8749	2.50935	1.58178	0.0810885	13.5461	19.2396	0.119708	0	1.6025	4.58348	5.36143	7.17786	0	4.34209	7.44765	1.18575	0.241759	9.80455	1.7191	8.32144
445	20.1189	15.9913	16.4968	26.5061	28.9806	17.331	21.5292	22.1209	21.4541	9.90739	11.8282	17.3396	29.148	24.9988	21.8507	13.4914	30.8188	19.599	18.2097	12.9054	6.57067	19.5142	18.2071	23.2292	26.1337	21.5713	12.0204	15.8924	17.8606	17.5265	22.022	25.4091	17.1416	21.2939	6.3202	28.5398	23.611	24.7471	19.0226	16.1923	14.7911	22.7129	26.9667	17.6034	25.3964	7.94826	28.8225	4.93139	17.6073
446	6.18919	28.6	5.45434	3.23162	1.32407	6.16318	23.692	5.21301	2.4765	10.0043	13.601	4.71508	12.1614	0	10.3117	9.35136	14.9092	9.12912	11.1101	3.93212	10.5879	0	1.56375	20.7229	11.323	10.1237	13.0514	11.6132	6.55415	10.4327	8.4497	8.61182	16.6519	9.00766	6.51419	17.1347	4.05405	7.97863	4.77293	15.0371	8.52038	13.9446	25.5276	4.40549	8.06886	17.9675	6.91469	0	3.64216
447	8.92061	0	14.9344	13.1672	13.4728	2.90155	3.52762	18.2376	16.2567	12.5543	9.82359	16.3531	11.2003	15.982	16.6581	3.402	2.29229	17.5189	5.83682	9.04217	10.3789	20.1791	23.3343	12.567	14.4728	13.6525	9.44206	9.88391	10.3619	14.6541	15.8115	6.64332	21.9424	12.4315	5.60523	11.3655	20.2106	12.7686	11.4708	8.93669	8.70968	7.53814	1.24664	27.2673	11.8904	11.5294	15.2873	22.6128	12.8007
448	7.89016	2.3007	17.7136	6.67262	4.28736	12.819	9.99814	6.2547	4.42741	7.07285	4.84491	6.1732	4.67787	4.13229	7.01188	14.6903	5.72356	0	14.4725	5.13892	7.8138	0.743708	12.0303	0.443715	5.02578	11.9478	6.3608	4.29036	4.78544	7.21803	9.4063	3.63112	4.81487	2.33794	14.6449	1.52146	11.6805	1.49664	10.5645	11.1502	8.78903	7.02098	6.65675	2.92617	10.4558	6.06059	0	6.82466	4.43871
449	7.33287	16.8869	4.7228	9.67041	14.3226	6.63485	4.76551	11.3203	12.0017	8.03443	7.23797	7.67908	6.27452	7.01187	1.7441	8.78222	4.22692	11.2213	7.3059	6.72109	13.4362	4.01276	2.42118	0.950005	9.51713	1.59857	9.80184	11.5752	7.5778	0	6.36456	18.349	6.70864	4.98812	10.4234	8.65666	7.40983	11.1104	12.6789	3.89843	23.4396	4.91891	6.74278	9.7196	10.0228	23.3315	10.0247	5.06256	8.0529
450	15.8112	2.73195	4.81841	4.44059	13.9539	0.40955	11.688	4.87786	16.717	8.27108	2.36074	17.5283	11.6751	3.49149	1.04904	0	5.87921	3.40392	11.3354	5.18454	6.29857	10.463	2.27276	9.97685	9.44795	21.1193	6.78724	7.05942	10.9035	5.0558	0	8.76859	3.07706	2.00411	4.97459	4.85126	6.69417	4.35892	7.84623	8.08792	13.6169	0.109374	15.3064	14.0485	12.3695	0	19.0742	4.22967	5.20244
451	2.75894	15.7881	8.13703	14.7656	2.12912	7.02407	15.8375	15.8158	7.14472	8.64441	12.8366	11.6166	9.54785	8.62751	11.7438	12.8507	5.12753	18.6065	12.1307	12.7325	13.7714	2.172	2.32876	10.4991	10.6156	4.15052	10.7729	13.6058	12.9273	12.1143	12.3221	15.4256	10.9275	15.9806	0.970319	0.401299	7.04207	12.9369	7.89736	17.1759	11.4448	34.4315	10.7331	3.19679	6.25807	11.9822	0	2.20657	9.71411
452	10.2024	11.5839	14.4835	3.17666	0	3.64588	10.175	6.58751	11.4991	3.56838	11.5812	6.48046	2.01312	7.33463	10.4892	5.34874	3.45601	11.0713	0	2.86962	0	9.11096	7.73069	4.99097	3.73104	10.2755	9.90545	5.68893	6.5547	11.8155	6.93936	5.27564	7.22997	14.0737	2.88984	23.7136	5.88671	3.37111	8.35822	4.85895	0.835473	3.72829	2.11	1.97754	12.3718	0	20.414	11.3287	19.6217
453	12.5913	19.8541	7.87333	15.7238	18.7349	20.4527	5.24768	13.1006	13.4835	24.8801	14.4507	7.86609	16.306	1.128	15.2075	15.1126	4.45824	9.35612	27.0732	3.58417	25.8656	10.8347	0	4.46464	9.80651	10.9106	0	9.71687	6.41011	15.7793	23.0211	15.6224	22.1492	14.0936	5.02802	10.8924	13.9443	20.4269	33.094	18.2447	15.9507	15.8793	4.40316	26.3176	2.55584	19.3172	2.52197	18.5325	6.05685
454	17.1979	0	3.81659	2.93821	19.3104	23.4862	22.815	8.17225	9.37133	8.1427	7.29384	12.0584	30.3463	5.67028	8.95226	3.1747	20.4456	16.5996	0	5.64314	10.6694	8.24276	18.1475	6.48735	16.2272	12.1465	14.7289	6.39019	12.3501	10.4024	8.0665	8.79679	14.0813	4.77472	25.1388	9.69234	13.0111	0	9.54855	6.04313	2.87413	15.2461	20.2852	9.97027	17.7768	4.92437	17.888	7.89737	15.2836
455	9.54157	10.5936	17.3242	7.12206	20.0177	3.63867	10.9611	13.2962	14.6609	10.2796	17.8716	9.94572	3.09204	14.5127	15.6222	5.4083	1.81082	5.84843	19.5213	17.0931	6.15691	23.0148	42.4859	14.5496	7.12859	12.8757	9.16257	17.0988	0	3.62811	12.9248	16.8487	5.12487	6.47598	0	4.78247	15.2289	23.0121	6.23526	1.66612	16.9054	4.47664	3.46829	7.3741	15.4677	9.24484	7.06983	10.1164	1.61389
456	7.26602	11.8892	4.72659	5.67893	0	3.62664	4.24644	6.57111	0	9.22231	3.22613	3.50483	7.34178	1.74888	6.90262	11.2276	23.8829	18.0514	0	11.2216	0	3.56859	1.22202	6.49347	10.013	14.9013	12.3557	4.24897	8.9172	9.8936	8.10731	7.15897	14.5852	1.00704	5.6691	17.0597	6.7641	6.7589	2.20818	8.39085	0	9.5721	10.9401	15.2797	12.0145	7.38585	0	0	8.21504
457	16.6626	10.5963	0	31.8097	8.65928	7.12185	13.8679	14.5566	13.2598	12.3963	13.4921	12.0673	11.2667	25.0477	9.14364	26.0275	18.0742	0	13.7195	14.0674	10.9671	11.9602	12.8905	17.3057	9.98621	9.15245	10.0722	10.9707	20.7105	13.8338	7.16716	11.1494	11.8791	7.98903	27.3404	5.53538	12.649	15.6675	9.95828	23.9195	11.8634	1.67898	19.8463	10.9358	5.53765	9.03954	12.0419	34.8931	14.8912
458	5.56982	8.42242	24.9185	2.02756	12.3904	0.938519	3.17949	0	10.4162	7.60058	6.59837	6.28555	2.16748	4.24697	7.02194	7.39026	1.51779	10.6043	6.42832	4.94667	4.35541	0	3.67101	5.83249	11.876	1.36958	17.0451	8.73301	9.48316	11.4721	11.446	7.65705	4.75686	17.0399	11.9731	9.43627	2.01395	0.119999	10.8732	4.82366	5.40139	5.8889	0	4.54368	3.43106	7.50014	11.7432	6.54287	6.0225
459	2.3982	8.54051	13.9019	12.3168	4.80431	29.6559	1.98195	17.0221	3.44745	6.99449	10.2887	12.6467	6.24357	28.1918	13.8679	13.4597	15.3478	6.45834	9.7916	22.6573	21.9156	20.6331	9.25081	19.3998	11.168	3.09852	9.16996	16.4872	11.7434	6.00492	10.0056	3.29679	6.18907	16.5614	16.0159	13.6353	16.7657	13.3477	3.98072	6.78927	21.1078	8.98877	12.9074	6.35605	12.217	30.6059	9.24677	4.25272	13.3786
460	7.28226	1.92491	16.096	8.70095	4.64626	7.56615	13.2795	14.0003	11.1477	6.93989	16.8367	16.2845	9.50943	18.624	0.894633	21.2333	15.9425	0.744867	4.19774	6.04497	8.82447	10.1911	5.79041	6.54162	5.92135	13.7655	0	17.9571	10.1344	15.7535	10.5878	9.43703	5.73448	9.22818	9.20987	19.6875	12.95	10.4729	12.1513	3.7244	6.33492	31.5549	6.942	1.19919	8.4733	0	6.48489	0	8.11132
461	6.79606	2.0251	11.3355	15.1534	17.8613	24.8574	10.4207	4.52521	1.19715	16.8753	12.0561	20.0306	0	0	14.1684	13.8065	8.52735	9.85008	21.5104	15.2137	20.8956	9.96155	10.3859	2.84922	15.1313	12.8527	13.6983	13.5503	10.0468	16.4748	12.2932	17.1067	4.64921	7.27637	22.9454	8.17078	14.4857	6.8784	3.29595	25.8823	17.4244	21.6016	7.68339	12.2657	3.33351	12.2408	22.1597	34.2072	16.8967
462	0.175464	26.4427	9.96566	11.5693	3.71701	9.06008	6.78407	9.28435	9.68003	11.1594	12.019	14.2107	5.46016	7.91372	17.6919	11.9965	9.09033	11.4689	1.76135	10.1399	6.5292	13.2125	4.77709	14.31	13.0526	6.06339	20.4078	8.2621	11.7789	6.95968	11.1098	3.44552	7.79944	4.19607	7.53058	5.5056	2.42778	0.0796214	9.91176	21.0912	7.40829	2.18586	9.5994	10.2914	7.96747	9.13005	0	0	7.57985
463	13.2069	9.17518	12.7139	15.6297	29.5951	12.9237	17.7106	7.16899	18.1396	13.7667	10.16	0	11.8348	14.5085	11.4882	10.1088	11.919	22.345	12.9456	9.38736	15.6899	7.53708	9.50982	10.8649	6.43829	9.32997	1.54244	10.6101	8.38948	11.3901	8.25293	5.04031	18.1422	22.4426	11.6989	8.31637	11.121	17.7299	18.1455	7.39522	2.82203	9.09757	4.7508	7.39484	11.3222	23.8173	15.1286	2.32508	9.76564
464	1.79876	5.26364	5.68344	1.50505	4.38076	4.51188	8.16456	12.7958	7.73741	1.47993	5.65079	17.4768	2.69383	21.552	3.76919	0	8.72947	10.4418	9.55451	7.83417	0.0281808	15.4477	9.81357	6.14113	3.58661	4.20511	7.83121	7.79268	8.25562	4.06195	8.80962	5.82728	1.91915	0	9.0306	28.074	13.766	13.5586	23.3096	3.12934	19.3369	4.47664	22.4668	13.5647	3.08724	7.83387	5.10178	19.2114	7.71567
465	10.8543	4.64123	3.46434	11.7335	2.33176	5.83667	5.88494	1.66076	16.8948	16.8264	10.4286	13.4584	4.73424	4.65477	19.7039	3.56127	7.36539	0	0.972575	9.12002	11.591	10.235	22.042	11.2147	10.8978	9.81556	12.8549	5.04332	12.3721	5.25638	15.3959	10.8326	10.5568	19.3909	5.20738	1.48155	5.65307	9.2697	0	13.143	4.38686	13.1699	12.9516	0.252292	8.09238	10.9498	13.1926	12.4607	9.43157
466	5.65995	6.55602	0	4.59728	7.79252	8.21437	2.2444	0.412287	7.96876	0	6.46767	3.18493	1.32047	0.347093	4.71882	4.08382	3.23082	15.1838	5.34024	10.3258	5.34074	1.94592	6.10252	4.35585	0	2.40815	8.20698	7.1016	3.36984	15.8129	6.67395	5.31875	9.48229	2.62652	3.08418	6.53419	9.02183	11.3885	7.58213	6.83938	9.40379	1.7939	3.44996	22.5689	5.59512	1.33425	0	8.16745	5.09204
467	24.9336	17.4476	21.6738	9.88269	7.04552	9.57458	8.6606	9.68419	13.7991	15.2265	7.27582	7.26528	29.1971	15.6775	16.2556	19.3583	8.7136	11.6535	17.3946	9.97424	10.6591	9.52695	15.5228	17.5935	16.0552	10.4426	4.6723	14.1264	13.2206	6.34611	8.37531	7.13196	13.4183	15.8068	9.855	3.18419	10.6425	2.77259	15.6613	6.92548	14.3303	2.30622	11.6041	2.0076	9.37157	9.11599	16.2343	9.30034	6.62404
468	11.1199	4.63516	7.36578	0	5.91451	8.63324	13.482	28.184	12.5664	5.5735	7.54967	0.799304	24.6675	9.57729	7.17815	13.902	2.8689	0	4.75048	13.0409	4.90929	4.26418	7.29742	20.3703	9.53195	20.4183	18.4868	0.296524	10.1616	6.94659	7.27219	16.3964	10.4656	0	3.24638	3.09522	2.76923	15.1909	2.33018	11.8697	4.15039	10.6569	15.2406	12.6339	29.8023	5.38033	16.9254	5.04497	9.83735
469	18.1728	21.8885	11.7016	21.2281	16.7153	8.82186	13.3686	12.284	0.869097	12.1523	11.5558	7.28931	10.5825	7.14516	4.13126	1.94957	23.6126	18.3122	21.5725	8.91882	15.5325	17.6781	8.75841	5.75875	19.3849	10.6987	12.2992	15.2599	12.2707	10.998	11.2293	19.4635	17.8326	19.0325	18.1917	15.9506	17.1628	12.6589	7.61216	0	14.4022	3.15649	5.31139	17.8215	12.9549	20.1976	4.7727	9.28283	18.9458
470	4.33121	7.44702	0	21.1181	0	10.7754	7.70446	9.23347	6.68375	10.4901	2.74822	5.90511	8.26614	2.36113	13.9349	17.6448	15.2149	1.1402	8.99819	6.71539	10.4631	12.15	8.32295	13.5862	8.48708	5.93961	7.92585	7.63077	9.291	8.12342	7.52189	14.3816	4.22221	0.559959	7.38442	5.91233	11.5025	10.509	8.0678	11.8314	5.5315	13.9854	5.93337	1.40549	6.51037	13.5309	9.76301	3.23704	1.87555
471	13.986	10.857	19.6528	16.1981	17.216	12.7387	14.1408	6.06735	26.0698	4.50854	12.0676	11.5537	19.7458	12.3071	24.7521	5.83813	0	12.2807	0	8.19619	9.80776	21.1371	21.2975	20.0785	6.69124	12.0126	16.4496	11.089	12.1668	12.4783	19.9987	17.1421	9.59932	20.2548	0.594783	14.1018	7.344	6.80266	10.4269	13.7571	3.30597	10.2001	11.9129	0.304742	15.6085	8.36153	19.958	16.1193	17.6195
472	8.15507	6.7849	1.79041	0	4.62388	2.07135	8.32828	15.4771	10.3908	7.2558	9.2638	7.52129	1.8474	10.0657	3.54856	5.06137	5.52918	5.63069	23.3369	7.75693	17.6436	2.86068	11.9568	16.2907	2.44087	13.6886	8.04481	8.00842	3.50939	10.9278	7.31939	2.93011	11.7085	3.76822	10.841	14.9705	4.64101	10.2325	6.19441	1.60949	13.7382	4.71761	9.73594	4.77867	17.3313	2.35985	4.14031	3.0306	14.7539
473	19.0748	7.70085	19.5209	8.41159	7.08825	10.9347	9.81866	9.6987	2.55605	4.61468	13.8184	6.85543	7.97341	14.5645	8.41416	6.47613	8.79779	14.7284	18.1201	4.4798	1.65155	1.7018	0.555513	19.8474	13.9941	17.6516	9.10821	11.7932	19.8069	8.34491	5.83802	11.776	10.7698	5.97206	1.54709	6.14371	7.70954	13.3333	8.99623	6.39142	10.5943	17.997	9.40251	14.0208	0.645197	15.1213	5.32056	5.28646	4.66276
474	5.53087	4.53468	2.94528	4.38929	0	2.51917	0	7.92444	8.24899	8.04928	20.2977	13.2496	11.54	12.0473	8.56004	4.71628	2.98836	5.64475	9.69627	4.34649	1.04824	5.77531	24.201	1.67019	11.1204	9.78523	7.07141	3.7938	11.5421	13.3576	7.65708	3.96954	7.13241	7.06687	25.2848	1.11141	1.51466	7.37068	20.5353	3.19144	8.18617	7.99946	7.49799	2.90162	12.7107	1.91191	11.3563	26.8278	4.40635
475	4.25369	6.72061	5.04214	5.339	17.6017	17.8809	10.2997	7.56227	8.82981	6.10955	0.145363	14.9633	9.25104	25.0662	6.23261	12.7637	14.2483	23.677	0.731526	11.5203	11.2997	30.1558	5.35534	15.2509	13.4043	6.49595	9.8768	15.34	0.93038	4.12452	12.0891	8.8444	5.98062	5.23549	6.5995	13.3938	13.5076	9.62771	11.7254	10.6226	8.85041	15.0883	7.49337	6.70301	5.95	0	6.32731	0	7.81795
476	7.39982	14.5116	14.268	21.0015	8.28491	10.1471	12.4755	6.77724	0	18.274	7.34468	5.18	0	7.73584	3.07713	30.7406	7.5667	11.5847	8.40711	5.00345	15.0066	2.62575	5.86978	3.86958	6.44688	5.85203	9.81266	1.33718	7.22645	17.6881	10.2062	4.4222	7.36028	4.67553	4.82327	10.9661	14.2327	6.72076	4.52191	4.06218	21.8711	2.38774	6.94104	14.3084	14.3042	5.25776	3.70126	21.2515	12.4498
477	20.8839	22.0822	10.3379	6.7809	8.09254	2.9741	18.0613	3.7874	10.2541	19.2465	12.852	7.58983	24.9572	0	4.34554	8.04625	9.7472	12.3299	5.34557	16.8201	11.712	3.23341	3.50154	1.09459	8.1417	1.67698	8.92719	13.8673	3.24269	7.40078	9.24373	5.95504	19.3596	13.5847	8.56911	14.399	10.8306	10.6563	9.55197	23.0256	14.318	17.9029	11.4391	20.0644	2.76851	8.15126	16.9129	0	9.54631
478	16.3846	18.9294	0	9.64834	13.5007	18.2015	12.8458	18.6278	12.1247	10.3704	13.5917	20.2431	0.64419	15.8523	26.0638	0	32.952	5.7755	23.7867	22.0048	13.0274	10.9247	3.95124	3.44901	6.99567	15.4362	12.9718	0	5.71869	5.30612	12.7208	23.1119	12.4209	26.5717	28.8649	14.9414	18.681	0.56501	8.27463	4.92532	5.21422	3.70462	23.5875	27.7302	3.42761	31.703	0	16.6627	10.0354
479	0	0.431675	26.4426	7.1132	23.592	11.7571	6.32563	14.8442	14.842	11.0812	7.87057	6.93866	15.7748	0	1.07119	8.71272	2.95547	7.20813	1.57759	13.1565	8.33998	9.43542	14.9884	4.86297	22.2777	11.4612	9.81163	27.1403	26.5657	12.2484	7.40511	7.46714	11.4464	12.3107	5.49118	4.05998	10.0364	24.182	11.7055	20.5834	8.39008	6.01691	6.05621	7.78274	20.7436	13.6025	22.5203	7.58459	16.8325
480	5.79575	5.63422	5.61422	11.9718	5.08975	14.816	9.13431	7.26444	7.96407	6.31044	6.40304	9.08568	2.17641	5.8237	8.40196	0	8.58797	3.17986	6.71153	18.1015	16.088	10.8854	6.42442	4.72351	8.48691	0	8.57111	5.46293	0.145719	7.73953	4.27358	8.32742	6.98219	4.38885	5.39692	21.539	4.53641	17.8988	4.89456	0	0	13.9876	6.16948	7.37944	6.04673	3.07532	8.64423	3.02357	2.78804
481	15.1494	5.3909	5.60381	12.0326	10.5188	5.55212	8.91422	10.432	17.7809	11.028	9.5049	14.2749	14.8233	9.10383	2.8841	10.7662	8.14551	16.1429	2.72318	2.78356	6.14009	13.661	0	17.8567	8.20413	10.1018	6.39847	7.59677	18.3427	6.07307	12.8621	10.2971	0	18.4854	12.8233	0.82389	16.5597	8.67148	7.43998	9.66592	12.446	0.096556	2.25681	10.6631	5.32875	14.8012	2.70198	11.6349	15.2376
482	0	0	3.0833	2.20835	5.84766	1.4341	0	11.4081	0	4.69347	11.6605	5.70583	0	24.4025	17.9034	4.9549	5.08135	0	10.9331	0.336913	1.90209	12.9584	10.6218	1.00432	6.82545	7.03351	0.383306	17.1976	0.182149	7.8627	12.6827	0	6.52189	5.42004	7.3102	15.0765	12.5518	14.6982	11.2812	22.0219	10.3434	21.1314	1.63889	0	4.74078	5.48764	18.548	6.99294	4.6279
483	27.4542	15.5108	24.8356	11.0501	12.1133	10.4852	24.1543	1.6474	17.3062	12.8159	0	15.5809	14.442	11.2073	5.16283	12.3845	14.0649	3.57627	14.1839	15.6416	18.7224	3.29155	11.7829	14.8017	10.0816	16.2147	18.794	0	19.0059	15.0569	5.55302	28.1489	23.8038	8.65148	24.3442	0.444842	8.37968	20.536	10.8312	1.82094	4.23573	6.17632	19.5173	13.9169	20.1128	28.7146	4.39379	15.3661	22.4309
484	2.06244	0	2.35981	4.60377	9.86121	5.30352	4.97213	18.2927	8.9432	7.75378	10.24	2.16627	0	6.39013	11.961	4.49794	29.1245	13.6632	8.51649	10.8001	3.89	8.23688	9.46374	2.04065	2.38296	4.66417	9.79494	14.6857	1.37336	6.51307	4.7515	9.99353	5.16839	1.61482	4.30797	13.0644	3.1751	0.101377	5.0031	16.8814	3.59926	0	4.08229	15.1265	13.3231	0.770298	5.99751	0	5.2879
485	11.7379	26.4972	11.7379	24.4371	10.9416	6.78524	16.0969	11.0866	9.02231	8.93119	17.4511	4.93239	28.367	17.0927	3.57365	12.2489	2.28799	19.1059	13.8757	16.0086	10.5032	12.768	15.482	18.1158	6.61185	10.3593	13.9838	12.0916	17.0846	18.8261	15.8865	8.88647	7.431	12.7628	9.04377	0	15.6321	7.98392	21.1826	0	12.2715	22.6776	17.1159	19.4831	7.78919	15.6013	15.3503	23.3508	12.7524
486	6.52168	12.2604	7.93044	0.86159	1.21373	5.53171	6.91	0.325946	4.31125	10.4323	14.0802	8.05134	12.5693	0	29.1016	10.1562	11.6223	16.0865	0	15.8986	20.7288	16.9896	4.87049	0.0990317	4.7999	2.7504	7.58362	0.504944	0	3.67421	0	7.69504	9.61763	16.7551	6.71997	4.27657	5.27722	3.30129	4.81056	15.5213	23.3365	4.25629	16.7872	0	2.14438	8.36225	0	22.34	4.84715
487	6.78045	12.6423	9.45029	13.5467	19.266	29.3388	4.69217	18.4252	10.2711	9.27628	4.4327	10.5304	13.4132	9.05286	7.18683	9.30089	0	0	12.8227	0.991826	1.74239	9.15604	11.7542	22.1751	5.09057	19.2283	13.7466	6.15127	18.5433	10.6179	12.8528	9.04102	21.9785	13.1191	13.3724	31.7625	20.815	6.79636	15.7374	5.49422	8.97859	11.6559	3.23094	4.60749	16.9642	7.24764	16.3515	7.28719	9.37334
488	20.1155	4.38498	6.32405	3.56271	0	0	1.72912	10.3446	11.3294	6.35461	3.70837	7.39653	0	1.65479	11.9419	22.2889	13.4369	5.62518	11.4414	17.4795	1.52609	3.099	29.6004	8.4457	14.5441	21.3684	6.15353	23.697	0	0	8.58937	2.76766	2.22992	4.36289	0	0.0353517	9.08612	0.24551	5.65141	10.7768	15.6649	7.14579	11.4698	15.8195	12.0219	7.98858	4.16458	1.94165	22.6547
489	4.38267	17.6793	23.0607	15.7254	25.1479	20.7534	23.3969	10.773	13.0716	22.4041	22.5192	22.2759	14.2087	15.2721	1.88272	13.4016	7.64868	22.6201	18.792	1.95774	18.757	8.95404	0	10.7374	32.9725	8.27949	14.5906	12.6123	25.3223	23.6365	22.5484	14.8429	16.2667	14.4394	16.6812	12.977	3.98689	19.767	13.1679	17.8175	9.12409	12.8726	17.7314	13.0041	11.5281	7.95121	23.8482	8.06285	0
490	3.41812	2.65031	7.01462	1.1713	3.61969	11.1704	0	1.79175	3.08281	3.99179	0	0.826513	0	7.66777	8.92873	0.428026	2.78532	0	3.76099	6.27179	0.757196	1.99165	2.38547	5.14082	0	0	1.95139	4.24845	6.02514	2.96871	2.40105	1.81495	3.45474	1.65184	12.2981	4.70505	1.1974	5.33328	2.55965	2.67991	3.87849	2.90375	1.54814	1.33187	5.35322	1.22688	0.554746	5.01815	7.81774
491	10.4768	1.6507	1.63939	16.7095	9.3246	6.62292	5.53099	9.47372	6.66651	2.8237	6.11414	7.68425	9.64236	4.87604	0.676022	10.0719	3.85844	16.9423	3.7714	2.86931	9.79404	1.43089	8.07554	6.10452	8.17598	9.79422	4.21372	5.55593	4.74812	5.59636	14.3075	6.73832	6.03246	8.41155	3.45452	3.05094	5.0043	0.129037	6.87758	2.55065	1.60138	4.36593	5.58328	7.07931	5.99986	13.0826	5.59709	6.77932	1.63419
492	3.25895	4.98021	1.78208	14.0772	4.26778	3.71046	4.02521	0.65997	3.87168	4.01367	5.17203	7.23641	1.66693	0.499776	1.27379	1.45159	5.52456	0	1.69241	2.53007	0	0.253191	3.34136	7.12492	0	1.83203	0	2.28878	2.61963	3.32459	0	1.02071	1.07134	1.79799	0	0.981592	0	1.94713	3.4975	0.598753	3.08296	3.19217	5.25265	0.624516	0.535396	0	1.82092	1.98574	4.77396
493	6.62075	13.2415	4.67192	6.91911	13.5032	9.36608	7.19121	4.85676	12.8212	14.8269	11.2225	9.83636	7.64295	16.7955	8.89971	9.89964	0	10.7579	6.66812	8.41012	6.11755	8.41979	5.07527	0.372682	10.2041	7.91424	6.86588	9.1167	6.73241	5.60512	14.4942	5.99736	6.44587	14.91	15.3631	14.7705	4.80463	8.58628	6.93321	11.5643	4.21235	4.15992	2.40087	5.81439	13.066	7.69239	8.51684	5.18772	5.52706
494	5.27561	5.89762	1.33425	4.95093	0.324535	4.87312	1.55438	13.4541	4.27929	8.05992	9.73456	3.63449	3.94398	4.61971	0.336327	1.4905	17.61	0	10.4636	2.54583	4.91797	1.156	0.733027	1.25056	0.15949	0	1.94373	3.90635	1.11132	8.60586	6.63853	0	4.86261	10.3612	0	0	1.59292	7.01645	3.29484	2.24167	7.17111	1.69214	1.67626	4.50923	3.95315	1.20671	0	2.28142	11.3968
495	8.33417	6.69688	7.29539	1.43272	9.74809	8.82224	15.8674	0.445639	3.83746	1.82609	9.04344	11.6618	8.34366	9.1535	4.39609	13.9834	9.45021	13.8678	6.44164	5.82228	6.3508	12.5989	4.85241	6.10937	9.57284	9.34737	8.7328	8.23102	11.5651	7.8033	11.7216	7.32271	3.7335	9.32279	11.1576	4.60916	5.88957	2.06107	17.1319	8.37852	5.78533	6.12837	9.70382	11.3045	5.5039	5.13842	4.69832	6.08199	3.61198
496	38.8675	44.3357	57.3792	32.8057	38.3211	30.9195	41.5919	55.4396	46.5859	43.0424	38.4285	38.6113	41.2404	34.3668	55.9479	41.8573	26.0345	31.7362	40.9862	49.087	49.4193	48.6905	53.8518	48.4744	47.6484	47.9654	47.3811	45.9813	48.0369	41.6184	28.0298	53.3082	53.6227	29.3517	31.0668	42.0706	57.6548	48.45	40.7209	52.5208	46.4987	48.2289	48.459	50.107	39.9605	52.2374	53.2592	42.3075	41.254
497	11.7119	11.5927	12.7005	14.4975	11.723	12.8453	11.3597	0.487374	12.1932	15.2567	14.2123	10.9759	22.1518	14.8154	13.2406	8.94821	23.7453	16.8354	17.0006	11.0456	15.2902	14.3796	12.0661	12.0717	12.8453	13.0299	18.2742	11.7241	11.6491	15.8276	9.1759	17.3407	12.5848	7.67204	15.9051	14.8151	14.6737	21.0713	10.7735	12.2932	9.26877	15.4798	13.3464	10.6601	18.9093	13.4767	18.0748	21.3245	11.7305
498	6.41484	0	0	0	0	9.34073	9.15489	12.0064	5.54089	0	0	3.04553	2.93751	0.97843	5.53074	3.79861	4.3483	4.82384	4.61191	7.84718	0.00952048	4.33931	1.92456	2.13632	7.15718	0	0	7.31974	3.52766	6.02631	8.59671	6.19478	6.72379	7.98845	9.6248	5.58604	6.6708	0	0	1.48384	10.3801	12.7107	0	6.32022	4.50938	0	5.34505	0	2.8256
499	5.62135	8.95432	6.18265	7.4361	9.16803	2.3292	3.72431	1.38466	1.12108	6.15885	6.07244	6.4874	2.43046	6.22715	0.77008	8.0708	6.64334	5.0365	4.60312	3.57088	7.34347	6.74017	7.69452	11.2147	4.23675	10.1169	10.6372	1.62766	3.98465	2.62383	4.63474	0.262274	1.46815	8.53249	1.12997	9.41096	2.51187	5.40545	8.21097	5.68829	8.12079	1.13822	12.0296	2.24887	2.2093	5.93894	2.13298	9.03364	9.42826
500	0	14.4319	9.07243	9.61971	2.57439	10.3109	8.86416	3.38591	18.4883	5.15638	6.92325	0.232325	8.22923	8.44741	4.81095	1.33508	5.66339	15.4368	9.6735	10.567	5.80226	2.84887	0.643142	0	13.7151	3.67871	2.80337	2.79063	1.7811	17.7274	10.3476	5.05559	12.6061	14.9609	0.653651	3.30118	15.3381	9.95017	7.33753	5.65458	5.93536	9.23923	6.87185	9.62011	9.2897	11.4609	1.74244	6.84587	20.7014
501	15.2514	2.66626	6.58802	7.84995	10.7988	7.05957	12.3291	11.4641	7.89786	8.72351	14.4654	13.5945	16.6497	19.9488	3.77233	9.5808	12.9205	0.141328	14.2971	3.28849	9.3267	17.3252	17.1471	14.3268	12.3685	12.1362	17.4194	19.8771	17.011	6.98402	5.45348	14.6244	16.7975	4.76945	15.0809	17.9442	4.2123	27.4859	3.7509	16.7952	9.93428	8.31107	3.20413	15.2222	9.96568	9.71835	10.9059	0	4.17459
502	7.04629	12.1801	13.1754	16.3791	11.6576	0	1.22582	4.95763	14.8183	8.39602	21.8278	5.83282	6.08823	2.87354	12.1219	13.1932	1.46986	30.2869	0	14.4781	0	0	11.3959	28.5123	0	21.8325	7.78016	0.16571	7.89644	0	4.93883	9.12832	10.4665	7.96211	21.4365	15.066	12.7511	22.2428	4.73266	0.538233	2.80855	0	17.1544	12.6674	13.6028	9.60745	22.0292	3.623	17.9978
503	17.161	16.467	7.97553	7.17523	0	19.8814	17.7999	17.2778	14.3834	15.6302	2.61924	9.86879	22.2759	0	7.64548	17.2336	12.2428	1.51995	12.9531	12.0371	14.5351	22.5234	6.03045	5.00421	21.2094	5.72621	11.7395	14.8626	12.8384	11.7832	14.7564	11.3705	4.57136	1.8354	6.67241	8.67259	5.82163	0	19.5919	24.2595	23.4053	12.5357	19.1512	0	13.837	0	0	33.277	6.96309
504	8.21016	4.37911	18.6453	15.8193	15.5711	6.59788	9.11799	8.24718	0.961937	8.36747	10.0956	4.19072	0	17.5805	0	6.68874	19.0425	19.4295	4.46755	0.0956253	8.39654	12.1812	17.9822	0	17.4531	8.70301	0.972746	7.34572	10.2899	6.47791	5.68688	8.43909	13.0971	13.8162	13.2702	18.6768	2.04905	3.10338	0	7.51438	7.9393	3.00684	6.26521	8.54816	13.5827	20.7114	18.9544	0	15.2448
505	9.34215	6.35354	4.13737	8.26253	0	14.6239	20.6477	13.7964	4.58062	20.1682	9.64107	17.874	14.5602	6.67355	21.6407	11.1281	12.1454	4.84694	5.72389	30.7775	11.5444	13.1109	10.0673	14.5292	3.26802	6.04465	11.9825	9.19498	9.8652	14.9287	13.7669	11.5941	11.1645	8.36909	2.69691	6.29188	21.072	2.69842	18.4243	14.0073	8.56548	18.456	7.79961	11.215	4.43928	8.8145	12.9858	25.8587	1.78212
506	4.13408	11.3177	1.2518	4.05604	23.0252	5.33497	5.17706	1.98242	11.0661	9.89292	5.0129	7.75008	6.91226	5.85029	6.99448	20.6434	16.2923	5.59713	4.86397	0.0459878	5.80167	12.7999	1.6191	2.26743	8.77386	14.557	15.417	5.76174	6.78727	16.0344	9.09169	8.82364	2.60812	1.81435	4.05685	11.9002	10.5978	1.69843	16.5206	0	10.803	19.841	4.04226	14.7325	13.5511	6.63053	0.571988	0	4.58018
507	15.6733	19.5661	19.0558	15.8568	5.74621	14.9427	12.1186	19.2089	19.5114	7.40954	15.0209	18.2715	12.5671	23.5503	22.6059	8.89447	14.5408	11.2449	10.5108	15.941	23.1752	1.11426	22.3565	13.4005	7.15039	7.39532	13.7793	20.072	6.20288	6.81804	9.23028	5.9887	10.3058	14.6451	13.1218	3.60914	4.70773	9.25239	17.5265	15.2272	13.6453	6.53229	18.906	3.91242	7.95017	11.0162	13.6772	15.1396	17.6361
508	0	12.6382	11.5688	2.70209	12.0652	3.62872	1.988	8.58522	3.61447	6.09245	10.9069	8.46866	4.74698	0	8.79195	0	1.56093	0	0	0	14.134	12.5459	10.1824	5.97432	7.64522	8.47337	10.641	12.2847	11.3152	0.916222	5.7248	10.1972	11.3729	15.3749	21.9255	9.39763	3.88293	4.5305	4.89947	5.29947	9.33358	12.0261	10.7497	6.21618	6.42037	16.906	9.2534	3.81762	4.8457
509	23.1817	0	8.52961	12.2792	18.5616	17.62	10.7318	11.0944	4.67759	10.1633	3.48696	13.9167	7.97025	15.0757	11.6163	11.3027	4.12153	11.4965	37.51	12.7693	7.2842	5.55041	2.57588	15.9852	8.41639	11.453	7.46518	7.64485	16.0127	18.3301	21.0031	14.7785	7.00992	16.4525	1.08527	5.14044	19.5675	19.038	7.21614	10.7041	7.62999	10.0517	5.85564	17.8659	7.36119	5.13453	9.87957	11.4381	6.07428
510	2.71399	0.911255	3.46083	4.1104	2.52986	2.01038	3.46432	0	4.18808	3.66743	2.1912	5.03675	0	0	4.70168	0.451721	3.70968	3.37824	3.63445	3.76677	2.61306	3.32725	4.70929	0	3.52904	0.273879	1.88922	0.327697	5.00194	1.47324	9.11421	2.42003	1.00136	2.06084	14.8758	3.90016	4.41334	5.7243	0.570096	3.3675	6.27476	12.65	3.04225	3.4941	4.91304	2.07859	0	5.55746	9.15881
511	3.00731	6.31194	5.60666	9.62776	4.64976	7.95301	4.8554	3.96503	3.2077	2.11358	5.79162	2.84016	3.78628	7.94221	4.09695	14.3154	4.23964	3.16746	3.40892	8.78319	11.46	2.64844	0.0680262	2.127	6.54496	7.42012	5.41014	6.06762	2.73656	4.54843	5.5579	8.56064	5.90006	4.14115	3.54034	2.31919	3.01086	2.20067	7.67558	4.4442	3.42951	4.26226	6.26133	5.61891	2.89918	6.34182	3.07966	6.49581	1.90796
512	0.753647	10.593	1.2343	0	11.2321	5.09054	8.70909	6.73549	1.66886	0	3.71383	4.76546	4.5832	2.84358	2.40902	1.39389	2.42829	6.88988	3.03324	1.18302	2.14445	1.0267	5.74588	4.38607	1.70554	5.3587	0.0955566	1.36458	2.07247	4.15271	10.9708	4.40279	2.3432	2.20531	0.301045	0	1.89044	4.14816	5.62543	0.631742	4.77885	0	5.29757	4.78558	2.96737	6.92849	0.423451	1.47694	1.59364
513	8.33187	2.34297	5.26301	18.8114	5.12089	4.90088	4.41299	5.98877	3.08209	7.63401	6.36811	1.76727	3.10895	0.836247	2.51692	3.26605	5.98899	6.61558	2.43466	0.976116	2.84022	2.11963	3.94012	0.080883	6.06299	0.0627334	2.10155	2.20856	6.15276	5.52278	6.25794	1.14579	3.17386	11.7237	5.74373	5.54143	1.48588	0	4.54795	5.6552	3.45545	8.27763	4.47686	2.73051	3.78722	2.45987	6.64201	3.53254	3.68866
514	2.526	3.53346	0	0	7.55466	0	1.27257	2.322	2.15331	2.45132	1.57384	3.54767	0	1.37822	1.11766	4.2265	6.73543	0.166891	8.60539	3.98373	2.33856	3.05956	8.85025	5.18019	2.42796	1.56199	3.50553	2.77173	5.72982	2.94573	3.7345	0.85372	4.15808	7.36149	1.99959	3.13882	3.69733	3.12987	0	2.39012	1.36798	1.02446	0.0113748	3.61485	2.98534	2.90339	4.03095	0	0.959428
515	7.18663	5.72508	1.66231	7.87391	7.2726	10.3999	2.99593	5.2819	4.09491	5.29999	4.68244	4.61518	4.46713	5.50318	11.2729	3.82614	5.908	8.71471	8.43558	1.49934	2.27813	5.14634	2.97696	4.83375	4.83889	8.11897	3.30416	4.74678	3.07518	3.48072	5.91148	4.17363	4.52325	9.22635	2.94698	18.2244	3.44567	6.44285	12.408	2.63306	5.48601	1.93298	7.22337	2.94135	5.42355	6.19014	3.55349	11.1105	9.24569
516	8.28841	1.01857	7.27371	10.7029	2.15067	3.2121	2.06647	5.47839	9.74133	7.5746	10.3348	6.10168	9.44879	9.1633	5.83826	13.6991	3.09174	9.98978	6.00683	4.27697	3.41183	5.70061	4.41415	1.18299	3.91009	2.78737	10.3959	0.92969	3.16018	5.16222	7.16406	3.97198	2.08864	0.180897	13.5855	5.03236	5.3865	3.67615	0	4.55029	2.28063	8.04575	5.16418	4.81141	3.04301	1.90732	9.99058	2.34765	1.48524
517	4.99848	8.03027	1.87857	4.79759	4.53846	3.85364	5.85954	4.31172	8.90866	9.36457	2.75175	1.97612	7.47499	0.807963	0	5.69873	3.02924	1.29297	9.7406	15.3808	7.0666	4.68568	5.86429	9.78261	5.8236	3.84212	4.68274	7.67911	7.62699	2.23387	8.65216	0.927634	3.93962	2.70151	0	0.443234	0.703267	2.73327	3.75906	8.62402	6.36517	2.0476	2.96332	7.5881	6.2295	7.26805	1.36544	0	2.90911
518	54.7578	44.8058	58.0319	44.076	45.3079	42.0585	52.1165	47.5831	45.0342	39.6937	44.1499	53.0023	46.5355	52.6147	44.4529	42.5423	44.2667	40.7456	41.6105	42.0199	43.3693	54.3092	43.5775	58.4479	48.7124	56.2174	48.4248	55.7938	47.8206	53.1606	30.5683	52.6854	51.8805	39.6377	37.8502	40.5876	54.4342	56.1092	46.8158	51.5438	47.5107	39.0612	42.4419	52.3737	53.0805	46.3247	61.2415	58.4161	52.2831
519	7.43584	16.7277	15.5887	0	9.64311	20.521	14.2472	18.3336	17.9208	22.2008	18.4425	16.3474	20.5952	18.9106	23.5937	10.5802	20.6022	19.0388	13.0899	18.1302	22.4779	17.9766	19.8536	13.9786	16.4445	14.3567	20.1904	18.1104	16.6235	17.3197	12.0687	20.8584	20.9915	20.761	19.1568	20.8129	21.5325	15.8355	18.598	16.1601	19.0509	22.6981	23.1178	12.0414	14.6713	17.5976	9.67288	11.0629	16.7683
520	16.6437	21.1809	19.7645	31.8534	20.1632	20.9771	12.7466	7.40337	12.2618	22.7519	19.5208	26.2973	20.2247	23.2654	15.7855	28.8677	21.7754	25.2441	0	19.2768	14.022	22.0014	27.6622	20.7955	19.0166	22.3457	24.3292	17.7589	13.7886	30.5645	12.4085	31.1144	24.9032	23.6941	26.398	26.5657	30.5869	38.3561	34.3379	0	24.6457	1.35592	25.011	23.8062	29.0976	32.1512	30.8698	32.3218	29.9986
521	15.3514	1.49882	8.68106	0	7.16575	22.5977	7.99923	5.404	14.8292	10.7345	14.162	7.55415	0.931462	12.406	0.13456	16.2649	14.5388	9.72357	29.0291	15.8622	4.31484	6.33086	5.33794	6.83016	14.5049	11.0498	9.46836	12.6798	6.57554	4.84133	22.3601	0	13.4422	5.73766	13.088	9.0876	6.6263	15.5834	14.4861	29.245	0.240577	18.6779	13.1518	16.0809	11.1953	10.5311	15.0278	5.70751	10.0465
522	5.3979	24.6677	24.8028	22.1345	17.3666	20.822	20.4267	21.1346	20.6178	17.8944	0	10.5435	14.0946	6.41271	25.1905	13.0464	17.2063	32.2693	15.6664	13.7648	8.02232	15.6386	21.5575	24.4123	19.1031	17.0451	19.6981	16.6055	21.4325	17.2357	11.9697	27.0701	25.5018	14.7079	19.976	8.17553	26.7134	19.3589	15.5799	32.2647	36.4122	29.9865	14.1057	16.7954	16.2729	14.4708	14.7288	19.0877	16.652
523	21.1142	8.55158	0.30711	3.75622	5.95161	6.96986	6.3354	9.98849	8.39996	8.29507	26.3224	15.0756	20.2302	10.8299	9.44383	10.1704	6.28448	1.71539	4.32233	12.1335	14.367	0.472172	0	1.69798	9.18549	10.0649	10.1897	12.9107	0	3.04794	8.34746	7.19425	9.73468	15.6201	3.29523	8.61753	0.766595	7.76037	12.7837	0	2.49555	3.67238	10.6285	14.9776	12.258	0	0.445867	17.1971	12.6944
524	12.2761	18.2774	25.9836	5.06447	15.554	5.44436	14.7366	22.4117	7.75165	10.5379	17.2068	11.7501	23.7419	26.0654	15.4345	1.08081	15.5649	7.34826	6.21978	12.7638	23.4628	21.6249	20.3564	24.6125	16.7625	19.1171	13.962	17.7114	30.2068	12.2885	8.19442	15.1733	7.02958	10.505	15.6835	15.7796	8.24626	0	0	23.1697	11.2824	7.84131	16.2075	0	11.4766	18.9413	6.36746	8.12261	12.7107
525	7.96457	7.68998	5.76508	12.7746	2.02592	5.12499	12.7562	8.95984	16.2668	7.31274	7.89706	11.825	2.90008	8.37575	2.93882	6.45148	4.38872	9.52555	26.5053	6.74351	0.420045	0.526144	7.05392	8.18953	5.92611	0.36997	6.74295	6.27746	8.93756	16.095	7.21957	6.14439	5.15373	9.55282	0.893359	0	14.2468	10.4874	11.2281	5.17894	5.54547	8.81606	0.127758	12.0657	2.30893	7.35102	14.5836	2.19947	0
526	1.08099	3.29396	1.4756	2.03942	11.6283	11.4318	0.725272	6.86285	8.28512	7.60646	4.53143	4.11456	3.65921	0	6.78627	9.41642	2.12692	4.07854	4.07114	3.2625	14.6891	11.8786	8.46499	5.07329	0	9.75294	0	6.034	6.36317	8.04093	4.96608	5.89272	3.82592	1.73344	1.26193	10.9398	0	3.68597	2.09246	4.7485	12.9005	0.390177	13.8588	6.15916	3.81268	3.79394	1.65534	0	5.5759
527	8.83275	5.61754	3.29835	3.11186	5.0451	0	10.365	4.74879	3.88546	0	2.50092	5.29834	7.3074	7.13826	6.74465	11.3739	2.91611	6.91676	4.55422	5.70457	5.73799	11.0432	0	0.378908	6.98205	2.30027	6.37512	4.72078	2.2007	1.90299	8.00386	1.65185	3.55137	1.12208	3.58699	4.83465	8.20406	2.02588	6.11814	0	1.79764	10.1401	2.23963	5.7092	6.19108	0	3.93822	4.71189	6.57235
528	0	3.01964	5.90658	8.83721	10.1672	1.07374	2.37827	7.33312	7.70223	7.43697	2.61268	7.54137	1.79307	0	4.80428	2.36669	6.51563	1.92354	7.28405	0.453036	3.86906	5.86127	4.12385	5.21716	5.4597	0	5.85155	0	4.45999	3.12043	9.43355	0.84949	2.11901	6.99873	11.0269	12.7563	2.02775	0.582386	1.11446	5.39319	0	7.00725	3.32262	1.03243	5.19794	5.14321	3.58774	5.37948	3.05375
529	11.3384	6.20245	4.01529	10.4284	4.93223	5.55838	11.5306	5.75323	0	7.43005	5.24584	0	5.11729	5.5065	12.7371	0.961349	8.68275	1.25501	2.34771	10.0352	11.0949	4.62283	5.44325	2.79261	3.05949	7.95418	3.38301	5.30129	6.03509	2.86264	7.0968	4.9095	4.73844	10.3282	4.79018	3.24329	2.58186	2.15966	2.25913	0	4.67991	12.1125	1.34669	3.37335	2.18901	7.61752	8.79529	5.27241	2.69581
530	3.62104	3.49011	12.3536	1.09031	11.2397	22.2339	5.09426	2.13657	6.0982	7.91129	5.96635	7.61246	3.63138	5.28219	7.45297	2.63565	31.6782	9.74064	2.00715	5.8287	3.33788	14.0771	8.93659	18.3806	7.58787	7.82378	4.44645	1.81826	15.6888	0	7.05703	3.82254	10.6396	7.61597	14.5431	7.07362	0	23.1802	12.4173	19.2096	5.13387	1.82283	4.20821	4.18909	7.58224	8.92702	7.89464	6.61049	0.123916
531	5.95829	4.29031	4.86648	25.4181	4.40469	0	0	8.62895	21.6588	13.8725	11.0593	13.6935	12.0925	4.15096	10.1405	13.0422	7.08358	3.4659	14.8227	4.34987	9.76903	0	5.66843	7.72922	7.24152	8.81886	13.6187	13.5106	8.68398	24.6852	6.45502	6.30986	3.70804	9.18138	13.2309	18.7741	23.6257	2.73582	2.47668	15.4031	6.27047	8.00509	3.58543	6.65504	20.195	4.95498	9.37996	14.8174	3.01844
532	4.06438	7.72681	1.79257	13.2567	14.9853	3.32007	9.47166	8.65448	0	10.1493	9.0507	4.94362	10.1612	22.0109	6.30752	11.5319	0	20.2684	0.614844	14.1848	0	15.4936	11.6162	0	16.6244	10.7669	14.1873	5.72433	1.82048	6.34352	6.6236	9.78843	9.07474	0	2.08993	2.74483	7.85478	0	13.2331	10.9739	12.4112	11.5935	11.069	13.188	0	5.39806	0	7.44178	20.6801
533	11.1389	8.69651	2.72312	15.2356	3.8546	7.65216	9.5246	17.3776	12.4841	14.9077	8.36873	12.9562	9.50365	21.3972	3.55845	2.69049	11.4014	3.59225	10.2862	12.9768	11.9785	7.7493	7.84423	13.5555	10.4819	7.53057	5.78654	17.6248	21.4846	8.14134	11.5531	9.77002	14.2085	13.4164	21.503	24.1611	6.09234	15.1228	12.3642	6.18468	4.05079	5.7939	14.3874	5.5789	18.9277	18.6361	15.1885	2.71076	18.6836
534	23.5985	30.1465	19.6152	2.85939	20.0842	10.0314	6.1193	11.6609	1.97819	1.94014	8.26703	17.9015	32.1578	14.3941	17.3704	6.07526	0	8.93477	21.2471	26.324	25.4271	4.29114	3.89501	22.6561	4.01259	18.0329	9.26323	15.6694	5.86025	6.14546	11.5091	6.04146	8.1382	6.65297	7.41961	0	8.39571	17.5851	9.64442	12.9397	6.07677	1.49804	0.117458	15.5377	11.9759	13.4866	7.04468	17.0923	2.3041
535	8.74249	0	3.90314	9.16268	7.28895	5.641	25.0275	8.59673	10.603	16.9058	13.3079	0	5.4105	3.99035	0	12.4511	21.9226	16.7389	16.58	1.22637	2.86922	12.3278	8.98888	4.62906	7.40054	7.36381	14.7642	3.85974	11.1708	11.9651	8.60702	17.4708	10.0036	9.45672	11.3403	15.2759	11.4209	5.22566	6.58035	7.78316	12.3263	30.3278	16.5143	8.10791	3.84494	9.55922	14.0159	13.2722	7.02019
536	2.00367	11.0593	9.53092	1.82401	11.6292	0	3.86755	4.10659	21.3662	8.18923	17.0338	8.87676	15.0885	16.091	21.8493	19.5025	0	4.19315	0	15.5069	14.4955	0	7.87802	1.89506	20.1121	6.33575	1.42294	10.4294	2.50228	15.7847	7.83984	0	5.58473	15.204	12.0235	11.8793	9.84306	8.28269	7.44068	6.39753	18.2169	7.57644	15.9202	13.0275	8.63351	8.12338	13.0834	5.58222	14.5164
537	22.9097	23.5849	13.8217	17.24	8.30637	24.7453	21.583	14.5044	9.30365	7.23455	14.7394	27.1289	0.303662	6.04876	10.2353	10.3967	3.53137	8.70452	13.7426	13.5508	21.4588	17.1813	17.7342	22.8834	5.71533	9.00395	7.47687	5.78931	10.5304	2.32835	11.0615	17.5183	12.8147	4.94081	3.79161	13.7779	9.08296	7.43528	4.57459	4.39504	21.2882	15.8641	18.37	6.37904	7.78295	7.99222	11.4371	19.5243	22.3442
538	0.600739	6.96288	21.3493	9.38484	17.1148	15.2853	12.0601	14.5457	8.5451	4.99294	9.21151	4.11725	11.514	3.31456	4.69179	16.0091	16.0092	8.57442	16.1088	3.14654	0	10.7776	10.7578	0	5.83931	11.2794	14.048	4.21352	14.9819	15.3209	10.7233	12.8668	11.253	23.1065	12.0845	0	8.78487	8.25311	7.68779	0	14.2255	7.72058	2.03735	16.1274	11.4393	9.46049	4.62468	3.94596	8.91464
539	17.3622	4.04276	10.0439	4.52846	1.09225	11.0909	7.25202	9.78811	7.96267	13.8965	2.99532	2.76993	0.136685	3.31999	18.3938	5.66505	8.37355	15.787	4.59056	2.90513	10.664	18.102	16.6807	8.271	14.9844	13.0441	14.9858	21.3606	7.2765	9.28541	18.5705	16.4117	14.5749	10.4253	1.97357	6.31339	14.8997	12.1794	23.5809	16.7133	0	9.7977	13.7908	11.2094	9.61842	13.462	17.3311	9.00267	2.39449
540	3.94269	2.52045	0.923435	4.10669	3.54543	9.64207	0	2.21041	1.4392	6.78658	6.30556	2.34268	11.6756	1.49172	3.73842	2.73361	8.15438	6.71502	0.623302	5.71107	2.4852	0	3.12749	2.28338	5.88512	9.52497	1.37019	0	0.735825	0.617713	0	0.818329	0	13.7519	2.52686	11.3312	0	1.68262	2.84669	2.81081	3.60134	0	2.43237	4.39452	5.04001	2.15935	5.5257	5.46151	3.04503
541	0	3.08465	5.54966	8.2376	8.88022	6.38648	13.4283	7.89994	4.19406	6.86561	2.0176	6.7841	0	6.42353	3.54679	9.48358	4.22678	2.09375	9.31334	4.38759	9.81158	9.98692	10.4194	1.68463	4.0283	2.3091	5.72678	4.39722	6.99716	6.50317	9.30687	9.08814	4.41935	6.53625	3.04299	5.28175	4.60603	4.87493	5.85099	6.54439	4.21843	11.7846	4.43411	7.40876	9.21503	1.49808	3.87286	6.49107	2.72439
542	28.5972	27.1328	24.735	16.483	14.6015	29.4088	14.5236	20.2167	18.86	25.5071	22.7177	23.8517	23.3625	23.9936	9.41703	26.2438	19.1466	18.5504	11.9616	21.3009	12.4379	30.9156	24.1923	28.0522	18.2031	21.3657	21.8953	25.1437	21.5604	28.5834	15.6963	27.2203	33.4088	29.723	20.8655	17.2095	29.6256	31.5743	29.1068	14.1561	25.2672	0	33.5259	27.408	28.4615	29.2226	31.721	26.631	36.4874
543	10.2498	8.76609	2.08736	14.2115	6.85657	4.05293	2.47898	0.242445	8.08376	8.90597	9.27978	8.337	1.65222	7.21184	13.585	16.1546	9.44896	13.0794	6.37117	11.9796	7.7304	1.20958	5.0431	4.31448	9.99179	9.88908	9.23624	11.4215	14.1335	7.43563	8.92089	12.1899	11.3615	1.58918	6.58283	6.3955	7.57504	9.7119	0	8.25287	0	23.6125	8.70795	8.87214	11.1778	10.8286	2.39133	11.4064	12.0456
544	23.4196	20.3776	32.1417	0	14.242	9.33743	21.2229	8.71184	22.9788	18.3194	18.679	24.0016	5.94168	14.5198	16.2608	24.4763	18.6649	22.7277	16.6196	0	23.4277	19.9579	26.5754	28.4803	22.4055	4.45791	17.89	14.7946	18.6518	17.6528	6.2177	19.8788	20.2539	26.6845	24.2287	13.8577	29.8982	28.0447	35.0608	20.3209	7.41405	21.3288	12.0755	19.8662	11.5414	24.0182	28.9592	25.3432	19.1542
545	5.11488	10.2862	8.7626	16.6417	13.8871	16.1155	0	32.561	11.2998	6.61085	7.51559	4.88205	24.2303	12.9973	4.81744	7.20452	14.269	11.5447	11.2603	24.525	12.2659	9.32689	5.9538	1.49106	8.77177	27.2549	9.02487	10.3251	11.9843	6.64345	23.3036	0	6.67346	4.8097	15.0926	24.8478	6.22432	10.5391	6.24128	12.5995	23.158	11.3737	12.2247	7.08692	2.71704	6.33975	4.93036	8.32359	6.85146
546	16.3031	14.0684	15.1395	14.3567	6.51532	0.471989	29.1594	0	0	10.4647	0	14.7232	16.0879	7.11429	26.591	7.10221	5.28092	5.85859	22.6507	17.625	0	18.1308	12.5599	22.4017	14.3587	4.2272	19.0818	17.1984	0.655198	13.4152	0	15.7479	13.8085	5.74626	2.69992	4.57686	9.65643	6.86216	9.79348	14.2954	9.38609	0	14.0864	10.245	8.54406	0	14.6531	9.47329	0
547	6.02729	3.13738	4.67556	9.53823	19.6554	10.4784	7.97637	13.7969	24.779	7.38279	23.342	4.74915	3.35841	16.6332	5.97099	4.49771	11.7104	4.84838	5.9398	6.71774	13.9646	0	0	2.4794	6.54065	13.6979	5.66026	8.33469	14.4644	5.50705	14.6514	1.65392	5.52068	6.37717	18.0514	1.42519	8.50643	2.28123	3.93542	9.32118	9.10823	19.3303	7.63395	7.33788	17.8457	13.3863	0	0	8.39327
548	2.34324	0.591404	1.5645	8.68837	5.08789	4.95386	5.10969	6.80068	4.38512	0.34378	5.38388	2.78281	4.40722	6.90656	0	1.73926	3.5227	4.12839	0	1.83454	9.72296	1.75346	5.71962	0	0	3.65492	0	3.28461	4.87487	0	4.93216	0.577732	3.46093	3.40759	2.80649	6.13257	0	2.96776	5.7039	11.6988	11.2682	4.85111	0	7.12118	0	5.46591	1.63441	5.69636	3.98251
549	4.00217	10.035	4.4207	7.73612	6.72856	9.15261	6.10079	7.56006	3.98027	8.81323	4.75897	7.54568	9.28429	2.70814	16.0725	0.364416	5.5754	10.4536	15.2601	5.91852	8.15379	8.71889	6.409	8.81275	9.81515	3.6183	10.1144	5.1002	5.94252	13.6416	16.971	12.825	1.09289	1.37456	4.10266	8.94196	3.90792	1.46124	1.46071	0	6.57852	7.71894	4.87908	0.259439	5.45744	7.08135	6.31204	1.1736	7.31613
550	24.8778	15.5462	16.4054	4.30621	5.44239	10.1935	8.56247	8.66686	7.84477	5.06077	7.12071	1.44027	0.495403	0.380343	0	2.06485	3.31758	3.11507	0	0.742344	3.53978	0	19.1528	16.7501	12.5859	8.81366	13.9141	9.83525	11.4547	23.3634	4.671	0.113876	6.78631	0.601787	4.52764	17.6042	19.1238	9.58951	3.7084	10.6355	0	18.7377	15.8816	4.3807	13.4058	7.81236	11.286	6.32332	12.8157
551	5.10129	9.82229	10.2458	36.1233	3.16356	9.66232	8.897	14.7187	15.2079	24.4776	8.01982	6.47827	5.58967	30.1716	17.0412	15.9881	4.88841	19.7015	16.9524	10.9743	18.4518	12.5291	10.9426	20.319	10.5208	17.6065	9.18865	17.0475	15.4863	6.36726	18.4018	16.8923	16.5676	12.5811	11.4116	10.3536	14.5038	18.23	7.14481	9.84792	20.7544	19.4095	12.0575	24.5677	5.8726	24.4162	14.319	5.95138	5.20674
552	0	15.4764	12.797	0	7.96071	5.40794	7.7033	5.35379	5.76427	7.43087	11.7684	27.6158	13.7081	2.4972	0	28.1642	10.0922	3.09037	9.72349	14.8001	0	14.4537	0	0	11.5577	6.0839	5.69771	15.5598	9.74246	2.58516	0	16.7625	4.50708	8.43135	13.7241	0.485496	8.02482	8.01387	6.65633	6.26067	16.6834	7.95181	13.8376	0	0	8.176	6.63753	14.5971	5.98427
553	12.8794	0	19.6692	14.3745	16.4216	11.008	8.20174	19.4937	14.7074	6.99303	17.2899	13.1417	10.0837	7.54398	23.461	13.3292	30.2059	29.7367	17.2616	28.2558	7.79927	9.97348	17.2466	16.5618	9.30804	9.03945	13.6819	0.101163	0	13.4523	19.0687	12.8178	24.8651	13.3986	16.7566	19.9218	7.96925	14.652	6.14129	8.46402	25.4465	11.1464	13.6526	19.6063	20.2697	5.54901	13.2122	0	10.7869
554	19.5737	8.00968	5.16383	5.79026	2.03105	14.2331	2.15257	6.58272	7.08963	12.686	14.4251	11.4888	9.46443	5.92336	6.00723	0	0	0	9.19632	0	32.9721	14.8888	15.7309	7.42332	3.75714	9.95317	5.63644	2.50257	9.13181	5.30371	7.95757	18.2784	0.792832	11.3912	9.79979	13.3819	7.52742	0.169099	18.7133	13.4533	0.50356	3.07972	10.7732	0	7.57994	1.90537	20.5444	11.7633	5.47722
555	12.4055	12.2277	9.91847	9.94536	24.1658	2.83952	20.6896	11.3407	11.8125	10.5498	8.01894	7.03617	0	13.5345	21.9906	15.285	16.4057	18.8284	19.5351	12.1633	4.29757	12.6999	0	8.09731	15.947	10.0204	8.64687	13.8464	11.1755	5.62751	10.6317	5.71586	10.7222	19.9196	3.42357	18.4796	7.48429	8.49102	10.5225	2.43213	10.4163	12.6106	0	15.8342	5.34746	7.94757	9.59313	23.7676	19.4188
556	0.641433	0	0	14.4998	8.40744	5.6974	7.0882	6.30901	0.393622	7.10735	5.12352	6.1491	10.5955	7.92556	6.56335	14.7087	7.18792	0	6.54463	5.35186	6.70203	0.49042	13.0555	15.5335	10.4507	9.00154	10.1593	2.95138	12.4877	9.45173	5.84782	6.07892	15.0246	0	7.7311	4.0641	7.04013	5.88571	1.51342	11.8669	1.85365	0	8.29872	15.9665	12.6322	11.0411	14.8413	10.1899	12.1606
557	4.19532	12.0715	16.0603	4.72218	23.598	14.6792	8.7747	10.8125	14.8192	11.4542	17.4758	7.91736	29.5381	12.4145	3.2056	2.73626	3.29156	17.9834	6.30956	3.75304	15.1421	16.5877	12.2589	3.09552	13.0982	10.8628	17.015	20.4124	0.0748408	9.38021	11.6349	5.95892	1.10936	13.9455	17.2213	7.13415	5.63576	13.3464	11.4721	15.1572	8.55095	15.261	6.44765	0	6.61163	15.996	0	8.40555	0
558	16.5264	20.4994	1.31142	0	7.15289	21.8202	7.59795	4.01932	5.5085	8.69499	0	9.72328	20.5252	7.74371	14.1832	1.40345	10.7335	2.97367	1.91733	23.7289	2.69441	10.8552	4.61648	1.65813	3.85053	11.6824	9.82213	16.0676	15.775	12.4313	8.09693	9.80194	4.53625	14.6011	5.04328	0	4.48708	13.1668	11.4777	10.7949	6.24425	3.68582	7.23767	7.1881	14.62	8.37093	6.95662	0	4.10854
559	3.79916	6.34698	8.42864	10.2384	1.65662	4.45878	20.3325	12.7027	16.8521	5.5454	10.7578	9.00923	0	11.8652	7.54773	6.32026	13.8772	4.57082	12.5596	0.23023	8.40092	7.52186	6.99615	10.5613	8.92391	6.93608	6.23789	1.67601	14.6717	12.0373	13.6896	7.57951	15.0886	5.12969	10.361	8.57526	18.2036	8.45562	22.6501	11.0874	9.5469	8.11749	11.8135	12.4565	13.6607	8.78543	2.60971	19.0018	24.0413
560	17.2592	11.5535	2.98184	11.6144	13.4407	1.96556	12.3572	16.1311	7.1005	2.3391	0	9.12585	1.79417	25.3668	7.80599	0	11.296	12.7653	6.16605	13.8388	4.03592	5.55256	0	3.65338	23.7097	8.7055	15.784	4.33561	4.99852	16.9986	10.9716	14.9493	9.86823	5.16222	16.3686	1.88526	14.3339	13.0774	4.0201	3.32758	18.7973	0.712439	10.8266	11.6617	10.6511	5.75062	13.0959	1.17426	9.45059
561	4.78445	0	5.42162	11.387	6.07826	10.418	5.8146	6.18652	12.0579	15.243	20.6512	11.3842	19.8246	3.55832	1.31242	5.66027	11.5002	1.25132	8.36706	12.6362	9.26197	6.50739	14.4822	9.65337	1.04646	14.33	4.75214	13.9484	14.7985	6.23507	6.86358	18.4213	10.5065	10.8584	0.105201	5.82119	5.71999	0	13.6531	12.4966	12.5321	8.42395	5.65383	17.374	5.9742	10.6729	7.19029	19.7015	9.15124
562	3.78533	8.35854	7.87676	10.4022	6.6688	7.67984	9.17324	0.690032	10.5321	11.5881	0	1.45551	14.4837	0	16.0232	7.66615	6.81893	2.24496	1.64823	4.65334	4.68468	14.6887	14.2313	0	8.25906	5.12957	0.697332	6.16547	9.81063	10.3801	10.4713	8.63168	3.06	2.27027	4.75655	13.5975	8.28961	10.5719	7.02742	8.38589	7.56057	5.23628	3.22259	11.3047	10.8977	12.5376	2.72112	0	4.04908
563	16.5619	18.3125	16.4076	5.09902	14.9315	3.74229	8.96089	23.2798	5.23849	6.23506	14.6788	18.4768	0	5.893	6.84491	16.8753	6.93472	12.3742	8.37231	7.4037	12.4834	2.80191	0	7.75378	3.9121	6.97398	14.2677	6.28997	6.34135	0.654861	6.73851	14.9125	15.6434	19.2713	16.3933	5.63652	0	2.42029	9.08331	16.6979	5.43839	5.83984	11.0392	1.53698	3.55742	0	13.2408	16.1382	7.90321
564	0	0	0.259336	12.3187	10.6666	0	3.52319	2.69594	5.07728	2.4018	6.42258	11.4757	17.8967	21.7514	13.4598	15.2423	13.9146	2.46927	10.0636	10.3065	4.33055	10.3514	3.33759	10.3003	8.85935	7.00811	13.9792	6.59453	5.12858	4.43646	12.675	6.7903	18.6241	13.393	1.6883	10.8154	8.61124	1.35638	8.92727	5.03633	6.38149	14.6655	16.8646	4.70566	5.25033	7.02709	2.30217	6.32276	9.61536
565	8.6168	8.94692	9.70817	4.0372	5.04284	10.6584	7.78918	10.6839	11.0056	9.58678	13.3557	3.57886	0	4.99696	0	1.65671	5.14188	13.2232	16.9481	14.3021	20.1664	8.15072	12.8759	3.97123	11.4076	10.7521	6.30852	17.0854	6.08766	11.8069	7.53446	3.47574	12.7955	9.26074	8.55178	10.5046	9.05902	20.1361	8.28455	4.85653	13.9912	6.79257	0.139446	14.7495	14.3979	12.1785	3.04359	8.54085	14.5236
566	22.7867	8.86942	18.1022	12.6774	7.96878	6.61232	24.6496	14.2886	2.51211	24.2872	17.7339	15.202	11.8918	15.2037	29.2829	23.5931	20.5554	2.88175	22.1394	15.6362	0	30.6173	22.8124	28.4949	7.69649	15.9197	20.0685	7.71437	22.445	24.7418	7.65021	14.624	11.3583	7.6293	14.5185	7.57477	19.794	29.2359	26.772	17.7906	0	6.281	16.3695	13.0959	12.6355	27.9493	5.50055	2.11856	16.9726
567	17.4666	16.3069	9.32492	6.16562	10.1094	24.9387	9.7904	12.8955	20.3577	11.4087	5.95034	11.6542	6.83956	7.97228	5.61993	15.405	15.8411	17.2478	11.6208	12.2947	25.341	7.10134	0	9.04822	17.3162	3.88771	3.87894	21.3779	11.5936	3.18563	19.1583	6.8692	7.16728	23.6113	18.3486	17.5848	0	0.0840652	2.68074	12.2462	27.2326	29.0701	6.15025	7.14332	25.5182	2.52001	29.2874	26.7141	4.91181
568	8.73896	23.7492	12.9692	19.4065	20.7075	7.96729	0	3.03888	14.6603	3.92437	0	11.0562	15.7988	0	0	13.9011	1.46393	19.1554	4.36005	0.0252051	8.30299	0	12.6955	5.47953	8.46598	12.7698	15.8175	7.51581	9.23982	0.871363	11.8661	5.34493	10.9767	7.14435	14.303	15.7734	17.7093	23.1179	9.71592	3.89361	3.59111	1.7764	16.6324	13.4106	0	0	6.9674	10.5767	16.4762
569	0	3.90311	16.9483	6.892	4.38561	26.0176	17.9417	10.1098	11.458	12.986	21.2074	6.59078	11.4707	15.2576	19.6509	0	6.53327	16.3867	10.3144	8.9034	11.3931	14.2286	19.5651	21.6453	9.32708	14.5236	4.44614	8.97251	9.5563	20.6892	6.07086	5.98101	0	1.39907	4.96623	10.8065	16.483	0	9.83556	15.2688	4.47521	21.2019	13.1016	5.01766	11.1176	21.364	16.6508	8.71301	6.94633
570	4.21568	0	7.79293	0.936529	7.24191	11.199	0.0312116	20.5109	20.2071	5.71272	3.69307	11.2836	2.26079	7.9991	7.31347	13.7772	9.97803	1.90397	3.866	13.2639	9.97901	5.90513	10.8183	0	9.68252	8.99642	8.10847	5.35696	0	16.5205	8.46369	14.25	8.96641	13.2005	0.988833	9.20559	4.2559	18.0347	12.2513	1.64511	7.8932	0	8.63183	7.77193	7.11269	11.9486	14.8994	9.09533	7.43602
571	11.0691	13.2616	11.4955	19.7714	11.6914	7.57672	13.1708	0	3.90506	4.67978	8.37999	12.6576	9.29141	10.5012	10.5276	21.3926	1.64077	19.1343	15.2569	8.00833	11.7932	11.1089	11.876	22.5144	11.2429	11.0863	10.0505	6.38962	14.4275	9.30556	6.29844	7.97923	7.84046	1.16774	28.7348	17.4588	9.24329	6.9948	5.21475	7.05511	14.014	9.68324	6.29267	13.3154	7.45195	13.5855	3.70174	0	14.97
572	0	6.8427	6.57573	0	14.6847	15.9452	19.3442	14.793	7.30488	12.6243	6.34135	0	11.9203	2.342	7.94901	3.49157	5.99554	17.0231	3.71512	18.0087	5.42348	5.30548	0.0491141	10.4381	3.00086	7.11872	0.174407	12.6999	6.97685	9.03595	6.70481	8.32242	9.2053	12.3935	0	1.11528	4.67744	10.5059	0	10.0202	0	3.71374	9.45914	11.1546	9.31965	1.64157	0	16.1284	2.85084
573	9.39188	6.05976	10.7519	3.10691	12.7154	12.24	7.24714	10.6466	7.8107	14.7213	13.0276	12.7184	0	11.1212	1.03335	8.7443	26.5872	2.40781	0.725527	4.06583	5.3718	9.79141	8.09665	8.462	6.75359	7.85646	18.6175	7.72004	7.47962	4.56006	7.24194	7.74429	9.50442	8.81663	18.4336	9.20256	10.8526	11.1344	26.9786	10.8315	21.5338	14.5924	12.0558	9.12372	10.6832	9.67877	13.0925	4.32889	3.81744
574	5.97849	27.6062	0	17.5459	0	5.03931	10.3467	8.64844	9.53985	10.6949	4.03608	4.48111	18.9144	15.3705	0.954503	3.44544	9.98326	0	6.66338	2.83169	0	7.17618	11.5095	9.43303	16.2438	14.6822	1.092	10.954	14.5489	3.9323	17.523	3.29265	14.0365	14.2435	2.4234	17.9384	4.36748	4.21196	3.65521	16.7017	14.7461	8.41339	9.50673	9.34629	5.91645	0	12.8061	9.40829	9.2276
575	16.4147	3.5844	9.85829	13.3467	18.9981	12.967	4.30519	6.00779	7.7224	9.15202	13.2343	9.37626	5.71191	5.07544	16.0844	15.5909	8.47936	12.3991	16.2846	11.0906	21.6571	16.8368	11.3795	3.70175	0	5.45615	10.4963	10.5274	7.11137	5.42499	10.5525	11.0369	10.0404	0	1.30671	15.3002	10.312	0.369744	11.5422	10.1913	7.10126	6.82347	2.84982	2.93186	9.37502	4.97904	0	17.3613	3.46574
576	9.48088	7.51771	27.6408	14.4647	3.37125	15.2391	22.5398	18.5774	21.5123	11.2722	0	11.6758	14.0851	6.94377	7.27166	7.72035	4.36522	17.0412	12.2778	14.3829	12.764	12.1567	13.2321	26.1043	26.3252	7.95073	19.9182	14.3633	17.3968	16.1456	9.67936	9.07939	10.8368	15.5059	19.745	10.852	26.469	22.1925	11.7203	9.81163	5.10669	22.6883	10.7623	24.5513	17.1939	9.7207	27.6067	14.9525	21.8153
577	28.7096	20.59	11.9812	8.9995	0	9.94979	11.4285	0.49814	10.0884	13.0107	17.5464	6.27401	8.56361	28.1265	15.3628	15.4606	5.61455	8.09124	24.3718	9.06972	6.70968	0	16.3706	1.28235	9.22854	9.50307	9.15246	10.3744	7.12603	17.2732	11.9419	9.36885	10.6062	8.50103	11.0942	1.16301	15.8201	1.29562	9.46653	9.13438	4.77741	14.3001	27.3195	9.3841	8.31777	33.2985	11.5139	0	19.5947
578	10.4556	2.4093	10.4268	3.37022	21.0613	5.89161	5.89547	7.80461	10.4088	10.2983	9.75768	22.7425	3.48853	2.72795	13.9586	2.53727	18.229	13.2099	9.75971	9.14053	12.1545	17.0079	9.36403	18.064	7.5075	17.0327	10.9333	14.4332	14.2908	11.7574	14.8325	20.5976	4.94038	5.3803	17.2735	6.80608	9.67723	14.0256	6.89984	14.4994	15.5832	0	0	2.28699	11.4954	0	12.1628	9.96705	12.1675
579	4.28404	12.1284	3.47693	18.4581	10.2359	3.95234	5.69109	12.5131	1.50051	7.83367	23.9836	8.79072	25.7639	9.79233	19.5446	7.83975	9.12713	8.78936	7.07911	10.1377	14.1472	14.7115	7.30423	0	10.0151	10.3172	11.457	7.18116	10.6421	6.04443	6.76183	8.32869	14.0231	20.7908	0	10.9581	4.32492	11.2349	12.2713	10.1097	9.24445	19.7854	13.1222	10.1338	13.134	15.1473	4.21679	18.7582	4.65481
580	16.9851	8.97192	9.52205	11.4505	13.1836	12.6741	15.217	15.8382	21.2394	4.32263	10.9533	8.44754	1.98548	15.2124	9.31826	9.86702	3.57706	13.8827	13.608	17.2624	21.3614	13.4032	20.7551	15.065	13.7954	8.24443	13.3712	23.9998	10.0599	0	11.4892	0	13.7457	14.1344	9.83326	3.45869	0	17.3436	9.11531	8.25005	4.45064	6.87425	14.2344	13.8072	10.311	12.0677	6.50209	3.58801	11.856
581	5.09309	6.59729	7.78078	13.7146	6.30721	7.22618	12.6921	14.446	8.59069	10.875	8.9324	14.2253	20.98	0	7.3483	0	7.90093	7.74984	15.1335	3.47341	6.69527	3.49971	5.50963	4.46706	6.37347	10.8188	13.9919	6.6452	7.26057	12.9601	7.68978	22.5635	14.8909	6.22164	0	7.15606	15.3869	6.17552	18.1219	14.9357	9.15253	11.6259	0.262079	15.1367	7.73269	12.0339	1.90658	15.0844	12.8675
582	4.35779	1.63177	9.75313	2.87134	4.92609	13.9705	0.850468	15.0199	12.6005	4.03519	8.35465	11.0501	1.22631	15.1383	9.38817	11.7734	15.9105	9.31668	0	13.2111	0	6.22356	10.1007	0	10.2091	5.5041	20.3819	6.78439	5.80991	10.5388	13.6448	6.08173	8.69289	2.6071	11.5864	7.14867	7.68119	6.6792	6.99292	6.47214	10.0073	3.79944	14.8064	0	8.81768	6.88302	9.7036	0	15.6281
583	16.4881	1.18543	3.64911	5.79377	9.75505	9.95709	16.5059	7.79385	10.2918	12.3609	11.2292	9.96778	20.5396	3.533	19.6739	22.942	6.63294	25.1621	13.8669	5.35796	15.0157	12.8717	13.2136	8.31562	6.86532	7.63062	13.242	9.17074	17	19.7397	9.68005	7.51022	0	33.7253	33.9369	0	20.7939	17.1496	9.0169	22.7561	20.9534	17.6522	13.4851	16.54	19.8564	3.9492	23.8815	11.1436	8.15098
584	0	22.5232	14.7189	3.31371	12.4353	0.198586	1.97711	0	0	16.421	6.07743	10.0207	0.954808	21.6169	0.321842	6.61384	0.254233	2.9345	3.00245	10.7211	10.974	5.74805	2.95043	28.7586	13.804	0	5.09516	5.68229	14.2651	0	8.80335	8.01381	7.70167	16.0142	0	23.6553	11.4133	0.602299	3.47723	5.0709	4.52038	2.80292	11.3221	20.5263	0	3.25603	6.48926	6.17176	10.5171
585	16.1363	5.60557	7.19816	7.86281	5.84457	11.3208	8.68941	12.4627	6.41284	12.4959	9.07091	14.0822	21.085	15.1739	12.1489	0	19.112	2.61479	6.03873	0	0	18.1412	9.66609	1.44398	1.89117	29.2727	7.83682	15.5333	3.80728	13.938	16.004	14.4748	10.7689	8.11908	9.64401	9.88394	9.52937	13.1483	10.9304	7.28896	11.9931	16.0656	16.3479	3.73071	16.7887	7.15803	4.64062	1.76965	3.76079
586	14.2955	21.9352	22.659	15.1544	5.17829	6.38323	19.9375	11.6727	12.6761	12.0876	12.6307	8.43689	12.6931	1.07311	14.6003	5.6517	1.47264	4.00211	24.7302	26.1078	5.85177	13.385	12.9669	20.9061	9.1744	15.9545	8.83887	10.5487	7.27478	20.6861	5.37802	12.7321	16.1598	10.5383	10.7795	4.6489	15.3197	13.1948	5.08031	11.0221	13.133	11.2907	9.05369	6.44182	14.6371	0	19.3316	10.911	19.6024
587	7.61241	9.73546	4.19157	13.6815	21.6938	7.72473	14.1178	8.6894	16.1624	18.1382	12.3802	10.278	4.41998	12.9304	6.16777	9.17272	25.1017	9.66811	3.63745	7.6694	6.80919	7.65717	10.7054	3.49847	17.9412	11.8069	14.6199	8.60788	13.3032	8.64632	5.16883	8.08748	6.95288	4.90383	0	15.3143	10.0023	0.418429	18.189	14.9677	4.36604	7.49707	4.63749	8.75435	10.9099	29.2273	3.97723	28.114	1.88133
588	4.37106	2.83663	3.7867	1.54539	10.6574	5.69234	0.288976	5.12775	2.4284	3.91277	9.2862	7.86613	3.86886	8.67712	6.25614	22.6674	1.58387	8.69375	6.16788	3.83002	22.6727	0	4.19218	2.82285	12.1221	0.923642	0.768918	2.45254	9.76876	7.83241	6.53153	6.85755	13.4649	1.33207	3.21083	0.0908236	4.54953	14.0257	15.491	3.29981	14.6876	3.51555	15.6638	6.55561	6.98548	12.4987	17.3587	1.81837	4.09021
589	14.6607	18.9776	16.7406	24.6119	10.0187	24.8524	9.72369	8.94939	9.59796	5.35074	11.0851	5.62537	12.2469	6.64488	14.7764	11.3119	18.4541	15.9754	13.815	12.3667	10.6201	19.0705	9.93995	14.7223	7.8238	9.84437	1.8534	10.5752	11.4506	5.65856	15.6105	13.6788	7.62239	2.4041	21.0092	28.6432	5.32378	11.2626	3.58502	5.93651	6.73596	18.8763	0.187044	8.50732	3.96107	12.9261	6.20887	21.3992	11.6456
590	0	0	9.07752	11.2258	4.24938	8.6838	9.98121	9.27598	24.7931	10.5328	8.80637	16.0594	3.70959	0	10.0058	15.9969	5.07757	2.85829	15.8766	0.20879	15.2167	15.8088	10.9817	17.106	9.52286	11.9493	3.93136	0	8.26377	6.00663	5.14613	9.46064	12.3927	10.4574	2.94159	15.9043	6.51524	3.36913	13.334	0	7.67957	10.3918	16.68	15.2533	7.30319	0	5.44129	12.5632	5.33035
591	8.02256	26.291	11.4909	5.61065	8.3647	1.95888	16.1115	14.9002	0	11.0157	13.0982	10.4154	10.1756	13.0818	8.9819	12.0416	1.63569	2.62312	10.6947	21.9743	0	3.17246	4.13515	0	10.9366	10.0641	16.5975	12.0981	13.8785	16.9485	5.0889	7.65241	0	25.6572	12.3322	8.28997	7.62775	14.5933	12.7217	15.6735	8.26711	7.85158	11.3052	8.23622	11.1531	16.0062	2.94974	13.2433	8.12135
592	21.2376	0	13.0695	0	13.1285	4.4674	7.00569	6.59325	4.65602	0	9.28099	3.60728	8.02384	7.45838	17.6576	4.81617	11.5603	14.0171	2.92916	10.415	2.05599	10.4841	2.95959	14.3428	7.18879	9.13353	10.1131	7.82735	9.48511	0	18.6282	0.921856	24.7039	5.61865	18.9864	6.60365	19.3787	15.2358	12.3342	0	11.7927	14.8166	12.4368	14.085	4.41677	19.106	10.9831	0.67951	12.2005
593	20.1829	24.4847	10.4256	25.0201	8.57527	19.9606	9.47002	13.1028	13.2694	13.1802	9.77941	7.48181	3.51495	15.3556	13.3058	11.7345	16.8126	5.89394	18.623	16.5853	14.6929	13.7562	4.93638	6.21148	16.5177	7.86458	8.9309	7.02971	13.2232	20.2111	9.00573	6.22288	3.61245	10.961	11.2182	15.107	0	13.9215	2.96947	12.6708	4.60734	9.1691	7.46474	8.94666	17.7013	6.69407	11.0037	8.8502	26.4504
594	0.837881	12.0969	6.66293	3.51431	22.7097	6.09374	12.0462	2.00532	7.84018	1.35785	8.27033	0	24.483	9.00742	2.63721	3.78678	19.8914	19.8356	5.84603	2.75144	5.00844	6.18542	28.1701	13.1383	11.739	5.16475	1.36602	7.88406	9.66736	7.97395	12.2289	21.1653	11.8388	15.1872	15.401	8.80486	6.14921	7.43674	9.52924	26.6808	18.8656	3.52099	12.2206	8.81567	5.67917	0.975161	22.8223	8.85363	13.546
595	22.1019	9.09029	12.3749	10.849	0	21.446	22.7184	8.17174	22.3529	21.3633	3.27739	14.588	2.72995	18.7034	5.94225	0	3.60188	10.8041	11.6332	8.24324	12.6601	9.43762	18.9317	5.18657	4.18727	22.3833	22.941	7.18139	7.3935	10.1872	10.6731	12.1989	18.5118	4.66291	9.48474	6.01429	21.8581	13.004	8.34423	8.02132	12.5527	6.82095	8.5086	9.11483	18.2763	18.6136	5.91719	6.89626	5.46286
596	0	8.16358	1.68333	13.5937	17.346	5.36235	6.51928	19.2423	4.20259	5.09862	5.38069	4.54937	5.29604	10.0044	7.01048	11.3225	0	28.2331	5.98786	15.4481	6.21656	13.0526	0	11.5228	8.72669	11.2096	14.5941	13.7188	8.07531	4.87064	8.18276	11.637	0	8.74121	3.89146	0	4.40412	7.29862	6.52557	14.8067	10.9585	6.15603	0	5.76087	11.6947	9.1737	0	18.2845	8.14301
597	16.6231	0	23.019	11.9615	5.16706	10.3244	5.68247	5.25481	7.94518	17.0104	4.82274	18.2428	9.32692	12.0338	14.8834	11.7589	37.6355	0	18.2119	17.3825	19.7713	18.2129	11.3315	5.84982	15.7618	1.24246	6.84235	18.6454	1.53348	16.2109	10.8435	15.359	14.1087	10.5843	15.9639	14.3833	11.6357	9.19168	5.8873	0	10.3029	26.9119	13.1257	4.22137	10.1497	13.433	15.9993	11.4025	5.61257
598	3.59584	16.3915	5.72981	10.8847	3.28534	21.7029	10.4653	14.7849	3.39775	18.1731	21.8737	13.32	6.11753	7.83851	4.20415	12.6544	2.33354	15.7348	0	6.6963	12.7608	0	10.0894	21.0254	9.56426	5.57008	4.35422	7.81647	28.4798	2.84369	20.2029	11.3149	9.92889	0.312535	3.6906	10.5602	8.7128	6.94632	18.1093	8.86668	4.32804	14.361	8.88428	14.5264	9.52746	0	24.8834	9.77717	5.8623
599	7.39832	3.48201	6.46648	7.34032	17.174	0	0	6.66877	11.5428	2.26795	15.4101	11.7361	26.6226	6.51669	15.3714	15.8883	1.45149	0	10.1975	0.294995	11.6172	9.88986	8.46448	5.61686	5.85503	15.4183	10.3294	17.7987	0	14.7473	0	4.06709	4.90279	7.81756	6.08993	14.3324	13.7184	9.00285	10.2452	13.2802	10.6454	0	9.37409	11.0396	4.09832	15.9982	0	9.44971	9.27062
600	3.76957	14.711	4.04929	25.6691	0	4.30911	7.92865	9.85171	16.2154	9.77509	12.3318	8.72152	11.183	5.27626	7.02208	18.7792	7.11188	11.1989	10.8173	3.3383	0.744714	5.41921	7.2842	0	19.3991	7.602	1.11871	0	14.9875	5.82037	10.732	8.45533	12.9371	32.9486	14.6592	16.3861	10.2539	16.1073	5.33921	2.79233	9.20388	11.6816	7.48844	14.2025	15.3656	3.87325	25.8174	11.668	12.024
601	7.59566	11.4894	9.51079	2.34691	11.0836	13.8389	10.688	4.89137	10.1199	17.9244	7.63108	14.2918	5.73652	2.48219	17.3222	0	21.3744	4.97325	0	16.6929	24.8	22.29	19.4257	10.7092	7.16904	5.59799	20.0495	22.6785	0	10.6499	6.72766	2.6275	7.96648	6.31958	10.9103	12.5747	3.49375	10.854	9.77717	8.73081	9.86829	12.0987	8.26564	8.69783	4.20151	14.1876	11.5617	1.77977	11.6297
602	11.334	2.32516	18.2185	0.589853	10.8498	5.36148	14.159	12.8888	9.18356	0	13.0061	12.1046	16.6726	5.31753	0	5.97399	4.63354	13.9031	7.5658	13.6771	0.607197	0	11.9876	11.6096	4.81687	14.9186	9.71784	12.9536	13.5547	7.16327	4.40994	1.41008	7.97185	2.891	6.20531	11.297	25.6003	8.8513	4.62051	2.62258	13.848	10.9631	4.38935	5.59931	8.40545	16.9191	1.00576	7.31484	11.8156
603	3.11361	11.6884	0	9.43214	3.72763	13.7579	13.0237	0	0.637055	10.9951	15.1604	20.263	1.78759	7.11979	9.14217	13.1363	6.02757	4.3486	15.4508	16.3634	5.98097	17.2783	10.5959	2.90979	10.3058	8.76113	8.60884	10.9422	16.1032	11.7579	9.32491	19.3913	7.65428	5.43507	8.92908	1.16417	14.6992	4.60536	17.0418	26.1171	0	6.23049	18.5979	16.2901	7.83227	14.7359	17.3506	13.8422	14.0344
604	29.8295	12.3269	20.543	10.122	9.7523	9.96567	4.71836	37.1937	15.9036	5.9557	1.31421	0	13.3264	3.56517	9.19948	22.7697	13.285	10.735	16.1964	8.85327	10.7309	12.9537	14.449	5.04535	11.1558	0	3.70264	15.0842	7.49613	9.79867	10.2396	17.1681	11.7478	11.6648	3.43032	7.98559	4.44783	21.0263	9.39374	0	8.85726	11.9118	13.7745	5.98055	14.6201	16.5097	20.5115	10.582	17.2646
605	0	7.52162	13.5415	16.1645	19.1343	12.8785	7.05351	6.22149	16.9489	15.6704	12.5069	10.8703	1.56361	29.9431	18.4697	6.49128	0.72622	5.07994	4.13425	16.4889	19.2008	5.35398	0	8.4594	4.92658	32.6201	12.3309	11.6141	3.25005	9.23609	20.5131	8.09786	23.2762	3.6045	19.9844	6.73181	10.464	11.5896	19.8688	15.3907	12.9366	9.27756	3.44817	24.6449	16.3231	0	4.92585	15.5895	1.6878
606	5.92702	8.38051	11.2398	0	18.7635	5.02976	7.88933	2.20995	2.25812	4.19081	0	7.43698	18.5541	24.2605	8.90582	1.76175	21.249	24.3761	6.81371	12.2527	2.2574	13.2545	6.4481	28.1937	6.81026	3.53569	10.8008	4.80787	3.38891	3.76314	9.17294	5.91133	0	14.4561	0	0	6.57835	0	10.9181	22.8851	5.75879	13.3993	6.05575	0	15.3195	6.08592	4.38822	5.15263	8.16483
607	4.81004	20.4323	0	18.3724	12.9866	4.7154	21.6051	13.4918	4.32405	15.2944	26.7037	9.67079	6.62679	9.60917	19.7916	22.6944	4.44875	0	14.7864	2.79879	8.35162	2.70528	12.4006	15.4446	18.1363	5.30084	10.8815	11.779	15.3517	21.4838	10.2901	10.9565	16.0396	11.5553	23.2194	26.6344	11.3825	6.31298	4.77754	4.91043	17.5365	9.88422	2.15157	16.4115	7.48332	15.3723	4.29432	13.9651	13.3987
608	33.6205	0	4.96362	0	0	3.76654	6.33855	3.96421	8.80104	11.4664	3.83046	12.3861	21.772	7.63034	0.567673	1.79353	9.01862	10.2302	16.7203	2.8716	5.75953	20.3254	11.1545	10.9959	5.54215	9.43336	1.10389	10.1404	17.5552	10.513	5.69434	7.51332	8.49193	4.03804	2.72851	6.13122	5.58906	8.1021	6.27064	14.0556	5.56182	1.95517	24.8189	2.70317	8.8471	4.1501	0	10.3192	2.33219
609	0	11.1247	17.9334	17.3032	13.7022	26.3767	6.5958	9.28694	15.6084	8.72762	7.51532	4.25483	2.77737	4.79595	9.57933	6.59991	12.125	15.1548	7.5151	6.66306	21.5669	0.419705	6.25438	6.63238	11.7381	12.2303	21.6854	0	8.31258	9.81374	12.8954	18.4687	3.91478	7.08699	9.93342	11.095	7.49112	12.5511	11.9926	2.49527	16.429	12.5981	11.0097	5.47014	1.60208	8.16607	10.1447	9.7867	7.64817
610	14.3994	7.19157	8.78142	9.98603	3.68774	0	0.675822	15.4932	13.5433	4.1913	6.44487	10.4465	0.801603	3.70247	4.3612	8.31848	15.1168	17.9763	6.00453	9.27389	15.9944	10.381	6.70717	10.8707	8.53008	2.37988	0	21.1764	3.66599	11.4739	18.1031	0	8.96656	8.4078	1.72125	10.462	8.68122	6.52506	6.63601	6.53445	4.21602	0	1.70109	5.01732	8.27262	7.13605	10.7708	11.9555	10.0379
611	2.86076	7.63002	0.811892	10.1185	14.2913	12.8386	18.8594	0	4.95439	8.23038	7.73906	5.09195	11.4067	12.1034	2.12003	5.73574	6.66667	8.88858	10.6509	8.78801	13.3375	10.04	13.3335	4.32454	15.8495	14.144	17.3858	0.327098	18.4528	5.78658	7.02011	10.171	7.76399	13.9227	8.63103	5.32084	0	27.5961	5.89278	6.73205	9.91756	6.94567	5.07872	6.28921	8.89372	19.3229	11.1109	6.97094	12.2741
612	9.32502	12.8942	3.61964	25.6626	8.77197	0	5.95788	11.4182	4.89986	2.21444	7.41442	6.00025	10.9639	2.02703	2.26898	9.79495	15.8606	1.44308	14.2139	4.6637	0.163705	3.42515	3.70752	0	4.03413	12.9305	4.70626	8.47672	3.0806	10.3343	12.481	20.2849	9.60296	7.60141	8.04828	8.33605	21.2138	10.9236	26.3702	4.46827	5.05648	9.57144	3.99543	8.29489	3.7093	7.57556	14.5877	15.393	15.5449
613	12.7328	6.49758	14.9912	11.3927	17.3123	20.4903	9.7146	10.1835	10.463	8.69344	5.84493	0	5.40807	4.33321	9.29072	5.67404	0	12.2525	7.38302	13.3114	21.9873	7.77152	6.90834	13.444	19.4424	4.99721	6.34585	9.42751	9.42146	2.63415	5.59377	2.71425	8.25838	21.0132	7.76311	14.7896	2.23136	7.65064	6.38557	18.7653	16.5592	0	10.6123	6.88511	3.19036	8.3396	0.609518	2.26108	2.17165
614	0.323961	8.71987	0	0	0.277373	10.1357	9.68392	9.22431	10.1964	4.16392	4.4834	7.40628	0	6.61489	6.2686	9.5014	0.88101	5.16158	19.7462	21.1504	11.0132	7.71457	1.76592	0	0	10.6195	13.2634	8.08884	11.5797	9.36224	0.223167	17.5937	15.1867	11.9101	20.7563	10.1693	7.96223	3.19221	11.6602	10.9984	0	12.8091	0.141995	9.63376	6.62275	11.422	19.7151	17.9605	0
615	15.9908	11.8682	25.1761	6.77135	15.8014	17.4029	9.72633	20.2535	12.8413	8.72953	6.88446	5.28875	11.6883	3.41978	3.15439	9.378	6.61414	4.47131	15.1241	0	13.9304	3.24296	7.58873	13.0196	9.35398	10.282	4.48455	9.39089	9.6338	10.2407	20.829	8.64571	8.06902	0.731865	8.79075	6.78995	17.6963	6.60379	0	0	12.8526	14.6501	17.3885	0	13.1785	7.50263	5.04193	7.31765	20.8399
616	14.8504	16.3346	12.7727	0	14.5266	1.25449	5.11829	1.10813	23.9237	34.4368	35.1582	35.3134	24.8209	31.1694	36.1931	10.4294	26.4876	30.8116	7.91488	17.8782	9.03399	29.4022	25.2791	22.6578	8.79465	11.7105	26.155	7.06141	17.9603	0	13.5974	13.2784	0	7.03189	26.2825	20.9705	10.954	13.1818	16.1009	19.3705	22.1536	22.6896	27.5324	31.0084	28.4844	9.13104	3.28518	4.46602	13.9859
617	0	8.0985	1.04896	19.4262	6.27802	25.4612	13.5688	13.6654	0	18.9495	12.7989	19.9338	23.3274	21.1522	0	35.9383	9.88928	0.676311	2.72945	7.10583	10.4535	14.802	21.6524	21.6743	16.8626	17.2306	8.89114	11.0347	8.04965	30.1514	5.96942	9.67713	23.061	14.5109	9.0927	0	10.9412	9.44131	0.920737	5.64268	15.8864	17.5804	18.049	15.0858	19.0331	12.203	12.9548	19.5766	8.975
618	10.8258	10.8821	16.0179	12.287	3.36581	7.77136	24.455	18.6537	16.3607	0	0.136439	0.446872	0	15.3981	30.9817	2.9062	9.18137	12.1548	5.44972	10.9815	3.64796	6.45629	11.1401	3.73162	13.2303	9.2281	0	12.3201	13.2662	10.6483	4.45223	6.81113	15.2985	10.483	0	10.1173	6.02785	10.3102	19.0705	15.6484	6.47794	10.4602	7.54673	9.57401	0	7.81597	9.59415	11.8857	9.06707
619	18.6911	9.88343	16.7802	4.35569	15.6874	4.64535	2.23996	0	2.81743	10.3907	13.0953	10.0722	11.5831	0.0795235	5.36125	2.32347	9.30253	6.16391	10.7834	6.8471	0.438021	6.76436	1.9173	10.2775	3.9024	6.47777	18.768	12.6963	4.88961	9.36847	11.7309	10.8237	3.79285	4.3872	8.91401	13.0444	14.2919	4.57529	6.96309	11.8399	6.8802	5.29362	7.95385	8.2115	8.61523	9.55126	12.3299	2.21308	7.10356
620	3.70097	19.4623	6.8916	12.0824	6.24805	13.3752	20.0706	5.7571	10.0502	7.64121	8.12629	0	21.7481	30.9626	2.49116	18.0216	0	3.6688	7.78777	2.38749	19.9469	5.37935	12.6456	15.0032	9.95093	10.2618	6.38633	7.89924	18.364	0.547124	0	4.76966	8.99924	4.75791	6.55769	21.8473	17.4395	10.8822	0	17.5083	15.3882	2.89033	9.89389	5.38798	7.57302	17.877	8.44703	7.80821	9.54979
621	20.6443	13.3089	12.4396	5.9246	7.40028	17.7197	10.3623	13.2877	7.83006	7.5802	11.4895	11.1463	19.5571	21.7916	10.8188	10.8106	3.32116	4.39164	13.0865	10.4934	15.0203	11.4275	3.38133	0	7.69059	4.5596	8.50855	13.3144	4.94469	10.0957	13.9066	9.68207	10.2115	11.3245	20.4346	5.10935	9.31007	17.3851	17.1413	0.569821	0	11.7487	10.1726	12.9575	16.4053	12.9907	13.6098	24.4035	8.36656
622	13.7891	0	6.3665	16.5313	0	0	12.3743	6.68746	5.31473	7.4403	16.5132	5.44945	16.6228	9.27167	13.4509	2.12581	7.03531	9.3517	8.94521	6.80631	4.51591	3.54564	14.865	16.8963	3.60619	6.53194	22.1516	8.15878	8.76688	13.622	7.27075	9.10715	10.4872	9.46073	12.5276	18.7587	10.7049	1.84186	8.18781	11.9701	26.5013	16.4045	5.25325	4.33001	8.07249	0	8.65659	0	8.26619
623	9.25001	12.0009	10.0417	11.0137	11.7991	11.7173	5.56809	4.32299	7.88639	16.7276	16.1349	12.9737	0.899837	3.06759	4.15844	13.5326	11.0636	11.66	11.1732	7.98811	8.7359	2.79346	0	8.79311	10.0607	6.80274	0	11.4877	6.93112	10.1959	15.6	12.5256	7.79239	8.86836	12.5786	8.34141	3.07705	4.42466	8.41904	3.38279	15.3998	11.0848	17.6696	15.1992	0	11.6741	10.2098	17.578	15.5434
624	2.14007	1.13518	11.0502	12.4319	7.62772	11.1771	9.53777	10.8241	10.7042	4.11438	3.62934	12.8257	0	7.38021	17.992	16.2022	6.0197	14.2292	6.03356	13.8543	16.4647	11.0257	16.4379	16.8325	12.077	16.1477	21.1565	10.4331	14.8525	2.65362	10.653	10.2408	13.9947	7.68453	7.48005	7.03319	8.42287	10.1671	11.1597	10.1497	0	4.50009	8.63528	13.3059	16.7847	5.40665	13.5262	11.5836	6.85276
625	16.5546	12.6082	7.91306	10.9665	48.8526	26.9096	17.3549	19.7003	18.8495	10.0324	11.747	14.5768	11.7878	0	8.04331	11.3173	9.87903	14.2199	15.9914	9.41382	5.40132	4.20482	0	0.505596	12.2367	15.3879	0	9.86392	8.20196	19.1263	12.033	14.3707	7.82575	16.8933	8.06183	6.78713	7.7596	6.55633	12.5486	14.7844	7.48928	13.607	6.98167	7.51742	13.5794	11.8369	10.2802	6.15229	11.1029
626	1.00635	8.70858	2.56523	8.21893	0.889329	0	7.43539	8.00312	2.47309	13.4217	4.94597	17.4316	9.1355	12.4733	4.13335	10.5653	25.5907	5.13845	1.08358	12.4531	6.02313	0	6.99356	12.3606	9.26797	11.0199	12.3687	10.5349	7.66443	12.8054	8.20549	0	17.1795	15.5849	6.05977	4.68278	9.08955	16.0142	6.5573	4.76636	8.5457	0.546038	7.86258	6.35641	3.94339	7.02325	13.4311	7.36218	20.4585
627	10.5484	3.00552	24.4116	3.20505	10.9233	9.81393	2.61233	10.65	9.0586	1.19422	7.48242	0.261278	3.12632	7.11248	8.999	13.8072	0	7.48669	9.32123	1.60573	10.6821	26.6201	18.3751	16.0127	9.57086	15.7874	15.8366	8.31934	12.5807	6.56645	12.1929	8.7516	8.70024	4.12671	14.6593	9.03209	3.14231	11.9726	17.6509	12.0727	0	17.7907	10.1875	19.5078	14.3164	0.611285	8.38715	4.49248	8.00052
628	17.1957	8.69202	5.77328	4.2368	0.534677	2.19573	7.60338	3.49928	16.6172	16.561	10.5991	13.6015	10.4966	3.1831	23.0747	0.21701	22.0497	15.1198	10.3775	13.6126	6.131	29.8168	11.0606	5.60192	5.0368	5.17105	7.09429	7.02254	11.3647	11.8027	8.57773	23.1162	9.6794	20.5369	1.06068	11.3863	16.6325	6.97987	6.19393	6.17897	11.6977	3.91624	0.0366038	11.163	11.9233	30.613	8.68828	10.5941	11.0074
629	5.17054	21.0784	12.5472	15.3888	5.72494	7.09143	7.08101	17.2679	11.2161	15.287	9.33228	11.7336	6.62602	4.75733	6.83835	3.40041	15.0409	14.7338	16.2	21.3852	7.07871	5.18663	16.241	7.99409	20.5023	8.32992	6.49758	12.9661	6.32911	12.5848	11.5605	7.43626	5.13015	0.762132	10.58	7.02179	14.4217	13.7761	12.1414	18.6169	14.978	17.5116	23.307	4.27481	7.40212	1.96708	4.76392	10.0257	0.852095
630	11.1183	6.25726	4.79205	7.50367	8.96282	10.6105	8.15275	8.07468	7.59258	15.798	10.2214	6.45067	6.35064	13.9022	5.61753	2.35073	1.01457	13.1517	11.2379	5.17684	9.84405	5.90317	3.00373	0.814196	6.55949	7.25584	11.0635	9.28302	3.57699	4.86429	7.41208	5.68261	8.95109	2.52725	4.75227	8.72058	5.47963	4.53844	5.58222	8.38551	3.9886	7.8835	7.83889	5.95417	3.47253	19.3095	3.03735	2.39446	7.59766
631	2.32698	13.8951	1.02382	20.5226	11.8418	14.8567	16.8713	3.91746	4.90969	19.4436	16.3646	13.126	1.2485	24.5624	37.7253	0.675727	18.9875	27.9589	14.7365	13.7296	21.911	16.6431	9.40167	2.56012	4.78762	24.2676	3.35277	16.1937	14.7307	17.7131	10.843	5.09329	7.88467	20.0265	13.2391	12.2415	7.2471	12.7288	19.238	9.76754	17.8647	3.25983	6.86118	11.9	31.1317	5.64879	23.1696	12.1496	7.41825
632	7.71235	4.62824	14.6606	9.74478	0	11.5077	5.27823	8.9976	14.5584	1.62019	17.9974	12.6183	34.7055	16.1104	9.41699	27.337	0.72833	4.54048	8.48668	18.8948	0	3.96362	15.9156	17.8913	12.0024	10.6132	10.2127	9.29053	19.3261	4.90006	8.55322	6.63827	12.5657	1.87851	16.852	18.12	9.81837	3.01049	7.54988	9.55842	0.975358	34.0644	16.1243	18.6187	0.0752203	9.46976	6.59043	14.1668	23.6589
633	6.28185	14.5752	4.38841	3.48672	12.3622	6.6664	8.7382	12.9541	8.32784	11.9419	3.14574	7.94625	8.01684	4.77389	8.58685	3.34947	6.81623	4.68759	12.5422	0.0675986	8.78357	5.04209	3.30345	8.86653	11.2077	4.57354	13.8173	4.43461	0	4.92354	8.37458	8.16053	16.0375	0	4.66225	10.3893	5.81763	10.5883	9.09839	15.5308	20.9402	10.1291	3.06332	6.42516	10.4688	16.1901	13.4186	12.6045	8.80038
634	7.90477	13.1186	11.708	6.02211	15.2906	5.69378	11.601	13.9689	7.63704	11.924	14.2117	12.9881	2.40055	8.09346	5.15297	7.49565	4.31353	10.2782	4.65627	4.33943	12.0515	15.0091	11.2958	17.368	11.2119	5.23808	15.3559	6.88405	5.92927	3.86047	9.58005	17.6842	16.8869	15.3889	5.00176	11.8511	6.4561	13.7422	14.1059	0	0	11.0364	17.9495	12.9417	14.0592	0	6.63075	15.2569	7.86317
635	8.47807	7.08595	5.62174	15.7855	1.17573	9.66316	4.00139	9.99466	7.15419	7.47431	6.38103	5.64833	10.7493	4.46621	12.5326	4.90294	8.6915	8.79161	6.86363	8.42208	1.28536	1.22767	8.78394	0	23.0916	13.2542	0.854373	19.0577	15.4832	19.1078	7.7147	8.41216	3.77647	14.3297	0	7.74748	20.199	5.11671	14.603	22.7647	12.2108	7.63847	17.2056	0	7.94194	10.984	11.2137	4.70982	3.81103
636	6.34152	1.19194	4.93396	2.3507	8.62065	8.45384	2.86057	8.91431	4.28582	0.0838289	7.12925	3.46671	7.95691	6.62076	6.8405	9.99114	9.7835	7.14903	9.13801	11.9493	15.0254	10.0309	11.7701	8.27164	10.64	5.24392	12.862	12.0803	5.70442	0.175222	9.15252	8.52039	6.93516	5.28925	9.06301	2.50105	5.29935	14.9268	8.91508	17.2323	11.9515	7.52648	8.07986	10.28	10.8619	10.2555	2.03342	2.80705	11.1738
637	24.6789	16.6809	28.7914	11.1852	19.913	10.5658	17.2698	18.1276	11.9324	12.7636	13.9035	22.8174	12.9647	5.48066	7.40142	3.97658	5.46647	4.06725	12.3833	16.8875	16.5525	19.5492	15.2723	22.3582	9.10884	17.032	11.505	11.4804	8.38977	17.727	9.20779	14.3653	14.612	20.1141	24.0014	7.24359	22.5753	15.0493	13.4698	10.3028	16.4732	4.36671	0.188342	15.4643	7.68322	10.7484	20.9932	14.4942	6.70303
638	15.2392	5.8823	13.9472	13.5642	11.6157	0.966663	19.9961	5.758	18.5225	9.06236	4.90938	6.0193	0	4.54049	6.72574	22.2455	28.6456	17.8602	7.83957	0	10.3702	19.0927	8.8736	2.48166	7.33651	6.04277	9.35346	6.86593	12.3546	17.124	20.8421	9.27313	0	10.0092	4.29959	6.06715	9.57799	19.6739	0	2.75921	2.43281	3.13987	13.9605	10.2429	6.88514	9.44562	0	13.8126	16.6267
639	9.91801	16.6845	10.1328	9.83448	10.2175	21.0155	5.23072	9.29272	15.0795	9.88824	5.73602	8.91897	15.6071	11.4495	0	17.6753	15.5527	1.51497	12.116	20.5328	4.17649	3.53842	12.3798	19.3884	4.05397	6.47879	11.6229	4.42969	14.5049	9.60451	8.31993	16.1701	12.3505	10.4366	18.1286	15.1182	7.52957	0.62493	7.4378	3.69874	13.1628	10.9552	8.72853	8.17314	7.42036	7.94843	12.913	7.60403	6.34709
640	13.8691	14.6227	9.84432	0	6.21702	4.96821	5.84235	7.66727	9.3014	5.66256	15.702	5.63588	4.45509	0	21.3164	14.0787	4.06565	15.5449	9.23372	9.87137	17.2473	12.3194	12.1671	1.63792	4.62869	8.04945	11.1531	7.75158	10.3577	7.57734	10.6236	22.2543	5.05045	10.135	19.5082	17.837	3.9764	6.85375	17.9445	18.6286	10.3364	0	11.5742	7.00407	4.02834	13.8407	7.65965	11.035	3.09109
641	9.89955	3.6679	4.94469	17.3057	8.68459	8.81138	2.32304	3.94759	6.63393	12.0758	3.67071	6.26769	11.9222	9.22478	3.23252	5.36974	13.9442	10.9291	8.89805	7.54425	7.98822	7.72559	7.21791	20.1088	6.6994	12.3331	5.62863	2.31118	9.80761	4.47143	15.3445	2.18585	9.06548	7.54874	10.4083	4.16263	5.55114	7.33259	7.12364	20.6827	17.7218	12.8651	9.51606	9.62162	6.83901	1.4202	0.822008	9.07264	4.94094
642	20.0725	9.18916	18.1629	15.56	28.5772	7.36105	20.4774	10.8776	13.3432	15.9227	6.24026	8.46838	8.65254	9.37663	10.7732	12.9427	12.5067	11.7859	6.32168	10.4736	15.7262	8.86918	10.728	5.11215	12.1871	20.6985	8.97158	21.8385	10.7073	23.2108	0	11.0696	15.7063	8.45608	7.07178	12.6063	16.6134	13.8636	4.38378	0	6.38614	2.0823	6.92718	11.6273	8.99436	11.9122	20.6583	1.95716	23.315
643	0	4.43345	9.17185	0	8.64161	20.2482	11.3988	20.9463	0	8.58924	20.801	4.2574	14.2879	8.16053	21.0336	9.34457	4.33809	13.2033	16.6573	1.60431	6.24755	9.96076	10.688	10.5857	17.512	0	14.8751	12.6054	17.0365	5.74866	9.66132	5.85354	7.7628	11.7832	9.24896	7.84128	5.49329	10.9991	19.6506	19.6198	9.05213	15.8606	9.48732	2.04704	27.5192	10.0617	16.701	14.4912	1.20849
644	17.988	14.8557	18.555	21.8118	12.9875	0	3.52716	6.86487	8.28589	8.33505	4.71807	10.6987	6.6817	23.3516	11.1429	2.83792	8.13457	24.4102	3.67748	18.9112	15.3361	13.7331	14.9471	17.2543	3.37674	13.1022	13.9239	5.80996	7.55666	3.79742	10.4898	9.62855	14.5643	7.75073	7.61206	4.03548	23.1723	18.3645	10.4912	10.2469	7.37915	12.5662	5.51693	9.37457	4.54027	20.2131	1.0244	9.20683	6.73457
645	4.35666	10.4873	0	0	7.70802	22.8122	6.60194	7.30042	11.7086	5.58727	9.16858	11.2956	12.617	23.3057	4.89068	2.22754	11.5375	4.5556	27.4139	6.41598	4.11923	8.17002	7.01023	8.19715	10.5135	10.7338	7.68823	12.0076	3.65162	10.8085	15.405	4.47129	0	10.9931	12.488	3.87018	11.5464	6.14572	5.04023	9.79095	1.82483	12.9528	10.7556	10.4058	7.31995	19.3331	14.1312	7.62479	17.1399
646	4.16687	5.03712	3.60775	10.9785	3.05955	3.40896	0	7.79996	6.79328	13.6257	7.40367	10.9479	14.5558	0	11.8153	3.71913	13.2677	0.484759	0	6.54343	0.0208538	5.97681	16.4786	3.80831	5.54824	0.714909	3.38102	21.8554	5.72348	5.97548	8.5355	6.26822	5.32373	0.441952	2.80805	1.22066	11.2116	4.05374	8.73855	4.89173	8.87333	13.604	7.01165	13.9202	5.22352	0	0	10.112	8.17176
647	15.677	13.7981	12.9874	4.81538	16.6447	8.71423	32.7843	6.43909	23.7219	8.31317	6.427	12.7006	7.27137	12.5853	0.410303	12.424	9.02066	6.73985	7.41136	19.6934	17.6674	14.8265	12.5284	10.0561	6.23477	22.3982	11.4718	7.74997	17.8603	21.0617	12.9358	11.0134	20.1818	16.1737	18.9798	12.2391	6.60989	7.98225	14.7241	4.0012	10.6961	0	5.87526	15.7105	12.2172	3.3677	9.38039	21.5644	17.0848
648	3.42494	16.3832	16.6497	13.9431	6.53516	15.4841	7.31892	17.3456	0	11.8743	16.1819	15.5011	0	1.65061	4.98679	28.0708	0	4.56694	9.31754	9.55213	9.65898	5.46736	4.56974	10.8114	12.3979	5.12945	14.8205	0.281802	1.91045	12.1904	9.74514	20.2461	6.04138	14.9666	1.28293	35.9625	8.66488	12.1944	4.79092	7.4577	17.1683	23.6135	25.9811	10.1306	10.0622	14.4827	20.5144	11.0217	10.9954
649	10.5455	7.52542	6.07634	15.5856	0.944671	8.1917	9.72605	10.8113	20.2118	10.0143	9.68683	14.2267	19.5564	12.3448	10.3984	8.98485	23.1849	7.77953	11.069	9.39033	5.9881	12.9512	3.66485	12.4281	20.9017	6.84036	8.08615	7.78862	15.3883	5.15838	7.25933	7.00914	16.3038	11.7509	10.592	0.224899	7.16075	12.2103	7.11248	4.68044	10.5619	6.45555	7.35474	10.1582	13.256	5.36865	9.10858	3.91433	7.31807
650	21.2669	5.24597	9.35961	16.1036	23.6898	5.90176	7.45416	4.62055	0	12.7564	8.5665	0	2.91652	2.58758	4.82386	3.11902	0	23.8909	8.2853	12.4462	0.827231	10.2532	7.26626	29.7772	3.57301	13.2443	12.2612	11.7717	11.4074	9.94067	10.091	3.48076	7.81582	0	16.3102	14.6542	8.81116	0	6.68443	13.3121	11.7631	5.07618	1.78532	12.0814	4.49957	0	10.7835	6.88745	6.15085
651	6.51224	7.13186	7.17888	8.20602	7.00381	7.26022	14.7245	15.8586	16.4279	11.0339	4.88106	10.0172	0	9.86108	2.38277	12.9951	6.33993	0	20.5157	5.61799	9.4736	6.28528	12.2685	6.02248	5.75288	7.80551	9.90941	12.6947	3.41134	6.61256	5.55898	15.5375	10.5844	26.2959	5.75105	3.22506	13.6308	19.8118	13.363	0	3.66713	1.81834	7.05393	10.6139	3.17424	12.166	2.81448	4.1549	8.37036
652	8.42652	6.00934	4.80011	13.9376	8.24023	5.48719	8.27153	0	3.46227	6.18978	5.44093	5.21598	8.29075	2.04145	3.43226	0	13.3863	9.8813	20.1059	11.8896	1.06738	5.03494	5.11603	5.90955	7.71632	4.48032	9.02079	6.50531	9.50058	2.97131	6.58062	0	4.40165	9.29931	2.87869	4.87876	10.4663	6.24381	0	6.57053	1.69979	11.6438	6.48827	8.49339	5.13441	16.1595	4.02847	13.0592	8.68865
653	11.6314	6.88783	7.77728	6.58967	12.9093	17.7798	11.6157	12.3097	8.27898	10.4969	9.83198	13.637	4.36253	6.0422	2.43913	11.906	7.38505	11.8254	6.14519	11.0213	17.8815	3.72991	5.72433	3.01745	5.92981	6.41497	13.7144	4.96646	14.8331	22.2447	13.9846	6.50975	5.24197	17.305	5.17938	1.05887	11.2634	8.74555	23.4058	4.03124	10.702	16.7492	3.851	1.58183	3.25551	9.94056	7.86389	0	6.87392
654	12.2948	3.54716	10.0123	2.0187	1.11605	13.4974	16.2454	4.46043	13.8202	14.7796	11.8751	0	1.54529	5.29327	0	12.1937	12.3287	13.0514	11.8365	5.1743	10.9975	12.275	5.37018	7.02463	7.07078	6.13996	4.79857	9.40072	13.2894	8.45092	8.25336	14.5126	12.2872	6.59545	5.23548	6.24376	8.08138	5.44762	8.72424	6.56964	2.83006	2.96351	6.07887	6.92336	7.73276	17.0683	2.78622	15.9616	20.5483
655	0.208937	18.8208	11.099	27.0274	2.68906	0.697862	0	7.58953	5.56176	0.312308	6.3177	5.56154	3.27003	11.3503	4.93698	5.18589	5.21322	4.40323	5.53444	11.7162	5.41429	3.7974	4.51626	5.90707	8.28364	7.50636	1.08044	5.07571	6.10789	2.38127	9.7249	8.72082	6.69552	4.30711	4.46847	0.66119	12.2709	11.9291	9.70969	0.135874	17.7256	8.77057	3.78567	11.2177	5.90649	4.8318	15.2569	18.2837	4.36157
656	6.51269	3.21115	4.27944	1.44776	9.87051	9.95808	4.37062	7.82784	5.93707	9.19571	4.52748	6.40011	5.09799	4.44894	1.74078	5.10424	3.08041	0	6.06003	12.496	10.3421	10.9508	3.99743	5.18404	4.37239	10.1531	11.1971	11.5448	8.79139	8.39013	5.81741	14.0322	3.16371	5.8721	0.595373	14.3839	5.71074	1.0225	18.4602	7.78048	3.80416	1.41971	3.74168	6.01893	0	8.44798	1.71191	3.76982	0.520109
657	6.14581	20.9801	8.15929	17.2246	8.2586	10.0563	3.08251	11.2467	22.2693	9.03357	7.16867	3.92788	4.47074	0	2.83348	0.927249	1.80769	16.4648	4.88762	10.2277	6.74555	10.1233	6.71837	11.7637	12.9779	14.1809	14.6543	12.0552	11.0356	7.88892	9.64819	9.58976	7.2899	9.7631	5.33866	8.01856	6.18302	18.1127	1.85344	2.70991	13.2723	19.876	7.42426	0.00935754	8.37927	11.5807	3.54507	13.2502	9.12848
658	14.1558	12.8221	0.618714	0.409302	15.0113	3.46729	17.158	8.53313	14.0926	0	4.13295	10.3972	0	3.61838	11.8368	9.03144	11.5863	0.561027	6.89981	9.01963	0	2.48693	9.54582	1.41267	12.5324	0	5.97174	6.98132	3.21142	7.81473	7.48071	13.5912	13.8325	17.3161	9.49191	11.0164	2.60392	11.7333	12.2088	5.65594	0	11.0271	5.30637	8.49665	0	6.13908	15.7525	0	16.8397
659	12.8449	15.3437	36.7154	7.03547	11.2114	25.8941	17.0777	27.5535	10.15	26.2018	37.2577	44.8431	70.0462	54.7568	65.5739	39.5373	38.8725	19.922	9.72953	10.391	37.2508	35.0633	39.4768	23.9812	31.7909	30.0746	17.392	19.004	18.412	23.3047	22.8602	14.0255	28.6874	3.24593	44.7508	35.8593	20.9785	16.9536	5.59045	53.2343	34.5358	20.6555	54.4846	34.5635	61.9177	13.6661	35.457	24.6332	18.5181
660	8.14862	12.1698	15.7896	13.0075	8.77108	6.41579	21.7668	12.3754	1.61416	17.3398	16.9398	9.03572	27.6039	27.3169	27.3277	9.69972	12.889	36.5717	1.54426	9.27742	23.2622	7.73038	13.7153	12.6492	12.8583	8.26488	11.6796	14.8949	6.97496	15.0971	16.2271	13.0545	15.7323	17.4014	0	12.5768	15.2211	17.2625	12.3251	9.23138	26.4748	31.7846	5.29223	22.4991	29.7541	0	1.80812	10.8414	10.4133
661	21.9692	15.5667	12.1502	1.16591	6.16511	3.34876	1.66798	20.0745	11.4144	15.0037	3.86669	7.75901	17.5783	7.68452	5.14569	30.2524	2.76106	5.92052	17.1741	21.1115	8.40496	11.3825	18.5045	13.7287	10.2263	6.85702	3.39962	1.13734	11.1929	7.2847	6.15684	0.39551	6.76323	8.94249	3.33269	10.334	12.6998	10.7559	5.8653	3.41016	0.42401	7.34932	18.3534	8.28803	14.7711	39.0489	12.5155	6.52356	14.4786
662	9.06405	8.62582	5.73836	14.9729	13.9845	8.28666	7.72396	8.46511	10.4717	5.27793	8.59754	13.8516	1.26238	0	10.6503	1.68845	6.71494	1.58722	4.26686	2.95025	7.27131	7.33776	9.67347	6.44633	17.1973	15.8438	15.0974	11.7129	6.57866	8.24633	7.6014	19.863	8.37318	0	13.2471	14.478	6.73799	8.48355	3.81254	11.3537	15.6845	16.7224	8.07	11.8803	4.8136	14.5451	9.31644	10.1116	14.1972
663	1.54633	6.81785	9.18461	10.5577	12.4447	22.2283	9.12855	7.85751	14.0205	12.3465	12.1599	12.4246	9.36514	10.751	15.2488	12.8553	7.625	17.0241	6.615	10.1092	12.6822	7.34749	10.3573	10.8054	3.77498	11.5033	0.100704	12.9619	18.6803	12.4534	9.46852	7.80291	16.6475	31.3032	13.1319	13.9933	5.17511	5.26845	6.37601	12.0194	18.796	2.8671	5.61799	12.3153	6.53744	5.83995	6.58055	11.1701	4.4775
664	27.5575	0	14.1673	3.4986	0.190534	6.95194	11.0353	6.59648	0.528341	7.42693	10.7879	6.43843	7.91463	2.11986	3.93821	0.586979	12.1371	10.8477	10.9665	12.544	9.15366	4.98569	7.73747	4.16196	7.03687	5.71753	8.98597	5.79399	15.8537	7.63713	6.96793	12.7606	4.999	0.362926	5.53368	1.52982	7.05821	14.1178	12.5731	15.8826	9.2209	12.2504	10.6376	3.43985	9.72206	8.45378	19.867	18.8885	18.0578
665	0	12.1461	8.16414	18.8998	10.4264	5.22928	15.2173	5.85468	15.8618	5.54098	0.408486	4.34239	18.4554	11.2684	6.20987	13.3756	9.32334	1.65037	20.6778	5.89664	3.84468	2.6004	9.97708	18.1542	3.89077	5.83227	8.01113	7.95894	5.89919	8.51916	11.1995	0.801255	8.77617	10.7793	2.36835	7.04503	13.8954	5.03178	6.82498	5.82297	0.983745	2.74549	13.5081	9.91613	1.16014	1.48917	6.97015	10.8648	5.277
666	12.3423	16.7207	1.1277	0.863571	21.1543	14.5148	13.4914	14.7204	6.68032	5.97925	19.2082	5.01399	5.28536	11.5231	5.59028	0	17.2006	6.4987	5.09761	11.0961	19.3324	16.991	4.46032	5.57739	6.5432	12.0442	0.79296	17.2686	11.0259	17.2678	7.44894	4.83691	8.5142	0	25.879	4.33247	11.5681	15.0317	16.0872	8.71719	5.57175	3.56344	0	11.8373	14.3841	0	12.3843	3.49497	15.4922
667	0	10.269	20.0129	15.973	11.0165	23.4258	7.3796	9.81417	16.6717	8.35658	12.0006	6.89305	4.98027	15.5789	2.48546	9.66024	8.95314	0.538154	18.4106	18.1591	5.69877	13.3372	9.72896	12.7084	11.3728	7.98089	10.0992	10.0926	2.40779	5.26651	15.047	20.9373	15.6298	18.4664	5.42257	23.3746	5.76365	3.25407	9.14784	15.4995	6.5113	14.728	10.0227	6.72661	0.808883	20.0919	6.33276	10.9389	7.88586
668	7.7946	0.477515	5.41228	9.33034	5.44748	2.60687	6.52332	1.26668	13.0388	5.07887	12.706	12.5906	3.96914	7.13016	4.51875	11.2121	8.44381	12.9124	11.1106	0.0960419	5.59649	9.89084	7.52957	6.60636	9.62101	6.46561	24.2153	14.085	6.99098	0.193715	6.12737	7.38726	10.1784	4.39109	25.4441	10.3302	10.1389	7.04876	10.8128	6.15717	3.55095	0.39645	5.27129	3.39944	18.0485	7.93631	7.65352	1.82624	3.43424
669	11.5775	17.2066	8.25301	11.7306	10.3994	6.99183	6.06571	12.975	9.69825	17.6495	3.32483	21.6506	3.58551	6.62728	18.885	10.6692	13.952	6.44918	4.13661	8.75968	4.75331	18.3967	8.31609	9.16205	17.4785	19.4905	17.6181	4.09384	14.3956	18.0342	13.7554	12.1608	4.38628	8.35313	5.64068	2.00568	11.7417	13.7455	16.1751	11.9059	12.782	7.59286	23.2267	9.698	0	2.59497	16.5716	15.3397	6.28638
670	1.31789	18.9061	10.4874	5.40427	10.8438	7.96825	10.8496	17.0084	27.8085	4.24503	9.19613	7.36356	21.6006	5.25968	14.6518	31.529	2.77644	20.7493	8.05785	9.7783	9.17618	13.6431	6.37085	13.8494	14.6339	11.21	5.99817	4.21273	3.13149	6.32131	10.3821	0	23.3399	17.8458	0	17.3688	12.1484	2.03013	1.98708	5.01308	7.62248	14.4173	39.5244	0.90738	21.0782	3.57275	9.74478	4.60709	16.9698
671	8.66351	0.347439	6.99532	20.9482	13.389	13.3543	18.1729	6.2915	11.2215	7.35287	7.54074	4.85136	20.4885	10.0626	9.09152	0	5.49113	10.1834	16.2477	15.6387	0	11.6359	17.4169	12.4399	12.7307	11.6686	10.8334	6.84037	6.90237	10.3925	15.8386	10.3225	1.6128	0	37.1149	0.369899	4.22155	15.2655	8.05497	6.80686	15.9113	4.86433	1.74094	15.104	16.3843	11.3219	3.33899	12.8277	3.90756
672	7.88391	19.6099	12.8949	7.69763	9.17491	10.0504	0	9.07718	4.97935	5.19834	12.786	10.9646	6.46076	5.74663	27.0813	4.64044	1.2769	7.49998	19.7742	10.0867	12.1001	9.7266	17.387	0.738325	0.576527	3.63679	7.8129	27.5983	19.6837	10.3638	6.54087	5.45963	25.3907	10.3431	11.1128	10.1954	15.9168	0	34.6466	15.5568	8.6231	0	3.72002	15.3352	3.23453	2.66051	4.83112	8.11759	11.7151
673	8.96624	8.50867	0.350653	0.669308	19.0281	11.3296	10.3035	15.2518	7.53654	16.2647	14.0261	4.41478	7.43603	4.15294	12.8624	4.43295	24.0419	5.6159	2.30444	5.87309	10.4096	11.4936	6.7113	13.3453	13.7168	16.9476	4.81763	0.510258	16.6656	5.12192	13.4852	10.6204	0	0	6.16669	13.8029	10.8043	12.2513	9.26345	9.10554	1.53007	16.813	22.6119	19.0299	4.81266	13.655	9.91453	23.3048	15.5113
674	23.254	9.58678	15.4135	7.21611	7.56835	18.9827	16.3031	14.1429	10.3702	6.9244	12.6811	4.7666	1.92955	4.52941	4.64684	3.91894	0	2.30375	6.29912	16.9073	8.34234	4.86168	11.1695	4.8276	7.80389	16.5665	5.6011	7.80968	6.01764	3.3377	7.48718	17.9066	15.5166	45.5114	5.71465	4.97576	15.6448	7.58455	6.59867	6.20858	11.5659	8.62558	8.7846	7.46555	2.37285	4.45219	6.62764	8.46828	3.74479
675	6.73661	8.56889	0	13.1497	7.47546	4.19966	3.01042	14.2442	5.80131	5.48745	3.54129	21.5287	8.22018	25.7966	4.36143	23.1914	12.7333	7.64531	19.2522	9.68887	14.8525	22.5126	5.36895	15.0816	14.2785	0	23.9874	13.3154	18.3325	9.32335	10.3692	7.19127	3.27483	0	5.80394	12.083	5.6124	19.4536	17.2196	16.7718	14.0945	14.4924	10.2059	7.99354	17.632	26.0901	9.11081	0	8.63446
676	17.5254	14.6729	27.8728	10.5456	6.64133	7.96229	16.2064	7.75279	12.0453	21.8399	4.73231	18.2292	13.5534	1.99369	13.2809	0	12.0552	17.997	10.4295	8.14677	14.3587	1.51812	8.02564	15.1284	7.51563	20.737	11.4	14.0492	8.30228	7.87353	9.81413	5.56638	5.06235	5.39238	7.24456	0	8.35848	12.4485	4.65533	3.41715	0.423725	6.72376	0	6.42958	6.88047	6.65266	15.8737	10.4893	9.35134
677	11.3391	5.51775	11.9284	16.6773	9.57823	6.65474	4.4527	0.454543	9.76602	6.63439	9.59512	9.52945	0.55765	25.7851	8.78046	12.0611	1.59641	20.8769	7.5387	7.07362	14.6119	10.0812	9.90978	10.7444	11.4819	0	9.98767	10.2868	14.047	5.75093	8.325	12.3291	8.3088	15.9491	11.3376	29.2941	12.0504	15.1871	4.99291	7.90318	20.7888	8.92586	7.43209	11.6729	15.7829	10.321	18.4283	18.8721	8.19138
678	6.88864	6.89866	13.0913	17.6918	11.2153	10.0126	14.06	9.17028	6.41231	16.3334	15.4417	7.61782	10.3535	11.7613	1.23789	15.6574	12.2184	7.1285	9.48085	9.05109	10.7922	14.5271	7.42165	8.6206	0	15.3225	11.2064	6.43099	5.3376	11.6074	7.43026	15.5177	8.96869	1.50182	15.5048	1.81198	7.06452	15.7792	6.10098	13.1062	1.39646	14.7365	1.77513	3.67976	7.97322	6.66143	8.24445	6.30847	14.0364
679	7.42473	7.38297	0.965739	0	5.08549	9.48556	6.64144	6.6064	4.05891	9.71941	10.4595	10.7339	9.39989	4.9122	4.00541	4.56874	27.8103	0	0.615429	7.75546	5.35645	0	10.2184	5.22446	17.2621	3.91101	8.35545	8.94627	1.57981	29.9076	10.3274	15.0864	8.52523	3.4565	0	10.0981	8.17842	0	6.48044	16.1108	18.0437	10.4013	4.20505	12.3823	3.84894	14.6125	13.8857	7.0046	7.9378
680	7.49798	1.44118	4.86946	11.4639	0	6.46428	15.8743	6.20517	7.34269	5.59185	2.9399	2.85421	4.90031	1.27992	0	0.838845	0	3.64975	9.40063	4.13252	5.59369	0.996679	3.63155	6.22899	7.34014	2.1514	5.6583	5.85352	8.55378	2.02192	8.6214	6.7439	9.02259	10.5953	7.76921	5.83103	15.2054	7.91955	8.24865	6.00744	4.50325	14.5462	13.6145	1.87043	5.71947	20.4027	2.53258	1.48733	1.77322
681	13.4087	15.343	0.625069	2.86677	14.138	6.60351	6.72471	5.75756	2.5322	9.41464	3.00786	7.74364	3.06046	4.16321	1.74022	7.65389	6.31268	18.0243	14.9159	6.52349	9.66033	5.16785	0.323673	4.04067	2.31733	7.75556	3.44966	7.66088	3.46852	5.50234	8.696	9.02965	8.28997	8.49344	2.35389	10.1168	9.32574	10.0606	5.69929	3.65317	4.96087	4.05352	2.41533	0	3.09835	7.05532	2.39441	6.05756	4.67745
682	6.57005	8.05074	12.8215	2.93387	0	3.72105	17.0186	2.55793	5.44114	8.60129	11.3724	4.13717	1.75778	0	2.71502	1.71692	0	5.57076	7.76123	9.09614	4.69769	10.014	2.05441	8.28492	14.3978	13.5682	7.98036	4.11391	1.46578	2.35853	12.3904	6.32093	1.04151	0	18.6721	3.30109	14.9885	1.50099	7.88567	4.23557	5.14367	8.58814	2.81012	1.98144	4.3702	10.5785	1.60953	4.33918	1.11552
683	0.10875	3.00515	5.44867	15.0025	8.2757	13.8805	8.38588	3.32226	10.7921	10.4174	6.15196	2.08712	1.46823	9.52707	1.09683	9.52902	19.0011	5.13224	20.5675	5.87553	3.86384	2.07393	6.08784	0	6.92576	2.23996	9.64879	6.46137	20.0319	5.49495	3.35494	4.34511	10.6435	15.6456	4.28048	1.09167	3.59239	6.88898	4.13279	0	8.18867	17.1704	2.59773	6.22449	2.91315	0	14.0848	1.95239	16.0798
684	15.5986	10.4143	11.8617	0	9.13851	3.42806	10.747	5.76233	16.0196	0.768357	6.52921	4.5845	12.5736	1.89759	2.1769	0	5.51842	1.48219	0.651112	6.99065	11.5633	8.54252	0.51213	10.0327	4.322	15.217	4.39382	11.3827	7.92561	14.8414	5.0376	5.52724	3.21716	2.28158	12.1565	10.8576	12.3344	2.20998	5.51065	15.1967	3.96311	2.22133	10.3362	3.24145	5.72544	6.77019	4.54206	14.993	9.02256
685	9.69635	2.8886	5.58173	9.42724	9.44456	4.28684	9.55771	1.37363	4.99661	12.478	5.78317	8.1567	0	2.71974	6.52967	3.28906	2.1225	0	16.2464	6.17017	11.8089	2.75982	7.35403	2.84559	9.38397	0.0565383	1.57782	14.6026	10.8167	10.1094	5.12113	3.85602	7.60955	0.0974261	4.4137	1.5687	12.9798	2.6881	12.7902	4.17989	9.05346	6.10027	1.3039	9.92281	7.33496	1.70366	3.24959	4.30662	0
686	3.45628	17.1687	33.9087	11.3818	14.4863	16.6354	6.71221	22.7885	11.3326	5.93317	13.258	4.29901	8.0167	5.25585	17.8871	33.2804	1.05178	9.00316	3.33844	22.8666	7.78923	8.86847	12.3943	6.01274	13.0602	8.49317	11.5181	11.6178	4.15113	26.9122	15.3743	3.7412	5.52552	4.57752	10.5372	26.4002	2.73319	21.7738	9.42121	5.28999	10.4555	4.88057	12.0754	7.75835	10.7003	5.46792	24.8182	28.2745	6.41309
687	3.46847	7.62096	1.7489	11.8468	0	8.1039	4.00295	9.67927	5.46416	5.54634	4.04495	3.06067	3.89751	0.506005	0.294791	4.67364	10.6878	17.9049	6.68065	29.0128	23.5402	5.01765	16.0475	4.21791	6.71085	12.3211	7.07422	3.21886	4.91146	6.07724	8.9222	8.6967	7.90866	8.65205	6.71103	10.3597	7.37787	0	3.20787	0.380165	9.98775	7.99698	4.99626	3.32851	3.56102	1.34316	9.02498	0.940257	2.84342
688	6.56293	3.75147	5.33896	13.6633	2.12565	8.71682	3.46047	8.08803	4.08389	0	9.29175	2.24854	1.43642	6.4276	2.18219	4.84525	0	0.541446	9.39623	1.0523	0.526062	4.6229	12.342	1.6661	4.05964	6.01398	4.3257	1.63998	1.82619	2.73249	22.9378	5.81414	5.42245	8.5769	27.5404	0	7.5353	8.86039	11.42	3.92581	37.3097	0.284345	0.0328796	0	3.7479	10.1363	5.38124	6.69764	12.5291
689	33.6318	30.3158	17.7953	21.4138	42.3913	28.1596	17.5161	34.4653	31.9951	41.249	37.6208	60.8284	62.889	68.223	65.3772	34.1729	55.3057	38.6913	11.0419	8.27978	20.9568	51.9362	39.2526	56.6704	31.4824	32.1831	44.3732	33.4485	36.8489	23.9496	9.54433	45.9251	41.3191	41.0802	5.5655	30.4731	13.9274	38.0976	31.6837	57.1313	6.43403	34.1581	49.8176	65.6725	52.8293	36.5423	32.3626	30.9515	45.5459
690	23.5175	9.93724	21.2762	11.5039	7.20103	23.945	4.90027	6.07917	9.81591	14.7371	18.7256	0	12.5968	14.2027	20.5866	22.7708	26.313	15.2222	21.4556	12.0941	6.94658	8.39946	15.2803	27.7265	17.5475	25.2268	29.8563	5.04633	12.8185	8.33644	0.0681694	11.1232	25.5687	42.2731	28.5215	7.00415	14.8756	0	14.7963	8.43011	9.32507	10.8906	30.5959	12.7384	25.1362	9.50605	33.7287	20.55	10.0361
691	0.142472	9.68086	15.0792	18.7203	13.7149	4.87353	6.79349	6.72551	29.162	12.7832	16.3273	29.7146	16.8325	31.4476	22.4705	37.8916	7.34733	20.487	2.04915	19.9225	24.5096	24.1547	6.99157	14.4479	13.0744	9.43943	12.9088	8.62115	11.5488	15.0663	9.59155	9.7037	19.2674	9.32494	3.2654	13.0345	20.7347	23.7091	1.87764	24.0713	15.7752	23.7087	25.5085	19.6897	20.4764	24.2589	10.3379	29.5179	24.4536
692	14.5219	13.4099	3.44511	0	8.20088	13.3133	6.74999	15.648	20.355	5.08563	7.02468	11.0761	5.69167	8.744	15.5094	4.79598	7.71939	10.8863	13.4195	4.82954	8.1625	11.1649	13.0659	4.24926	14.3913	6.40906	8.25654	5.62772	17.2927	6.98786	18.0924	25.3429	0.705409	4.10226	4.80144	1.79721	13.6244	7.10698	8.1458	12.8136	9.68101	23.6987	8.4309	12.2203	7.65404	4.48087	3.65574	0.432153	0
693	5.6626	27.8538	12.1126	18.3131	10.4973	6.78291	17.4604	3.42926	3.70414	7.11501	12.3164	4.54642	9.6104	10.6116	2.23243	6.45603	19.2411	5.23134	10.2807	3.8704	10.7684	11.3982	15.5908	8.95892	8.35825	5.94204	5.70749	13.7897	11.6094	5.10557	7.26124	8.43554	9.17397	3.09674	3.2974	4.01691	5.25653	4.83179	4.45112	4.66637	11.1184	4.86629	1.17253	15.1279	4.33579	13.9716	5.36794	3.40619	16.3092
694	3.9601	10.6082	9.83259	5.25156	13.5964	0	13.6145	6.85376	11.2978	11.9051	5.34042	5.54296	22.8132	4.71046	4.41321	3.15624	2.80845	8.21968	7.08197	12.571	3.05851	7.93018	6.41157	17.3291	8.33038	2.67843	23.7767	2.24454	0	15.7773	18.1372	6.32809	6.83305	20.9713	27.9987	28.5574	8.70912	24.9665	17.322	7.28182	7.20818	5.72984	1.19638	5.65865	7.47822	6.27082	15.4105	9.18185	6.76996
695	8.10075	2.56988	4.20316	11.636	9.94712	6.13663	9.96376	20.0542	9.16848	12.8178	3.914	3.67513	2.8096	5.00882	5.04432	3.73451	2.08432	4.63794	14.8398	3.9824	17.4652	4.33054	5.85797	5.77925	2.89299	6.42296	4.54803	16.5903	7.29929	10.3768	5.50976	6.52946	8.85502	3.22944	2.15358	17.3201	12.535	4.90879	10.6584	8.02284	6.17292	7.23663	10.4197	5.81847	2.33792	2.82257	10.7353	0.992217	6.61389
696	32.9924	10.1595	10.7286	0.152569	11.8162	13.3569	7.75447	9.16593	0.645525	4.5361	6.2775	15.4179	9.68146	3.26903	8.41352	3.54701	6.34922	7.62629	0	13.6952	10.4686	16.045	10.3373	7.20052	2.00723	5.17006	0.631435	12.4115	6.09501	0.21647	9.33263	2.0622	14.5497	0	3.18712	10.6986	2.98902	9.24615	11.4045	14.5947	20.5287	12.4676	4.89829	6.49582	11.4216	13.7112	7.47218	16.6371	12.0077
697	2.21325	0	9.88901	18.2179	5.26638	11.5888	7.8275	17.9462	9.84808	12.9309	3.21005	5.34315	0	8.63337	6.81174	5.00331	3.56105	6.39388	21.634	16.7837	0	8.44099	6.7625	10.2834	16.8889	21.7833	7.04643	2.0119	9.88579	13.4903	8.68831	14.3778	2.62674	8.92327	0	3.31935	16.7358	8.06498	5.80629	8.07061	3.00157	4.09706	3.06059	9.08102	7.30559	5.35215	4.11934	4.46351	6.32107
698	4.67716	4.89907	4.27128	7.45566	9.49939	5.93484	15.3753	6.87132	0.442981	6.5617	5.17695	3.46265	16.9464	6.37339	5.85515	7.73606	21.6651	9.9785	8.03895	1.85199	12.0361	0	10.498	3.78262	7.10085	0	5.7077	13.1965	0.300409	20.3488	12.4502	4.9022	5.31216	6.33909	22.2839	7.20744	0.194655	13.4037	6.68222	11.2053	2.35074	3.68203	5.21896	10.3054	10.3458	8.72908	5.04151	9.35033	0
699	4.21189	10.8816	9.16229	8.7489	10.2603	14.0681	9.5603	7.22662	5.56002	11.5275	21.687	21.221	3.01797	6.99903	8.66317	4.90848	2.91108	11.3169	1.20024	10.3991	6.58455	8.13596	9.20406	0.242583	9.40815	16.9279	1.56058	20.4603	23.1501	4.29417	10.8685	11.1949	7.10791	1.73985	4.49095	7.04439	4.34514	3.76201	18.8557	0.843383	14.8383	3.62263	9.4983	2.86434	3.50848	10.8967	4.13095	5.46881	17.4885
700	8.62817	14.6125	5.58458	0.401309	4.08854	10.177	2.68273	3.89575	8.29629	0	2.61517	5.10661	16.7451	0.256497	13.0818	0	0	1.77833	8.19702	9.15393	17.3699	12.3336	5.93698	7.14846	5.96035	6.80092	6.71214	5.83701	3.72988	2.62309	6.86793	4.43096	3.18385	3.34852	16.5864	7.2988	6.91508	6.20402	2.94907	14.7439	4.53633	4.20276	17.1783	8.02114	3.66121	3.67369	16.649	10.5616	4.81553
701	3.46337	3.93608	8.73338	8.59579	12.9164	2.18114	13.4189	3.5771	3.65453	17.0822	10.8597	8.08392	13.705	2.97228	20.1628	2.31108	1.11195	1.75405	0	7.26437	5.53163	1.01342	6.16544	18.889	0	9.03609	4.83866	5.18335	0	6.66924	11.4905	3.28561	2.66937	0.709802	12.0358	21.2532	2.73432	3.82293	11.6429	12.3175	7.55564	1.46232	0	6.55166	8.53321	4.71321	2.14407	7.98445	0
702	3.78833	3.07556	2.36643	5.02023	0.289548	3.65988	3.25171	10.4856	0.865071	7.53221	4.14144	4.64681	19.625	11.0762	5.79428	5.91034	6.08471	8.99273	6.22015	10.7089	1.91431	10.8112	9.81521	2.9115	7.76705	0	2.36554	6.2142	4.44519	8.38227	7.00904	18.1255	17.9208	10.5828	0.299905	3.45811	5.3394	3.21769	2.47732	4.17689	12.359	9.00045	4.45262	8.7018	5.52302	14.3125	29.4155	7.11922	3.52328
703	46.3989	31.59	20.3056	6.6854	15.1585	30.7927	34.8444	41.911	54.0352	7.64941	26.5112	16.4116	4.39475	31.8756	13.5158	38.5664	64.1593	13.9127	16.4285	32.6213	42.9823	9.22903	39.1606	22.3621	31.7949	40.0791	45.0663	26.5832	29.7494	0.900711	18.8734	22.0497	20.1788	24.3742	33.3277	20.8195	29.0924	39.7613	22.4926	23.1743	36.1673	2.66463	28.5938	40.6445	16.8055	39.2618	16.5816	28.839	31.3335
704	0	6.78146	40.2103	12.5941	32.254	8.93139	13.4869	13.6853	0.177101	12.1432	0.460097	19.3472	1.90906	12.1159	9.87894	19.6843	0.287408	21.8167	13.3858	0.5991	0.271843	18.7268	9.73805	10.2278	12.5266	15.7435	7.05673	14.0594	18.5061	26.5692	11.6195	22.9855	24.4003	6.18881	6.997	24.3896	17.1147	13.6365	14.034	11.5459	12.9751	21.0317	1.46901	8.99832	16.9085	6.5289	12.0901	0	15.8165
705	14.4175	9.31167	0	9.90261	9.76194	8.09115	0	0	7.34223	13.1934	13.3311	12.9092	12.5886	0	13.7198	14.7074	15.1785	8.13883	27.1197	15.0606	12.3695	13.9874	16.144	11.6785	1.0872	9.21589	13.7895	10.6264	10.9398	24.7989	8.09834	14.2917	4.43693	16.8619	7.27197	5.01979	8.80773	8.25798	18.6988	7.55328	9.95436	19.5117	18.9131	0.711489	19.3383	6.13195	2.68495	16.5596	19.1752
706	5.83208	1.14317	10.3239	24.5575	11.4648	5.84348	11.9676	8.08159	4.69428	15.4771	11.3702	9.83917	13.5006	9.07914	2.42608	3.29563	0	2.7578	0	6.07756	10.7537	18.6854	0.678447	5.6297	16.9296	5.44415	4.53184	17.149	14.2508	6.42566	7.71819	3.55606	15.6214	0.911908	3.86859	0.227786	6.93634	1.34798	8.85508	11.7683	7.43316	22.418	3.09862	10.3244	8.51897	8.01776	2.42932	10.1958	2.42849
707	3.75098	4.11491	4.39677	6.25662	2.94438	23.7883	8.61918	8.49901	11.0207	10.6159	9.20279	10.0859	8.39723	1.80916	3.73764	0.477259	11.2397	33.8868	7.10001	10.4239	3.97445	9.5997	3.67708	4.77865	6.04072	4.16313	2.70589	7.38705	15.1444	13.2746	13.0282	3.04843	1.57933	8.20843	0.0726275	9.01658	0	8.20206	6.26148	10.6557	1.0637	8.31862	15.0848	7.84508	5.20903	5.87444	1.7008	6.35252	14.2758
708	6.55653	23.1403	4.23121	17.9747	9.77491	0.64404	3.11604	8.16426	5.61077	6.5647	14.249	8.71071	0	26.829	3.10283	7.7943	1.51432	1.64041	1.82539	4.42218	4.79156	3.26588	2.24681	16.1643	5.15373	6.80863	9.88714	6.43359	0.0143705	4.50288	4.19269	5.99491	6.1393	27.1735	9.15143	7.06105	6.20133	0	8.79954	2.54207	6.73291	7.06608	2.64721	8.20158	12.593	0	16.3046	4.63076	4.92335
709	7.16419	2.29433	3.84784	8.01169	1.34697	5.89091	8.61255	1.7004	4.30382	9.74189	7.25932	4.85886	9.13468	3.98616	14.58	7.25328	0.424076	5.32159	19.7234	3.66818	0.0408905	2.3475	6.43732	0.210026	12.7398	2.70863	3.04624	0.52684	3.2201	5.85352	11.1023	2.23176	3.86987	1.64007	10.3886	1.45555	16.8587	15.5495	3.78917	1.5222	1.22246	4.32383	8.56247	0	2.90926	11.4857	0	7.75705	3.70838
710	34.2787	0	4.34974	9.27928	14.5892	18.775	0.698143	15.9339	9.73255	2.3097	13.173	13.5677	0.936363	8.73533	10.9139	1.08865	1.72177	6.95443	40.9065	16.7346	7.19591	2.08111	10.038	33.0086	7.41464	7.29291	3.5988	8.4379	12.4442	12.5125	12.4914	10.9851	4.63723	6.54499	0.000460844	3.50066	8.5127	4.922	26.3744	1.23024	7.55927	14.1347	8.0045	8.50668	16.9273	1.3645	15.1411	5.33657	10.1379
711	10.1751	3.28186	21.9375	8.39433	8.17004	0	6.96352	0.668345	2.63221	19.1412	7.54036	0	3.55902	4.68708	2.16339	0.835822	14.559	12.111	6.51614	8.10126	6.11765	3.31231	6.18117	1.26789	6.68616	20.1652	8.71516	10.0979	8.93214	5.4367	10.0893	6.06779	13.0478	24.9509	19.5458	10.4656	7.0692	0	7.03237	6.89133	4.49501	4.37657	7.43946	23.1245	16.8281	2.8168	6.15896	7.65074	5.00802
712	15.4171	34.8502	5.18661	13.1254	6.0279	16.9991	5.01667	7.1081	7.88174	2.48287	8.69611	9.34155	3.22862	2.92805	13.4576	8.64354	23.278	0	6.74071	8.23863	21.1482	25.2009	4.75071	35.8109	2.28596	1.27845	7.56765	2.54673	1.48144	11.0632	6.09539	10.8432	11.0787	0.310481	11.2741	5.94638	20.8516	13.9289	13.623	17.0546	2.62424	2.48756	1.88427	8.27412	2.51701	0	7.33707	14.015	9.58458
713	3.39231	9.76456	4.99541	9.70949	2.89727	11.9294	5.12608	4.61606	1.33743	8.23024	3.66244	2.65185	26.3426	9.05165	7.27302	12.4454	11.1091	9.15879	2.9621	20.3138	6.42217	3.01301	6.08595	4.83513	14.7979	6.16955	9.1046	21.2589	8.60918	10.6333	19.425	5.41791	13.113	3.77342	8.31686	1.98826	4.8721	0.358364	16.0393	10.2617	45.2905	8.01186	2.14502	1.9273	16.1503	9.41323	2.8922	12.8144	9.62006
714	3.82043	4.66723	3.53899	5.89702	2.64644	5.7804	8.37422	6.5725	35.8709	5.85298	11.0327	5.44525	0.980828	0	4.29109	5.75229	13.7797	20.4488	9.06583	9.22566	8.53845	5.90037	22.975	4.70262	13.2936	9.8021	13.1941	6.94562	2.76884	5.18725	7.92918	10.397	7.38061	20.015	8.37032	21.1159	1.83347	5.89138	3.96827	8.46417	2.10233	9.11078	3.4207	4.64806	9.59353	17.4111	0	15.9061	14.4674
715	3.59625	5.25122	1.9631	2.06252	21.5664	10.5488	8.85587	11.3332	9.14641	14.353	4.08843	15.0507	1.55509	35.1449	32.5657	20.0029	7.2104	3.34677	8.1791	5.7255	1.37664	0	10.1758	2.04002	8.0208	19.8708	8.98184	10.094	16.955	9.06813	5.89268	2.78423	4.49903	0.36647	12.4092	14.8962	8.74766	4.70425	0	10.9076	4.59309	5.83207	2.1703	6.76061	0	3.33596	12.6891	2.49886	3.83685
716	10.5488	18.5028	9.38898	6.10361	0.357297	8.35695	10.6053	16.2763	6.52807	6.38129	22.6725	7.31094	7.54354	12.5415	0.798189	6.47697	5.78835	6.28438	9.95879	3.23983	18.2837	11.2472	4.36935	5.5817	13.2636	6.68982	6.82051	5.06274	0	11.1641	4.26409	10.3382	21.4658	24.0014	20.3795	19.3389	0	13.0668	9.09842	33.44	4.45002	21.6674	13.7008	7.12049	12.063	12.1732	31.623	15.977	20.6513
717	4.29024	10.7818	7.14221	19.5366	34.6328	0	4.2422	7.74201	10.2899	17.7	9.83718	5.14003	6.0383	4.10945	2.19622	23.0228	13.8827	13.5441	8.70853	9.69438	7.0295	34.0685	17.764	0.0473234	6.46979	3.39963	7.10801	19.8341	20.8585	6.2923	9.69549	18.3124	6.97999	11.4635	6.4532	2.83387	8.05226	25.0963	2.17339	5.96335	10.7096	4.81221	0.837036	12.361	9.27904	14.414	0	8.27696	9.53371
718	7.17769	9.30756	34.2646	14.0499	6.67954	6.82442	31.2416	8.58251	15.4867	7.50284	14.8326	16.0611	47.144	14.0069	11.8826	16.0665	0	16.7928	0	7.91331	0.0463768	0	12.7843	6.18895	15.6368	16.678	19.7811	8.43919	21.9682	17.5906	10.7668	17.9928	9.88318	4.11388	8.1127	10.5766	29.1438	12.2566	13.581	5.78701	10.4169	6.49853	40.6096	21.8495	10.8084	18.5096	21.3629	17.5244	16.5437
719	7.30337	3.59278	7.23286	11.8418	2.43318	20.7858	18.8764	21.1671	1.0941	16.0459	4.46475	25.4309	2.6717	8.79515	14.4583	5.6652	8.67101	11.3589	6.96232	10.8131	23.8414	15.1767	4.8757	6.51681	12.1307	8.65358	15.1282	7.28292	5.98245	11.0519	13.3506	6.86148	7.91468	4.45999	5.13795	9.33752	10.9172	19.7753	8.10978	0	7.75903	23.0683	19.7883	5.42776	5.83329	20.5617	2.79566	0	0.616546
720	10.4103	5.37024	4.62138	3.70405	1.20629	1.57469	4.03104	1.10237	1.83905	9.42286	1.70638	1.50086	0.645871	2.61545	0.746014	2.0969	1.54965	0.428505	6.2959	2.54007	3.6424	6.24308	0	2.80552	2.27636	8.10617	1.554	1.57382	6.04067	2.19129	5.10239	1.01648	1.75943	0.0296874	0.844042	1.06403	3.16676	1.35028	2.32735	17.4562	1.65271	7.88238	0.928462	0.352862	2.96683	0	1.26323	1.02709	1.33024
721	11.4565	54.8392	37.8702	38.2859	28.548	33.6979	50.415	42.1806	30.0135	31.3447	30.0036	33.6714	28.6099	32.8189	26.6018	31.1838	28.9373	47.7104	28.5638	32.2869	34.7406	24.1523	34.6678	41.0921	42.8163	41.9113	52.5134	32.2124	29.2669	27.3214	34.148	38.0153	41.3402	47.0362	36.8788	48.3061	31.1806	42.9664	7.55624	25.7437	28.8256	35.5908	53.3766	48.0475	44.0307	35.0933	42.4194	12.9824	25.7547
722	19.4098	6.02785	14.0809	8.7082	2.70483	10.0097	10.3247	13.2796	12.9099	18.5158	0	23.3293	21.558	19.8638	21.105	21.6095	22.4034	0	15.2984	7.42642	9.86564	21.944	19.303	11.1153	13.9458	6.77257	13.7972	2.55028	15.6296	11.5299	12.6739	10.9243	11.7671	17.2899	13.8817	18.0592	10.6473	9.01904	28.0094	19.9001	12.1868	26.7889	12.2572	14.4486	15.2508	23.6614	9.04813	21.8224	15.1269
723	3.89433	9.83783	9.48154	3.44728	11.524	6.68817	3.30145	7.14645	12.4545	11.7112	24.5284	4.01255	9.39786	0	9.57818	0	12.5935	15.8022	11.1337	4.5717	12.7995	14.0137	5.57619	4.09783	7.85915	9.90877	12.0894	9.38309	6.18855	16.5357	2.18268	9.82971	5.23019	1.89234	7.48241	7.57559	0	4.60647	7.67623	4.99101	21.172	7.67946	2.277	7.55327	6.35201	0	0	8.68858	13.3272
724	2.72689	2.45707	0.897184	6.73025	6.84307	3.01632	1.07583	5.07319	12.9514	0	12.7982	10.6304	0	11.3176	7.46472	8.55951	1.21722	6.55818	9.91972	11.8894	3.28398	9.83809	6.60988	5.55016	6.8153	8.91792	1.14995	7.25383	3.53049	9.79895	8.15907	0.496131	5.22271	6.3988	10.1177	0.272338	8.90377	1.58575	17.7142	6.74194	6.56938	2.03862	6.33004	2.19495	7.9382	12.4458	10.7345	11.5183	3.35395
725	1.24352	3.38696	1.84823	5.58442	15.4841	11.165	4.90543	12.7133	5.30406	9.38989	14.517	7.10573	20.8407	5.56012	10.0668	5.36161	3.13365	7.98811	0.377003	6.29632	5.27581	4.47573	13.7119	8.61476	8.84399	7.90868	5.12038	14.0626	14.2858	0.0365761	6.85964	13.361	7.79515	0	5.74453	3.34231	16.5387	13.6094	6.66516	6.89997	1.79373	4.04159	2.35855	6.16861	8.93294	11.31	3.43726	5.32783	9.90059
726	15.727	4.90469	17.9999	5.37277	2.88858	10.8697	4.56795	3.34128	10.1847	2.84868	5.23357	4.99691	0	14.5368	14.0557	8.26686	6.17247	5.78318	11.8355	6.0295	7.70601	0	0	10.6921	0	6.57153	5.11937	5.49965	10.1697	11.836	6.96042	2.93403	6.49978	7.6384	2.70019	3.87398	6.89463	5.47958	7.0493	4.00765	12.9456	1.90718	6.50235	11.1725	1.69805	9.87299	9.56541	0	5.18371
727	8.92831	3.88623	2.32329	6.61267	13.3795	9.58699	10.4874	2.0107	7.7043	4.49996	1.60029	4.05736	8.69887	5.26275	2.0653	12.4239	3.53775	7.39688	2.02044	17.5722	8.29227	11.7374	11.2413	7.86148	4.38181	0.332494	5.99134	5.80352	3.91742	3.47728	9.47183	3.7211	4.12154	9.32858	4.38088	2.97001	5.06444	13.155	11.4782	4.98238	9.08401	2.46518	6.136	5.25328	5.08421	3.65318	4.43286	6.53428	15.8325
728	23.9886	4.77471	5.94232	16.144	14.0532	10.2402	0	3.6121	4.76803	9.66445	5.02508	2.78632	3.61555	2.33721	4.12338	0	6.70177	5.99474	2.62066	7.6776	9.7287	0.671945	6.47736	2.12902	7.88365	2.76371	1.32724	9.55508	8.22776	10.3882	8.48753	15.1227	6.88383	6.64565	6.55666	3.44005	8.53487	4.65332	6.18573	3.36384	0.872347	8.04678	4.65172	3.79627	3.19298	2.59989	13.3439	4.48632	3.09623
729	2.2147	4.51521	4.93509	5.4104	3.36842	3.15137	10.8912	9.54039	1.87075	2.60248	4.58743	7.90919	6.63321	5.68747	4.19308	10.4979	13.7533	2.33778	11.9349	3.70989	4.66506	6.92374	2.41257	6.04165	5.17771	6.80681	1.33777	12.1057	2.74311	6.88477	5.95449	4.57925	9.38007	3.74046	11.4132	11.0964	9.06884	3.57479	5.33814	5.9131	4.89783	3.55906	5.18203	1.01217	4.55328	1.36344	5.75534	27.6128	7.09402
730	8.94485	11.2711	18.9924	3.15906	5.42735	17.9034	11.8916	13.976	23.9502	9.19449	4.33635	12.9319	9.17489e-05	24.4494	20.7489	0.647382	2.77921	26.5713	9.60712	0.369474	5.49658	15.8721	8.33331	6.44318	4.92748	0	5.90026	16.6801	6.48022	23.4015	0	9.91519	4.2734	7.94822	0	30.1718	1.4479	6.49261	1.09765	36.6596	7.55768	1.7807	4.07639	13.4167	11.194	2.46592	0	19.1305	0.0734992
731	7.4848	4.01964	5.26716	22.166	5.01478	5.50374	14.4741	25.2747	4.80077	7.66668	8.37406	6.93955	6.41811	17.448	0	7.72237	8.99984	4.10694	4.3052	9.76895	15.952	0	6.74569	8.17887	5.59723	13.1882	14.063	13.6807	10.7926	4.82592	18.2734	12.4325	15.5247	2.85203	6.19226	9.54447	4.61931	0.563937	6.63154	4.48604	11.327	8.10602	9.86326	5.63802	6.88048	25.4893	5.48461	5.19425	17.0091
732	7.22089	15.3605	6.07124	15.2375	1.41889	3.52906	5.48117	9.42448	14.4479	19.2511	6.64559	4.47536	12.1503	7.89436	11.4163	19.0765	12.9322	7.40115	22.8803	10.9887	34.679	23.1033	7.91846	35.4578	6.53884	13.8441	8.73795	0	12.523	6.37824	7.22525	4.11807	9.38893	20.8037	11.1354	5.98815	11.1009	23.1272	5.85742	4.61332	9.55251	13.1446	12.5294	4.60914	11.5384	0.181761	18.2224	2.68474	8.44405
733	37.5857	8.45889	9.2236	0	10.4737	16.8037	12.926	5.17161	11.7918	5.19349	7.07109	12.8731	8.34227	8.86545	9.22128	11.051	17.1004	4.86083	7.58851	12.8719	0.520419	1.71743	4.29659	3.22916	21.904	0	7.35476	18.7242	23.4481	17.371	7.98655	5.10949	14.6765	6.72137	5.47385	5.18397	28.6742	2.13527	12.5547	3.45784	11.7689	11.5508	0.0383853	8.19267	1.45038	8.33702	1.60492	11.9342	4.95109
734	0	0	8.37455	14.3825	6.53402	11.5871	12.3918	4.67504	8.15416	5.84669	4.24943	5.10014	0.0466085	8.75305	15.8428	9.11176	7.84998	5.79178	18.7945	9.09936	6.12484	11.603	16.9609	1.60633	10.6471	6.81206	25.1941	10.6474	9.50812	7.7855	15.796	15.3195	3.61213	7.15474	10.0658	5.75167	8.2417	12.1414	10.0457	2.80676	3.10283	5.52568	10.3091	30.9202	9.90907	8.83111	27.8378	14.2074	8.21972
735	4.68308	24.908	4.78336	17.5559	6.53908	0.389284	11.3285	8.96521	9.69884	8.47994	4.25323	20.1232	27.4401	4.40909	3.97882	12.713	7.50125	6.13127	6.8037	0	6.7719	13.7134	7.75603	12.8183	10.7964	8.20153	1.92094	7.86683	0	8.34382	7.18116	0.101087	6.18989	7.48803	14.695	4.19209	1.91447	9.85797	26.7408	5.54148	32.6562	29.1579	8.16643	11.8685	5.1362	9.04041	6.88826	3.66333	4.80758
736	5.09883	1.92819	2.25053	3.53562	30.2226	7.33479	1.39237	7.20966	3.35995	11.6214	3.65172	17.6566	6.39453	11.1061	11.0393	5.10619	11.1215	7.84315	4.62507	5.9896	3.48307	0.940128	22.884	3.92906	5.80948	11.0279	7.35154	5.46763	6.9154	5.44649	5.76937	7.54131	15.16	0	0	0.749764	7.57889	6.04077	0	5.39902	4.58921	4.0599	9.34417	5.69503	16.7172	1.71247	3.02681	4.65854	19.76
737	13.5058	25.7166	16.865	8.14574	23.1817	13.8316	13.9737	19.9487	11.8289	8.19002	31.4806	5.79478	11.2867	0.0734311	13.4324	24.2485	8.92078	15.3333	13.156	22.9941	18.8638	20.566	16.3088	18.9684	19.7902	39.9104	9.18235	13.7354	19.7623	9.60514	28.0941	32.3578	19.7242	29.5955	25.0182	25.9929	9.7064	26.6032	9.9478	23.8321	7.75963	22.0355	21.4002	8.97311	25.6198	28.5646	4.01437	5.58191	17.1366
738	13.1287	5.02332	13.6674	15.1949	3.39133	22.0858	5.85843	2.20038	6.89941	8.13247	6.49175	3.03877	26.9884	11.2285	13.7113	3.66906	22.7948	0	4.49101	27.9021	7.78483	0	1.82315	6.21749	8.43926	1.22801	3.8727	5.78638	2.79505	11.535	5.79679	8.29833	9.59965	2.20254	25.5409	9.52906	22.7999	3.47462	21.5943	8.36541	4.23043	1.48384	11.3561	3.30294	6.61671	5.77957	9.19876	10.1753	7.05749
739	2.3473	3.31377	14.5047	0.622725	7.79657	1.03159	10.2822	3.15422	5.06798	16.4237	23.4462	11.0667	0.932903	5.77258	0.608839	6.65414	0	21.9603	7.74853	0.0157776	0.323529	12.4847	6.97301	3.15144	5.55002	5.78777	16.4224	7.41144	7.77524	5.30739	3.87732	4.80663	1.85068	15.2338	1.87856	2.89614	3.9163	9.56298	5.53017	4.83839	7.45558	3.15506	12.9166	7.38364	4.93774	9.59784	23.7221	22.7699	12.5408
740	28.9956	35.0105	29.7631	33.4575	28.9447	31.5185	43.348	47.9722	33.5275	27.9755	33.6756	26.8735	41.1364	34.3817	51.4859	52.2817	28.0793	24.238	40.5188	50.8229	35.7575	22.4615	21.1179	30.7255	30.602	31.7826	46.6463	19.2508	33.242	31.0194	30.332	40.2721	43.3839	46.274	43.1618	46.0884	33.8202	50.7778	22.3287	43.1473	45.0506	47.4214	38.0416	51.0475	37.0079	22.4445	31.2578	26.9596	29.1867
741	9.10699	10.5883	14.482	8.75744	4.54054	19.0231	7.62974	15.0172	7.05955	11.8264	7.8477	7.43174	8.34378	8.20351	10.8506	6.59287	4.58303	5.55658	14.2235	3.61369	13.9598	5.46311	17.1501	2.53838	15.5662	21.3042	16.1581	15.2393	16.3094	15.9103	8.82348	10.1386	10.1383	13.7716	23.5392	5.80493	15.476	5.09372	11.2664	13.4396	4.21735	14.5986	8.44011	9.51105	9.52401	10.241	6.07066	10.282	13.6196
742	7.80593	6.98358	14.3517	12.1954	2.60181	2.21971	7.52205	11.664	13.8537	13.6192	3.88945	25.3618	8.63506	6.69183	13.2292	5.56218	11.07	9.22184	15.6079	17.925	0	9.5492	9.93418	16.9806	9.37392	7.55043	4.89751	8.93272	5.70482	0.712424	6.35807	7.09193	7.12445	5.90185	6.95406	10.7675	5.13081	11.5005	14.6057	3.57342	6.74485	4.08847	9.941	5.56039	5.11535	5.27768	6.59256	7.14307	5.4364
743	10.6862	1.66168	12.1737	1.87642	6.89515	6.27959	12.2934	1.60852	2.98211	5.4536	8.10587	5.0444	11.7794	10.5326	0	3.4144	8.09906	2.60986	5.56568	0	15.9458	7.78627	1.70808	9.19449	2.07434	1.0734	2.99908	0	6.89172	17.3875	7.46986	7.91943	2.42195	3.42423	2.6508	2.52546	9.44648	3.88941	13.1549	1.66402	14.5402	4.81558	3.64192	4.62833	3.71283	3.01165	5.27108	0	7.50214
744	10.7944	12.8487	4.25373	3.80214	3.19568	6.33176	5.21571	5.14292	11.499	6.0688	14.4736	6.10612	4.15937	18.6771	6.26935	3.90857	7.96437	11.2049	1.37141	1.15505	4.35005	13.0346	8.65059	7.18781	11.1662	11.4213	7.15883	15.1517	6.74539	6.739	14.3872	11.3027	14.6536	1.45868	3.68289	7.59146	8.4454	3.97567	0	3.50282	13.3877	3.83656	10.1027	2.65694	11.3479	13.0319	12.0778	10.4466	9.33158
745	3.43662	0	2.44868	6.46209	8.49208	11.5134	4.69605	7.0477	7.37975	7.59983	9.50819	4.02809	7.42391	3.82631	3.76234	3.20448	13.0236	5.87585	8.94869	9.18871	6.57375	10.3189	4.88685	1.49697	5.23526	5.00995	7.1421	13.0198	8.90125	4.93082	0	2.27291	6.97191	4.13679	7.22127	0.0984397	11.2088	8.70739	12.6456	4.15785	1.03545	6.63455	2.88855	9.87557	4.64662	9.79293	3.68193	0	2.13865
746	15.2646	4.62868	8.37225	7.44319	21.7183	5.3857	4.33046	3.93233	6.30891	4.16538	0.400812	6.5352	5.21369	6.11416	4.10215	3.74502	7.88298	14.5496	0.00638062	5.73868	0	0.658869	23.2703	12.2128	5.80108	1.43914	1.49745	5.44593	9.80444	7.51923	6.39766	7.00764	2.86252	8.28635	1.32635	8.16532	5.92504	2.18238	4.95384	14.446	4.2411	4.31767	8.20714	0	8.93867	8.0716	13.7897	37.3376	10.0083
747	3.49954	4.13072	3.94815	11.9727	6.79725	4.7328	5.52141	4.62272	3.95205	10.2678	13.0874	5.25642	3.16744	1.13716	4.47752	4.9118	4.03601	6.15655	11.5265	2.72161	11.9844	9.66738	1.88875	8.25566	9.08033	3.6699	6.24626	14.1255	3.00646	3.1109	8.84735	0	2.28317	6.5215	3.8331	0.287353	5.81613	2.89323	5.83291	1.31416	4.20906	3.29418	10.441	7.16808	10.247	0.23049	0	1.11908	5.60415
748	7.68199	6.64979	2.84396	10.3933	7.25083	3.95407	3.37598	2.24602	4.34849	3.66458	7.45258	7.50808	3.04485	6.6296	3.65115	7.68709	12.5001	19.5863	0.961601	8.8344	5.05688	8.38153	3.90311	6.78982	6.8672	16.7492	1.86607	2.95669	3.18134	8.90005	11.2789	9.82988	2.90161	1.18803	2.46378	9.35625	1.89582	2.09496	7.84516	1.37546	4.48284	8.04884	1.78874	4.15959	4.45	1.7572	21.2584	3.72777	8.71188
749	2.72812	17.4981	7.36276	3.63988	9.5637	9.04142	6.06726	0.74637	9.08885	9.35882	1.55883	5.85459	7.09614	3.80601	2.17176	8.69193	2.76166	1.00042	1.26957	0	6.37174	12.6786	7.49012	4.61798	4.23343	0	5.38831	5.87752	6.21317	3.77041	6.10549	4.16483	7.2586	9.03696	5.1667	9.31489	2.8353	8.88495	7.36677	13.3794	2.09092	2.94417	6.50732	5.39257	5.00968	26.1411	0	2.9843	8.46058
750	3.57433	0.744534	6.4285	2.08053	5.93898	11.4167	8.5617	3.29504	8.98316	5.19353	2.16911	3.14588	1.0153	5.78743	8.72179	1.53677	2.22944	1.50997	7.703	10.0398	4.39549	2.23835	1.48363	3.52529	9.62463	10.2357	8.3779	8.14509	8.11795	7.28177	8.28181	6.348	8.66826	0.128197	3.53993	18.4944	1.8421	11.7933	9.58832	3.09939	7.07009	2.86564	3.1899	1.29072	1.5879	19.1255	9.93599	8.64717	0
751	2.13131	1.26505	3.58463	4.00248	0.803674	3.42254	1.69153	4.72797	4.87711	3.66121	3.66395	4.7114	3.23161	5.88876	3.69257e-05	6.66724	2.03352	0.884907	0.851799	4.49344	2.01728	1.02233	5.14945	1.226	5.38381	1.12378	2.90637	1.45806	3.02191	3.17457	4.72232	3.06596	3.98313	6.38143	2.73141	1.6678	3.08909	4.69055	0.940603	4.80778	14.5416	0	2.59502	3.86278	1.17048	0.788035	17.9745	14.2935	3.47122
752	2.23885	1.34194	8.49059	17.2579	2.65417	5.72745	2.44283	1.46148	0.166387	2.03042	2.04402	3.60845	0.804649	3.89747	2.40169	9.97463	5.93842	5.71882	1.57409	2.31693	2.94613	7.16633	1.31669	1.19774	2.45099	1.44668	1.45854	1.57124	0.932886	0.212301	8.426	2.85683	5.83491	0.686422	2.28937	4.43992	5.91631	1.92668	3.02623	0.654569	6.05504	8.55828	7.87865	2.06113	1.09717	1.01169	1.60964	2.56878	7.74614
753	3.27723	3.52772	1.04367	0	3.6253	1.50678	8.49406	4.33838	4.55351	8.83719	2.51421	4.24363	1.07403	1.02964	7.11965	6.27745	2.90411	1.55291	15.341	6.76877	3.15653	0	5.08567	4.11325	0	7.43961	3.93383	2.14654	7.43881	3.09953	5.90046	4.52041	4.7052	4.53889	1.94516	7.04636	4.64363	2.50701	8.56488	1.53673	13.0275	3.21954	3.27231	0.606701	2.91402	5.80292	9.95004	1.45449	1.28249
754	4.85525	14.2522	9.21882	20.7668	6.97134	11.83	3.59924	6.79955	0.637162	4.22119	2.31814	2.44833	2.74565	4.76185	0	0.199369	8.97202	1.28143	0	0.0456476	4.43547	6.53478	7.51643	6.62906	2.72029	1.70417	1.41008	2.61783	5.01341	2.2873	10.0328	3.14465	5.39865	3.1165	10.6174	0.232663	1.87445	0.0130101	2.48416	0.95911	1.14786	0	3.22046	5.34457	1.28066	6.24802	1.47529	2.49526	1.68658
755	8.04501	3.99716	1.86473	9.59437	0.948996	1.1466	0	2.90055	3.78254	1.79617	0	4.20964	3.08557	0.545099	6.74552	2.56496	0.339618	9.01882	3.25383	4.30467	7.35345	2.95385	0.264571	6.55709	1.15763	2.9572	7.67107	2.95381	8.12192	5.04126	4.73914	3.41772	1.18486	6.00074	0.60433	3.3405	0.457546	4.49973	4.29373	14.1294	0.680866	8.25309	1.69254	1.03998	8.1581	0	6.59482	21.8986	1.75766
756	7.21171	0.0497216	5.2548	1.76687	1.96536	2.9793	2.7324	0.300696	17.1045	0.515514	6.53811	10.3485	2.63628	0.867458	0.0698266	2.54134	6.54539	0.35317	18.8995	24.6322	24.4905	0.40802	9.17562	0	2.97951	3.93588	5.43032	2.79886	11.5088	4.1149	2.173	3.09589	5.91126	1.93507	0.203995	0.0850262	3.44972	6.66664	5.95301	0.408005	1.17276	2.98024	2.46185	0	0.0692843	5.17627	3.12187	3.2244	3.76447
757	0.495197	27.9991	16.6397	3.54203	15.5983	31.5949	11.4625	16.4855	27.1599	19.6844	15.44	6.86354	28.7498	18.4376	15.9983	9.69121	32.0781	13.8821	2.11388	4.29214	7.18595	35.7583	7.97742	25.1645	8.5552	8.37848	12.3547	17.4972	12.2939	13.9803	15.1086	12.1282	11.1954	28.9509	38.4847	19.9951	16.6088	12.5521	10.5812	13.3787	33.8634	12.1749	14.8234	13.6901	17.8622	16.7348	17.5757	7.97763	28.7817
758	18.507	7.17207	18.7989	40.8091	39.4733	0	17.3674	17.2954	26.1456	19.8421	21.316	24.2167	32.9548	30.4918	31.3709	21.2145	0.146456	26.0239	4.72443	0	5.89966	0	19.4467	14.176	24.6884	26.117	20.9054	20.4241	0	13.8605	13.0511	21.0702	24.0645	28.6617	0	16.9741	13.5157	0	14.0811	43.5905	0	31.9845	30.0028	41.0614	37.1231	12.2759	5.18335	15.1533	27.2114
759	49.6641	39.6505	28.6757	0.179942	22.0206	30.3757	43.6484	42.3954	6.59015	34.2182	43.9964	36.204	23.7023	28.2929	27.5723	39.3325	38.8129	39.774	45.5385	43.1064	38.1195	43.918	42.5838	37.4111	42.4395	36.6615	35.5518	40.3873	43.5505	46.9475	27.5648	40.3522	29.0538	19.6002	39.5837	27.7242	48.6027	55.3509	40.4867	17.4358	22.4409	29.9639	30.863	31.0426	28.7371	32.8368	26.5789	22.2869	24.2983
760	45.2773	30.0878	28.6528	30.4711	30.9288	39.6368	28.0979	32.6026	43.4688	35.1296	30.7408	36.9462	26.8313	21.4661	18.0765	24.3503	27.7551	22.1646	35.2432	36.4745	34.8897	22.3095	34.2912	25.1524	31.2637	39.3019	33.8237	38.6055	26.3005	38.152	29.2571	35.0642	29.0756	34.5084	30.2825	37.1434	31.402	33.8632	21.8946	27.8039	41.7539	44.5126	31.4033	35.6132	35.7952	34.6077	32.6663	37.5961	29.3702
761	9.98982	19.2777	14.8858	13.9154	10.4063	16.0005	18.139	20.298	15.4109	10.9641	18.8272	16.3046	24.1139	12.437	24.1303	23.277	16.2683	16.4508	14.4234	14.2789	11.3228	21.8039	14.554	18.2622	16.9011	13.4136	17.7439	12.6386	24.2504	18.0379	14.0455	16.0083	18.2522	10.2925	13.3539	14.4808	19.4057	14.1063	20.4215	12.4457	17.4924	10.2165	14.5154	12.3454	16.8863	18.6876	15.3709	13.0699	19.6591
762	8.28464	15.3924	11.9333	9.52854	9.59771	14.6596	17.781	7.83194	6.6655	7.43998	12.5048	7.21305	8.77961	20.5846	4.19877	3.26161	6.31356	8.88491	8.01068	8.60515	12.5922	10.173	12.3637	14.0332	6.15582	11.0535	16.3624	9.66028	12.0734	12.9555	8.93887	7.71984	9.74473	9.54645	5.71751	10.0263	8.06524	5.0869	13.5756	17.123	6.27317	8.91562	9.02499	12.3467	6.16855	3.6782	12.8579	12.1414	17.1679
763	5.41118	1.62514	12.0307	9.85125	9.24728	2.5642	3.68572	9.15754	8.77825	11.4266	5.18612	7.71892	9.04447	5.65122	11.3402	8.02858	7.3539	4.74778	10.1721	4.87287	8.55732	13.5963	4.65509	4.31921	10.6482	8.03575	5.47487	9.00401	5.82408	8.67333	7.97103	8.8338	7.43449	5.76642	9.05525	7.18189	6.19301	13.9914	1.72393	14.9546	9.87703	5.04414	11.6956	5.03517	8.4611	4.62875	2.89371	3.27974	3.52154
764	7.99748	5.32337	0.491192	8.80898	13.3522	1.02007	11.0831	0	4.94021	2.73357	11.0911	5.78221	4.7456	11.7915	4.75148	5.82583	6.09463	4.36361	3.96111	3.40587	8.40813	7.42611	2.46996	11.5538	1.99966	0	7.974	9.02927	2.14141	5.6468	4.88821	6.66464	3.50394	9.34805	2.1053	6.40614	10.7944	6.30712	6.70571	4.75676	0.845624	11.9086	3.82322	13.4802	5.3182	10.5987	7.9102	3.65902	3.06411
765	1.7168	1.93604	12.9748	1.8434	1.79993	13.4736	5.03897	7.54908	3.52797	5.13531	3.36692	5.31109	5.19127	0	0.890193	9.1883	6.17053	6.70131	6.88137	4.11783	0	2.41631	4.63193	3.80607	3.73953	5.97007	2.52039	2.32337	12.7789	8.80669	3.86898	3.82409	3.28903	7.39423	3.1724	2.60457	3.91652	1.29418	4.00578	3.9083	2.55753	0	0	3.45319e-05	2.67796	3.35334	2.46508	1.86779	3.55455
766	3.7693	5.31103	5.77701	11.227	5.2027	2.76706	3.74302	6.69343	4.37197	13.7668	3.31226	5.99856	6.58843	6.52703	9.91514	5.57827	8.85257	13.692	4.28875	3.91416	6.60435	9.60072	6.4454	7.71388	10.831	6.28368	5.06908	4.96472	0	0.695037	14.297	3.91343	8.65643	4.09489	10.0496	5.44922	5.34991	10.9142	9.04787	4.98049	10.2344	6.02516	5.41901	8.69142	6.34689	7.00837	10.5887	10.9741	5.03699
767	12.4979	7.76784	4.53169	1.07702	12.9791	2.86544	4.49124	2.40303	3.54465	0	7.47447	7.45785	6.84093	6.89061	11.3334	15.5834	5.94382	8.95694	4.99857	10.1428	9.65987	3.08983	7.62591	5.73422	4.76598	5.43957	4.45734	6.28604	6.99673	2.42458	7.67335	8.06419	5.63057	4.61997	5.7274	9.70216	3.99803	3.53974	11.9177	4.45566	0.487523	4.49249	3.90893	3.14375	8.39715	4.85988	3.51951	1.34545	5.00412
768	0	2.87116	2.6442	2.00726	0	4.86264	2.70798	8.69837	4.16756	6.92282	7.49644	3.29469	3.51136	6.24247	6.86122	1.95606	9.68072	3.71252	6.91983	8.20982	4.53438	6.76821	3.53198	3.58113	3.73395	3.59296	2.34517	3.6166	5.8928	2.26734	9.05997	6.42654	6.9087	1.368	13.7972	2.78653	5.91988	5.6745	4.21409	2.27944	6.26742	5.96018	12.3095	9.24886	5.42569	11.5957	8.07935	10.9268	6.74701
769	5.05556	10.4076	6.07856	11.27	6.48598	2.15003	5.23205	4.76604	5.1242	6.48124	0	3.97279	4.35321	8.40955	8.50285	2.95066	5.56685	10.3255	5.10099	5.97816	3.43124	2.81615	9.4308	5.84388	9.96102	6.90893	4.22907	3.87156	3.74178	2.34093	0	3.48093	7.50422	13.0611	6.7389	4.21895	4.95542	5.22248	6.49327	7.29203	4.21093	2.92474	7.90013	0.0952046	4.52301	0.981835	3.64835	5.13972	6.87446
770	6.28595	3.01819	12.1123	8.87969	9.78177	14.2292	12.6276	4.68398	4.76181	11.9126	8.99083	11.8553	9.90285	6.46081	16.7431	8.73779	8.33485	14.2635	5.19187	12.8971	4.53571	3.37852	4.66263	8.39711	4.27708	7.62905	6.89095	16.8196	12.4178	15.0042	18.2836	0	18.3291	2.63183	6.84206	13.0482	3.90317	15.9009	3.16004	44.2395	9.26087	11.5388	5.63078	9.98334	15.3697	11.5032	5.31148	5.87182	12.1502
771	1.77345	1.70965	0.153552	5.0446	15.0338	4.52886	5.73488	11.4207	2.74088	6.48342	15.0617	6.10212	4.33308	7.08131	14.006	11.6023	15.4791	13.7667	12.2891	6.94914	1.63545	4.35983	16.8628	8.04734	6.39403	6.65354	8.02789	6.161	20.5777	4.04658	12.5646	10.9426	3.24442	8.25131	3.40913	3.21702	0	5.82907	9.74052	0.517705	6.13767	2.58424	7.94268	6.696	5.94473	6.95817	14.5053	9.51206	7.20472
772	12.02	18.5479	7.27966	3.87288	7.47625	5.26906	7.36323	24.3208	3.01724	16.0548	0	11.2884	13.2419	20.8638	18.516	5.66231	14.8528	10.7129	7.75954	11.6863	10.4199	18.9462	7.13253	10.1682	7.19999	6.77076	4.09462	12.9108	5.49232	7.43778	5.22068	3.52434	3.91385	4.6933	11.8421	3.54989	5.17056	12.7472	11.3483	3.22154	8.13718	2.18663	8.44102	4.1443	3.56649	3.17737	11.2742	7.03927	2.51129
773	2.21064	1.78612	9.90572	12.5431	0	4.12001	12.9689	10.7147	13.126	0	4.12015	5.75782	23.6895	4.55197	9.62876	13.3645	18.8095	8.76516	0.805254	12.0342	4.13645	20.0109	2.87609	4.56786	4.19528	9.32054	7.82281	7.34429	0.895121	10.9828	7.57661	12.4011	5.58119	12.6216	9.07537	23.7843	12.3891	5.4292	5.07461	13.4097	12.0695	6.67445	15.5607	8.24581	12.9531	11.7867	9.32637	2.34558	8.7717
774	4.30495	7.06758	6.89067	5.07251	9.93348	4.00349	6.80885	1.43324	14.4697	15.3851	5.01363	6.07934	1.71044	5.27421	5.64924	5.68896	0	17.2202	22.4539	10.0825	18.2872	13.4744	10.2154	0.155577	4.77085	12.5414	5.60239	10.6937	18.3837	2.66974	12.6718	2.86222	10.4494	11.1399	3.00914	3.60213	3.39554	2.6839	19.3738	0	0	7.78462	3.2048	18.2394	6.27656	1.28583	5.12969	14.271	0.976989
775	17.9418	15.1084	5.72533	39.8731	14.6935	3.30731	9.84603	5.55909	7.62933	0	24.2373	3.76938	9.00463	8.57429	3.38794	8.83689	11.0102	7.18541	8.89634	0	8.9246	6.31189	6.83791	14.9436	9.84732	8.18954	8.81495	8.75548	1.47488	23.4748	0	10.4916	0.00479571	4.50582	1.10173	13.1067	1.86151	4.99253	9.16015	12.0041	3.8432	18.7896	17.2916	3.13701	7.17466	4.96426	8.46961	7.09369	10.4759
776	6.94153	7.18293	11.8741	3.40141	10.3313	14.8013	4.74516	3.06892	12.7373	17.3745	2.71161	11.3921	0	20.0212	8.28439	7.1393	1.05349	4.8376	19.6504	23.9757	10.9136	6.1039	3.02469	6.68336	17.8258	15.1038	11.4222	7.27198	0.167699	9.90869	12.0033	12.6863	15.9719	2.72024	12.3556	3.48469	10.4702	10.44	5.46285	3.45892	6.2708	6.14506	0.379998	3.79199	10.1522	0.427237	16.5954	14.4958	6.90092
777	10.7684	0.40463	3.90506	7.36597	19.2709	38.6538	15.8387	6.61626	6.30665	6.74312	14.2154	6.89432	34.2362	0.24518	0	2.29493	11.4905	12.9883	0	0	0.31193	9.24406	28.5388	28.5032	1.52401	0.0499643	6.61548	8.13466	26.1289	1.28739	7.72251	12.5121	0.167693	37.5328	13.8437	18.7092	2.48413	29.8507	22.8737	6.34564	0	22.439	23.5942	9.74715	10.291	35.6212	15.6172	15.3672	18.7177
778	15.7195	34.9286	38.8536	12.6689	10.3329	0.845077	11.3226	4.54291	18.3606	15.5272	11.8239	12.8624	0	24.5071	22.439	26.9528	7.42692	9.68349	15.8861	17.0258	28.6641	11.6103	8.36068	5.79965	36.8936	32.5215	28.8038	8.67105	0	15.6836	13.6265	27.7955	30.5035	0.426365	19.9659	17.3896	37.2558	0	0	12.7492	42.7942	0.255949	10.2253	22.4962	22.3374	18.1715	0	11.7771	12.4141
779	22.0338	10.246	3.29998	1.27791	3.14609	10.242	12.7442	27.6394	16.8505	10.5194	13.8254	23.9988	3.88141	2.42002	1.34554	9.72023	11.5426	0.576786	7.06758	5.34922	12.1711	6.56001	11.4885	12.7341	7.07206	1.21983	11.905	13.2374	14.4619	9.5044	10.3304	6.78421	11.8342	15.4768	18.5552	0.108231	23.07	12.1265	13.806	4.05377	11.4866	21.6017	7.72898	13.5188	5.93411	6.10452	13.7708	12.2265	19.8764
780	0	1.1031	0.809312	2.04269	1.23936	2.2346	0.996646	4.0934	0.000821077	1.55194	5.66765	0	3.9251	3.5177	1.52014	1.52449	1.87845	1.69902	3.85798	0.34565	1.32838	4.44399	0	1.62578	1.66641	2.5059	1.32689	5.66481	7.13515	5.75773	2.03211	0	7.57678	1.68657	0.932957	4.00435	0.560492	2.25699	4.70704	1.54979	2.87769	1.78866	1.61485	5.42211	2.18406	2.85043	3.58155	5.74243	0.937666
781	26.751	22.9609	26.5237	34.6645	32.9699	27.0767	25.3203	35.048	35.0263	25.564	19.3855	36.4757	23.1485	27.8428	27.4214	30.1479	22.6672	25.6271	22.1348	29.944	16.4194	13.576	24.2042	22.9526	36.8204	29.9783	30.5507	17.5587	23.3251	19.8135	29.9998	30.8929	32.3237	28.6026	33.5843	27.6627	24.15	28.7241	19.7039	28.6807	35.4213	24.7577	32.5763	27.5366	28.8899	28.3121	25.0006	29.8262	29.7051
782	11.0351	15.3574	13.4912	21.4512	15.1712	14.1533	8.53242	16.0556	13.9601	18.2097	17.3125	15.8615	10.429	13.7487	24.3542	14.6136	8.97264	17.0079	11.633	16.2065	13.4971	9.15711	9.68906	7.17292	17.1335	14.8236	21.21	6.50719	23.509	6.51491	14.0335	17.5912	16.187	18.8829	18.3289	10.094	18.6613	10.4455	15.9421	13.6677	13.8944	9.85907	17.8199	15.8628	20.9002	10.5495	17.1375	13.0111	10.2461
783	8.21509	7.89111	8.34603	9.50368	8.53162	8.19129	16.7052	8.69104	6.41535	5.20758	11.9957	7.22156	10.0523	2.46474	10.0004	8.24638	15.4812	0	13.9511	6.47765	15.1594	15.7193	19.1504	17.6578	6.08506	8.93713	6.80205	13.3185	7.29111	13.5434	7.69623	1.86624	5.38087	6.70641	10.2516	11.774	9.72552	15.4804	8.61869	11.154	7.75423	16.5761	4.55022	12.1301	9.05691	5.04712	6.18134	16.3683	10.5043
784	10.2505	6.15509	9.00426	7.42129	4.44339	9.277	7.95392	5.34443	6.80183	7.69209	10.3679	5.18679	8.19455	17.4776	0	8.0324	11.9486	12.271	6.22176	7.46786	7.66529	9.7426	0	5.6784	5.53682	6.5046	7.37809	11.1859	10.0645	11.1816	6.47438	7.24108	6.13517	9.5923	7.57792	9.89546	8.37193	7.84167	9.94216	8.15274	5.87067	9.59227	8.15994	9.96441	5.45753	5.14204	5.73156	6.22259	7.38761
785	6.72358	8.55531	8.70418	0	14.4326	8.24468	8.07726	6.77172	9.40302	6.34687	7.57858	6.84288	15.067	9.28772	12.5981	8.53787	8.16141	8.95158	9.39548	11.7649	16.0841	10.3072	22.447	17.9299	5.1106	9.10827	6.49288	10.5096	0	8.41468	4.60489	6.96291	5.43742	10.707	5.38786	6.94157	12.3279	6.24307	9.35468	7.94217	14.2323	9.43817	6.7432	6.12356	4.19792	13.152	10.9916	5.95215	9.38304
786	9.12054	8.37173	8.27615	4.88847	0.0553091	10.093	7.83573	4.87456	7.09956	5.41688	7.58789	14.962	1.21896	6.58751	0	5.50953	8.2344	9.46512	5.77901	3.77881	12.1013	6.06244	9.50445	0.00857765	4.33189	5.77389	5.33625	10.7548	4.6119	6.08547	5.43394	8.35579	7.41372	8.47771	3.56857	19.3359	0	15.2196	4.56629	7.78137	0	4.77004	8.17451	5.96829	11.5348	9.63638	10.0189	4.47276	9.84498
787	14.1411	20.5643	13.3008	7.21639	11.5567	9.73156	17.1213	8.92341	9.97625	13.2544	9.32893	2.86626	10.5639	9.23669	12.0562	10.4728	9.8227	9.88909	17.3482	12.0462	0	22.9513	4.2923	21.4291	9.91992	8.59554	9.05217	13.2534	11.0226	12.3817	11.0084	9.50116	7.1146	5.40817	12.2329	4.9054	12.3935	5.75525	12.3867	11.4302	7.57089	11.3871	9.75683	6.727	8.23455	16.7046	3.61636	6.88109	8.90192
788	8.23763	0	6.28532	10.4356	4.83801	5.26382	5.89758	4.79104	4.8119	6.16178	6.49493	6.10761	17.4007	5.5317	12.0496	3.91387	9.48221	12.3447	3.89204	8.8604	11.6554	4.08087	7.45498	0	9.98374	4.11417	5.4109	5.38733	7.89839	8.56233	10.1786	14.8247	10.8589	5.15565	1.49663	2.66219	5.29921	5.06157	11.6473	5.04057	3.46498	5.01813	5.02645	4.50717	5.74502	7.62887	11.6483	10.5525	9.18263
789	5.5254	9.04102	5.25897	2.3762	6.76192	5.73404	1.55961	5.4068	6.5048	10.5948	4.28047	4.4757	0	4.3048	0	9.00119	3.35128	2.7446	5.78662	3.10804	6.08947	3.95925	3.25763	5.54501	3.41161	9.65852	6.43999	5.85982	5.14221	7.74462	8.53826	2.76405	1.57178	4.7807	6.63832	2.72444	8.51013	2.97199	3.13112	4.60083	8.91345	6.81276	5.57778	5.75791	3.79902	0.976973	6.09228	0.970931	3.9066
790	22.255	4.85789	14.9463	14.1999	8.70531	11.839	20.9998	13.4257	15.0266	9.82733	5.0255	6.08863	7.29448	3.22252	4.71009	12.9049	20.3815	4.97001	14.0023	8.54743	19.6098	11.7961	11.4003	15.9855	8.78148	19.2702	16.8943	21.9352	7.24057	7.34438	11.4863	10.712	12.0485	30.0894	21.8651	21.3859	9.14854	16.3289	20.3536	11.2265	9.28041	7.08206	16.3724	9.24035	4.56629	5.16595	16.1898	8.8761	11.0364
791	11.0698	11.5457	12.9189	9.38783	27.7545	18.6387	2.91212	13.7949	3.62076	6.79391	4.16367	6.55955	7.99573	4.0453	10.7911	7.87642	7.23088	1.76852	10.9845	9.49202	10.9424	18.8093	5.39505	9.12109	5.83915	7.00812	6.74638	2.95274	12.978	6.95603	14.8471	10.0898	18.9615	6.20946	0	19.9721	11.9978	5.28664	4.84839	10.5682	14.7866	8.45307	6.34748	5.90805	10.069	8.80733	14.1498	7.20476	12.7705
792	3.62479	0	3.91055	5.90467	10.9384	12.1137	3.72045	6.36528	6.91753	8.04166	14.0443	8.09117	4.53566	3.93638	6.44341	4.02466	3.04557	7.79321	18.6855	6.20757	3.62446	7.04121	4.53127	3.62411	4.09256	5.41629	0	4.31222	7.51263	16.0416	3.93753	11.1103	6.10809	11.327	18.1464	6.54138	20.8196	13.6222	7.84647	5.52926	4.51265	9.477	3.88322	6.2336	6.52562	8.47811	13.7215	2.6613	10.1486
793	22.5483	10.9668	11.2023	5.32638	16.2733	9.6319	6.56867	3.8109	3.39434	6.50803	8.03682	3.71741	1.44332	1.7918	5.2253	4.917	3.50921	3.76923	1.22293	4.75199	16.7761	5.47436	10.5251	4.66306	7.80554	4.84012	5.86566	3.21179	5.48766	4.53156	7.1345	7.37814	5.2197	1.42192	5.54524	7.93338	3.88251	7.185	4.93529	2.45581	2.0805	2.66621	0.0984412	4.89517	2.87117	1.91357	8.07019	21.9257	7.82961
794	7.79711	15.6267	14.8254	17.2463	10.9699	7.47667	5.91618	0	13.4032	19.6028	13.2421	0	2.55554	0.044101	5.88574	1.70641	0.866565	21.6993	5.86857	19.71	17.3871	8.54766	9.35749	11.0107	12.6844	8.87358	8.52261	13.7994	0	8.03565	11.0786	10.739	4.68595	15.7383	4.69203	7.11436	0.881367	2.28665	6.14227	24.0861	2.05217	4.0168	3.71768	19.6018	23.568	19.1492	9.56586	3.6858	16.9014
795	0	3.88195	13.0313	19.5832	7.26952	1.23012	8.36257	14.3496	12.709	1.31126	0	16.6661	16.0405	33.2382	17.0675	9.74922	15.6614	14.9022	22.3199	15.358	10.9774	10.5251	23.6645	4.58656	5.26629	19.2939	15.4966	9.835	32.2028	19.129	15.5858	11.3953	8.91082	12.663	12.0341	4.61846	15.0326	10.74	9.54445	5.29975	16.1453	19.5672	24.2708	10.2333	3.32681	15.8144	0.176283	12.2169	3.41788
796	6.25165	6.70846	4.41398	3.91961	0	13.5431	5.69357	25.029	11.6149	11.6279	17.316	12.4727	10.4144	5.72612	13.1686	7.91544	12.5422	9.29927	7.29842	0.626076	0.468093	10.8972	3.90065	5.70339	3.75048	7.71822	5.18778	11.8603	2.24402	10.7873	5.4105	9.89265	11.3868	4.24356	6.22192	7.96833	5.11641	5.68217	18.6219	0.20708	19.1392	8.80408	3.85349	1.41129	2.7533	17.3298	15.2944	0.836742	4.87917
797	7.54642	16.7164	13.2073	10.1987	13.4342	11.0367	13.82	10.8164	9.03441	25.526	19.8017	23.4453	38.1028	35.8433	24.3743	30.0301	15.1198	19.8954	0	12.9302	11.155	15.6586	15.3469	8.3709	38.1914	19.4888	20.475	17.792	9.98879	13.9379	13.8679	16.9731	13.2963	9.82586	18.6137	9.21667	13.1825	20.2209	15.7586	24.6734	23.6812	27.2152	29.1341	26.7672	25.9542	11.6162	3.07764	7.37282	18.8182
798	6.98756	23.3108	4.94027	8.08188	2.12513	8.11196	12.2437	7.21822	15.1934	0	14.8695	8.07775	11.6176	0.00229949	4.77698	7.2256	5.38993	4.12657	4.49679	16.9587	6.70059	5.22997	8.81376	17.3141	4.85447	6.21208	7.52093	4.48709	8.99264	0	7.52004	3.23769	10.8569	6.95669	3.37998	4.47981	10.9947	7.68235	0.132284	0.163998	7.86734	3.19552	6.7365	0.546798	0.0700267	0.762874	19.0993	34.1176	3.90795
799	11.9193	6.38543	6.60366	6.15158	2.5297	6.37821	19.763	5.19	9.08594	10.7611	3.50033	14.8814	0	12.15	7.5569	13.6502	16.2529	11.7762	15.121	5.41801	2.35908	6.02047	7.06506	19.6206	8.7342	1.87857	13.2908	9.81417	13.3529	13.2365	9.13173	8.47196	8.52549	1.52472	9.50148	10.7697	8.94393	10.9652	11.8167	15.7898	0.454577	9.52284	5.58591	15.1624	20.2955	10.9626	0.655147	1.10229	10.2903
800	7.8238	5.01395	6.80746	3.48033	6.4694	9.70748	1.32983	5.32473	6.40344	11.4365	6.95632	1.56487	8.40796	6.75998	5.80148	3.15912	3.00621	1.13144	1.31852	4.39245	2.69229	6.21546	8.75466	6.79447	2.665	6.45102	3.65801	7.33351	4.14152	6.547	3.47537	4.97677	7.65265	5.48117	5.92979	10.5841	3.68158	7.60918	4.34951	3.06737	6.42947	2.84412	3.35535	7.1879	0	6.55336	3.17206	3.6852	3.60595
801	3.73115	6.81826	3.84472	7.70499	1.99895	4.53862	4.22706	6.07869	2.26355	2.94845	5.7078	6.35984	3.32489	12.8702	6.06857	2.57263	6.90192	4.42611	2.56942	2.87892	4.6662	7.44837	3.66814	3.581	2.78907	3.95469	2.927	5.60446	3.30849	1.7756	5.92385	3.56634	6.24013	5.08394	1.17744	2.38961	5.9198	1.95482	5.12221	3.37202	8.92258	8.71427	3.92849	3.22409	2.66227	4.12735	4.76767	4.29496	7.15475
802	1.01346	0	4.48266	2.03035	2.09361	0	2.40936	1.69714	2.23857	1.62701	4.56865	1.70535	1.76611	2.76647	2.70723	3.0894	0	3.91919	2.74312	2.79075	7.13869	1.58407	3.87873	6.90551	0.737826	2.02136	3.14368	6.09255	7.23275	2.36237	2.9336	1.78411	3.17548	4.98829	2.58978	2.0093	1.83543	1.20743	2.45684	4.65286	0.769205	7.58004	0.86242	3.49891	2.44834	3.09918	6.72745	5.11639	1.29042
803	18.9371	28.3492	25.2785	0.481414	35.1533	3.52721	0	31.824	36.119	22.7557	27.9537	31.5908	29.7501	0	28.9118	34.7046	27.7539	20.8187	23.3948	24.2701	31.0358	24.2873	22.8314	0	35.1393	32.0739	37.864	23.4704	29.2825	2.77751	37.5878	37.1159	30.9413	0	35.2469	32.8696	22.64	3.27142	25.8678	25.2138	25.2747	26.4213	41.5296	35.9202	35.5818	0	24.7264	0	38.8836
804	9.05094	0	13.6248	47.8585	17.5294	39.7337	31.7773	12.9312	17.7617	1.3954	0.463341	18.1736	13.0744	42.4153	1.24558	10.5214	14.2443	12.3416	14.8857	14.9931	16.6019	13.0154	0	36.8947	0	17.2977	14.5384	0	15.428	29.7605	0	14.0977	13.1986	47.0038	15.6424	18.6442	0	30.0706	10.1798	11.3624	8.20855	0	12.281	12.8122	20.7797	41.9839	19.3935	21.8778	5.87009
805	15.5831	17.8388	7.64293	10.3642	12.278	7.42814	27.3671	8.46651	10.4161	17.5435	17.5169	0	11.8634	6.18618	15.4927	11.7047	4.42721	13.0349	21.3739	13.0948	7.75109	8.07075	19.8514	15.3406	17.928	12.2179	0.0233204	22.7338	0	23.7987	23.6458	13.7805	8.50755	5.72333	11.0987	8.00839	18.7228	20.9291	9.26346	5.11393	9.00191	17.7048	9.77981	11.7437	12.3279	10.7097	7.5371	20.552	15.2991
806	14.5045	19.6023	5.03781	10.0424	9.22199	9.9625	5.79739	11.228	10.006	12.4169	8.36896	12.2597	9.818	4.41078	9.42264	7.90029	21.8066	7.36256	8.96461	8.88953	6.43601	7.99842	11.5005	8.66776	11.772	9.84605	16.3637	9.09976	9.23018	4.86374	0.0260585	8.16614	9.56293	6.5961	6.6586	5.59317	11.5624	8.90585	12.8522	13.0148	16.7982	12.4744	11.3765	10.2814	9.68179	0	9.35266	0	7.13409
807	10.0471	10.6191	12.9796	6.87646	6.76343	9.58578	9.2049	6.59749	4.0434	7.83831	11.6133	14.0935	7.72856	13.3759	18.1767	13.542	8.19295	19.5732	5.61799	7.26725	8.74385	12.3484	11.1905	8.47146	9.00483	6.63632	9.08472	8.31703	8.95906	6.68864	9.13593	5.79981	8.45024	7.98887	10.6698	6.8876	13.38	11.803	12.335	9.13059	0	8.1086	5.41961	7.90897	8.55303	20.4	5.6463	19.1831	5.86246
808	11.933	4.10122	10.8817	6.14517	2.96787	7.90757	7.46611	6.05348	3.71213	14.2118	8.2392	6.94454	8.48955	5.95278	9.92098	0	8.19833	8.62137	10.248	16.2479	7.00622	0.516493	9.23308	6.31507	13.3764	4.20731	8.46294	8.77319	7.06186	10.9099	10.6967	9.87214	9.01067	7.19544	6.14537	11.4459	10.4657	5.94927	6.1834	16.2392	11.9429	8.8106	6.26355	6.78708	6.00081	8.95574	7.53104	23.0091	5.87621
809	7.37582	7.65715	9.4198	5.01619	5.52409	7.60906	10.421	9.79878	7.03612	7.82659	8.61182	7.3077	5.77699	5.26245	2.25232	12.8058	5.46857	8.77099	8.88394	5.17514	7.928	18.5153	9.09157	7.02941	6.58764	5.29372	3.93418	8.57528	15.3557	10.5161	6.5749	0.840548	3.26046	9.93907	4.84122	1.56816	11.7923	8.29935	11.3897	8.83303	12.6524	7.34177	5.20359	0.635541	1.96436	4.17069	11.1458	2.28145	9.02333
810	8.94017	7.36169	0	5.75673	15.6507	7.23208	11.7748	8.82407	9.7004	20.0902	33.6689	11.989	0.833887	11.9508	10.1749	7.31818	5.86565	0	6.6533	7.2961	7.18092	10.5567	0	7.50598	0	9.84376	9.73623	13.9784	11.1215	8.49192	6.47706	8.06612	6.27058	10.7949	2.37611	15.2185	12.6011	7.83758	8.42047	13.9715	18.8328	5.67646	10.0626	10.8416	5.21543	4.81395	4.30935	6.49055	10.7546
811	13.7439	26.166	21.7229	15.2406	13.6176	22.8184	20.6324	16.1916	16.4401	11.5761	0	25.6163	23.3868	27.4056	18.8039	14.9167	11.391	29.1717	31.9842	37.1536	31.2153	5.34525	26.3753	25.4167	30.0239	15.6667	12.9147	13.5076	18.7004	20.0808	22.1828	27.0093	14.0595	20.0935	18.0502	14.2798	15.5034	17.7216	18.9293	19.0696	16.0639	21.9418	14.179	23.1421	19.9534	18.2897	14.6331	15.3261	21.6004
812	14.4362	15.5268	22.1574	0.661259	11.5616	14.4659	14.5315	20.3042	12.1303	8.01618	16.2685	14.3471	7.181	8.26141	12.4457	13.4459	8.51362	18.5704	7.44976	0	1.58428	18.9587	7.38814	8.21893	22.8333	21.4174	13.3273	15.9459	11.4663	13.4918	13.622	9.12476	23.0709	0	9.97099	28.9143	15.7101	15.8954	16.1861	17.5627	12.5791	10.5237	16.0631	13.8341	8.80677	14.8981	11.744	9.16256	14.6887
813	17.4125	14.2961	11.9643	23.8369	5.33565	8.37354	21.3506	10.0226	10.2763	17.778	7.59714	0.167933	17.6838	13.771	9.54204	16.5451	10.9284	8.95	5.54478	11.3074	14.8	8.98035	10.8831	6.99051	0	10.5397	16.7046	10.7733	12.1854	15.8624	13.0541	15.0588	9.55103	27.4886	26.6961	13.1715	13.2236	18.1043	11.4604	12.9075	16.0601	30.3395	18.9684	11.1307	15.7106	15.2957	16.4478	22.9272	16.4394
814	16.8879	9.73622	18.813	8.93524	14.1473	13.1616	0.00574729	12.9332	20.9735	15.5502	8.7777	12.8191	8.61995	4.49975	11.959	13.1261	18.8078	10.3673	19.6409	7.42909	19.5161	17.8975	15.5768	8.43744	23.4088	12.4698	12.78	10.9136	11.5546	9.65428	16.7324	8.00988	11.5574	5.56366	0	5.09355	12.3687	13.3907	14.9985	5.05249	11.1595	6.80947	11.321	11.1682	11.6977	5.99657	15.3881	1.03624	11.3442
815	7.21846	6.40235	5.69017	8.38046	7.1944	10.7144	10.8119	8.97949	4.31987	6.98706	7.86979	2.93216	16.1803	4.71035	11.8951	8.19627	8.09534	11.2817	0.375301	15.6672	4.29265	11.7633	9.48087	4.44854	4.63638	6.29932	14.1585	18.1084	4.96743	13.1894	5.86919	4.84914	4.80498	8.35595	10.5964	6.60459	6.07034	4.44322	7.7886	6.40704	6.49082	3.76849	4.36962	10.9647	11.6256	8.27729	5.6637	9.89216	9.50202
816	4.68907	7.78936	4.64203	15.4563	5.23981	5.65209	5.10307	5.80232	4.86362	6.24339	9.90431	8.55894	5.29235	3.44687	2.29564	9.0404	4.04315	3.02931	6.45576	8.72935	8.19872	1.80721	6.78236	9.24901	1.46049	4.44962	7.057	2.99673	7.00961	6.21292	5.45228	4.13054	2.65406	7.36953	6.59304	4.06009	5.62569	7.31103	11.0541	7.96723	2.69554	7.94755	1.75706	4.77936	7.95667	8.79822	11.1135	17.1435	4.36749
817	5.98231	1.70391	3.89706	1.65963	4.97564	4.68287	5.74237	4.02803	5.63344	7.39406	5.61338	9.12377	7.12495	10.7406	7.77704	0	26.0869	6.17476	6.09975	5.3967	2.76857	7.81624	4.68356	6.91643	6.50537	7.90048	5.05285	6.90751	7.85586	2.81907	7.20265	7.40858	7.63636	3.17241	0.447828	3.15309	10.8029	7.24883	4.46275	2.34665	5.80145	2.44781	15.0575	4.63895	3.5347	3.45422	6.44201	5.76694	0.0400514
818	6.51708	10.4184	3.26635	7.24455	3.22453	7.96397	4.73524	8.84744	9.79486	3.35084	6.37271	6.12181	6.14572	5.45483	13.264	13.7483	1.64118	9.03504	6.80327	6.93923	4.97766	12.9263	7.11742	16.2038	6.84499	2.16476	7.497	0.871787	6.13705	4.4901	5.67697	9.0881	15.7868	9.71383	9.51313	4.84024	7.43038	4.22081	1.94412	8.92344	4.83945	5.19895	4.92581	7.00946	10.1902	12.2693	10.8534	2.34483	10.4991
819	4.17242	0.599193	7.84675	12.8283	19.0528	4.93508	5.31241	4.0671	5.86762	3.0139	3.92756	8.3239	7.55129	9.75887	1.84281	3.6631	4.62683	3.41971	8.99303	0.0812407	5.46575	3.94844	11.7124	6.61271	4.2867	9.24839	0.771778	5.99675	9.00196	5.70739	3.73059	7.25474	4.60835	7.44763	15.7562	4.66428	0.663932	3.82657	4.75566	5.79186	5.47736	5.34628	3.29597	2.49073	5.30888	7.90694	3.40507	9.9099	0.76412
820	2.4908	5.53302	4.87805	8.00839	5.04806	2.01012	2.38893	3.29729	6.95974	3.27848	10.9798	3.1838	4.23905	3.50378	7.85602	11.3648	1.02276	4.5496	4.0121	6.31511	2.48071	0.196151	2.11836	0	4.17249	2.13798	3.93109	7.66328	7.13774	13.4026	6.3044	6.30739	5.59888	4.5024	0.85024	4.52313	4.67385	2.86839	6.71191	4.6071	3.78057	3.69407	3.53758	4.08892	2.19495	5.22729	11.8458	1.54019	2.45978
821	6.13032	2.21211	5.99879	4.73958	5.99667	2.12421	2.12992	3.2467	5.6221	6.99672	1.66945	3.98254	6.43529	3.66842	8.70854	5.99806	5.67951	2.90511	2.01032	6.1104	11.0721	8.57028	4.11392	14.3495	3.36696	3.12741	3.4978	2.89508	3.07763	0	4.71476	2.23881	1.2507	7.61683	4.96017	10.6898	5.87827	3.76908	9.66017	1.15504	5.32397	5.27154	8.84429	4.22364	2.73488	8.36077	3.3589	6.41025	7.90479
822	1.25966	2.70211	1.45063	5.35374	0.999127	6.23397	6.70306	3.80003	2.08799	7.3879	3.98433	0.970644	2.49595	3.76242	3.64797	6.06768	5.6489	2.73411	2.53773	7.54895	4.33512	7.59068	6.67751	3.56979	3.03523	4.45987	3.76963	6.367	0.0886651	4.28136	5.03911	0	3.71917	6.54865	8.7195	0.216579	7.13468	10.7103	0.0588682	10.7514	2.69854	0	4.95502	7.16	2.41165	4.75597	6.36215	1.98747	0.702607
823	6.64389	11.2947	6.76288	6.15085	4.88412	4.0908	6.37552	7.17194	6.90832	6.24533	2.29664	9.60115	12.0366	10.1918	10.3051	8.90432	9.65247	11.1533	5.03824	2.68416	5.34835	0.183073	9.13066	7.06265	9.93792	7.04771	7.33068	9.2973	8.43102	12.2476	10.949	12.4668	10.8132	4.90299	4.11992	4.69995	7.9603	5.91389	3.63023	0.392782	16.6147	5.25697	11.0389	7.76217	11.5417	7.02137	6.19333	2.77462	8.94565
824	3.99148	2.80283	7.06109	3.53762	3.3008	11.8496	0.12703	0	0	6.0627	4.06004	4.49545	5.3428	10.4423	4.86533	5.75807	6.49897	4.57876	8.91279	5.60847	0	16.547	6.67479	6.01338	2.50142	5.22754	3.8254	1.87084	2.69645	2.72103	4.50779	5.20317	3.62993	7.39332	4.84317	7.60635	4.90666	7.50402	4.66119	5.45987	2.74267	2.87964	3.23263	9.21827	2.80462	1.15209	0	4.87841	1.80901
825	3.50786	6.35977	3.51714	0.971372	5.94694	2.35175	7.08103	7.16115	8.62326	4.62405	14.9651	7.32129	6.00367	6.69211	0.0349089	12.0245	10.0613	3.33112	11.6415	6.33714	8.87987	3.30897	3.87688	3.57018	3.15752	1.10162	2.76152	4.87985	3.79249	6.04125	6.30758	4.25556	1.91949	7.95667	10.1792	2.26961	10.2321	6.73542	8.55589	4.19427	3.49816	4.04646	2.22311	0	2.48436	6.88422	18.6443	9.0097	5.11915
826	0	3.19521	2.88853	12.2207	3.09563	7.42668	4.87096	3.63882	3.04579	2.51791	6.4639	1.01266	2.97133	4.40019	7.38459	1.63362	0.487812	12.3137	1.76696	6.92057	2.96788	5.3673	2.71767	4.80978	3.03881	1.54755	3.31842	5.28064	5.54499	5.22997	3.46542	5.14325	1.78139	0	0.333788	8.97682	5.72404	3.26907	3.25267	6.40452	5.06289	6.18319	1.38787	1.51404	2.8242	6.13224	2.70242	11.7322	3.53999
827	42.5743	32.1673	34.7373	29.5681	41.2198	38.3659	36.4771	37.0542	37.8374	32.0484	26.6732	37.0671	30.2865	33.7139	40.463	30.2651	31.5065	28.3086	35.5185	34.0458	34.0751	22.559	28.0271	33.6466	39.9548	38.4002	39.4298	26.7414	36.2896	30.2341	36.6088	36.1842	40.0798	37.1632	35.4802	29.1073	31.3665	30.9976	35.0881	33.6516	29.4149	37.3771	41.0927	36.8015	39.3676	27.3684	31.2276	35.7174	38.1045
828	20.5783	20.014	17.8274	18.7985	17.6625	13.8601	23.2082	25.1218	17.6614	20.6266	18.4935	16.6916	14.972	15.7425	8.91404	12.0301	16.3299	14.724	17.3949	18.495	19.8649	17.5489	18.1465	13.8808	17.615	28.0206	19.9759	19.6193	21.5778	16.5492	14.9682	18.0604	23.3584	15.1744	18	12.3008	13.6122	15.1461	15.3049	18.3449	18.7554	24.2579	16.0773	20.444	18.3412	17.5512	12.2958	18.3418	24.519
829	12.8234	13.719	14.8781	10.6512	11.8464	11.6869	10.6382	9.50809	11.254	10.2119	10.414	15.6737	15.2168	7.88258	7.82049	5.95371	13.1119	15.4017	11.167	5.93448	10.976	18.1286	18.5167	13.0973	13.2198	8.9295	12.1597	15.3853	11.3636	9.29288	7.13496	10.1404	7.84898	8.74159	12.5139	19.6096	8.51138	13.0862	13.0761	15.0386	12.1083	11.0331	7.61063	8.78743	15.2948	15.5464	7.36959	7.60785	6.89546
830	16.1616	11.9238	16.7674	14.3753	17.7057	21.1143	9.86178	22.1585	16.1977	18.0615	10.1296	11.0511	13.6081	9.51468	10.0902	8.88848	8.60286	17.6791	15.9646	10.1186	11.0285	9.27209	12.6016	16.0008	11.3246	20.3805	13.2515	8.83541	13.268	17.6206	17.169	14.9608	13.942	11.6781	12.1563	11.7335	19.8511	10.2964	14.5714	8.97701	14.0582	27.0703	17.0254	12.2487	17.2048	7.54331	11.4389	14.5396	17.1879
831	4.94886	10.7384	7.64078	8.58988	6.11259	10.2664	16.1111	6.0074	16.4077	13.2338	8.86957	4.85834	10.0513	18.6858	6.50915	8.68983	11.2178	4.99907	13.4743	5.94781	9.06631	7.86387	4.69822	9.32257	14.9853	6.51733	10.6067	8.89595	10.8558	5.84595	6.14164	9.34622	8.05273	8.95467	6.62212	11.1589	5.9238	11.6955	15.8477	16.4418	10.0767	2.76016	7.85522	11.3651	9.40548	8.86847	9.12675	5.56337	10.3151
832	7.96105	17.5385	9.56652	9.29671	11.1309	5.87159	10.3585	3.21901	9.07131	9.20352	5.37946	13.4598	4.54663	6.43398	7.22232	12.6576	14.5381	10.0529	8.76431	15.0532	8.0826	10.6598	7.37667	9.01989	5.06982	5.62848	7.99518	7.0106	3.77243	11.4972	15.3484	7.50784	14.6193	11.6333	7.38748	7.0056	6.14441	11.7988	6.70649	9.21241	4.31073	6.47557	8.23376	9.91649	4.59145	10.3385	10.9557	7.74862	5.52725
833	9.88969	7.68725	0	4.81033	12.5735	8.56451	10.7535	5.61245	8.70711	4.52747	10.2235	7.94984	6.88788	8.2823	14.1997	5.94011	0	4.35	12.6327	3.20581	11.239	11.0957	7.91725	12.3763	8.19456	0.166437	8.7519	7.2936	14.3816	8.4107	3.50674	6.9298	6.0695	3.6753	6.46796	10.1618	6.29915	9.69038	6.58942	11.2926	5.84396	9.76866	5.83292	5.89922	4.71308	14.8237	9.49838	6.78562	5.60842
834	16.724	7.8937	13.8187	7.27892	9.31364	9.888	10.5282	5.44448	3.39818	5.10841	7.58097	4.62629	5.54056	10.5413	4.69266	9.89775	6.42044	12.648	15.5436	9.00789	5.83097	11.9201	13.8415	9.84398	4.4794	7.54579	4.11818	11.8978	6.44136	14.4137	8.23804	9.04114	7.91996	10.3795	9.57243	6.42652	6.71888	13.8786	13.0617	4.95175	14.5957	8.05626	5.38944	3.35195	2.86883	8.01342	8.10096	14.0984	6.09565
835	7.32076	9.73929	10.6123	6.75107	3.22026	12.3829	9.74237	8.50495	14.6169	2.65466	8.23189	9.08816	11.1877	4.38609	4.7194	12.7683	9.12541	9.79603	7.04513	11.3425	20.4626	6.38425	10.6411	8.7706	5.88183	11.3453	5.98607	12.8082	2.83176	4.55028	0.42188	11.2715	3.37565	5.98685	7.46309	6.52606	9.66745	6.42552	7.66079	5.49638	0	8.80113	5.68279	4.50723	14.0562	11.9794	8.33364	5.93135	12.9714
836	6.52803	11.1972	18.7824	17.5008	17.6888	10.4504	9.62505	27.1139	5.68351	22.5514	19.7871	19.8706	21.4228	22.3116	18.4068	12.8597	17.6746	15.7134	6.89309	7.8092	11.4726	17.252	12.15	15.1684	7.74801	6.53248	25.9732	9.22697	14.4263	6.19584	14.3457	10.2672	26.6505	17.7287	15.748	10.457	17.9019	9.39943	15.488	22.1667	25.2706	15.5393	20.5189	26.8406	21.6391	13.3787	11.9067	10.8031	14.6202
837	6.95541	4.81803	10.4661	8.60013	5.85055	8.58107	8.07237	4.60712	9.5952	0	10.1111	13.1899	8.51095	8.03659	6.21347	5.68585	17.4612	11.0272	4.72101	16.4942	9.07352	7.76189	8.66278	6.19422	17.4214	24.7984	0	12.7743	6.80081	5.37428	19.4898	8.8966	8.82757	11.9782	13.8875	17.1386	9.58446	11.1771	6.73077	6.06856	10.4768	3.66407	15	10.0387	2.9366	2.9716	11.964	7.23844	14.2752
838	17.1437	13.254	6.60088	9.2074	11.9456	5.4776	8.28983	9.53001	6.99771	10.6311	13.443	9.32431	9.63136	7.30193	20.1458	15.5483	10.3334	7.73106	12.5038	13.2674	0.0817395	10.849	6.59447	8.77919	11.8274	8.50886	12.0759	10.1332	10.8304	18.1438	7.01082	7.89189	7.31383	7.26651	14.8897	10.854	11.7451	9.06494	6.3643	6.37086	8.56749	17.6599	9.26206	10.6908	10.0848	21.834	8.7999	14.2343	8.2803
839	6.36689	5.2098	5.74491	13.5895	4.4585	7.40317	6.6573	7.80215	9.32462	14.0281	6.24379	6.5816	8.61265	4.50573	7.80051	7.06408	4.62609	6.00322	2.45752	7.75347	13.6621	6.94128	15.5164	4.52402	13.0678	8.57646	11.2413	11.124	16.3916	7.94768	8.32802	13.8871	3.22893	10.7189	5.80535	8.53802	6.16366	6.57339	6.97945	9.02193	6.79987	0.204668	5.19944	5.14123	12.4996	0.2488	9.87514	13.0572	5.11862
840	0	6.44422	10.5819	6.86865	7.21858	8.63932	16.1011	12.9309	13.7902	8.10789	7.6772	10.4929	10.2604	7.29781	3.70517	14.8062	1.92215	4.36425	6.37093	5.8605	5.70073	17.9422	6.94689	18.9955	13.563	10.1631	10.7022	7.87857	11.668	6.80331	16.1285	13.233	9.74534	8.79373	2.84706	10.93	9.32073	18.1885	4.07517	16.7932	7.59106	13.9127	11.0513	12.2891	9.28332	6.23032	22.5316	16.0922	0.385626
841	21.3311	22.3394	18.2645	8.07248	1.00985	12.5226	0	12.7164	8.47686	9.26122	14.7766	23.5495	26.8983	9.08743	29.044	12.0156	16.2966	0.781705	20.8775	10.104	9.69135	10.9052	17.7193	9.85694	0	17.8594	0	10.1958	8.21579	19.0258	0.0352036	18.3258	19.1635	15.5605	10.8081	6.98286	3.5655	15.0302	12.3147	0.205376	3.74626	13.5444	0.00582828	0	3.87039	18.7808	0	14.5298	4.77776
842	14.1552	13.2686	10.8996	10.6112	22.8087	5.89325	17.3003	6.11832	14.1482	18.8876	13.927	0	14.4974	27.4172	12.6484	31.104	27.2108	25.0773	9.44596	13.9858	12.221	18.6737	10.6111	9.18673	24.2524	7.00252	28.2724	24.6485	11.68	6.44	10.0785	0	7.18547	16.1559	29.1738	18.9086	22.4631	7.67713	14.5939	22.6541	26.6079	21.8658	40.3485	34.3768	34.946	11.3564	11.5997	16.3871	24.3903
843	10.558	3.29836	4.00441	5.82609	16.5073	9.94229	23.9491	2.5397	14.433	9.69474	7.31626	16.8396	5.52635	14.6684	11.1735	2.42035	7.91635	7.67469	4.44789	15.9034	6.37975	5.99597	5.84778	10.3644	12.2921	13.1085	0.0751528	4.7774	8.71983	8.00024	15.297	11.7938	3.16775	5.39512	5.22635	14.3659	1.91774	3.70396	4.26745	14.6342	7.14024	12.3719	4.03468	14.1577	14.0949	11.0421	12.4211	9.39055	3.69805
844	3.93067	7.8737	3.4157	11.2985	6.01685	12.8837	11.5836	9.36737	6.92749	10.9176	7.29741	9.77931	7.3642	8.34117	5.53058	1.41656	16.2305	6.17115	11.2221	10.9497	3.15697	9.35962	9.51831	8.2085	13.3119	6.65617	11.3232	6.98749	10.7591	11.693	6.69727	10.1262	14.6305	8.01023	5.48632	13.1564	6.82934	10.5612	5.41554	8.31483	10.3716	6.30841	8.62683	7.36784	8.92073	15.5324	10.3872	7.12041	10.4993
845	9.72531	6.61827	11.6285	4.1789	3.61624	17.0776	4.40439	5.75249	1.13654	7.80085	12.8317	9.49775	3.30397	5.42265	6.86603	7.44397	4.46406	20.2204	6.65647	11.8098	12.5281	8.95207	9.3341	5.25452	8.87822	5.50471	10.7612	7.05499	9.00356	3.42491	4.9231	6.2401	5.86624	7.23104	6.59301	7.03666	9.59982	8.12575	25.529	6.32009	5.86554	5.0796	4.807	5.49208	5.13488	0.37315	7.24068	3.74209	10.7806
846	2.08178	8.04221	11.9032	12.9801	3.77635	16.5707	5.77151	9.17248	6.39582	6.139	0	2.56073	3.56539	3.76579	2.60477	8.29259	5.84967	7.21057	6.28515	5.80507	8.31694	4.23044	10.3488	1.51693	8.37226	7.15039	5.44098	6.56024	5.47372	8.22832	9.0587	8.64061	6.5889	13.7776	9.38341	11.2872	16.34	7.18746	0	8.75336	7.35951	16.5933	6.90198	2.59005	2.12929	3.02326	1.23524	6.27055	6.02841
847	5.62792	0.00424016	13.6094	9.39749	5.44757	5.89242	7.19562	4.49741	15.7069	4.85813	18.3565	4.30331	13.2938	12.0089	7.39401	9.05084	9.20121	11.3947	5.01182	4.16261	10.6482	8.30432	6.05166	12.7049	7.06886	11.0871	9.69677	6.79598	6.84046	8.38121	7.74429	3.06552	10.9935	5.35608	8.78355	0	2.45997	7.49712	4.52785	2.79645	10.8894	2.22088	4.77365	8.01829	7.23879	4.682	4.28431	5.689	3.79516
848	12.0963	30.4119	13.0097	9.33627	17.8999	10.1705	12.996	18.436	13.1472	15.74	12.4255	13.6262	7.71843	6.50779	12.1019	0.664588	4.66868	4.27416	14.9003	16.2271	24.9357	10.9733	9.07693	13.592	9.08204	13.4859	20.3649	5.08644	18.643	15.1156	19.0437	18.2222	6.61415	8.86784	12.9423	13.7028	18.9799	18.4046	17.8012	13.1164	0.364425	3.5514	13.43	8.42439	0	15.4605	10.0843	15.228	20.1075
849	20.4936	1.69907	2.68317	21.4304	15.6987	0.40763	0.698313	18.4689	5.83777	8.59296	5.39179	9.35072	7.57167	5.48293	8.93163	12.7852	6.24003	12.8312	14.7819	5.19203	6.42123	4.66328	14.5452	10.3195	3.17925	7.9823	3.36316	20.0146	8.9965	12.8877	10.9937	10.3527	16.0446	10.852	8.75606	3.62954	8.5239	3.62416	11.4752	6.41212	20.0641	4.55162	6.02018	7.28375	14.3818	13.519	20.2158	5.55039	15.5373
850	3.61575	8.97522	1.77589	1.07147	0.980533	4.20365	1.45147	1.91346	0.314468	3.85433	4.62632	3.02932	8.03148	1.28645	4.77924	9.69056	3.29922	6.60501	3.21634	7.46311	1.91904	4.76936	5.40153	6.44074	4.80748	5.65699	4.2518	2.47936	2.0383	6.39958	0.00061243	1.9083	0	3.01008	9.93301	1.74595	5.53211	6.79236	6.67105	1.9255	0	4.39812	2.21744	3.36348	4.01421	2.44316	0.799934	2.16272	3.70519
851	4.18362	0.675644	2.5478	1.10396	2.72831	6.63928	7.32463	3.11018	3.63432	2.11948	4.20131	3.96912	2.1053	6.28614	3.14437	3.91528	0.188214	2.46607	0.786493	1.23731	9.24319	2.85854	3.01812	4.59125	2.29126	1.41861	1.44704	1.86767	2.27658	0.00162133	12.9887	2.98942	5.0066	4.12838	1.63249	2.81602	0.00692188	1.47761	5.82504	6.23081	2.71956	4.6695	4.25746	3.53305	2.71213	6.1749	7.75197	2.33086	1.14288
852	22.4599	35.573	28.0121	29.6369	28.5834	26.2993	29.8115	30.1598	37.4027	25.3645	25.8356	30.2963	36.7626	33.0681	27.407	28.4051	32.4925	30.4032	28.4256	29.9126	21.3716	26.8949	38.0014	29.1966	34.8917	38.1206	38.3097	28.1528	28.7322	31.3486	27.2348	35.6975	35.6139	34.8157	34.258	31.9483	30.8302	29.5868	24.2093	29.6769	34.5728	24.6514	28.6688	27.6905	33.9955	23.8942	25.8375	36.9296	28.8347
853	19.8915	13.9029	15.7195	16.3776	21.1841	17.4349	20.8776	24.7754	16.1688	27.2913	19.1045	18.8119	14.035	11.242	16.2878	17.3575	20.2936	20.5539	17.2492	13.6377	18.2427	12.1797	9.45711	16.9817	18.965	16.6584	17.2173	19.685	14.396	16.8032	11.4236	19.7564	17.2036	13.3065	18.4377	14.1854	15.6576	15.9743	9.7761	8.90303	20.2452	20.0529	13.6928	19.6003	23.6201	16.7141	15.4326	21.1361	18.7273
854	11.7962	6.23102	14.8826	8.82472	13.1178	7.40276	9.88943	8.73139	7.87065	9.25588	10.9429	7.93765	8.11835	19.7468	13.3212	8.93007	11.4254	8.02019	11.5401	9.71869	10.7175	17.6031	8.94478	7.65215	7.92696	6.2153	12.8063	9.24486	9.74172	9.18287	14.3036	8.17138	10.9522	7.72856	10.4072	11.5608	13.2281	8.11552	18.8871	17.6885	10.1464	6.18365	25.0642	10.614	7.74725	7.66219	14.8662	10.0009	7.74844
855	4.11576	5.05837	6.27341	12.8484	6.44335	9.9226	9.75506	7.34942	8.13298	4.23625	6.95348	8.03115	6.07514	6.19332	13.2841	6.66538	4.05616	9.15741	8.43552	10.2096	9.07778	7.1693	7.838	2.56756	7.01964	8.14155	5.76296	13.2645	9.99486	8.07052	5.43909	6.44889	7.1757	12.633	8.79803	12.8504	9.95496	7.53371	7.9771	6.40342	7.39043	3.00772	8.91454	4.28739	5.14024	11.6443	6.88573	5.33767	15.9285
856	13.815	7.1996	6.24181	4.5367	4.93009	8.56963	6.17188	5.87334	10.6215	4.38979	5.67269	5.67086	7.72437	5.7535	3.34216	7.8377	7.23677	3.07868	6.29334	3.38672	12.5981	7.88033	10.8822	5.88636	3.3761	8.27849	3.61737	3.53089	9.82845	8.66077	4.51121	3.72722	6.40667	5.50044	6.12943	6.41331	4.834	6.31237	6.42331	8.90511	4.80124	4.70066	4.88638	5.51348	4.77021	2.1465	7.64078	7.30767	3.7756
857	5.64725	7.54611	8.72224	8.09084	6.23296	3.78045	5.8643	7.93447	4.53894	7.42743	11.557	10.2946	7.63237	5.56038	10.7669	5.77366	11.8305	9.06559	13.8304	7.92864	8.62572	7.55346	5.86595	14.003	7.90426	6.55389	4.59998	7.41147	9.7779	8.14289	6.23106	8.20277	3.98354	5.39103	2.16341	9.13109	2.51625	11.0542	11.0496	6.58451	6.52126	13.0568	3.31037	11.0537	5.38687	11.0868	3.69207	5.55004	3.10547
858	7.44778	7.37095	10.781	6.38662	8.98991	6.8702	4.06008	4.10629	6.2319	12.1645	5.45955	0	5.36104	2.61477	0	3.89741	4.97922	3.92368	4.80621	7.35678	0	6.7661	10.591	7.92561	4.73905	4.75006	7.91689	6.45945	6.01243	5.72319	9.12333	5.05907	7.31594	4.99988	5.66865	5.35191	10.8289	8.56242	9.18143	8.60527	7.17385	11.0128	3.69964	7.9858	7.11877	12.3912	13.1192	3.85844	10.6253
859	7.0273	7.46718	5.04357	11.1228	6.80954	8.87727	4.79402	6.04623	5.08378	3.8965	5.6466	11.9591	4.15439	8.24854	7.66725	7.52737	4.19848	6.72637	5.41692	9.14881	8.20438	6.3252	0	4.75501	8.07856	4.2061	4.07066	7.90405	7.2015	5.66685	8.744	8.03904	6.34194	8.48639	2.57196	3.99675	6.61097	4.5907	0	5.077	6.42921	8.26639	5.28826	6.35837	5.49462	5.84259	3.974	5.38599	6.40658
860	12.1801	6.72749	6.34237	7.8477	11.3656	14.6859	12.3795	10.256	6.35778	13.9454	7.70655	6.62558	10.4224	12.3966	10.6642	4.23072	9.10571	8.33604	12.4675	17.2996	9.54593	13.7268	11.1626	13.5761	9.90311	3.92078	6.09535	14.7412	7.15019	9.99215	7.68288	6.46269	9.905	7.82159	11.2807	11.048	10.9302	13.2824	12.7418	4.53307	10.9264	6.00162	12.3239	6.0266	9.97147	15.5468	7.08858	9.67386	11.5095
861	5.76709	9.05262	8.97881	6.00009	16.6275	13.1477	12.6892	11.0734	17.346	10.7569	16.9159	10.9589	8.33429	11.2443	20.4594	8.61622	18.3853	10.0757	15.7949	15.2787	10.06	15.4575	19.0479	12.734	16.7687	12.1245	19.4795	15.2641	7.5061	11.0794	23.3572	19.3642	15.2692	9.62712	12.2794	12.5761	19.0927	10.5032	9.93498	15.6748	0	9.16489	12.6487	23.3864	17.7535	8.279	12.3504	6.5471	10.8723
862	7.40523	16.4693	9.79682	19.7249	1.98678	5.00738	11.0461	12.5399	14.5207	3.49215	9.38451	3.30979	8.60535	7.38399	8.45969	23.2705	10.6875	15.349	8.36074	6.65319	7.35084	5.23405	0	11.9861	13.8933	8.17262	6.56156	12.2752	6.29109	9.06017	11.2861	11.8438	15.2059	11.2538	8.84483	11.4969	12.9453	4.94006	19.7006	4.93291	15.3016	6.20987	12.4919	11.0812	10.2827	1.83784	9.44615	11.1796	10.6926
863	9.53023	9.75932	5.23176	17.5103	10.7231	5.69404	8.33874	8.0885	14.0692	12.9151	7.50213	27.5298	7.8638	16.3721	6.24905	11.2504	12.9097	10.8109	6.09721	6.52176	11.2106	3.28219	17.0227	6.20946	5.32533	17.9585	9.99623	4.46541	11.1578	11.3527	8.10325	7.55829	11.771	14.0519	7.42592	4.06131	0	9.73321	0.22223	13.0114	6.92512	10.8959	6.99309	5.38764	9.77555	16.4006	16.289	7.9274	16.5199
864	16.601	6.06709	11.3049	0	10.5206	3.86881	9.0237	7.39493	6.24041	11.9986	13.8503	3.9103	14.9386	4.97705	7.023	2.6928	6.15115	2.19964	15.5227	12.2573	9.66284	10.3742	6.65308	11.5625	11.4729	6.82661	5.33534	8.398	7.69975	12.2558	8.35529	8.57667	1.81617	9.16884	9.13297	11.6774	14.6665	12.9066	5.91778	6.71619	5.71866	5.7994	13.9579	7.96195	13.1456	7.86277	0	15.8302	5.23337
865	6.70327	6.17647	10.4317	15.3223	7.11184	9.11196	10.2808	6.97432	12.6607	4.76724	4.8307	12.2972	13.7115	8.75104	12.1858	9.96399	7.43855	5.66107	2.79379	3.06763	9.67166	14.4614	9.74519	0	0.397804	10.6356	11.8478	7.42921	10.4539	3.62517	6.64297	9.03547	6.77065	7.40211	10.5186	9.92107	7.07481	6.89626	5.78824	14.8153	5.54257	13.6912	7.0745	10.2255	7.37284	10.9522	13.6942	10.3391	4.5059
866	15.3333	14.3838	16.9859	0	19.7767	12.38	14.7967	11.1774	11.8212	9.48897	3.89501	8.31714	4.85	7.43917	11.3098	5.57896	5.09679	9.0943	9.77399	10.359	2.08026	13.3636	10.4106	9.28412	19.9512	8.13137	7.52917	6.72629	9.16903	6.37301	5.52158	8.04016	8.92075	11.6308	5.90319	6.54622	16.4161	3.03015	13.8882	6.96871	11.5806	13.4422	10.451	8.2013	9.88335	1.90931	7.06118	9.60927	12.9275
867	5.577	11.2807	10.476	8.05204	0.10597	11.8729	0.018004	11.4384	5.84237	9.41684	17.8863	4.71396	12.4043	13.0682	8.79793	7.45921	19.3457	5.08466	4.41609	7.65135	20.8371	7.66535	15.7918	16.5434	6.92131	5.18847	7.07911	9.00733	14.8829	8.11612	4.34155	9.1811	5.34392	13.8782	11.3041	11.9585	7.23305	15.2675	4.0956	11.1889	9.75842	14.5178	9.32873	4.16384	3.63717	18.722	12.3278	5.43611	8.40292
868	6.62114	6.11756	10.3514	7.05127	10.9556	4.7977	6.0545	6.12272	2.8099	18.8547	8.62299	6.54045	9.47483	7.53039	2.35327	9.18543	5.21864	21.3028	21.2162	10.4393	9.15676	8.30064	2.84971	8.58638	7.19609	12.685	7.8871	6.54867	10.616	11.8236	6.96166	10.9645	11.2652	7.96137	12.5751	8.31614	4.85124	11.4227	2.84278	3.55604	13.5163	10.3052	3.31678	10.6334	8.91344	9.27601	9.59716	4.03315	11.1098
869	14.2817	13.9656	10.1003	18.4914	10.8263	19.4335	15.3728	14.9343	8.33182	4.36405	9.40564	15.7969	9.39503	10.8372	12.4979	17.7518	5.66093	12.0859	3.55694	10.4721	10.424	8.13431	7.31641	9.51787	8.17021	14.3565	18.1888	15.1445	15.0733	16.3219	17.7475	8.97315	13.7322	7.20434	10.7351	12.3984	6.79014	12.018	24.8678	18.6028	20.7303	9.97197	11.4134	12.9322	9.26437	9.21352	12.1456	19.4242	8.22613
870	11.6348	7.59303	3.30649	9.34237	14.8184	10.6464	4.57345	7.46337	9.75578	13.3865	4.99239	5.19754	9.87361	11.8389	6.42719	9.10331	10.2828	2.92341	7.7506	6.53995	7.79908	10.2614	6.43387	11.4001	8.54468	4.52412	9.91537	7.63272	10.2299	4.53338	10.1273	9.2601	7.95903	11.8057	6.66803	0	11.736	8.74163	1.80164	11.4989	4.70133	9.33938	7.77435	5.00751	6.32701	3.38922	8.63329	2.75453	9.2922
871	2.96373	4.84403	11.1529	10.1525	0.521171	11.7742	5.05853	11.9221	7.56442	7.70231	8.32653	0.746653	4.84319	9.05721	13.5693	6.384	10.7444	4.76615	6.06561	9.55202	4.81334	8.21303	9.62964	8.60739	8.0251	1.55129	3.09442	10.4575	10.3084	14.0422	16.9202	12.586	5.31238	8.00472	6.48731	11.8962	4.95807	9.14584	10.9506	7.83217	16.2676	3.35197	5.26434	5.01383	4.81725	10.9216	9.90559	8.09231	6.89003
872	7.72865	5.68287	13.0517	13.5994	11.8431	4.77542	5.70902	8.72915	6.23163	14.7189	7.76517	10.5989	6.48224	7.08524	0	8.41839	5.54216	13.9567	8.19429	6.34721	9.87511	8.28445	7.60669	0	7.16028	9.13073	9.73353	6.10359	5.82809	6.42005	5.82944	3.56133	15.2831	5.44264	12.6901	10.5064	7.84459	18.6247	10.667	5.56031	1.70966	7.41771	6.26331	5.50199	9.20838	7.57459	5.27437	11.5071	12.0674
873	5.12806	4.16474	5.7045	6.30316	9.68626	6.6164	11.1889	0.512184	5.4328	6.68255	3.58179	5.97796	4.84864	0	13.1322	9.64437	11.309	5.7063	6.42455	8.57635	8.73534	3.24784	10.0006	11.1583	3.01569	8.83232	1.63731	8.99668	2.56093	7.22177	5.29315	7.10124	0	12.482	6.10332	3.83555	6.50333	0.247804	2.47402	2.87556	7.6418	9.52949	8.28959	6.89683	4.76337	4.06702	0	2.59568	0.56003
874	1.26247	3.5081	4.46435	4.22788	0	6.82569	0.275274	15.2218	5.78706	1.86999	8.64481	0.331243	3.50604	7.08721	2.62044	5.2373	7.52967	7.47805	8.28589	3.30028	12.1804	4.63979	5.71488	0.776912	5.51097	3.86421	3.9187	0	5.07865	7.79539	7.60939	7.91824	6.06634	0.132106	3.16921	4.28813	3.32486	9.29059	12.0837	7.39723	13.247	8.48633	5.10156	5.66187	4.06754	7.96317	12.9683	6.47688	3.91031
875	17.1459	17.2431	10.5037	4.56253	16.5555	10.1075	11.6254	3.74218	6.36811	7.07601	9.61604	11.1826	3.85088	10.3302	12.5385	8.78725	4.28356	1.70525	11.9698	7.17767	8.69968	8.34013	12.5761	13.3617	8.33711	6.87589	9.20587	15.9822	9.88328	5.98808	8.50923	2.78294	5.01267	12.4305	12.1244	21.3989	10.02	4.40096	12.3723	2.90663	6.1028	9.91963	6.87182	8.63508	5.49486	10.2737	7.42008	13.1986	14.3996
876	6.32098	7.20009	6.26481	8.63586	10.0039	6.12796	1.72981	3.67487	9.54158	1.15439	9.91893	6.11178	20.202	4.67578	9.68531	3.25093	13.0867	2.71826	12.4178	6.68676	3.76974	4.12057	2.52195	5.88201	6.00201	3.43465	7.53243	4.57142	2.07444	0.46628	5.42225	4.86281	8.93823	4.74699	5.17054	11.7975	8.01085	4.07908	7.42022	3.31546	7.85084	2.64623	9.51584	5.20659	3.61958	7.12078	2.71059	7.98916	4.67011
877	5.56875	8.42326	6.6463	10.3217	0.914123	0	4.18179	1.89133	0	4.09439	6.03229	4.40186	7.29059	6.7457	5.54795	14.827	2.34981	16.0058	2.20806	9.37399	2.86098	13.6858	3.49217	8.51739	10.4753	2.76721	5.63821	5.98535	14.4777	8.22543	6.03725	8.77638	7.50185	3.17584	7.63625	0	7.94032	5.05079	5.77448	13.1286	7.15079	9.7928	5.05629	10.638	3.78434	10.2684	11.1771	3.45003	3.94918
878	4.22121	4.99777	0	0	8.54633	5.62258	8.28765	2.71917	6.53757	12.6853	5.26685	2.88569	0.271976	3.64643	4.63873	0	6.37917	0.759874	3.33931	8.01997	0.545202	8.10822	4.44464	11.8704	0	6.23814	9.57515	7.60393	7.11776	7.35418	0	0.225883	0.0433155	8.54001	2.6335	7.41385	7.48505	6.07602	0.776263	1.8386	1.03746	10.2836	0.052601	0	7.55319	4.50566	2.31772	0.0198837	5.59793
879	38.0255	36.343	38.9053	32.8546	27.1112	37.5039	47.3702	44.1239	42.781	30.6297	35.8552	52.5657	38.8309	39.5333	31.8404	34.3475	28.4927	43.9802	33.3441	34.4258	40.7211	31.0988	37.5794	28.4258	42.9288	52.7814	39.749	32.6667	32.4408	37.9533	34.2518	42.925	43.8831	33.2395	37.3173	28.8635	32.1769	34.3425	35.6797	43.6465	34.2907	29.2329	45.8103	47.4383	50.3645	33.9159	39.5929	43.9159	38.6632
880	16.681	24.3523	19.9435	23.4082	21.0966	25.2113	17.5969	19.202	20.0845	20.1231	20.448	7.76127	14.3179	9.81172	8.83446	12.4226	22.717	17.8295	22.2383	24.865	14.5488	18.0171	13.4453	16.8111	21.0264	21.0591	19.8162	16.4363	22.8718	26.0133	21.0297	21.318	16.2153	27.6426	25.898	24.3119	12.7914	25.4824	16.6919	22.5483	17.7176	14.7449	22.9502	19.0072	14.639	7.57793	18.2144	13.3469	28.8849
881	8.1688	14.8267	9.37236	5.44761	16.5842	8.16371	12.9643	21.9064	14.4658	4.4666	9.31622	9.72753	16.2971	13.5688	11.4317	9.50185	17.4477	17.5228	7.35273	12.4819	21.422	10.2277	6.23489	18.7878	13.0439	14.7356	18.3077	21.1452	12.9541	10.8271	12.4251	14.2088	12.1683	1.08742	8.21876	30.7574	6.54508	11.0036	19.7089	5.52407	19.9127	11.5955	12.2859	9.93224	12.029	9.94915	14.2006	14.9432	12.0195
882	9.71548	4.97217	5.43751	7.62912	11.0853	8.15485	8.44194	10.1445	11.3959	12.0838	6.65221	9.07019	0	7.57162	10.8559	13.9956	8.90336	13.0214	5.88931	7.52605	7.94669	17.2292	17.1509	8.99828	9.54649	11.5543	7.46752	11.2722	12.3088	7.0665	6.93842	10.0034	12.2083	12.8494	8.95265	10.0129	18.5877	8.42075	0	9.33908	4.42525	7.24425	8.15355	7.37874	10.1794	15.5971	8.92725	12.3793	6.36006
883	13.8268	7.95331	8.69021	10.7527	6.78851	8.73594	8.68705	0	9.67658	12.0383	15.9362	20.263	26.4501	15.2336	18.1072	8.42318	5.98435	7.91831	8.90257	7.63246	12.2011	7.97093	15.3381	7.52794	10.7923	11.1733	7.59217	7.48299	6.79774	9.50823	5.97693	7.87221	8.08852	7.03616	4.49291	6.42424	8.8443	6.5298	23.7264	13.884	12.1267	14.2509	13.1472	17.6205	24.542	7.56209	6.85015	7.30663	5.54038
884	5.65631	8.84585	7.20713	11.8932	10.6872	5.84284	13.8539	15.8349	5.09196	7.52058	11.0145	9.50909	8.94288	15.6096	17.1387	13.3152	12.4449	6.07926	11.3337	8.51507	7.10923	7.01931	5.21264	13.5823	13.6234	8.18639	6.24234	3.60251	7.46152	9.78368	6.1542	9.89209	7.04412	13.737	9.15798	5.7373	15.0669	12.9102	6.15816	5.38019	11.2978	17.3989	7.88757	7.31026	6.45609	25.5017	13.1878	3.89417	12.2928
885	9.13566	9.87499	7.43764	6.73232	4.66866	7.96973	6.16975	5.8359	5.72381	12.7186	11.6426	8.66201	6.60252	8.02639	9.9536	13.5689	4.50957	5.13825	11.2536	6.43242	6.05992	7.12539	6.59508	11.0255	8.15055	6.59568	5.85641	7.35207	8.77134	0.00389683	7.72821	4.02649	5.29143	3.52953	6.23211	2.21317	4.63195	5.16477	2.22583	8.17854	3.36568	4.02386	10.5283	5.69367	4.47894	4.47364	9.37587	14.3632	6.19925
886	15.4945	9.5767	8.5724	10.4968	5.88835	10.7185	7.63501	6.15908	12.6129	6.20872	6.15356	7.34498	6.81723	4.05929	5.71671	11.3192	12.1125	9.75215	6.36325	7.65707	9.1363	8.21399	13.8293	4.36644	5.45411	8.56123	8.90586	3.82959	9.76409	20.1287	7.29377	6.36115	6.06467	4.44338	8.24179	0.972698	5.51476	4.07271	6.70742	10.1136	8.41517	13.1159	8.55814	4.88966	8.21852	9.95354	1.06889	9.36596	5.18784
887	9.71583	7.50828	14.6027	6.18569	9.14716	8.66268	5.59988	6.97939	8.41934	10.891	6.92306	12.5526	13.8206	14.6786	6.8651	4.72614	3.25178	6.23093	11.1469	9.06937	9.56675	6.58385	6.38042	6.71574	5.90223	7.1032	11.6144	17.2191	7.95659	4.8992	12.1978	6.00583	12.2885	8.50621	11.6135	9.46816	15.9829	7.47441	5.52716	7.93894	12.419	6.49708	5.39834	10.8172	7.65903	11.7627	11.1895	9.97788	5.36705
888	0.130144	4.06913	11.9984	10.5661	8.46319	8.30945	6.08941	6.9659	6.6468	4.5758	8.61364	5.86304	4.13899	5.15413	6.32086	8.08942	0.942767	9.25676	11.466	10.8308	5.56037	13.2654	6.90039	7.60882	5.36893	6.22894	0	7.15776	6.69939	2.84844	4.79875	14.3839	13.0408	8.41574	9.47686	6.14324	5.86278	8.67201	8.50393	1.77772	4.87962	2.99929	5.82002	9.58098	6.66089	2.07789	7.39063	7.50757	6.25002
889	11.4755	8.02063	6.73827	6.88815	5.59087	8.2311	12.9619	6.97189	5.88239	9.37357	3.3	9.24631	2.61272	6.28627	4.77575	4.6379	11.686	7.25073	4.05368	4.98984	6.44882	4.34708	8.91301	4.57602	7.09168	4.80229	14.1975	4.50226	4.41464	8.92094	15.4572	5.9282	7.59007	12.7525	7.71537	3.95893	6.17214	10.2694	10.7502	15.3156	5.44056	8.12945	5.2707	7.76951	5.13703	5.54436	9.59487	6.91513	11.8982
890	11.5663	8.77573	7.79796	7.31603	13.5985	10.1369	7.84861	10.4957	6.36228	5.73846	7.40548	5.42463	8.76051	2.42998	5.00068	15.6764	10.9909	12.2276	16.8709	6.39915	4.91133	3.40825	4.07272	7.7237	5.47054	4.8999	2.28296	7.30588	13.6567	11.8068	6.32957	10.4747	7.59854	8.85229	4.62827	17.5358	14.3111	6.07753	5.47755	0.125962	4.00524	4.07558	5.932	4.59455	6.43285	13.982	12.6076	0	7.3605
891	11.684	5.44289	11.8674	8.47143	17.7183	13.0978	5.03872	8.57421	12.4094	13.9097	22.084	11.1889	15.0909	29.4194	18.6914	9.80026	9.55417	14.9189	11.1587	6.54301	12.2566	17.6228	15.0451	13.0228	19.6218	18.1976	15.0429	8.70557	12.921	7.06358	21.3821	11.3151	13.9715	7.36418	4.81899	7.30684	10.5226	8.56965	9.0945	12.6041	7.91535	17.1313	19.8849	21.8094	18.6357	11.6124	12.9428	13.3042	9.69237
892	7.85269	7.49458	6.12189	10.8699	11.4803	0.0123971	11.0616	5.33967	8.44674	13.4294	12.8351	16.3645	17.9315	6.44736	7.26796	6.39332	13.0977	5.4865	0	20.5464	6.62624	6.84094	4.9066	10.1175	4.97457	8.16774	6.95863	4.25516	8.39568	8.926	0.0896819	6.25435	5.96587	7.65794	5.69246	2.85117	7.86656	9.13138	3.89295	16.7866	18.5681	14.3249	11.2773	11.2318	6.51586	9.03432	14.3816	16.0761	7.72769
893	9.45226	13.5983	6.35144	12.3036	0.143093	16.3684	22.0863	13.8	5.40302	9.66521	15.6153	7.24653	5.83395	10.9288	11.7754	13.9022	3.29823	14.622	20.1897	13.418	9.42554	13.2929	9.40811	5.45144	3.78226	5.56313	16.6841	12.3154	12.8439	15.8064	6.56342	7.24348	8.33327	5.34544	11.5768	6.2069	4.12996	13.8997	16.0989	4.61052	10.4377	5.34537	6.52645	5.71121	9.45146	7.93066	8.36581	12.7693	9.07824
894	3.44419	7.57312	6.57565	11.989	12.7666	2.94412	9.82565	4.16841	6.79192	2.9942	5.1093	12.455	10.2893	9.99205	9.12328	8.77502	18.4877	7.49272	3.99357	0.177047	5.49933	5.889	3.64603	2.81385	5.48498	7.24837	13.9773	10.6477	11.636	8.22563	12.4027	13.5351	7.88941	18.5668	14.6495	8.174	3.29826	6.87409	21.7563	3.45901	6.30875	5.65922	6.02156	2.90919	7.3533	11.3297	13.4314	9.92497	9.5286
895	14.9999	6.4674	5.02752	0.180727	8.11738	11.1734	4.62475	3.63581	14.9576	5.60107	8.04994	8.41762	4.81204	7.34544	7.30287	7.86829	6.52428	5.81885	9.31238	11.4836	11.6752	10.0443	10.4722	11.3127	16.2783	12.9263	6.58749	11.6294	10.5545	6.81118	14.5732	4.91131	18.9147	16.0121	6.06885	6.7343	17.9685	6.42621	9.06212	26.3693	7.40513	7.19698	14.1622	10.6906	7.87321	7.32113	13.0939	6.61061	9.19082
896	6.29628	8.27444	14.2453	9.43151	9.69081	10.9693	14.3529	9.57595	11.7008	8.96518	6.25821	2.32217	4.84524	10.2161	8.85302	7.89451	3.28623	3.26484	5.50806	8.21559	0.976539	6.94623	15.6161	9.75278	13.7713	3.37733	6.36743	7.4082	10.8329	6.82356	10.8213	0.274265	5.38835	9.76587	14.5169	15.932	13.551	21.8273	1.97608	7.83113	15.5199	15.6568	3.20665	4.54309	13.83	6.77106	0	7.55701	4.27331
897	11.626	13.3427	20.54	12.621	14.0624	17.4285	7.42514	11.1016	15.1051	8.70924	15.8034	12.1077	11.9276	10.9562	9.35149	4.89638	24.9545	17.8554	9.88219	7.68952	10.9933	17.7812	22.0824	14.7178	16.9657	13.2001	12.7763	20.4881	2.71915	14.2807	8.89311	26.9566	10.9005	6.94407	15.2483	10.1991	10.6643	8.48249	14.0695	13.6253	7.83335	8.32217	13.2525	22.186	1.82653	15.8562	8.44344	7.7619	11.7955
898	9.53513	28.8987	0	10.097	5.77746	8.8116	9.4492	6.93239	0	23.1444	5.93347	9.26521	10.7758	0.719262	7.83278	20.732	0	8.59931	14.4467	13.6072	27.574	18.1743	10.7121	12.4148	0.0349534	11.0014	8.08924	9.0291	16.0028	9.42297	8.97824	9.64381	12.5447	11.6361	11.7604	16.8322	9.84414	14.5544	11.8121	8.67338	12.1882	5.7526	10.2031	7.62284	18.5558	4.99997	13.0656	6.63006	13.2623
899	13.5432	0.132103	21.4728	16.7199	6.64513	9.05768	8.28709	26.3762	18.8232	7.84314	0.90579	15.2078	9.73327	11.5453	14.8011	4.06168	9.80632	9.7139	8.63784	11.9204	10.0618	0	4.0387	12.6727	13.6156	15.4181	11.2336	8.21546	0.437239	10.8332	9.96678	9.39128	8.49314	7.85529	11.0395	8.22776	7.84361	4.15723	6.75995	5.9148	9.81828	16.5351	9.53337	8.70141	9.52528	11.1626	3.66786	19.3659	18.0906
900	5.00995	9.52861	7.41518	7.31075	2.94973	8.18801	3.98876	0.0414114	2.02021	6.21518	10.9624	9.36442	3.27964	7.2463	7.80743	9.6078	15.9392	5.31497	6.14303	11.0095	1.93922	9.74793	10.2724	4.5937	3.91451	7.86088	10.3345	6.86898	9.1577	7.18876	6.32496	2.54105	0.00380674	4.23442	6.30501	8.83316	11.1799	6.24792	0.896619	7.28634	2.35752	0.139984	2.82581	2.69909	1.22632	8.65317	1.23449	3.40303	3.4478
901	1.89247	6.04878	3.83612	7.03007	2.77147	6.62824	4.44491	9.97669	8.69417	7.20456	5.66768	7.2686	10.633	6.04192	7.43337	9.18161	6.86723	2.46788	8.11916	6.23051	6.19867	4.12632	4.75128	7.91263	9.22387	2.27885	0.0815709	11.6415	4.30879	0	4.22478	5.27972	8.607	5.57321	3.48424	6.35703	4.846	14.6857	6.32171	1.35125	2.3753	6.95839	5.0538	5.1064	4.67556	11.3342	13.2768	10.4775	5.47487
902	8.22295	6.24667	3.62056	8.16192	12.9938	4.99802	4.90967	6.6133	3.21796	4.88679	5.04458	7.76432	4.70656	4.55925	6.03888	4.15719	5.6557	3.23251	4.82078	7.22981	4.3943	4.25385	1.1308	5.11535	9.33166	5.32574	3.07498	0.474219	5.55127	12.3534	5.09014	5.30546	3.52038	4.75575	4.30641	7.1644	9.54502	6.81407	7.08381	2.08676	8.14973	7.27893	2.8092	5.91786	0.981551	1.42983	6.45062	2.9699	2.71993
903	6.0258	7.13593	8.65721	9.16167	11.8988	3.74845	10.6191	4.73004	3.88707	4.7539	4.34091	5.97602	6.26939	9.00327	5.47686	10.0669	5.69954	7.7711	9.19146	9.13177	5.01303	8.46135	15.3971	11.2422	4.79677	6.08485	8.15936	7.42649	6.43725	4.29681	10.9535	7.98093	9.50502	13.8684	7.55995	2.90564	9.08928	7.3164	6.53006	3.15377	7.94945	3.17713	6.25297	8.185	9.50211	11.0278	7.78687	11.9572	7.94662
904	9.05508	6.43001	5.86261	1.9357	2.71078	5.58842	3.23917	4.84242	4.54893	11.4849	3.97077	5.88671	6.70912	5.6654	6.38423	4.51389	4.47934	10.767	4.88536	2.70296	11.9692	5.60537	10.3063	3.30594	5.06172	8.36825	5.99376	6.6207	6.29999	3.58578	7.69896	9.4669	5.91404	4.54122	5.55463	5.1308	7.18389	6.53433	11.219	9.4164	3.0425	2.06343	10.0299	8.46515	4.76134	1.18488	2.96426	7.81896	8.01517
905	6.14892	5.42316	4.55053	3.30981	3.7827	5.39608	2.83929	3.15758	3.8934	4.62705	7.58799	4.35764	4.70795	4.49708	4.12556	2.62445	4.63914	6.41238	9.70611	5.3693	7.11076	11.1634	8.21579	7.20324	3.06812	3.90512	5.70899	10.8953	3.69294	4.55939	5.76131	5.37202	6.87693	8.44136	4.35587	3.37362	1.39056	2.99134	0.340774	6.48445	4.56223	11.6702	1.73112	1.66954	4.03638	5.94093	2.81732	5.3701	0.743624
906	4.48121	3.93146	3.95017	7.14294	6.77006	0.320496	5.31444	7.53125	2.69169	8.03	3.46062	9.17378	6.37221	4.30448	10.3534	4.57943	3.58559	8.22036	7.432	1.44183	0.000434323	1.04206	5.42673	4.63419	4.81849	5.33272	3.98359	0	4.36852	7.07702	4.23381	5.82417	3.37789	5.63358	9.7975	5.66304	7.01633	3.14688	7.19243	2.86511	4.45829	7.70742	1.96778	3.26981	9.19153	2.66345	8.55897	1.7894	3.57232
907	25.5785	26.2048	33.6028	24.8834	30.8624	32.1625	30.6519	32.6955	37.3315	22.8844	32.6328	22.623	29.557	34.146	30.4929	24.4864	28.5243	25.1366	25.3949	33.7229	29.4576	33.8282	20.6826	24.2456	37.3808	30.3941	36.3402	31.952	29.4039	25.6546	24.0082	24.7265	29.9655	27.7198	22.3567	30.797	23.1463	28.1383	29.5112	29.3738	34.5806	19.4837	40.6305	32.4192	34.5526	37.4419	28.1693	34.4895	36.9679
908	21.3724	20.1068	18.7401	14.8537	17.8167	12.3856	23.6008	18.8512	21.4834	18.2556	16.8892	14.1604	18.7429	12.3089	16.5812	11.9571	13.882	20.5113	16.4392	13.1213	21.3272	12.5928	13.0718	13.1922	16.1516	20.475	18.6701	16.322	17.3595	20.8801	10.5801	16.9895	11.8696	14.6741	25.3354	17.857	18.2421	16.5378	16.9603	29.3449	23.2664	19.9001	23.3589	20.9371	19.7453	12.5038	15.813	14.0297	23.4041
909	12.2128	8.94379	9.7647	16.21	7.44353	20.5842	10.3919	11.5606	12.2316	11.6575	9.443	13.4251	9.02214	12.2274	5.30622	18.8252	10.728	10.1659	7.86802	10.0401	12.5896	9.17879	10.7452	18.555	6.25245	9.97447	7.65295	7.79872	13.4202	14.404	21.1243	16.5137	20.3598	10.5582	10.9443	11.9182	8.36061	7.58736	13.9441	8.63728	9.25795	21.6208	5.33995	11.3309	11.3273	7.82008	12.9284	7.69472	7.70774
910	2.88046	8.82952	8.74228	7.98958	12.5159	3.50438	8.87563	14.1276	8.39303	9.38973	16.0919	18.4388	10.4893	9.17565	19.6052	7.34286	12.8856	7.50765	1.04548	5.72814	6.79951	10.1734	8.14274	7.29408	2.0085	10.0385	23.9336	10.6669	9.50783	19.6423	12.8466	0.462053	9.32236	5.07646	8.43527	4.12028	5.276	5.6175	13.7374	8.52774	7.77683	11.5227	19.5155	10.6185	9.0791	9.60496	10.7401	14.4738	10.1138
911	2.94607	7.51858	7.75559	10.1319	7.22391	14.095	8.09523	7.463	7.04009	10.2174	6.14083	13.6422	7.12906	11.9007	6.14515	10.056	10.5294	8.33178	12.1984	10.1983	9.11596	11.6685	5.82986	7.07831	14.0641	5.87807	5.58474	7.98551	8.88456	0.138109	1.90823	12.6433	5.23352	6.55424	3.33063	13.9852	9.52109	20.1262	5.7326	10.4433	5.65406	4.10683	2.25882	8.20999	10.7251	8.13322	0	7.67762	6.52967
912	9.55871	14.4605	7.80329	3.48327	7.58329	9.82827	0	0	18.4411	4.5725	6.84367	8.6624	7.48537	9.06741	6.64612	12.0631	10.259	8.02143	5.16517	5.48179	8.76769	10.6639	7.02643	14.4596	0	9.63942	1.05682	3.75438	9.24422	10.0031	13.6924	5.2656	13.8258	15.5939	12.5964	12.5878	5.6488	4.29979	4.50691	5.41512	26.2863	6.32607	4.29795	4.79999	12.8309	4.4747	8.93141	7.65162	14.7831
913	17.8142	7.35956	14.1364	9.79765	15.9798	9.14518	24.3345	19.584	8.87732	14.5724	15.7228	9.51338	6.66678	11.0495	16.8224	9.91098	10.2463	8.66036	4.22392	9.41373	8.10327	7.01749	12.7443	17.1542	13.0096	15.8494	19.8861	7.80938	13.9483	20.0699	9.62004	24.8303	7.71951	8.52638	11.4382	15.0172	8.95912	9.13735	12.0969	23.2422	11.9247	21.9316	8.02425	7.57228	9.02733	8.19716	11.2427	15.6458	8.37407
914	8.83732	15.0682	5.25155	9.73411	16.1523	11.9189	7.67609	9.15464	10.2463	9.06839	8.2865	8.6774	13.6855	3.57024	8.23645	14.3387	8.20463	16.9403	17.0273	18.4629	6.91204	11.6313	10.4781	6.09806	12.9298	8.05517	7.96307	8.05066	5.84884	7.40497	10.7688	7.02178	4.55209	11.4453	11.4841	8.8265	15.7539	9.74387	11.4136	6.46658	8.62991	9.32386	5.58866	8.00177	12.3327	8.28228	13.1514	14.1915	8.25246
915	6.82345	9.29351	10.4513	12.4683	4.36729	12.7429	5.32852	12.4366	6.93755	12.3597	9.2075	6.36097	15.6583	7.96783	12.0463	9.47368	5.87759	11.111	15.8157	13.9005	8.50338	7.23976	18.643	6.85789	11.4474	8.31237	6.85924	19.1433	11.1913	14.2328	9.55051	6.1807	7.71904	14.3558	11.8228	0	7.72059	8.66833	10.9536	10.144	1.70562	7.3421	15.2522	7.09403	5.65043	4.45977	11.0164	5.50542	8.95725
916	16.5924	8.57164	9.33308	19.2896	12.2471	6.68727	10.0119	0	10.3139	7.36508	11.8387	8.21291	5.71966	18.6558	4.24811	0.382899	6.34593	10.3782	6.13486	9.92873	12.9357	17.0507	7.70705	12.4246	6.2231	7.76774	8.6576	9.56894	18.0243	0.439955	5.52071	7.78812	7.52746	5.52608	12.372	10.4887	18.8552	9.57167	3.84541	5.13118	10.0931	10.2692	10.5713	9.36686	11.0767	18.3855	6.78664	9.15902	10.7923
917	14.2887	15.0117	12.8167	7.83457	10.8227	7.39623	15.4093	15.1837	7.69639	12.0045	9.88157	7.35065	19.044	7.90511	7.9852	14.806	19.8316	14.1308	8.57075	8.79906	5.41446	3.70375	14.4175	6.78314	14.3615	7.21799	6.75332	8.2293	7.49244	9.73998	10.7058	10.3828	15.5682	9.47932	6.95846	11.7254	1.24296	16.4415	12.4039	10.6959	4.76113	8.41336	5.67669	12.3039	13.2089	13.5822	16.1546	10.0708	4.66839
918	1.55747	10.3476	11.83	10.9692	8.25517	11.9098	0.00253686	10.4539	6.27752	12.0647	5.8014	11.1833	13.8762	14.4564	6.8621	7.41921	8.37077	7.90469	11.0451	8.59667	10.7394	7.16063	9.58245	9.01914	21.3551	8.77329	7.37388	11.7222	11.4566	5.53683	11.4701	7.32715	8.09632	12.6936	12.9396	4.60374	18.5534	7.3261	9.72864	10.2876	11.6623	0	8.47305	14.0109	0	14.9858	11.7575	5.55552	14.9898
919	18.7012	3.53917	11.8799	8.30191	4.85252	12.7721	20.2663	11.5964	15.7768	8.38564	10.1852	7.95803	0.245802	6.25144	11.4029	14.2066	7.44916	7.01374	18.7734	9.49024	22.7087	13.6906	5.42859	12.831	4.60088	18.4681	11.9316	13.0695	4.40167	12.792	13.9168	18.0983	20.4357	10.7488	8.62258	18.6452	8.46898	9.06776	15.5811	9.64649	11.5061	20.7643	20.3416	18.0217	16.0689	9.89435	10.2193	10.0689	12.5392
920	9.43274	11.5605	11.2646	10.0449	15.9279	15.5097	10.1125	5.8665	15.2201	14.5584	11.242	17.3001	20.3897	7.17569	9.95779	9.90712	10.1309	18.7891	13.0307	11.9803	0.31378	10.1937	12.5317	4.95526	19.572	12.9863	20.116	20.5818	11.1823	12.3263	13.8936	21.6732	15.0213	14.1796	15.0245	16.9202	10.0143	13.0734	6.53508	1.60018	5.95602	2.97005	16.108	18.66	17.3409	0	11.3183	10.7664	11.5294
921	9.0688	6.82824	10.1236	12.2222	0	6.80002	8.16823	17.225	9.66926	4.15716	11.6715	3.29881	4.73923	5.59731	6.1265	5.8356	12.823	7.76762	6.36455	6.0789	20.2939	14.7355	11.3492	14.9378	9.22027	5.1105	8.58951	13.0735	7.4051	5.97106	10.4015	5.58326	4.66936	14.825	14.2634	0	7.51948	6.3299	13.9026	11.9858	9.20929	9.99607	7.69128	10.1418	11.9313	23.4387	8.49826	10.9684	9.29228
922	12.6127	10.6052	11.1518	10.1459	10.0778	0	9.36437	6.02485	10.0363	5.36421	12.7813	7.21951	8.91677	15.4182	17.0941	7.02507	3.66902	2.6154	14.8972	11.5823	6.26525	1.95039	7.65517	12.6004	12.2586	4.86889	2.98922	0.391004	8.38573	5.87041	11.0982	4.00848	7.40792	6.80512	8.02399	8.61145	5.09509	10.058	3.49533	12.4856	8.90944	21.0286	7.80947	6.53396	9.35985	15.712	5.33369	7.0715	6.34279
923	9.31212	15.8851	16.4104	11.8628	6.67768	8.60733	4.95673	8.10414	4.7951	15.7375	4.59743	8.7055	7.39224	0.0299912	2.65438	14.6818	7.9166	4.27233	4.84114	2.82554	7.63384	17.235	19.776	6.11372	2.18531	4.52832	6.27106	10.4165	2.72175	4.87612	3.89879	9.17463	7.42339	10.1773	4.79879	7.66137	7.06159	10.5373	11.7187	3.20122	4.14035	12.7441	15.549	10.4799	3.88597	9.02006	10.5151	6.70586	6.94311
924	10.2928	7.1923	13.093	16.2785	6.47547	19.8865	4.89029	6.07647	6.65712	8.94953	9.52792	7.17763	2.81391	17.2926	10.9529	6.13553	11.3677	5.28513	11.9736	16.9251	13.7206	6.55612	11.7234	0.0493596	16.5029	12.7666	12.136	0.319029	11.0296	6.98816	9.98777	12.9734	14.3409	3.95332	10.9943	9.52181	14.9827	9.91638	10.343	26.9196	11.2172	3.71315	8.42181	5.23632	7.88797	7.68724	5.09376	5.04668	13.0627
925	13.6017	8.68039	10.3105	7.40229	9.42511	5.21748	11.7149	11.2228	9.02923	6.81205	6.50444	18.5778	6.65675	6.27074	4.84365	11.7481	5.04777	16.8564	7.32517	0.135658	8.68888	13.7092	11.8504	17.0194	8.02952	12.4985	7.33398	18.8346	12.2126	10.8535	5.43745	6.94466	6.07676	16.3737	12.0534	8.54757	8.1784	7.21209	10.9622	9.36184	13.9746	16.6599	5.05452	7.97732	9.42901	12.5331	17.6485	19.6354	6.59034
926	8.37807	9.35039	11.5675	0	23.9862	9.54674	11.8006	8.43004	7.15335	7.35038	7.76643	4.38639	16.7868	6.95842	4.4933	13.4314	7.84399	3.33081	9.41375	16.1696	8.54064	2.73214	3.07149	2.72707	0	0	2.41818	0	23.24	15.1673	10.218	3.68627	3.11285	7.89699	0	13.9136	11.4202	11.0264	16.0884	10.2808	0.0899343	8.09838	6.75206	14.3831	1.2918	0.156165	9.96269	3.82028	5.66889
927	8.53187	7.72548	6.22736	22.8759	6.22534	12.8135	13.1348	10.8402	15.8687	6.22393	22.0394	18.36	12.1611	23.892	21.3177	11.5909	16.243	8.46837	12.4765	6.11158	9.1056	6.64474	9.77651	12.2725	25.5744	15.0312	16.6226	9.53971	13.0312	10.6754	16.7414	22.3374	14.6045	16.6783	11.4723	0	15.5701	13.1334	10.144	6.85988	24.2655	5.27507	13.9516	7.03379	23.6354	11.3829	11.2921	8.0954	13.8487
928	10.2462	15.5429	8.35273	7.84705	7.70954	6.06484	10.9865	9.29227	9.98077	13.2572	3.23387	3.79872	10.0301	6.80621	8.31552	11.8666	11.3377	18.1024	12.7212	0.828361	16.1038	13.4421	5.792	13.5503	0	9.65422	16.4616	13.3796	6.09599	11.5748	11.3886	9.84861	12.7749	3.47794	17.9797	17.3571	9.78595	8.60239	6.27192	7.12219	8.14928	14.183	11.5346	9.39701	5.66249	11.6912	8.60166	13.9893	12.7943
929	8.5231	6.6296	1.4985	1.32053	13.4949	15.5538	14.871	16.9177	11.5901	17.5897	10.6357	11.1755	10.1134	10.5587	14.2441	7.77784	13.6202	14.5125	6.95622	27.3627	9.33365	12.8012	6.47415	15.7742	6.65692	22.5554	7.06192	13.4642	4.69561	15.697	6.93477	3.77003	14.5682	5.63271	5.38953	17.4669	10.3722	10.1109	10.5388	10.1829	14.0883	5.33168	7.12764	10.1568	9.57532	8.37868	11.7359	13.9007	13.9275
930	7.31054	7.25089	7.93212	20.7084	5.96499	5.04909	6.24468	4.90339	6.90895	12.8969	4.73468	16.3536	3.24706	3.9005	8.61831	11.6446	7.62106	0	10.0738	4.98997	9.18655	3.9712	11.2789	3.53541	8.29321	6.04903	7.63731	8.8984	12.0512	7.51806	7.39014	12.3049	6.67092	15.8996	7.44701	4.54778	9.09596	8.89551	16.9711	8.99039	6.7468	16.3153	8.78836	8.48386	5.0782	14.5825	13.3505	4.23309	4.33962
931	7.89765	5.4343	5.38599	6.94513	6.87052	6.23581	5.2997	5.28742	5.77852	5.14679	12.402	11.2591	6.55233	4.84675	6.37624	7.36045	8.08464	6.46454	1.69334	8.53972	2.29906	7.34099	5.68716	8.44005	16.5506	7.13485	5.98372	5.81604	14.7948	13.3973	9.28418	7.2237	2.8927	4.25462	11.187	11.81	6.67256	6.91992	3.99878	9.59239	4.97943	2.09586	3.83364	7.57478	10.0579	12.449	8.00091	9.84077	5.49426
932	6.25686	7.45096	7.0022	7.20629	3.41337	7.90274	7.75427	7.1152	4.75582	0	1.9247	0.0320837	2.6895	10.5933	8.30291	7.26158	5.95851	9.67913	6.35057	3.72263	8.18064	6.77165	8.36222	9.25151	2.60775	3.48667	4.49638	3.1035	4.98838	0	3.26412	4.40964	3.16958	7.85384	3.30689	5.72882	11.2079	12.4056	8.81617	11.6937	4.56893	4.45496	2.67168	3.25686	5.24049	8.6664	8.08409	5.02222	5.64238
933	6.57648	10.1685	8.35564	4.07993	12.5014	9.35568	7.49356	8.301	10.084	5.59226	9.52892	12.5139	10.4249	1.91346	8.86077	3.76557	6.46365	8.4587	5.40642	9.50542	9.80418	13.1003	7.62175	11.5423	6.49953	11.4842	12.2775	9.62141	10.1241	12.9287	14.0055	8.486	12.7956	12.8019	4.77828	7.7437	9.07593	7.95181	12.4665	3.46197	14.6381	11.154	5.09281	11.1442	4.02093	6.74387	6.99669	8.25844	10.5223
934	12.5829	5.9675	11.9913	8.79586	7.49127	10.6294	8.73143	7.76728	7.80832	4.19747	9.41727	8.2302	4.28078	3.47413	4.30197	5.9995	0.896521	4.81173	12.9971	9.59935	9.23544	9.66933	11.0616	5.27541	4.65213	7.44316	8.25289	6.96539	4.57654	8.14125	7.18948	7.05351	7.45448	4.14559	4.72419	6.37009	9.23125e-06	14.0502	6.21266	10.5572	0	2.02405	12.6265	0	12.9459	3.39812	7.82754	8.17311	9.44759
935	6.8533	9.28344	8.01506	2.91264	5.54687	11.3786	3.56611	4.4245	4.88779	12.8811	7.57719	4.51109	18.1928	20.3204	9.40855	8.9776	14.794	12.4415	8.04928	8.32439	8.53029	6.39191	7.62254	8.97975	12.3175	5.42454	7.30024	7.02635	5.01393	2.0953	6.43654	7.37723	6.22052	5.2362	6.31141	6.92806	9.42063	3.48174	5.18431	8.08742	8.92482	11.1968	4.70778	19.421	3.77931	14.7108	4.77058	5.16325	4.5533
936	0.065322	4.33031	7.7256	5.6945	5.63773	7.66118	8.67193	4.50609	2.96265	6.51435	6.75873	7.63714	7.03745	7.27857	8.50412	5.57389	9.78164	2.42878	4.31695	3.72503	5.02251	12.0649	6.44483	6.26698	4.54856	6.13147	4.50766	6.82432	4.74053	5.50566	6.1853	1.92903	7.22912	8.81371	10.0918	8.96755	7.76141	4.8105	4.18413	3.5229	6.74054	4.85559	8.73041	5.95598	6.93712	4.39632	8.99019	9.54875	3.10132
937	25.7392	28.3304	24.3433	27.0844	28.2912	22.5746	24.9205	30.9008	27.257	25.6169	23.3784	22.7239	20.2821	29.4302	25.6312	25.2252	23.5928	28.5418	26.0565	31.3151	29.1514	17.7992	19.5958	26.9079	25.3514	31.2274	25.1429	28.8388	17.1	24.2848	22.4816	32.5142	33.5848	21.8884	27.7227	28.0375	22.9587	23.3724	15.995	21.9724	26.7387	25.3984	30.1489	24.7925	29.1875	16.5912	17.5417	23.3366	28.1168
938	18.2259	17.2134	12.0506	12.5918	24.2826	10.0743	17.9589	15.9285	19.1484	15.4058	16.324	16.2722	16.3045	11.507	14.3189	12.8624	12.0935	13.4964	16.9763	10.4276	12.3401	10.3459	17.9904	14.7124	12.8144	14.4607	15.7473	16.5977	17.7383	0.0727721	7.1786	14.2295	14.2661	12.2034	14.0233	13.0611	17.7024	9.22459	14.5202	13.6307	19.1285	15.1674	15.7239	12.5157	14.9818	12.1757	13.5462	12.5695	15.5514
939	8.49189	4.57028	7.19823	3.98107	0	9.1386	9.35887	10.8658	10.4086	11.7484	7.95415	0.466771	10.9886	6.73568	5.67705	11.3292	10.7137	13.6774	8.0798	9.85077	6.24984	12.5445	4.33482	5.08829	6.36492	7.15803	8.65408	6.30801	8.87221	26.0561	16.5845	4.47236	5.7162	6.9027	10.4074	6.80542	6.10453	8.88777	11.6512	8.49095	7.53416	7.33772	7.67611	6.8551	7.77091	6.28603	10.8915	13.8543	13.231
940	4.82498	9.01652	10.7409	10.9035	17.9286	5.88928	6.23712	6.85283	1.7849	4.2298	9.82232	10.5862	5.38397	7.25199	10.4531	9.3292	7.83722	8.99748	3.96327	7.78099	18.61	7.57651	7.04943	6.78206	5.77979	5.74847	3.72332	13.8188	8.7309	4.85231	13.1565	6.12625	6.13061	0.861149	0.836174	6.9754	15.0602	8.34355	7.01497	8.34852	3.08437	0.289916	5.94826	7.19262	0	4.86469	11.2135	7.1726	8.76726
941	10.7986	4.28983	9.19932	8.65596	5.76469	9.85507	12.0045	12.3748	6.52029	6.85067	4.40277	11.4286	4.10423	10.0854	11.0932	0	0	8.88761	6.83994	9.3293	6.52469	11.4541	3.65411	14.5696	10.9616	9.78762	8.81635	14.4705	11.1521	13.6491	4.89553	12.7282	6.73509	10.0973	13.3915	15.4727	13.682	10.4928	5.53229	6.94617	17.1283	15.5354	10.1622	5.80733	14.0131	5.67598	16.1076	5.12787	1.20185
942	8.90801	15.5224	10.2582	11.7447	9.41958	18.4186	8.312	0.168858	10.9399	10.5339	5.35792	5.62129	14.329	10.1743	7.1001	14.2034	14.0614	0.154922	12.9255	10.4309	3.51754	8.5256	11.384	5.44969	5.50962	5.85316	13.9626	0.118979	13.0247	9.90788	7.12142	8.36655	4.69202	6.25893	6.91655	3.21272	6.10958	9.53975	22.0633	8.64111	5.12341	6.004	2.76711	10.5373	5.49353	11.8255	6.46065	8.32254	7.1782
943	7.75743	0	7.44563	7.37503	3.20154	2.44725	1.94365	6.16225	8.78739	10.5152	12.5439	9.57035	4.37028	9.60565	8.87759	5.97662	5.87233	14.5604	8.8431	9.64339	4.13777	3.66319	4.52684	8.18669	9.51388	7.73923	5.90729	9.38635	5.20747	6.51983	5.94398	4.50404	8.76756	10.4601	3.62623	11.5218	7.95144	4.43708	12.6376	7.29387	6.96465	6.14328	5.98698	5.28771	5.30166	11.9227	8.85028	17.96	7.78356
944	17.1516	10.1185	6.50983	7.17736	6.38581	8.83266	11.4954	15.8008	13.0661	8.31571	7.26019	10.473	4.43096	10.9126	5.60694	18.0796	9.3663	9.81056	7.24664	6.1369	1.87749	4.59178	15.0683	11.0922	12.0671	8.71905	3.56892	10.0345	4.6232	8.10277	6.63637	7.40398	6.14003	10.5885	12.6084	4.71386	6.91727	9.1976	3.48846	6.29262	13.6366	7.17902	14.0883	10.5579	8.43826	11.463	13.4954	5.35644	8.61755
945	8.46841	12.4216	14.8095	8.51264	13.084	11.1669	9.89363	6.76897	6.93521	8.47927	12.7864	10.7358	9.20384	7.75093	7.12075	5.30844	7.11882	6.21451	18.7445	7.43717	17.857	10.1153	12.0495	8.53864	5.68715	10.4245	10.8819	5.64035	11.5419	8.82084	13.5757	6.94656	7.33879	6.23087	4.10101	6.9337	9.59797	6.98517	8.78422	15.7365	8.55134	11.0539	7.42659	8.33875	7.90472	5.07919	4.81807	12.8513	6.49758
946	5.51343	6.54145	11.4506	14.1746	6.36978	14.0045	7.93648	15.8906	7.27701	10.89	0.362434	10.127	7.57425	0	12.8149	4.1456	9.60386	18.3301	5.31277	18.9633	12.5921	18.7816	15.9394	3.52506	10.2568	7.84596	6.46961	12.566	0.610289	16.9449	8.75125	9.59796	11.7995	3.32976	16.1896	6.50285	9.00051	14.5733	13.527	22.6635	17.0837	14.5214	15.544	12.9958	11.9887	13.255	5.39338	4.17446	6.80114
947	5.93898	10.031	6.62795	9.76579	14.0513	10.8561	20.9362	8.50653	10.2999	18.6955	27.2663	10.0324	18.8501	28.6832	15.6626	9.95896	16.2164	0	12.0884	8.02998	11.8137	14.5575	9.60675	16.0622	12.9561	7.58641	12.6839	11.4071	17.5622	9.87376	6.64921	11.5034	9.15388	14.673	7.86436	16.9575	8.9177	6.50917	8.56999	6.10597	0	11.0982	0.0119055	9.56149	14.6283	16.4599	9.35425	19.7017	9.0747
948	10.5089	6.26662	16.8801	14.5155	9.4866	7.1051	13.2388	15.8469	26.5215	13.5589	7.46055	8.57354	12.5944	7.09318	21.2708	26.4708	13.3014	12.9159	7.51299	9.66286	2.18004	14.5093	12.3076	11.5914	19.1002	16.8116	13.017	10.8535	8.5425	16.7982	7.63366	10.873	28.9662	14.8753	9.54701	0.0044873	9.84395	20.5782	9.12889	5.91931	23.2801	16.8266	26.0232	22.6332	17.2867	8.43937	9.08047	19.3331	15.3192
949	20.1297	25.792	6.0779	7.17479	14.308	11.4245	8.00234	11.6274	7.86778	7.93102	12.7372	12.8518	19.1589	8.44275	0	6.52742	16.6223	20.1284	16.5228	12.5852	20.8897	6.22502	8.41418	14.2025	8.16779	19.4841	20.969	11.704	19.0048	4.53036	25.6363	21.9501	10.2763	22.6251	24.9192	27.7049	12.9194	9.34334	9.25333	12.0524	5.14749	11.3482	12.0414	7.08782	14.9451	11.0148	15.2263	0	28.759
950	12.7988	12.2994	12.2472	10.499	13.0745	12.0949	14.3366	8.95542	8.79148	13.6165	10.8791	11.2954	10.037	10.9479	17.0329	2.48883	7.6136	6.29313	11.0731	16.7894	9.55903	14.6232	12.4183	11.9005	7.028	8.48566	7.94949	9.9196	12.5127	12.4733	6.27872	6.68326	11.5263	0.0464275	0.0128264	10.9486	6.50061	10.294	10.0531	11.7837	9.16513	25.5497	10.4162	12.5737	13.9245	9.03092	8.2076	34.1903	9.37215
951	6.83143	5.7988	14.0389	9.14236	5.58582	17.5642	10.8622	8.99363	9.27312	13.9238	10.5443	17.0082	10.3927	10.4882	13.7708	12.6229	14.7665	13.8631	23.6	13.6332	9.64852	3.10233	6.83651	11.2356	16.983	15.536	5.35825	9.9063	3.56848	2.19439	5.92572	25.6209	7.14564	26.7179	14.1683	8.13298	9.52109	7.62237	7.36414	8.9832	8.25643	3.52361	18.5064	10.2354	13.8783	11.4364	11.9598	15.8368	10.3852
952	8.42581	15.5425	10.8113	15.3325	4.64	7.69472	5.7002	20.6923	7.3167	6.46903	13.4569	9.39681	16.9881	8.75962	14.3389	9.12748	10.7302	17.9779	8.91121	12.1487	13.1241	10.2392	8.54186	9.53243	8.62573	10.3487	19.8251	12.8365	9.52266	18.8267	6.02841	10.4688	10.487	8.16359	6.95825	8.47284	11.5467	6.54843	14.3277	8.9596	13.3558	7.92586	6.31865	7.53886	8.97977	9.00793	10.9153	0	17.061
953	14.1863	7.97792	2.75219	8.61431	15.1175	7.70007	14.8427	3.74116	13.785	9.14648	2.90601	5.82768	7.30965	9.18078	9.49998	9.32735	5.23271	2.96548	2.93107	5.98037	5.16305	14.4284	6.69555	4.88389	3.49847	6.23541	7.12705	19.3711	8.39923	12.252	18.5705	9.81897	13.5893	14.748	18.2104	16.939	13.9885	16.9457	11.4159	3.53531	24.8235	18.1286	8.74864	19.8814	8.31133	8.96045	7.14378	11.5287	13.7463
954	11.5333	6.22782	10.7281	15.492	5.79863	3.10972	12.4869	7.80354	13.0061	13.6865	12.1841	9.38756	8.6422	7.55657	10.8338	17.1702	10.6705	25.8685	15.1965	14.7108	6.52595	8.44106	12.5573	9.73065	12.0149	6.83356	9.12114	0	10.9895	12.6513	8.36251	2.58133	5.69008	14.9561	23.8604	12.5879	1.84343	0.0832783	7.35241	14.2444	7.34159	3.16354	17.853	3.90081	10.7408	21.9092	15.5301	6.01229	5.32116
955	6.69003	8.80926	6.67317	11.6791	14.9698	9.06229	10.4758	12.2655	7.22826	3.2885	5.614	17.6944	11.4528	23.4034	3.64097	7.19184	12.2025	1.56487	7.77715	4.30625	15.5641	12.4436	10.8556	4.67516	10.9347	11.0017	5.7773	10.5712	21.4101	9.10817	7.33486	12.8729	7.67801	5.86128	7.28993	7.56718	10.0488	18.9587	10.646	15.5771	0	9.41323	5.03646	6.72547	9.85041	11.7046	10.7686	3.29123	8.04498
956	5.81125	22.2002	10.6427	8.71013	13.2009	15.0119	12.6276	3.33048	5.34051	8.55897	15.1609	0	6.32642	12.4274	9.17136	7.70188	11.8015	7.70115	10.9874	7.29441	3.09617	11.0807	12.894	21.5064	6.9892	6.33322	14.1165	10.3625	2.53705	11.7567	12.4708	8.14747	11.2867	4.33961	0	3.30631	9.3728	2.74932	13.9535	11.0149	5.41581	9.97674	6.69049	10.9275	14.077	10.498	6.58359	7.34045	5.83486
957	14.3516	0.0167065	6.90922	3.55667	4.93016	2.3121	1.84718	5.73054	15.357	11.821	14.4742	7.10973	10.3675	2.39929	9.07485	15.6782	8.6492	7.42758	0.0306709	6.01594	17.105	1.51651	10.5457	6.2431	10.815	6.57459	10.9597	13.6543	8.59397	3.9763	2.75655	6.90038	10.5416	9.51407	17.9626	9.25222	14.7235	6.47214	7.32963	6.81642	16.1117	1.7884	6.78917	9.96957	4.18709	10.5788	13.0831	14.2309	16.6867
958	10.783	8.8092	16.9375	10.9106	11.6048	4.93427	9.26299	17.1045	4.32743	9.64867	3.58907	14.5473	4.97983	11.3486	12.6365	4.62932	3.55348	7.63253	7.58432	6.44081	5.34948	14.3123	9.39221	6.69307	8.47604	2.17992	3.40421	8.94893	18.8366	4.27434	20.4176	8.9726	13.5982	5.19301	11.5268	12.7436	8.68703	22.488	16.0005	4.53302	8.11705	12.5195	7.38388	3.01845	4.80909	5.70094	14.6599	5.88201	7.3016
959	8.58851	12.3182	8.25959	6.06329	11.0779	20.5158	7.55792	11.3829	15.5744	9.84056	11.1915	7.73295	13.5039	3.48821	0	14.062	14.7798	8.70573	11.9086	12.68	14.8645	9.81287	9.2631	13.5991	14.6351	26.4713	16.3614	4.42952	3.6297	12.4867	11.8543	7.93338	8.4571	10.46	0.0104258	10.0494	13.7676	7.83801	1.55719	14.5523	7.41301	8.0109	12.257	15.2289	11.2417	1.17267	1.14821	1.68725	6.24606
960	12.4272	15.6298	10.12	5.60245	3.69842	9.63447	5.94563	4.50423	4.99712	8.14921	7.41264	10.9819	12.5929	15.8607	8.31037	10.8363	3.13692	14.5365	6.64184	2.10678	9.30272	8.18059	5.36803	6.3381	10.9377	2.47033	6.10281	7.28567	7.54017	12.31	8.10476	10.4834	5.20375	15.0898	4.84059	14.3819	5.00584	5.55606	7.10536	3.72692	7.85635	3.88112	7.65539	4.09047	5.02817	7.46399	6.4224	11.6518	11.4078
961	7.24448	3.53421	1.93684	17.402	8.36725	4.77922	3.59368	4.32512	12.7935	5.42275	6.26666	4.68416	7.9194	9.85325	5.54909	0	8.51912	9.92197	1.71737	7.80556	7.02676	6.39606	7.59941	4.60259	6.71507	4.16669	7.7776	11.4287	5.5771	0	8.77791	9.35086	8.75901	6.04973	12.5367	4.47189	8.33484	6.82558	10.8415	18.3066	12.2391	5.40188	8.00926	4.93941	13.8058	5.1198	16.5671	0.0856	6.56752
962	8.13611	12.1024	9.6443	7.74799	5.84533	6.17875	4.99407	8.58794	0	9.13983	12.8184	7.44216	8.82168	1.36319	11.0721	24.7802	4.70621	3.93228	4.6285	11.1151	7.71554	6.6843	9.0733	7.12025	11.5239	7.24103	12.7941	14.1675	5.13184	19.2456	2.06012	9.97767	8.93704	10.2478	8.02881	8.75407	7.35755	3.75359	7.77075	14.552	3.60729	4.86727	6.2034	4.31241	5.07798	18.3116	5.65458	8.36263	4.59874
963	22.6586	6.34215	7.27702	6.71762	8.31531	3.4304	5.6262	6.16699	7.91211	5.90342	4.42253	8.24843	9.10681	5.50237	3.94498	8.1024	11.5425	10.0136	6.6072	4.80804	4.95872	8.28784	5.9719	8.85706	2.08171	2.85632	5.74914	7.77933	4.07761	4.47598	15.221	8.32043	9.64848	1.61625	8.18231	6.20433	4.94772	7.11269	9.45438	6.68637	4.79662	7.6586	10.6843	10.8697	9.36969	0	12.3579	16.0038	4.23254
964	0.0220595	2.47169	2.31343	8.65513	6.81219	10.7602	10.2126	21.7454	20.888	12.8605	11.0513	3.18669	5.31408	14.7968	8.76847	12.2571	15.7061	4.03376	15.9161	4.42179	7.68289	14.6355	2.81267	5.86382	7.32233	11.137	14.8389	8.32476	9.52835	3.70825	11.3449	16.021	13.027	13.5797	4.60691	9.42527	12.0963	9.98441	10.6522	7.24906	9.30812	15.0951	8.57269	8.07776	7.76795	4.1476	10.7941	0.0407567	1.85092
965	27.3075	28.8719	20.5909	17.1258	7.51939	10.8782	8.89636	16.7026	24.9263	9.63286	10.3606	21.2474	19.4783	6.48057	12.4375	12.0286	12.5167	13.0591	10.1185	20.8817	9.36571	12.8948	20.1319	14.2219	7.12276	8.87185	13.7795	14.7323	8.86343	13.2618	16.6457	14.0102	12.1326	20.4443	24.1023	24.6143	10.8736	15.014	13.006	12.1948	14.1087	11.4486	19.4974	20.4021	21.5489	25.5976	11.0817	40.0938	19.5862
966	9.0737	7.17082	8.19158	9.05158	10.3596	4.00499	11.9573	20.1271	7.44437	1.11684	7.91613	14.1296	12.7783	15.3351	6.9483	9.04501	11.0395	8.22442	5.77696	4.1028	6.67343	5.80772	10.6851	16.3734	9.36801	6.76706	10.7733	13.761	10.1221	13.6531	5.96927	7.96568	5.5174	8.68436	14.8134	7.42482	7.59883	8.74607	9.37867	1.33031	11.0655	7.35482	15.8197	8.74505	17.5163	9.40934	14.6235	9.79082	8.4415
967	6.32837	8.74986	6.09153	9.05929	12.6944	7.366	7.90748	4.9527	17.6425	6.21727	8.78378	10.3488	11.1716	15.7843	3.21336	8.01204	22.11	16.3906	7.46163	6.48469	15.7343	22.763	7.30491	19.9492	9.52182	9.89799	9.55518	5.18071	5.34655	7.03941	7.75073	12.8005	11.9698	11.8188	0	7.55018	8.33979	4.60627	16.9245	20.5256	7.69741	8.45439	7.56188	25.1817	6.97894	21.2092	10.0963	2.24863	0.776217
968	6.80193	3.9275	2.83139	10.7045	6.52921	13.4908	11.2955	4.11695	3.34982	8.58117	8.02154	13.8489	12.8169	7.88373	3.23514	10.0366	6.18504	15.1772	7.94371	8.68954	5.62762	7.92801	8.10198	6.49572	2.73581	8.4021	8.2215	7.89948	13.2427	13.2268	9.4926	8.19652	12.1794	10.2991	22.8889	7.73075	8.90963	10.9446	3.51879	10.4183	29.321	3.81249	0.0565682	0	12.803	1.16343	12.4024	8.53852	8.7184
969	0	11.1996	31.003	7.93374	29.8589	29.4769	29.5712	8.77106	0.046283	32.9761	22.9464	5.8819	0	7.14001	36.5206	4.90177	4.53794	4.7105	33.1883	29.584	25.9123	6.42208	22.9507	10.178	32.671	38.1897	10.4079	9.44047	30.5702	13.079	14.633	2.87378	12.6255	2.17021	0	9.44249	26.5359	27.4567	11.3478	5.01012	0	32.0257	15.9394	13.3814	0.103276	7.57747	0	3.18364	33.8201
970	36.4507	22.4179	0	21.3948	11.8167	0.405653	17.9851	28.5223	26.0271	14.3885	0	23.2447	24.1203	25.0605	16.8022	24.662	20.7129	28.3012	13.7327	11.2774	0.00303178	18.0127	16.092	35.0903	11.541	0	24.1185	38.4074	17.5569	22.0148	10.7691	33.4452	27.9806	42.1527	42.9358	26.7209	2.24991	0	16.3954	22.6945	25.2096	0	29.9774	27.985	29.5802	30.1522	24.4383	26.3268	0
971	7.29264	17.2461	28.6337	20.8353	12.6694	17.6127	13.1519	16.5498	15.5582	7.78598	22.7972	12.6024	20.5214	27.8339	13.1743	20.3078	18.255	10.4497	12.6137	12.9967	28.3959	22.6133	7.1112	5.3055	15.7428	34.959	24.1839	9.61482	17.8548	27.1102	0	18.6797	20.4789	5.04983	7.47102	18.7773	24.9256	33.5273	18.9856	18.0679	24.6313	21.9475	20.5719	18.2803	15.6517	11.2293	11.5364	13.3236	35.8038
972	6.64487	15.6662	13.3467	15.2154	6.57017	23.1552	7.17331	9.32635	11.9494	19.9162	13.0057	18.5553	0	0.00118338	9.89996	9.03847	11.1031	8.71371	6.66755	13.2061	11.6271	13.7371	8.08212	8.51921	7.84721	7.96889	9.89341	6.48234	10.3848	9.61674	11.5746	5.49165	5.75435	9.7814	7.41792	6.19363	7.0857	0	14.2526	16.5123	12.5094	15.5052	2.63547	8.0376	6.43486	12.1629	7.89184	8.08905	10.4511
973	7.78644	5.6783	10.3916	6.98355	7.1356	9.81339	6.55479	9.25748	4.67758	9.15264	7.84914	12.3828	15.642	12.1018	7.15092	10.7464	9.56387	10.0477	11.1152	12.1688	10.7133	3.78404	16.1848	7.36049	10.3287	7.22164	8.26743	3.88255	12.456	1.70318	5.16422	6.707	7.07565	4.60728	6.43856	13.1051	15.0475	18.3386	7.23655	2.35307	10.9621	9.07901	4.76521	5.94172	5.78055	6.41358	13.304	9.44876	11.76
974	8.88622	9.63291	5.16029	6.76498	19.1724	8.44824	11.2621	7.19871	5.9181	5.9801	16.6721	7.74383	0.111033	6.59737	6.93928	4.48084	11.1322	5.29981	11.9378	9.11256	11.1486	2.63835	5.45929	10.2014	7.56324	7.48368	4.20779	3.62304	8.197	7.53103	18.7229	11.5726	9.00132	5.14707	7.47551	8.36431	8.06723	4.49577	15.0183	9.14102	5.79074	8.18939	5.25131	7.92423	11.5671	6.07027	7.3755	4.99686	8.2418
975	6.779	4.71836	12.7325	2.54849	10.2264	8.57491	7.49739	3.75129	8.46901	4.70805	7.39712	3.18834	11.1673	0.381573	9.44833	5.30678	8.54596	7.82564	3.43672	13.4695	7.82783	9.80663	16.5947	8.38202	21.3296	6.82464	5.65768	4.36159	6.69691	8.10321	10.3956	5.00333	7.42904	7.39518	7.65441	1.12064	8.11119	7.32484	7.46538	5.20037	5.54729	7.54028	8.49655	8.1655	5.07046	5.59379	5.86276	6.22837	5.69615
976	10.7022	3.70073	10.2977	5.57011	7.75942	5.97213	10.3091	5.52294	4.14927	5.91198	0	5.51385	10.9132	9.49948	10.3067	8.14925	5.70447	5.87522	8.46868	6.8694	7.31835	14.7512	5.99676	3.99991	1.30347	7.60028	4.52886	3.90868	4.7773	3.16626	13.7861	2.95279	6.97554	7.789	5.22106	6.0421	3.71005	0.0646941	6.22839	5.4918	0.681911	3.93033	6.11449	7.13484	4.60672	8.58229	8.33285	8.45506	5.94588
977	7.14137	5.18383	4.28468	5.4457	7.22018	10.1284	1.66183	8.47344	9.50999	18.9222	17.2179	6.20619	5.92291	7.78625	13.2566	2.53246	4.85672	10.03	11.6283	4.4643	5.28578	6.42916	6.35461	6.09513	6.39246	13.7427	5.1205	13.6695	7.30172	5.96181	1.94265	3.5026	0.267212	6.58543	5.49292	9.24323	15.6001	14.5127	9.37273	15.1238	5.98743	20.3783	5.62692	1.34962	7.61785	9.01993	7.07959	10.0594	4.86131
978	0	9.7162	6.16284	5.22311	7.58526	7.96263	11.495	4.30135	5.92855	10.0059	0.573596	7.69739	3.28245	5.82762	8.52262	7.18453	4.43477	7.61572	11.7222	6.69255	9.51085	0.39557	12.1454	7.7594	8.91361	5.86331	5.91287	8.07198	4.64891	12.3134	9.56212	6.03332	9.69792	3.65226	6.00954	1.52349	9.53076	12.1639	4.57819	5.41515	5.05532	7.1671	5.55538	6.46614	5.88758	3.56394	9.2566	6.22271	9.23787
979	8.31659	6.03948	8.9899	10.0186	9.84435	7.92671	12.9094	7.09635	7.81283	3.22846	14.4872	2.86521	8.31943	4.91041	4.4991	7.59146	5.69102	5.84128	8.67726	9.74274	8.16928	7.83192	5.97915	7.28674	9.03788	8.33583	8.10905	7.97813	10.1257	2.47945	18.0827	6.61186	5.33945	7.83982	3.88321	8.90933	5.67187	9.5722	0.466806	0	3.62495	6.26289	11.0053	8.7151	7.80293	7.21174	4.92208	6.84932	8.00201
980	11.5708	13.4846	6.87005	6.55751	10.7193	15.8038	10.5794	6.47693	10.6086	9.9739	7.525	6.16727	4.38222	13.8312	8.88322	7.99116	14.2956	11.8488	8.06387	9.08241	5.11156	11.3994	14.1971	10.2577	7.32104	11.2137	8.32904	0	11.3832	3.67444	11.7391	13.7775	6.78767	11.5764	5.9251	0	9.20356	9.388	6.13086	8.79171	9.78734	13.154	0.0211793	4.95666	11.739	11.752	5.88598	15.6365	10.8969
981	9.82755	7.94372	14.8942	12.0524	8.32273	10.6266	3.501	11.7779	16.2976	12.7408	10.5025	8.39508	15.6622	14.0393	12.5035	12.3519	15.8819	6.0272	12.2664	11.3471	13.9198	12.8066	13.3537	6.78277	7.61199	10.0923	15.4153	15.7034	8.07941	10.3577	8.86978	11.5084	16.0073	12.3047	6.90268	25.894	12.0277	11.7016	14.1852	5.81854	6.45183	12.3049	15.8307	10.7474	1.6617	5.23952	14.6815	6.74921	12.4167
982	5.09295	0.463357	9.23122	5.68008	9.94065	8.08941	11.7911	13.5156	1.11741	7.54526	3.27223	11.1073	7.65458	9.37943	5.64519	4.81405	4.66036	5.55115	8.70368	6.8631	8.83137	13.0457	8.69848	6.29059	20.0287	15.4076	1.23954	8.89408	0.457627	12.7579	7.71291	7.94962	10.8328	8.41393	16.2918	12.8884	9.02763	9.76575	9.72572	4.52828	11.5835	14.4351	5.13049	4.25136	11.7809	7.79922	6.31327	3.45052	9.5801
983	17.6421	15.031	7.01447	9.4594	10.2056	9.21955	8.25002	12.9574	10.596	6.16093	11.5051	9.88488	12.7915	8.02672	7.39986	19.0915	8.57081	6.78294	9.68277	9.15508	12.9522	12.6115	8.22083	12.8125	6.68175	10.338	9.56735	7.45233	14.5856	8.91746	4.55748	8.03019	9.99303	8.19541	18.1288	7.69308	8.99452	12.7932	9.31521	14.1975	18.6738	11.2329	9.03633	8.34547	9.35372	14.2708	17.3938	15.2465	5.15108
984	12.3929	7.47826	8.41331	17.1582	18.2124	13.0151	20.67	12.1772	20.6857	7.95779	9.60041	13.5716	8.81465	14.2473	12.4039	11.0489	19.5478	12.2152	10.2209	15.4624	19.5862	13.9395	9.33858	18.4921	20.0593	10.6348	19.9823	18.1256	13.3322	22.4679	14.3666	11.8632	15.8431	10.1709	14.1132	9.84772	18.7126	6.432	14.8393	14.7059	9.21964	9.89299	24.6263	26.5993	21.1854	14.1095	14.9662	10.823	14.6986
985	11.3796	16.9568	21.7431	14.2708	8.39777	12.2789	13.0579	14.8581	13.0546	11.5324	20.0171	12.7175	16.4213	13.1414	7.77466	10.1442	6.70664	4.74714	13.2235	13.185	3.60841	9.30526	14.9908	8.3772	9.3486	5.87749	16.4645	10.1039	9.75015	7.79999	6.65588	10.6666	7.40516	18.7491	6.04385	9.45252	0	6.99084	9.53778	11.6526	11.3305	9.85073	9.74831	8.70905	11.8298	14.6309	0.0329201	11.9187	8.47671
986	0	13.4715	8.16195	9.14541	5.40784	7.26346	9.22589	10.6615	8.48967	18.4524	12.7713	9.02066	12.5097	6.94852	15.8084	15.2598	11.213	24.634	7.37262	13.7099	10.1787	7.99224	10.6472	0.65936	10.9387	6.89343	8.51756	6.02353	11.4481	13.2198	10.7181	12.603	7.44864	12.973	8.80366	8.88245	17.8397	24.0017	18.3999	11.1669	8.63036	13.3837	11.101	18.3167	4.56959	0	8.91661	10.6359	8.51973
987	15.4473	12.3694	11.392	9.08304	5.86356	4.58823	4.10883	4.40512	8.24617	10.1092	9.0418	3.31557	3.52716	9.22676	15.5464	3.42762	6.95279	4.1151	8.15119	0	7.79142	7.93784	3.95187	19.6482	5.69986	16.616	6.91258	9.95869	11.6155	7.05743	9.27229	7.7952	7.65472	6.03337	6.38847	9.48131	3.42654	5.95066	9.03547	5.65917	6.87911	8.24807	10.2216	7.05129	12.3161	17.6965	16.6688	7.84505	10.8766
988	7.37266	0	12.0549	10.1616	16.5491	11.3316	16.2952	5.97927	8.66405	9.09654	5.81521	18.2753	16.6518	4.73501	7.8671	3.52509	6.09172	10.4029	13.9379	10.0022	8.65634	5.44039	10.2504	12.2629	6.56081	7.22845	5.63246	10.7166	12.7829	5.12252	26.1079	8.59091	12.1829	6.37866	8.60292	10.5699	9.39333	10.5915	5.11888	11.5863	10.6736	7.4976	5.57341	6.16929	9.20918	12.4779	3.37188	6.20301	0.583408
989	9.27413	12.8013	0.224683	6.4316	6.38107	7.78341	2.52065	7.19112	2.24019	6.43076	9.94932	7.54484	1.58482	6.42444	6.16772	12.3458	6.0794	13.6756	8.37715	11.1927	9.36398	5.52159	6.35098	4.41673	5.7493	5.6983	7.93945	13.0218	6.56538	8.62484	0	7.21527	5.8447	5.2046	8.79949	5.2906	11.3744	2.38473	3.7116	11.8931	6.77028	0	8.71079	4.85351	6.35466	2.0236	11.769	11.4916	18.8002
990	10.4633	15.8482	13.4983	6.46926	8.21591	6.27698	9.67298	10.8987	9.10437	7.04357	9.37475	7.03313	8.91722	2.91585	8.10911	9.23353	12.5473	8.09676	9.27595	9.35581	12.9479	4.37001	8.70883	7.2859	6.4335	5.65651	8.77112	19.5726	6.29223	15.4591	6.0609	0	8.03508	12.2373	7.58665	8.7441	10.6706	3.28903	9.77695	9.37728	8.29142	8.46807	11.8293	8.22825	8.28343	10.2663	10.9525	14.4296	0
991	17.7997	18.0835	13.8034	12.0034	10.4967	15.3982	12.2607	8.74426	11.2233	7.48436	7.2422	11.9102	7.90753	3.60262	19.8279	1.51811	12.6132	11.5985	10.9905	7.0195	8.68405	17.015	12.8839	1.33835	7.37971	5.06065	4.53348	0.662368	4.8098	5.20015	7.78636	18.1179	4.46858	8.06716	12.026	9.88474	7.41795	11.2085	6.66629	12.7249	4.69783	5.40243	3.55835	7.88154	6.59885	13.2385	10.3332	5.80321	9.9217
992	0.475092	0.0230316	13.6833	0	14.932	0.0120286	4.91194	13.1214	4.34207	13.3702	11.9484	8.40696	0	7.10676	0	8.50203	0.258117	7.17187	7.19668	0	3.72771	0.622833	5.79527	8.47331	9.78034	10.0524	7.76488	8.1955	7.89537	9.68839	5.0464	0.316944	22.4981	8.7243	6.5521	7.83109	10.3415	0.00489614	4.94952	5.07191	11.8909	11.9809	4.59332	6.30804	17.3788	0.479727	18.5123	4.74389	9.66769
993	18.3907	13.3526	9.55781	24.8503	9.31805	15.5411	15.6407	14.7168	14.4214	7.6862	9.533	14.9835	20.368	21.5363	17.0773	19.7217	21.4374	13.9988	10.0869	20.8765	11.2768	18.0283	14.4822	19.6424	19.9425	14.9672	17.265	17.9185	16.8021	10.0311	16.1151	16.5424	8.01407	13.5713	14.9301	19.2974	14.4443	18.0408	18.3282	16.7072	14.7713	24.8086	21.1088	23.8271	16.8356	14.2916	7.74988	12.4477	21.8743
994	7.02529	7.51241	5.26033	12.0464	5.69792	19.2424	8.25148	0.809721	16.7014	7.82278	12.5173	5.24938	18.127	15.5436	8.95233	10.9277	9.65929	11.8393	14.0037	9.30966	11.3713	20.4627	11.8469	6.67522	9.64548	7.24838	10.8272	11.1947	11.7111	4.41627	11.8391	12.9893	10.1317	9.21781	13.5424	6.12981	9.69494	15.1777	17.4252	4.96316	12.6766	9.51451	6.01178	9.99022	8.48494	17.5871	0.712027	9.50422	7.14588
995	4.70973	14.5197	11.1968	10.4314	8.03792	6.33327	8.92794	18.6687	13.6798	17.2775	14.122	9.54554	6.38127	0.231845	6.51721	8.63374	11.6283	11.3166	3.76708	10.9554	8.05184	4.88675	9.46438	8.97839	8.48755	7.71006	8.84231	8.35313	9.76334	6.87184	4.64187	15.7869	12.5467	10.9694	3.23554	5.80091	12.6003	7.79803	3.59237	7.93189	9.89641	12.7917	14.594	10.2803	9.01797	0	12.9551	6.76797	16.5198
996	5.43156	8.70593	4.9742	10.5213	15.5199	15.0089	22.0376	7.58853	12.4033	11.7172	0.0974731	17.1564	10.212	16.6446	12.8345	1.45913	5.78238	8.88089	15.0829	11.2221	15.4102	12.5368	10.0799	12.7459	15.8496	23.8201	16.3141	8.08508	9.71385	20.642	8.7621	8.26698	4.92626	7.87156	6.69342	20.1833	7.50198	8.29935	6.49619	17.1033	13.6852	6.32745	7.18308	10.2416	7.96739	14.9421	8.74956	12.4876	10.1958
997	8.50352	5.32998	7.79968	9.68517	6.91885	7.07864	1.55357	7.65357	0.0615511	5.49804	15.2545	11.3582	0.335039	14.4118	13.08	11.7142	13.2115	7.45501	7.9234	11.8528	4.43771	6.69642	10.7407	11.0387	7.3241	9.62006	7.492	6.38678	19.4731	16.8249	15.7518	6.17334	9.30896	8.50791	14.7589	2.80359	7.19982	9.09867	11.8969	9.26837	6.98142	9.04559	10.936	7.11308	11.3343	8.70371	15.0336	12.3512	9.83333
998	11.5932	16.6247	2.37298	0	13.0297	2.83007	6.63438	12.2479	18.033	9.72797	3.03992	7.66069	20.6704	8.20522	6.90974	17.6589	7.36001	7.43055	10.6867	12.4039	13.7367	10.998	7.95496	10.8541	8.91393	8.01818	6.63307	8.43216	6.25704	7.55245	17.987	11.0359	4.96954	12.0178	10.8371	10.5176	13.4136	12.8085	8.68454	6.55971	10.073	4.82338	6.64673	4.87268	5.88943	18.117	8.19098	5.24711	11.1096
999	15.6079	0	17.8532	13.9928	7.83308	12.2784	10.1087	5.55037	0.0299494	12.3721	16.8704	6.69608	7.08156	9.8014	6.69195	10.6309	5.50249	12.2117	10.9861	7.00439	10.3557	4.38317	8.04294	12.9677	6.24329	7.84634	11.5567	11.1992	7.28202	3.3138	6.00933	10.7703	15.1009	8.81554	9.83785	8.80743	6.71504	14.2745	12.1838	10.2923	7.03589	6.83744	13.5387	11.2571	8.20928	2.37386	6.8108	16.2175	3.73182
1000	8.39891	8.156	6.50741	9.97351	6.62284	12.2263	5.15066	2.73266	8.95717	6.93739	7.18071	5.66474	8.77738	8.15596	16.9006	4.35859	11.2644	5.3723	8.25086	10.6791	6.12144	10.9627	5.83444	3.95204	7.05723	6.7192	5.631	5.7264	7.04961	6.25773	8.71589	4.6068	8.4491	7.56684	6.58487	5.71874	6.6021	7.19057	4.776	13.6869	4.52319	6.15089	3.23225	6.64974	4.26493	8.84299	3.62932	4.44363	8.14779
1001	6.80823	10.0954	3.06517	6.12518	7.67936	4.43084	4.80035	7.26968	6.46452	6.24939	3.73417	2.91371	5.39813	14.2515	5.25515	9.15408	6.85114	5.08711	6.15183	5.74564	2.23541	11.034	7.57411	9.09716	6.01334	3.79416	11.6052	6.77534	6.61359	5.84001	10.8476	5.5255	3.64797	8.54012	7.5073	8.44125	5.06883	0.0153814	9.61199	3.75021	3.82566	9.93266	2.86092	0.0239019	2.44025	9.69112	3.96038	4.06118	8.12578
1002	5.28632	9.50146	4.41648	6.77871	6.04278	8.64774	7.22	7.34964	6.13671	7.13467	11.8242	14.6622	10.9143	7.78768	2.95124	5.09918	8.39954	4.91997	7.77178	3.19693	9.77508	6.20436	6.42611	4.44346	6.74563	6.77351	9.82905	6.52343	5.76732	7.67025	6.83983	15.8992	7.54176	6.88833	0.117111	10.2284	9.13776	10.8825	6.81519	11.1212	13.6517	3.13483	5.80374	6.14716	8.56879	5.63042	5.95306	4.64021	12.6169
1003	9.82086	8.14289	14.2765	7.49463	10.2232	1.14394	7.39263	6.7927	9.96267	10.6575	3.13873	7.55688	7.24383	5.18783	9.27255	12.8655	9.47874	13.7728	9.57427	2.7307	15.666	6.48112	15.5864	9.90032	7.67951	7.00838	6.3562	9.29181	3.74917	4.71757	12.2383	5.73215	11.9464	7.60115	9.40026	10.8877	9.68845	8.43096	5.39183	9.5437	6.79597	10.5224	10.825	12.6638	11.2458	6.38419	10.3473	17.4897	3.23163
1004	22.8204	24.5424	24.3537	22.0355	23.1136	12.5481	23.823	28.2197	25.6178	20.9859	23.3637	21.6906	21.7085	24.0171	20.766	22.7207	15.9415	18.9387	17.2735	25.9072	23.5985	18.7385	21.6909	28.8107	29.6496	22.5259	32.4464	25.2305	27.3828	26.3702	17.7486	23.7784	20.8244	27.7774	26.8399	25.2008	16.6708	23.0461	24.7067	20.0887	19.3425	26.0494	29.4526	31.1641	30.9371	24.5868	28.015	19.2717	26.7203
1005	8.80515	12.2017	14.433	14.02	18.9331	29.9633	16.8229	16.7742	16.9204	10.8962	17.1938	16.8558	8.42626	9.85522	15.259	11.0698	18.6251	18.0558	15.1969	14.6518	12.1688	11.8332	12.4304	15.5813	13.9691	19.9307	15.0284	14.358	13.9785	10.3834	7.96717	10.604	10.7014	13.5102	17.9556	9.71749	9.14212	14.3344	14.0382	13.161	6.11639	18.0607	13.6598	14.656	18.2113	11.7057	15.6989	5.72637	13.8598
1006	15.9917	8.84805	11.3389	12.3835	8.75667	6.45205	10.4764	12.6561	8.31111	10.1762	9.28897	9.55097	13.4592	16.1588	6.69502	7.31764	7.02858	8.41207	5.80325	8.96214	10.1863	5.30245	9.65684	5.16423	9.15513	15.0747	3.86999	11.5229	10.4372	8.63008	6.16642	7.0789	5.61272	9.43731	7.5617	9.21725	12.3746	11.6907	8.34643	6.0477	11.2563	1.19963	9.5622	9.29188	6.1504	2.22329	11.6969	18.5031	9.11467
1007	10.7113	4.3429	6.59481	6.98225	3.84783	8.5056	13.8119	0	6.39666	18.7195	4.77217	8.15032	15.126	7.10723	7.85932	6.18284	7.49962	0.0337769	9.63979	7.4672	9.8351	4.35628	10.9463	6.28697	7.76212	13.5262	4.84552	6.05869	7.31055	10.3854	6.00855	15.8786	7.73384	5.65901	13.1113	0.29651	16.8182	4.88802	12.6608	8.83029	6.81374	11.1299	17.2052	8.68391	4.62452	10.9792	0.52214	10.0826	4.76034
1008	0.112412	5.88899	4.47392	8.45659	6.69792	7.3011	3.8446	9.34207	5.64005	0	7.50122	9.02197	4.39515	6.13354	2.47059	15.0623	7.12231	11.5277	5.42261	8.57687	4.01932	12.0981	6.00221	10.9705	7.09563	4.64729	3.85023	6.65159	15.549	17.3609	14.4306	6.22373	16.9959	5.41578	6.38243	12.788	12.298	10.7414	4.27293	8.63675	20.9753	8.51571	3.45605	4.39156	10.9217	14.9016	14.3897	9.49404	13.4228
1009	11.2447	8.28015	10.5401	5.75024	8.08268	8.78098	6.65766	8.86324	5.59294	8.24326	12.0024	3.93272	4.5512	1.34512	12.5706	6.16943	7.78911	13.8799	14.9153	12.0824	6.39409	12.9893	3.85238	5.79337	4.87278	0	6.53803	7.86132	2.16224	2.38438	9.03706	4.67263	6.54651	7.60387	4.53956	7.50381	2.19916	8.77991	9.37996	5.13354	6.69928	5.30389	3.94219	6.32794	2.63519	5.05464	5.78723	6.28746	0
1010	15.3888	14.1901	10.8511	7.73707	8.84569	14.9668	16.1703	2.8073	11.2886	17.5197	13.4616	13.606	16.7057	18.9215	10.1927	2.46785	12.4634	10.5683	9.91485	9.09735	12.6759	8.69875	20.6058	12.3853	17.8792	13.2909	7.80303	10.2798	12.0179	10.448	16.2643	8.22596	10.3238	11.9004	16.3534	6.99486	12.9009	0	12.6617	8.59833	12.6019	5.581	12.9529	16.0461	24.0821	15.8946	6.01628	8.56752	13.0831
1011	7.50626	9.91483	10.2486	17.6518	10.662	9.09463	11.8506	22.0833	9.81885	4.34815	6.19725	12.8171	19.0038	8.36359	12.6517	7.47921	10.6305	12.5375	9.75975	7.85914	15.0586	10.4213	7.27574	10.3421	9.63302	7.22897	11.4325	7.59904	13.9695	8.71602	1.86845	11.4156	6.33714	8.58438	11.4371	15.0447	15.7845	19.1884	5.39501	3.0363	13.2921	9.15807	12.8364	18.8104	0.0154943	23.9561	9.43845	20.1948	14.8222
1012	17.996	6.94443	12.2271	8.69737	6.25271	9.03652	2.42114	7.79132	12.8906	10.888	8.41953	6.32019	5.68157	14.0795	13.7438	9.3091	4.22057	5.23983	12.2285	14.9905	6.15553	18.8333	4.93888	11.2752	7.07181	8.52235	6.64548	16.562	6.86262	12.2012	3.01578	14.9894	9.31582	8.17435	4.59011	13.4593	0.302244	10.2112	9.48066	6.83276	8.31629	5.63085	16.2104	3.22709	5.49769	0.181483	7.14396	7.68926	10.2582
1013	3.37619	6.86604	9.88243	5.33243	11.2645	5.066	9.92907	8.00558	3.60887	12.5478	8.35578	10.5987	6.60279	4.31761	15.9067	7.42285	12.937	9.90843	7.95352	13.0639	12.3426	10.5164	8.52107	16.4715	6.14136	9.42634	5.73111	8.82449	9.08167	7.15713	10.7455	6.91911	8.22151	14.9977	7.13747	3.70647	6.27038	5.20481	8.4148	13.5057	7.85493	10.8428	4.19787	7.38671	7.3404	23.1574	6.86516	2.45116	10.5686
1014	11.0288	5.12782	5.86842	9.35969	10.1211	23.8375	14.81	6.43656	5.5422	11.7526	8.13992	6.40562	4.00372	18.0884	9.39524	11.8746	14.0025	5.4891	12.0989	7.81465	6.92935	9.1665	12.6493	7.11299	4.4983	7.99974	9.34658	2.63483	8.44756	2.89216	12.6085	7.27318	10.0616	0.903827	7.32173	6.3789	13.3015	6.88919	13.0994	15.6963	2.8064	7.76521	3.31521	11.0403	12.4613	3.91455	8.56444	7.63049	3.83713
1015	11.6733	11.3416	5.67436	17.4778	15.2525	0.290362	9.22441	12.0768	14.357	8.38995	6.99473	9.03514	19.5641	4.71456	8.14552	15.6042	8.86643	6.48237	4.72753	4.81805	8.51915	10.4278	8.55875	6.8235	21.2127	12.2912	15.1216	12.3975	9.50201	17.2551	11.904	9.83396	16.9889	10.561	13.913	13.7487	10.9464	14.4777	10.4133	21.4073	12.5139	20.0417	9.26514	8.79446	7.06625	2.09293	18.7964	11.7721	7.04974
1016	7.34281	10.1476	9.05566	11.0913	8.96667	14.1825	7.57569	12.5875	11.7012	5.9703	11.3726	7.24372	5.27126	13.7805	3.64814	7.83556	14.9582	12.7775	14.6902	4.09544	7.50885	6.37841	5.99218	3.86274	4.69029	15.0519	10.7118	18.7466	9.45725	12.7925	12.9924	11.4959	5.49725	20.5068	15.5936	6.88264	10.4404	18.0568	7.97387	5.7302	9.40002	7.11771	11.0281	8.44646	11.232	6.18695	12.333	16.1194	15.0169
1017	9.01278	13.2526	11.9717	3.60971	7.74492	9.25023	5.39372	7.75238	13.8624	3.04853	9.01247	6.79158	7.45243	0	8.51422	5.26536	0.058341	13.9623	9.90335	17.1709	9.94076	4.46667	14.2766	9.80532	11.6462	6.61126	7.82986	12.2541	14.4571	7.40457	3.06058	8.29446	16.3851	3.45716	2.78075	18.327	10.6291	16.9629	5.101	10.621	9.97097	14.2322	11.8697	14.7905	19.363	12.5322	19.0615	6.18862	8.46727
1018	9.42456	12.915	23.072	11.4351	12.8699	7.71301	9.3305	8.35788	5.46045	18.0922	22.1584	16.376	4.53775	17.7343	7.45038	19.5294	12.4304	11.0448	11.1264	0.000914489	12.9086	12.7466	11.4621	8.73361	9.17841	10.8923	12.797	1.50296	7.37976	11.4889	23.2326	17.8323	6.55371	10.9002	11.3778	8.78333	9.08341	0	13.3544	8.75929	13.9697	11.24	7.25529	0.0107408	6.34175	2.49502	8.75589	10.3666	8.83065
1019	7.2505	9.29999	1.14865	7.60772	8.01998	6.56233	13.2946	12.1014	11.4699	7.44276	5.88762	10.8059	11.1769	0	10.3517	13.212	9.43267	11.9898	7.5971	21.0892	7.96066	8.34431	5.7194	13.1878	8.04869	8.68496	12.581	9.19874	8.82463	9.64442	4.30796	3.72011	10.3152	10.0142	9.49503	6.67415	10.3412	9.00901	14.1058	5.81283	9.27377	8.39043	11.069	11.4472	6.60011	9.58868	3.0249	9.02014	8.06623
1020	14.8174	0.130514	6.21781	16.2042	5.1314	7.30784	9.96389	5.18239	12.835	16.7536	15.4849	11.7168	2.53537	6.16842	16.3909	9.92179	4.07132	11.5835	13.1585	18.5748	9.48093	7.23186	16.5585	4.11648	17.8866	13.4964	8.78928	10.6706	17.1358	6.31454	15.8482	8.76789	10.7234	9.18782	10.3033	9.11332	10.9171	9.22956	9.28983	6.96247	7.49073	14.2065	6.02997	14.2296	8.93558	13.502	10.4757	10.9175	5.78812
1021	8.2983	20.8181	16.359	6.16469	10.4845	14.3746	5.87392	5.64427	5.00408	10.6377	1.12998	10.6724	8.99411	16.7071	7.68329	5.31498	21.1479	6.88075	9.94436	6.86496	8.10368	8.16721	7.84475	6.55475	6.91594	8.42847	1.01946	8.29074	6.20558	6.18372	6.33067	9.12786	11.3595	13.5019	10.2231	15.9685	8.85878	27.6528	9.87324	5.14125	4.94824	0	8.76896	7.41158	13.273	5.73229	5.16888	10.2294	7.26696
1022	7.65686	9.43747	9.73037	14.6323	18.5148	0.386659	17.1981	6.90443	12.4231	12.5795	12.3472	8.82545	15.8383	10.6159	15.0265	13.9978	14.0841	13.2236	7.59575	11.8218	11.5638	18.3924	10.7534	19.4877	6.27628	22.0825	16.2017	12.4634	15.2039	14.9865	7.7626	28.2347	16.3393	15.5767	7.76159	6.36828	9.81632	0	12.2697	15.6952	14.9901	25.1881	2.94294	8.65349	18.5	7.77489	27.6991	16.5253	12.0602
1023	11.1958	18.1077	17.9767	1.77527	16.2068	31.3096	10.602	11.6438	9.34929	7.4738	14.5192	5.02959	26.6319	9.71724	9.18051	11.9984	5.82498	7.61551	7.31341	7.73741	0.628483	5.28771	11.171	12.103	7.9482	12.4744	17.4273	8.33756	5.47987	0	7.76822	0.0115083	14.5518	10.2281	14.2418	10.8992	16.0164	14.5124	7.68267	14.8325	10.3453	2.8264	17.0783	14.8648	6.19928	11.2434	4.76796	7.39786	22.1024
1024	15.7887	12.3475	7.04127	18.0931	5.27076	11.0252	8.06936	15.3765	7.67188	4.5774	13.7016	16.0029	0.0366863	5.73481	6.17049	3.64963	9.39084	7.2584	6.46907	11.5991	22.6279	13.7742	6.57398	14.4207	9.82976	9.16228	4.66921	11.1417	5.21001	15.5973	8.83321	6.95177	11.9123	12.382	17.5812	9.19657	4.61192	12.9999	12.6528	8.22491	15.7902	3.97948	13.9934	8.43251	4.90758	13.6325	3.83378	11.3831	6.3003
1025	10.8708	6.16544	15.4147	9.49878	5.60207	8.56457	7.39475	13.6337	19.4092	10.3869	7.16917	10.3962	8.98576	11.1612	7.23638	9.41308	15.8554	11.9681	15.9521	6.08416	6.58244	7.86396	10.5448	6.43831	11.2971	7.63185	8.05194	10.3307	9.89381	9.35618	16.0605	17.2861	4.97261	0	8.70534	7.89675	13.618	8.97045	10.0668	14.6616	7.50161	13.4825	18.4442	10.0727	13.277	5.4246	5.35042	13.6777	5.55337
1026	7.68087	12.728	6.6285	8.60528	12.4859	6.21399	8.75331	12.3836	0	9.5109	14.5443	7.28391	11.5223	8.9878	9.9542	17.8864	6.2084	6.30481	8.68495	14.6905	3.19861	12.0884	3.2319	8.82925	7.78753	9.00016	12.5423	24.1093	9.27723	12.626	7.93928	7.00288	7.59738	17.0863	5.37229	12.9575	9.11686	9.44526	1.27179	11.1537	13.036	11.002	10.0744	6.73697	10.1596	4.18691	18.7347	14.1203	12.0358
1027	5.8309	6.3899	8.00599	11.6995	10.6635	5.81684	10.1375	6.73742	18.8816	9.78967	9.39922	6.46238	8.02826	9.57354	7.24808	4.12825	7.93698	11.6121	0.146465	11.3673	8.02459	10.4481	17.5002	6.1197	13.8998	1.84055	10.27	4.12165	12.7428	11.5914	5.02416	7.79016	5.38041	5.1293	3.3629	5.23132	13.3997	5.91371	3.70998	4.20089	11.7591	4.70788	5.4009	11.5975	4.79859	19.1332	10.1587	3.42525	13.6919
1028	12.1294	7.58894	5.01705	6.80826	12.3719	12.098	11.7699	0.243201	5.25566	8.57467	7.82067	11.6018	11.2858	17.83	13.2917	7.94003	15.2204	16.746	18.4399	5.90454	12.782	8.08403	5.65951	4.97545	14.5312	9.5616	0.0572221	10.1075	7.70491	9.29472	19.6288	6.32836	11.9232	9.0887	15.4734	15.505	10.2865	3.42184	19.3525	12.1447	7.87209	20.4823	5.85359	11.9593	12.9052	15.74	7.17811	5.9141	6.00545
1029	5.73092	6.28648	7.60864	6.51862	3.2683	2.90269	10.2372	22.2506	9.17016	9.71595	3.88387	12.0085	6.14159	3.50388	7.8179	15.7496	0.259604	6.80731	12.2956	5.35538	17.0077	8.66204	10.1619	16.9547	3.62761	6.32183	20.9716	0.426871	11.1461	14.0495	4.80439	8.49873	5.24008	7.81923	6.97511	6.86356	3.35835	7.85405	13.8307	6.98289	6.26673	4.12477	11.4134	6.0415	7.04417	3.63019	6.63268	6.40957	9.19552
1030	9.0638	4.92957	4.78226	7.32848	8.13243	10.347	9.44339	4.20589	4.98723	7.89191	6.01334	10.2141	1.77728	16.6377	25.5705	5.82081	12.6983	13.133	12.7247	9.354	7.70148	15.9857	9.69757	3.47355	8.36443	11.433	7.00488	18.99	9.65174	4.66061	9.23906	9.56573	15.6547	10.8201	3.0484	8.70758	11.1835	8.22286	7.67771	9.37927	9.63293	13.9686	1.21905	21.8295	9.16627	14.3106	7.06754	7.48171	4.41513
1031	7.68871	10.2087	6.89063	2.68529	8.36389	4.24286	0.237445	9.01844	10.5876	21.0535	20.7899	5.0501	5.29158	1.11586	6.8211	7.22038	8.524	7.1989	10.3781	11.96	6.88635	8.81909	10.3221	5.92731	14.7516	13.3277	7.69463	6.36034	12.9572	11.2508	10.356	6.43046	0.0670816	8.36274	13.4979	5.35228	15.3264	9.77996	4.17301	8.49465	4.01764	3.73029	16.1258	5.00914	6.29686	20.49	1.84149	9.55309	3.73934
1032	9.91828	10.2324	14.206	13.0138	11.0823	4.32527	13.3497	12.3772	9.97014	0	12.8786	11.9657	15.9444	6.07101	6.84694	4.82733	7.24685	0	13.8269	6.37787	17.1397	9.2785	0.0585899	9.45818	7.29389	8.95857	6.05371	6.27549	7.11658	7.99937	10.4009	10.0138	17.1702	9.4314	11.2571	0.960454	6.56557	3.99917	20.5209	6.96596	8.57246	8.03009	12.2993	9.15581	8.38041	2.24125	11.5974	11.4255	9.59312
1033	13.1753	11.9213	7.97925	12.4906	14.0489	11.1229	9.01969	1.58296	19.9412	7.20725	4.48963	11.201	0	14.7581	4.6486	15.8366	10.8639	12.7327	11.6637	3.01605	3.5731	7.25376	22.9662	7.17235	0	1.42912	8.88046	8.24709	5.57244	7.74739	5.09354	5.04078	8.37766	10.6529	10.3967	13.6407	9.69771	9.49057	12.9086	10.6682	15.2898	15.4385	10.2103	1.59152	12.3713	6.46388	17.2949	8.1995	7.7691
1034	8.47602	0	10.3654	0.678923	6.65377	6.34188	10.6287	5.83498	3.03218	9.82741	7.73131	5.88051	12.4252	7.92585	5.28362	16.2597	11.4992	4.83566	1.66689	5.64613	6.19233	16.6272	7.00749	5.63005	10.7065	8.21417	0	4.60677	16.8896	3.07332	7.13804	7.82567	3.55711	10.6574	6.97702	7.39458	4.8839	5.96548	5.10399	10.3421	0	3.81605	6.02991	15.349	5.85042	7.53951	5.53959	0.750627	9.41371
1035	0.019377	8.75992	9.68704	8.0429	13.8925	17.3968	8.10611	16.5992	12.4969	13.877	5.40031	8.80355	13.7019	4.22222	3.33865	5.71953	23.1408	2.43339	3.30292	4.70639	1.59921	17.0384	8.73399	15.1717	8.76065	18.0879	9.12105	17.897	11.9112	9.36134	15.6884	10.3832	9.93302	7.14913	11.1751	7.39223	16.7797	14.792	21.5078	16.5939	14.0264	19.8946	4.45856	7.96591	6.48369	5.23592	14.5197	26.4271	5.87717
1036	23.137	19.8149	16.242	12.9782	8.67209	24.1816	18.0171	10.1405	12.5677	10.7868	7.83466	9.25712	18.0648	13.5137	9.58659	11.2319	5.3284	8.53257	7.96305	31.3466	4.60109	6.3651	8.79617	6.69665	18.2326	5.282	11.8123	5.72599	10.2497	17.3601	1.46692	12.3195	10.7804	7.08908	7.98544	15.867	8.55413	25.8285	0	2.08885	23.0397	11.3689	26.0501	9.66415	12.2769	12.6099	0	11.4561	14.362
1037	11.4384	13.5828	11.2265	12.4145	10.0731	8.2509	15.0662	2.35331	11.0855	10.65	9.34846	17.9837	10.7448	5.40559	7.46466	16.2515	7.48211	31.4543	18.38	9.31098	11.6527	5.41516	8.27879	17.4334	12.1581	8.62048	18.9385	9.72096	4.68021	18.2546	12.3325	10.4124	12.5003	9.66962	18.6109	21.7946	4.72594	5.99848	8.36989	11.1352	11.4949	8.44093	11.1793	8.96948	17.619	13.3163	21.0454	3.60566	11.9823
1038	5.35384	12.0047	5.54024	9.50502	6.44226	9.00102	0	22.6192	3.93782	11.0415	9.99147	14.768	10.5231	15.1423	20.4564	9.22626	9.24322	19.1582	10.8267	6.99079	33.2545	6.0062	7.59085	15.3609	3.66583	12.5657	11.2398	9.52098	20.9714	9.71939	7.65819	13.5321	13.7369	20.4008	9.10302	12.4344	11.4784	8.09836	8.36467	17.8369	7.76753	7.47439	6.25085	20.4154	13.999	10.0016	12.9715	14.7986	18.1616
1039	11.7293	8.54565	13.0807	20.8622	12.6388	4.7898	16.1318	15.2683	11.3937	7.66463	15.5224	4.87616	11.5269	15.2076	9.98294	7.60609	3.97329	0.521306	9.267	11.2913	7.39958	7.21085	16.5483	13.676	16.0664	12.0813	19.2547	12.6554	0	10.5731	20.6265	14.4763	8.22262	5.76685	7.94851	6.45619	10.8047	7.8247	11.3734	6.49492	6.15872	7.83758	6.17678	0.0500296	7.55614	7.79102	8.12253	6.30219	14.6865
1040	4.86076	4.25984	3.63362	9.35396	7.54101	6.88333	3.64383	4.38873	5.34877	3.79063	5.91788	6.6578	6.61485	3.03918	5.04568	8.07261	13.5448	3.8712	6.79206	4.79885	5.11219	9.41966	7.4618	6.88306	4.09598	3.83029	2.7298	6.36256	16.4051	6.35416	8.94748	1.89476	4.30951	7.62485	3.29809	5.59665	8.2028	6.57179	3.72024	5.62969	9.67327	12.1469	5.1023	8.59438	3.51313	3.05771	8.24951	6.04705	3.22505
1041	22.8219	23.5325	21.8682	18.1878	20.8034	21.0278	24.6268	21.7322	32.6397	17.3774	20.048	26.8178	22.4087	18.4839	21.4964	21.9735	13.9161	27.9739	16.0594	20.6415	22.4288	22.9257	19.5755	17.4243	26.4605	25.9679	27.7269	20.0722	19.062	19.3952	12.3707	28.7836	30.3346	19.5843	27.7896	29.6675	20.5012	17.0448	15.8632	21.4719	23.4789	20.6606	28.7627	31.2677	28.5363	26.9397	18.3625	23.3817	33.1692
1042	18.8692	15.472	17.6934	6.938	16.3599	6.54244	17.3195	18.4597	16.4107	0.0403396	21.2808	11.751	9.25193	15.5832	14.378	1.50824	8.06668	10.5099	10.4758	17.6621	13.0435	13.8183	0	9.92815	0	17.8928	16.0871	8.90318	17.1077	8.51933	0.107076	17.4634	0.0926572	11.5261	20.0142	12.7781	8.14508	16.1771	18.9279	6.97692	0	9.90926	16.9021	0.538108	14.7968	0	14.3085	10.0857	12.7715
1043	9.7332	8.87033	11.145	11.7466	10.7097	22.4676	11.5547	11.8845	13.2426	15.4432	12.2618	15.2645	11.6323	7.24312	11.6256	13.7721	10.1317	15.4035	14.7562	8.48838	8.4237	10.5287	17.0832	9.27864	18.8545	7.29686	9.46212	14.8648	11.0712	12.446	28.6699	16.2712	17.0243	10.5611	9.16842	12.1064	9.82482	12.957	9.96189	9.4958	16.8821	6.88889	9.60398	15.1536	9.02616	13.004	0	20.1118	12.2148
1044	0	8.79816	10.4176	12.5403	11.174	0.274292	8.1266	8.36851	0.462006	11.4171	8.72098	7.99336	9.61178	14.3434	8.26979	24.2061	14.4495	6.55091	12.3865	5.97848	18.8191	8.07292	19.3112	20.7665	17.0889	6.93871	10.4942	16.5663	9.9291	15.8587	12.4928	6.16145	15.6081	15.8462	8.15697	8.07012	10.8358	3.22811	7.19653	14.3688	9.79077	11.9561	6.52119	17.6449	10.1574	15.1797	21.1844	5.24372	8.32983
1045	15.3447	11.0653	7.0095	4.96549	10.3469	19.0896	6.85024	8.33032	7.98614	25.5613	6.09533	7.33685	7.00215	7.5456	4.11437	9.44357	9.17596	8.3008	6.94361	12.7247	7.81445	7.75545	7.12349	7.49014	7.92422	6.77607	6.25553	11.2848	9.76106	7.57446	6.4417	6.97539	5.16094	12.6575	11.9718	8.487	15.278	8.00469	10.7597	5.49041	5.92031	5.53394	10.2083	4.57072	7.03057	10.4689	9.13051	7.67958	3.95901
1046	6.34565	6.56065	8.28193	5.44897	7.95724	2.97644	5.3975	4.90161	10.2177	4.77081	9.45359	7.17321	6.66073	11.363	8.69087	4.79274	0	3.14643	1.62669	11.7014	12.1108	10.5892	8.16404	0	3.59195	12.0854	4.34445	5.58911	3.4987	7.18646	7.42371	5.14311	8.73238	7.17645	3.53943	2.68393	5.98299	7.24895	1.98355	10.5502	15.8335	14.6372	6.29172	4.15189	9.17707	11.5168	12.2365	4.60211	6.64439
1047	8.09543	6.12029	5.29107	9.70805	3.63925	6.58985	9.44824	13.0009	4.96045	9.47977	5.6132	4.25254	12.1194	4.88274	20.3714	5.7676	7.64856	10.4135	13.2281	9.9982	0.110361	0.190742	6.20622	14.1149	7.02852	6.79433	10.4319	5.64685	4.86255	7.2679	10.6319	5.3956	1.9672	2.41044	2.91172	7.08472	9.8371	13.628	13.7706	8.48469	5.49945	7.50128	1.20861	9.10751	4.36586	7.01621	7.51974	10.0096	7.55725
1048	13.9293	8.97415	11.2908	4.84409	4.1824	8.23571	8.40849	0	2.36323	5.90265	10.4867	12.753	4.08292	9.13001	0	7.84357	12.8512	6.99237	10.4931	8.00638	11.5432	9.55556	1.80423	8.78009	9.18979	7.0346	7.23086	7.45016	4.46281	8.71029	10.0495	7.66157	8.24414	7.81711	5.19533	8.84964	3.34276	7.72604	8.09969	6.76567	6.06856	7.20103	6.04565	5.01919	5.31911	8.52754	1.87629	7.10978	5.22305
1049	0	6.34671	3.36886	16.2667	7.28615	5.91291	4.62406	8.93344	6.36878	6.21675	0.121753	0	10.6153	8.3858	6.00794	2.61988	10.2156	6.83758	7.23862	0	0.59399	7.14376	13.2703	5.3342	5.76558	5.38307	5.23712	3.26001	3.83989	6.68759	2.86524	4.24988	8.52626	4.79579	7.95447	4.67596	8.04946	7.41355	9.71672	10.7659	6.85319	3.56481	9.35355	3.95204	8.07753	4.2895	7.13209	5.72894	6.90594
1050	23.2387	4.41803	10.0355	6.52517	11.8491	8.09622	0.0209282	14.9757	6.95934	15.4351	15.5736	7.5509	8.70302	5.15329	8.53051	14.9618	15.7836	7.14937	12.8765	20.2895	15.4915	5.73426	0	12.4964	1.11809	5.24354	8.70271	9.58096	8.06466	4.40285	11.0674	9.35261	12.3917	6.47067	7.41975	4.48347	6.60249	7.48991	5.86698	18.1353	7.18271	6.2016	6.5045	7.56672	6.0007	10.8581	9.47646	6.64895	16.8031
1051	3.32572	11.8976	8.24296	11.04	8.35382	14.551	20.4289	9.01589	11.1162	10.7037	6.87939	7.74791	6.4329	8.07828	11.7474	6.28954	6.69516	12.368	7.76987	11.3075	6.70867	4.67662	17.1775	3.65502	4.52114	5.07404	0.415621	18.5525	6.67119	11.6464	9.93526	9.46789	4.9626	7.72304	8.06962	15.1063	7.28543	5.6462	9.00933	0	6.1824	3.35241	8.20215	8.316	10.4074	8.43508	5.76173	12.8099	0
1052	6.04184	15.8683	7.54299	9.02673	8.46343	14.2669	7.65381	6.36931	4.5016	7.0954	9.29103	8.92889	20.7624	9.31208	12.7415	10.8664	10.5202	11.6402	13.0704	7.18692	10.1403	26.271	10.5285	19.4936	12.3882	12.0433	10.6599	0	13.3719	9.96634	13.3777	7.45679	12.0694	3.48321	7.88798	21.4603	19.2822	13.2817	4.57406	17.6794	8.80126	13.0906	9.79884	4.94184	6.60397	18.1468	7.44987	11.1475	14.6475
1053	8.93796	11.0075	10.1581	6.1294	8.35729	7.13719	9.83565	5.10285	22.1756	10.6911	0	18.9434	7.8443	9.15198	5.20292	5.58192	12.3566	8.80383	10.3799	0.0582703	13.2063	19.1697	14.3147	5.48716	8.23368	14.4079	11.4669	16.058	3.97547	15.6669	0.311316	13.3176	16.4343	8.32059	14.845	15.9649	8.15595	9.68208	14.5142	0	11.0367	6.12744	8.16698	19.4468	7.26287	0	14.4659	3.02051	16.8867
1054	9.48075	10.3332	15.2634	5.55497	16.4227	7.92927	4.75668	12.0334	6.78556	11.2822	7.61639	4.57733	6.75638	11.6623	3.9792	11.6488	3.83254	8.61364	15.4168	9.11737	10.3088	10.0122	4.06763	9.58623	11.0537	10.4822	10.1436	11.5441	11.5455	13.4476	15.9596	8.48835	11.8015	11.4248	15.3432	0	6.54485	10.2683	1.76792	10.0425	10.1109	11.9752	12.1242	10.1194	15.841	27.0896	8.90383	7.89852	12.6874
1055	8.62425	5.93256	7.54203	12.5532	14.9731	8.75179	3.18306	12.3388	9.30246	6.64187	10.9047	4.6633	3.59507	6.00834	8.28175	7.18697	6.729	13.6208	6.97014	14.5012	0.0391068	2.55295	8.74323	7.12721	20.6757	6.07696	3.39844	5.26218	5.42008	9.58724	11.4562	3.6144	9.51388	5.95705	7.63992	11.737	12.4281	7.37283	8.19444	7.32284	12.3154	5.22471	0	5.28916	7.69966	6.65467	11.1279	3.3121	5.03465
1056	13.5979	6.97307	8.79921	0.236585	7.40836	19.7254	21.3534	5.66651	11.7568	9.27042	10.7481	5.92572	9.87921	3.97348	13.5378	7.68519	15.229	9.78462	2.22254	9.32037	15.1938	8.52436	9.10752	12.7241	18.7036	17.1295	9.9915	11.1545	5.35381	3.57942	7.21026	10.0237	11.5091	20.505	14.4294	14.111	11.3556	9.78457	20.7167	9.27804	6.31728	8.87289	9.41095	4.26833	4.77019	6.93814	5.65468	15.7252	17.0809
1057	2.25563	10.7427	10.5541	18.5285	5.23487	0.692329	6.89336	6.14811	2.94109	9.51393	9.26453	11.1534	5.58365	12.8421	9.87441	13.6136	8.84094	9.71316	14.5556	8.16425	8.24429	6.75195	14.0691	7.05795	8.6566	10.9524	13.3538	11.9161	12.4322	11.0118	5.77929	10.8884	6.18647	10.0027	9.84471	0.358044	14.4016	10.7326	10.6114	6.29893	9.47985	16.8709	9.14544	21.4955	14.8332	13.2352	16.2763	12.8999	4.44893
1058	8.27774	10.0926	9.90714	14.8356	8.97236	18.8119	4.36605	14.3751	16.3818	4.35512	16.415	5.19088	5.40492	4.30435	9.94283	10.299	6.82806	5.58127	6.98649	10.8257	4.11584	7.26782	5.4301	8.232	9.08424	6.66347	7.17867	8.86193	13.9371	10.3786	6.20536	11.1012	15.1311	10.4905	14.5204	7.96209	8.20553	7.77943	12.5549	12.6826	15.3073	14.1389	14.9113	8.53342	7.60666	8.25992	5.80389	9.6946	2.62471
1059	16.2195	12.7346	11.9545	15.5699	9.96488	0.037986	21.5081	13.9743	8.07948	15.0111	13.3073	25.3183	25.0381	29.5138	16.1617	11.8668	13.185	12.7251	9.75175	9.22885	16.5514	9.03911	16.5618	14.1403	5.56501	11.9266	24.6889	7.06976	19.2281	10.3129	18.6977	16.2891	0	15.6224	0	8.81691	5.73836	17.9624	12.19	18.5604	13.2661	14.1454	21.7356	10.0228	18.9744	0.382501	15.0795	16.8428	9.78606
1060	18.4115	16.8965	12.7331	17.361	16.6757	9.71519	10.9424	16.9299	8.87936	20.7195	11.3076	11.6126	14.6731	13.2921	14.4066	15.4558	10.6778	15.3774	9.78933	16.9746	10.7779	14.4821	10.6729	6.2543	15.4762	10.6836	4.16576	13.1678	10.5851	8.71637	21.2803	14.2143	20.465	10.5489	32.0438	17.6157	13.5485	0.133654	9.36362	12.7359	9.46969	10.413	16.0587	19.4608	14.6188	16.2098	11.8745	6.73395	15.9791
1061	6.71627	11.9687	15.2075	11.5024	7.36598	22.545	11.394	15.3816	13.5842	12.1634	10.5309	7.55201	0	9.20166	6.1668	7.56212	9.13148	13.9076	14.5152	6.5745	10.2535	11.4911	9.60432	7.57309	14.3398	9.19504	6.25631	9.68532	3.98919	22.1634	0	13.2204	10.6649	9.33076	0.8003	10.7881	16.2598	11.1202	9.95157	19.5258	8.75811	14.2593	12.3416	7.92805	18.9517	11.5497	13.7659	5.63494	8.94434
1062	7.52997	9.02561	6.43588	8.21949	13.425	6.8809	9.18313	3.58164	5.64811	10.8867	12.3121	10.1914	10.2001	7.84163	6.04623	8.15728	6.02624	12.278	8.53221	7.82714	12.5561	7.61557	6.52616	15.7553	7.65853	10.2429	18.8675	12.039	4.70153	8.97415	9.34091	10.5197	0.803779	4.21554	8.73542	11.1867	6.76248	6.94546	8.24712	4.69836	8.94834	8.80212	0.0323282	8.39346	8.76606	14.6958	7.63279	14.703	11.3457
1063	8.79699	5.11757	5.9008	4.63206	8.39582	0	10.2424	11.8677	3.97938	4.0138	7.45823	12.7311	13.3258	13.4459	11.1261	10.7256	7.98326	6.77368	9.44416	7.95109	3.86172	6.75724	5.79804	16.7763	6.4087	6.16719	6.56756	2.8314	11.6969	0	15.7329	6.05393	9.24001	3.37695	5.3964	11.4601	7.33752	13.0425	5.66142	9.31782	13.4312	6.79555	12.4655	5.94914	6.73679	9.85917	6.1706	6.25255	0.0731154
1064	11.3323	0.76181	4.23942	6.99073	3.61935	8.27853	6.26569	7.26706	24.8831	3.34707	7.63779	6.44216	10.5546	10.9374	14.2738	13.2761	2.84594	0	3.50235	10.4939	13.521	10.8221	19.0733	5.20222	7.69148	18.4132	9.57865	5.54689	14.7181	11.0286	5.96629	14.6744	10.5347	20.1185	2.39	7.92916	7.78381	6.3624	6.54166	5.104	10.3971	4.53745	13.4825	10.8927	4.22453	11.0636	7.88314	5.3823	12.0473
1065	9.0734	17.3739	14.0389	4.67433	19.8073	8.42472	19.5689	13.5023	5.04956	6.70333	13.059	15.8595	9.57899	5.5159	7.48056	12.4536	24.6565	17.9113	16.0572	10.3166	8.77154	13.6279	11.2424	9.94716	8.59969	7.29827	2.88542	12.433	8.28232	12.415	13.2899	9.49275	7.99892	7.17395	8.71025	11.8387	15.8526	13.5451	12.3047	18.8594	10.0728	9.74469	5.57754	7.58086	6.19285	8.70821	12.351	29.4008	14.5205
1066	5.15828	22.7926	19.6521	18.7141	6.28661	14.5384	8.1501	7.47582	4.30985	10.8425	8.46912	7.83967	6.86839	12.9504	11.0024	4.28965	6.7397	8.73288	9.20593	8.89027	7.24935	2.85174	9.48464	13.9319	8.43406	6.80139	10.3843	9.47765	15.0554	8.77398	2.56054	7.74109	17.267	9.08451	7.96044	0.800756	7.81033	20.6363	15.1869	0	11.8212	10.0005	6.79871	10.2147	14.1433	2.2752	9.80251	6.32753	5.82703
1067	6.32759	0	0	3.94081	7.22014	7.89	10.8597	8.14514	12.1351	6.60834	5.63421	11.8021	8.73535	13.2872	7.87397	5.90003	4.43386	12.1372	8.45101	11.9255	14.0092	12.6547	10.0189	11.1376	5.73768	6.13565	3.59336	9.47764	14.3854	6.88228	15.1963	2.81822	0	8.63571	14.1089	12.0873	12.0644	3.07457	11.5595	13.314	10.4737	13.4665	4.3498	10.4019	7.26227	11.3003	5.93778	7.02918	3.96497
1068	12.4111	6.76574	12.9631	7.92591	4.2258	11.4661	7.16405	3.30437	4.80747	15.2814	6.93226	5.15435	10.4929	6.29593	7.03125	10.4368	9.74408	6.70577	6.87242	6.7728	10.1259	3.24632	7.27804	0	13.0027	13.5281	11.3212	6.53559	8.4917	8.23479	7.04973	3.00369	13.0504	14.1502	8.44646	5.14072	5.98967	9.71275	9.63431	0.170114	5.91598	2.35691	12.8598	1.77449	6.29021	6.93836	8.42001	3.75647	10.1638
1069	14.2426	9.29745	8.82926	16.0392	12.9782	10.2612	6.22955	12.5444	16.7239	9.43403	16.6588	10.8151	15.5707	7.23192	14.5923	11.743	17.7611	6.17626	13.6301	12.2736	8.87384	16.4513	10.3013	13.4223	12.6511	11.5346	26.3799	18.8057	8.09439	12.8114	9.58316	18.2616	9.97531	13.365	11.408	11.1527	6.59082	15.427	11.5493	16.2747	10.7118	19.624	16.0336	17.4039	12.8136	7.3998	16.1618	14.7793	17.1342
1070	7.4632	7.80278	7.69014	4.65185	13.3461	9.55332	8.57934	8.33841	8.32791	9.52877	7.93146	9.13462	14.4922	5.83228	12.3222	4.65528	10.2007	11.0162	10.0265	11.7287	14.4464	8.43444	2.97961	10.3428	16.0293	8.68886	9.20183	10.7254	16.5477	6.58039	15.6476	11.0317	7.42139	6.73144	13.5998	7.70199	12.6065	6.10625	10.438	0.205351	4.66862	11.7045	6.8234	4.6604	11.8784	9.14703	5.46341	8.32021	11.4273
1071	6.47174	9.63373	9.70195	7.808	11.4162	6.27449	7.22126	10.3273	5.68981	7.62868	5.10477	4.50217	8.26164	5.57881	4.81372	7.7243	6.67561	13.6574	12.4285	3.38979	4.98639	7.07479	15.1445	9.90768	7.89015	13.3872	10.3403	6.68609	12.2059	6.43276	3.76683	0	6.80832	8.82135	6.10275	5.16911	8.47269	13.0915	0.498003	10.4926	5.74783	9.30372	5.43781	7.06073	6.92875	13.7392	8.99452	7.35701	5.77242
1072	2.94816	9.71057	12.5104	5.98147	4.69153	6.70233	10.4053	10.0254	6.72813	5.82171	8.51254	8.64695	2.6615	6.60325	6.30289	5.94489	6.83682	3.11658	10.8675	13.6704	4.25882	8.15115	4.78318	10.5179	5.97149	12.775	8.39171	7.29989	0.287163	3.70755	8.36428	7.86706	9.63002	5.80617	1.35709	8.39201	8.74619	9.40101	15.8576	5.93873	6.41553	7.0946	8.1772	4.98741	3.97964	5.89743	14.5007	7.59364	9.70266
1073	9.88607	13.2522	11.2947	15.9122	13.0548	22.0082	5.18584	6.96513	18.1062	7.82679	6.87605	15.0582	15.5236	15.9789	16.1991	21.9471	8.59195	12.6165	18.8302	11.4339	16.051	8.23327	12.6008	8.04899	20.5627	18.8463	13.802	14.059	21.7836	14.3338	6.64682	20.5839	12.5806	13.046	15.0193	14.3062	21.8518	15.7446	12.4513	17.4051	8.77428	0	14.004	11.6783	10.7883	8.81978	4.88548	3.74976	16.2778
1074	12.9892	15.6577	0	13.4034	7.84086	13.7692	13.4391	21.2299	6.14644	9.12489	20.5445	9.66359	7.18904	6.73685	5.58731	11.3878	16.7399	9.46953	6.68088	13.0938	2.59849	10.8541	3.82867	8.64223	6.19346	9.00522	6.64478	19.0628	4.43933	11.4008	12.6495	8.55466	6.66197	10.1321	12.7881	7.47898	0	2.78693	13.7427	4.26145	16.14	13.1027	11.3457	13.3446	17.0889	11.1934	11.5273	9.67689	7.83212
1075	13.3814	5.12579	10.2837	9.89769	9.56316	4.02607	20.2173	9.12123	17.1254	12.3815	9.55932	10.2809	19.1425	14.1693	10.105	7.44857	13.0083	5.25427	6.32913	10.1691	11.2358	13.5882	20.6543	13.6745	5.00593	7.06962	7.74999	4.59868	13.909	13.7475	9.21024	13.0733	9.45303	13.1914	11.1953	12.5837	17.162	14.2258	12.1931	11.5789	9.81127	19.423	7.88617	12.5465	10.1917	9.01669	9.3654	9.6409	6.08464
1076	4.17672	6.38571	20.7104	19.8198	10.3738	7.75951	9.58004	8.31922	9.91284	14.2981	12.4281	4.39688	10.3302	8.04045	8.73026	10.8543	10.2029	12.436	12.2198	15.4666	10.1654	9.87116	13.8751	6.10444	14.7815	0	10.6241	12.892	5.29051	12.0482	6.35034	6.89228	9.67487	8.64697	13.972	9.12661	7.97025	10.1553	11.8046	22.1157	17.6192	14.8216	14.1198	14.8453	13.3248	17.7308	15.4186	19.6885	10.9285
1077	20.0682	10.4725	0.20118	9.13576	10.2526	9.53051	4.14986	7.16914	11.9871	11.1315	2.27162	13.6429	4.34756	12.0892	8.01809	16.8716	9.40207	10.0727	5.549	4.71088	5.56232	20.9149	9.5199	13.478	7.85668	22.5038	6.8871	7.23025	4.73984	9.63682	11.6603	11.4823	7.2666	17.2952	10.6727	13.4726	7.25887	12.6728	8.14945	8.91285	7.26912	13.0786	9.21741	7.51839	0.101579	9.50642	5.36383	4.07282	14.0775
1078	11.9746	5.86516	20.3379	3.54176	19.461	11.707	7.79906	6.65148	8.81986	8.93639	7.35358	10.9602	8.70715	13.6597	18.196	2.28601	9.58145	1.96209	10.3193	6.00472	18.444	0.089898	3.86333	8.01399	15.7088	4.46741	6.87102	12.5753	10.6334	11.099	16.4605	12.2064	19.7146	9.97619	4.41594	5.77958	5.15212	6.31793	8.85233	8.26037	8.05456	8.15955	11.2214	14.0637	14.5632	13.0297	6.91113	16.9523	8.11646
1079	10.6406	16.0939	7.26961	9.8481	0	8.6694	13.4229	11.8528	7.15625	13.3216	19.418	13.7136	9.34467	11.3113	9.72541	10.8801	8.76029	20.3988	6.74916	10.332	12.2514	12.7881	12.7505	11.2695	0	3.25651	19.4872	4.87065	10.1637	11.0132	9.24363	8.30845	10.7886	6.35322	10.877	15.9893	10.7795	9.49789	6.01299	10.8289	15.4996	3.31177	11.7671	9.29456	11.1548	1.91967	17.5696	12.9479	9.78059
1080	4.15103	2.49867	7.50206	8.11082	12.5506	6.10373	2.94998	2.3328	5.31576	4.79968	12.1862	7.58345	13.0768	6.74051	4.97362	7.50517	5.19387	14.2064	6.44162	4.65192	4.59993	4.26589	8.96869	12.9126	5.22948	5.9465	1.77612	12.1573	8.59262	10.1326	4.35827	5.0802	7.79962	7.73269	10.6311	5.27867	6.59249	6.29122	9.09409	7.63159	5.54538	10.0245	4.72021	12.3403	3.42177	6.45849	6.19073	8.47565	5.03495
1081	23.5806	28.9923	23.0722	27.4552	18.4146	23.3999	29.1291	32.5031	23.4958	24.6504	16.0684	27.683	8.00993	17.2684	17.2693	17.4346	27.4528	19.6027	25.1915	20.6581	22.4108	16.8907	18.6131	21.8136	26.1354	21.2606	20.3723	17.4908	19.4494	25.29	11.9746	32.6602	21.6124	27.583	22.8962	31.5931	15.0855	22.3218	23.927	23.0608	21.3654	12.2199	28.309	25.2547	34.9558	21.1457	28.3081	21.7744	26.1175
1082	10.984	13.3963	17.4754	9.2035	15.0657	12.9101	10.2499	8.34613	10.8113	17.6231	9.8514	12.4924	27.5996	14.2977	14.4749	11.4169	9.88385	15.4873	13.7027	11.5162	15.9701	10.8013	14.5287	7.92961	6.61845	9.39893	11.6704	14.5402	0	12.9975	9.40257	13.1057	11.1132	12.8636	14.634	7.90997	9.06856	0	13.3973	15.5942	9.23792	13.852	12.7089	0	15.5005	13.8392	12.1247	10.7977	18.6095
1083	10.2467	8.41463	7.27249	8.01275	7.00532	11.536	6.58832	9.56266	9.18987	13.0609	12.3191	11.4228	1.22513	13.8268	0	20.1526	9.12358	10.1254	4.64719	13.0216	6.50026	11.4684	11.2473	6.6041	9.0468	3.92485	1.1128	4.68916	24.3602	7.44394	5.76016	7.03928	7.66666	7.77856	5.10138	19.1057	17.1566	21.9863	11.2197	13.0543	11.3245	18.6113	6.96658	18.5851	6.00883	7.51828	1.87922	8.19623	6.55842
1084	5.13645	8.85437	9.11113	7.8992	10.0991	0	10.1169	7.59378	7.85306	8.36779	12.6781	4.43424	14.2621	15.3859	7.92815	7.18184	10.6194	6.70841	9.81745	9.92448	8.56995	6.61973	5.42615	7.22315	3.28248	8.3828	6.68754	4.74236	6.56818	6.41266	10.162	6.24245	7.69608	10.4195	4.70872	10.1009	11.4137	7.37908	6.72495	7.17289	5.50256	6.73495	13.4625	10.1751	5.9357	9.38516	18.5142	4.66258	4.5788
1085	8.76107	4.99628	4.68948	6.61073	7.11226	18.1352	14.2814	5.97335	12.9222	6.29936	8.20838	8.69307	5.45333	0	8.42781	4.18388	10.3015	4.11422	7.22434	9.00687	5.91011	15.7187	7.39847	11.6243	10.3902	6.64743	12.6575	11.1457	4.45045	8.85135	14.2791	9.33934	9.39774	4.77376	12.6792	2.69349	4.34144	6.90992	8.27971	4.83004	9.12818	5.32114	6.18606	4.23856	5.11792	6.26056	5.5176	11.5543	6.85887
1086	4.09993	11.9919	8.76678	7.32874	8.47115	7.07222	6.766	9.66032	4.50645	8.03943	5.81585	7.61664	3.66116	7.30458	5.52768	6.31601	11.3453	6.88081	4.51878	7.37689	8.55491	8.4136	6.98325	7.0628	7.63918	5.99055	8.01499	0.919606	4.48609	4.32218	5.0747	4.93294	4.36205	12.469	5.29039	7.7471	5.85283	0.03754	8.4603	2.97938	9.5715	2.93426	5.01714	7.41729	7.46142	8.53428	6.7233	6.18047	11.1993
1087	6.44642	4.3652	8.80106	9.52248	9.69733	7.32952	7.69491	6.86319	12.6105	3.72835	6.22412	9.13968	5.50631	2.58031	13.9448	4.342	0	5.58573	9.54801	6.05125	14.9072	4.36581	4.91916	6.85129	9.96698	8.11333	12.6747	7.91762	5.50736	11.4372	16.2881	8.27941	4.80745	6.55646	7.50355	5.13207	6.61704	11.0741	4.88034	13.4909	8.18502	15.5877	4.99942	6.32185	1.22589	5.48933	5.82837	7.62759	5.03358
1088	5.44367	5.0123	9.70968	8.11862	1.43643	7.86983	4.82143	8.32586	8.4854	7.91141	9.96466	5.4704	8.81753	13.3167	8.7638	9.32055	9.18504	8.21021	10.0047	10.464	4.91844	10.1132	16.5364	11.6638	13.0893	18.5742	17.3551	9.09269	15.2274	7.91622	18.3631	7.51501	16.525	5.40034	7.0256	6.50804	12.1288	10.9289	4.33149	9.6501	4.30478	6.32243	11.3648	7.12206	15.4741	9.91358	7.5014	8.76529	11.3912
1089	21.1501	11.4781	3.59967	7.73799	10.1475	5.64349	7.40213	8.83878	4.80969	5.5195	6.6839	5.46433	12.3881	9.27917	18.6899	12.1465	6.89462	9.07885	8.90363	7.32869	7.6583	11.3428	5.37877	6.31476	8.60174	11.7609	7.67862	17.3046	11.3582	5.19641	4.33743	5.8054	9.01977	4.42308	9.52985	3.93103	11.7431	13.0712	9.68511	2.53568	15.8347	8.39172	6.26542	8.54496	4.89821	11.4554	7.41243	11.9657	4.61784
1090	13.2616	7.63825	8.72651	4.86714	3.28022	4.83086	6.55013	10.4726	3.58786	7.72871	7.32123	11.4705	11.4183	6.03923	8.43708	11.0775	12.9106	5.97811	7.09459	7.59311	7.42766	5.88148	4.95249	5.08249	10.2066	1.06311	10.1159	9.6956	10.7363	5.94226	10.5191	10.8329	9.77263	4.92724	6.22092	5.85199	6.49338	14.0776	4.33162	7.36791	7.95902	14.5059	11.6946	5.71477	7.7402	6.00039	5.33854	4.2469	7.70111
1091	0	12.0623	7.11728	9.47045	14.8121	9.25366	9.84869	6.85033	5.97573	8.93904	4.80027	10.2805	10.4911	9.35627	13.7806	0	6.68409	15.2131	15.9138	8.66021	14.037	13.7846	20.5358	9.75338	9.24871	22.2409	13.5746	12.0637	9.73376	13.1128	0.966854	6.82512	6.00361	14.7116	7.6659	15.6842	9.96969	10.6584	11.4933	10.8828	13.5885	8.52519	15.3754	2.36887	13.5883	4.33796	9.82002	14.1853	4.94791
1092	11.6158	12.8933	14.9441	9.66877	7.07551	10.7002	15.7557	14.1272	16.8343	10.3522	13.8631	0	6.50935	10.7742	2.38728	13.2932	8.45185	4.67872	9.16275	13.2131	10.2468	17.2709	8.26861	10.1663	13.3686	13.7498	16.7978	6.85326	13.3448	13.7507	12.3382	11.3823	6.71074	8.52405	10.6384	13.0863	13.6762	18.8719	9.90573	17.4499	15.1022	9.37578	8.8673	15.0858	15.4977	12.3875	13.769	8.61492	23.0801
1093	13.0943	13.2	11.0016	19.5266	18.9478	9.31443	8.84305	13.0414	7.72304	10.7908	9.33199	15.9451	13.6478	14.3399	8.36889	17.3113	19.3152	11.2395	0	9.70777	15.5639	13.6077	11.0528	18.512	13.434	12.0826	10.7845	12.6358	9.22877	19.2069	17.3688	17.9219	8.93657	12.7984	16.9638	6.34598	8.97499	0.444729	7.40757	10.2442	7.24089	23.1638	11.5918	10.2206	9.85905	14.5284	10.2248	10.7063	9.09095
1094	15.6385	3.20413	13.9839	4.76525	12.5909	9.48684	12.0681	11.4199	10.6539	13.2153	13.6029	13.5082	12.6957	11.9487	9.32246	14.1759	6.92161	17.1948	16.9912	12.0067	10.0009	6.1773	0	11.6796	8.33569	16.2661	17.6421	10.785	17.3721	5.23151	8.42741	4.98973	12.7632	15.6846	20.4285	20.2322	11.4646	16.1823	12.4633	8.21776	9.15914	9.0966	8.19076	15.3851	12.6599	2.25323	10.5149	16.0814	13.1206
1095	12.6031	17.4694	8.59366	11.4569	8.58177	11.1621	10.0259	13.3982	26.366	8.64197	13.4534	20.3308	6.7522	9.58303	12.8484	6.33442	8.46491	11.0568	9.67276	6.9764	7.18006	11.5747	18.7359	11.2519	21.5041	5.38159	7.43729	9.62721	7.72215	7.54217	10.511	12.8656	11.6772	10.8096	12.2926	0.281123	10.5435	17.3464	22.0457	14.7039	10.1711	3.59724	12.7624	11.5261	9.11714	19.6357	9.78151	6.7145	0
1096	9.78774	7.39795	13.4708	12.9436	16.7593	9.93914	15.0979	7.05084	9.33731	10.9973	15.8544	10.1297	12.0997	11.6127	8.54779	14.6206	17.1135	11.1025	10.562	9.32332	9.498	10.2653	3.87724	12.0265	4.58426	10.5638	9.1715	5.88111	5.52723	17.0791	10.3948	9.98298	14.6927	10.2219	5.8864	13.4666	9.99706	5.148	3.41104	9.30068	11.3237	7.35146	14.1504	10.8818	7.26784	13.5612	23.0538	18.3829	18.2923
1097	14.7483	5.57455	11.4859	11.989	6.68526	15.5641	0	9.91045	7.37949	7.46784	8.35167	8.10493	9.12814	3.59709	11.2006	8.10577	8.21132	7.3095	9.2389	14.0683	6.55426	5.36092	7.42134	7.52748	11.3123	6.4099	5.1239	17.6189	6.54735	11.552	10.2236	9.29133	7.48696	8.47778	5.63405	10.2864	8.43061	6.26457	10.3903	6.81309	7.56105	10.081	5.92798	9.39529	11.2301	6.46752	2.33448	6.19994	10.3965
1098	4.80866	8.34268	2.66446	6.3758	6.69001	9.91908	8.15751	8.27787	6.3678	6.68828	11.7662	5.59572	8.83746	14.7699	15.3577	7.91295	6.86287	13.0434	15.6078	0	8.7717	11.2105	17.5175	3.39285	4.32207	4.41773	4.20755	10.4106	10.516	0.00840438	12.2521	9.26935	9.44567	8.58313	9.15493	6.84335	13.7673	6.45523	12.2747	8.82694	10.2834	7.13847	4.13524	12.3107	7.75022	11.752	5.36493	10.0322	6.63919
1099	4.44211	12.2175	8.01168	8.93654	4.57719	9.82951	13.653	5.45117	5.77454	15.1786	1.65488	4.63465	8.42024	7.979	9.7492	7.16847	5.06402	3.18356	5.75634	18.4512	10.7198	4.86668	7.63837	10.6075	3.68364	7.82457	5.14485	4.42877	9.27156	6.57409	6.99817	6.63877	12.5107	5.26178	5.11447	7.92185	6.68261	4.55081	6.27684	6.19281	7.61105	7.16459	7.304	7.11102	5.28965	9.07603	9.79808	4.83572	6.73128
1100	7.25125	15.2231	9.37926	6.90686	10.4935	13.0305	8.01763	8.51111	8.97802	0.0165963	14.8146	9.06187	11.9144	9.50675	13.3671	14.7926	7.24361	7.74847	11.6737	9.80475	14.599	6.58073	7.39704	17.5033	1.57099	3.8278	6.74185	12.8068	9.72048	11.9233	10.1443	11.6892	5.51488	23.6732	10.0214	9.4508	10.9172	3.2174	13.8767	8.73667	6.24523	11.087	14.811	7.22641	6.5825	9.6331	2.46037	17.2794	12.7566
1101	9.17351	6.02849	8.58013	9.78067	9.77649	8.10352	8.17787	7.285	12.0335	20.0148	10.0098	7.14714	16.9602	7.33753	8.42008	4.60101	19.8888	6.44705	10.0472	5.55789	5.95327	6.2317	6.60007	10.139	10.1964	5.81572	5.13989	13.3762	10.578	5.9856	6.25653	23.733	7.51534	3.83417	8.64049	7.56022	19.8625	10.2014	13.8581	12.0435	7.45854	4.74834	12.0413	7.7143	4.86994	10.8994	5.65178	16.2477	5.32481
1102	3.2898	1.57255	7.4856	14.1625	12.6437	5.49907	18.7374	14.9121	10.322	0	12.5054	14.165	7.31211	9.40626	2.9323	6.95176	5.04831	12.2584	5.78368	14.8994	11.6873	14.6043	13.703	8.17394	3.58119	6.31382	5.26067	10.6223	10.2824	10.4869	4.62605	7.53524	7.23923	5.69203	8.313	17.1149	6.35121	7.67463	8.52146	11.715	13.2656	6.4444	9.06623	16.2496	10.0883	8.16878	8.57186	7.54125	6.3531
1103	8.34945	9.80325	11.5274	4.0427	5.57355	9.61651	0	9.29933	5.92719	18.8518	2.52632	9.31245	2.86343	4.83519	7.39313	8.33811	5.1514	7.78003	3.93686	10.0756	15.5946	11.8951	10.7267	9.05886	12.137	11.1443	8.30822	3.74819	13.4613	11.4551	9.15059	7.31938	6.32373	5.04678	6.74143	8.584	4.57274	13.8231	6.74119	5.52175	5.67536	14.2216	4.71501	2.92639	11.3679	11.0214	14.5507	6.83463	7.97235
1104	7.88599	18.4989	10.6561	16.1814	10.5001	9.95841	15.3557	0	5.86754	2.92632	7.40731	9.85424	10.5645	8.32366	9.5404	3.21935	7.42499	6.47285	3.07435	9.06432	0.0133091	16.9383	14.0577	9.08261	9.47446	12.1303	6.96588	3.94034	10.657	6.65134	4.66513	5.06142	11.9707	21.8165	12.01	10.5135	4.47242	6.10512	10.4446	10.4713	8.41576	9.71932	7.36148	4.33111	2.96388	5.25299	3.39581	8.73919	8.38023
1105	7.57329	9.48162	9.93437	13.0622	9.5496	13.4133	8.51144	17.2734	4.40421	5.35071	16.4057	8.17069	5.14922	5.44346	8.6688	9.26987	7.60104	7.3662	17.6743	4.41949	12.1336	3.02732	2.54893	7.26343	9.00027	17.3977	18.4001	5.89852	12.693	5.86336	12.5892	11.0122	11.9775	1.76481	6.5982	6.78562	9.90406	9.81078	5.86272	5.20537	17.0611	11.5238	4.69041	12.5254	8.46487	12.3023	11.504	5.7698	8.72913
1106	7.36546	10.594	11.3557	6.65756	4.51481	10.6791	8.23507	11.3456	11.5845	18.045	11.2629	9.45633	8.96441	5.91397	12.2791	19.8932	9.38176	10.2183	12.8839	13.3689	9.58006	3.41801	5.20477	7.35551	10.3489	17.381	14.6696	9.37997	4.13207	9.32188	3.16854	11.3374	9.86622	9.07326	9.42982	13.1716	10.5923	12.2224	10.1238	6.55115	5.67035	11.1217	8.73655	7.68562	7.7877	0	12.4789	11.3006	8.74683
1107	19.32	6.20894	8.67634	3.16661	15.1573	10.0927	6.10297	11.7432	9.25098	4.23631	6.36332	11.7337	10.4728	12.7313	0.084338	12.7036	8.09505	17.9135	11.8216	5.86205	6.12746	14.8794	15.2218	13.7453	18.9632	8.91304	13.9234	13.4032	7.86739	3.30375	7.41114	6.50596	11.3431	12.2	11.6059	4.11582	16.3505	10.5418	4.80952	9.74694	3.18118	8.02862	12.336	5.57227	7.24555	14.5454	7.01699	5.82453	6.41438
1108	9.4584	5.89413	8.15372	5.36241	2.83295	6.68917	11.3352	8.11545	7.05898	11.1328	8.21817	9.23394	4.04615	5.0099	12.0334	0.201598	12.3026	0	5.53594	14.6498	1.68671	12.3638	11.1909	10.1817	16.9728	10.3034	11.1508	10.6887	6.04527	7.66372	20.6532	8.55284	16.3345	9.47288	5.46585	16.7046	8.94658	13.4178	0.394505	8.03269	3.57074	3.68138	8.87936	19.6379	19.3711	10.3013	14.8459	12.5102	20.5524
1109	20.3328	16.695	14.2514	20.6771	18.9581	12.9177	15.5267	11.5147	24.573	19.4257	10.4865	11.8646	21.7528	31.492	25.2813	20.0289	17.8624	23.7952	17.5685	12.2977	22.6248	10.0613	13.3491	7.49636	7.75474	6.77295	9.43961	16.1357	14.5629	27.3451	21.3354	7.25334	11.9148	7.4264	21.1739	5.99886	8.03054	12.9856	25.3674	21.9756	29.4561	19.4239	17.3627	16.131	21.2583	17.8753	19.5237	7.95265	14.7701
1110	7.27043	9.73195	10.7786	5.79209	6.72069	9.4188	5.81328	12.8035	1.08487	8.42014	8.01324	10.5647	15.5895	8.71713	4.04487	10.5596	11.3259	10.7419	5.83099	10.9867	4.50721	5.5447	6.20457	8.8613	21.481	28.7109	11.5987	11.7419	12.2322	11.388	0.495334	6.00611	8.43081	9.42312	9.50969	9.63776	3.50087	6.34302	15.0444	11.4297	0	7.02856	7.16279	15.5644	11.311	7.08232	8.01344	5.53966	7.56801
1111	8.30448	10.2527	10.5434	10.7504	15.9166	11.363	19.075	8.29594	24.3957	4.8079	15.1688	11.1506	10.2207	15.7461	11.5112	8.26152	11.9495	11.0425	7.53081	14.1301	20.6637	6.92209	8.09309	10.5983	10.3699	12.9332	13.2244	12.0806	14.3795	9.81659	16.253	8.01016	11.1746	10.8226	12.9579	18.8981	9.63234	13.0027	11.0309	14.0318	25.8941	17.284	16.7209	10.1062	9.70756	8.95314	15.7193	17.5055	6.26591
1112	14.8608	15.1834	9.94996	11.4482	13.5822	12.8449	11.1018	8.17184	11.0189	10.7489	14.9306	20.5069	13.5464	13.8719	7.84553	11.4764	7.25442	13.7595	3.42268	10.1852	8.92577	14.3165	24.9728	17.297	13.8758	0	25.6971	10.3697	9.22795	5.69871	21.5585	6.83895	11.292	10.301	20.8089	12.2504	13.8597	10.7648	7.45695	9.14696	0	19.4957	10.7174	9.07202	10.6423	14.2437	15.1208	8.69692	21.9439
1113	10.5787	9.43348	8.348	14.3465	9.91135	10.3116	0	18.5094	9.21162	10.8429	10.2238	11.3745	11.68	7.1988	20.5274	17.6698	11.0978	9.27356	15.0696	8.54722	6.516	10.8306	10.3304	7.57464	10.9605	20.7673	9.15113	10.9462	7.13976	17.6487	4.54377	22.0193	10.313	10.5263	11.1419	0.00875922	9.86319	9.08585	9.31875	15.6667	13.0835	14.1293	15.1473	9.6668	16.7053	15.722	10.7571	9.14179	14.6918
1114	10.0834	8.37013	12.9517	10.965	13.3132	9.75793	21.1651	6.08303	10.1858	21.0511	13.1632	6.29238	11.0274	16.2907	9.51502	7.31188	14.4733	10.256	9.92282	14.933	11.346	7.31364	4.90095	7.55879	6.01297	1.4558	4.49412	7.71707	11.0401	11.618	7.22944	11.0029	25.6311	9.25299	9.41294	12.1084	15.2752	25.5716	13.0459	15.972	13.0256	13.4466	10.2049	18.1632	14.4051	9.96044	8.554	14.1234	7.56676
1115	8.63625	8.63974	10.6999	8.2823	7.7255	8.26183	5.75414	7.80731	6.04415	7.62943	6.00535	12.8593	5.77403	8.44672	12.7083	7.74015	9.8114	7.5945	11.548	8.30209	13.4442	12.4217	16.9521	10.1474	9.22759	7.67305	8.07287	16.386	9.39051	7.67634	11.5104	9.32953	5.03439	17.5918	7.03228	10.6258	8.64165	8.2545	7.39087	6.94892	6.39699	7.35224	7.08295	5.48377	0.0373483	7.02231	10.8195	10.3784	12.1622
1116	12.0603	11.6056	12.7214	9.51335	5.12507	11.337	8.22346	9.08912	11.5694	9.0942	7.50375	7.56597	7.34407	7.08707	7.65221	7.95901	8.10094	9.33184	13.6356	5.97875	11.3756	10.2308	8.11758	13.2068	8.1487	11.2042	9.49958	9.44571	16.478	14.3553	7.45034	7.86904	8.67823	7.26888	6.10745	9.26996	15.5067	8.25704	13.292	13.8425	16.8383	9.52549	13.4057	7.11369	8.6345	11.8091	9.44485	7.05511	8.63418
1117	8.11375	9.16606	8.18859	9.94444	12.0625	11.6737	6.19683	15.6804	12.9391	12.8515	11.693	4.03812	6.75854	10.0391	14.2814	6.49005	8.11018	9.67111	13.3264	9.91173	9.60708	8.54429	5.76942	10.5618	5.15106	5.34858	5.67767	8.68793	6.00261	8.56753	11.978	8.61132	7.56276	7.00453	13.9079	11.9979	6.45573	5.73416	4.85004	3.35039	9.4219	4.38908	4.73772	9.79906	11.2862	11.2413	7.59539	13.1975	8.29981
1118	3.3583	12.2418	7.61715	7.71636	7.6771	5.29181	17.9095	7.24698	8.1064	6.51248	6.09452	7.15041	3.90498	8.60608	6.75437	6.01505	6.72162	12.8951	6.33671	4.82245	7.5773	12.5967	7.60547	8.4083	5.24528	4.19662	6.5462	5.82717	4.9478	8.08516	0	13.1088	6.45077	6.03144	5.31236	8.81408	8.59101	5.96654	4.30335	1.00436	7.54541	2.67991	8.40174	7.17283	11.0102	7.30561	8.53937	7.80093	7.05202
1119	16.7337	5.37516	8.2013	11.2412	7.96584	9.7394	4.76083	6.31243	5.44401	8.04137	7.20382	8.49706	14.1544	3.99637	5.1598	16.5165	11.155	5.434	13.3764	12.2027	6.03714	11.279	7.05363	5.78562	9.52724	7.71032	6.03819	6.7978	9.16157	5.14574	18.9811	7.20396	5.43229	11.7773	3.80869	6.38877	8.67359	7.01985	14.2669	8.60668	7.79424	4.66919	6.41854	7.85794	6.26049	6.66005	5.43625	6.56077	5.81542
1120	0	4.67708	6.39879	8.85584	12.3309	10.0874	7.65448	5.5906	5.33811	9.14436	5.21194	6.31832	5.50267	3.35809	6.37916	5.38649	0	6.57186	13.048	4.40225	5.32818	7.13568	10.7128	6.10848	3.52045	5.87096	2.95012	5.70966	6.66329	4.65894	12.1793	6.50197	17.0929	7.36344	5.51859	5.85964	5.23832	7.36281	0	0.0408063	7.94745	7.17451	6.82559	4.20962	7.63307	11.4719	8.15831	4.8303	9.33564
1121	10.5495	7.43444	5.71045	6.37568	7.06277	8.26461	4.75721	4.59309	7.50533	5.23269	6.23181	6.75257	4.02516	4.35367	3.0412	4.76144	12.6213	4.10006	5.5822	6.7105	5.22106	6.51894	5.30101	8.96624	5.09511	7.61585	7.73834	6.87879	2.37819	6.70942	11.1694	6.81181	0.0324214	8.18064	7.68928	2.28786	12.2493	11.622	15.1202	8.66719	3.64475	6.20223	7.88202	3.03023	5.08906	4.0206	6.6275	7.46832	5.41089
1122	10.4798	5.29704	3.93851	11.9352	5.92728	6.82169	7.54886	4.49361	3.69966	6.66797	11.6724	3.69981	6.6836	8.6426	5.60223	5.56136	11.4098	6.22937	9.80832	9.13615	6.32573	9.3111	3.22976	9.47186	5.6931	5.49447	6.78643	9.16532	10.0896	3.36913	11.0215	8.13983	5.79362	8.89792	5.13417	6.24024	5.31688	12.1991	2.96915	11.0865	2.83554	4.5284	5.40308	4.15543	4.7442	7.46779	6.27773	4.94798	1.48499
1123	5.23351	6.60365	11.4665	8.80592	7.14928	3.93995	5.30166	8.36	4.90028	8.26327	7.79518	7.28573	4.08735	7.60679	8.1938	4.42072	4.88343	6.01726	7.73316	3.70216	4.90961	6.07979	3.06272	4.86877	7.05655	8.41873	12.9591	8.90932	5.97377	2.44151	5.71603	8.2016	7.1916	7.55243	4.10443	11.3654	8.39343	3.34237	5.05893	8.4727	5.34673	6.21598	7.29455	9.71331	4.78881	6.63779	7.45914	3.5559	4.21579
1124	0	20.2993	0	0	17.2716	1.34787	0.0242463	15.1175	18.6113	17.5658	14.487	0	13.9265	1.22315	12.3036	5.99196	13.5772	17.0751	17.1084	11.4588	6.76076	19.8593	5.97046	12.5257	7.7218	14.0607	19.4048	12.2555	17.1156	5.75363	10.832	0	20.5906	18.356	17.2091	0	11.388	15.3243	11.9334	9.55072	20.2245	2.18471	0.00119385	4.52071	7.43174	16.5189	3.25549	13.6834	2.1807
1125	25.4567	8.91842	31.8459	28.003	0	15.5375	24.207	0.181093	6.93647	13.3354	0	15.5303	14.4351	15.523	1.48673	10.6417	1.5097	9.63712	8.09083	31.4309	25.4843	4.34196	23.2472	7.68969	18.135	13.2409	9.33998	6.8681	0.0294273	12.1572	9.98472	20.0287	4.1335	9.43579	5.15484	23.1755	8.57878	7.92362	0.139896	4.36085	0.348833	10.8136	13.5055	16.0175	26.4557	9.37875	18.6309	5.19975	16.3205
1126	7.783	6.8569	10.2088	8.05505	12.5226	8.11037	6.80865	18.0996	9.10463	6.191	12.9928	17.2887	5.68053	9.45257	11.8154	15.5063	13.6316	5.57977	10.147	0	7.4938	8.14477	7.81808	9.24368	12.3592	19.4811	6.30327	10.7029	21.8391	16.4138	5.92684	15.835	10.1651	6.92679	7.10811	8.80024	7.93059	6.48734	11.8061	5.40269	7.69144	7.2539	11.8093	15.8718	0.0985743	8.85019	7.5659	8.01756	11.5676
1127	12.6213	6.561	13.0337	7.61018	6.43794	16.2361	9.3974	13.4541	16.5656	14.077	7.98778	14.5462	0.0248685	18.0205	16.5271	8.69881	10.4627	14.0079	9.67618	10.1437	7.69216	8.51281	13.9727	12.784	10.4997	9.28691	10.4465	12.8003	11.2185	20.8095	9.20427	13.8857	6.15317	5.68823	8.54324	26.7328	10.1571	9.03302	8.39818	11.7112	17.1724	17.2415	11.8973	8.77287	23.7468	8.68517	9.98444	10.4309	8.96805
1128	17.665	30.7586	17.1662	12.099	9.58653	12.4364	17.4199	12.6712	14.2866	10.4826	23.1118	11.7362	20.7125	10.8489	0	19.402	17.6372	15.0485	13.4831	10.1734	16.6792	12.2927	13.0038	12.0748	19.6156	8.23647	13.7431	13.2009	10.7515	9.84721	16.9904	8.71464	18.1895	13.7131	15.8765	15.535	17.4713	17.0175	13.2303	24.2676	16.8746	18.5191	11.0416	9.38657	13.4997	12.0292	9.00241	22.7518	26.4564
1129	10.211	2.5936	0.231172	8.26009	21.7111	17.218	16.8807	17.4392	13.0521	9.03987	10.5093	16.8421	24.9218	20.9707	34.6508	19.6292	14.2671	15.733	5.32282	12.8421	14.1052	17.803	13.6815	16.2667	10.3034	8.29391	10.3283	13.5092	13.941	17.8397	6.97541	11.8807	10.6577	13.8857	23.6617	0.00334103	13.2764	9.688	31.3438	16.4397	17.9136	19.8661	24.3398	24.322	6.51243	14.9397	23.0382	19.114	14.0595
1130	11.415	10.8587	17.3886	9.53333	7.14648	9.15228	11.7299	17.1455	9.91591	12.7347	9.0364	12.6013	13.2233	14.6724	13.4195	12.5614	13.8845	12.1305	11.9064	11.6088	9.8826	5.48172	14.5262	13.8078	14.65	10.389	12.8808	11.5303	24.6444	13.4124	19.8687	11.046	8.11162	11.5064	11.7257	14.6255	10.754	16.2587	0	9.73594	11.1024	9.84934	14.5921	12.0065	18.7946	11.5514	10.856	15.8173	14.8334
1131	10.5148	13.4062	6.74099	15.0865	8.57096	8.04259	9.12883	0	10.997	11.7689	17.9497	20.3882	15.5024	14.09	13.9727	12.4886	11.2091	17.9864	8.85752	10.921	9.76814	9.14496	14.3307	11.8352	8.19993	19.9454	19.3622	12.2596	11.4056	10.984	5.69041	22.1621	19.0661	5.99436	9.8737	10.0895	18.3637	9.77779	26.529	10.3736	20.8854	10.913	0.343135	8.90564	12.7356	14.0446	13.4794	4.31011	11.5773
1132	19.7383	12.1463	12.098	7.27914	8.87041	8.33303	12.2063	17.6807	14.1388	11.0826	11.3729	8.7749	12.298	8.95929	12.0823	17.4879	17.1325	8.11281	6.34348	8.6426	8.55402	7.47822	10.2313	7.90178	13.1615	11.6341	13.955	19.3024	12.2377	10.82	8.77985	9.11781	7.81039	8.03701	17.5407	9.36499	9.03318	9.64581	15.9224	12.6821	9.18418	18.0678	23.9028	12.9946	10.679	6.67747	9.09614	15.8955	14.3093
1133	1.88875	14.5988	5.11782	7.53708	10.2184	12.6782	12.2798	17.0081	8.47418	11.5826	9.07567	11.0243	16.3632	13.2234	10.0835	10.7321	12.6953	13.2256	17.3316	10.4134	9.87102	10.1537	11.6019	11.6472	7.90465	10.2212	8.68007	7.84794	8.23996	10.8503	7.63899	10.7057	10.4242	9.60357	7.72243	12.8504	6.79165	8.97903	14.4372	14.3402	11.1511	12.5508	11.5504	18.9807	6.64011	8.0116	6.49694	12.8989	10.3415
1134	9.91898	6.3397	15.5574	6.84705	10.8775	13.8751	9.14809	7.29334	16.4393	8.58466	11.2477	6.38919	10.7002	0.921462	5.81263	7.91901	8.80491	8.8421	8.10612	9.43979	9.80171	7.8274	10.3672	10.603	15.8266	7.35701	7.84772	8.61082	6.83615	8.29142	15.6503	9.13156	11.3989	21.6254	16.7383	12.4419	8.44596	12.5845	8.59988	10.3711	7.81105	6.70199	8.89348	8.04143	10.8854	7.47396	16.1979	9.40032	10.7599
1135	10.8542	7.72252	7.65907	10.8001	9.70895	10.4644	8.82509	8.38585	7.19284	9.51646	8.93915	6.19594	11.2927	14.8789	13.9296	10.274	9.33965	6.88383	8.3719	12.1643	9.42467	20.1193	4.39098	18.7649	8.21423	6.08797	15.4214	11.7678	5.85843	12.2789	8.28428	9.12794	7.60995	8.68159	10.5722	6.52088	11.805	5.67834	9.18176	10.7483	11.2681	7.26167	10.7065	6.99181	18.5405	8.25095	5.55385	7.01897	12.0885
1136	9.02686	8.14176	6.54321	10.7912	19.4318	19.5422	14.5072	15.6811	16.2408	13.4574	10.7338	10.891	6.37416	7.29464	5.67286	12.6417	8.90527	7.11794	11.4161	7.64454	13.2766	12.9864	11.8341	7.82639	11.7232	11.7029	3.36031	5.55854	7.18087	12.3411	6.93374	6.81463	9.63231	10.0729	4.46957	11.5693	10.2838	8.41208	7.57382	7.38354	4.93603	10.2974	6.55867	6.73457	6.63784	8.22143	9.20019	7.7657	6.72579
1137	11.0003	10.3233	12.7707	9.22307	4.45604	4.91592	7.35356	5.57641	7.8054	7.09116	4.48939	6.85051	5.93419	11.1921	8.2351	8.70172	6.8185	14.8379	10.0714	8.26784	8.97197	7.61058	11.882	6.82766	6.57302	6.28561	4.82177	8.51121	10.9403	7.53621	3.67671	6.45168	7.97424	8.09729	5.99321	10.6145	8.14222	8.64783	6.50595	13.8979	5.84011	11.0525	6.78674	11.475	6.09561	14.076	9.83155	10.0802	7.06173
1138	6.76387	11.792	7.7866	9.41328	5.555	5.89973	9.65796	6.37822	5.48749	7.4742	12.1621	10.7676	5.39232	6.94132	11.2565	3.99863	8.40892	5.36061	7.61778	14.1372	8.11842	7.81358	5.79772	4.0351	8.48888	5.39236	6.49532	4.98026	7.94147	7.72166	11.0422	10.3643	6.50564	8.4378	10.4713	7.68964	7.2657	16.3952	6.21405	5.43713	9.04082	7.70158	10.6245	6.92844	4.96517	15.057	11.9297	10.5218	8.15379
1139	8.879	4.67081	8.33762	13.4892	15.1644	7.0966	5.16326	4.85068	3.30835	6.70731	4.99318	6.11709	2.91957	7.8265	5.53533	3.19475	2.80124	5.5023	9.97761	6.76053	12.3308	11.3842	5.03788	6.75094	5.25803	10.9844	7.1754	9.6311	4.71516	5.76403	12.4348	5.0782	11.4666	7.94361	4.89293	4.23353	9.11484	3.62081	5.03595	5.03022	8.78077	5.60391	6.04164	6.94124	4.02609	6.63555	7.35832	6.29124	4.14882
1140	10.4178	13.4636	7.14603	0.103371	5.35509	6.24596	7.41411	8.96396	5.90377	7.57727	6.73318	10.5627	7.18993	7.80119	10.497	9.97381	10.0945	6.31374	7.52263	6.80054	7.03215	6.71443	5.20351	11.9492	7.08922	4.87666	2.86499	10.4199	8.81151	6.7602	6.96897	8.70123	5.27462	7.68948	9.02978	4.75264	3.18525	4.78935	4.86469	5.54867	6.12663	7.03198	5.70852	2.97581	13.1711	8.58223	8.08693	4.94535	6.68143
1141	8.80483	3.81262	8.27259	17.7865	10.9948	6.67974	7.33011	11.9292	3.38173	9.2529	9.71539	8.79028	5.67658	6.79109	7.41703	7.79902	5.66476	8.10791	7.88515	14.2338	11.8099	12.1054	7.65264	6.33439	4.77825	8.6133	11.3054	2.07378	7.64572	5.4025	11.4844	9.50064	8.06966	16.8265	3.66865	10.5004	6.1556	8.19128	9.04585	5.95503	4.28308	7.0411	6.70365	4.38112	8.32298	12.8183	15.2389	5.20317	4.28428
1142	7.44632	2.91508	5.91534	6.4498	6.08184	8.4309	6.90275	4.75322	5.532	6.64815	4.92407	9.19958	6.09843	3.68617	3.36065	6.38521	10.5547	7.64372	13.1702	0.316104	5.98469	6.53596	5.17515	13.1152	7.19532	9.02062	10.6589	9.934	6.12847	4.44261	3.10831	6.8728	4.4688	9.55059	4.93521	6.63697	5.76026	9.91477	12.4687	6.88885	8.06908	0	4.0234	5.0544	2.23691	12.9222	5.92277	6.12236	7.83335
1143	5.87363	5.99796	3.23357	7.91737	8.09408	5.05896	3.96427	7.28642	5.93835	7.37995	6.15642	8.06358	0.178658	5.06928	4.61403	3.31958	3.61282	2.34655	10.5513	8.71108	3.58328	12.8205	5.60479	5.81273	12.5143	8.48866	9.39873	2.16743	0.614126	6.83496	10.0864	4.40499	6.18659	0.00271867	5.32477	3.22714	8.92074	8.35936	5.63796	3.64657	5.24537	7.01472	4.99976	4.16405	5.55001	5.78413	4.58969	5.14428	4.84325
1144	2.75122	3.9464	4.97207	14.8238	7.23275	3.23204	6.71918	8.35628	10.1374	5.38157	7.86896	8.56745	6.72945	2.86434	5.11083	3.67508	2.40031	6.08604	7.7519	6.09622	5.10452	12.1658	5.25086	3.2932	11.434	7.83996	8.77852	6.40695	10.3467	6.86318	3.51456	8.13565	5.79681	7.19255	5.60804	4.39899	6.00317	7.00393	5.2717	3.19733	7.2132	8.16736	5.32947	4.86768	4.92737	3.36776	3.59127	3.21285	5.06087
1145	12.9632	7.67175	4.64662	12.945	6.6215	15.8543	2.62683	6.76871	8.73169	7.05732	4.06572	4.73848	12.7396	9.462	7.73874	1.78285	1.75229	7.22105	0.0124523	13.4437	6.24211	11.1969	7.48494	7.98374	12.5789	16.5105	18.0337	9.69725	7.00113	9.11118	6.38544	7.86557	4.93762	14.6413	4.68671	9.49255	11.1921	5.19483	4.9964	7.59323	7.37622	6.08769	5.62553	4.62646	8.16897	8.81465	6.62371	9.15454	3.98081
1146	7.76048	8.18372	13.7267	8.79055	7.22989	6.5104	3.39419	6.2676	0.222569	5.65506	8.78442	13.9653	0	0.559073	5.90576	12.1765	7.30127	3.45741	9.96071	0.00593959	6.0025	4.70074	11.3924	0.00698894	8.00005	10.6771	6.91524	7.38638	6.0965	9.60372	8.89736	0	7.55082	0	4.52298	5.11917	7.0797	10.4425	8.07488	8.75812	8.09114	5.53994	8.33267	7.90344	0.478496	5.80431	4.90142	11.4111	7.24998
1147	11.8873	18.0807	18.1745	8.94827	18.2261	10.0996	17.2444	14.6027	20.8574	9.38843	10.412	0	18.2463	11.1134	9.96774	12.6318	13.6759	16.0921	13.3299	20.6967	23.9691	5.978	16.856	26.4505	17.0233	11.6046	9.65453	16.267	13.2923	13.639	29.3322	23.3387	20.2827	13.1895	22.6331	5.84303	16.0565	13.9107	7.51416	18.5164	12.5479	9.54953	10.8498	10.1663	16.6195	11.749	19.5747	14.1654	7.2455
1148	16.4764	20.9763	16.3802	10.224	14.0831	10.2265	20.8906	14.4897	17.7164	13.0447	7.09881	16.3968	25.8063	13.9409	45.3883	21.8489	26.8121	18.3594	13.2188	15.113	16.0358	15.3894	15.2336	13.5926	9.06426	9.81632	11.1754	21.1515	20.1475	16.4872	10.0803	13.3336	21.5885	16.575	15.6851	15.3903	16.6021	14.929	24.7206	22.3476	16.384	29.5462	20.4235	34.2781	21.5719	13.6418	17.4358	13.6993	30.5706
1149	15.6189	14.9518	17.5324	12.0113	16.0809	27.6616	23.5136	16.5822	21.5787	28.6147	34.241	19.7158	17.3347	38.7126	0	20.4073	18.1314	24.3721	16.597	14.5829	14.2359	12.3928	20.1461	11.4615	10.3225	12.5523	11.2146	14.4958	19.9161	20.8555	10.1421	17.8468	15.8439	14.3325	23.9056	34.6388	19.0446	17.2643	17.4051	17.5481	24.6633	20.0215	28.0038	21.5826	18.9527	16.5157	14.0348	26.9418	22.2499
1150	13.291	10.4358	10.6291	15.6871	11.8334	10.4372	14.8879	20.5145	15.3438	11.9145	14.6551	21.5427	10.6885	11.6797	12.533	11.1011	9.70099	15.7322	14.6718	8.55322	7.09178	17.5788	8.0394	11.3851	11.5785	16.3682	13.3166	14.3053	11.1118	11.7596	12.7595	12.9396	15.9807	8.81598	18.1769	13.2387	0	12.772	9.92129	18.4405	15.4343	14.0442	10.2766	8.25202	16.8407	9.71938	12.0808	15.4116	12.6787
1151	11.3842	16.8135	13.5891	9.56883	12.2636	10.2236	6.90563	10.2866	8.47814	16.8525	13.0667	10.0622	19.0529	10.9754	19.1014	14.163	12.0861	14.2477	9.23399	8.20016	9.32349	7.36263	10.1725	25.9222	15.8534	11.2886	13.9091	12.3614	12.2929	21.7281	8.2952	11.3543	14.9019	21.1036	16.8439	9.24441	13.9191	20.8257	11.1687	14.0144	11.5608	12.8267	9.53382	11.4032	12.7533	16.3381	6.75057	10.551	9.31014
1152	12.2166	16.972	11.399	10.676	10.2943	10.6618	14.9889	11.1018	9.23809	0	17.5739	10.8555	12.2682	22.3192	10.0593	9.37006	10.0455	10.7139	7.88653	17.4516	20.2977	10.026	12.5873	0.000304347	18.9727	16.5073	13.9383	9.70493	10.03	11.7965	7.1279	10.8537	12.2845	9.55971	12.8323	9.95401	22.8351	10.2898	17.2278	11.4434	17.01	12.5233	10.7725	8.88608	10.3056	12.6602	14.6014	12.335	24.8799
1153	16.2615	12.3181	8.30975	7.02306	7.13808	9.23709	13.6513	11.4754	10.7336	11.5563	10.683	9.31957	11.9794	11.1332	8.70069	14.1433	18.5521	9.76587	7.16382	9.49356	12.5832	6.26605	13.3898	18.0401	8.46019	14.4736	9.09816	8.66815	13.983	12.3359	4.53315	14.3782	12.9767	10.4143	12.5233	9.69354	9.97665	11.3346	10.6015	19.9204	9.64384	16.717	9.91445	12.5618	19.8432	10.1977	11.1015	8.18044	10.3556
1154	12.4085	9.73343	8.38801	15.1086	10.8583	9.45028	8.18613	10.255	18.9322	16.4913	9.89675	8.68345	11.6061	9.60766	8.11485	11.312	10.0559	10.2136	11.9531	11.2173	9.64102	6.6989	14.3022	10.29	8.75698	9.67289	11.3423	15.2349	23.7031	7.58682	19.4331	11.0352	9.48931	10.3444	7.9275	12.2757	7.94149	8.65871	10.6629	9.02022	15.2165	6.9134	10.5523	17.7975	11.1139	10.0387	17.1641	14.0777	11.8425
1155	7.92882	10.0622	7.07149	9.46386	7.47266	8.58811	0	8.27315	7.92544	6.91242	12.5169	7.21592	9.82979	10.4635	12.9538	9.67703	9.43051	10.5359	9.54369	15.6705	8.25456	14.2741	10.2995	7.59716	8.07762	6.34228	10.4751	10.0637	0	9.24277	7.6109	10.0717	8.49065	8.53187	7.112	9.74813	7.26628	6.18121	6.77309	6.1074	7.48347	11.3683	15.6422	7.23456	0.0171285	13.6765	6.29928	11.4093	8.47793
1156	7.93572	7.07139	15.2563	8.70797	10.2557	13.076	11.9235	10.8881	7.41482	5.41857	7.69849	5.93398	7.69168	8.30781	6.33438	9.70748	0	8.0414	18.7811	5.6281	12.5049	10.0521	5.08875	8.25374	8.7481	7.15638	9.63818	5.84412	14.1527	4.90794	4.54181	7.6861	12.3659	9.67515	8.05015	14.2952	14.6518	10.5539	8.52313	7.63462	7.20954	7.11512	6.10345	6.3138	9.762	0.0673246	10.6158	7.86411	4.98661
1157	7.78209	3.8804	6.39402	6.78459	14.3183	7.75242	8.85381	0	4.61268	13.1301	3.74428	6.69008	5.73837	6.00813	5.93224	7.07398	9.45205	7.61113	5.35281	11.4309	6.97145	15.1965	11.6575	6.69132	6.64609	6.34378	3.49452	5.65097	0	6.8648	6.54181	6.52667	1.02983	7.33471	7.58569	5.61616	6.07484	6.85479	14.2576	4.39009	5.51781	8.92497	8.63599	8.64743	7.81105	7.96746	9.48574	6.63602	4.18133
1158	4.90174	4.87503	13.862	9.23038	9.31866	10.1972	15.1654	12.4501	11.1527	8.50628	6.26621	7.36623	6.85403	5.83761	4.97669	7.12622	16.3132	7.13983	7.20774	5.45292	8.11137	6.31984	5.94391	7.55137	6.51551	4.90066	7.46804	5.90005	14.7019	9.20636	15.2701	11.7342	12.4804	6.62398	8.94826	9.09594	11.3958	6.87192	5.51616	4.48389	8.58829	3.99943	11.8224	8.14895	7.7482	12.2652	5.67388	7.78358	8.98257
1159	5.88979	7.83817	5.10112	7.74963	6.24701	10.3763	5.43737	4.75537	6.16853	9.21811	3.89873	12.3303	4.29095	3.66779	11.2937	6.32585	4.36369	5.99846	8.20536	6.90176	5.22056	6.22515	8.51902	4.26866	6.3909	6.9463	7.31971	12.2666	0.0246466	4.57131	13.8865	3.42034	0	7.59637	0	6.83821	5.93893	5.65736	5.34792	4.54499	2.33544	5.56755	6.74635	10.7546	3.80494	7.06935	6.22684	5.75129	4.30475
1160	8.24343	4.73699	10.7203	9.4177	10.9909	12.4893	5.75572	7.02823	7.27415	11.9571	8.99746	9.26575	11.5772	5.36794	5.06607	7.07919	9.48464	10.6301	9.7563	8.07618	5.61799	7.85712	7.40247	5.70724	9.66072	5.68802	9.43637	5.72906	9.47018	5.82643	13.7824	5.15541	13.7472	11.063	8.63457	8.54606	7.48551	8.04953	6.53519	11.0845	4.31902	7.71752	9.78208	4.28295	11.8178	8.72487	8.02407	10.7486	7.43429
1161	5.46919	7.007	7.18168	15.3527	6.17126	7.5388	13.3588	6.52094	7.86369	6.63024	6.47774	8.52506	5.8617	7.5938	6.42938	8.69549	9.60387	5.76102	16.3794	9.56517	3.43632	10.5259	11.2387	5.50373	9.99086	8.55254	9.13536	3.35902	7.5869	3.49495	6.44605	5.48723	5.77846	10.9739	5.68045	3.81036	8.01607	6.56672	5.50976	4.5256	5.61249	4.92947	5.16683	5.25773	4.09533	7.68231	5.74453	8.12126	7.40278
1162	4.26709	10.4504	10.7908	13.8073	11.2161	12.0014	5.79901	4.09181	6.68352	6.84857	7.7297	6.4352	5.02076	4.05264	12.7346	5.40528	7.11177	16.4445	5.4714	12.667	16.6639	16.5433	5.07154	6.57859	11.3945	5.80326	8.992	5.44412	4.56848	4.15125	11.4268	13.5624	3.02855	7.75639	7.39244	8.23384	6.68804	5.98053	9.40984	7.74657	5.315	1.78859	5.11303	10.7518	3.40724	5.70246	11.5794	6.18106	5.37989
1163	5.74104	6.84868	5.13821	8.97988	7.16094	8.33964	3.9644	5.55467	7.37987	5.58061	9.01288	12.6841	3.36323	7.00704	4.31744	11.3202	10.1458	3.27516	14.697	7.84407	5.60309	6.90311	13.5986	4.99465	12.9682	10.3677	12.0946	8.26057	3.32498	4.15862	8.83343	6.44408	4.79072	7.33565	5.99472	5.16364	6.98279	6.64589	8.67183	0	4.2799	3.17498	6.31984	5.05942	4.29446	10.8093	5.70567	10.4692	3.74096
1164	9.49338	5.1732	6.2018	3.38718	6.47799	8.06977	6.95508	6.93766	7.38255	3.57933	5.88968	0	3.05575	5.04576	5.80418	0.947223	4.85899	6.02876	8.53417	0.990687	1.94611	5.40986	4.15011	6.47091	11.5827	15.4091	9.77162	2.6987	6.94862	9.59173	10.4295	4.83855	4.1023	7.12046	4.0421	2.1605	5.39471	4.64293	7.28607	7.36253	9.38237	5.64883	7.55143	2.01297	5.92534	7.18522	0.12092	3.41888	10.5238
1165	3.43354	6.17651	8.11877	16.9903	5.95511	5.54309	5.5201	4.43768	7.13186	8.43399	14.5927	8.4914	12.0439	3.77183	8.01792	11.4706	3.45351	4.66364	0.0143139	7.63567	11.9515	6.60236	3.51562	7.12311	10.0576	8.80157	9.05032	6.32907	6.46439	3.68753	1.80168	5.44106	3.13973	10.9132	8.00945	3.14032	13.9898	10.6871	5.93652	8.28441	5.61051	5.05846	7.36995	5.37099	5.70504	8.55592	7.23369	5.58736	3.24236
1166	8.08633	7.94794	6.74031	6.24345	14.6796	4.07303	4.80332	9.90394	3.53116	7.90259	1.26568	5.41274	5.50005	13.1993	10.0027	9.39926	7.19878	0	10.277	8.56272	7.0396	9.15777	7.47578	7.76237	8.67271	8.12459	8.14029	6.96323	5.6435	4.84934	7.74094	4.83888	5.53402	5.40987	2.94175	4.75121	0	8.51679	5.38499	6.01019	4.60647	1.68209	3.6322	6.59373	7.43463	6.14602	4.385	3.66144	5.74802
1167	8.81733	12.4542	19.6969	9.68362	13.9113	13.526	18.9696	19.5585	9.04251	19.1034	7.08896	14.3487	8.53793	16.977	10.2987	14.9242	8.21473	10.799	11.1542	8.89251	13.2988	7.9398	19.255	18.2289	7.40626	6.78273	8.16839	10.9862	16.9121	21.1578	13.2382	11.3137	9.65215	8.53606	8.86025	11.63	8.63927	9.832	11.8629	13.4818	11.1734	21.0349	21.4384	12.9536	10.1798	8.02212	14.1842	9.95362	9.26662
1168	27.1837	19.1667	11.7344	8.26159	7.99864	12.7349	15.9213	16.3184	24.1233	11.4241	19.1375	14.3228	15.9493	12.7542	14.3765	16.1183	24.9152	21.2591	15.4323	19.6371	18.199	15.5754	15.1033	17.9918	8.92806	12.1189	14.7963	16.013	17.4897	9.95508	8.78362	13.9324	15.809	14.2243	9.91426	19.0196	24.6873	22.4872	19.8957	22.8644	12.8457	10.9928	17.9496	21.025	28.9296	23.4586	11.4098	17.9485	30.5416
1169	19.265	20.0383	13.6768	7.87626	15.4383	15.6842	18.9527	19.6482	19.5874	18.5401	19.8077	20.5142	29.0902	24.2305	22.9526	14.6403	15.0127	21.1387	8.28399	16.1289	16.2436	13.4854	13.1889	19.6387	9.33834	18.3516	10.4148	34.2171	21.5913	33.1272	17.5173	28.9863	34.4178	16.6671	38.53	33.5445	18.1166	16.5914	19.5073	18.6401	36.8552	37.9724	15.6766	26.6918	18.2107	13.7132	31.6128	23.91	16.7197
1170	8.56484	11.4738	8.66734	7.18654	7.72428	17.3851	8.72151	10.8914	8.86933	10.8909	6.95253	11.5803	11.3588	16.2119	21.1907	9.91336	9.83603	9.56663	13.2756	8.9722	9.98909	11.7434	9.92027	8.84407	11.3866	14.8655	11.3114	7.53446	12.3924	14.8335	10.1694	9.40275	9.35072	10.6997	9.24799	10.7812	10.2399	9.23623	8.20333	16.3858	13.6471	15.5533	7.29765	15.8714	12.6535	9.27967	14.3565	10.1753	11.7512
1171	13.4806	21.1653	22.2541	17.2799	19.8999	11.2192	9.24543	11.2189	14.6845	13.3283	8.52593	17.734	13.6431	16.0596	12.1688	24.2377	11.6722	19.2084	11.7275	11.8389	14.8485	11.7412	13.1066	20.601	30.9501	16.4687	25.283	9.67161	12.1766	14.6546	11.1923	22.3634	12.6942	16.8125	12.5032	16.0082	18.5702	18.9106	18.0875	12.7751	16.9622	14.7039	21.5383	14.7993	18.7865	9.31985	17.1306	14.9053	22.2488
1172	14.4575	8.16224	10.1967	12.1447	10.9427	11.5501	21.9141	12.8859	15.2034	8.66174	18.9505	11.6225	13.2736	9.8856	12.3413	13.207	20.6658	12.3096	6.51256	12.7954	13.4571	9.06862	13.1614	9.72107	9.79626	11.1244	10.0005	13.8415	21.4243	11.5281	11.0989	8.27965	10.7862	8.83923	16.9791	12.3302	10.366	10.1976	12.5075	21.3027	13.492	13.7027	12.1944	12.7646	13.6122	9.45848	11.1067	18.032	12.7306
1173	13.1046	9.6469	7.85178	8.21736	12.2075	9.47824	10.683	13.2762	10.8131	18.8714	12.127	9.09458	11.6899	18.0668	13.8472	6.74644	13.2285	10.6649	8.17172	14.0415	12.2221	7.31228	18.2425	9.60829	6.35141	13.9931	8.80177	12.8349	6.20456	7.68408	14.3247	7.48878	21.7467	10.6264	12.6649	12.8473	8.47645	8.98958	10.3955	9.16073	12.1521	10.3483	11.5127	10.284	8.7599	7.92155	11.198	8.48911	8.84102
1174	6.36284	8.54967	9.52577	9.01014	8.79768	10.1247	9.29613	10.3817	10.3659	9.95298	8.69102	15.2741	10.8793	7.15419	5.5645	6.81159	9.57599	11.2046	6.35594	13.1987	12.663	13.3699	9.09864	10.7257	8.00048	7.18929	8.91099	9.40789	7.55737	7.8911	7.79963	10.9067	10.1468	17.132	9.55934	12.4029	16.7187	17.7528	9.94114	8.35018	8.08645	7.16379	8.81509	7.62418	10.8037	12.1163	4.43857	7.97916	11.0251
1175	6.99402	16.6995	8.28352	9.55647	7.63453	9.24113	6.77378	9.42675	7.67312	8.64111	7.7252	9.86459	16.0172	7.24286	7.40413	5.63648	10.4156	8.02093	15.982	6.36551	6.79039	17.8749	6.58003	10.4183	11.3921	7.92456	5.97733	15.3341	7.41399	14.8139	7.49253	10.1422	6.5076	7.69384	8.49674	8.48897	5.1817	6.94773	9.46679	8.96177	10.3663	8.58296	7.42085	9.92743	13.2416	15.4567	9.97664	13.0958	6.08348
1176	15.6428	7.67684	7.04782	8.90504	10.2961	6.46629	8.21248	8.30424	8.21659	9.12258	6.93655	7.51384	8.69851	4.98593	6.12044	9.10974	8.11511	7.54601	9.33403	8.47729	7.62028	8.28414	6.62485	10.1437	7.30569	6.59565	6.03278	8.25116	12.1352	6.52571	11.8766	7.7897	7.62324	6.52308	6.89354	6.45989	5.70092	5.53149	8.90576	6.15294	4.75829	12.6543	7.28773	7.20023	6.69901	9.18591	5.51818	6.70076	10.7874
1177	7.42489	7.06004	12.0073	6.75705	7.61668	9.34946	7.82184	8.57893	7.88267	6.97878	6.24131	4.60975	5.61925	9.83943	11.8428	9.35096	5.19876	6.12764	7.65854	9.15914	12.1969	7.62731	7.17785	5.66391	6.34001	7.72728	5.46967	4.69129	7.82618	6.49646	7.69858	8.59098	6.64842	7.16161	13.369	7.63428	10.193	8.2973	8.11121	7.4915	7.46212	7.51993	9.75347	8.56487	4.25453	10.6768	13.441	5.63927	5.60293
1178	6.44435	4.65719	6.74774	14.7075	7.78934	9.41549	8.5705	7.56344	11.2852	7.16818	15.2842	7.77731	5.18378	4.32958	5.63007	10.0593	5.72149	6.45819	12.9967	6.95091	4.49664	7.00886	11.7086	10.3202	3.44677	8.73464	11.7098	11.0005	6.78233	6.70743	11.7244	7.80355	6.18186	7.90803	7.29482	6.43444	8.65714	10.2558	9.49935	5.41531	7.02778	4.31227	7.13657	7.63808	6.28062	4.98514	6.03274	9.01373	5.12275
1179	7.52355	4.90853	7.41796	6.23538	7.09135	5.77033	8.76119	7.47251	5.00609	6.38398	8.56581	4.92899	3.63656	6.22406	3.89018	4.92751	5.57053	8.89305	7.98552	8.20045	5.71594	5.96939	4.37912	3.95375	5.03062	5.37688	6.50284	7.43248	6.08694	8.86518	6.62294	7.23229	8.31428	6.60361	2.99128	6.61263	5.89602	3.88084	4.88195	4.00399	6.04563	5.45847	7.04322	5.32581	4.90834	11.5996	6.80103	5.9696	5.8066
1180	5.66396	11.9626	10.4982	10.7999	17.6009	14.6524	10.4392	15.5765	7.25653	19.8076	0.776191	10.8791	14.2155	9.63113	8.29096	8.80791	13.8062	3.07913	14.8953	11.6304	11.4532	15.6419	11.2564	6.20575	7.87453	5.2228	5.81116	7.54285	5.13235	8.36896	8.15462	21.2125	5.55523	10.4692	6.97635	5.96365	9.54257	8.56503	14.0978	12.5017	6.17408	11.5577	6.78102	11.1354	12.0048	11.3345	16.1402	0.879342	10.0695
1181	7.60088	3.64697	9.67307	11.9657	16.599	7.32492	7.54972	4.59292	8.36314	9.21927	12.6445	9.84279	4.56188	7.40847	9.23359	16.57	5.69936	10.511	9.64474	10.2964	11.6382	7.58426	8.73026	6.03278	10.6556	7.76682	8.34719	13.6302	7.28298	0	7.26264	5.32951	9.30855	9.3721	12.6114	12.1198	11.6115	17.7604	7.15672	9.0701	11.7156	4.26455	11.193	8.36701	3.97399	8.67851	7.3165	10.4057	6.7675
1182	9.43473	10.8882	4.9335	13.1135	11.5426	15.5849	13.9064	4.42815	10.6458	4.97854	7.47127	3.26532	6.80266	6.7592	10.601	9.30551	5.60145	11.2665	15.5318	13.389	10.2806	12.574	9.87618	9.94094	11.6354	15.4543	7.02782	5.63151	8.33641	15.1611	9.60513	6.58184	4.77178	7.43926	5.25795	4.76552	12.9222	6.47762	11.8162	3.10821	6.33446	6.41976	6.30868	7.33889	9.52688	10.5959	10.0292	10.4362	7.2022
1183	10.9894	11.2812	6.25179	9.27503	0	8.77628	6.46563	6.42897	9.44126	7.95215	12.3167	5.6755	6.69072	4.35289	11.4615	12.044	6.90146	7.89891	8.09101	7.857	5.90375	7.93195	7.44026	5.97759	9.61727	7.60805	8.53079	8.14003	6.88182	6.0242	7.33473	9.77058	5.11704	14.3292	9.36642	11.73	7.61026	4.94011	5.54928	11.1484	5.3491	6.43425	5.27999	6.02784	5.18834	7.2148	11.2511	6.92653	3.99684
1184	4.96301	13.3206	12.3841	8.39388	13.0639	7.8557	5.90612	13.2315	5.10293	9.56708	5.25346	7.80408	4.23591	4.25061	7.44195	7.82495	0	4.19851	9.35541	5.89568	12.8481	7.0424	5.63258	4.63249	9.57019	19.4657	15.052	4.29231	3.39119	6.59997	8.71315	5.52617	7.57893	8.93134	6.0884	4.33171	7.70484	6.95735	2.90836	0	5.30982	7.80865	5.42569	6.3904	3.69189	7.56502	3.72137	6.49436	6.65138
1185	5.66267	6.12662	4.80728	11.3784	6.70202	5.74176	11.798	3.88389	8.8344	9.84431	5.85314	6.99332	10.7517	5.32618	10.0243	6.6885	10.4247	7.11942	7.14328	8.31342	7.96479	11.6748	5.82901	7.1379	9.24132	8.0921	10.2569	7.41498	10.3929	3.37157	8.48072	4.57123	6.01041	9.64947	6.19184	5.37354	9.15534	4.86065	5.84669	6.7701	11.9165	6.88238	7.39643	10.0755	6.42528	8.82977	5.94757	5.41117	3.95664
1186	7.02342	4.81556	5.85814	4.94162	6.9805	7.54782	11.1426	6.08009	5.24912	5.98886	7.33593	6.21384	5.12055	3.60459	9.08306	4.12325	8.54638	9.67701	8.17265	13.5918	7.69937	7.5403	9.24008	4.81365	8.64486	9.08753	11.6409	7.22634	3.48006	6.95704	14.1547	3.60386	9.13855	4.23472	5.27054	4.32235	9.60106	9.46614	7.67224	9.97043	3.42453	12.8658	6.04822	7.93904	6.5428	8.85217	6.19728	8.79229	10.2024
1187	7.6768	7.4437	8.09593	6.23758	8.08758	0	6.06464	0.932084	5.15811	6.59174	6.32864	4.89073	10.493	15.441	5.45729	5.36828	5.28293	10.1628	6.15076	5.29778	0.00502877	4.80922	12.1475	9.65664	10.4847	7.85459	9.05047	11.9484	5.09337	11.3989	0.180974	6.58761	6.14209	6.89511	7.66107	6.63129	17.461	4.19753	15.2106	4.20583	10.313	11.669	4.42676	9.95055	5.33355	5.39705	6.1718	10.1731	11.5498
1188	21.1296	30.5146	20.4579	13.5019	5.99112	18.6142	26.7276	28.425	14.6928	11.5581	21.7651	11.0336	18.2911	17.0428	11.227	14.4356	28.5084	13.1895	10.3045	8.02623	14.8359	16.8505	11.4599	20.9848	10.8396	8.97178	13.9476	18.7611	15.2335	17.0308	22.299	15.6632	11.9807	10.9294	17.3335	24.7129	0.0356951	18.6522	15.0196	23.5412	19.4853	11.6315	11.4957	12.4934	22.3029	18.1071	9.50965	16.6733	17.2634
1189	19.8555	0	17.0402	10.3925	13.4325	13.902	0	16.4209	25.256	14.4924	20.255	33.4017	18.837	26.1831	17.1793	14.832	15.229	22.8972	10.7106	15.7023	17.371	8.35063	18.3878	24.6174	11.4365	10.4764	10.3352	15.4123	34.7754	25.0875	13.8143	21.1535	34.3967	17.7502	23.2426	20.0492	14.3555	18.123	14.7226	19.684	19.9776	20.4665	35.6446	20.282	25.0096	13.4252	23.7153	23.808	22.3403
1190	11.3475	15.3196	10.65	9.53347	13.7113	8.57176	20.0023	7.18689	11.669	6.49659	9.73043	8.27451	10.2295	9.59021	10.3328	17.7942	9.61049	9.84381	11.0901	7.13049	15.9909	9.25829	7.70792	9.54453	9.29682	11.3544	11.3186	7.88221	12.3133	12.3679	15.0219	11.1732	13.1813	10.3649	12.2647	8.62403	18.8544	8.62543	8.827	14.3314	8.53091	10.2774	10.4531	17.8682	11.6838	9.00175	9.60889	10.5185	9.89189
1191	9.48376	9.87938	12.1908	8.31887	12.8049	15.9931	9.37793	11.2802	13.0651	15.2096	12.5656	8.07205	19.075	10.4095	18.3917	7.99469	10.0721	13.4797	6.03198	8.80785	8.86611	5.98546	16.8887	11.9906	14.4352	24.6303	17.6119	11.7984	8.16111	15.1044	0.860819	10.1939	11.0981	13.9713	13.5925	10.1388	8.87586	12.7981	9.89566	14.3996	20.2044	22.818	8.60942	7.44283	11.6868	7.95289	15.3857	13.5331	10.6584
1192	8.50389	18.935	11.5738	8.13411	8.93077	10.4884	9.44912	11.9728	11.5411	11.2494	7.18386	11.1304	11.8628	11.4753	10.5618	10.0887	9.03829	6.43828	12.8712	10.6838	8.1182	12.6244	13.5888	10.1989	12.0793	9.06973	12.2109	13.2108	9.69082	9.52833	8.63633	9.51767	9.19632	7.58409	14.5272	10.8533	6.61203	9.44153	10.1143	10.9234	11.2684	15.2534	10.5447	7.2613	12.3743	12.522	9.95938	17.8377	11.3287
1193	11.6128	6.85487	10.2842	9.25115	9.19388	10.0386	6.95559	10.3877	10.5942	9.68169	11.8073	19.0136	9.31857	14.9392	7.12046	7.43594	20.5992	16.9131	9.93636	13.8375	10.6897	7.13453	9.14549	9.19636	12.6693	9.07245	15.8345	10.956	17.54	9.37736	20.4384	11.5162	9.88172	8.14664	8.536	13.7993	16.1442	10.7182	18.8347	12.018	9.93247	11.7166	9.21556	15.3195	11.1588	8.70498	8.5341	8.57176	16.8083
1194	11.9621	8.75322	10.5528	10.5738	7.38899	10.9294	15.5613	18.9073	9.55948	10.8061	11.0704	9.12476	8.1426	13.0818	9.63635	7.49985	10.0621	8.45434	7.83981	17.734	16.1537	7.85534	7.25492	11.5815	15.9111	10.6304	10.9238	17.2557	10.0884	9.18648	9.91131	8.568	14.6678	17.3496	8.07662	15.0056	7.27151	19.347	9.88938	12.7538	7.59847	9.71182	8.95025	8.87103	13.2156	10.5305	17.3014	8.59833	10.6528
1195	10.4352	7.03521	13.561	11.0709	15.6212	8.35036	8.15207	9.06571	7.63042	6.41555	11.3131	6.7049	15.6993	11.0695	13.8642	18.8152	11.1844	18.1972	9.56566	0	12.3514	10.7303	8.92234	14.6252	7.04948	6.3567	8.08434	9.65713	8.67028	16.3612	6.40801	16.17	9.86225	8.9669	8.28475	10.0955	13.5885	8.02744	8.12733	8.44631	7.988	7.45258	9.96215	8.88187	9.8512	8.63015	9.00768	7.83882	11.3298
1196	7.84271	16.4297	7.5555	15.8788	8.25852	9.73211	8.64933	9.05117	10.7174	7.06867	11.0597	9.09152	5.17108	8.25014	9.80714	6.50672	10.9562	7.96568	11.0569	20.5145	7.09307	11.7435	14.3424	8.50658	13.8852	7.29089	6.42795	8.94114	14.6103	5.47908	8.43149	6.93311	7.98446	9.06207	8.07555	7.24379	6.90113	10.1988	7.43813	6.38484	11.2379	8.47907	19.838	7.13691	9.58266	11.6693	8.18686	13.2837	9.74753
1197	15.0468	7.16002	9.38938	7.79961	9.05152	9.42647	7.44292	9.87328	12.9103	16.6505	9.39746	6.95626	7.3948	7.6806	8.25009	7.91834	6.75176	8.16779	5.94886	6.53411	7.88735	14.1983	9.28676	12.7493	8.20068	6.07632	6.29896	8.6122	6.73707	7.2097	17.1751	6.47932	8.98165	10.9578	8.20719	7.19153	8.09734	7.1303	12.0599	6.6001	10.231	5.25387	8.48931	14.8711	7.43297	10.9884	7.95122	5.12821	7.43965
1198	7.4474	5.76442	7.994	8.45626	9.11309	7.49008	7.16935	6.30795	7.3864	8.59652	7.53833	9.04412	8.37601	6.33707	7.50478	8.85485	6.34834	7.07606	19.0797	6.47651	6.77804	11.1114	7.71738	6.52625	0.0265593	9.55017	5.2609	4.77327	6.96031	4.42793	6.49792	12.5656	8.35699	5.1518	6.86969	11.3681	9.14183	6.68482	5.98249	9.23547	5.18728	4.76764	6.06676	5.55113	6.59622	8.32975	6.58643	11.0495	6.04311
1199	6.31798	3.86861	6.24851	10.9831	5.92579	8.97971	7.24002	5.96693	4.92652	7.82536	8.33382	12.5878	4.73036	7.16669	4.53071	7.09151	5.3771	3.46398	6.57938	8.28124	6.07156	9.35836	5.14528	5.08073	6.44628	5.96864	6.02803	6.91298	5.22839	10.9576	6.61864	6.88294	6.78945	8.44483	11.5658	5.68026	4.51317	7.02838	8.83105	4.90702	7.82107	4.26964	7.87067	6.79617	6.41765	11.6703	7.47824	3.64042	6.09972
1200	11.5834	10.3332	20.5167	21.9711	20.3961	17.9909	17.2235	13.1684	12.4376	8.6904	16.5907	11.5263	8.16637	14.0372	12.2286	14.3389	13.857	10.7661	15.039	15.2375	10.7729	11.7611	12.8293	14.8972	7.47405	3.8653	3.75183	8.93029	6.80533	14.3045	19.3625	20.3323	14.1001	19.7248	14.5002	9.37992	7.60896	13.2744	13.7047	9.4923	17.1296	15.6503	10.6222	0	26.1248	10.6747	21.5206	8.74188	14.1804
1201	5.92826	20.0884	11.2351	11.3825	7.49039	13.4455	10.4787	11.5569	18.133	11.3929	11.6841	9.80324	11.9381	11.3366	15.2318	13.3399	9.0051	13.632	10.9743	15.8783	11.935	11.1178	11.3108	10.6603	6.38003	9.22169	2.74239	16.2395	22.5159	9.81794	12.6754	15.1874	12.1616	12.6817	11.5713	8.02659	20.7075	12.4059	17.2821	12.7119	14.8726	12.4783	20.3194	16.0592	11.8399	10.3825	8.48328	13.4681	8.9306
1202	10.1847	9.97183	13.7071	12.5348	9.61358	11.151	19.4622	11.4063	7.4849	13.5396	8.38552	8.13549	17.9256	16.0159	12.1257	16.2397	12.815	8.90271	14.3783	9.57684	18.2714	14.359	10.6617	8.50788	12.7926	9.84034	10.9453	10.5505	6.74821	14.6954	9.13217	10.844	8.5624	10.4835	4.79783	20.2124	9.89154	8.1552	5.76695	7.75598	7.49464	10.2005	5.99271	10.0474	12.9739	18.7804	7.1899	19.264	12.6752
1203	9.4802	8.30083	0	5.13479	10.2529	8.99824	8.1078	9.01484	5.73168	17.7237	8.58011	10.2588	7.29541	10.5891	5.58848	8.30494	7.50662	17.6218	15.5975	11.155	5.90081	12.8118	9.96157	15.4453	7.27885	11.6269	8.76552	10.8392	5.62552	0.135079	7.90514	8.97983	5.01663	5.32439	13.9133	12.532	7.04156	16.6921	6.33639	14.8611	12.0201	7.48124	8.31077	10.638	7.65873	9.25697	11.888	5.89979	10.1001
1204	8.91766	4.80846	6	6.02793	9.31571	8.31164	4.685	6.8349	5.18014	6.0931	8.4286	15.6429	6.01914	5.37808	8.12728	12.7886	10.7968	8.06505	5.37247	10.7254	7.92464	9.6816	7.19764	4.38842	15.8143	11.2593	19.7658	12.4094	5.2314	11.7226	4.21401	6.36667	9.02275	13.3084	4.99861	7.63934	10.876	4.17418	13.2394	5.06269	9.29759	6.96804	9.8427	14.3256	4.80518	9.75003	7.59682	10.2257	5.55772
1205	11.6368	12.3846	9.85576	5.61926	15.1641	7.27157	7.01291	10.8882	10.6172	7.69928	8.12787	8.98097	7.96738	8.09342	5.65288	8.99831	8.76572	6.56137	6.06433	12.4766	2.39713	8.8232	15.3128	6.45895	10.2903	11.5586	10.0278	3.90575	8.55741	9.84877	5.20422	5.02368	7.66344	7.55614	7.30219	11.4413	10.446	5.98669	5.82141	5.90835	5.88419	8.22246	12.0347	8.40991	6.46863	8.89588	6.22675	6.89047	5.81142
1206	10.6212	0.00196902	7.08941	15.9421	5.48573	13.8174	6.219	8.01312	6.37486	8.48618	12.6429	8.67363	5.17308	8.93407	6.44093	5.93861	9.3412	3.93289	5.71876	8.06092	13.9837	7.55706	6.284	8.11981	9.17322	9.32097	8.75457	6.08155	8.62359	7.78122	19.9705	5.02378	10.7136	3.31684	4.52941	4.71353	6.24536	12.363	4.75192	9.8003	8.56587	7.79389	5.74434	8.34007	3.42519	8.65705	8.3537	6.48112	6.42621
1207	8.19771	7.15017	10.9533	9.18521	4.64953	6.44983	6.80027	5.05559	6.64152	6.0781	4.99115	4.64883	6.88347	3.08416	7.34319	8.56418	4.31946	6.83619	6.61361	9.52839	1.53265	10.5857	6.42371	12.2639	10.6314	10.8213	7.57644	6.63217	8.54193	7.54905	5.21221	8.43247	8.22833	6.00466	11.0373	6.87594	12.6219	5.49504	7.21407	12.2449	9.52728	11.1244	8.37228	6.83305	8.31683	5.6513	5.27275	6.61961	8.07937
1208	5.40043	6.83638	9.26955	7.85586	9.91361	4.77842	11.8082	7.79866	12.3864	5.73192	5.6488	12.7855	13.3238	10.4775	10.0334	2.67069	13.9898	13.6385	12.4865	7.36099	6.81159	7.06241	10.2718	7.7185	10.68	13.2125	19.4397	11.4568	9.85746	14.9	8.14403	9.15571	6.41236	7.44104	9.85635	7.43515	7.01028	10.5762	15.0709	7.17678	10.8505	8.0647	8.68837	9.16802	18.3843	6.17674	11.0131	13.1725	9.88731
1209	18.0497	20.1242	11.3731	4.34656	7.71838	7.78549	8.20243	16.2632	15.0127	14.5648	14.9203	9.54437	15.3076	12.054	17.2277	8.81624	9.60331	10.0434	7.75519	0	20.4702	6.24025	9.74665	11.5397	9.48525	9.27317	8.23071	12.9549	17.4932	9.24534	8.17986	10.6542	18.1187	14.1584	17.4936	11.7438	7.55081	10.8772	10.8121	14.9857	4.35762	12.0161	10.0726	16.1788	0.00257996	11.7744	12.4551	9.23682	18.3517
1210	7.67366	8.82192	6.51887	12.1381	5.25117	6.76068	5.58466	5.16926	6.72013	6.22878	4.26428	5.61613	6.58922	6.86808	7.17649	5.92857	6.66063	6.03932	7.0571	7.15968	7.10331	5.85576	7.49949	6.31186	9.91238	12.4061	6.99861	6.56306	8.76225	6.11059	7.90762	9.45457	9.28088	6.94948	10.587	10.2732	9.92825	7.14934	5.09004	5.83357	12.3422	12.4732	5.89555	7.27572	15.2382	3.9592	4.8507	5.55562	8.8621
1211	6.35667	7.11227	5.57258	7.83622	6.62681	4.70252	7.53129	11.6236	8.59675	8.76296	5.54798	6.94318	9.24891	9.98468	7.03714	9.54598	15.8892	8.92712	6.21511	8.51846	5.3053	7.34263	8.6837	8.87422	12.4341	10.5861	20.9608	10.2028	7.82171	11.2768	8.8783	6.99816	11.65	7.01521	4.82956	8.47494	3.97528	8.99207	6.56818	15.4505	9.34759	7.99276	5.50841	7.06722	8.82965	6.11957	12.5235	7.64699	8.84205
1212	13.3258	9.74899	14.6688	8.51281	8.36216	13.1884	9.82999	11.1315	10.7533	8.10957	7.33634	7.98044	10.7248	13.3153	15.6937	12.0813	11.3543	11.489	8.75991	8.58211	7.7874	7.43914	9.59611	10.2143	19.128	22.8262	11.0625	9.22821	6.44975	8.78884	13.3248	8.6263	9.98814	9.03691	13.078	14.1021	10.9232	10.9473	17.4723	12.1981	8.66399	9.37468	20.3552	17.2355	8.74096	10.7282	7.36479	9.55772	9.42921
1213	7.87409	10.6901	13.7361	8.24559	18.6094	7.98442	11.2544	10.3496	10.948	16.1154	10.6608	21.0775	13.5178	12.2826	6.39151	14.156	10.1398	10.7694	8.45825	9.5926	17.7473	8.22903	7.65643	10.308	13.3571	8.20514	10.252	17.9689	16.7671	20.4003	14.1709	16.1248	9.15541	9.34942	12.7687	10.4607	10.2394	12.3544	10.7019	11.8346	8.78946	11.1511	10.8285	11.3238	19.1446	16.5749	17.116	9.34443	11.3661
1214	10.0427	18.8492	8.58718	9.33854	12.0703	9.8747	16.6376	18.2947	12.0439	11.8424	21.2187	9.54961	11.3078	11.322	18.9463	8.69807	10.6387	12.2129	9.88297	10.1482	10.1168	8.86612	22.7734	10.6305	7.74132	7.43185	11.0382	8.53576	12.7388	9.27447	9.96575	8.31929	15.6819	9.26708	12.3897	9.19384	9.80858	14.8354	10.1536	10.4158	19.224	18.0558	10.3366	10.8483	7.82208	9.48743	7.91207	18.9437	18.9974
1215	11.1306	8.03337	11.4478	8.13936	9.2015	19.0445	9.47243	10.9368	8.97389	7.89204	8.41943	10.6634	10.6456	11.3787	7.32455	8.63216	12.572	11.9755	21.1213	13.7788	10.6149	17.2868	9.61085	12.3593	6.71385	14.4711	9.77303	11.1858	8.29373	9.82538	14.6194	9.7278	10.3413	20.668	12.6317	7.56759	10.7731	9.08734	14.69	7.67713	9.86605	8.16026	8.67538	14.3082	7.88321	10.8147	9.6713	8.24042	9.7023
1216	16.1266	7.01428	9.48362	11.7353	10.8039	7.80812	9.60596	8.90855	19.7767	7.38303	12.3829	11.878	9.93861	8.07747	7.75071	8.87484	9.96431	11.3136	0.00480904	8.30555	7.70163	8.25753	10.8907	19.6211	8.16844	7.5746	9.45068	7.38856	7.92738	7.65316	9.95419	14.8856	11.4218	8.74766	8.88025	15.8774	9.62043	8.32724	8.18924	10.065	8.38292	10.7616	10.3826	8.54791	8.71045	9.88414	16.0613	8.31681	11.7115
1217	10.2468	10.2887	8.32074	17.5893	12.5013	10.33	10.2825	7.95184	8.01032	6.3967	11.5787	10.8068	9.00852	14.0883	15.4054	15.7596	8.45149	11.6373	22.1168	8.98316	15.8485	7.95823	9.72973	6.92891	11.9077	5.42512	8.54654	14.6452	9.83609	7.05462	5.9541	7.6419	8.54312	9.43262	16.7457	9.7948	9.79317	10.7445	9.427	8.32521	9.21598	8.9603	10.7612	7.69507	7.56747	14.8959	6.47776	9.81309	7.20542
1218	10.4759	13.9916	10.787	10.4485	9.4958	10.7677	7.06607	7.62646	8.84922	19.7463	9.87856	8.49106	10.1679	7.22224	5.77158	7.09283	7.82122	8.43518	8.59133	9.92301	8.66065	8.86781	9.12903	8.18188	4.94841	5.61416	7.45037	7.56239	14.0611	8.15885	4.68061	5.70873	7.73617	10.2687	8.06556	8.58978	16.348	10.0304	8.28805	5.66164	8.40092	5.87524	8.7132	4.95551	11.4345	11.3224	6.90272	14.9815	6.94741
1219	6.74721	5.44954	10.8773	6.01629	7.07768	9.53895	12.7352	8.00785	5.32783	7.52281	8.71228	6.99393	8.85075	5.46066	8.50257	9.23062	6.50821	7.20064	7.79244	15.0084	9.11416	19.8969	4.43056	6.56974	5.68865	5.4596	4.46722	6.71924	7.34216	11.457	10.5443	12.5128	6.20123	9.26496	0.0238045	5.66573	8.59061	7.53206	9.4197	12.5384	5.76689	7.19507	8.54346	10.7428	4.62893	6.21357	11.1199	7.59969	6.93647
1220	10.8971	9.65382	11.4127	8.24395	10.2085	15.2346	11.5926	26.2728	12.8581	15.1787	13.9563	14.2244	20.5286	11.5278	13.4505	18.2378	16.3037	14.195	9.25102	8.79197	10.2333	11.4434	21.7566	12.9651	5.16583	5.17458	6.14016	13.3625	13.2715	13.684	19.8257	13.057	12.2523	16.8509	29.2492	12.9748	15.0119	22.8594	9.21281	10.9959	13.0872	10.9831	24.2235	9.87971	13.664	15.5709	13.4188	11.4524	23.9943
1221	12.8898	14.4156	8.95495	11.3656	9.731	17.9862	14.7533	9.10923	25.153	11.3515	17.6858	8.98769	5.47688	8.87258	13.0895	10.5772	9.53914	20.0941	20.8209	9.80928	12.5354	10.3347	13.3635	10.1938	6.89374	5.1075	4.37837	20.4966	11.3465	5.74074	6.30545	10.0622	17.8542	10.9757	8.71723	14.3154	11.4966	7.85624	13.4508	12.7211	20.4506	14.2517	11.0566	8.85453	14.3164	9.38251	11.8163	11.8313	14.0123
1222	17.5351	16.3971	17.4908	18.6298	23.8759	9.61513	17.4895	12.064	13.1215	11.917	13.6025	11.0879	16.0871	21.3954	23.474	11.7233	14.2709	13.8073	9.7062	20.1965	12.6429	13.3956	11.314	16.3117	8.66313	9.90986	12.5142	9.81034	13.2075	13.0726	12.9092	17.1883	13.1445	16.482	12.9711	24.6803	9.60125	16.2129	16.5882	23.3247	11.3958	21.7123	13.2951	18.2901	16.083	13.9573	21.2923	11.6838	16.8643
1223	13.6242	18.6438	9.26294	8.45862	10.3692	13.3871	12.2287	8.04881	7.62882	10.6691	8.71911	14.07	15.4796	9.62194	7.79873	13.5594	11.7936	7.98242	11.0789	9.28146	7.78943	10.6754	7.79752	12.7613	8.43653	7.68351	7.56678	9.71156	13.1725	19.1759	18.3078	9.29276	20.3536	10.7763	8.98314	0	11.5639	8.04951	12.3908	8.70037	10.4369	10.1237	8.95899	11.2207	8.18658	9.9894	11.7091	20.653	9.97578
1224	11.4218	10.2845	9.18524	7.52026	9.56075	8.46251	10.0264	9.73877	8.74349	15.2319	11.025	9.36066	5.92651	8.86296	8.02527	11.5495	14.2354	13.522	10.2524	12.4286	10.0827	18.0293	12.0723	16.5048	8.00747	13.0948	8.49318	9.403	6.14163	7.81542	12.1452	10.9572	9.07148	7.6212	7.46109	12.669	11.4279	8.41634	8.92076	9.24496	5.78138	6.06417	9.76497	12.6521	10.2171	8.25877	8.51515	7.94371	6.59718
1225	5.14476	5.58241	9.8578	9.91759	11.9335	12.832	8.07483	13.943	7.91978	8.30075	9.07408	7.69624	8.1343	8.41433	7.733	15.2706	6.0713	6.2531	8.61738	9.50977	7.82931	9.60584	7.51711	7.40324	11.6776	10.3368	9.21144	6.7325	14.1745	10.3383	0.00316154	10.1465	6.76501	7.47936	6.57925	10.7767	7.1142	13.3904	7.51227	8.25797	7.20292	7.2719	8.2003	15.8942	13.5102	10.6145	14.4738	8.39853	7.73599
1226	5.97556	4.2324	10.9343	10.4007	8.01038	6.96409	6.15506	7.94196	5.35674	8.6428	7.69018	12.6883	7.8283	12.3099	6.47028	0	5.81566	6.16192	7.49386	6.79233	8.05081	5.66596	7.9006	6.58799	13.5547	19.9363	17.7599	9.71882	6.5129	4.86644	8.33158	4.89422	5.29418	14.0957	12.8798	9.58854	13.7097	3.91054	12.5427	8.27149	7.43939	9.58676	6.28705	5.5832	6.61833	9.12103	0	9.26299	4.58023
1227	6.16106	6.02819	9.56603	8.4908	5.38188	5.02503	6.43518	4.38345	9.77329	4.5183	4.50575	5.53732	4.30265	0	8.18195	7.63387	5.7905	6.02644	12.8187	6.47924	9.5954	8.30464	7.59931	5.40841	15.888	10.318	11.4232	4.00648	5.24077	11.2957	6.81516	4.88019	6.22951	4.49454	3.36442	5.39366	5.33394	5.7619	4.53146	9.6803	14.5571	9.79235	9.23085	5.17603	7.59069	9.01907	10.0111	7.87822	4.39013
1228	11.3533	6.99714	8.41426	11.8311	6.89164	4.66558	9.19307	4.77939	4.26279	7.84342	7.60893	6.07047	13.6188	11.1011	11.7767	11.3967	8.66116	7.65425	5.66881	11.063	16.2459	6.53508	6.31951	5.66541	10.9742	8.74634	10.0919	9.22303	11.0883	6.41648	8.80196	11.654	4.00773	4.23122	2.46574	5.00976	4.93677	6.92799	8.65291	3.17961	5.27874	4.22519	4.89075	4.09112	6.56146	13.874	4.15053	1.3634	5.21609
1229	4.9972	7.76517	4.92101	5.14149	4.03717	5.82785	4.05137	3.71844	5.18255	6.34644	6.13233	10.2769	2.61722	7.89399	0	0.0515095	7.51872	4.30343	4.2918	5.6479	4.99471	6.00999	4.35958	6.19818	10.7388	9.69229	12.4208	7.53522	5.84396	7.59445	6.5548	7.86751	5.02749	6.99321	7.32906	4.59178	9.80376	6.61484	6.19725	5.62355	4.37008	5.98884	4.09187	8.35832	3.25213	0.212495	4.61288	9.53269	6.63363
1230	3.81521	3.00384	2.43644	4.73033	4.23392	4.31987	2.96569	1.56928	3.13572	3.18056	3.19542	2.76887	3.55977	1.64334	2.69991	2.84414	2.86105	3.71848	7.29686	4.0594	2.35222	3.43145	6.73848	3.46456	6.17991	14.3038	8.25324	4.11322	3.87028	0.0953899	5.56042	3.55572	2.34413	4.59111	2.23086	2.36761	4.52953	3.16054	6.4683	2.8663	3.79947	3.00132	3.97303	2.09371	1.79059	6.05191	5.79306	3.09523	1.43942
1231	3.24606	5.13862	4.2648	5.42663	5.70177	4.56679	2.85212	2.71069	2.83791	4.75085	3.12472	4.60805	2.47813	5.20743	4.03826	3.04471	3.22721	1.49721	1.82968	3.51487	4.96402	5.57343	4.75744	4.12789	8.74376	7.56044	6.61129	0.0788316	2.42742	3.06506	2.78024	2.62922	2.93962	10.3339	4.55398	2.72523	4.0141	3.80039	0	2.50792	2.90884	3.24449	5.431	3.70165	3.56227	4.5755	3.33456	2.12937	3.04918
1232	11.6441	9.55186	13.7692	6.95877	8.39324	10.4764	5.6669	5.25019	4.02957	7.55797	6.52706	5.81382	9.96602	5.91652	9.64424	5.28703	5.51319	8.83073	5.61178	13.576	8.47725	10.8692	4.67335	9.73635	7.33798	7.86056	8.85485	6.59395	9.58479	6.94523	6.14343	4.78264	4.3256	0	11.4509	4.12926	10.3494	4.24872	4.97558	9.20872	4.7361	6.51856	9.95232	12.3116	6.65549	4.74092	6.96431	7.42478	4.91115
1233	6.38996	6.31829	0	6.41529	5.90078	8.19171	8.25246	10.3169	15.289	7.11633	6.38802	7.37242	10.6422	9.48215	9.63529	16.2073	8.84391	9.32364	6.27301	7.05136	8.70936	0.562177	8.05279	9.92121	10.3957	8.80034	14.3709	8.9425	11.7629	10.5143	8.35177	7.9769	8.19511	9.83082	10.8402	10.2795	5.31979	8.33602	9.09675	9.87601	14.9958	14.1553	10.2849	13.323	16.5909	8.34135	9.35435	9.47681	16.0925
1234	7.31858	9.20569	24.5819	14.6012	16.0991	7.24522	11.1952	10.734	11.3086	19.2218	10.2268	11.7384	14.4417	9.06797	9.50965	8.92918	21.7084	11.6451	9.85428	8.65691	12.8013	14.9604	11.4965	8.48697	19.7455	11.2702	7.35198	10.3148	0	11.4506	18.7373	21.7789	23.5834	17.4691	12.5532	12.6443	8.51553	19.4783	10.8191	10.9266	10.1998	12.1949	12.705	13.3767	8.88604	8.53124	11.4032	16.1268	6.52717
1235	9.32374	20.9761	10.2231	9.59839	8.78526	7.57987	19.7635	24.5096	14.7138	11.7228	12.4495	24.1043	15.3766	15.9418	9.98458	12.832	11.2746	11.7388	20.2788	12.3132	11.3966	10.9711	13.4834	19.7432	9.70749	13.4368	11.0809	13.4287	12.6699	13.9995	10.1373	13.9115	13.6642	12.1238	12.0036	10.6315	14.4294	11.5591	13.3789	13.3889	12.8991	13.6552	10.8696	11.68	10.286	19.5537	12.442	13.6327	19.1023
1236	13.7507	9.5978	14.5467	10.2362	10.556	23.2169	10.631	12.1454	13.762	9.62261	12.2607	10.2266	0	14.0384	23.1199	15.569	9.83756	14.6182	11.3988	9.66918	12.4471	19.8927	11.9544	9.67026	13.1339	11.7422	11.5216	12.9133	25.1828	11.47	14.506	12.0288	13.5912	11.9283	11.6186	13.1572	11.1234	7.93156	21.2615	21.6798	13.5747	11.0665	12.1183	10.4925	18.5914	12.043	13.1268	11.9408	10.3265
1237	12.5823	11.22	9.35571	13.2815	10.3175	10.6388	16.0721	9.03281	12.2205	10.0489	14.9494	9.84129	16.0844	11.7278	12.848	10.3084	11.6226	11.8222	13.3311	17.8872	9.27747	10.3913	8.98187	13.332	9.87436	11.1141	16.1274	21.0643	9.14749	20.705	12.2087	0	11.3563	12.2771	10.7386	11.861	13.3216	10.3359	10.8431	9.43951	11.9314	8.63018	11.8348	10.5523	10.0692	10.5648	12.3152	16.0324	8.6513
1238	12.6874	9.51407	11.0283	20.2123	22.1292	12.8797	12.2401	13.7868	10.1563	15.0184	11.3231	15.3178	15.4098	10.3172	10.5692	11.9009	16.9147	12.8	10.8646	12.7244	11.7359	11.6698	8.53366	12.0184	9.00199	6.81245	7.06281	11.4727	11.7534	12.8333	11.1067	13.2851	10.2272	12.1047	8.7737	12.3445	10.1891	19.9555	13.1998	9.41538	12.8175	19.8096	12.3723	12.0343	7.95164	14.6153	12.2605	11.7229	18.8568
1239	19.2419	15.4737	9.7938	8.53924	7.88326	10.8847	10.3608	9.94433	12.5466	11.7599	19.5552	8.20834	12.0414	16.6574	7.95106	13.0773	8.19672	14.0057	13.2612	10.5475	17.8388	11.6785	21.328	9.49919	5.8794	7.09912	8.765	11.0776	13.6009	8.9217	10.4681	20.0511	9.77318	9.34118	15.2364	19.8599	18.2081	11.1939	9.95698	10.6908	12.1374	7.7239	10.4586	10.4343	15.6166	10.9823	13.006	8.41805	11.0436
1240	15.8643	13.2767	10.8799	8.33043	11.5276	13.2091	11.9622	19.0282	14.6202	23.9652	14.2053	13.6717	24.2667	11.4877	12.9919	14.1886	14.3801	16.8029	11.4092	17.7666	12.7471	8.87588	12.552	12.042	9.60745	9.91204	9.83676	13.6029	17.1014	12.279	11.5872	13.4049	14.9013	9.92617	12.1682	14.829	11.6113	14.7859	11.806	15.268	28.8283	13.7368	22.455	23.5867	13.0622	17.2695	12.9142	16.2088	19.8118
1241	13.9813	14.4866	13.069	8.92182	9.44062	13.1077	11.7952	10.2895	13.8966	8.10991	10.7878	14.5231	9.84518	11.533	10.2639	12.9155	20.1016	12.9526	14.7499	11.4818	13.4078	20.3356	11.1955	16.1751	13.7341	9.34379	11.9289	13.9364	13.4997	13.7364	11.2164	13.3847	14.183	11.2083	10.5477	15.3506	5.54004	16.0953	13.5478	13.5691	9.24426	12.0539	10.4184	12.9533	10.782	11.2886	10.7273	10.892	13.4206
1242	11.3653	11.778	9.60827	9.1535	16.494	10.6618	13.0694	10.2585	13.8272	10.3464	10.9728	11.0788	7.25745	10.7511	12.4512	8.76283	7.74921	11.111	9.81624	11.3087	12.9956	7.32217	9.71829	8.89977	5.96347	6.46011	5.07023	20.1918	14.4614	8.11181	10.4651	12.9992	11.3934	13.3793	11.7232	11.1842	10.7947	13.7279	14.534	15.8505	7.63457	19.5061	11.9232	10.014	23.8397	11.1619	7.95822	16.58	13.5553
1243	9.73966	7.85012	12.7496	18.7375	10.9654	8.98575	19.3232	12.1268	15.0585	7.3211	11.4682	11.9447	7.55801	18.9194	12.5735	19.4344	6.74952	11.6239	13.8229	12.4981	14.5138	9.93737	11.1838	8.96453	6.87103	3.91838	5.33386	8.27608	5.02684	18.2848	10.99	11.03	8.79009	0.0364551	14.1515	16.3134	17.5756	13.2539	12.6815	12.1664	8.96096	11.8628	10.9624	10.717	9.14583	8.94588	25.8919	8.49577	0
1244	14.9916	17.5315	15.3908	10.2568	15.2085	17.1236	7.99079	13.4292	10.269	8.01606	15.9804	6.89772	13.43	8.80242	13.528	7.52866	8.62404	11.4884	6.22537	9.95626	10.5281	10.2546	11.5323	9.37937	11.7459	8.85103	5.77033	10.536	11.025	9.94892	8.75114	3.54558	9.25945	21.3251	13.7311	10.9049	12.8391	0.428447	7.48851	9.08069	11.5646	9.97233	10.2606	9.23482	7.13972	10.0986	9.07359	15.513	23.4498
1245	5.80724	8.17214	7.25541	8.86755	6.86937	7.38694	8.34214	11.4337	6.45606	11.6507	7.43485	8.61507	6.57578	9.79231	9.61126	6.32304	8.22332	7.96289	10.9925	6.94197	0.000508857	17.161	8.60131	8.80875	6.37602	6.60092	6.22269	8.45033	9.3815	7.11557	12.7798	19.244	8.60379	7.97892	9.49462	6.63706	11.7255	11.556	8.95227	6.63249	8.65446	10.2931	5.98662	8.24655	12.7501	8.27784	7.20433	5.67027	5.61599
1246	8.08596	6.19607	6.05319	12.1788	7.39033	9.18114	9.92292	11.6035	6.86899	8.39687	7.74608	7.92927	8.19569	10.8021	11.1964	12.1005	15.5497	6.638	9.99651	7.1648	10.3544	9.3287	11.9572	15.9186	7.98631	10.8899	15.1133	8.10562	7.55722	6.67811	10.9723	8.05056	15.7406	8.32782	7.5273	5.95715	9.17186	11.2461	7.85278	5.15351	8.15075	8.47491	5.80053	6.77926	6.60258	10.1879	7.30348	8.72458	5.62867
1247	8.06624	4.96308	7.32354	8.07644	6.87024	7.3608	3.34446	2.67631	7.27089	10.4962	6.40234	8.9485	10.5121	6.51347	7.01618	5.21325	5.14346	12.3372	9.53054	7.50258	13.6563	0	10.9509	6.49714	9.0014	12.738	8.78812	6.48617	8.53521	12.8591	7.58396	6.91406	6.06887	11.2808	6.70476	5.72095	7.05334	5.65404	6.05434	7.83089	5.69663	3.38506	6.21634	8.39909	3.97304	5.88498	5.70259	4.63969	8.61373
1248	5.7689	5.69531	9.05349	6.11775	11.1064	6.89068	4.86255	3.45894	6.04521	5.60497	10.7555	5.57895	6.61595	7.06461	5.20516	7.23996	5.65928	4.68648	7.6428	8.60605	5.66242	8.47192	6.64565	7.16562	19.2855	10.5482	15.7465	5.59439	7.00622	6.38521	6.49879	5.86284	5.33607	8.60394	9.44343	6.28525	10.1484	7.1313	8.14302	10.8989	5.10404	4.64029	8.58495	6.16202	6.63712	5.37274	8.14751	7.65079	5.18102
1249	6.32952	10.0505	8.61684	9.35935	4.12763	6.09243	9.38706	5.69537	5.68741	6.09264	4.24675	10.8122	5.74316	4.33384	5.16245	6.29334	7.81974	4.39651	5.81405	6.77312	6.1339	8.31278	5.66311	6.14922	9.42871	20.7376	16.1893	4.82036	6.40543	4.60105	9.15511	5.56411	5.72343	7.93312	4.50822	6.81755	3.5402	6.12102	8.93973	3.54953	6.16144	6.07474	7.39185	3.90724	6.06769	11.5121	5.07693	5.62505	4.72312
1250	8.49032	2.29192	6.79903	8.89517	5.36094	4.07417	5.56063	5.02756	2.80836	12.2081	6.53347	4.95881	5.66212	3.87248	7.21189	4.07427	4.50758	3.01291	13.8523	6.32145	5.62122	11.9124	5.48916	0	7.43539	6.98539	9.56745	6.15379	4.22553	3.69159	3.17488	6.07112	3.60794	5.84339	6.1641	7.76841	5.14225	4.08303	5.70719	2.01086	4.98059	2.48205	3.97077	4.05664	5.33447	5.92784	4.31068	3.57319	6.37227
1251	3.94584	5.22697	5.37792	9.86645	9.36885	12.3214	2.55959	4.84356	4.15604	6.53043	5.22088	4.32447	4.26882	4.30354	5.4372	4.14041	4.02839	7.55158	8.95154	5.10486	4.95155	5.46187	5.55896	5.91721	13.6422	8.69151	10.5947	9.20418	7.13587	7.58223	4.52787	2.73959	5.90664	8.28032	3.58216	4.52934	4.44721	4.49485	5.77914	5.24176	7.04256	2.25301	6.27797	3.15384	2.25103	11.657	4.98202	5.99262	4.11387
1252	4.534	4.33524	4.00791	6.93666	6.48632	4.57967	3.1239	5.8257	2.92097	3.46288	4.56389	5.84585	3.66647	3.3811	3.44936	5.81747	6.44631	4.11331	9.99755	4.83443	3.87117	5.31132	7.69484	7.45705	9.69773	8.11914	10.1813	4.74198	5.07354	2.70018	13.2652	4.56482	3.95168	5.19814	3.70509	5.16092	5.55343	3.73569	4.51232	4.45671	4.33429	2.88713	4.33252	3.3344	3.75076	7.69481	4.73859	4.75162	4.20407
1253	3.76237	7.86406	5.13513	10.7271	4.32037	4.75774	5.87384	4.2305	3.42628	5.50494	6.43521	6.11853	2.44516	4.38277	3.55833	4.01864	5.62202	3.81397	8.93666	10.7493	4.01331	9.21097	4.61865	2.85844	7.61142	14.743	10.5465	6.37936	3.55245	5.39799	4.02301	6.2651	6.09934	4.02819	2.21229	2.05206	4.3721	4.32256	6.56727	4.4492	5.69792	4.07304	7.02538	4.55527	2.89142	7.90471	3.70959	4.01052	4.3898
1254	6.91232	6.00275	9.75755	5.0401	6.50275	2.85351	6.77858	5.82196	5.09522	11.0329	8.59959	7.31303	3.01527	4.44855	3.87581	4.03823	5.26122	4.71249	6.07997	7.74721	6.77591	9.18479	5.31212	4.86113	8.16457	5.40089	6.62581	4.08997	6.87079	4.20527	6.35184	4.23777	6.62999	4.90896	4.47827	3.13241	8.96988	4.76754	7.01315	4.20477	0	8.65796	3.92348	4.78705	4.46517	0.369116	3.89554	5.59919	4.66332
1255	10.7453	9.28511	9.81589	7.39519	12.3549	8.95834	10.9184	8.17837	8.07518	0	7.66937	7.62152	8.29416	9.861	6.81782	10.3535	9.55916	12.0059	7.18735	6.54718	9.9403	9.68441	12.1593	8.96522	8.27349	6.49	9.72103	4.51166	8.61341	6.01895	15.0601	8.5322	8.64178	7.60028	8.32527	19.2675	8.12551	11.2552	12.543	10.5987	17.6495	12.8958	10.9947	6.02492	10.161	8.07584	5.41594	11.6256	13.1937
1256	9.38021	8.69001	12.3623	7.66258	9.27754	14.3455	9.78093	9.54929	21.5212	20.3146	14.2241	11.5106	14.8863	13.8623	13.0327	14.6972	11.3876	12.6064	10.4975	5.59325	11.5482	9.24609	11.4035	8.37159	9.91201	16.0083	12.2596	11.694	14.9446	19.1084	9.78495	23.6533	12.2622	21.229	16.0536	12.043	10.7844	9.08997	10.3314	19.9278	9.8509	17.7928	12.8526	10.6306	11.975	10.4616	25.2779	11.2423	11.4684
1257	8.80324	11.1016	13.8177	10.8697	13.5824	11.5158	22.7028	23.4254	13.972	10.1609	11.5075	15.3679	14.681	19.268	32.1338	15.8185	15.0746	14.0023	11.23	22.1444	15.7117	21.5974	17.3273	13.2985	12.8003	11.9358	11.1148	15.4279	14.9623	13.5242	9.07247	16.1071	17.4773	11.5009	16.187	13.5144	10.9738	12.54	14.1388	12.7336	15.7518	15.8806	16.4616	26.8999	12.6221	21.876	14.5614	10.1368	14.6861
1258	12.1198	14.222	15.5775	11.2684	15.6175	17.7719	16.0327	18.6859	18.7303	15.3031	13.1747	18.4052	28.662	15.9262	0.212467	20.6843	18.4075	16.4473	9.67125	14.6922	14.1943	8.20403	16.4663	33.52	11.7962	11.7706	9.93264	17.8218	13.7356	17.5539	13.4067	14.6427	18.4024	13.722	19.2492	13.9379	26.6011	17.2954	19.0307	14.4903	17.2976	11.6256	19.5447	15.6596	31.5209	11.997	15.5767	13.6562	17.6792
1259	31.3066	30.9803	17.3491	21.3386	17.1285	18.822	16.6687	14.4118	19.2944	15.4822	22.0713	18.534	14.4187	20.6941	24.2707	16.3574	19.7056	21.7339	13.5959	16.2657	23.3723	10.1867	13.9699	14.7509	10.6667	9.8553	9.45623	19.9754	20.886	20.2173	21.3329	13.1863	17.0207	17.6889	20.043	18.594	15.0303	28.4158	14.377	21.8863	17.3949	21.452	14.6162	20.8978	15.0281	14.036	17.5316	29.412	19.2292
1260	12.2826	10.7254	14.0291	9.83216	10.9368	9.22408	12.1982	22.8249	11.9165	10.2635	11.0385	10.672	9.69793	13.6332	14.0436	11.4121	11.89	11.3215	15.1193	9.22036	11.4926	13.9816	16.7936	16.171	14.6628	11.8728	21.3751	11.5491	13.0585	11.8547	13.7809	10.7444	23.9511	14.7586	23.5944	12.9622	12.1969	11.1555	18.4772	13.3528	14.5516	12.0437	9.75374	13.8023	12.5647	13.7108	12.3232	13.079	13.435
1261	10.6047	13.0264	14.1781	11.0535	10.7445	6.87425	11.7401	9.83266	12.7021	17.4815	9.87556	18.199	13.0481	10.7248	14.1058	9.57777	10.6747	13.9551	12.5646	16.6554	12.4855	9.45417	8.0705	11.2586	10.2534	11.0062	13.2182	14.3467	12.1381	10.8039	15.649	12.2735	12.004	8.00806	11.1898	18.1809	8.04306	11.5447	9.2147	12.0412	11.8505	12.6616	11.9577	12.4809	12.3349	10.2994	11.5259	11.8341	12.0117
1262	9.52367	11.0097	12.7208	10.76	16.9182	10.3631	10.6518	7.92024	14.2068	6.56384	8.31807	10.5198	21.7016	22.3412	10.4779	13.6027	18.4665	11.6354	8.51281	8.50491	9.09162	7.99874	9.29072	9.78246	11.2219	9.68363	11.8223	13.1519	12.3637	16.9285	7.26782	12.3141	10.3121	9.67866	12.0006	8.47642	9.59268	15.4857	7.85039	12.1644	11.8706	14.0891	18.2959	10.6035	11.2652	8.73492	17.3871	10.6485	10.7949
1263	12.857	7.80158	11.4759	9.08996	5.54465	11.1721	11.7015	9.10993	11.0976	7.52827	9.25249	9.95703	10.225	10.6586	9.61743	9.33791	7.4781	19.7531	11.4886	6.49564	18.1691	7.74317	17.2365	8.62488	17.1763	17.7841	9.51868	10.7897	12.0289	10.3253	7.63524	9.41937	11.1355	17.8118	9.6747	10.5503	18.9895	8.24593	11.6944	19.2924	17.8071	13.9311	9.88977	10.4405	12.3499	11.8645	6.57646	18.7085	11.4325
1264	11.3059	10.1636	7.53453	8.73412	12.236	19.7524	9.6891	15.6001	9.92056	16.9677	16.5251	7.70992	9.98363	9.1021	10.7405	20.9483	7.68204	6.46325	7.41574	17.3997	10.2648	12.0803	7.14137	19.3725	6.97213	8.66462	6.95226	9.15756	13.6862	10.0572	11.5562	18.6894	7.87427	7.59647	7.70062	8.548	8.947	8.90768	9.09429	8.15357	8.96468	11.8032	6.68087	16.8893	16.3584	11.1081	6.81367	10.4098	16.8097
1265	10.8484	9.64444	8.62644	8.83649	5.75067	11.1736	8.56263	8.81664	8.92012	8.88254	10.9053	14.2029	8.62602	8.42794	8.15668	8.94784	8.93332	11.0238	8.89611	6.70112	8.98547	10.0465	6.0606	9.79946	11.6394	6.6563	5.94648	8.2408	10.0074	11.2342	9.05957	6.76275	9.86409	5.22745	8.20159	8.73449	10.3833	8.97326	8.52593	7.21473	9.55278	8.92575	8.6093	8.82731	7.6695	8.32978	18.9299	5.99114	8.04639
1266	8.6725	10.0543	14.0296	17.045	14.0968	8.89895	7.00238	5.62494	8.33037	8.87285	7.60525	7.52613	7.59734	8.18048	15.7474	6.97755	15.6887	6.90073	11.2359	8.16728	10.0307	8.97885	6.49901	8.78211	8.26303	7.96834	6.47972	16.6566	5.79815	8.65733	8.15337	7.60416	7.37128	9.81926	8.49677	9.6301	9.19807	15.0785	9.99565	5.8618	7.56084	6.26286	10.9975	8.69679	6.6483	16.2501	6.31586	7.12051	5.45566
1267	13.1349	11.2554	7.3041	11.0189	6.41521	6.18324	7.16883	6.92815	12.4371	11.3615	7.57082	5.44238	7.84106	7.06394	5.51585	6.51349	5.72114	6.2568	8.93574	7.27805	0	16.7145	10.0286	0.00906176	9.59665	8.0661	10.6637	7.31822	7.81635	6.36363	13.6177	7.26033	6.29492	7.73892	8.55014	7.10036	7.2082	7.56079	8.81542	12.2252	4.70919	8.99938	5.86106	9.64733	8.03422	8.4944	6.70363	8.29113	7.34486
1268	4.86246	10.6302	5.30289	8.28432	7.2342	6.14602	8.59992	6.52414	6.54359	6.09297	6.46652	5.59935	6.43108	6.12134	5.83567	7.93924	6.07953	6.85942	9.4467	13.6018	13.5928	6.36369	7.70653	9.60327	2.79054	6.1304	0	4.28321	7.58152	5.98046	8.5096	6.87985	5.28588	12.6317	6.24409	9.64565	7.81508	6.85358	11.7748	4.1096	5.25936	5.99414	7.06106	0.00111545	5.12911	5.23235	7.4249	8.13535	9.83215
1269	5.90779	5.68894	4.79855	5.34561	10.1229	10.2122	12.6855	6.81829	3.92521	5.9853	12.4423	10.1714	4.84824	3.74654	5.75933	4.74315	7.38598	5.83092	6.38452	5.97574	5.88741	6.63841	11.1726	6.59664	7.42382	12.1675	14.0234	4.50626	5.52128	7.79479	4.77055	8.0522	5.90679	6.72908	4.34732	6.17153	7.62622	6.1944	4.55729	5.58421	7.8734	5.28921	10.8931	8.61104	7.64581	5.97565	5.99941	5.78199	4.83713
1270	12.3542	11.0511	10.0499	15.3138	9.23745	9.52951	11.676	10.1424	18.3382	11.0175	10.4762	12.1299	20.2319	10.2088	12.3697	7.88441	8.99709	15.3497	12.3763	13.5866	10.6497	12.5511	14.6104	22.2058	7.12248	1.47412	10.2084	23.7538	9.75661	0	9.9858	20.1038	16.131	11.2611	8.33329	10.4097	7.81084	13.8539	9.45283	16.1844	12.7493	8.49084	10.1856	17.9021	7.41591	14.7069	11.6596	15.6614	12.0269
1271	10.2721	11.9319	8.32797	9.64018	9.93047	9.32192	10.825	17.5746	10.9054	12.9464	8.99725	9.71108	7.68928	13.6578	12.8108	9.61682	10.0159	15.6422	10.0973	12.1923	11.0088	12.8005	5.36203	11.9641	5.96152	15.8415	14.8289	9.51565	9.32026	17.8922	8.77525	8.99483	8.67459	11.0809	18.1506	14.3446	19.5422	12.4447	9.73725	10.2988	10.6638	11.1824	14.0056	10.4984	10.7547	22.3244	11.9255	8.14231	7.24354
1272	10.616	8.83856	14.9664	8.43522	15.9992	9.61962	10.4113	6.76217	8.23895	15.0879	14.3474	9.85691	8.11125	10.4673	12.1803	7.21853	11.7838	7.69183	12.8229	15.0233	8.69171	13.4628	9.54179	9.42487	10.9429	8.37471	9.0973	10.0989	15.5376	7.85185	6.74077	7.01698	10.508	12.8647	6.1295	9.6639	3.75743	7.71724	12.3506	5.91549	7.10606	15.21	7.94455	7.83535	6.37883	10.9562	8.77651	11.672	10.4015
1273	6.1254	11.0369	8.55026	10.0428	5.09134	14.1269	12.0809	9.71601	11.3919	1.69321	8.87313	4.75643	8.66333	7.79418	13.1651	11.4958	12.7463	8.38713	10.6817	10.1583	7.28025	6.55002	9.42776	7.77597	8.5417	11.3139	12.4211	9.80142	7.97793	10.561	9.17639	13.5687	5.28141	9.66365	7.40895	6.09117	7.92037	9.37772	7.10878	14.9581	6.78071	11.0839	6.737	2.89693	6.32273	8.11923	11.6934	8.95978	8.67506
1274	14.3049	11.2526	8.16634	7.00898	7.42148	6.46246	6.95203	5.9711	6.34785	9.33135	6.78293	6.69964	10.2388	4.54841	6.64173	5.90567	5.09928	7.12902	10.9595	8.58167	6.73045	9.25002	6.93979	5.54728	18.3	14.6773	0	6.74638	10.0594	7.99807	15.6494	5.62258	8.56029	10.2756	4.28665	15.7974	9.93414	7.28418	6.07173	4.12653	9.0661	2.59002	9.46249	13.8712	7.71726	7.35238	7.07579	8.59606	6.50504
1275	8.42586	8.67381	5.54769	5.77259	9.59193	8.26543	8.73631	11.0848	6.60123	13.1386	7.40975	8.70643	6.23944	12.9676	7.8782	10.1081	3.08068	10.3041	6.54766	7.54451	10.133	8.76455	11.3589	7.05419	6.50661	8.04496	18.1262	5.78643	8.71101	6.39741	8.62243	5.50805	8.96546	8.78137	6.68832	5.65837	11.1042	5.63246	14.3105	5.43811	12.8361	5.52876	9.16586	6.34776	8.01624	7.60139	9.00885	8.51391	6.97961
1276	8.46559	10.5903	12.0849	16.0137	7.86436	6.00718	6.99343	3.39988	4.08765	0	3.14124	17.3935	6.69142	8.12286	4.79207	6.79894	7.08201	7.42794	6.76632	6.18137	4.67241	10.4581	6.62212	7.47012	6.17191	9.40944	7.10412	9.23034	5.12898	6.08904	6.31214	6.65555	5.79534	7.27887	13.5625	3.57048	4.13289	0	8.31944	9.83404	6.91566	7.66129	7.82261	7.75092	5.02651	6.22826	8.93302	8.164	5.54043
1277	0.00405609	0	12.0685	7.3783	8.81968	14.7668	8.49419	7.48683	4.1605	7.94001	6.88784	9.94712	7.46558	7.60974	6.60425	12.6162	8.22762	5.52922	9.31075	2.70864	10.4567	7.71228	13.5832	6.28256	6.94339	9.56781	9.52574	7.82121	7.26735	4.83572	9.15061	7.03803	8.83932	0	0	6.73316	9.69365	9.54838	8.18003	7.56445	12.2693	6.58708	7.42847	7.05133	5.01606	6.36046	10.8989	7.72726	3.81128
1278	15.8617	13.9723	8.5395	10.4646	12.3492	7.65656	13.3523	13.7042	14.0262	14.0034	20.3751	5.92612	9.36176	10.9863	11.1308	9.72517	12.7909	9.94834	9.36793	13.6909	8.71916	6.61451	9.2593	9.22073	15.548	11.61	10.079	8.21079	12.317	19.3496	13.5783	10.0526	10.8648	11.4414	21.3877	7.80146	12.7398	17.8704	7.59797	9.72791	8.35692	13.9025	10.9871	10.0304	19.1505	7.47749	6.78464	8.373	17.2196
1279	13.5702	12.6524	11.6985	9.92976	13.6949	14.2436	10.4785	14.158	15.9022	14.8416	12.7092	14.8729	15.3072	13.637	12.427	18.6303	20.1765	12.5905	11.0696	10.3324	21.6578	11.8362	13.2947	13.0543	13.9615	9.68624	8.60924	9.0351	13.9238	19.025	12.0089	15.4389	16.3798	17.3525	14.0524	19.9298	13.3644	16.271	16.8708	15.9522	13.256	17.7632	16.2607	15.8157	24.2012	8.87326	13.2438	14.1902	21.597
1280	5.90549	12.4018	7.30942	5.03839	4.9208	6.56074	11.594	12.0195	11.939	0	4.56994	5.82156	7.69245	9.1605	7.27392	8.11407	7.17667	5.67989	5.66311	6.038	7.83379	7.67535	13.568	12.6695	10.5904	11.1498	16.9448	6.41374	7.01877	9.22047	9.01926	7.47239	7.13391	6.93518	6.82032	8.92435	9.28569	0	8.87046	7.98356	13.9122	7.69731	7.96079	13.1766	7.12406	4.80915	5.6168	10.5387	6.82865
1281	8.50348	7.88918	8.66786	4.65346	5.6267	6.45258	6.30077	8.0137	7.61412	9.21543	5.36414	5.81028	10.48	11.547	13.6758	10.8645	7.55169	7.874	9.3414	8.998	9.47485	7.66463	9.27199	9.88649	12.358	10.9028	7.26171	8.01861	11.5975	9.10769	5.99273	8.23395	7.94478	9.21944	7.82522	8.40065	13.0923	10.5598	7.13525	11.5443	9.31043	8.79772	8.23244	10.2401	10.8587	14.0198	6.82536	7.7717	16.665
1282	12.4649	7.55589	10.2878	8.69846	13.4478	7.38424	9.50367	10.0413	9.84489	16.6489	10.3298	14.325	9.17679	10.8236	7.93354	7.14342	9.39473	17.2392	10.4534	8.8308	10.5882	7.19251	9.65492	11.8526	12.8267	14.2975	9.9733	11.5301	9.96986	10.9235	6.71933	18.8296	13.6233	8.39032	10.319	9.31374	9.91268	18.8873	7.74282	13.228	10.6512	18.4623	10.0336	8.21943	11.3035	0	10.7304	7.8116	9.60662
1283	11.2931	18.145	10.1436	9.76813	8.88524	7.99362	12.5094	9.45802	10.324	9.13912	19.0006	8.75099	10.231	10.5937	8.44553	9.19357	16.6536	8.66686	8.50348	12.4512	9.59791	15.5848	11.6995	11.7341	9.91933	9.8361	16.8186	18.5972	12.1384	10.6429	21.6842	11.0449	10.8746	8.63012	20.0055	9.83824	0	12.1059	11.0561	10.8485	9.78287	12.2036	11.6578	10.2645	10.7514	10.5568	19.4664	19.1981	10.869
1284	9.71751	9.23099	9.4818	9.76947	10.0027	17.668	8.57057	8.85021	9.08809	9.87928	10.8964	15.0716	17.6722	8.96825	9.16226	9.53689	11.1013	8.48705	9.16086	11.0567	9.70229	7.29991	11.7649	9.84375	11.24	11.5895	10.8546	11.4398	8.22505	9.5926	0	12.2842	11.4314	13.1725	8.14693	18.2076	14.2683	13.4471	9.25694	11.1441	9.07539	8.86232	10.3632	12.4472	10.9873	19.0499	9.16579	9.16344	9.91381
1285	11.5107	10.7216	18.9836	11.0234	14.7196	9.20248	8.89587	17.9284	15.8548	11.1066	9.41572	8.90595	8.60336	10.2917	15.9208	18.378	11.846	14.416	10.733	10.3518	14.8119	10.2545	9.94205	7.07312	8.39809	9.92162	9.07954	7.9866	11.0111	11.4424	12.4162	8.26544	8.06873	7.65855	9.51976	8.53369	20.5015	7.24047	23.0968	11.3854	8.42457	8.94681	11.0472	11.0177	20.0797	8.92723	10.014	10.5158	9.1474
1286	10.1563	9.43455	10.3923	11.0063	8.37881	9.41745	20.3614	6.36982	8.5237	10.7239	8.68041	10.1607	9.25858	16.4103	9.74511	10.3853	9.65339	8.18095	8.43982	9.8215	5.82184	11.2242	15.7818	6.43405	7.84013	15.7602	7.91353	7.9762	13.2093	13.1431	13.5284	10.0524	8.98938	14.9277	8.73839	8.11299	9.32949	8.2275	0	10.7927	8.94899	16.898	12.0279	7.31798	6.5907	8.58438	13.5128	8.88736	10.4732
1287	9.66418	8.8402	7.1255	10.5525	9.21911	8.69786	7.00424	10.0994	8.47063	7.62587	7.8937	8.41214	7.94097	7.01147	12.2304	10.6185	7.14122	6.38132	20.3662	10.433	14.0036	10.7218	7.23955	9.67158	6.28272	5.98679	9.50689	6.49983	9.20349	10.941	16.5163	7.33542	10.3969	9.06555	8.76144	8.39086	8.02078	16.2905	12.3871	8.61362	13.2314	5.80667	8.65226	15.3798	7.27481	9.12648	7.94921	10.362	15.296
1288	12.4194	7.12873	9.30971	10.8059	16.5323	17.3119	6.75849	9.54417	9.32491	16.3562	14.7119	16.8144	7.84654	7.77355	0.0120842	7.50345	7.5433	18.2647	8.96884	10.6466	8.57817	11.364	5.25534	8.07294	14.4989	5.97986	6.25095	6.05974	10.167	8.13739	6.00981	8.63011	15.1278	6.07079	12.9606	12.8901	6.57092	6.40046	10.6775	6.99309	9.66473	7.27737	7.33692	6.13995	8.27702	17.1828	7.03212	8.35862	5.16167
1289	8.36488	8.652	8.29826	18.6839	8.26685	9.31109	8.50153	7.67542	9.01584	9.30469	9.13735	5.92744	11.0981	7.41985	15.6006	8.26234	11.9381	4.81004	8.3699	11.3725	9.58742	11.0183	5.82191	12.7619	6.04574	4.57577	5.39612	15.4782	7.45954	6.84907	8.1137	7.85157	6.40933	15.9299	6.90282	7.38784	9.01835	6.84094	9.777	7.4667	6.99827	5.04789	12.6878	5.79673	6.75289	7.74352	9.68713	7.39267	6.03873
1290	22.1896	15.9847	14.287	7.36403	10.2856	13.3239	16.9551	14.5764	19.1146	11.3445	11.3254	11.578	13.1849	16.6486	0	15.3284	12.1134	12.8655	10.7467	15.4297	18.1964	19.8689	13.6061	11.1325	8.07298	5.76198	5.82369	12.407	12.9621	12.2102	13.65	22.1628	14.4748	11.6304	14.7081	13.5142	21.1802	21.1498	19.2296	13.3041	17.2586	25.5185	14.193	13.8909	27.2926	14.5875	21.0612	26.6783	14.084
1291	11.6466	13.8928	16.1858	9.87366	10.9081	13.4167	21.7866	12.2839	16.8154	11.3678	9.14414	11.8687	10.176	13.2168	15.6572	13.169	11.7917	14.0121	13.7179	14.4003	16.3629	11.2567	23.781	14.464	6.48734	4.79315	7.34826	13.335	16.9883	11.1204	15.5702	10.1753	14.3872	11.1924	15.3882	13.5589	9.06985	11.6408	10.7271	9.85983	9.89871	8.687	12.5079	25.8984	13.277	11.9269	10.7015	7.13697	10.2846
1292	10.3077	15.265	12.0166	22.3116	11.0258	13.6867	11.1038	20.2992	11.9514	11.7287	19.6071	10.9045	13.2401	13.7119	15.9183	10.5996	13.8216	18.3928	9.63304	12.2317	12.118	12.3863	9.24556	9.5024	5.91963	5.89083	6.73495	13.7991	9.16207	22.4984	10.7938	11.426	14.1603	10.3574	11.6355	13.0866	11.1847	12.4445	10.8001	20.8249	13.332	7.67684	11.4121	8.31683	12.8526	10.6018	7.96489	8.49563	28.6976
1293	9.84277	7.85144	13.1735	9.5332	16.7598	11.5144	6.49334	10.2	9.63868	8.92558	10.0603	12.5637	14.9877	6.88243	21.4263	9.49727	11.6155	11.7731	7.65873	9.48403	9.0556	10.2892	8.31565	8.15317	8.3338	12.1745	11.4466	12.5075	9.78527	9.35914	11.1998	9.31233	10.0732	9.27258	10.3206	12.3118	8.50954	8.82804	9.35923	9.48482	10.3256	17.5654	9.49233	7.64488	6.1247	11.0101	11.54	8.61607	8.29288
1294	8.92434	7.21334	9.53	7.84707	8.84123	10.6197	6.65439	6.65424	11.3407	15.1393	10.644	7.59545	7.56715	16.6687	9.25021	16.4645	17.8473	5.72375	8.23312	13.2888	8.51742	7.62955	6.92559	19.7049	8.6257	7.51621	9.43328	9.29938	10.7286	7.81429	15.4883	10.9344	8.43559	19.8249	9.89653	9.08906	8.24119	9.33222	6.20006	7.80374	7.42159	5.72541	9.30768	8.85301	7.03293	8.63517	10.3865	16.4481	6.69342
1295	8.58775	11.2968	0.426847	7.68335	8.06148	7.91266	12.3037	6.92429	7.33214	8.44311	9.41115	17.682	6.48305	0	7.31919	7.87717	7.69018	8.49595	12.1403	12.7295	9.16043	10.7047	13.5895	6.79368	11.1855	11.4606	7.31941	7.84834	6.32812	8.84772	4.07287	7.51546	8.9988	5.92771	8.85706	8.45366	12.8918	8.57853	14.2278	10.6771	9.46938	12.3064	9.59768	11.7189	5.84111	8.70681	8.73799	7.7418	5.92251
1296	10.7233	7.31872	11.6193	8.78652	7.36008	7.59598	7.61848	7.03807	5.9091	10.7855	8.31621	7.37297	16.3294	13.604	13.0068	6.02262	8.18552	9.80447	12.2281	4.97536	6.97978	8.10571	6.68741	7.14117	7.75536	16.7274	9.93292	8.35274	15.0401	5.72352	3.58575	8.47496	6.00621	8.5939	10.4842	12.0627	6.63907	8.03394	7.61871	5.66777	9.04437	8.01613	9.39638	5.47788	9.17552	13.0239	12.011	5.40874	6.67115
1297	6.02034	3.11157	6.66005	6.75412	12.5923	7.49687	6.92506	9.4489	5.46798	7.91111	5.4981	9.55995	5.54637	6.24396	7.36935	6.00119	7.26276	6.85743	6.74657	4.61522	7.40272	5.72517	4.45656	5.67456	12.071	10.6345	11.4131	10.8024	0	5.14479	16.1536	5.07314	11.4756	9.53347	5.48309	5.07684	5.99486	4.48382	7.07564	6.33495	7.11784	7.19912	9.61935	6.41882	5.29466	7.13715	6.27079	7.71158	10.1529
1298	4.35772	7.40469	9.98669	14.5135	7.30809	3.67237	5.01383	7.21257	7.49505	7.4806	8.52036	5.23436	6.31027	7.33285	5.17735	7.76095	5.07616	6.60833	11.8412	8.75002	6.42168	8.22511	4.93986	3.95131	22.3233	11.3921	20.9735	5.73096	8.1474	12.6332	5.36671	10.5242	6.7661	8.04165	5.61223	5.30379	7.90217	7.88098	6.67074	7.95084	8.67007	3.60264	8.04265	5.17017	8.85032	7.4384	6.44367	6.31971	5.11121
1299	7.39996	10.661	6.11426	5.33289	6.85756	10.7607	5.14565	5.36243	4.9349	6.87378	7.47319	5.64034	6.17502	5.69069	4.87549	7.27935	4.59587	5.4666	7.05428	4.09531	5.78514	5.80848	8.45279	13.4824	9.22534	13.6488	9.57432	5.91756	10.8581	4.64828	4.11901	4.40128	5.2222	5.62554	7.6145	7.54248	8.38657	7.62737	8.091	8.09192	7.46179	3.70244	6.43092	6.61028	4.25854	6.93228	4.88243	5.44313	4.08966
1300	8.78709	3.82838	5.21898	8.46821	4.63441	4.72708	2.4262	4.08495	0.0577614	6.12539	6.14006	5.24215	4.19554	3.46068	4.11914	4.20527	2.32549	7.51724	6.25355	4.35984	3.81196	5.92909	3.89621	2.32731	8.33117	6.92152	8.81646	3.75514	2.68703	2.46708	6.72377	4.72837	3.92212	3.99931	2.44947	1.80224	2.99297	7.54947	6.17782	2.9472	6.12424	3.1474	3.12705	2.65453	4.22766	5.94753	8.97521	2.29385	2.08975
1301	4.37424	3.19748	8.16847	8.46681	4.73949	2.72199	7.9778	2.73787	4.17056	3.92738	5.54614	5.32557	5.46528	2.29794	3.86299	4.22961	6.20432	3.86784	5.97994	3.82593	4.33683	7.59336	3.98049	3.3496	5.76648	9.56046	7.63764	4.0646	2.6192	6.10366	4.08069	4.04532	3.61528	5.76544	2.2959	5.64993	2.85016	2.80301	4.65693	0.226558	2.52921	6.60952	3.53906	3.25863	2.87013	12.5306	0	3.28363	1.74139
1302	4.25944	5.23645	6.7741	6.99476	5.07542	5.30586	3.54063	3.06198	3.59512	5.05087	4.36841	8.95058	4.59446	3.36676	7.42719	5.21536	3.69774	3.93108	13.8109	11.5915	4.65576	6.0115	7.01529	4.29789	5.02015	12.5712	8.38957	3.79782	5.48573	2.5345	9.63604	4.74958	3.13604	4.52784	6.02982	2.87362	6.78716	4.38401	8.70693	4.15702	3.08669	4.1286	3.71465	3.92112	0	4.42114	10.585	2.72347	2.36413
1303	4.48165	3.73915	0	7.84539	5.18659	8.03879	4.83485	2.25577	4.5893	6.08657	3.35605	3.79874	2.70764	3.43873	3.9572	2.64924	2.22342	3.32041	3.98234	5.79203	2.56668	4.6901	4.09982	3.20382	13.8585	7.06879	9.06675	4.67285	3.93247	2.16687	3.61954	2.79336	2.29123	4.23344	3.02768	2.86959	8.73589	3.8412	5.38811	2.98716	4.11906	2.94694	3.06196	6.59766	3.36221	6.04045	0.285762	4.43722	3.84942
1304	8.05555	6.29054	10.3907	10.4776	4.59352	7.41345	0	6.25524	10.7713	13.1584	5.895	6.82056	11.1562	5.5551	10.1116	4.07953	7.62279	7.42976	8.34541	9.65892	7.06244	14.2304	11.9294	8.5243	7.64318	10.0444	7.51489	7.26275	5.61205	7.81461	9.64035	4.90186	4.22344	6.47805	11.4936	5.47127	5.59126	11.9585	7.01688	4.70011	4.32111	6.08732	8.24559	0	3.81068	7.33291	4.86346	4.8234	3.61981
1305	8.2357	8.14422	8.51765	9.854	8.85272	8.19112	10.7415	8.79082	11.4772	9.23167	13.8357	10.5292	15.4416	7.02059	11.0571	20.3514	12.5769	9.26523	8.81674	0.0403385	16.2472	7.18559	8.01418	12.955	9.04624	9.93328	9.89155	10.2246	10.701	10.1828	12.0916	7.80319	9.95739	9.55379	10.1053	11.927	6.58715	10.6918	7.193	17.7028	8.5356	6.954	11.5694	11.7649	10.6027	8.67851	18.6049	19.3146	10.8339
1306	21.2487	20.4965	14.326	12.0907	10.2418	8.99219	19.8402	12.5557	13.3461	20.807	8.19902	13.936	16.2838	25.0078	10.9891	16.1643	12.7301	12.7524	15.0181	16.0212	12.4208	9.54333	10.6881	13.3163	10.0505	12.119	10.9863	9.15366	24.5062	25.4244	13.5032	22.1678	14.4424	25.2436	15.4463	15.5727	22.5833	13.9471	7.88524	9.19754	23.8801	12.1237	12.3557	16.0736	15.4685	10.2791	8.11871	14.3483	12.3456
1307	14.7877	15.8901	11.3275	16.6665	11.9647	23.3015	11.4311	25.4161	19.4853	0.00272903	12.5241	11.4193	11.8322	17.0947	14.2402	13.8922	12.7935	25.6447	12.7537	24.9365	15.1991	9.60087	14.4622	16.0756	12.7263	10.6851	10.5545	14.4399	16.2968	15.8254	15.5998	18.188	27.5296	10.7075	15.3452	25.134	12.7019	15.9599	30.0739	13.709	15.4341	15.4126	14.9641	17.1019	15.6717	10.3314	14.8389	15.9914	13.3054
1308	13.0035	15.6486	21.987	10.5439	16.0772	14.9983	13.451	18.7871	13.9887	17.6739	27.0638	8.70633	14.7699	17.9896	19.8835	17.0788	13.6988	13.506	11.3948	10.6319	17.9847	10.8963	12.3786	13.6341	9.21894	10.1528	10.0409	16.7509	13.6578	14.777	11.0653	15.0916	16.3054	16.674	17.9214	13.5493	15.4818	16.765	11.3705	14.4257	14.9613	29.1034	13.5109	13.5877	15.339	24.7548	16.0469	16.9482	33.1685
1309	12.7664	17.5286	13.2896	8.5922	28.6342	16.3097	25.7567	16.0545	18.5187	17.9361	13.0717	25.2716	13.5535	14.7682	14.3519	12.1342	26.1268	12.7654	13.6445	13.1419	15.7145	24.3195	23.5356	22.3161	18.3385	10.9434	17.1015	25.8778	14.5017	12.7038	14.0398	15.5309	14.5771	12.817	15.8854	15.1503	15.6884	12.1001	11.5307	29.947	17.0086	13.4865	25.9116	25.04	28.6475	9.68358	17.6813	15.8359	16.6821
1310	8.90362	13.3104	9.82513	16.3239	12.4182	10.058	9.45797	13.4686	23.636	9.58093	9.13878	12.0805	19.9816	11.2534	12.9351	10.068	12.9307	12.6131	13.9906	12.7432	11.5493	0.0302817	10.2809	11.8852	10.8174	16.6109	13.1878	14.0215	14.5307	15.8099	8.57499	12.8403	20.3438	12.9587	10.8454	13.4699	13.5913	12.256	9.61682	14.6133	11.0229	12.1757	10.4395	12.6802	15.3023	9.52568	20.3585	14.4466	12.3276
1311	9.90685	15.1316	13.259	7.27839	10.6527	13.454	8.47461	11.5095	10.9987	19.7243	10.3985	8.841	12.9872	14.6448	10.022	23.4593	10.2779	9.64635	8.87052	9.11412	10.6533	12.3525	11.1419	13.371	8.94914	11.791	14.3013	14.6434	13.4674	13.9643	17.4817	9.90494	10.3113	8.00523	21.8171	11.7275	11.0369	10.0199	10.0105	12.0909	11.73	13.5036	11.3269	13.5096	12.2458	10.0651	9.2893	11.4398	14.4069
1312	19.6599	19.6008	18.1605	7.61786	10.2035	12.4727	9.20347	7.89678	11.6095	8.17359	12.7381	11.5055	10.9455	12.1926	21.0289	9.43652	11.2604	20.2352	9.64688	9.07613	9.30945	12.2348	22.2368	10.0034	13.7965	8.21117	10.1111	2.91709	12.4174	11.8099	8.7685	11.2408	9.52612	7.99466	9.82199	11.0639	11.1924	12.7989	10.7603	10.4441	10.3769	23.9045	8.47595	12.939	13.7541	8.2006	7.89585	8.90428	12.4524
1313	12.0073	7.87213	9.82494	8.60878	9.83107	10.1988	19.6817	18.5306	11.2119	9.64976	11.9039	11.335	10.1433	17.2623	0	8.26336	17.9538	11.3045	9.61594	10.5154	9.72328	10.518	8.67718	11.091	11.6119	8.21913	10.4618	13.6253	9.27859	12.3495	7.53303	10.1987	12.4719	8.91813	9.53693	10.7787	11.9653	10.4007	19.6124	9.01675	16.5061	0.0158876	19.2611	9.40387	12.6645	20.4506	10.8841	11.4459	12.221
1314	8.68016	7.13554	9.94204	16.3384	9.52313	9.87416	10.8813	6.00612	8.65005	12.5104	12.8244	10.1449	8.29921	8.94005	9.33082	6.69708	12.2504	13.0361	8.14938	9.57897	18.0122	10.5254	7.79132	10.1714	9.66343	16.0374	11.5003	12.457	7.63208	11.0394	7.23562	18.9535	8.50674	12.9957	7.67059	16.0166	10.3143	10.3253	8.45232	10.5102	6.39232	19.0009	7.70673	16.7075	12.1191	7.839	9.14478	10.2064	11.5877
1315	8.81187	7.61795	7.53389	10.5508	10.1419	9.13643	9.24894	7.88001	7.57336	8.45219	9.41655	10.8948	9.64784	7.39801	9.3648	14.6989	7.77174	7.30249	14.704	13.9054	8.38518	17.7666	7.10859	9.5595	8.54295	5.78161	7.19285	8.12478	9.11098	7.40974	15.5951	9.43351	7.74092	10.8152	9.0345	8.75895	8.58567	9.14843	7.40047	11.4816	8.11154	8.18326	8.66909	7.50094	9.38051	10.4218	8.80667	9.87066	8.88105
1316	7.33378	6.49832	12.844	8.26492	7.52819	8.07331	10.5115	9.21116	5.98198	6.53729	10.0926	7.40731	7.22359	6.91714	13.9579	6.98699	8.00534	6.895	7.66651	10.2382	6.84639	10.3037	11.2993	10.2047	6.55647	5.54994	7.04965	7.76652	9.27242	8.32042	9.80417	9.49802	11.8272	8.29077	10.3375	5.52815	12.8197	7.86006	8.46486	10.9246	16.5389	6.93944	6.9027	7.33526	7.44609	9.77585	7.52207	9.85843	7.01616
1317	7.66965	11.7479	7.70104	6.60943	11.4191	6.76503	8.66847	7.86651	11.6766	5.79656	7.41478	14.1824	12.3459	6.55154	9.06864	8.46552	7.84653	6.67924	8.21209	6.68984	10.2033	9.10946	7.043	6.7456	10.0766	6.74606	8.80175	15.204	13.1488	6.69775	9.13072	7.40796	6.11996	9.83451	7.39248	5.02637	5.62045	14.9212	9.86022	8.18397	6.41873	6.16501	15.3807	10.4578	7.0838	9.46083	7.18004	7.1738	8.34514
1318	12.9959	6.36427	5.35659	6.55897	10.5208	14.0304	8.14375	8.67419	4.6619	13.632	8.58185	6.88406	4.56507	5.4062	6.72305	5.97724	6.73384	6.11998	5.88781	12.4055	7.93805	4.72476	7.70133	13.1979	7.00026	3.79564	8.86369	7.03059	6.11911	7.00937	7.89785	5.46884	4.6595	6.51732	7.18732	12.3189	7.03358	7.56589	8.38383	7.02441	7.97682	4.84814	7.54254	4.66594	5.43345	7.67346	8.38517	8.03531	7.92876
1319	4.03101	4.72107	5.55274	11.8486	7.76144	5.93708	5.72833	8.95646	3.99989	5.94298	7.49058	6.72439	3.86087	9.43397	7.56893	5.94703	4.96945	6.16812	13.2564	5.73323	7.37956	12.4346	6.7196	3.77019	12.9854	17.2572	8.52976	4.20985	5.02249	5.58969	7.97831	5.0534	8.4925	13.6699	6.35631	5.31111	7.84046	4.70363	7.43826	5.71005	4.92579	5.26352	4.29488	4.79986	4.57036	6.5871	10.5334	8.61889	4.83322
1320	8.77896	12.0926	26.0704	10.2094	11.901	13.2477	9.40331	8.9682	12.8727	12.2092	13.5006	12.0946	10.6821	12.8812	10.2094	15.5668	12.2584	15.0521	10.333	14.0069	15.9958	8.96511	15.936	19.1199	8.55674	0.184012	14.1477	10.7038	13.0165	15.1955	10.4101	13.386	11.499	11.0192	12.753	11.5882	9.74882	10.3074	10.6631	11.3054	8.20979	20.6292	10.2516	16.0837	16.1176	15.5433	9.43332	14.7	16.2086
1321	19.0925	10.3916	11.1055	8.97764	19.122	12.5329	12.3924	8.37612	11.3219	13.0879	9.94329	11.5556	7.55583	11.1482	11.0117	11.1013	14.4439	11.7015	10.3678	15.7	11.4807	8.56952	9.08771	11.5602	11.2192	13.8788	9.45402	11.2763	12.6978	14.2804	12.1124	9.89076	11.5086	10.8507	16.403	8.24763	9.87651	10.577	12.7247	24.2701	11.0894	8.44027	10.4068	11.4249	9.13685	12.4523	11.3145	10.7666	13.7222
1322	8.12559	8.83206	10.8518	11.3517	11.5733	9.27907	8.87627	14.9549	10.392	12.4398	7.85224	8.67825	19.9502	10.9463	10.7048	21.5854	13.6731	9.07099	17.0229	8.27004	11.7211	17.6418	10.7424	8.87135	13.7592	11.7876	9.92183	12.7453	8.5949	9.00189	8.48197	18.798	8.96104	9.92887	10.539	16.9191	27.0297	11.3538	10.4131	9.6803	14.6073	4.8829	19.4696	13.3065	10.6401	13.2579	17.4963	8.8825	9.86335
1323	8.63266	10.4136	7.16679	23.8876	13.1784	16.3209	9.59013	11.8538	11.7782	8.02837	19.7861	13.5986	8.81532	7.73554	10.5003	10.1195	12.9978	10.4861	6.22744	8.6272	13.5477	6.18271	8.26746	9.22355	8.17551	22.1735	7.91102	15.1198	18.9156	9.61891	12.136	8.57954	17.5566	15.5749	14.4707	10.1287	5.23654	13.2917	15.6232	8.19772	8.51337	7.55301	10.5058	7.07098	17.3657	15.8815	8.04032	15.3584	8.9712
1324	9.05069	8.54152	7.84407	8.46185	8.52049	8.64272	14.4951	9.85734	17.4677	7.90579	6.8555	5.82449	7.13134	11.138	9.6227	8.37117	7.39787	8.52702	9.89078	11.3147	7.00475	13.437	9.48646	10.2738	8.00553	10.5178	10.0476	8.25413	9.25163	11.7945	7.40973	5.49125	7.10227	13.6025	9.79766	7.87309	8.53396	5.96925	6.78753	6.25198	6.35685	9.83771	9.40628	10.8792	6.13535	9.22422	6.57601	0	12.7045
1325	15.0878	8.70134	9.31803	8.03829	8.46269	8.56654	8.14998	5.93256	6.96389	8.43602	8.89081	11.3472	12.3285	9.65616	7.30015	7.35617	8.65629	10.4981	11.7445	8.9366	4.8328	10.8449	6.49274	7.17928	14.6476	9.66464	15.9642	9.26628	5.90542	7.56759	10.1877	6.32627	5.608	9.91999	8.06231	9.458	8.22049	8.68929	9.47331	7.55842	14.9981	16.8116	6.88819	6.39098	5.65918	5.51826	7.8388	21.8895	5.64229
1326	7.06532	10.8925	8.62771	8.60423	8.11239	10.5295	9.16236	11.3456	5.1794	8.58945	8.69549	9.80669	9.89266	7.03797	16.9879	4.78916	11.203	10.5423	6.7383	12.3025	11.8996	9.79695	16.228	8.76837	5.87126	7.28513	7.30063	9.26008	5.82081	7.74774	9.23673	16.2303	12.3662	4.16057	8.53473	5.10688	8.20467	8.03986	7.61202	11.8738	8.05398	8.43013	6.72554	12.0461	9.19699	6.7132	5.43942	7.92721	11.4375
1327	7.88237	9.23475	4.70338	9.30906	6.40411	7.14948	3.95904	8.4189	5.49895	15.7449	8.29098	8.68289	7.77288	13.246	8.28492	9.37976	6.12422	11.5917	7.36364	5.44406	4.33018	9.64821	7.01902	3.52811	16.0788	8.20871	8.78288	8.03549	14.7275	6.51628	6.38028	0	5.7519	7.93268	9.09138	16.0886	6.26985	13.5921	7.09345	6.88419	6.55708	0.049828	8.26477	8.24709	6.22344	7.44992	9.1163	7.88746	0.0186216
1328	7.58113	8.94453	5.92883	5.15499	8.08873	8.39264	14.514	8.01925	10.4435	7.52908	7.25636	5.11665	6.2934	9.28721	6.17072	5.79879	5.43474	5.98297	11.2958	7.54677	7.85118	6.74351	7.11154	12.6353	7.31246	9.36331	7.78181	6.69962	11.0699	5.98539	14.4448	11.3792	15.2896	11.4581	5.0375	6.69433	16.2747	10.4365	5.76883	5.48109	6.82795	16.4316	10.6467	7.72372	9.31743	5.05016	19.2532	4.62581	10.8416
1329	8.70301	11.9556	8.38347	6.00529	4.63687	5.33847	9.4574	12.2734	8.08173	6.02945	8.92858	13.295	9.57775	6.92345	9.20748	5.932	7.81076	6.54712	9.01577	7.85122	11.3361	8.17023	9.62864	8.8401	6.37361	6.93654	8.68834	8.63916	0	12.2917	9.20027	9.91856	4.35667	5.55255	5.31077	7.89546	0.604822	7.74308	13.8407	8.49701	14.7861	6.93367	7.43474	6.82691	10.2074	8.90923	5.49183	7.9626	10.5902
1330	4.92696	4.36334	5.90541	4.69126	2.85273	4.13702	4.54263	4.69314	3.67138	7.02965	2.85214	5.14379	4.67454	5.45104	3.13427	5.0556	4.18047	4.95971	5.29637	3.10313	4.65552	5.53222	5.44708	7.8728	4.73293	6.7242	8.26201	4.22223	4.35398	3.76742	5.73849	4.37888	3.14352	6.40486	2.25582	3.80083	4.21583	5.40159	0	7.21975	3.72415	6.10248	3.28061	5.05465	3.16452	8.37943	3.36887	5.49788	3.49487
1331	10.5593	7.43414	6.0826	5.54522	6.40582	6.07003	5.33445	7.16429	7.36837	8.62088	4.96035	5.52083	9.54746	7.80436	6.55239	7.13113	5.30008	5.15376	6.42728	4.50278	7.26364	5.61078	6.48903	6.30358	16.0657	15.1006	8.7063	7.14542	6.3083	6.01496	5.3558	6.54476	9.53712	7.05914	7.55684	5.28332	6.73711	6.81689	11.7964	6.62431	6.06612	6.44222	4.88671	5.46269	6.02667	6.3798	5.80928	8.91609	6.52294
1332	10.5042	6.88675	5.80811	8.24936	8.37248	5.40581	8.08681	7.17102	10.3067	12.7449	9.59812	8.35354	9.82072	9.19207	14.7786	12.6041	13.4593	16.6727	6.11875	13.209	7.58568	12.5063	8.85688	6.53869	9.23248	7.24863	8.20212	6.1394	16.6097	14.1624	12.2	7.15053	7.60409	7.3922	17.407	14.1374	8.1751	7.06256	5.36094	10.0833	7.69633	8.2266	17.6822	11.4444	10.6589	7.18049	6.65974	10.9483	9.3
1333	9.40052	21.6127	7.99027	8.44023	9.26047	8.17934	8.39824	8.74281	11.0889	14.596	11.3	9.11607	11.0993	9.23965	8.97636	10.5474	8.6204	12.1062	7.51248	6.22154	17.8076	0	17.8069	8.54813	12.5034	8.56659	16.1868	15.9478	9.44575	9.00574	7.13713	9.0397	8.47256	7.76683	8.40289	8.58951	8.78702	9.79533	9.13141	8.72277	9.41508	8.16822	10.5353	10.6062	11.1056	9.7742	11.4272	8.43102	19.4434
1334	10.7903	9.53856	10.7389	8.35091	11.9719	9.4203	9.28842	8.61102	9.89061	7.88199	11.2011	8.74313	10.8092	10.5535	10.8414	10.5689	8.90126	11.0209	8.49799	16.3321	9.87865	11.3466	11.5603	21.0547	12.9448	11.2525	11.331	9.49016	7.87889	12.3101	8.5516	9.62477	21.3966	16.305	9.73262	10.7864	13.2439	9.92656	9.60176	8.36998	15.1659	12.5405	12.9737	10.4752	10.012	9.02538	10.9239	19.2469	8.72242
1335	9.04627	10.2652	19.3755	19.075	12.9042	11.4747	9.33495	18.0435	12.9709	8.53702	10.0231	10.4999	9.67647	15.7654	16.1333	8.58866	10.884	12.1833	12.5686	7.89158	11.3047	10.9429	12.4849	8.61578	9.75058	10.2229	10.3277	8.88092	10.4342	12.8176	9.01973	21.6648	8.90474	7.79811	9.42992	14.2292	10.958	18.5874	20.3856	20.2326	12.5211	14.0906	12.1482	11.0601	19.631	10.4977	12.8139	9.62131	10.2393
1336	15.8145	10.8173	9.98015	10.1897	11.8725	10.9535	18.5496	8.92711	10.4142	8.89723	18.2344	10.4344	9.46107	12.6143	10.2724	8.93851	11.1095	9.43708	11.5058	9.1877	11.4636	17.9525	12.7311	11.2139	7.00229	15.2394	9.48554	8.73364	9.23286	12.1149	9.55188	9.62896	9.7938	8.27783	18.2741	11.9756	9.62411	11.4662	11.5298	8.39176	13.5565	11.5454	9.35085	19.9848	8.95239	10.9681	10.3891	10.628	10.2393
1337	7.96442	9.56726	9.45265	9.40731	14.6237	22.4088	12.933	8.2446	11.7338	11.4671	7.99063	11.1121	17.5839	9.8868	8.79145	17.5158	20.7436	8.05857	11.3036	10.8699	10.4995	9.41763	8.38715	0.00217726	7.07059	9.30525	9.24705	11.3498	14.4509	11.8768	9.92344	9.79365	10.3764	17.0354	8.41877	10.4708	10.2113	11.2524	10.344	8.58452	11.5033	10.0033	8.92858	8.01177	8.58207	21.0277	20.0528	7.8925	11.9953
1338	11.092	9.47043	13.956	13.6285	10.2899	12.1566	13.1256	18.7983	13.1441	10.7025	15.0635	10.5658	9.84361	9.64239	11.318	10.6386	9.78212	10.9872	10.5379	9.74839	12.2204	7.86504	7.5996	11.8472	12.2104	9.32189	12.0944	18.7752	6.77492	9.46229	20.1872	11.5695	10.1366	11.43	10.3453	11.2503	19.0335	10.8041	10.7285	7.15588	11.4501	15.7806	10.9607	9.70151	15.8419	8.33413	9.44839	8.36515	12.4292
1339	9.90149	10.0444	10.7104	12.4225	11.4463	9.79401	10.4064	9.60421	9.41102	9.52288	8.77673	20.5105	7.4837	9.85045	9.20178	8.41124	7.01926	9.42053	20.2313	18.9339	7.32068	18.8261	8.63709	18.003	8.48687	7.01809	6.15708	9.31537	14.5105	8.46762	12.3348	10.6044	10.6346	10.5306	8.17675	9.47664	9.01411	8.88685	11.1216	14.6152	8.90139	7.10011	9.25318	8.1987	6.025	8.43315	9.10677	10.4528	7.61331
1340	11.8763	14.6974	10.9256	10.2922	21.9351	14.5575	13.0693	12.8244	15.9285	23.3513	12.1408	15.5309	12.9268	24.7891	15.4262	13.4532	13.7197	25.9202	12.5594	9.71234	22.4573	8.92571	21.8699	12.1291	10.2736	9.0185	7.62557	11.8969	18.2214	15.6401	17.3474	20.04	15.3765	10.8003	11.4336	15.265	13.3515	12.8219	14.9486	15.3878	13.1593	13.5898	16.0644	13.0185	14.1314	10.9832	12.8362	27.353	21.6018
1341	23.5819	12.261	14.131	7.59728	10.7853	11.9824	11.1517	13.2964	13.3034	10.4164	9.78356	0	25.9488	9.27654	12.2566	9.92641	10.6441	10.1229	12.5955	12.3796	11.7939	12.7878	10.8277	13.01	5.73398	7.01465	6.82024	14.6912	15.5984	11.4111	9.41852	13.5913	11.0353	10.4177	17.7212	12.1577	12.4544	12.8679	13.6126	12.8591	22.2075	13.3965	14.0872	15.7999	22.0203	11.4809	10.841	11.0167	11.3579
1342	9.51575	15.7068	12.7767	11.1899	9.77874	12.157	13.2719	15.9853	13.0288	8.72388	12.4101	11.0249	8.9971	9.40371	10.5931	12.201	13.906	5.75745	9.57708	14.0456	10.3829	8.98242	9.09721	12.781	6.34302	9.22074	10.1905	14.1892	11.6537	11.0891	11.2815	12.0813	11.0892	12.6347	13.951	12.5144	9.11642	10.783	10.7119	12.3796	8.17482	12.3536	12.078	13.5942	8.76411	14.0035	18.1218	9.92626	8.5775
1343	6.70843	10.7173	10.3336	9.0368	9.07862	9.18009	11.4283	11.7647	11.3922	9.98597	16.2926	21.4133	7.51683	18.2083	8.71049	19.0049	12.2899	17.3527	9.02879	12.002	9.93865	10.4675	8.69612	14.5591	7.53114	7.44853	5.01642	9.69253	9.3655	18.293	4.77899	8.80312	10.8274	19.3213	9.06703	9.26361	10.0905	9.06577	10.6608	9.82468	11.0824	10.1443	14.2736	11.374	9.08693	10.2674	7.34553	7.20553	16.2213
1344	7.09342	6.82641	10.0467	10.7435	8.33919	9.865	9.06267	11.8789	10.0882	9.73874	9.28016	7.11308	11.9629	0	12.9685	8.725	10.5655	0	7.92417	10.5218	7.45142	18.5475	9.18364	8.58497	7.08001	5.25268	7.8175	7.86807	8.95785	9.82294	12.6559	8.25844	10.1984	8.011	8.12411	15.1487	20.2689	8.15043	9.49998	11.3314	8.5018	8.69169	7.23946	9.45055	8.81409	9.83558	7.98018	5.61425	9.62513
1345	15.516	9.04714	10.1322	10.396	17.3445	9.98731	7.80669	6.18279	7.79297	8.00518	11.6383	8.13826	6.81969	9.11574	16.9412	8.85809	8.00715	11.502	11.8345	9.76476	7.18721	7.79629	15.6163	10.6536	5.85183	8.46886	6.40139	7.27746	8.3167	8.28009	11.0176	9.9628	8.49273	7.78534	8.026	7.61819	5.76427	14.1564	9.6373	8.66088	14.9894	16.98	7.50354	10.5703	15.6781	8.05457	8.99035	13.9417	5.2329
1346	7.70965	6.7347	9.18091	17.6644	5.28361	7.51965	10.6095	7.48252	11.6652	5.80895	6.72003	7.40423	5.3925	12.3274	7.75549	5.7808	6.20067	7.10897	9.87205	10.1155	13.2912	7.88167	5.27017	8.13764	8.41287	12.6728	10.9391	15.1126	9.04576	5.94842	6.32402	11.3376	8.99992	6.96943	9.32345	5.93074	7.43766	9.12821	9.73578	7.83249	7.29192	7.00737	13.305	6.99979	4.94839	9.6501	13.2299	7.43387	5.50298
1347	3.50177	7.12981	13.5287	7.11898	5.19412	6.59015	9.19854	10.9774	5.1786	6.32169	10.5047	10.2606	6.15626	5.66769	6.77097	15.2514	8.0555	6.65957	17.2356	7.4609	7.32596	7.49444	6.0847	7.96243	10.359	16.7551	9.02845	5.6805	6.36349	8.79642	9.85838	6.32356	13.9056	8.53228	4.89671	9.3843	6.40306	7.24032	7.10703	5.80228	4.1751	8.07277	7.65302	9.31727	6.774	13.2701	5.04117	5.43769	7.22205
1348	5.52106	12.3892	4.16798	7.26475	7.93019	7.31814	7.89138	5.22476	3.58394	11.9269	6.82083	8.96311	9.45061	4.31355	5.2169	0	10.8917	5.87976	0.0130142	5.29478	5.9344	9.58531	7.4122	6.67774	14.8202	13.933	24.2427	5.91466	6.50424	5.93856	12.8752	4.96752	5.86214	8.67461	6.81731	8.11955	7.18632	10.3518	7.24922	7.57121	6.33395	5.36549	3.86207	5.02087	3.96358	5.77382	5.61267	5.41588	9.16441
1349	8.97565	4.49025	4.77658	8.69622	4.33063	10.8427	6.51007	4.38282	8.03813	5.72094	4.40902	10.1516	4.82848	6.89798	3.36064	6.79913	5.71978	9.69652	9.35998	8.70282	4.23711	7.53133	5.94212	5.50447	23.5944	10.2152	11.9181	7.6769	5.97293	4.78034	4.44246	4.63439	4.2128	6.85331	10.6396	4.59777	7.92694	5.43426	6.83682	8.35059	4.08381	4.39853	3.93363	4.85454	5.81898	6.6808	10.0013	6.65519	5.49393
1350	5.86333	5.77381	11.4405	13.6874	9.5481	11.9648	6.48779	6.13182	8.92252	11.2179	13.8723	10.5822	5.23927	9.57421	6.90495	14.5353	8.20696	5.90757	9.01216	8.2224	11.0952	11.2946	14.1084	8.59116	9.84958	9.56123	12.4922	7.96405	15.0985	7.33566	9.7688	7.56702	11.4232	12.5094	6.39167	8.6886	10.694	9.31355	10.1406	11.8004	9.28413	12.1458	5.95404	5.5188	4.23302	7.92203	10.1737	7.02168	6.76238
1351	6.35727	5.01694	5.40139	10.0038	6.3962	7.62123	6.67063	11.9642	6.61426	7.4222	8.77963	7.64112	5.60541	7.46984	6.74745	4.8889	7.83408	9.25072	15.8836	5.87073	9.05401	8.60338	8.84663	9.67492	9.36361	9.4684	11.2192	7.89284	6.58111	8.62786	3.85239	11.8472	8.27529	10.0849	5.95408	7.7672	8.06818	5.94499	9.62306	3.47335	6.98547	6.26345	12.5044	12.418	7.25252	13.4796	4.42455	12.7509	6.04309
1352	9.70665	7.52434	5.36886	10.0596	18.234	11.3638	13.8246	4.64128	5.18084	8.55437	6.41886	5.65929	3.67702	8.05925	13.6712	7.14234	7.3034	4.49679	7.35979	6.58398	7.36015	16.632	6.43968	5.69899	12.1927	16.0274	8.09797	6.32751	6.73985	6.64061	13.4472	6.88972	9.91074	8.10791	6.21544	6.19541	4.58158	5.72018	10.0625	10.6454	10.5793	4.42824	7.384	7.22145	3.59653	8.79101	8.04572	6.90783	6.05334
1353	9.527	4.99435	11.2208	10.7769	6.33708	10.0197	5.31167	6.19381	8.93333	13.996	7.67175	8.12601	7.46383	5.84183	5.59876	6.89015	0.200226	6.39603	6.42338	13.2006	14.5502	7.05241	6.84013	6.93304	9.71644	8.61957	8.01041	9.96514	6.0725	6.92552	5.87726	5.02708	7.28582	6.78962	9.14414	5.67999	7.53864	7.92614	9.77114	2.76275	6.86028	6.3238	6.01539	7.51218	11.2757	12.405	10.922	7.56609	5.56734
1354	6.62911	6.39791	6.96909	4.66251	6.74819	7.07641	6.7471	8.45301	10.9705	4.60748	7.67313	5.70005	7.83746	10.3672	7.63619	6.45386	14.0386	0.51218	5.7535	4.8563	6.90661	4.84068	7.70398	6.85408	10.7356	7.13728	15.8556	3.49892	3.59366	7.20299	9.68132	8.64636	8.67488	8.83516	5.10872	7.80494	7.00813	17.7199	11.1742	3.70663	4.89453	5.41263	7.69086	5.74209	5.38347	8.11675	6.94512	6.13373	10.5471
1355	10.5675	5.3771	9.34089	8.28611	7.436	6.9306	5.98326	5.88503	6.37808	6.31327	6.83191	14.9349	5.60928	10.148	5.06748	6.57882	4.33135	7.03034	9.22259	6.33141	7.91074	7.04051	6.40363	11.0804	7.50763	10.6599	7.30404	12.5137	6.13491	4.90624	7.3573	5.43376	8.7735	5.40018	4.79927	13.3765	15.0082	6.53571	13.3132	11.4793	4.85484	5.22	5.6017	9.35972	0.472903	5.06125	8.8637	9.2605	3.64898
1356	6.99	5.98732	6.68964	10.1283	7.79674	7.67975	10.617	7.32701	7.14993	7.27177	9.07787	0.0112209	6.79626	6.20976	6.20085	3.95647	3.66848	10.9631	9.23526	8.57274	8.42396	8.29037	0	3.46891	6.71749	7.10981	5.75134	6.17964	5.46559	9.89008	2.79448	9.67421	8.68652	6.95164	2.82669	6.03589	5.46364	5.01475	6.19501	4.35528	10.8855	10.2985	6.59976	6.93454	7.61836	9.9979	7.26284	4.46955	8.69353
1357	7.94783	9.69425	7.88029	4.13182	11.5948	9.46826	9.97432	12.7462	5.03492	7.95658	2.6347	14.5964	17.5071	8.31987	9.95438	11.8693	12.3156	10.1578	15.7091	15.0153	7.35937	10.3989	12.8466	10.3046	12.6318	7.74882	7.50494	12.0819	18.5203	0	6.57746	6.96613	13.7946	6.24456	6.91084	11.3583	9.06336	9.64727	7.44252	16.7669	9.901	10.0523	12.424	11.7588	6.85002	6.57579	12.4442	16.3185	8.00338
1358	14.595	10.3451	12.5425	7.68181	9.59122	11.3284	15.4544	16.6343	16.8799	7.33295	23.0137	16.3421	18.5435	14.8346	21.793	16.5238	11.3709	14.299	8.53746	15.5739	12.1977	12.2634	14.9492	14.3832	9.96173	12.0351	15.0508	19.1107	15.7601	19.8129	19.3189	15.653	0	23.3093	21.336	15.1422	14.9811	16.8823	9.10808	17.187	17.6026	14.9136	17.1853	16.6056	31.4191	12.2225	13.4587	14.8551	20.5422
1359	21.8164	38.8889	23.1461	20.5817	16.3177	16.547	18.9292	20.0234	23.9357	25.3275	14.0261	16.4067	21.7209	19.1754	16.4257	21.1611	30.7304	30.9865	12.8632	15.7727	15.1421	13.5838	21.8618	23.0108	11.3234	11.6325	8.71349	14.4655	16.0334	28.6581	21.3248	22.2956	23.1754	11.7673	31.3132	17.951	17.5932	15.2952	13.1697	17.8231	18.1524	24.9417	18.6405	16.9289	21.8984	15.4281	17.4594	14.7162	24.1387
1360	13.2751	8.36111	9.65105	9.75038	10.9109	7.31778	9.17177	7.56441	17.0345	7.0667	6.06574	6.36356	8.32153	18.9316	7.59605	10.4535	7.97908	8.58452	9.04468	7.92212	16.9457	10.2637	14.2247	10.1704	7.91149	11.7872	10.6294	8.71101	9.5333	9.49131	8.57483	6.7384	9.95372	14.5978	11.6127	7.4406	8.64796	8.25414	13.3998	7.16574	7.74996	9.06806	16.8648	10.8703	10.9835	6.15523	16.506	9.40394	8.50754
1361	13.205	11.9232	8.12545	7.15246	7.78167	7.71472	9.80208	16.4267	8.8123	7.69669	6.48246	14.0056	10.5775	12.3004	8.96604	11.3393	8.79431	11.6181	9.54987	6.5612	9.1944	9.5949	9.1508	11.1664	16.4434	10.734	12.3235	9.39255	7.48801	9.85144	8.38758	16.7486	23.6023	9.22293	11.0038	11.0802	11.7406	10.3623	7.38196	20.7034	8.944	10.3986	9.59324	10.781	17.9098	16.7032	9.64754	19.4375	9.42345
1362	10.4475	10.2918	9.36223	8.14035	14.6672	9.05594	9.51763	11.3396	7.97305	10.2279	18.6071	8.17178	10.2521	12.2254	10.6937	12.4261	9.94918	9.78133	9.85674	9.82447	9.91497	7.77448	9.23222	19.2029	10.6786	11.1262	20.1824	12.3044	7.99256	11.8246	10.4371	10.4014	10.9296	8.04793	9.64165	20.874	9.31508	12.1465	9.26394	9.22881	11.4815	17.472	8.65318	11.0966	11.2387	9.05543	8.68294	9.30404	17.6886
1363	9.89884	11.056	10.3512	7.20524	10.4406	12.196	10.3656	9.89754	9.28938	10.0536	9.08664	17.831	17.0583	10.1683	20.4471	13.1497	17.8936	10.4363	7.76935	21.8698	8.648	14.0912	9.347	10.0425	10.4872	10.3387	12.1528	10.0764	22.3635	21.7537	7.71734	9.79175	9.07532	9.53031	11.1313	10.728	9.0541	12.5194	12.9687	9.93769	10.2226	8.65162	8.80118	11.6018	11.8892	11.8744	8.90033	9.93	12.2983
1364	9.69924	10.2535	10.8547	9.84532	8.57359	9.78213	10.8307	9.88586	10.3298	16.1371	10.2243	10.3784	7.98614	8.35807	9.2614	7.96764	7.86706	9.52648	7.90677	9.30438	9.13085	7.44723	15.6773	9.67076	11.3288	9.52557	4.37157	11.2149	0.0865738	7.69652	10.9597	9.7415	8.44471	10.0789	10.1984	9.36239	10.4709	11.642	8.46313	9.93861	12.5487	8.03425	9.29514	11.783	9.95343	8.78022	11.7416	10.9629	11.6458
1365	7.87142	17.9261	18.9502	10.756	7.19762	19.283	10.5063	9.52753	17.1015	9.95331	8.98361	9.04832	15.2806	8.49836	8.72105	8.6592	8.03864	8.25334	13.9246	8.35892	17.995	8.20239	8.33484	10.5715	8.91655	10.3873	7.71469	13.2869	20.6719	7.6268	19.51	7.63457	7.02551	11.505	16.8878	10.22	9.1834	9.42856	8.65414	8.57133	11.0377	9.62469	15.5712	8.84748	9.38432	7.40551	8.54784	7.30477	7.21298
1366	8.43377	7.53816	7.33389	13.1529	8.11307	8.36226	9.57214	10.2025	8.30055	11.6489	8.4622	8.45953	9.82082	8.86542	7.06182	8.00471	7.36139	9.3767	9.75394	7.36905	7.68254	13.4259	10.0098	10.7219	7.03964	9.30959	13.0314	10.7093	9.01002	7.3914	9.52731	15.2834	5.88443	16.0552	7.43641	6.70286	9.40476	11.3506	9.20982	8.90833	15.1666	15.7692	8.62062	15.8631	7.26682	15.32	16.0583	13.5079	7.14782
1367	6.68749	7.62926	7.90065	11.601	8.21987	10.249	10.3904	10.0055	5.26753	10.4235	7.4232	8.11453	4.87885	6.70751	8.23712	9.66224	8.97932	17.4672	10.5624	6.16809	5.0971	9.36254	6.05583	6.61192	14.6454	13.9002	6.62085	9.26415	7.80541	9.69097	8.50014	0	12.995	6.16202	7.26737	8.91277	18.2549	8.78729	15.4522	9.34804	8.3753	6.64626	7.70976	7.22622	8.64275	9.26963	6.42662	5.33268	7.6484
1368	13.8559	8.01214	9.34294	16.6392	15.5867	8.24535	9.79102	8.74859	10.8169	9.38731	8.80469	8.12882	4.98024	4.69696	13.1035	9.27678	15.9201	7.9222	8.19424	15.5145	7.96845	10.6041	12.308	5.27741	5.67179	5.34819	8.38011	7.40648	8.49516	8.23911	7.57727	10.3879	6.43134	7.46255	7.94285	7.28953	6.6454	8.44452	7.49879	6.50706	7.07968	7.00453	9.11679	6.45498	6.26961	7.34578	6.95465	7.44635	7.12633
1369	6.62579	7.00878	8.12765	5.75705	8.50866	7.79379	10.0524	6.40179	5.0745	7.4049	15.8601	9.49843	10.8439	9.24796	5.91228	9.0608	7.2174	7.03387	13.4375	7.1074	7.42308	9.23354	5.65949	6.56428	6.87708	7.54304	4.59324	7.6339	6.55354	6.43413	8.80874	13.2725	5.65802	7.33727	6.87773	7.3897	7.28294	7.0647	7.70758	9.69095	7.39398	7.33088	5.77409	5.47552	6.46187	8.09063	6.53416	7.36989	11.3007
1370	10.4985	12.1048	11.5377	17.8351	13.246	19.3961	13.4574	21.2564	22.3848	10.5921	13.7362	12.4974	16.2934	15.5319	12.8443	12.8642	0.0182327	15.0263	10.3988	11.8295	13.4135	11.7213	16.6377	13.729	7.58242	5.6203	6.69108	23.9518	13.3003	12.9496	18.0653	15.5041	16.529	11.1276	11.0578	15.9445	11.7627	14.497	12.791	13.3897	13.0533	14.2536	13.5128	22.3658	16.588	11.6675	18.778	13.8468	15.3593
1371	14.0898	19.7596	21.8859	7.83371	10.626	9.10297	14.9954	9.65055	11.0752	10.2277	13.4617	20.5068	12.3894	12.8839	12.0272	23.199	17.7117	15.103	10.0518	12.8102	26.5853	10.5918	12.2974	24.9638	6.04486	4.15218	11.352	8.53064	9.13197	10.898	8.69841	11.1311	11.0291	10.96	13.3769	17.0259	13.7292	22.6214	12.2212	10.8032	22.0528	14.6882	10.825	12.5349	23.4039	22.6437	9.75089	12.6553	13.6126
1372	11.3149	8.4509	10.1762	10.666	17.5747	10.5106	13.3458	10.1797	10.1318	21.4868	12.2867	11.4666	9.82369	16.8046	11.1578	7.9781	14.6208	15.8503	10.2015	10.4378	0	8.22763	9.7982	8.10956	3.60225	4.4902	4.73419	9.11959	9.32372	17.8492	11.7283	8.78879	10.9077	22.7399	22.7309	12.1689	11.882	7.28342	11.2788	11.2387	11.4047	10.1553	16.3159	9.66787	10.73	9.00707	12.5331	8.88256	0
1373	8.77936	8.25942	9.02397	7.74886	6.40703	8.01109	19.4943	11.1044	7.27746	8.00317	11.0652	9.80491	16.9907	12.0886	12.1955	7.09038	25.1546	9.85919	19.9294	11.7884	13.2897	7.0981	9.1028	10.3388	8.52455	6.22837	5.68748	10.516	14.3323	10.6521	10.5846	17.9521	15.3013	11.5503	0	7.67296	10.586	12.6369	9.5182	11.3936	10.2402	10.5388	11.548	8.02964	8.06302	6.76905	17.5813	18.6923	25.7198
1374	12.2975	8.64966	14.1191	14.1216	7.18262	19.0734	10.3064	10.262	16.9635	7.39971	9.90185	6.72325	9.40751	9.43521	15.2838	9.18944	5.71039	8.06535	11.2251	11.1975	9.19925	18.5396	17.2838	9.25446	18.0876	13.133	11.9027	11.4932	6.0465	8.79826	12.5979	7.2633	7.37758	11.1546	15.1217	9.45887	11.5173	8.51345	11.4361	16.3715	7.50537	9.67336	10.8711	13.6355	7.79907	6.75635	8.3903	6.83908	10.6785
1375	8.2825	14.6392	8.46454	9.63413	15.5227	5.96509	6.189	9.22673	8.01824	16.209	8.80574	5.90822	8.09505	6.42122	5.54833	9.87789	8.07326	10.2442	7.24528	10.6059	9.53106	9.78726	5.11063	7.80088	9.76697	18.9727	11.5277	9.03162	18.8082	9.45161	6.47121	6.16573	14.8265	6.08269	8.32149	8.74607	7.37823	7.04638	7.36192	7.4628	7.80281	10.566	12.2006	5.02626	12.0027	12.6492	6.29293	6.2379	6.3681
1376	12.0493	8.691	8.85846	7.14359	5.64506	4.39274	7.49141	9.73624	5.32938	0	9.85118	11.8421	7.38418	8.01978	4.60668	11.3492	11.6955	8.88374	9.22913	6.27071	5.9627	8.25767	5.91646	4.32803	9.12738	9.9808	9.23958	5.59741	0.909628	8.00944	13.1929	13.9314	6.243	6.33599	6.37897	9.11455	7.60769	7.57737	8.379	6.42143	7.65001	7.59209	5.04346	11.7909	4.46704	7.22082	6.05747	6.9201	6.51609
1377	9.91672	6.30514	6.89548	9.3155	12.995	13.0766	5.41572	7.08906	5.9205	14.5048	8.55941	6.20713	7.49697	6.90147	11.8758	6.14581	5.96669	5.39123	6.83368	12.7665	7.0703	7.50031	7.95615	4.57969	9.91951	12.418	13.9113	10.9538	8.20466	8.41512	6.8383	6.68654	8.28705	4.49613	7.35272	7.02829	10.5981	6.77125	14.1861	6.64488	4.90918	5.83154	7.60697	6.02535	4.8836	11.1253	9.708	14.1259	7.7614
1378	6.83739	4.75879	4.26972	9.60363	6.07289	5.92841	4.44946	5.94658	7.12335	6.58856	6.47557	7.01282	5.70865	7.25071	7.50789	7.75436	6.51997	6.80257	7.31248	7.05682	10.0575	6.53525	10.8484	8.86269	9.54594	12.6362	13.4664	5.31919	9.00294	7.95849	0	6.1285	5.63675	10.8009	11.624	7.6565	7.1564	6.17178	5.56789	11.7315	5.47986	6.82762	4.93802	5.77005	8.10576	5.64981	6.05904	5.32914	9.15556
1379	5.934	8.38138	4.76883	6.09783	4.72806	4.54289	4.85515	5.54826	5.77578	4.98817	5.85658	8.03077	6.41049	4.66275	6.95267	4.55162	4.52888	4.77409	7.5728	5.23683	4.89066	11.7411	5.04852	8.03308	17.7986	12.3682	11.4876	5.48685	10.9398	5.01821	11.8231	6.44853	3.86205	4.75183	4.03544	5.18344	7.78243	6.88114	7.2599	4.54273	9.90175	9.87346	7.13809	5.15374	3.95686	6.51123	4.84897	6.4709	4.82866
1380	3.50058	6.5775	7.74899	14.7306	9.57167	7.40244	4.85867	3.66299	4.53832	11.499	5.5984	9.02463	4.21637	3.29307	5.07215	8.54558	7.34741	4.91401	10.2397	5.8872	5.85143	7.10909	5.06686	3.77121	10.2429	9.07318	12.0634	5.10994	5.26616	4.7405	5.94746	3.70594	4.02388	4.8944	3.70473	4.74691	3.63321	9.67358	8.57058	3.84479	10.1655	3.53886	3.15283	5.85583	4.37832	6.79189	5.38611	5.41775	4.57029
1381	4.91137	4.48166	5.07169	11.1501	8.82798	7.34418	9.48756	8.25788	7.50072	7.03828	11.5094	8.49343	4.6581	5.65648	4.17104	4.01399	5.90853	4.08944	5.55163	7.03795	6.28769	5.73826	6.9093	8.85319	0	8.26187	8.92843	9.15857	4.83162	3.31414	11.2673	8.46596	4.57047	9.76578	5.30277	3.87396	6.03757	5.38882	10.5483	4.47639	3.16428	4.47297	5.35482	2.72288	4.58695	6.90192	3.68114	4.94099	7.16831
1382	6.70603	5.48285	5.60365	9.57362	7.77051	10.0712	0.0255392	4.46771	2.09943	6.75263	6.1242	5.7232	6.97352	3.18084	4.78677	3.16377	3.05631	3.22084	6.08476	7.54538	5.99322	5.73173	3.72228	4.50877	16.1345	9.40225	8.3603	7.81029	6.49306	5.55585	5.28176	5.66519	4.2193	4.26041	4.87991	3.56077	8.1956	10.5502	6.50764	4.51516	4.67885	3.65106	3.33172	6.82737	3.86799	10.4151	3.81824	4.73877	3.5768
1383	5.44273	8.0485	9.16594	7.42779	3.9719	4.29699	5.72713	4.4353	1.68375	4.60695	6.47257	6.41047	4.29638	3.65657	4.83043	3.52564	7.16484	3.97178	6.94135	8.75887	4.14618	12.2305	6.39908	5.02424	6.0326	7.07737	7.19594	4.25781	3.72759	7.68854	3.88682	3.1582	0.608827	4.87658	3.87947	5.12782	4.62054	3.9991	7.71155	3.34554	4.55523	4.82649	6.64027	4.09052	4.03688	5.34386	4.20758	3.85143	2.99141
1384	5.49197	5.18063	4.58425	6.12795	3.1791	5.04724	5.81107	5.94589	3.67945	5.14024	5.84079	0	4.41634	4.81337	3.36577	5.7183	3.28232	4.24012	7.70371	4.7592	6.09466	0	6.48575	7.52455	6.03301	11.8746	11.4833	4.08782	4.6601	3.88946	9.46089	5.09096	5.3437	10.6921	4.67162	6.5418	5.93877	5.13549	7.47242	7.2221	4.39602	7.8137	4.72489	2.81431	2.98409	10.5688	3.50621	4.07599	8.86318
1385	4.3543	7.0444	5.60267	10.5632	13.4029	10.6651	5.3233	11.1879	6.13406	7.13156	5.46585	8.86351	3.92578	7.84918	14.0188	4.79405	7.78618	4.44734	5.3834	7.23954	8.67116	17.3698	9.42381	9.99203	14.0996	9.27834	6.83431	6.43674	5.48004	9.05429	7.52424	8.61908	6.32947	0	5.50243	4.86829	6.50904	4.82432	12.5784	0	5.53401	6.44586	7.00651	7.42368	5.07105	9.00097	6.58587	10.4254	8.47662
1386	10.8152	9.02839	12.9603	10.3393	9.3703	13.1041	12.3724	11.3124	7.14341	8.6122	7.77976	12.3623	22.2951	13.3087	12.9723	11.4882	17.3121	14.3924	7.23943	7.8725	10.4475	0	12.9038	12.0881	5.4397	9.07905	6.90336	14.8562	10.7469	9.97351	8.17918	12.479	22.6163	14.2496	19.2467	18.4499	8.36834	17.3443	9.36623	10.289	16.9043	10.8358	10.1263	14.5795	7.54273	11.1336	10.6309	11.4216	11.7353
1387	9.38217	23.7491	14.3639	9.17193	0	13.4725	9.93469	10.7235	25.3184	15.6313	19.1582	9.95049	12.7209	12.113	14.2688	11.8058	14.7889	12.0537	10.087	11.9162	15.4895	10.7585	15.7273	12.892	18.8387	11.2652	6.54767	12.6468	11.2845	10.5239	8.44778	19.2181	14.7377	13.7858	11.4158	9.35393	13.4952	12.915	9.73573	27.8073	15.0363	17.4228	25.1602	14.281	27.1268	15.1012	19.3655	12.9104	16.9365
1388	30.1486	15.6849	18.96	9.35765	27.8627	13.6817	27.5613	19.9902	20.1277	17.6787	12.8772	13.6947	17.1993	14.032	17.2764	29.3223	16.0092	29.5814	12.6962	16.105	20.3056	13.9797	17.1715	16.9839	11.0369	13.7474	19.8616	17.835	31.1765	13.4708	24.6302	19.3349	18.0357	20.4545	19.1408	14.0657	28.2715	16.8807	12.6886	18.6591	15.6857	22.0888	16.6564	20.3129	20.9074	12.739	17.2676	20.4658	16.0249
1389	19.2471	14.722	15.9386	11.5579	16.043	14.9146	18.8984	20.0163	21.7747	15.9091	19.1737	25.4772	19.2983	32.0968	19.2375	17.6224	17.3442	19.089	28.0728	22.8781	16.713	27.0825	16.1903	18.362	12.1422	10.9407	11.8217	17.8009	16.3334	31.789	15.3743	14.2627	19.5146	17.0208	22.2558	29.4109	14.9302	13.2884	14.8206	19.8406	19.8798	18.9036	17.8461	21.092	19.4978	12.0036	25.5508	21.7518	19.6567
1390	8.93466	11.0509	10.368	9.99453	8.69902	7.55712	10.2094	17.5572	12.9789	13.9326	9.22138	9.38331	18.7127	8.14832	9.92597	10.9156	10.2884	10.9407	7.46854	10.7106	0	6.52436	6.64834	10.9301	22.1211	19.7796	13.2541	9.95988	11.1598	8.356	0	8.85577	11.7662	10.2511	18.5094	9.99953	9.38689	8.92632	8.89561	13.4295	9.25152	16.6957	10.6796	9.88887	13.0461	15.1504	11.9184	9.39721	16.6508
1391	10.2059	10.2158	10.4995	8.1078	10.4164	15.8066	10.2594	9.29756	11.4344	9.79046	10.2377	9.82944	7.38375	10.6773	8.895	11.8775	19.34	8.80685	9.03315	17.3839	11.2257	9.97991	12.4775	9.88818	12.0892	12.9153	12.9633	10.6208	10.599	13.5413	18.8257	10.509	10.4657	7.00029	8.68628	10.0864	12.1846	10.6414	11.8327	13.7059	10.9264	12.2467	10.94	12.2658	11.8852	8.76318	11.6954	17.1103	10.6351
1392	11.2959	18.5335	8.57906	8.32991	12.3639	7.80816	10.3973	10.0427	10.0652	10.3963	9.3873	10.1082	8.051	12.1219	9.64345	7.37994	9.9893	12.2877	16.681	10.2609	11.853	7.33743	11.9053	10.9928	11.1648	11.2317	14.1001	11.5851	9.4286	9.47688	9.29188	17.7233	9.39652	16.5133	8.13125	17.8549	13.5817	11.7209	16.1441	12.8179	12.7806	10.6954	12.5734	12.4579	10.9751	8.16191	11.1403	7.62569	9.25584
1393	10.38	8.97674	8.97443	16.0906	7.71824	7.72061	9.83373	9.34998	9.6027	10.0854	8.67685	8.46219	19.2428	18.8418	11.0691	17.5395	9.17733	10.0453	0	8.63314	21.5495	8.59904	17.3417	9.94349	9.97857	10.8346	11.0901	10.6246	9.88607	9.33392	8.17564	11.3173	9.65374	7.05866	17.0345	10.4659	10.9257	10.9115	9.4704	10.1225	19.9648	10.3595	11.0936	10.29	10.3388	9.90153	10.3244	16.478	9.52941
1394	8.43391	9.49195	9.5073	8.9493	13.1377	16.563	9.71439	9.08747	10.1126	11.3178	14.0119	20.0734	7.01718	8.15637	17.7384	8.97158	9.84752	18.8379	11.0714	7.96508	10.803	17.0594	9.23914	10.0247	8.44488	9.93317	9.71802	19.3311	18.5636	18.9449	6.70975	8.93404	10.58	6.56779	8.82707	8.19773	10.8978	11.4051	8.18916	8.67058	8.20324	9.91779	10.5685	18.1015	18.0694	9.92928	8.71984	8.34537	8.85381
1395	11.0203	8.46424	9.34455	7.08304	9.32907	7.63796	8.70702	15.9469	16.2167	9.67309	9.51047	6.9121	8.99388	6.27139	8.61343	6.87906	8.15157	7.37845	10.327	6.9069	9.70046	5.72749	8.61497	18.9008	6.32566	7.27576	8.53726	7.82615	10.8006	7.92102	16.5674	6.58054	9.52658	13.9537	7.21726	12.8372	11.6283	10.2408	8.21692	9.99306	6.87476	9.24424	10.1303	8.73308	8.19856	10.6915	7.85619	8.92978	15.8162
1396	8.51179	10.2217	17.5513	8.46225	7.56507	7.7241	13.8123	7.25392	8.63552	9.54111	8.1662	8.03516	9.1825	16.7609	6.5518	8.39798	8.0882	5.93982	17.9007	6.92682	7.92274	9.45859	6.1733	8.04763	13.0657	8.58838	8.10588	7.76445	8.64817	8.02605	6.25686	12.4525	16.8807	7.00039	8.36162	5.01564	7.69406	8.19167	8.72648	6.16853	11.2208	6.61959	13.8583	8.51464	7.53958	8.81835	16.5481	9.17412	7.49333
1397	9.90864	9.50143	8.12297	6.91149	7.58504	7.68389	6.7688	5.80118	9.08252	9.4389	10.1007	9.21457	8.0482	4.30653	14.9702	15.0322	8.78432	13.455	7.57922	15.0646	7.8121	18.3218	6.908	6.9444	5.23032	6.9124	7.59438	7.88211	7.221	11.0186	9.9563	6.36333	5.90663	8.25662	9.05469	11.2542	7.85723	10.0647	7.53763	13.7221	6.25291	7.2787	5.74521	7.53522	7.55945	7.43056	8.75016	7.70911	4.18039
1398	8.18798	7.39193	9.19288	18.1056	15.6234	13.0255	6.95526	7.68192	5.93943	8.87276	14.61	10.2478	6.51542	6.47508	6.71327	7.46523	8.65926	6.28837	8.64846	9.42183	6.30029	8.8802	14.5321	8.17573	5.84358	6.96698	9.70424	6.66074	6.43759	7.41748	16.5632	5.59352	8.6132	10.3957	7.60247	8.04887	7.85743	9.38633	14.5089	6.32126	8.00955	12.1056	8.3799	6.56624	6.25285	13.3946	7.11582	8.75796	4.69236
1399	13.1208	6.15177	7.86	7.96542	7.56219	8.4731	13.3423	7.98123	5.932	6.95164	6.07742	7.73383	6.85264	8.24046	5.8793	5.54136	7.67412	6.01998	11.2905	6.72625	12.8332	8.11182	6.15966	6.15215	5.73633	5.56215	4.93264	7.74505	7.25558	5.96389	7.65325	11.6707	7.21075	13.0025	6.57545	6.23956	7.98637	8.51128	6.47798	5.04856	6.5154	4.83679	6.03128	5.64663	6.13501	7.75867	5.93145	6.47248	12.8928
1400	13.1698	16.3207	9.80593	9.18263	14.8621	15.5997	15.4184	15.4824	11.0109	21.5085	14.1556	15.3067	23.553	13.6418	20.3199	15.0376	11.9842	12.3292	12.841	12.7605	13.0553	15.7986	16.7719	10.8675	9.77547	5.22587	4.30462	13.766	12.6878	12.1195	0.00841392	9.50129	13.3464	11.3771	19.1341	10.7012	13.0132	13.5703	12.0938	12.924	10.7608	11.2114	13.4099	12.5726	15.7944	11.1725	11.797	12.0854	13.9088
1401	10.8804	13.1888	15.2328	9.69101	14.3356	10.1922	12.106	9.93489	10.4329	11.4923	11.0314	14.6607	8.02216	15.8082	0	11.2574	10.7979	11.5705	21.3919	9.41224	6.78153	13.3045	13.8578	10.9457	5.91735	7.97409	5.36472	9.32931	14.8074	11.4391	25.4696	12.0834	9.44448	13.6726	11.8274	10.8177	10.4926	16.7802	12.455	12.7172	11.7353	10.2346	14.8604	19.0754	12.3155	12.184	15.1084	12.5744	12.0262
1402	9.5646	8.24149	12.0067	8.96119	10.2205	15.0696	10.5294	17.2257	13.0085	8.42527	9.43918	12.8881	14.9271	9.2641	13.7914	18.6242	8.88344	9.39127	8.17812	13.1832	9.97908	11.4586	10.5021	12.5092	6.31963	5.62944	11.8951	12.0573	8.17931	9.92205	0.00294827	11.723	11.8684	8.99732	20.4766	13.0483	12.1109	11.635	10.2053	11.7863	11.0999	13.2536	11.1051	7.85574	15.9664	9.40424	9.64263	12.5229	10.0056
1403	7.96933	9.87044	9.67182	20.0612	6.84247	10.9876	10.9937	9.9309	11.2084	7.00968	11.4318	7.47552	7.25008	11.7655	12.7988	11.1514	20.446	15.2167	11.0472	17.7631	16.5153	8.78738	11.4703	8.79909	6.33847	19.0027	9.79553	11.4601	7.23371	8.80506	18.3797	11.0259	12.7533	8.64869	6.97042	9.49762	11.8503	9.28761	10.2481	15.9824	16.6843	13.0074	17.5973	9.72661	6.77965	18.2535	13.5615	17.3332	8.72456
1404	13.7434	7.36052	7.33058	9.96026	15.387	7.2567	8.85647	6.73258	15.6683	9.07889	7.03709	8.56469	6.59434	8.12946	9.7314	7.46204	9.17109	7.02312	9.98243	7.13155	15.8855	9.05197	10.1467	15.395	13.6472	9.31446	12.9761	10.4288	9.91198	11.5889	6.98151	11.254	9.92707	6.92035	7.2295	9.11907	10.7374	7.65749	8.33969	9.21861	9.11319	11.0556	6.34831	6.99288	8.16867	9.3974	10.0058	7.82173	11.7866
1405	13.4228	11.3124	8.57811	12.6128	9.82652	10.9444	9.96502	19.3626	11.4696	9.50505	9.91514	7.6988	10.8291	8.38308	20.5152	6.82244	12.8452	10.7223	6.55321	8.89352	9.95334	8.68492	10.2968	7.14198	11.0772	13.302	14.3732	6.50509	13.8565	10.9907	7.12358	11.051	19.7405	16.2368	7.35745	16.6602	6.39412	8.8681	17.6343	9.59182	5.43504	16.1104	7.09478	12.4123	17.6703	9.75723	12.2152	9.50117	10.9752
1406	8.9795	7.71105	10.3181	8.295	6.92885	7.49018	9.49919	6.157	6.31797	15.6938	11.0193	8.33442	8.20365	5.38737	4.10462	5.65109	7.92453	9.48323	10.8077	9.54669	7.63911	13.6894	3.71298	13.8937	12.2457	10.6907	14.0476	16.1709	6.77389	19.2434	21.5377	14.7552	6.97427	10.283	10.7848	5.13406	9.67475	8.6199	7.08281	7.49338	17.3651	10.3581	8.74678	7.17606	7.33841	6.90464	8.12858	5.42411	9.69579
1407	7.94804	7.30528	8.42749	7.96077	11.3557	7.25916	12.999	5.72756	4.42144	5.79908	8.69242	11.3668	6.02297	9.10044	6.45465	6.02166	5.70732	7.00259	7.05168	8.00326	5.42513	8.05865	10.5869	7.18633	13.2525	10.1922	11.964	6.00815	8.1933	4.38914	6.85059	6.02924	5.67056	7.51574	7.07905	7.42588	14.5962	9.47086	7.95209	5.26338	8.09718	5.39887	8.14476	7.94814	6.34114	7.20986	6.57473	11.8957	11.003
1408	6.03381	6.74692	10.9268	7.11487	4.2922	8.05183	4.68247	4.55722	9.93469	5.89597	7.61108	8.66223	6.73653	13.8484	6.52131	12.4117	8.19403	11.1601	7.465	9.69778	5.01389	6.48079	6.11438	5.50217	11.3235	8.35406	8.35041	5.70876	7.1558	5.35846	5.84783	7.42402	6.81812	9.59624	4.72216	10.5371	6.7738	11.0906	6.04891	8.30914	3.68675	3.81482	6.70138	11.1328	3.34585	5.59328	6.09162	5.51907	4.70295
1409	8.28831	11.9425	7.70167	6.1603	5.94899	7.14851	4.95045	4.88926	6.52729	5.59141	9.66706	5.04194	7.86102	4.67146	5.76269	5.56063	4.04623	6.10097	4.6818	3.60807	9.7518	4.68522	6.54015	7.75923	10.1029	10.3145	6.92866	8.56556	11.2003	6.14359	7.79814	5.15291	3.45685	6.75214	4.41856	7.05898	4.35668	3.02002	7.94002	6.71372	6.02232	5.55521	5.9913	5.10749	6.27974	10.1235	6.87448	5.32224	7.17125
1410	6.89073	4.11213	4.85704	16.3928	6.56691	11.4315	3.8479	6.22515	0.987829	5.14274	10.2372	7.90824	6.70809	4.15929	6.92753	4.41058	3.03831	4.67486	8.82923	5.06574	3.71113	6.13464	3.25991	4.53522	7.59837	15.865	8.02429	4.66142	3.93527	3.75937	6.6837	3.85526	6.00872	8.43246	4.99551	2.87856	9.64193	5.10159	8.84127	3.77136	5.13688	4.34866	4.24021	3.43729	2.40606	5.85699	5.48896	4.36524	3.21444
1411	7.99283	5.06121	5.24525	8.84335	7.30504	5.36346	3.82781	3.99285	4.2625	6.25896	8.61261	5.6719	4.30867	4.57505	6.61036	4.89401	9.53037	4.37718	8.80563	6.89456	5.1615	9.34215	6.22847	8.67736	8.11588	7.9047	14.3874	4.84181	5.1301	3.91243	8.97333	3.7787	3.9922	5.24409	2.825	3.15419	7.47443	5.99827	10.4417	5.27115	7.07367	5.89594	4.84469	0.036887	7.558	6.26811	6.39208	4.51168	3.71245
1412	5.97833	3.671	8.17743	7.56806	7.05563	7.88598	5.22031	4.73271	5.22804	6.50048	4.03913	6.23797	2.67641	6.52372	4.63675	5.21822	4.46468	2.43253	11.3152	6.59802	5.6902	7.09313	5.03253	3.9546	7.84798	7.39506	8.14129	9.32532	4.15363	7.76245	6.64226	4.501	2.53616	5.43277	4.36738	5.34721	6.02968	6.54082	12.191	5.20522	3.25712	5.84626	6.62761	5.69004	3.39893	3.34094	5.21441	4.3266	2.64892
1413	5.80434	8.55615	7.28091	6.78163	3.82727	6.72864	3.80515	3.39921	3.44105	7.2379	5.85145	5.51565	3.58507	3.62553	4.05468	7.45702	3.53856	3.12404	3.68601	4.1177	3.86849	7.24673	7.73956	2.77098	8.03999	6.68711	6.81286	5.57616	8.42079	4.28751	6.04945	6.33088	3.33581	4.54257	4.20434	5.27025	3.92435	6.81054	8.28939	6.5786	4.12584	1.26659	3.95618	3.47455	3.0067	11.3977	4.79902	4.43024	4.67069
1414	5.88016	4.59289	0.00457879	7.76908	10.5251	4.52133	4.87535	4.10489	4.39546	7.21038	2.49033	5.36198	9.1687	3.20562	7.58101	0	10.6187	4.17897	5.12229	9.42181	7.66371	7.14017	3.69663	6.12577	6.4543	5.84241	6.94935	5.72178	4.65512	5.01192	7.59025	2.79474	4.93427	5.48946	4.39602	4.5481	6.33352	5.22444	8.67825	4.63193	4.60101	3.86763	4.56673	2.89651	4.41612	6.47873	6.19101	4.37134	5.09451
1415	5.4704	14.2785	8.11138	6.77355	5.53325	5.60762	5.78691	5.07611	5.9526	6.92437	7.84205	6.36224	8.38279	5.56591	9.29489	12.5714	11.2767	5.18019	9.37969	4.46077	7.1616	9.88156	8.36354	6.57597	5.66895	7.19303	5.13742	12.7413	8.87244	0.0654886	8.3273	5.45282	6.82665	5.98449	9.065	7.1463	6.39434	6.99207	8.5257	9.11469	7.7075	14.796	10.9882	7.25547	5.9493	0	8.70178	7.07017	8.34995
1416	10.4297	14.9335	19.5181	9.61804	8.73398	8.23132	8.85771	8.35624	8.05582	18.5046	9.62009	7.93935	11.675	19.8021	9.81645	10.1516	10.7036	14.3567	9.80624	8.69003	9.17271	12.5499	18.0885	17.7776	9.17368	16.9422	14.9872	14.0706	13.3178	12.3326	16.6878	9.4577	11.9946	21.0748	11.0482	10.3186	10.6252	11.0214	9.11979	11.2384	14.2746	9.29116	12.059	16.8184	22.149	11.0349	15.7433	17.5931	8.28776
1417	13.8221	13.0743	12.5517	12.8673	8.46981	22.6437	14.6501	24.9413	13.8095	12.1913	13.1936	9.56201	13.0815	16.1015	22.3395	15.9025	14.7098	29.5244	9.98533	19.959	25.1705	13.2015	12.8094	14.2658	22.6304	10.9071	10.9265	11.211	16.7666	12.2405	11.2543	29.7072	15.962	14.4234	13.656	26.914	10.4882	13.0401	9.02133	15.5753	14.0453	12.0936	15.1752	15.0407	15.9277	13.2208	15.2348	8.85507	28.6942
1418	25.2387	14.6696	16.4675	11.0271	22.7765	18.33	28.5675	0	15.48	13.4192	23.5818	25.8125	16.1431	16.0798	16.3937	18.9614	18.5972	16.2964	21.808	13.3965	15.6829	12.7204	18.6511	16.7393	11.1334	10.3039	11.1156	13.1896	17.2079	17.8822	11.8423	16.0542	20.6037	15.4389	28.4279	20.1248	13.7336	26.7419	13.0888	15.9585	16.6707	12.5852	20.3665	15.6431	16.0072	12.8439	14.0354	15.0075	15.4703
1419	12.4927	17.0508	17.7862	12.3591	19.2066	9.2565	20.5612	39.1715	38.3872	16.6101	14.5317	19.6282	24.2706	20.3615	12.3451	20.4333	13.522	15.8547	11.2624	21.3958	16.7172	14.6898	16.1303	18.5774	13.337	10.9595	13.5182	18.6611	17.5404	32.7455	15.9493	18.0675	23.8059	13.9371	17.0147	14.298	25.3547	12.5289	11.8029	22.6548	23.1074	30.0089	17.1756	29.707	19.1811	29.558	18.1993	29.4691	19.8568
1420	7.6795	20.9962	8.70091	15.8229	8.25186	7.72649	10.9096	8.25761	13.1927	11.3407	8.7962	12.0578	9.68874	11.6487	10.6031	10.0753	16.9374	10.0441	9.2231	7.68879	10.4268	15.1548	13.7016	12.3026	13.3028	23.878	11.8296	17.9801	9.4526	10.3076	15.4844	11.1259	11.2224	8.53567	8.40985	10.5951	7.70157	8.54067	15.5121	11.7446	9.73771	8.35622	12.1075	12.2068	22.0846	10.4138	9.25579	10.3689	11.817
1421	12.3951	10.1741	9.89459	6.24543	9.11816	8.3898	6.81655	8.12269	11.2963	9.23252	10.775	13.5036	12.0434	10.1107	10.5375	21.9663	8.18079	10.4501	8.26165	8.98834	12.1549	8.73582	10.6797	10.8677	9.25353	10.2159	23.7501	9.39817	17.4862	13.6867	9.64862	10.5603	19.2384	13.5734	22.5203	10.9538	10.0546	18.7803	6.66653	13.4849	10.4596	10.0181	11.2729	10.8609	9.98634	8.31315	21.414	11.9843	10.363
1422	11.4464	11.1851	9.23729	9.87625	11.4102	8.79188	8.32286	16.8206	10.7812	18.123	12.8769	12.5847	9.25708	8.73717	18.0457	10.1204	7.80974	20.1138	9.1453	11.2968	10.1253	9.85632	9.31981	20.2857	9.21552	9.22134	0	10.3228	9.33673	14.0211	6.92688	17.2493	9.79802	7.70767	10.672	9.24334	8.63384	10.5602	8.15429	10.3524	17.6194	9.82636	11.5848	10.141	9.269	7.66881	9.06722	9.92068	10.28
1423	16.2443	11.8519	16.8191	12.3906	18.1829	7.99331	19.0867	9.80758	9.67089	6.58748	11.1409	11.1956	9.76616	19.8122	9.32411	9.00742	9.86842	10.0569	8.74859	11.5537	9.78611	10.6712	10.4485	7.81995	10.3433	12.4093	21.8427	9.36903	9.61938	13.5407	14.7418	8.86446	10.1049	10.0795	11.2747	10.9482	17.0877	13.4988	14.7995	14.079	8.14182	19.0868	10.2155	11.4562	7.88162	15.1928	7.67296	16.7045	12.336
1424	9.21815	11.9099	8.6173	0.607138	11.4127	18.1622	8.57284	11.1091	9.27554	8.37599	8.84694	9.83638	12.5043	10.0389	9.7804	10.2438	21.2498	10.7486	9.33819	9.45011	8.37719	9.88678	17.9504	8.4459	8.46519	10.3011	8.35836	9.93506	9.87889	8.76365	6.90099	7.81555	8.91292	9.07747	9.61885	9.57753	10.6398	9.81789	8.4876	7.81774	8.97255	9.56954	8.93746	10.3279	15.3216	9.296	8.26016	8.35183	11.0857
1425	8.43759	8.44712	7.9182	10.0198	8.28846	7.94797	7.63122	9.54304	9.24869	7.06726	7.60025	10.6845	9.15497	8.32923	8.58392	11.0895	8.8919	8.75524	14.3747	9.9754	10.6427	7.93794	9.34818	7.40457	15.4383	7.05018	7.43276	10.0852	8.36729	7.52487	18.873	9.14348	13.6459	16.4901	9.95898	19.0072	9.14908	8.38989	8.43567	8.48396	9.76206	9.09919	8.95872	17.5547	7.16421	9.09194	7.76264	9.81234	15.436
1426	7.26813	7.4345	15.2096	8.50942	7.87458	7.89652	9.25709	8.40354	11.9253	11.7467	9.09275	8.17962	15.3381	9.43696	8.43194	9.0174	6.14025	9.07367	10.7732	16.5007	10.258	9.03469	8.26185	13.6466	5.81709	6.92364	8.86303	11.0248	8.30617	6.91726	7.28407	8.85166	7.397	7.22976	7.90232	8.88722	12.0555	8.01404	9.23443	7.14181	14.93	9.57864	9.13094	6.95497	7.91727	10.8319	14.2954	8.33915	9.59408
1427	13.3519	5.04455	7.50648	19.0336	7.40121	8.2748	14.546	7.53598	7.99578	10.4026	16.9857	9.21078	7.12536	6.73389	6.3516	6.70275	8.29191	7.42724	12.3075	8.05463	8.72133	9.82394	8.47679	7.29499	7.1424	7.33362	5.88713	7.26182	7.70219	7.31877	7.21968	13.6156	7.38959	7.06312	6.35592	7.33212	8.34621	9.19616	11.1882	8.56873	7.58485	9.54135	14.6887	6.24643	8.10591	7.7453	6.18982	9.44114	6.06789
[truncated: 573 more rows]
[truncated: 125 more columns]
