# Supplementary material for: Distinguishing patients with idiopathic epilepsy from solitary cysticercus granuloma epilepsy and biochemical phenotype assessment using a serum biomolecule profiling platform
Source: PLoS One. 2020 Aug 21;15(8):e0237064. doi: 10.1371/journal.pone.0237064 (PMC7527271; doi:10.1371/journal.pone.0237064)
Supplement: S4 File — (XLSX) [file pone.0237064.s010.xlsx]

## Sheet: S4_File_ pkdnorm_exportrecode
injection	1	2	3	1	2	3	1	2	3	1	2	3	1	2	3	1	2	3	1	2	3	1	2	3	1	2	3	1	2	3	1	2	3	1	2	3	1	2	3	1	2	3	1	2	3	1	2	3	1
codedpatientnumber	Patient_01	Patient_01	Patient_01	Patient_02	Patient_02	Patient_02	Patient_03	Patient_03	Patient_03	Patient_04	Patient_04	Patient_04	Patient_05	Patient_05	Patient_05	Patient_06	Patient_06	Patient_06	Patient_07	Patient_07	Patient_07	Patient_08	Patient_08	Patient_08	Patient_09	Patient_09	Patient_09	Patient_10	Patient_10	Patient_10	Patient_11	Patient_11	Patient_11	Patient_12	Patient_12	Patient_12	Patient_13	Patient_13	Patient_13	Patient_14	Patient_14	Patient_14	Patient_15	Patient_15	Patient_15	Patient_16	Patient_16	Patient_16	Patient_17
400	0	0	0	19.83	0	0	0	0	68.96	15.36	0	0	0	0	0	0	0	40.18	41.58	70.56	0	0	0	42.19	33.89	15.59	12.09	0	27.83	61.37	0	70.2	0	0	52.32	0	0	0	0	0	0	0	67.93	0	0	0	0	0	0
401	0	94.85	21.03	0	40.25	49.32	0	81.66	0	0	0	0	49.01	36.7	0	0	0	0	0	0	56.72	0	57.36	0	0	0	0	47.56	0	0	41.74	0	29.06	0	0	0	0	0	46.83	75.53	0	0	0	0	0	0	0	0	0
402	35.64	0	0	21.02	0	0	0	0	0	0	0	0	0	0	0	0	39.21	0	13.66	0	0	85.16	0	0	13.67	0	0	0	0	0	0	0	0	0	0	95.65	0	0	0	0	0	0	0	0	57.58	0	0	0	0
403	0	0	0	0	0	29.68	47.21	0	0	0	0	0	0	0	0	40.44	0	0	0	0	0	0	0	0	0	17.25	26.03	0	0	0	0	0	0	54.61	0	0	47.42	0	0	0	21.33	0	58.83	0	0	0	0	19.4	29.73
404	0	0	0	0	0	0	0	0	0	0	0	28.8	0	18.98	0	0	0	0	0	0	0	0	0	0	0	0	0	0	0	0	0	0	0	0	26.84	0	0	12.88	0	0	0	0	0	0	0	0	49.65	0	0
405	0	0	0	17.46	0	0	0	0	0	0	0	0	13.65	0	35.11	0	0	0	0	0	0	0	0	0	20.21	0	0	14.64	18.52	40.16	0	0	6.48	0	0	0	0	0	0	0	0	0	0	0	0	0	0	0	0
406	0	0	26.1	0	0	0	0	0	0	0	0	0	0	0	0	0	0	0	0	0	0	0	0	0	0	0	0	0	0	0	0	0	0	0	0	0	0	0	6.26	0	0	0	0	25.74	0	0	0	0	0
407	26.29	0	0	0	31.63	0	0	0	36.38	0	0	0	0	0	0	0	0	0	0	0	0	0	41	0	0	0	17.09	0	0	0	10.62	0	0	0	0	0	22.64	0	0	0	34.23	0	0	0	39.43	0	0	0	0
408	0	33.82	0	0	0	0	0	0	0	29.05	21.03	13.31	0	30.62	0	0	47.46	0	22.25	40.07	5.63	0	0	0	0	16	0	16.31	13.01	0	0	4.35	12.25	6.53	35.73	0	0	0	0	0	0	52.29	0	0	0	0	0	0	17.8
409	0	0	0	18.1	0	0	0	0	0	0	0	0	16.68	0	42.76	21.13	0	0	0	0	0	15.29	0	0	0	0	0	0	0	0	0	0	0	0	0	27.11	0	0	9.98	19.46	0	0	0	0	0	0	0	60.56	0
410	0	0	0	0	0	7.15	0	0	0	0	0	0	0	0	0	0	0	0	0	0	0	0	0	0	0	0	0	0	0	0	0	0	0	0	0	0	0	0	0	0	0	0	0	0	0	0	0	0	0
411	11.38	0	0	0	0	0	62.16	0	0	0	0	0	0	0	0	0	0	24.59	0	0	0	0	0	74.73	0	0	0	0	0	18.93	0	0	0	15.48	0	0	0	17.38	0	0	0	0	0	0	0	0	0	0	0
412	0	43.01	27.27	0	0	25.21	0	53.67	0	0	0	0	0	0	0	24.81	43.5	0	0	0	0	30.39	24.17	0	29.27	0	0	0	0	0	0	0	0	0	0	29.63	56.55	0	18.38	0	0	0	0	0	0	0	44.05	0	0
413	28.25	0	0	20.17	53.77	0	0	0	38.26	28.68	48.8	0	0	36.56	13.68	0	0	11.84	0	0	0	0	0	0	0	20.74	64.07	54.97	0	0	0	23.19	0	0	52.62	0	0	0	0	59.16	55.02	0	77.55	61.01	36.6	69.73	0	0	56.25
414	0	0	0	0	0	0	0	0	0	0	0	35.04	0	0	0	0	0	0	52.62	63.65	0	0	0	0	0	0	0	0	35.87	29.41	27.72	0	30.07	27.39	0	0	0	0	0	0	0	0	0	0	0	0	0	0	0
415	0	0	42.73	0	0	0	13.62	0	0	0	0	0	38.39	0	18.5	45.14	25.23	17.71	0	0	65.99	0	27.72	0	19.31	0	0	0	0	0	0	0	0	0	0	0	0	0	0	0	0	62.34	0	0	0	0	0	0	0
416	0	0	0	15.89	0	0	0	0	0	0	0	0	0	0	0	0	0	0	0	0	0	23.8	0	0	0	0	0	0	0	0	0	0	0	0	0	0	23.3	0	0	0	0	0	0	0	19.76	0	0	29.13	0
417	51.79	0	0	0	0	42.37	25.23	0	26.1	0	0	0	0	47.08	0	0	0	0	0	0	0	0	0	0	0	12.45	0	0	0	0	14.23	36.56	0	0	0	0	0	21.11	0	35.32	22.29	0	0	24.46	0	0	0	0	29.07
418	0	51.23	0	0	0	0	0	19.6	0	29.48	21.3	0	35.04	0	21.09	0	16.21	12.42	0	0	0	0	0	0	0	0	0	0	13.44	35.06	0	0	0	24.58	0	38.59	0	0	64.28	0	0	0	0	0	0	7.98	0	0	0
419	0	0	35.49	27.17	24.91	0	0	0	0	0	0	0	0	0	0	0	0	0	0	12.18	0	17.59	0	33.68	16.82	0	0	12.32	0	0	0	0	0	0	0	0	0	0	0	0	0	29.91	0	0	0	0	27.21	0	0
420	0	0	0	0	0	0	0	0	0	0	0	0	0	0	0	0	0	0	0	0	0	0	20.56	0	0	14.33	0	0	0	0	0	0	18.33	0	29.99	0	0	0	0	0	0	0	12.24	32.15	0	0	0	31.36	0
421	0	0	0	0	0	0	0	31.22	27	0	0	23.03	0	0	0	11.03	0	0	45.86	0	23.2	0	0	0	0	0	0	0	0	0	0	0	0	0	0	21.55	0	0	0	42.49	0	0	0	0	0	0	0	0	22.82
422	0	34.3	0	0	0	0	11.83	0	0	0	0	0	0	0	0	0	27.41	0	0	0	0	0	0	0	0	0	37.94	0	0	0	0	0	0	0	0	0	0	31	0	0	0	0	0	0	29.9	22.5	0	0	0
423	0	0	0	0	0	0	0	0	0	0	0	0	0	0	0	0	0	0	0	30.08	0	0	0	0	0	0	0	0	0	36.08	0	15.88	0	36.52	0	0	52.91	0	0	0	0	0	17.75	0	0	0	0	0	0
424	0	0	0	36.88	0	0	0	0	0	0	0	9.45	0	54.63	0	11.39	0	0	17.25	0	0	0	0	57.47	0	11.14	0	0	25.41	0	0	0	15.26	0	17.17	0	0	0	0	0	58.49	0	0	0	0	0	46.41	0	0
425	0	19.04	49.78	0	0	50.92	0	0	0	35.35	14.55	0	21.71	0	24.45	0	0	38.18	0	0	0	0	0	0	63.01	0	0	19.4	0	0	61.76	20	0	0	0	0	0	0	19.77	0	0	0	0	0	0	0	0	19.7	0
426	0	0	0	0	59.71	0	36.49	5.76	0	0	0	0	0	0	0	0	45.82	0	0	0	0	0	0	0	0	0	20.4	0	0	0	0	0	0	0	0	77.76	0	27.88	0	24.11	0	60.43	0	0	37.49	0	0	0	49.83
427	59.47	0	0	0	0	0	0	0	68.08	0	0	0	0	0	35.67	0	0	0	0	0	0	0	0	0	0	0	0	7.75	22.99	0	0	0	0	0	0	0	0	0	0	0	0	0	0	0	0	0	0	0	0
428	0	0	0	0	0	0	0	0	0	37.36	0	33.81	86.47	28.15	0	34.02	0	0	0	38.33	0	70.43	0	0	0	0	0	0	0	47.54	0	0	0	0	0	0	0	0	26.4	0	31.63	0	51.14	0	0	55.11	0	0	0
429	0	75.45	0	0	17.21	34.4	41.5	0	0	0	40.5	0	0	0	0	0	0	0	69.06	0	71.71	0	0	61.9	0	45.69	0	35.53	0	0	0	19.35	0	57.33	48.23	0	40.67	66.36	0	0	0	0	0	78.42	0	0	40.47	0	30.83
430	56.89	0	50.65	0	0	0	0	39.56	0	0	0	0	0	0	0	0	50.22	0	0	0	0	0	75.82	0	0	0	0	0	0	0	0	0	0	0	0	0	0	0	0	0	0	69.41	0	0	0	0	0	75.8	0
431	0	0	0	44.77	41.25	0	0	0	0	0	0	24.1	0	37.23	57.14	0	0	93.45	0	48.63	0	0	0	0	36.12	0	17.69	0	30.42	0	0	0	59.23	0	36.28	0	0	0	43.69	38.03	15.92	0	0	0	0	0	0	0	0
432	0	0	0	0	0	0	22.57	0	89.79	0	0	0	0	0	0	35.81	0	0	0	0	0	0	0	0	0	0	0	0	0	19.96	0	43.98	0	0	0	0	0	0	0	0	0	0	0	0	0	25.11	0	0	0
433	0	31.38	0	18.54	0	0	0	0	0	29.87	0	0	0	0	0	0	0	0	0	0	41.85	13.29	36.84	0	25.38	0	18.55	0	0	0	41.49	0	0	0	0	65.07	0	0	0	25.74	53.55	0	16.39	0	25.36	0	0	19.06	12.8
434	0	0	0	0	0	35.79	0	0	0	0	0	0	0	23.06	0	0	0	0	0	0	0	0	0	0	0	0	0	0	0	0	0	0	0	0	0	0	19.58	0	0	0	0	0	0	73.59	0	0	0	0	0
435	0	0	50.53	0	0	0	26	33.71	0	0	0	0	0	0	0	0	37.38	0	0	0	0	0	0	19.66	0	0	0	14.15	0	0	0	33.02	0	17.68	39.8	0	0	0	15.52	25.06	0	0	39.39	0	10.95	18.85	58.11	0	0
436	0	0	0	0	0	0	0	0	0	0	0	30.97	0	0	0	0	0	0	0	0	0	36.58	0	0	0	0	0	0	10.76	0	0	0	0	0	0	0	0	6.03	0	0	0	13.81	0	0	0	0	0	0	0
437	20.79	0	0	35.09	0	0	0	0	0	51.23	27.25	0	31.95	36.6	21.68	0	0	0	26.51	18.9	0	0	0	0	12.58	0	41.37	28.64	0	19.91	0	0	26.86	0	0	34.93	0	0	0	0	0	0	0	0	18.66	0	0	0	45.79
438	0	24.82	0	0	0	0	0	0	0	0	0	0	0	0	0	0	0	0	0	0	0	0	0	26.07	0	0	0	0	13.39	0	0	0	0	6.54	0	0	0	29.62	0	0	0	0	0	0	0	0	0	0	0
439	9.04	0	0	0	59.98	0	11.51	29.81	15.36	0	0	24.59	0	0	0	65.58	27.26	0	0	0	0	32.59	0	0	10.12	22.73	0	0	0	17.05	0	27.64	0	0	0	0	0	0	30.69	0	16.05	0	0	0	0	0	29.45	0	0
440	0	0	0	0	0	0	0	0	0	0	0	0	0	0	30.61	0	0	42.54	0	0	0	0	0	0	0	0	0	0	0	0	0	0	0	0	38.4	0	51.34	0	0	0	0	0	0	0	0	0	0	0	0
441	0	0	0	0	0	26.5	13.84	0	0	0	0	0	0	0	0	0	0	0	18.12	47.64	47.23	0	24.64	22.57	0	0	0	0	30.82	0	21.45	0	0	0	0	32.48	0	0	0	0	0	57.39	20.23	15.03	0	56.08	0	58.55	0
442	25.37	0	0	38.63	0	0	0	0	0	0	0	0	0	0	0	0	0	0	0	0	0	0	0	0	0	0	0	30.83	0	0	0	0	19.04	14.88	0	0	0	0	0	37.18	9.08	0	0	0	0	0	0	0	0
443	0	0	40.15	0	0	0	0	0	0	55.11	24.19	30.51	0	0	0	0	0	0	0	0	20.46	0	0	0	0	0	25.87	0	0	19.25	0	0	0	0	32.65	0	0	0	0	0	0	0	0	0	0	0	0	0	0
444	0	0	0	0	0	16.73	0	33.28	37.03	0	0	0	0	72.87	0	0	0	66.67	0	0	0	0	0	0	0	64.75	0	0	0	0	0	0	0	38.52	0	0	0	0	0	0	0	0	0	0	0	0	76.91	0	29.9
445	21.62	70.59	0	64.86	38.17	0	46.78	0	0	0	21.01	0	52.7	0	50.71	26.29	55.31	0	33.85	0	0	0	0	55.85	44.39	0	15.22	22.82	17.97	38.08	16.54	56.34	0	0	0	54.58	21.58	40.85	14.34	32.8	6.91	55.86	46.91	0	43.58	0	0	0	0
446	0	0	0	0	0	0	0	0	0	0	0	0	0	0	0	0	0	0	0	0	0	0	0	0	0	0	0	0	0	0	0	0	59.36	0	0	0	0	0	0	0	0	0	0	62.1	0	66.23	0	0	0
447	0	0	22.47	0	0	0	0	20.68	12.8	0	0	0	0	0	0	0	0	0	0	4.51	0	19.81	32.03	0	0	0	0	0	0	0	18.91	0	0	0	0	0	28.19	0	0	0	0	0	0	0	0	0	0	34.32	0
448	0	0	0	0	0	16.14	0	0	0	0	0	0	0	0	0	20.07	0	0	7.9	0	42.57	0	0	0	0	0	0	0	0	0	0	0	0	0	20.18	0	0	0	15.79	0	0	0	0	0	31.49	0	0	0	0
449	10.77	16.46	0	0	23.97	0	0	0	17.15	0	0	0	0	0	0	0	0	0	0	0	0	11.56	0	0	0	0	0	0	0	0	0	29.18	0	0	0	11.59	0	0	0	0	42.61	0	0	19.61	0	0	0	0	0
450	0	0	0	0	0	0	22.68	0	0	8.99	0	17.84	17.46	0	0	0	9.46	0	16.16	12.63	0	0	0	16.9	16.45	18.24	0	17.27	42.37	0	0	0	0	0	0	0	0	48.46	0	0	0	0	32.73	0	0	0	0	0	0
451	0	0	18.23	0	0	0	0	10.08	0	0	0	0	0	11.34	0	0	0	52.71	0	0	0	0	0	0	0	0	24.55	0	0	0	0	0	0	47.87	0	0	0	0	0	0	0	32.51	0	0	0	0	0	0	45.77
452	0	43.13	0	12.67	0	0	0	0	0	0	50.07	0	0	0	0	28.55	0	0	0	0	0	0	0	0	0	0	0	0	0	46.1	0	0	0	0	0	36.52	0	0	0	0	0	0	0	0	0	0	19.15	43.46	0
453	48.48	0	0	0	0	64.28	0	0	0	19.02	0	0	57.9	0	0	0	0	0	27.07	0	42.69	0	0	0	15.17	0	0	0	0	0	49.88	0	37.98	0	31.6	0	0	0	40	40.5	0	34.36	19.11	26.94	0	16.86	0	0	0
454	0	0	0	0	58.06	0	35.04	39.23	34.73	0	0	14.89	0	0	42.14	0	0	0	0	0	0	60.22	68.38	0	0	53.7	0	18.3	0	0	0	22.62	0	0	0	0	41.85	0	0	0	34.48	0	0	0	38.82	0	22.44	0	0
455	0	0	18.23	0	0	0	0	0	0	0	0	0	0	0	0	0	0	15.13	19.52	32.07	0	0	0	0	0	0	0	0	0	0	0	0	0	0	0	0	0	45.26	0	0	0	0	0	0	0	0	0	0	0
456	0	45.23	0	37.16	0	0	0	0	0	8.93	0	0	0	0	0	26.82	38.63	0	0	0	0	0	0	24.24	0	0	72.53	0	0	0	0	0	18.84	0	0	11.9	0	0	0	33.14	0	0	27.32	19.97	0	0	0	0	15.47
457	0	0	0	0	18.88	0	0	0	35.88	0	0	0	0	37.48	0	0	0	0	23.64	0	0	0	0	0	16.94	0	0	0	53.45	20.75	0	0	0	0	70.56	0	0	0	0	0	0	0	0	0	0	0	23.3	45.69	0
458	0	0	98.08	0	0	0	0	0	0	0	0	0	0	0	0	0	0	16.32	0	0	0	0	0	0	0	0	0	0	0	0	0	0	0	45.09	0	0	0	0	0	0	0	0	0	0	0	51.47	0	0	0
459	0	0	0	0	0	25.4	0	26.5	0	0	0	0	13.59	42.57	0	0	21.25	0	0	17.16	50.64	38.92	0	17.26	0	0	0	57.19	0	0	0	0	0	0	0	28.85	37.54	30.4	25.96	0	28.87	0	27.63	0	13.93	0	0	0	0
460	11.5	0	0	0	0	0	14.93	0	0	0	30.74	31.56	0	0	0	52.13	0	0	18.53	0	0	0	12.75	0	0	45.91	0	0	0	30.44	16.89	19.8	0	0	0	0	0	0	0	0	0	60.3	0	0	0	0	18.92	0	33.98
461	0	0	0	54.54	0	28.72	0	0	0	43.59	0	0	0	0	41.37	0	0	0	0	13.92	0	0	0	0	34.3	0	32.56	0	0	0	0	0	0	0	0	0	0	0	0	44.09	15.68	0	0	0	0	0	0	34.21	0
462	0	30.22	0	0	0	0	0	0	18.89	0	0	0	22.08	0	0	0	16.11	52.62	0	0	0	0	0	28.12	0	0	0	0	0	0	0	0	19.37	20.34	0	0	0	0	0	0	0	0	0	40.61	12.87	60.64	0	0	0
463	12.22	0	0	0	27.93	0	18.22	21.03	0	0	0	0	0	47.93	0	0	0	0	19.77	0	0	0	0	0	0	0	0	0	0	0	0	0	0	0	0	29.22	16.81	46.24	46.42	0	0	0	0	0	0	0	33.42	0	0
464	0	0	0	0	0	0	0	0	0	0	0	39.79	0	0	0	0	0	0	0	0	0	16.2	25.05	0	0	0	0	0	0	0	9.28	8.55	0	0	0	0	0	0	0	0	15.73	20.77	27.22	0	0	0	0	54.46	0
465	0	0	0	23.96	0	0	0	0	9.04	0	4.37	0	0	0	15.46	0	0	0	0	0	20.18	0	0	0	0	0	19.57	0	0	0	0	0	0	37.82	0	0	0	0	0	32.52	0	0	0	0	0	0	0	0	0
466	0	0	0	0	0	0	0	0	0	0	0	0	0	0	0	0	0	26.84	0	0	0	0	0	0	0	0	0	0	0	10.66	0	0	0	0	0	0	11.24	0	20.91	0	0	0	0	21.44	0	0	0	0	0
467	55.42	0	40.74	0	0	3.91	0	0	17.53	12.44	0	0	84.54	28.34	14.58	37.01	0	0	0	15.01	0	0	8.82	27.85	0	0	0	0	0	0	0	0	0	0	0	0	0	0	0	0	0	0	18.08	0	0	0	28.39	0	0
468	0	0	0	0	0	0	20.59	46.43	0	0	0	0	0	0	0	0	0	0	0	0	0	0	0	0	54.05	29.04	18.19	0	39.91	0	0	0	46.4	0	0	0	0	24	0	0	0	0	0	28.39	41.82	0	0	0	24.96
469	0	31.75	0	58.54	0	0	0	0	0	14.52	0	0	0	0	0	0	35.96	17.74	55.62	0	11.28	0	0	0	0	0	0	67.2	0	0	0	53.89	0	0	31.32	11.45	37.65	0	0	0	12.48	0	0	0	0	62.71	0	0	0
470	0	0	0	0	0	16.28	0	0	0	0	0	0	0	0	31.01	21.69	0	0	0	0	0	56.67	0	0	0	0	0	0	0	0	24.18	0	0	0	0	0	0	0	13.32	23.98	0	24.13	0	0	0	0	20.81	12.99	0
471	0	0	18.76	0	58.11	0	20.73	0	38.01	0	7.45	16.96	0	0	0	0	0	0	0	4.3	10.76	0	34.63	54.94	0	0	11.11	0	0	34.53	0	0	0	35.52	0	24.68	0	0	0	0	0	0	15.22	0	25.78	0	0	0	27.61
472	29.58	0	0	0	0	0	0	22.8	0	0	0	0	0	0	0	0	0	0	50.06	0	0	0	0	0	0	42.64	0	0	0	0	0	0	18.8	0	0	0	0	35.84	0	0	12.84	0	0	15.59	0	0	0	0	0
473	0	0	17.15	6.22	0	0	0	0	0	0	24.71	0	0	0	13.27	0	0	0	0	0	0	0	0	0	0	0	0	0	26.91	0	0	8.33	0	5.61	0	0	0	0	0	0	0	30.43	0	0	0	0	0	29.08	0
474	0	0	0	0	0	0	0	0	14.52	0	0	16.18	25.99	74.7	0	0	0	0	0	0	0	31.6	29.34	0	25.19	0	0	0	0	0	0	0	0	0	34.18	0	0	0	25.18	0	0	0	0	0	0	0	11.24	0	0
475	0	0	0	0	17.79	31.39	0	0	0	0	0	0	0	0	0	44.48	17.98	79.42	0	0	0	0	0	16.36	0	0	0	0	0	0	18.81	4.65	0	0	0	0	0	0	0	0	0	0	0	0	27.84	0	0	0	0
476	0	0	25.23	15.17	0	0	41.03	0	0	53.24	0	0	0	0	0	0	0	0	0	0	53.91	0	0	0	0	0	0	0	5.14	15.66	0	0	0	0	0	73.49	0	0	0	0	38.18	0	0	0	0	0	0	21.25	6.32
477	38.29	59.1	0	0	0	0	0	0	0	0	28.56	30.92	24.64	0	26.26	0	32.18	0	34.08	73	0	0	0	0	0	0	0	0	0	0	0	0	42.62	38.87	27.59	0	52.16	0	0	67.17	0	14.86	28.33	84.48	0	0	0	0	0
478	0	0	0	0	26.48	41.51	0	22.42	0	0	0	0	0	15.85	0	0	0	0	0	0	0	0	0	0	0	25.22	40.28	0	28.9	0	0	44.1	0	0	0	0	0	0	15.41	0	0	0	0	0	0	52.56	0	21.22	14.53
479	0	0	33.04	0	0	0	0	0	0	0	0	0	31.81	0	0	0	0	0	0	0	0	0	20.11	0	40.11	0	0	57.4	0	8.61	0	0	0	0	0	0	0	32.84	0	0	0	0	0	0	20.53	0	28.46	0	0
480	0	0	0	22.79	0	0	11.72	0	62.97	0	0	0	0	0	0	0	0	14.55	0	0	0	43.35	0	26.69	0	0	0	0	0	0	0	0	0	0	0	0	0	0	0	0	0	0	0	0	0	0	0	0	0
481	0	0	0	0	0	0	0	12.93	0	0	14.76	0	0	0	0	21.36	0	0	0	0	0	0	0	0	0	0	0	0	0	0	17.56	0	0	23.55	0	0	0	0	0	50.39	21.63	0	0	0	0	0	0	0	0
482	0	0	22.11	0	0	0	0	0	0	0	0	11.64	0	74.02	34.7	0	0	0	0	0	0	0	0	0	0	41.5	0	0	0	0	0	0	25.16	0	29.92	0	0	31.63	31.48	0	0	27.21	0	0	0	43.23	38.89	0	0
483	32.67	0	0	0	39.51	7.12	21.67	0	28.8	6.59	0	0	0	0	0	0	68.57	0	52.21	0	15.83	0	0	0	0	0	47.56	0	55.62	0	0	75.02	0	0	0	12.84	0	0	0	0	0	0	16.66	0	30.9	0	0	0	41.25
484	0	0	0	35.49	0	0	0	27.41	0	0	0	0	0	0	0	0	0	0	0	55.69	0	0	37.61	33.3	0	0	0	26.27	0	44.33	13.51	0	0	0	0	0	0	0	0	0	0	0	0	48.53	0	0	0	0	0
485	0	66.84	16.09	0	0	0	17.65	0	0	0	38.79	0	54.35	0	0	0	0	52.43	0	0	42.5	43.35	0	0	3.02	0	0	0	0	0	0	0	0	0	0	0	0	0	0	0	57.65	20.55	26.59	0	0	15.95	0	72.08	0
486	0	0	0	0	0	33.7	0	0	0	7.48	0	0	0	0	48.42	0	0	0	0	0	0	0	0	0	0	0	0	0	0	0	0	0	27.93	53.27	0	54.25	0	0	0	12.77	0	0	0	0	0	0	0	0	0
487	22.16	0	0	0	0	0	0	48.34	0	0	0	0	0	0	0	0	0	0	0	0	0	0	36.48	58.31	0	44.75	0	0	0	0	0	0	0	0	0	0	43.87	0	27.73	0	0	0	0	0	45.17	0	0	0	29.8
488	0	0	0	29.79	0	0	22.53	0	23.58	17.23	20.67	45.7	0	0	0	55.08	33.25	28.25	46.36	21.53	0	0	0	0	50.38	0	0	45.28	0	0	60.7	0	0	0	0	0	0	0	0	21.64	0	25.55	24.42	40.28	0	17.43	43.53	0	0
489	0	0	22.43	0	23.34	32.98	0	0	0	0	0	0	14.21	37.27	0	0	0	0	0	0	0	0	0	0	0	0	0	0	42.67	27.21	0	0	20.8	0	48.65	0	0	24.73	0	0	0	0	0	0	0	0	0	0	0
490	0	0	0	0	0	0	0	0	0	0	0	0	0	0	0	0	0	0	0	0	9.42	0	0	0	0	0	0	0	0	0	0	0	0	0	0	0	0	0	0	0	0	0	0	0	0	0	0	0	0
491	0	0	0	37.45	0	0	0	0	0	0	0	0	8.81	0	0	9.13	0	16.94	0	0	0	0	17.41	0	0	19.54	0	0	0	0	0	0	0	0	0	0	0	0	0	0	0	0	8.4	0	0	0	0	0	0
492	0	0	0	0	21.18	0	0	0	0	0	0	0	0	0	9.16	0	0	0	0	0	0	0	0	0	0	0	0	0	0	0	0	0	0	0	0	14.28	0	0	0	0	0	0	0	0	0	0	15.1	0	0
493	0	10.67	0	0	0	5.07	0	0	13.8	19.93	0	0	0	14.24	0	0	0	0	0	5.87	0	0	0	0	10.12	0	0	6.02	0	0	11.17	0	6.5	16.45	15.36	0	0	14.26	0	10.14	0	0	0	0	10.82	0	0	0	0
494	0	0	0	0	0	0	0	0	0	0	0	0	0	0	0	0	0	0	0	0	0	0	0	0	0	0	0	0	0	0	0	0	0	0	0	0	0	0	0	0	0	0	0	0	0	0	0	0	0
495	0	0	0	0	0	0	81.48	0	0	0	0	76.09	0	0	0	63.8	0	0	0	0	0	0	0	0	0	0	0	0	0	0	34.98	0	0	20.85	0	0	0	0	63.68	0	0	0	0	80.1	0	0	0	0	0
496	71.44	53.78	75.37	45.87	59.31	47.52	0	65.62	56.88	56.47	93.93	0	73.97	49.94	76.9	0	68.14	87.31	67.29	70.44	82.07	74.22	76.95	80.14	68.43	70.34	83.2	62.19	71.53	67.64	0	83.64	65.13	0	67.25	68.24	83.75	67.46	0	67.6	88.34	76.89	68.99	0	56.56	69.04	79.15	72.22	64.91
497	0	0	0	0	0	0	0	0	0	0	0	0	0	0	0	0	0	0	0	0	0	0	0	0	0	0	0	0	0	0	0	0	0	0	0	0	0	0	0	0	0	0	0	0	0	0	0	0	0
498	0	0	0	0	0	0	0	0	0	0	0	0	0	0	0	0	0	0	0	0	0	0	0	0	0	0	0	0	0	0	0	0	0	0	0	0	0	0	0	0	0	0	0	0	0	0	0	0	0
499	0	20.72	0	0	0	0	0	0	0	0	0	0	0	0	0	0	0	0	0	0	0	0	0	0	0	0	0	0	0	0	0	0	0	20.44	0	0	0	0	11.8	0	0	0	15.7	0	0	0	0	15.88	23.13
500	0	0	0	0	0	15.04	0	0	13.98	0	0	0	0	35.54	0	0	16.5	0	19.37	0	22.46	0	0	0	21.85	0	0	20.87	0	22.09	6.23	0	30.81	0	0	0	11.98	0	0	0	0	16.41	0	0	0	36.73	0	0	0
501	0	0	0	26.93	34.2	0	0	0	0	0	44.05	22.66	0	0	0	0	0	0	0	0	0	0	21.87	47.84	0	36.31	47.95	0	12.17	0	0	22.78	0	0	49.76	0	0	65.08	0	0	0	0	0	34.14	0	0	31.19	0	0
502	0	21.6	0	0	0	0	0	0	20.34	0	0	0	48.38	0	26.81	27.97	0	29.46	0	51.97	0	0	0	0	0	0	0	0	0	0	0	0	0	0	0	0	12.31	0	20.57	0	0	0	35.88	0	43.66	0	0	36.9	31.27
503	76.82	0	61.4	0	0	52.31	37.96	49.03	0	0	0	0	0	0	0	0	17.67	0	10.72	0	25.77	24.82	0	0	35.39	0	0	22.51	11.58	0	9.44	0	0	0	0	57.82	0	0	0	69.47	18.03	0	0	0	0	0	0	0	0
504	0	0	0	24.68	0	0	0	0	0	0	0	0	0	18.4	0	0	0	38.08	0	0	0	0	20.4	0	0	0	0	0	0	0	0	0	17.08	18.54	0	0	0	0	0	0	0	0	0	0	0	22.9	31.37	0	0
505	0	0	0	0	0	0	0	0	0	62.49	0	0	0	0	0	30.63	0	0	0	0	0	12.62	0	13.4	0	0	0	0	0	53.75	14.97	5.99	0	0	0	0	27.48	0	0	0	0	40.78	0	28.63	0	0	0	25.86	0
506	0	0	0	0	20.15	0	0	0	41.64	0	0	0	0	20.63	0	0	17.13	0	0	15.92	0	0	0	0	0	38.63	62.85	0	0	0	0	0	0	0	0	0	0	0	63.16	0	26.03	0	0	0	21.85	0	0	0	0
507	0	41.12	50.34	0	0	0	0	35.91	0	0	39.73	43.21	0	0	59.9	0	0	0	0	0	39.55	0	36.45	0	27.14	0	0	30.87	0	0	0	0	23.27	0	33.43	0	0	0	0	37.46	0	0	24.88	0	0	19.99	31.95	13.23	33.07
508	0	0	0	0	22.35	28.91	0	0	0	0	0	0	0	0	0	0	0	0	0	0	0	19.79	0	31.96	0	0	0	0	18.68	0	0	16.57	0	40.66	0	0	0	0	0	0	0	25.93	0	21.37	0	0	0	0	0
509	27.77	0	0	21.96	0	0	8.01	0	0	0	0	0	0	15.08	0	0	0	11.71	44.64	24.55	0	0	0	0	0	0	0	0	0	17.14	18.83	0	0	0	0	0	18.22	52.39	0	0	0	0	0	0	0	0	0	18.96	0
510	0	0	0	0	0	0	0	0	0	0	0	0	0	0	0	0	6.09	0	0	0	0	0	0	0	0	0	0	0	0	0	0	0	0	0	17.03	0	0	0	0	0	0	0	0	0	0	0	0	0	0
511	0	26.36	0	0	0	0	10.87	0	0	0	0	2.46	11.48	9.95	0	24.22	0	0	0	0	0	0	0	0	0	12.44	0	5.22	0	0	0	9.3	4.23	0	0	0	0	0	16.99	0	0	0	11.46	0	0	8.73	0	0	0
512	0	0	0	0	8.23	0	0	13.21	0	0	10.23	0	0	0	0	0	0	10.17	0	0	0	0	0	0	0	0	0	0	0	7.6	7.94	0	0	0	0	0	0	0	0	0	0	0	0	0	0	0	0	0	0
513	6.69	0	0	18.81	0	0	0	0	0	6.41	0	0	0	0	0	0	0	0	0	0	0	0	13.97	0	4	0	0	0	6.73	0	0	0	0	29.05	4.59	0	0	0	0	4.14	0	7.77	0	0	0	0	8.07	0	0
514	0	0	0	0	7.56	0	0	0	0	0	0	0	0	0	0	0	10.81	0	0	0	0	0	0	14.16	0	0	0	0	0	0	0	0	5.21	0	0	0	0	0	0	0	0	0	0	0	0	0	0	0	0
515	0	0	0	0	0	8.79	0	0	0	0	0	0	0	0	15.99	0	0	0	0	0	0	0	0	0	0	6.83	0	0	0	0	0	6.36	0	0	0	31.05	0	9.15	12.41	0	0	0	9.41	0	0	0	0	13.46	8.02
516	0	0	0	0	0	0	0	0	0	0	0	0	0	0	0	0	0	0	0	0	0	0	0	0	0	0	0	0	0	0	0	0	0	0	0	0	0	0	0	0	0	0	0	0	0	0	0	0	0
517	0	0	0	67.45	0	0	0	0	0	0	0	0	0	0	0	0	0	0	80.18	0	0	0	0	0	0	0	0	0	0	0	0	0	0	0	0	0	0	0	0	0	0	0	0	0	0	0	0	0	0
518	86.93	85.71	136.46	0	79.88	27.31	88.36	65.21	45.89	154.56	108.54	81.95	105.95	97.64	83.63	41.1	114.28	139.49	0	139.03	73.87	129.47	117.85	125.6	150.87	151.46	79.3	61.12	106.26	109.92	44.17	103.27	105.19	74.96	132.32	79.82	143.48	144.8	146.36	77.54	81.3	67.83	133.85	141.38	118.17	0	127.01	93.24	148.12
519	0	0	0	0	0	0	0	0	0	0	0	0	0	0	0	0	0	0	0	0	0	0	0	0	0	0	0	0	0	0	0	0	0	0	0	0	0	0	0	0	0	0	0	0	0	122.62	0	0	0
520	0	0	0	31.85	0	18.23	0	0	0	0	0	0	0	0	0	45.03	0	0	0	0	0	0	0	0	0	0	0	0	0	0	0	0	0	0	0	0	0	0	0	0	0	0	0	0	0	0	0	0	0
521	0	0	0	0	0	0	0	0	14.31	0	0	0	0	0	0	0	0	0	40.37	0	0	0	0	0	0	0	0	0	0	0	0	0	0	0	0	0	0	0	0	61.51	0	64.63	0	0	0	0	0	0	0
522	0	54.54	0	39.65	0	0	0	0	0	0	0	0	0	0	45.46	0	0	0	0	0	0	0	0	0	0	0	31.66	0	0	0	0	60.58	0	35.13	0	0	0	0	0	0	35.04	0	0	0	0	0	0	35.19	0
523	38.49	0	0	0	0	0	0	43.98	0	0	50.96	39.71	63.76	35.65	0	0	0	0	0	0	38.75	0	0	0	0	0	0	26.22	0	0	0	0	0	0	0	16.22	0	0	0	0	0	0	0	0	0	0	0	0	0
524	0	0	29.97	0	0	0	20.43	0	0	0	0	0	0	0	0	0	0	22.37	31.96	0	0	21.13	0	34.76	0	0	0	0	42.21	35.17	0	0	0	0	0	0	21.73	0	0	33.1	0	0	0	0	0	30.09	18.85	0	0
525	0	0	0	0	0	8.87	0	0	20.64	0	0	0	0	0	0	0	0	0	0	0	0	0	0	0	0	0	0	0	0	0	0	0	0	0	0	0	0	15.33	17.77	0	26.53	0	0	22.39	0	0	0	0	0
526	0	0	0	0	16.4	0	0	0	0	0	0	0	0	0	0	25.52	0	0	0	0	27.88	21.06	0	0	0	0	0	0	0	0	0	0	0	0	0	0	0	0	0	0	0	0	17.21	0	0	0	0	0	17.65
527	0	0	0	0	0	0	0	0	0	0	0	0	0	7.14	0	0	0	0	0	0	0	0	0	0	0	0	8.84	0	0	0	8.75	0	0	0	0	23.67	12.81	0	0	0	0	0	0	0	8.45	0	0	0	0
528	0	0	0	0	0	0	0	0	0	0	0	0	0	0	0	0	0	0	0	0	0	0	0	0	0	0	0	0	0	0	0	0	0	0	0	0	0	0	0	0	0	25.94	0	0	0	0	0	0	0
529	9.53	2.95	0	0	0	28.87	27.92	0	0	0	0	0	0	0	32.23	0	51.56	0	0	11.06	0	0	0	0	0	0	0	0	0	0	0	0	9.55	31.88	0	0	0	0	0	0	0	0	0	0	0	14.26	29.46	0	0
530	0	0	22.27	0	0	0	0	0	27.76	0	0	16.36	0	0	0	0	0	0	13.51	0	0	0	0	33.36	9.89	0	0	0	26.83	0	0	0	0	0	39.49	0	0	27.2	0	36.31	0	0	0	0	25.59	0	0	0	0
531	0	0	0	72.88	10.86	0	0	0	0	55.89	10.71	0	0	0	0	21.73	0	0	0	0	0	0	0	0	0	0	18.5	0	0	29.95	0	0	0	0	0	0	25.39	0	0	0	20.39	20.41	0	0	0	0	0	36.1	0
532	0	0	0	0	0	0	0	0	0	0	0	0	0	60.77	0	0	0	26.2	0	0	0	39.86	31.95	0	15.85	0	0	0	0	0	0	17.37	22.84	0	0	22.79	0	0	30.29	0	0	0	0	0	0	0	0	0	38.74
533	63.64	43.88	0	0	0	26.64	0	39.31	11.5	0	0	25.91	95.47	0	0	0	0	0	0	45.12	34.54	0	0	65.62	0	46.12	0	48.07	32.03	0	9.81	0	0	10.09	55.97	0	0	27.48	0	0	0	0	0	0	27.06	22.9	0	0	0
534	0	0	16.64	0	14.51	0	42.41	0	0	0	0	0	0	0	0	0	0	17.89	47.19	0	0	0	0	0	0	0	16.82	0	0	0	0	0	0	0	0	0	0	0	0	19.15	0	0	0	40.01	0	0	0	42.16	0
535	0	0	0	0	0	0	0	0	49.24	21.93	0	0	0	0	0	53.83	21.92	0	0	0	0	0	0	0	17.78	0	0	0	0	19.28	0	0	0	0	0	40.93	8.99	0	0	0	0	67.54	0	0	0	0	49.21	0	0
536	0	40.61	0	0	0	0	0	0	0	0	33.55	38.21	0	17.81	47.69	0	0	0	0	26.01	38.55	0	0	0	0	0	0	8.15	0	0	0	0	0	0	0	0	0	0	0	0	62.01	0	72.25	0	0	0	0	0	43.4
537	0	0	45.09	22.26	24.48	47.99	35.09	29.36	0	0	0	0	0	0	0	0	0	0	33.51	0	0	0	44.48	0	0	0	0	0	27.93	0	0	45.57	0	0	0	0	0	0	0	0	0	0	0	0	0	0	0	0	0
538	0	0	0	0	0	0	0	0	0	0	0	0	0	0	0	0	27.61	27.21	0	0	0	46.06	0	0	0	25.56	32.32	19.25	0	21.66	28.6	0	30.27	30.07	0	0	10.51	22.33	23.85	0	0	0	0	16.56	19.7	11.81	0	0	0
539	20.7	0	0	0	0	0	0	0	0	8.01	0	0	0	0	0	0	0	0	0	0	0	0	0	0	12.09	0	0	0	0	0	0	0	0	0	0	0	0	0	0	15.31	0	0	11.56	0	0	0	14.36	0	0
540	0	0	0	0	0	0	0	0	0	0	0	0	0	0	0	0	0	0	0	0	0	0	0	0	0	0	0	0	0	0	0	0	0	0	0	0	0	0	0	0	0	0	0	0	0	0	0	0	0
541	0	0	0	0	15.1	45.2	0	25.66	0	0	0	0	0	0	0	0	0	0	0	0	0	39.69	0	0	0	0	0	0	0	0	24.6	0	0	25.66	0	0	0	0	0	0	33.09	0	0	0	0	0	28.59	0	0
542	54.59	20.45	0	32.77	0	0	0	0	0	59.1	36.38	0	22.54	21.71	0	84.51	12.31	0	0	37.57	0	0	0	0	0	49.9	33.96	58.28	0	83.58	0	66.74	94.54	0	0	27.34	0	25.05	0	0	0	0	26.91	76.73	44.88	67.41	0	42.3	73.12
543	0	0	0	0	0	0	51.65	0	0	0	0	61.3	0	0	26.72	0	0	57.94	0	0	0	0	0	56.08	68.19	0	0	0	69.85	0	0	0	0	0	0	0	59.26	0	0	0	0	56.32	0	0	0	0	0	0	0
544	0	29.15	72.06	0	30.41	0	0	45.16	61.82	0	0	0	0	23.03	0	0	24.59	0	58.49	0	59.46	45.6	75.36	0	0	0	0	0	0	0	20.19	0	0	41.83	58.32	31.55	0	24.69	57.08	85.95	0	0	0	0	0	0	44.96	0	0
545	0	0	0	46.2	0	0	0	0	0	0	0	0	56.87	0	0	0	0	0	0	54.76	0	0	0	0	0	0	15.72	0	0	0	0	0	0	0	0	0	0	0	0	0	43.89	0	28.6	0	0	0	0	0	0
546	14.87	0	0	0	0	0	32.03	0	0	0	0	0	0	0	27.74	0	0	0	0	0	0	0	0	0	0	0	0	0	0	0	0	30.58	0	0	0	0	0	0	0	0	0	0	0	0	23.67	0	0	0	0
547	0	0	0	0	0	0	0	0	25.18	0	23.97	0	0	0	0	0	0	0	0	0	26.53	0	0	0	0	0	0	0	11.7	0	0	0	0	0	0	0	0	0	0	0	0	16.9	0	0	0	10.65	0	0	6.4
548	0	0	0	0	0	0	0	0	0	0	0	5.43	0	0	0	0	0	0	0	0	0	0	0	0	0	0	0	0	0	0	0	0	0	0	0	0	0	0	0	0	0	0	0	0	0	0	0	0	0
549	0	0	0	0	0	0	0	0	0	0	0	0	0	0	0	0	0	0	0	0	0	0	0	0	0	0	38.51	0	0	39.49	0	0	0	0	0	0	0	0	0	0	0	0	0	0	0	0	0	0	10.94
550	30.47	49.7	9.05	40.4	0	13.47	0	0	13.31	0	0	0	0	0	0	0	0	0	0	0	16.68	0	42.22	45.88	44.39	16.72	0	0	32.88	0	59.63	0	0	0	0	39.21	61.03	47.22	0	14.22	0	63.68	0	28.69	24.74	0	20.28	0	0
551	0	0	0	0	0	0	21.31	0	0	31.11	0	0	0	28.73	17.04	58.82	0	0	30.14	0	0	17.01	0	0	0	0	0	40.77	0	0	0	0	0	0	0	0	0	0	0	0	0	0	71.08	0	0	34.61	0	33.74	0
552	0	0	27.06	0	0	0	0	0	0	0	0	46.79	37.86	0	0	0	40.21	47.86	0	60.52	0	0	0	0	0	0	0	0	0	0	0	53.09	48.95	0	41.63	0	0	0	0	0	69.9	0	0	0	0	0	0	0	0
553	43.9	0	0	0	0	16.99	0	29.03	24.37	0	70.21	0	0	0	20.46	0	0	0	0	0	60.18	0	32.98	12.85	0	0	0	0	0	9.51	28.89	0	0	0	0	0	0	0	0	13.22	0	0	0	19.61	22.5	0	44.92	0	0
554	0	20.24	0	0	0	0	0	0	0	9.14	0	0	0	0	0	0	0	0	15.72	0	0	17.12	0	0	0	0	0	0	0	0	0	0	0	64.22	0	61.77	0	0	43.96	0	0	0	0	0	0	0	0	54.13	0
555	0	0	0	20.48	54.48	0	16.07	0	0	0	0	0	0	21.74	19.34	40.45	20.3	0	0	0	0	0	0	13.11	28.08	21.5	0	0	32.68	0	0	0	23.84	0	0	0	0	0	0	0	0	0	0	31.8	0	0	0	0	40.81
556	0	0	0	0	0	0	0	0	0	0	0	0	0	0	0	0	0	0	0	0	0	0	36.93	0	0	0	36.5	0	0	0	0	0	0	0	16.49	0	0	0	0	0	0	0	0	0	0	33	0	0	0
557	0	50.47	21.51	0	0	37.05	0	0	0	11.52	0	0	60.66	0	0	0	0	35.79	0	21.74	0	25.9	0	0	0	0	0	51.34	0	0	0	0	0	44.02	0	0	0	0	0	37.39	0	26	0	0	0	0	0	0	0
558	0	0	0	0	0	0	0	0	0	0	0	2.48	0	0	22.76	0	0	0	0	0	0	0	0	0	0	0	0	0	25.37	0	0	0	0	0	0	0	0	61.92	37.3	0	0	0	0	0	29.87	0	0	0	0
559	0	0	0	0	0	0	23.26	27.96	25.94	0	0	0	0	29.17	0	0	27.19	0	21.74	0	0	0	0	21.38	27.74	0	0	0	0	58.71	23.97	0	31.66	0	21.58	7.63	37.57	0	0	0	0	0	40.61	0	0	0	0	0	38.65
560	35.5	0	0	48.95	9.57	0	0	0	0	0	0	10.05	0	0	0	0	0	0	0	21.59	0	0	0	0	0	10.97	0	0	0	0	0	51.76	0	0	0	0	0	0	0	0	41.36	0	0	56.14	0	0	38.91	39.88	0
561	0	0	0	0	0	18.89	0	0	9.91	25.95	20.65	0	36.1	0	0	0	0	0	0	0	0	12.84	28.71	0	0	0	0	10.44	15.76	0	0	0	0	0	0	11.9	0	0	8.13	0	0	5.45	0	0	0	17.46	0	0	0
562	14.67	26.67	24.84	0	0	0	8.8	0	0	0	0	0	0	0	34.36	0	0	0	0	0	0	0	0	0	0	0	0	0	0	0	0	0	0	0	19.36	0	0	11.64	0	26.25	0	0	0	0	0	0	0	0	0
563	0	0	0	0	15.59	0	0	21.59	0	0	11.47	24.92	0	22.65	0	42.13	0	0	0	0	0	0	0	0	0	0	0	0	0	0	0	0	0	27.08	0	0	0	0	0	0	0	0	24.54	0	0	0	0	27.82	0
564	0	0	0	0	0	0	0	0	0	0	0	0	17.9	0	0	0	0	0	0	0	0	0	0	0	0	0	0	0	0	0	5.54	0	67.39	0	0	0	0	0	0	0	0	10.02	0	0	0	0	0	0	0
565	0	0	18.23	0	0	0	0	0	0	0	27.41	0	0	0	0	0	0	22.05	64.52	48.25	0	50.62	39.03	0	0	22.62	45.47	0	0	41.12	0	0	0	0	0	0	37.46	70.32	33.65	0	0	0	0	36.72	0	49.67	0	0	31.09
566	57.61	0	0	0	0	0	36.94	29.27	0	35.79	0	22.66	0	18.18	34.9	50.41	29.79	0	0	0	0	0	0	86.69	0	0	0	35.22	46.1	0	0	12.67	0	30.11	54	0	0	0	0	36.2	0	43.99	0	0	50.69	0	0	0	0
567	0	61.78	0	0	24.64	0	0	0	53.85	0	0	0	0	0	0	0	0	45.61	0	0	42.57	0	0	0	28.91	0	0	0	0	0	19.27	0	0	0	0	72.72	0	0	0	0	25.44	0	0	0	0	0	24.35	50.86	0
568	0	0	38.56	53.95	0	0	0	0	0	0	0	0	41.48	0	0	0	0	0	0	0	0	0	0	0	0	25.36	11.65	0	0	0	0	0	0	0	0	0	50.12	0	0	0	0	0	44.81	0	0	0	0	0	30.3
569	0	0	0	0	0	64.66	17.93	27.58	0	10.09	19.36	0	0	30.24	44.09	0	13.41	0	0	0	0	23.28	54.86	0	0	0	0	0	0	48.1	0	0	0	0	0	0	0	0	31.66	0	0	0	0	0	7.56	58.22	24.8	0	0
570	15.28	0	0	0	0	0	0	0	0	0	0	17.35	0	0	0	40.51	0	0	14.38	0	23.2	0	0	0	13.05	0	13.54	0	0	0	0	22.68	0	0	28.24	0	0	49.96	0	0	0	0	0	0	0	0	0	0	0
571	0	14.04	0	0	37.56	0	41.44	0	0	0	0	0	0	0	0	0	0	35.71	0	45.11	0	0	0	43.44	0	0	0	0	10.94	0	0	0	0	0	0	0	0	0	0	0	0	0	0	30.84	0	0	0	0	0
572	0	0	0	0	0	0	0	25.08	0	17.29	0	0	0	0	0	0	0	0	0	0	0	0	0	0	0	0	0	6.01	0	0	0	0	0	0	0	0	0	0	0	0	0	0	17.31	0	7.91	0	0	13.96	0
573	0	43.38	0	0	0	0	0	0	0	0	0	10.48	0	19.07	0	0	39.03	0	0	0	0	0	0	0	0	9.96	17.98	0	0	0	0	0	0	33.7	19.55	0	0	0	25.15	32.27	43.67	22.76	0	0	0	0	25.9	0	0
574	0	0	0	0	0	0	0	0	0	0	35.79	0	16.06	0	0	0	0	0	0	0	0	0	0	0	0	0	0	0	0	0	10.75	0	0	0	0	48.74	0	0	0	0	0	0	0	0	0	0	0	0	0
575	0	0	0	49.04	22.37	26.06	0	15.32	0	0	0	0	0	0	11.97	29.8	0	21.35	0	13.57	27.71	35.35	0	40.47	0	0	20.17	0	0	0	0	0	61.27	0	0	0	0	0	16.9	0	0	0	0	0	12.33	0	0	35.23	0
576	0	0	52.95	0	0	0	24.87	0	55.47	19.23	0	0	13.45	50.11	0	0	0	0	49.85	0	0	0	47.89	0	28.05	0	0	0	18.33	46.81	0	0	0	18.63	55.11	0	55.68	21.36	0	0	0	30.16	35.23	28.72	0	48	57.24	0	47.73
577	67.58	0	0	0	0	0	0	0	0	0	0	0	0	0	0	0	0	0	0	0	0	0	0	0	0	0	0	41.55	0	0	10.33	50.18	0	0	0	0	0	0	0	0	0	0	0	0	0	0	0	0	0
578	0	0	0	0	40.94	0	0	0	0	0	0	26.73	42.03	0	28.94	0	21.06	0	0	0	0	39.87	0	0	0	55.18	0	0	16.38	0	0	0	0	0	0	13.14	0	0	0	16.58	15.6	0	0	0	10.86	0	0	47.4	0
579	0	0	0	34.26	0	0	0	0	0	0	69.49	0	0	0	0	0	0	12.12	0	17.73	40.94	0	14.35	0	9.93	0	0	0	0	0	0	0	0	29.17	0	0	0	31.4	0	0	0	52.73	0	0	0	0	0	0	0
580	34.36	0	0	0	0	0	21.37	71.92	49.72	0	0	0	0	0	0	0	0	0	21.66	0	0	0	0	0	0	0	0	0	0	0	0	0	41.47	0	0	0	0	0	29.58	0	0	0	0	35.65	0	60.5	0	0	0
581	0	0	16.37	0	0	0	0	0	0	0	0	6.86	0	0	0	0	24.7	0	0	0	0	0	0	0	0	0	40.63	0	0	0	0	19.52	0	0	0	10.85	0	0	0	0	0	0	0	0	0	0	0	0	59.51
582	0	0	0	0	0	35.53	0	0	0	0	0	0	0	0	21.39	41.33	0	22.83	0	24.08	0	0	14.85	0	0	0	0	0	0	43.24	11.37	0	0	0	45.52	0	0	17.05	0	16.98	26.66	0	33	0	20.94	0	49.34	0	0
583	0	0	0	0	12.88	0	15.09	0	0	0	0	0	0	0	0	0	0	0	12.37	0	25.99	0	0	35.63	18.48	0	0	0	21.65	0	0	0	0	63.45	0	0	36.22	0	0	0	0	0	0	33.34	0	0	0	0	0
584	0	19.13	0	0	0	0	0	0	0	17.09	0	11.7	0	53.32	0	0	0	0	0	0	0	0	0	0	0	0	0	0	0	0	8.41	0	0	0	0	53.32	0	0	0	0	0	0	22.69	0	0	0	0	0	0
585	57.08	0	33.9	0	0	16.59	0	25.13	0	0	0	0	42.65	0	20.26	0	0	0	24.13	0	0	53.53	0	0	0	55.65	0	33.51	0	39.79	0	18.47	24.2	0	20.42	0	0	25.32	0	0	0	25.38	0	0	41.4	0	0	0	0
586	0	42.27	0	34.76	0	0	39.35	0	31.61	10.14	17.24	0	0	0	0	0	0	0	0	49.56	0	0	22.62	20.14	0	0	22.5	0	0	0	0	0	0	0	0	0	11.24	0	0	29.84	0	0	0	0	0	0	0	35.44	0
587	0	0	0	0	28.23	0	0	0	0	0	0	0	0	26.64	0	0	42.93	0	0	0	0	0	0	0	24.67	0	0	0	17.66	0	0	0	0	0	0	0	0	0	35.57	0	0	0	0	4.91	0	54.65	0	0	0
588	0	0	0	0	0	0	0	0	0	0	0	0	0	0	0	78.25	0	28.1	0	0	61.17	0	0	0	0	0	0	0	0	0	11.9	0	23.05	0	21.28	0	0	21.5	0	0	9.14	0	0	0	0	0	18.62	0	0
589	0	0	10.31	39.13	0	25.89	0	0	31.96	0	0	0	0	0	8.93	0	20.31	0	33.42	0	0	31.71	14.33	29.01	0	0	0	0	0	0	0	19.12	0	0	0	42.8	0	0	0	0	0	17.9	0	8.97	0	0	0	43.46	8.52
590	0	0	0	0	0	0	24.87	34.99	0	21.03	0	26.31	0	0	0	0	0	0	0	0	0	0	0	0	0	33.63	0	0	0	0	0	0	0	52.3	0	0	0	0	28.56	0	0	0	28.94	0	0	0	0	0	0
591	0	26.29	27.12	0	0	0	0	0	0	0	16.26	0	10.97	0	0	0	0	0	0	44.53	0	0	0	0	0	0	36.09	12.9	5	0	0	0	0	0	64.07	0	29.75	0	0	15.67	0	0	0	0	0	40.34	0	0	0
592	72.38	0	0	0	0	0	0	0	0	0	0	0	0	0	19.34	0	0	0	0	0	0	14.88	0	25.91	0	0	0	0	0	0	23.99	0	22.9	0	0	0	0	37.52	0	0	0	12.61	0	15.58	0	0	0	0	0
593	0	53.84	0	23.26	44.28	0	0	0	0	0	0	0	21.36	0	0	0	48.59	0	14.24	0	11.74	0	0	0	16.88	0	0	0	16.32	52.34	0	0	0	0	0	20.02	0	0	0	62.18	0	0	0	0	21.87	0	44.83	0	41.16
594	0	0	0	0	0	37.33	45.88	0	50.07	0	0	0	0	0	0	0	0	0	0	0	0	0	47.6	0	0	0	0	0	0	0	0	35.99	26.74	0	0	0	23.6	0	11.11	0	19	0	13.26	0	0	0	0	0	0
595	0	0	0	0	0	0	0	20.15	0	29.44	0	0	0	92.87	0	0	0	85.99	0	0	0	0	0	0	0	27.19	52.85	0	0	0	0	0	0	0	0	0	0	0	0	0	0	0	0	0	30.09	39.76	0	0	0
596	0	0	0	25.58	42.97	0	0	0	0	0	0	0	0	0	0	0	0	0	27.06	41.68	0	31.43	0	0	0	0	0	51.96	0	0	0	0	0	0	0	0	0	0	0	0	0	0	0	0	0	0	0	75.34	0
597	21.96	0	26.62	0	0	26.66	0	0	0	27.82	0	40.63	0	0	0	0	38.52	0	0	0	69.88	0	18.96	33.64	18.99	0	0	0	41.93	0	22.86	0	19.13	0	0	0	0	0	0	0	0	47.21	36.16	0	0	0	0	0	0
598	0	14.65	0	0	0	0	0	35.95	0	0	32.55	0	0	0	0	70.4	0	0	0	0	0	0	0	0	0	0	0	0	0	0	0	0	0	0	0	0	0	0	22.46	28.42	0	0	0	0	0	0	0	0	0
599	0	0	0	20.58	0	0	0	0	0	0	0	0	65.14	0	62.53	0	0	0	21.01	0	0	0	0	0	0	18.33	0	0	0	10.42	0	0	0	42.28	0	76.04	28.53	0	0	0	0	0	0	28.82	0	14.06	0	0	0
600	0	20.39	0	0	0	0	0	0	38.99	25.43	0	0	0	0	0	0	46.99	0	0	0	0	37.6	0	0	15.9	0	0	0	0	0	13.05	0	10.04	0	28.99	0	0	21.71	0	0	34.91	0	0	0	11.22	0	36.37	0	0
601	0	0	0	0	18.21	12.79	0	0	0	0	0	0	0	0	0	0	0	23.55	0	0	0	0	41.89	19.41	0	0	31.14	24.69	0	0	0	0	0	0	0	0	0	0	0	0	0	25.4	0	0	0	0	0	0	0
602	0	0	0	0	0	0	36.36	0	0	0	28.46	33.58	0	0	0	0	0	0	0	31.78	0	0	0	0	0	18.08	0	0	32.28	0	0	0	0	0	0	0	32.36	0	0	24.81	0	0	0	0	0	54.61	0	0	56.35
603	28.27	14.17	0	0	0	23.53	0	0	0	0	0	0	0	0	0	44.85	0	0	33.01	0	0	43.43	0	0	11.72	0	0	0	0	24.65	0	33.68	0	0	0	0	0	0	0	0	0	0	28.79	0	0	0	48.96	0	0
604	0	0	45.32	0	0	0	0	41.21	29.96	26.34	0	0	0	0	0	0	0	0	0	0	31.62	0	0	0	0	0	0	10.95	0	0	34.28	0	27.37	0	0	13.55	0	28.01	0	0	0	0	0	38.52	0	0	0	33.46	0
605	0	0	0	0	53.18	0	0	0	0	0	0	0	0	67.5	0	0	0	33.67	0	17.09	0	0	0	0	0	30.85	47.68	0	0	0	0	0	0	0	0	0	0	0	38.43	52.25	0	0	0	0	58.52	0	0	0	0
606	0	21.29	0	0	0	0	36	0	0	0	0	0	0	0	64.09	0	18.66	0	0	0	0	0	0	60.32	14.48	0	0	0	0	0	0	0	0	29.39	0	0	13.37	0	0	0	54.43	40.33	0	0	0	17.31	0	0	17.54
607	53.51	0	0	52.81	0	0	0	10.4	0	31.9	24.79	31.85	45	0	0	20.92	0	0	25.56	0	0	18.76	20.62	0	0	0	0	17.11	47.74	50.21	0	0	20.62	0	33.3	43.68	0	0	0	0	0	0	0	15.06	0	0	0	21.78	0
608	0	0	0	0	0	35.45	0	0	0	0	0	0	0	0	0	0	0	0	0	0	0	0	0	0	0	0	0	0	0	0	0	28.07	0	0	0	0	0	0	0	0	0	0	31.98	0	0	0	0	0	0
609	0	0	30.46	12.31	0	0	0	20.82	29.34	0	0	0	0	0	0	0	0	49.36	0	0	58.96	0	0	0	0	0	0	0	0	0	41.3	0	0	0	0	0	10.58	0	8.89	0	0	0	0	0	0	0	0	0	0
610	0	0	0	0	0	0	0	0	0	0	14.17	15.16	0	9.24	0	0	0	0	0	12.97	0	16.58	14.62	0	0	0	0	21.01	0	0	0	0	0	0	0	0	0	0	0	0	0	0	0	0	13.69	0	45.4	0	0
611	0	25.85	0	0	0	0	15.54	0	0	0	0	0	26.58	0	0	15.51	47.67	0	0	0	0	0	0	0	0	32.81	32.73	0	0	0	0	27.74	0	0	0	0	0	68.49	0	0	0	0	0	0	0	27	0	0	41.85
612	0	0	0	32.19	57.07	0	0	0	0	0	0	0	0	0	0	0	0	0	0	0	0	0	0	0	45.74	0	0	20.61	0	0	0	0	0	0	0	0	20.1	0	35.58	0	25.21	0	0	33.48	0	0	0	0	0
613	0	0	0	0	0	46.15	12.51	0	0	0	0	0	0	0	10.03	0	0	11.5	0	29.8	68.26	8.82	0	13.44	0	0	0	0	0	0	0	0	46.1	55.63	0	15.13	0	0	0	41.26	0	0	0	0	0	0	0	0	0
614	0	0	0	0	0	0	0	48.86	0	0	0	0	0	0	0	0	0	0	48.83	0	0	0	0	0	0	0	0	0	0	16.97	0	11.91	0	0	0	0	0	0	0	0	0	0	0	0	0	0	20.86	18.55	0
615	30.52	15.03	36.9	0	31.14	0	0	0	47.62	0	0	0	0	0	34.62	0	0	37	0	0	0	0	0	0	0	0	0	0	46	0	56.02	0	0	0	0	17.58	31.04	0	0	0	0	0	0	0	0	0	0	0	38.66
616	0	0	0	0	0	0	0	0	0	69.44	47.91	78.46	59.84	75.77	0	48.16	62.36	0	0	38.04	0	40.18	58.29	51.75	0	42.36	30.56	0	0	0	0	13.76	0	0	83.34	0	0	24	0	16.55	41.18	31.43	54.91	69.24	60.94	6.02	0	0	0
617	0	0	0	27.36	0	27.33	30.67	31.21	0	0	0	0	0	0	0	0	0	0	0	0	0	0	0	0	40.44	0	0	0	0	49.35	0	0	34.57	24.35	0	0	0	0	0	0	0	0	0	0	0	0	0	24.78	0
618	0	0	37.3	0	0	0	0	0	14.95	0	0	0	0	0	33.85	0	0	0	0	0	0	0	0	0	0	0	0	13.61	0	0	0	0	0	0	0	0	0	0	43.06	0	0	0	0	0	0	0	0	0	0
619	0	0	0	0	24.29	0	0	0	0	14.45	0	0	0	0	0	0	0	0	0	0	0	0	0	0	0	0	15.57	0	0	0	0	0	0	0	0	37.34	33.54	0	0	35.68	0	0	0	0	0	0	0	0	0
620	0	37.34	0	0	0	26.45	31.1	0	9.75	0	0	0	70.41	72.27	0	24.38	0	0	0	0	30.01	6.91	0	0	10.13	0	0	0	13.45	0	0	0	0	0	0	0	0	21.85	0	0	0	0	8.82	0	0	28.7	0	30	2.55
621	70.48	0	0	0	0	0	0	19.25	0	0	0	0	0	0	0	0	0	0	64	5.9	0	0	28.02	0	0	0	24.27	5.29	0	0	0	0	12.32	10.56	55.35	0	0	0	13.05	0	0	48.75	0	0	40.67	0	27.08	0	0
622	0	0	0	0	0	0	0	0	0	10.95	55.94	0	0	0	0	0	12.39	0	0	0	0	0	0	0	0	0	0	0	0	29.11	0	0	0	0	0	21.34	0	0	0	9.99	41.9	0	0	0	0	0	0	0	7.98
623	0	0	15.61	50.71	0	0	0	0	0	0	0	0	0	0	0	0	0	31.83	0	0	15.28	0	0	41.76	0	0	0	0	0	0	38.95	44	0	0	0	0	0	0	0	0	0	0	14.07	19.99	0	0	0	33.69	0
624	0	0	0	0	78.76	55.59	22.06	33.53	25.76	0	0	73.62	0	0	37.9	61.13	0	0	0	26.89	0	12.44	16.44	0	31.61	0	21.16	12.69	13.53	0	0	0	0	0	0	0	0	0	0	16.78	0	0	0	0	26.42	0	13.36	0	0
625	0	28.51	0	0	0	0	0	0	0	0	7.46	0	17.8	0	0	0	29.45	0	0	0	0	0	0	0	0	42.49	0	0	0	22.71	0	0	0	40.25	0	0	15.94	0	0	0	0	0	0	0	0	34.72	0	0	35.16
626	0	0	0	0	0	0	0	0	0	0	0	0	0	16.4	0	0	0	0	0	0	0	0	0	39.33	0	0	44.48	0	0	0	0	0	25.07	0	11.1	0	0	47.56	26.84	0	0	0	11.03	0	0	0	0	0	0
627	37.37	0	40.35	0	0	0	0	0	0	0	0	0	0	0	24.29	0	0	0	0	0	5.17	74.26	46.66	0	0	0	0	0	13.41	0	8.9	34.8	0	0	0	8.71	0	0	0	0	0	15.56	0	20.04	22.52	0	0	0	0
628	0	34.66	0	0	0	0	0	0	29.72	8.32	0	18.62	16.91	0	0	0	55.64	0	0	28.22	0	0	0	0	0	0	0	0	0	12.96	0	0	0	0	0	0	22.43	0	0	0	46.58	0	0	0	0	29.32	0	13.73	0
629	0	0	0	0	0	0	0	17.93	0	0	0	0	0	0	0	0	0	0	62.81	0	0	0	0	0	17.24	0	0	0	0	0	0	0	0	0	0	0	0	0	0	17.54	0	18.22	47.93	0	0	0	0	0	0
630	0	0	0	0	25.73	0	23.93	0	0	18.33	0	0	0	0	0	0	0	54.25	0	0	29.64	0	0	0	0	0	0	0	0	0	0	0	0	23.29	0	0	0	0	0	0	0	0	0	0	29.36	15.5	0	0	0
631	0	0	0	40.67	0	31.01	0	0	0	0	47.72	22.48	0	49.25	39.57	0	0	0	0	27.38	0	0	19.01	0	0	30.98	0	24.82	30.48	14.45	0	0	0	0	51.91	40.5	5.77	0	12.67	0	0	0	0	45.15	0	0	73.42	0	0
632	0	0	11.95	0	0	0	0	0	19.29	0	0	0	39.07	0	0	25.32	0	0	0	0	0	0	0	45.06	0	0	0	0	0	0	0	0	0	0	0	0	0	0	0	0	20.45	55.56	0	0	0	20.01	0	45.88	43.68
633	0	26.05	0	0	26.48	0	12.13	20.25	0	28.78	0	0	0	0	0	0	0	0	0	0	0	14.86	0	0	0	0	33.08	0	0	0	1.54	0	40.06	0	0	0	0	0	0	0	0	0	0	0	50.96	0	0	0	0
634	0	0	8.01	15.97	0	0	0	0	0	0	9.45	0	0	0	0	0	0	13.69	0	0	0	0	0	0	53.65	0	0	0	15.71	17.09	0	12.22	0	0	0	0	0	0	41.32	0	0	0	38.36	0	0	0	0	0	0
635	0	0	0	0	0	18.69	0	0	0	0	0	0	0	0	23.19	0	0	0	0	0	0	0	0	0	0	0	0	44.94	0	0	0	0	0	0	0	0	0	0	0	51.72	0	0	0	0	0	0	0	0	0
636	0	0	0	0	0	0	0	16.29	0	0	9.74	0	28.07	3.09	0	0	0	0	9.64	0	52.04	0	22.77	49.22	0	0	14.16	0	0	0	0	0	17.77	0	28.76	0	0	0	0	0	36.99	0	0	30.15	0	25.54	0	0	0
637	45.4	0	42.96	31.06	35.58	0	37.97	0	0	23.09	0	24.1	0	0	0	0	0	15.07	0	0	0	41.52	0	0	0	19.75	0	0	0	42.74	50.35	0	0	35.82	0	0	25.77	68.19	0	0	0	0	0	0	0	0	0	17.9	27.05
638	0	0	0	0	0	0	0	0	61.96	0	0	0	0	9.18	0	50.23	62.49	0	0	0	0	0	0	0	0	0	0	0	14.58	0	0	0	0	0	0	0	0	0	0	0	0	0	0	0	0	0	0	0	0
639	0	44.15	0	0	0	18.05	0	0	0	0	12.86	0	13.38	0	0	0	0	0	9.01	50.1	0	0	8.46	0	0	0	7.79	0	0	0	0	44.09	9.83	0	30.99	32.94	0	0	25.93	0	0	0	43.08	0	0	9.16	19.75	0	0
640	0	0	0	0	0	0	0	0	0	0	0	0	0	0	19.7	0	0	9.32	0	0	25.33	6.69	0	0	0	0	0	0	0	0	0	0	0	0	0	0	0	0	0	38.87	51.27	0	0	0	0	0	0	10.55	0
641	15.12	0	0	32.87	43.41	0	0	0	0	22.42	0	0	0	0	0	0	18.05	0	0	0	0	0	0	16.73	0	35.47	0	0	0	0	0	0	37	0	0	0	0	0	0	0	0	11.82	0	12.2	0	0	0	0	23.96
642	0	0	0	0	0	0	37.36	27.82	0	0	23.42	0	18.16	0	0	13.9	0	0	0	0	0	0	0	0	26.17	0	0	26.32	15.11	20.69	0	0	0	23	0	17.59	0	0	0	0	0	0	0	0	30.5	0	50.87	0	0
643	0	0	38.47	0	0	0	0	0	0	0	0	0	0	0	50.55	0	0	31.13	0	0	0	22.09	0	22.66	0	0	27.44	0	0	0	0	0	0	0	0	0	0	49.52	20.72	36.55	0	0	0	0	0	0	0	14.12	0
644	35.34	21.56	0	21.81	0	0	0	0	0	0	0	0	0	81.47	0	0	0	0	25.58	14.9	0	0	0	0	0	23.12	0	0	0	0	22.75	0	0	0	0	0	41.83	0	0	0	0	50.82	0	0	0	58.68	0	0	0
645	0	0	0	0	0	42.22	0	0	0	0	0	0	24.42	0	0	0	33.28	0	0	0	0	0	0	0	6.05	0	0	32.48	0	0	0	0	0	0	0	0	0	0	0	0	0	0	6.38	0	0	0	0	0	14.49
646	0	0	0	0	0	0	0	0	50.51	6.68	0	0	0	0	0	0	0	0	0	0	0	0	38.86	0	0	0	0	0	18.02	0	0	0	0	0	30.65	0	0	0	13.63	0	0	0	0	25.06	0	0	0	0	0
647	0	22.28	41.46	0	19.18	23.31	29.12	0	0	0	0	0	0	0	0	62.63	0	0	0	27.54	32.04	0	0	0	0	19.48	14.83	0	0	32.12	11.84	50.14	19.46	42.23	0	71.77	0	0	0	0	0	0	0	0	0	0	54.74	25.39	13.91
648	0	0	0	0	0	0	0	35.76	0	0	17.47	37.93	0	0	27.23	0	0	0	0	0	0	0	0	0	25.85	0	0	0	0	0	0	0	0	0	0	0	0	26.31	0	0	52.16	32.42	25.68	0	29.43	23.22	0	0	0
649	21.88	0	0	60.51	0	0	0	0	20.21	0	0	0	22.47	19.26	0	0	23.18	42.01	0	0	0	16.13	0	54.53	0	0	0	0	21.47	0	0	0	19.04	0	26.41	0	0	0	0	19.45	0	0	0	0	0	0	0	0	0
650	0	0	0	0	47.72	0	0	0	0	16.67	0	0	0	0	0	0	0	0	0	0	0	0	17.27	0	0	13.48	19.14	28.26	0	8.42	0	0	0	0	0	0	0	0	0	0	0	0	0	17.92	0	0	0	0	0
651	0	6.84	0	0	0	0	8.86	0	14.7	0	0	0	0	0	0	0	0	0	81.84	0	0	0	0	0	0	0	0	0	0	0	0	0	0	50.88	0	0	25.91	26.63	0	0	0	0	12.33	0	0	0	0	0	0
652	0	0	0	0	0	0	0	0	0	0	0	28.87	11.11	0	0	0	29.01	0	0	12.12	0	0	0	0	3.97	0	0	0	0	0	0	0	0	0	0	0	0	0	0	0	0	33.65	0	0	0	0	0	0	0
653	22.27	0	0	0	0	25.09	19.59	0	13.08	18.77	18.12	0	0	0	0	32.54	0	39.16	0	0	28.53	0	0	0	0	0	0	0	23.34	25.34	15.79	0	0	0	9.67	0	0	0	24.19	16.97	0	0	0	0	0	45.67	0	0	32.17
654	0	0	27.78	42.06	0	0	0	0	0	0	0	0	0	23.05	0	0	0	0	0	0	0	8.51	0	0	0	0	0	0	0	0	0	12.3	12.88	0	0	0	0	0	0	0	0	0	0	21.77	15.68	0	13.01	39.13	0
655	0	0	0	0	0	0	0	0	0	0	0	0	0	0	4.07	0	0	0	0	13.15	0	0	0	0	0	0	0	0	0	0	0	0	0	0	0	0	0	0	17.59	0	44.08	0	0	0	0	0	0	0	0
656	0	0	0	0	0	0	0	0	0	17.92	0	0	10.52	0	0	0	0	0	0	0	11.67	14.79	0	0	0	33.19	0	14.88	0	0	0	4.88	0	0	0	10.04	0	0	0	6.36	0	0	0	0	0	0	0	0	0
657	0	0	0	0	0	0	0	0	38.1	0	0	0	0	0	0	0	0	0	0	0	0	0	0	0	4.53	0	0	0	0	0	0	0	0	0	0	0	0	11.73	0	0	0	0	0	0	0	0	0	0	0
658	22.94	81.09	0	0	33.97	0	0	0	0	0	0	56.89	0	0	0	0	0	0	0	0	0	0	0	0	0	0	0	0	0	0	0	25.69	0	0	58.69	0	0	0	0	0	0	0	70.85	0	0	30.17	56.2	0	28.09
659	0	0	55.12	0	0	45.68	59.29	66.54	0	50.63	46.2	0	113.33	93.38	118.74	113.32	56.49	75.47	0	0	58.01	58.59	87.65	65.13	39.46	31.48	49.69	25.78	21.89	38.33	32.27	0	45.69	0	0	31.92	40.08	24.22	0	58.94	60.59	105.87	0	87.7	124.04	0	0	28.95	0
660	0	0	0	0	0	0	0	0	0	0	0	0	0	0	0	0	0	0	0	22.83	0	0	0	0	0	0	0	0	0	0	0	0	0	49.62	0	0	0	0	24.66	0	0	0	0	0	0	0	0	0	0
661	45.55	0	0	0	0	0	0	0	0	0	0	0	0	0	0	0	0	0	14.27	0	0	0	0	0	0	0	0	0	0	0	0	0	0	0	0	0	0	0	0	0	0	0	0	0	0	69.38	0	0	13.78
662	0	0	0	37.76	20.07	24.6	0	0	32.69	0	0	14.56	0	0	0	0	0	0	0	0	0	0	0	0	0	14.77	0	17.74	0	5.78	0	38.63	13.26	0	30.51	16.61	0	0	0	0	41.59	0	0	0	0	0	0	0	0
663	0	0	21.22	0	0	0	0	0	0	8.95	25.13	0	0	0	0	0	0	31.77	0	13.81	10.72	0	0	0	0	0	0	0	33.49	0	0	0	0	42.45	0	0	0	0	0	25.41	0	0	0	0	0	0	0	40.42	0
664	0	0	0	16.72	0	0	0	0	0	0	0	0	35.43	0	0	0	0	0	24.21	0	0	0	0	0	0	0	16.1	0	0	0	0	0	0	0	0	0	0	0	0	0	0	0	18.53	0	0	0	19.85	0	13.18
665	0	38.42	0	0	0	0	43.43	0	0	0	0	0	0	0	0	0	62.2	0	0	0	0	0	0	13.28	0	0	0	0	0	19.31	20.88	0	0	0	0	0	16.11	10.89	0	0	0	0	0	30.71	0	0	0	0	0
666	0	0	0	0	34.14	30.1	0	17.41	0	0	38.31	0	0	33.67	0	0	0	0	0	23.26	17.73	0	0	0	0	7.65	0	29.63	0	0	0	0	0	0	21.98	0	0	0	16.13	20.61	0	15.15	0	0	0	0	0	0	14.67
667	0	0	16.74	27.63	0	0	0	0	31.8	0	0	0	0	0	0	0	0	0	20.29	0	0	0	9.33	6.62	0	0	0	0	0	0	0	43.72	50.99	16.27	0	58.76	0	0	0	0	0	0	0	0	17.64	25.43	0	0	0
668	18.05	0	0	0	0	0	0	0	0	12.99	0	38.68	0	0	0	0	0	0	0	0	0	0	0	0	0	0	59.75	0	15.85	0	0	0	0	0	25.66	0	0	0	15.85	0	0	0	0	0	0	0	0	0	0
669	0	0	0	0	0	0	0	22.43	0	0	0	0	0	0	20.69	63.07	0	0	0	0	0	46.91	0	0	58.98	27.22	0	0	0	41.41	0	0	0	21.81	0	0	19.05	0	0	0	0	26.28	74.56	0	0	0	19.46	12.12	15.91
670	0	0	0	0	0	0	22.96	0	24.35	0	0	0	44.96	0	0	0	0	54.88	0	0	0	0	0	24.43	0	0	0	0	0	0	20.97	0	0	0	0	0	0	14.25	0	0	0	0	0	0	40.76	0	0	0	0
671	0	0	39.35	22.57	0	9.33	0	0	0	0	0	0	0	6.4	0	0	0	0	34.42	32.33	0	0	29.21	0	0	0	0	31.75	0	0	0	0	24.58	0	45.82	0	0	0	0	0	51.77	0	0	0	0	0	0	0	0
672	0	15.18	0	0	35.57	0	0	0	0	0	39.06	0	0	0	25.31	0	23.4	0	0	0	14.17	0	0	0	0	0	0	0	29.53	0	0	0	0	0	0	40.32	0	0	59.18	33.37	0	0	0	46.59	0	0	0	0	19.57
673	32.66	0	0	0	0	16.06	23.6	43.6	0	16.28	0	0	0	0	0	0	0	0	0	0	0	0	0	0	0	29.88	0	0	0	0	6.47	37.58	0	0	0	0	27.61	0	0	0	0	29.85	41.84	0	0	18.16	4.78	43.5	0
674	0	0	0	0	0	0	0	0	0	0	0	0	0	24.18	0	36.18	0	0	0	15.32	0	19.32	0	0	53.36	0	0	0	0	0	0	0	13.88	45.51	0	0	0	0	0	0	0	0	0	0	0	0	0	0	0
675	0	22.78	0	0	0	0	0	0	0	0	0	50.6	19.29	0	0	0	23.19	0	45.7	0	0	0	0	35.73	0	0	47.26	55.86	30.82	8.11	6.13	0	0	0	0	0	0	20.62	0	0	0	0	0	0	13.01	20.54	0	0	0
676	15.24	0	57.16	63.61	0	0	12.47	0	24.82	15.78	0	0	0	0	19.09	0	0	49.04	0	0	30.31	0	0	0	0	20.74	0	0	0	0	0	0	0	19.84	0	0	7.73	0	0	0	0	0	0	0	0	0	41.97	39.7	0
677	0	0	0	0	15.92	0	0	0	0	0	0	0	0	42.92	0	31.03	0	0	0	0	0	23.09	0	0	0	0	0	0	0	0	0	0	0	0	28.46	28.39	0	18.52	0	0	19.88	0	6.54	0	13.69	0	0	0	37.59
678	0	0	0	0	0	23.42	0	0	0	13.83	27.27	0	24.41	0	0	0	38.43	0	0	5.6	0	0	24.98	0	0	17.08	0	0	0	34.51	0	36.94	35.23	0	0	0	0	0	0	40.76	0	27.06	0	10.57	0	0	0	0	0
679	0	0	0	0	0	0	0	21.71	0	0	0	0	0	0	0	0	0	0	0	0	0	0	0	0	22.28	0	0	0	0	0	2.3	0	0	0	0	0	0	0	13.04	0	15.09	0	13.63	0	0	49.67	0	0	0
680	20.91	0	0	10.03	0	0	19.81	0	0	0	0	0	0	0	0	0	0	0	0	0	0	0	0	0	0	0	0	0	8.98	0	0	0	0	20.29	0	23.54	26.38	16.48	0	0	0	0	0	0	0	0	0	0	0
681	0	28.15	0	0	14.14	0	0	0	0	18.89	0	6.94	0	0	3.36	0	0	33.86	0	5.61	0	13.07	0	0	0	0	0	0	0	0	9.11	0	0	0	0	0	0	0	0	0	0	0	0	0	0	0	0	6.96	0
682	0	0	9.78	15.07	0	10.31	25.87	0	0	0	10.12	0	0	0	0	17.64	0	0	50.11	0	0	0	0	0	14.68	0	14.48	0	0	0	0	0	0	0	34.2	0	0	0	0	0	0	19.48	0	0	0	0	0	0	0
683	0	0	0	0	0	0	0	0	20.96	0	0	0	11.84	18.39	0	0	25.06	0	0	0	0	0	0	0	0	34.36	0	0	39.61	0	0	0	0	17.83	0	0	0	5.03	0	0	0	0	0	0	0	0	13.77	0	23.99
684	21.73	0	0	0	41.35	0	0	0	0	0	0	11.43	0	0	0	0	0	0	0	0	0	0	0	19.78	0	0	0	32.9	0	0	0	0	0	0	0	0	18.99	0	0	24.1	0	0	0	0	0	11.93	0	0	0
685	0	0	40.56	0	0	0	0	0	0	22.8	8.34	0	0	0	24.51	0	0	0	0	0	0	0	0	0	16.58	0	0	0	0	50.71	0	0	0	0	0	0	0	22.25	16.71	0	0	0	0	32.46	14.05	0	0	43.24	0
686	0	18.15	0	0	0	10.09	0	23.01	7.72	0	0	0	10.48	0	0	31.9	0	0	0	51.18	45.92	12.13	0	0	0	0	12.69	0	0	0	0	0	0	0	0	47	0	0	0	0	0	15.22	26.78	0	0	0	25.21	0	0
687	0	0	0	0	0	0	0	0	0	0	0	0	0	0	0	0	0	0	0	0	0	0	0	0	0	0	0	0	0	0	0	0	0	0	0	0	0	0	0	0	34.52	0	0	0	0	0	0	0	0
688	0	0	0	97.96	0	0	0	40.03	0	0	0	59.7	0	0	0	0	0	0	0	0	0	0	0	0	0	0	0	0	0	0	56.67	0	0	0	0	0	0	46.96	0	0	0	0	0	0	0	90.59	0	0	101.82
689	59.98	26.82	49.1	0	49.03	61.48	13.34	0	25.05	61.14	84.19	0	81.63	134.28	119.81	0	108.91	73.32	37.8	0	0	88.12	59.45	89.97	74.84	95.09	75.33	30.11	36.29	38.66	0	70.08	98.89	107.41	59.68	47.82	0	0	50.27	93.76	0	28.57	111.94	111.3	101.01	0	62.87	84.97	0
690	0	0	0	0	0	0	0	0	0	0	0	0	0	0	0	87.44	0	0	0	35.28	0	0	0	0	0	0	0	0	0	0	0	0	0	0	0	0	54.11	0	0	0	0	0	0	0	0	0	0	0	0
691	0	0	0	0	0	0	0	0	36	0	0	43.53	0	0	0	0	0	0	0	0	62.38	0	0	0	0	0	0	0	0	0	0	0	0	0	0	0	0	25.98	0	0	21.59	31.65	0	0	0	0	0	0	0
692	16.08	41.06	0	0	0	0	0	0	0	0	0	0	0	0	0	0	0	0	41.52	0	0	0	15.79	0	0	0	0	0	17.35	0	0	0	0	0	0	0	0	0	0	0	0	0	0	0	0	0	0	0	0
693	0	0	14.3	34.97	18.92	0	22.95	0	0	0	0	0	33.53	0	0	0	0	0	0	0	0	0	0	29.47	0	0	21.99	0	0	0	41.93	0	0	0	33.27	0	0	0	0	0	0	0	0	0	0	0	0	0	29.06
694	0	0	0	0	0	0	0	0	23.77	17.41	0	0	0	0	0	0	0	0	0	0	0	0	0	0	0	0	0	0	0	20.83	0	0	0	21.1	0	50.36	0	20.1	32.77	0	0	0	0	0	0	0	23.44	0	0
695	34.92	0	0	0	0	0	0	33.42	0	0	0	0	0	0	0	0	0	0	0	0	0	0	0	0	0	0	0	39.18	0	0	0	0	32.75	0	0	0	0	0	0	0	15.63	12.14	10.61	0	0	0	0	0	0
696	0	0	12.14	0	0	22.18	0	0	0	0	0	13.62	0	0	8.51	0	0	0	0	35.59	0	20.16	0	0	0	29.36	0	0	22.83	0	0	0	0	0	0	0	15.14	0	0	35.4	0	0	0	0	20.3	9.62	0	22.28	0
697	0	0	0	33.59	0	0	0	0	0	24.22	0	0	0	16.72	0	17.04	30.32	0	39.07	0	0	0	0	0	35.34	0	10.56	0	0	33.87	0	20.74	0	18.93	0	0	0	20.3	0	0	0	0	0	14.65	0	0	0	0	0
698	0	0	0	0	0	0	17.11	0	0	0	21.04	0	15.44	0	0	0	0	21.57	0	0	0	0	13.21	0	0	0	0	28.7	0	0	16.58	0	7.66	0	20.04	0	0	0	24.42	0	0	0	0	0	0	10.6	0	0	0
699	9	28.18	13.52	0	0	16.13	0	0	15.55	0	0	22.25	0	0	0	0	0	0	0	0	37.69	19.46	0	0	0	32.76	0	0	26.58	0	0	0	0	0	0	0	8.33	0	0	0	11.39	0	27.3	0	0	0	0	0	22.3
700	0	0	0	0	10.73	0	0	0	0	0	0	0	0	0	24.43	0	0	0	0	0	0	0	0	0	0	0	7.62	0	0	0	0	0	0	0	23.83	29.25	0	0	0	22.04	0	0	0	0	0	0	0	10.26	0
701	0	0	0	0	0	0	0	0	0	13.32	0	0	44.62	0	0	0	0	0	0	64.02	0	0	0	0	0	0	0	0	0	0	0	0	0	0	0	0	0	0	0	0	0	0	0	0	0	0	0	0	0
702	56.01	0	0	0	0	0	0	0	53.51	0	36.9	0	0	0	0	0	86.82	0	0	0	41.89	0	64.48	0	0	0	0	0	0	0	0	0	0	54.76	0	0	0	0	0	0	0	0	31.58	0	0	50.32	65.98	25.28	0
703	0	41.36	63.83	0	76.45	35.43	59.64	60.72	0	0	0	77.14	0	57.53	24.78	83.04	0	43.84	0	0	0	0	0	55.6	50.46	73.33	60.3	43.21	36.29	0	20.77	70.74	69.38	0	50.72	44.7	60.45	63.16	60.34	22.99	69.64	0	0	63.98	0	0	0	0	64.99
704	0	0	0	0	0	0	0	0	0	0	0	0	0	0	0	0	0	0	63.15	0	0	0	0	0	0	0	0	0	0	60.26	0	0	0	0	0	0	0	0	0	0	0	0	0	0	68.21	0	0	0	0
705	0	0	0	47.38	0	0	0	0	0	40.94	0	0	31.62	0	0	0	0	0	0	27.45	31.26	74.27	0	0	0	0	0	0	0	0	0	0	0	0	0	0	0	0	0	0	0	69.76	30.92	0	0	0	0	26.16	0
706	0	0	0	0	0	20.54	30.92	0	0	0	0	0	0	0	0	0	0	31.69	0	0	0	0	0	0	16.73	0	0	0	18.44	0	7.07	0	0	0	0	0	0	0	0	11.11	0	0	0	25.3	0	0	0	0	0
707	0	27.83	0	0	0	0	0	40.71	34.28	0	32.71	0	0	0	0	0	12.33	0	0	0	0	0	0	0	0	0	0	0	0	0	0	0	0	32.83	0	14.39	0	0	0	0	0	0	0	0	0	0	15.45	0	13.06
708	0	0	0	10.84	0	0	0	0	0	0	0	0	0	67.11	0	14.17	0	0	0	0	0	0	0	0	0	0	7.01	0	0	0	0	0	0	0	0	0	0	0	0	0	0	0	0	0	0	0	0	0	0
709	0	0	0	0	0	24.02	0	0	0	0	0	0	8.67	0	23.16	0	0	0	73.93	0	0	0	15.01	0	15.68	0	0	0	0	8.43	18.25	0	0	0	0	0	20.97	20.47	0	0	0	0	17.21	0	0	15.67	0	2.77	0
710	55.73	0	0	0	23.7	0	0	0	0	0	0	0	0	0	0	0	0	21.93	0	10.85	0	0	0	0	0	23.47	0	0	22.35	0	0	0	0	29.55	0	0	0	0	20.96	0	13.1	11.7	0	37.01	28.33	0	31.53	0	5.78
711	0	0	25.48	0	0	0	0	0	0	16.74	0	0	0	0	0	0	89.63	0	0	0	0	33.26	0	0	0	0	0	0	0	0	0	31.17	0	0	22.5	14.75	23.16	0	0	0	0	0	0	0	0	0	0	0	0
712	0	40.9	0	21.22	0	23.15	0	0	0	0	0	0	30.25	0	14.28	0	0	0	0	0	45.88	0	0	74	0	0	0	0	0	11.07	0	0	28.34	0	0	0	0	13.75	23.08	19.67	42.93	0	0	0	0	0	0	34.72	0
713	0	0	0	0	0	0	0	0	0	0	0	0	0	0	0	0	0	26.26	0	20.82	0	0	0	0	31.86	0	21.56	42.61	0	0	17.71	0	0	0	0	0	0	0	0	0	0	0	0	0	23.23	23.49	0	0	0
714	0	0	0	0	0	0	0	0	37.15	0	0	0	0	0	30.02	0	0	0	0	0	0	0	25.56	0	0	33.18	0	0	0	0	0	0	0	0	0	48.12	0	0	0	0	0	0	0	0	0	0	0	0	0
715	0	0	0	0	0	13.13	30.12	24.88	0	0	0	16.12	0	43.58	0	32.22	0	0	29.99	0	0	0	0	0	0	0	0	0	0	0	0	0	0	0	33.38	0	0	0	0	39.17	0	30.02	0	0	0	0	44.31	0	0
716	6.69	27.32	0	0	0	0	0	0	0	0	50.82	0	0	0	0	0	0	0	0	0	23.89	45.32	0	0	0	0	0	0	0	0	0	0	33.73	50.4	0	0	0	75.66	0	0	0	0	0	0	0	0	0	0	64.55
717	0	0	0	40	41.4	0	0	0	18.15	27.55	0	0	60.89	0	0	31.89	0	40.43	0	0	0	0	28.87	0	0	0	0	25.6	52.82	0	0	45.9	0	0	0	0	0	0	0	0	28.54	0	0	51.33	32.05	58.99	0	38.03	0
718	0	0	44.86	0	0	0	41.84	0	0	0	0	0	0	16.08	0	0	0	0	0	19.75	0	0	0	0	19.02	13.83	29.46	0	0	36.72	19.76	0	0	0	0	16.02	43.36	0	28.31	0	0	0	73.28	0	0	0	22.9	0	0
719	0	0	0	0	0	0	0	0	0	0	0	0	0	0	0	0	0	0	0	0	0	0	0	0	0	0	0	0	0	0	0	0	0	0	0	0	0	0	0	0	0	0	0	0	0	0	0	0	0
720	0	0	0	0	0	0	0	0	0	0	29.15	0	0	0	0	0	0	64.74	0	0	0	0	0	0	0	56.67	0	0	0	0	0	0	0	0	0	0	0	0	0	0	0	0	0	0	0	0	0	0	0
721	43.01	63.98	53.15	39.84	26.59	70.53	56.38	69.28	54.17	68.28	0	72.8	58.6	50.07	61.03	50.7	71.11	0	77.04	32.6	76.56	95.84	79.87	57.36	74.59	0	74.34	30.15	38.1	60.73	39.54	56.5	47.86	72.56	65.24	71.94	38.66	52.19	0	77.27	61.86	87.23	67.67	66.23	70.84	58.75	50.2	61.37	47.6
722	0	0	0	0	0	0	0	0	0	0	0	0	0	0	0	0	0	0	0	0	0	0	0	0	0	0	0	0	0	0	0	0	0	0	0	0	0	0	56.35	0	0	0	0	0	0	0	0	0	0
723	0	0	0	0	0	0	0	0	0	0	53.88	0	0	0	0	0	0	0	0	0	0	0	0	0	0	0	0	0	0	0	0	0	0	0	0	0	0	0	0	0	0	0	0	0	0	0	0	0	0
724	0	0	0	3.49	25.46	0	0	0	0	0	0	0	0	0	0	0	0	0	0	7.58	0	0	0	0	0	0	0	18.62	0	0	0	0	0	0	0	0	24.74	0	0	0	0	0	0	0	0	36.47	9.02	0	0
725	0	0	0	0	0	0	0	0	0	7.97	0	0	39.79	32	14.59	0	0	0	0	0	0	0	0	20.26	0	0	0	0	24.05	0	0	11.65	4.95	0	0	3.97	0	22.89	0	0	0	0	0	19.98	0	0	0	0	0
726	0	1.95	16.63	0	0	29.53	0	0	11.89	0	0	0	0	0	0	34.61	0	0	10.64	0	0	0	0	0	0	0	12.52	0	0	10.08	39.34	0	0	28.17	0	0	0	0	0	0	19.36	0	9.6	0	0	0	0	0	32.54
727	43.46	0	0	15.37	30.47	0	0	0	0	8.71	0	0	0	0	0	0	0	5.27	0	19.36	15.1	11.4	0	0	0	0	0	0	0	0	0	0	0	0	0	0	0	0	0	0	0	0	0	0	2.64	0	0	0	0
728	0	0	0	0	0	0	0	0	0	0	0	0	0	0	0	0	23.31	0	0	0	0	0	0	0	10.05	0	0	0	0	0	0	11.33	0	0	18.3	0	11.09	0	0	0	0	8.54	0	0	0	0	26.22	0	0
729	0	0	0	0	0	0	0	0	0	0	0	16.89	0	0	25.97	10.17	0	0	14.67	0	0	0	0	0	0	0	0	44.08	0	28.22	0	0	0	0	0	60.49	0	0	0	39.7	0	0	0	0	0	0	0	56.25	0
730	0	0	18.48	0	0	16.73	37.55	46.94	20.61	0	0	0	0	78.97	0	0	0	27.28	0	0	0	0	0	0	0	0	0	0	0	0	0	13.65	0	0	0	0	0	0	0	0	0	0	0	13.43	0	26.41	0	0	0
731	0	0	0	34.24	0	0	0	0	0	24.42	23.53	0	0	0	0	0	0	0	0	0	48.35	0	12.93	50.01	0	27.03	13.87	0	0	0	34.92	0	36.93	0	11.85	0	0	0	0	0	35.17	0	18.28	0	24.88	0	0	0	28.86
732	56.81	36.74	0	0	0	0	0	0	27.77	0	0	0	26.84	0	0	45.29	26.32	0	32.6	41.99	0	22.24	0	0	0	0	0	0	55.89	0	0	0	0	36.46	0	0	45.91	21.78	0	0	0	21.84	0	0	0	0	0	0	0
733	0	0	13.42	0	6.5	24.47	26.34	0	0	0	0	0	0	0	30.51	0	0	0	0	0	0	0	0	0	28.64	0	20.56	29.04	0	19.33	0	16.21	0	0	0	0	0	0	0	0	0	0	0	0	0	0	0	19.79	0
734	0	0	0	28.4	0	0	0	0	0	0	0	0	0	0	0	0	0	0	0	0	0	0	0	0	0	0	0	0	0	0	0	0	0	0	0	0	0	13.82	59.09	0	0	44.74	0	45.87	0	23.37	52.47	0	0
735	0	0	0	0	0	0	0	0	0	7.49	0	42.76	24.22	0	0	0	0	0	0	0	0	0	0	0	0	0	0	0	0	0	0	0	0	0	0	0	0	0	0	0	34.01	0	0	0	0	0	0	0	0
736	0	0	0	0	45.06	0	0	25.81	0	0	0	0	0	0	0	19.86	0	0	8.6	0	0	20.1	51.67	0	0	63.5	0	0	23.88	0	0	0	39.75	0	0	0	0	21.85	0	0	0	0	0	0	48.03	0	0	0	25.03
737	31.72	50.95	0	0	0	0	10.35	0	10.3	0	26.41	0	0	0	31.3	0	0	0	0	0	40.92	0	0	32.42	16.87	0	0	8.11	0	0	24.24	40.84	0	28.49	48.68	31.88	0	0	0	27.85	0	0	26.43	0	0	24.82	0	0	0
738	0	0	0	0	0	0	0	0	0	0	0	0	0	0	0	0	0	0	0	0	0	0	0	0	0	0	0	0	0	0	0	0	0	0	0	0	0	0	0	0	0	0	0	0	0	0	0	0	0
739	0	0	101.26	0	32.29	0	53.39	0	0	46.12	49.4	54.57	0	0	0	57.79	0	50.13	0	0	0	29.48	0	27.88	0	0	0	0	0	0	0	0	0	75.45	0	0	0	73.71	0	0	44.06	0	42.02	0	0	0	55.96	74.75	0
740	27.95	58.81	0	50.66	0	87.4	0	70.19	42.37	0	0	0	59.71	46.06	74.65	0	46.26	0	78.24	129.26	49.39	0	48.11	0	44.11	61.82	79.18	39.26	44.58	40.91	28.92	38.51	54.24	0	66.86	65.29	72.16	0	38.1	50.41	0	60.78	0	63.23	38.67	29.98	0	0	50.03
741	0	0	0	0	0	0	0	0	0	0	0	0	0	0	0	0	0	0	0	0	0	0	0	0	0	0	0	0	0	0	0	0	0	0	0	0	0	0	0	0	0	0	0	0	0	0	0	0	0
742	0	0	0	0	0	0	0	0	0	0	0	0	0	0	0	0	0	0	0	0	0	0	0	27.31	0	0	0	0	0	0	0	0	0	0	0	0	0	0	16.49	0	0	0	0	0	0	0	0	0	0
743	10.24	0	0	0	0	0	0	0	0	0	0	0	0	23.49	0	0	0	0	0	0	26.87	0	0	0	0	0	0	0	0	28.93	15.5	14.88	0	0	0	0	0	0	0	0	26.79	0	0	0	0	0	0	0	0
744	0	0	0	0	0	18.81	0	17.1	14.79	0	25.65	0	0	0	11.31	0	16.8	0	0	0	0	28.45	0	0	7.51	13.92	9.8	41.83	0	0	0	0	17.43	0	6.93	0	21.94	0	0	0	0	0	0	8.55	7.17	26.03	0	0	0
745	0	0	0	0	22.59	0	0	0	0	0	0	0	0	0	0	0	0	0	0	27.64	0	0	40.51	0	0	0	0	0	14.92	0	0	0	0	0	0	0	0	0	10.17	17.64	0	8.74	0	0	0	0	11.95	0	0
746	18.83	0	7.03	0	0	0	0	0	0	6.35	0	0	0	0	0	0	0	0	0	0	0	0	0	28.56	0	0	0	0	0	0	0	0	0	25.2	0	0	0	0	0	0	0	0	13.97	0	15.13	0	0	36.78	6.14
747	0	0	0	31.84	0	0	0	0	0	0	18.58	0	0	0	0	0	0	47.97	19.74	0	23.77	0	0	0	7.55	18.98	4.56	0	0	0	29.11	0	0	0	0	0	0	0	0	0	8.24	0	0	14.78	0	0	0	0	0
748	0	31.42	0	0	11.35	0	0	0	0	0	0	10.81	6.48	4.16	0	15.55	0	0	0	0	0	39.18	0	0	0	0	0	0	0	10.52	0	17.7	0	0	0	0	0	0	0	0	0	0	0	0	0	0	21.26	0	11.57
749	0	0	18.09	0	0	18.69	9.56	0	19.06	9.67	0	0	0	0	7.64	0	0	0	0	0	0	0	0	0	0	0	13.98	9.61	12.66	0	0	0	26.61	0	10.21	41.54	0	24.53	18.84	18.72	0	0	5.31	0	0	45.5	0	0	0
750	0	0	0	0	0	0	0	5.82	0	0	8.81	0	0	11.09	0	0	0	0	0	23.53	0	0	0	0	11.11	9.67	0	0	0	0	0	0	0	0	0	0	0	0	0	0	34.91	0	0	0	0	0	36.52	25.79	0
751	0	0	0	0	0	0	0	0	0	0	0	4.17	0	0	0	20.32	0	0	0	0	0	0	0	0	0	0	0	0	0	0	0	0	0	0	0	0	0	0	0	0	0	0	0	4.03	0	0	0	0	9.93
752	0	0	0	0	0	0	0	0	0	0	0	0	0	0	9.52	0	0	0	16.06	0	0	0	0	0	0	0	0	0	0	0	0	0	0	0	0	12.04	10.92	0	8.17	0	0	11.78	7.94	0	0	0	0	0	0
753	0	0	0	0	10.62	10.5	12	11.4	4.15	11.04	0	0	0	0	0	0	14.25	0	0	0	0	0	0	0	0	6.06	0	0	0	0	15.31	2.15	0	0	9.25	0	0	0	0	0	0	0	0	0	0	11.88	0	0	0
754	0	22.4	7.76	28.59	0	0	0	0	0	0	0	0	0	0	0	0	0	0	0	0	0	9.08	0	15.5	0	0	0	0	0	0	0	0	0	0	0	0	0	0	0	15.03	0	0	0	5.78	0	0	0	0	0
755	19.06	0	0	0	0	0	0	0	0	0	0	0	0	0	0	0	0	0	20.04	33.16	25.82	0	0	0	0	0	0	0	0	0	0	0	0	0	0	0	0	0	0	0	0	0	0	0	0	0	0	19.71	0
756	0	0	0	0	0	33.43	0	0	0	0	0	0	0	0	0	0	0	0	0	0	0	0	8.5	0	0	0	0	0	42.04	0	0	0	0	0	0	0	0	0	0	0	34.36	0	0	0	0	0	0	0	0
757	0	0	0	42.4	0	0	0	0	59.74	0	0	0	0	0	0	0	0	0	0	0	0	0	0	0	0	0	0	0	0	0	0	0	0	0	0	0	0	0	0	0	0	0	0	0	0	0	0	0	0
758	0	0	0	0	94.32	0	0	0	0	127.33	0	0	133.25	147.57	0	0	0	64.28	0	0	0	0	0	0	0	0	0	0	0	0	0	0	0	0	0	0	0	0	0	134.22	0	0	0	164.61	147.7	0	0	0	0
759	137.39	138.58	127.45	0	0	100.69	151.02	145.01	0	0	150.49	117.01	0	0	139.9	110.86	80.9	0	103.34	98.82	96.19	111.98	96.55	134.85	137.51	142.19	143.64	144.76	126.92	175.71	96.66	120.16	118.1	115.49	92.73	129.17	138.35	111.74	114.46	0	95.72	165.95	141	0	0	124.13	111.05	94.8	132.08
760	0	0	0	81.25	0	0	0	0	53.97	0	0	0	0	0	0	0	0	0	0	0	0	0	0	0	0	0	0	0	0	0	0	0	0	0	0	0	0	0	0	0	0	0	0	0	0	0	0	0	0
761	0	0	0	0	0	0	0	0	0	0	0	0	0	0	0	0	0	0	0	0	0	0	0	0	0	0	0	0	0	0	0	0	0	0	0	0	0	0	0	0	0	0	0	0	0	0	0	0	0
762	0	0	0	0	0	0	0	0	0	0	0	0	0	0	0	0	0	0	0	0	0	0	0	0	0	0	0	0	0	0	0	0	0	0	0	0	0	0	0	0	0	0	0	0	0	0	0	0	0
763	0	0	0	0	7.83	0	0	0	0	0	0	0	0	0	0	0	0	0	0	0	0	0	0	0	0	0	0	0	0	0	0	0	0	0	0	0	0	13.92	0	0	0	0	0	0	0	0	0	0	0
764	0	0	0	0	0	0	0	0	0	0	0	0	0	0	0	0	0	0	0	0	0	0	0	0	0	0	0	0	0	0	0	0	0	0	0	0	0	0	0	0	0	0	0	0	0	0	0	0	0
765	0	0	18.58	0	0	17.63	0	0	0	16.17	0	0	0	0	0	0	0	0	0	0	0	0	0	0	0	0	0	0	0	0	0	0	0	0	0	0	0	0	0	0	11.46	0	0	0	0	0	0	9.37	0
766	14.55	0	0	0	16.38	0	0	0	0.84	0	0	4.85	6.24	0	13.5	31.16	0	17.24	0	0	24.68	11.61	0	0	10.74	12.3	4.66	5.31	0	0	25.23	0	4.2	0	0	9.76	0	8.5	27.73	3.25	0	0	0	0	9.37	0	7.6	0	0
767	0	0	0	0	0	0	0	0	0	0	11.66	0	0	0	0	0	3.93	0	0	8.14	0	0	0	0	0	0	0	0	0	0	0	14.24	0	0	0	0	0	0	0	0	0	12.09	0	0	0	16.96	0	0	0
768	0	0	0	0	0	0	0	18.4	0	0	0	0	0	0	0	0	0	0	2.53	0	0	0	0	0	0	0	0	0	0	0	0	0	0	0	29.78	0	8.78	0	0	0	0	0	18.28	0	0	0	4.5	7.68	0
769	0	20.26	15.39	17.3	0	0	0	0	4.63	0	0	0	0	15.15	0	0	0	0	0	0	0	0	14.23	0	5.96	4.29	0	0	0	0	0	0	19.43	11.06	0	11.26	0	0	0	63.6	0	9.01	0	0	0	0	0	0	0
770	0	0	0	0	38.78	18.51	9.42	0	0	0	24.05	15.11	0	0	0	0	0	24.11	0	6.43	0	0	0	0	0	0	9.49	11.51	52.43	12.92	25.63	0	0	0	0	0	0	22.95	0	0	9.8	0	0	12.44	13.22	28.89	0	0	39.67
771	0	0	0	0	0	0	0	37.28	0	47.85	0	0	0	16.93	57.27	0	0	0	16.38	0	0	0	16.46	27.68	5.12	0	0	0	0	0	0	0	0	0	0	0	0	0	0	0	0	0	0	0	0	0	22.86	11.2	0
772	20.71	16.8	31.53	0	0	0	16.03	0	0	0	0	0	42.47	0	0	0	46.34	0	0	23.38	0	39.72	0	0	0	0	0	6.16	0	0	0	22.57	0	0	17.16	0	18.16	0	0	0	14.07	0	0	0	0	0	0	0	0
773	0	0	0	0	0	0	0	0	28.68	0	0	0	0	0	0	23.2	0	10.8	0	0	0	0	0	0	0	0	0	0	0	0	15.03	0	0	27.83	0	30.64	0	0	0	0	0	0	0	19.2	8.03	0	0	0	0
774	0	0	0	65.47	0	0	0	0	0	0	29.3	0	0	0	0	0	0	0	49.79	0	47.81	0	11.15	0	0	0	0	4.83	18.8	0	0	0	0	0	0	0	0	0	33.14	0	0	0	37.41	0	0	0	0	0	0
775	13.09	26.07	0	0	0	0	0	0	0	0	0	0	0	0	0	0	0	0	0	0	0	0	0	0	0	35.17	0	0	0	29.43	0	0	0	0	0	0	0	0	0	10.27	0	0	0	0	0	0	0	0	0
776	0	0	0	0	63.99	49.3	0	0	0	14	0	0	0	0	0	0	0	0	0	23.98	0	0	0	64.21	0	0	0	0	26.05	0	0	0	28.58	35.96	0	0	0	41.26	20.14	0	0	55.73	0	0	0	0	32.99	22.98	0
777	0	0	37.44	0	0	0	31.29	0	0	0	0	0	34.24	0	0	0	0	17.26	0	0	0	11.59	43.85	0	0	0	0	0	0	0	0	63.11	0	0	60.65	32.51	0	0	0	15.64	0	0	38.56	0	34.74	54.98	0	0	63.6
778	0	43.67	0	0	0	0	0	0	28.9	17.75	27.3	0	0	44.08	21.77	32.85	37.83	0	19.1	22.03	39.19	0	0	0	61.57	31.89	62.01	0	0	18.14	39.62	0	34.59	0	0	0	68.44	0	0	0	51.4	0	0	32.44	0	0	0	0	0
779	0	0	0	0	0	0	0	0	0	0	0	0	0	0	0	0	0	0	0	0	0	0	0	0	0	0	0	0	0	0	0	0	0	0	0	0	0	0	0	0	0	0	0	0	0	0	0	0	0
780	0	0	0	0	0	0	0	0	0	0	0	0	0	0	0	0	0	0	0	0	0	0	0	0	0	0	0	0	0	0	0	0	0	0	0	0	0	0	0	0	0	0	0	0	0	0	0	0	0
781	48.51	35.32	43.36	71.89	72.31	37.18	44.51	80.82	42.57	45.6	40.99	83.44	30.95	37.78	60.61	66.53	17.24	43.47	39.24	61.55	0	0	53.04	36.83	55.69	50.88	55.78	19.92	85.79	13.68	44.93	46.62	35.55	51.64	63.88	45.81	71.84	75.32	66.09	46.27	69.98	51.54	44.23	49.56	51.54	30.96	51.34	45.84	37.97
782	0	0	0	0	0	0	0	0	0	0	0	0	0	0	0	0	0	0	0	0	31.59	0	0	0	0	0	0	0	0	0	0	0	0	0	0	0	0	0	0	0	0	0	0	0	0	0	0	0	0
783	0	0	0	0	0	0	0	0	0	0	0	0	0	0	0	0	10.3	0	0	0	0	32.24	0	0	0	0	0	7.49	0	14.24	0	0	0	0	0	0	0	0	0	0	0	0	0	0	0	0	0	0	0
784	0	0	0	0	0	0	0	0	0	0	0	0	10.36	26.6	0	0	0	7.8	0	0	0	0	0	0	0	0	0	0	0	0	0	0	0	10.64	0	0	0	0	0	0	0	0	0	0	0	0	0	0	0
785	0	0	0	0	0	0	0	0	0	0	0	13.75	0	0	12.6	0	0	0	0	0	20.52	0	37.18	0	0	0	0	0	0	0	0	0	0	0	0	14.64	0	0	0	0	0	0	0	0	0	0	11.66	0	0
786	13.13	28.26	6.05	0	0	10.44	13.62	4.09	10.83	0	0	0	0	0	0	0	0	0	12.51	0	0	17.59	0	21.42	0	0	0	8.11	0	0	0	0	0	0	9.7	0	0	0	0	4.71	0	0	13.68	0	13.52	37.2	0	0	14.72
787	0	0	0	0	9.11	0	0	0	0	7.47	0	0	26.75	0	24.11	0	10.27	14.03	0	14.02	0	0	0	0	12.16	0	3.68	0	15.82	9.95	0	35.31	0	0	0	0	9.74	0	16.34	0	0	6.49	0	0	0	0	0	11.99	0
788	0	0	0	0	0	0	0	0	0	0	0	0	0	0	0	0	0	0	0	0	0	0	0	0	0	0	0	0	0	0	0	0	0	0	0	0	0	0	0	0	0	0	0	0	0	0	0	0	0
789	0	0	0	0	0	0	0	0	16	9.92	0	0	0	0	0	24.67	0	0	0	0	0	0	0	0	0	23.44	0	19.45	0	0	35.87	0	0	0	27.01	0	0	0	0	0	0	0	0	0	0	0	0	0	0
790	24.17	25.44	18.7	36.05	0	0	18.76	30.83	0	0	0	0	17.66	0	0	0	25.73	0	0	12.46	41.05	23.5	9.01	25.22	7.12	0	21.96	0	0	0	0	0	31.66	38.32	0	44.05	0	12.2	20.95	16.74	43.43	0	21.93	8.34	0	0	66.16	12.45	16.35
791	0	0	0	0	71.74	45.95	0	0	0	0	0	26.44	0	4.87	14.11	0	0	0	39.23	0	0	0	0	0	0	0	0	0	22.93	10.3	0	16.7	0	0	0	0	38.91	0	0	0	0	16.46	0	0	11.16	18.12	0	0	0
792	0	0	0	0	0	0	0	0	0	0	29.08	0	0	0	0	0	0	0	0	0	0	0	0	0	0	0	0	0	0	0	0	0	0	0	19	0	0	13.23	0	0	0	0	0	0	0	0	0	0	0
793	26.72	22.71	0	0	0	0	0	0	0	15.69	0	0	0	0	0	0	0	0	0	0	39	0	0	7.46	13.99	0	0	0	0	0	0	0	0	0	0	0	0	0	0	0	0	0	0	0	0	0	0	32.58	11.28
794	0	0	26.57	47.25	0	0	0	0	19.08	0	0	0	0	0	0	0	0	59.67	0	29.69	0	0	30.9	0	0	0	0	0	0	0	19.78	0	0	22.74	0	0	0	0	0	49.9	0	0	0	48	21.27	0	0	0	0
795	0	0	0	0	0	0	0	68.07	0	0	0	0	0	0	0	0	0	0	33.65	0	0	0	0	0	0	0	0	0	31.08	42.83	0	0	0	0	0	0	12.03	0	0	0	0	0	0	0	0	58.56	0	0	0
796	0	0	0	0	0	34.36	0	0	0	35.84	54.45	71.63	0	74.74	52.97	58.89	55.28	0	0	0	0	24.22	0	0	0	44.79	0	44.53	0	0	0	33.64	39.35	0	38.07	0	0	0	39.93	0	61.82	55.79	0	0	43.5	0	0	0	34.53
797	0	53.31	15.04	0	20.56	0	0	0	0	0	0	0	75.12	0	0	0	0	0	0	34.04	15.03	0	24.84	0	46.01	0	63.56	0	0	0	19.34	0	0	11.01	0	0	25.34	52.63	0	0	0	0	62.94	0	0	0	36.22	39.55	0
798	41.22	0	0	0	0	0	68.04	0	11.73	0	0	0	0	0	0	0	0	0	18.3	0	0	0	0	52.24	0	0	0	0	25.37	0	0	0	0	0	0	0	0	0	0	0	0	0	0	0	0	0	0	0	0
799	0	0	0	0	0	0	0	0	0	22.71	0	0	0	0	0	0	0	0	0	0	0	0	0	0	0	0	0	0	0	18.01	0	0	0	0	0	14.25	0	0	17.4	14.17	0	0	0	18.58	0	23.22	0	0	0
800	0	0	0	0	0	0	0	0	0	0	0	0	9.97	34.54	0	0	0	0	0	0	0	9.46	0	0	0	0	0	0	0	0	0	0	0	13.27	0	0	0	0	0	0	0	0	0	0	0	0	0	0	0
801	0	0	0	0	0	0	0	0	0	0	0	0	0	0	0	0	0	0	0	0	0	0	0	0	0	0	0	0	0	0	0	0	0	0	0	0	0	0	0	0	0	0	0	0	0	0	0	11.44	0
802	0	0	0	0	0	0	0	0	0	21.24	25.44	0	0	0	26.94	0	0	0	0	0	0	0	23.04	0	34.77	0	0	23.96	0	0	36.12	0	0	0	0	0	21.72	0	0	0	0	38.45	0	0	0	0	0	0	0
803	13.9	28.35	33.26	0	68.18	0	0	51.67	63.47	0	0	54.7	77.4	0	0	73.74	37.57	33.31	0	41.13	43.75	60.47	0	0	0	62.5	51.12	0	46.98	0	0	80.96	60.36	0	59.94	48.12	0	0	24.33	28.34	73.81	0	68.45	75.44	90.18	0	53.62	0	52.88
804	0	0	0	67.54	0	60.44	53.35	0	0	0	0	0	0	44.19	0	0	0	0	53.12	0	0	0	0	56.74	0	0	0	0	0	45.68	0	0	0	44.14	0	0	0	57.09	0	0	0	0	0	0	0	52.69	0	42.43	0
805	19.21	41.91	0	0	0	0	0	0	0	33.57	24.45	0	0	0	0	0	0	0	0	0	0	0	60.87	0	38.91	0	0	23.52	0	0	23.63	0	0	0	0	0	27.97	0	0	0	0	40.25	0	0	0	0	0	0	0
806	0	0	0	0	0	0	0	0	0	0	0	19.41	0	0	0	0	23.35	0	0	0	0	0	0	0	0	0	27.98	0	0	0	0	0	0	0	0	0	0	0	9.74	0	0	0	0	0	0	0	0	0	0
807	0	0	25.72	0	0	0	0	0	0	0	0	0	0	9.66	46.02	0	0	25.92	0	10.03	2.02	0	0	0	0	0	0	0	0	0	16.65	0	0	0	0	0	0	0	0	17.46	0	0	0	0	0	25.19	0	39.91	0
808	0	0	0	0	0	0	0	0	0	0	0	0	0	0	0	0	0	0	6.86	0	0	0	0	0	0	0	0	0	0	0	0	0	0	0	0	0	0	0	0	0	0	0	0	0	0	0	0	0	0
809	0	0	0	0	0	0	0	0	0	0	34.04	0	0	0	0	0	0	0	0	0	0	23.21	0	0	0	0	0	0	0	0	0	0	0	0	0	0	0	0	0	0	0	0	0	0	0	0	0	0	0
810	0	0	0	0	29.75	0	0	0	0	15.82	0	0	0	44.47	0	0	0	0	0	39.27	33.44	0	0	0	0	0	0	0	0	0	0	0	0	0	0	0	0	0	0	0	54.65	0	0	0	0	0	0	0	0
811	0	83.56	77.45	0	0	21.68	75.07	52.53	17.33	0	0	45.04	19.38	0	23.73	0	0	70.77	50.56	0	0	0	22.68	31.31	52.86	65.21	0	13.61	83.28	76.68	41.64	57.2	51.57	0	0	36.3	31.11	0	68.12	43.81	0	0	0	83.44	14.4	49.68	6.61	0	77.04
812	42.44	0	0	0	0	0	0	0	0	0	12.47	0	0	0	0	95.39	0	0	0	0	0	11.8	0	0	0	0	78.05	0	0	0	0	0	0	0	64.71	0	0	59.8	0	0	0	56.96	54.08	0	0	0	0	47.27	0
813	0	0	0	51.97	0	0	0	0	13.68	24.59	0	0	23.77	0	0	0	35.07	0	0	0	38.1	0	18.58	0	0	0	0	0	0	0	0	0	0	50.55	0	0	0	0	0	0	0	0	0	0	22.31	0	14.43	0	0
814	0	0	0	0	14.44	9.94	0	0	0	0	0	11.27	0	0	12.02	0	0	0	0	0	0	18.87	0	0	26.58	0	0	17.47	0	0	0	0	0	0	0	0	0	0	0	0	0	0	0	0	0	0	0	0	0
815	0	0	0	0	0	0	27.69	0	0	0	9.73	0	0	0	0	0	0	0	0	55.23	0	0	0	0	0	0	0	0	0	0	0	0	0	0	0	0	0	0	0	0	0	0	0	0	0	0	0	38.62	0
816	0	0	0	0	0	0	0	0	0	0	0	0	0	0	0	0	25.65	0	0	0	0	0	0	0	0	0	0	0	0	0	0	0	0	0	0	0	0	0	0	0	0	0	0	0	0	0	21.83	0	0
817	10.42	0	0	0	0	0	0	0	0	0	0	27.59	0	15.53	16.9	0	0	11.68	26.4	0	0	21.69	0	30.08	13.94	0	0	0	0	0	3.7	0	25.82	0	0	0	11.94	0	0	0	0	0	14.93	0	0	0	0	0	0
818	0	0	0	0	0	6.21	0	5.44	30.46	0	0	0	12.03	0	0	11.92	0	0	0	0	0	0	12.03	0	0	7.1	0	0	0	0	0	21.97	0	9.49	23.97	0	0	0	0	24.38	11.74	14.62	0	0	9.77	17.34	0	0	10.1
819	0	0	11.65	28.73	23.76	0	0	0	0	0	8.74	0	0	0	0	0	0	0	0	0	0	0	0	0	0	0	0	9.89	25.05	19.37	0	0	0	0	0	0	0	0	0	0	0	0	0	0	0	0	0	0	0
820	0	0	0	0	0	0	0	0	0	0	0	0	0	0	0	13.49	0	0	0	0	0	0	0	0	0	0	0	0	0	0	2.08	0	0	0	0	17.98	0	0	18.12	0	0	0	0	0	0	0	0	0	0
821	0	0	0	0	0	0	0	0	0	0	0	0	0	0	0	0	0	0	0	15.83	17.03	15.78	0	23.85	0	0	0	0	0	0	0	0	0	4.76	8.71	0	0	0	0	0	0	0	0	0	0	0	0	0	0
822	0	0	0	0	0	0	10.82	7.73	0	18	0	0	0	0	0	0	0	0	0	0	0	0	18.38	0	7.17	0	0	10.9	0	13.81	10.44	0	14.02	0	0	0	0	19.29	0	0	0	0	19.78	0	0	0	0	0	0
823	12.25	8.98	10.83	0	0	15.57	0	0	0	0	0	18.44	15.18	15.04	30.69	0	33.76	9.67	0	0	0	0	0	0	0	13.38	13.52	0	0	0	0	13.41	0	0	0	0	0	0	0	0	13.89	3.82	0	26.23	10.13	0	0	0	7.69
824	0	0	0	0	0	0	0	0	0	0	0	0	0	0	0	0	0	0	0	0	0	14.8	0	0	0	0	0	0	0	0	0	0	0	10.45	0	0	0	0	0	0	0	0	0	0	0	0	0	0	0
825	0	0	0	0	0	0	0	0	0	0	0	0	0	0	0	0	0	0	0	0	0	0	0	0	0	0	0	0	0	0	0	0	0	0	0	0	21.62	0	0	0	0	0	0	0	0	0	0	0	0
826	0	0	0	0	0	0	0	0	0	0	0	0	0	0	0	0	0	0	0	0	0	0	0	0	0	0	0	0	0	0	0	0	0	0	0	0	0	0	0	0	0	0	0	0	0	0	0	0	0
827	82.24	48.63	92.75	83.26	77.39	60.91	57.3	86.62	46.12	39.95	69.36	68.74	65.34	37.17	58.31	34.71	47.31	76.6	43.27	49.86	89.94	44.94	62.46	49.2	85.15	104.99	87.97	58.55	80.05	59.27	56.67	62.19	84.35	82.32	71.75	47.22	50.05	38.88	35.33	54.98	68.29	93.05	48.17	93.57	90.33	51.74	50.38	74.4	54.18
828	0	0	0	0	0	0	0	0	0	0	0	0	0	0	0	0	0	0	0	0	0	0	0	0	0	0	0	0	0	0	0	0	0	0	0	0	0	0	0	0	0	0	0	0	0	0	0	0	0
829	0	0	0	0	0	0	0	0	0	0	0	0	0	0	0	0	0	0	0	0	0	0	0	0	0	0	0	0	0	0	0	0	0	0	0	0	0	0	0	0	0	0	0	0	0	0	0	0	0
830	0	0	0	0	0	0	0	0	21.08	18.61	0	0	0	22.79	0	0	0	0	9.51	0	0	0	0	0	0	0	0	0	0	0	0	0	0	0	0	0	0	0	9.13	0	0	0	12.95	0	0	0	3.19	0	15.08
831	0	8.33	0	0	0	0	17.4	0	0	0	0	0	0	0	0	12.4	17.15	0	0	17.41	0	0	0	0	0	0	0	0	0	0	0	0	0	0	0	0	0	13.62	0	16.05	0	0	0	0	0	0	0	0	0
832	0	0	0	0	19.02	0	0	0	0	0	0	11.92	0	0	10.22	0	0	0	0	0	0	0	0	0	0	0	0	0	0	0	0	0	0	0	0	0	0	0	0	0	0	0	0	0	0	10.7	3.23	0	0
833	18.94	0	0	0	0	0	0	0	0	0	3.74	0	0	0	0	0	0	0	15.14	0	0	12.3	0	4.43	0	0	0	0	14.22	18.73	0	0	0	0	0	0	0	0	0	0	0	5.43	0	0	0	0	0	11.39	0
834	0	0	0	0	0	0	0	0	0	0	0	0	0	0	0	0	0	0	0	0	0	0	26.71	0	0	0	0	7.91	0	0	0	0	0	0	0	0	0	0	0	0	0	0	0	0	0	0	0	0	0
835	0	10.07	45.92	0	0	21.49	0	31.02	14.3	21.22	0	0	23.87	0	0	18.09	0	0	0	0	32.14	0	0	10.65	0	0	27.84	0	0	0	0	9.83	0	0	0	0	40.84	0	17.03	0	0	0	0	0	29.89	34.02	0	0	0
836	0	0	0	27.89	36.59	0	0	0	0	0	23.92	29.06	0	24.31	0	0	59.87	49.32	0	0	0	15.87	0	0	0	0	0	0	9.61	0	64.16	0	32.89	24.19	39.42	0	0	10.14	0	16.64	49.34	0	50.53	59.45	0	0	6.85	0	46.27
837	20.67	0	0	0	0	0	0	0	0	0	0	0	0	0	0	0	0	0	8.91	38.48	0	0	0	0	0	32.87	0	8.37	0	0	0	0	0	0	0	24.22	0	0	0	0	0	15.73	0	0	0	0	0	0	0
838	0	8.24	0	0	0	0	0	0	0	16.55	0	0	0	0	36.29	9.17	0	0	0	0	0	0	0	0	56.07	0	34.02	0	0	30.52	0	0	0	0	0	0	0	0	0	0	0	0	0	0	21.66	0	0	0	0
839	0	0	0	0	0	0	0	0	0	0	0	0	0	0	0	0	0	0	0	0	10.77	0	0	0	0	0	0	0	16.37	0	0	0	0	0	0	0	0	0	0	0	0	0	0	0	0	0	23.61	0	0
840	0	0	0	0	0	11.51	0	31.23	0	0	0	27.46	0	0	0	0	0	0	0	0	0	0	0	22.94	0	21.33	0	0	0	0	0	33.61	26.5	0	0	0	0	25.48	0	0	0	0	0	0	0	0	0	65.32	0
841	54.5	29.29	25.43	0	0	0	0	0	0	0	45.09	0	34.76	0	49.49	43.51	54.88	0	26.34	0	15.01	28.12	25.91	0	0	0	0	22.19	0	0	0	0	0	25.91	31.91	0	19.72	0	18.57	0	0	54.79	0	0	0	0	0	0	25.08
842	0	0	0	0	38.39	0	46.23	0	42.7	23.8	0	0	0	47.42	0	0	0	25.8	0	0	0	0	0	0	80.93	0	28.23	0	3.21	0	24.64	0	0	0	0	47.3	0	0	0	40.62	29.7	0	52.77	56.21	60.85	61.39	0	0	0
843	0	0	0	6.3	0	0	0	0	0	0	0	32.28	0	0	0	0	0	0	0	38.49	0	0	0	0	0	0	0	0	0	9.83	0	30.67	0	0	0	0	0	0	0	0	0	0	0	0	0	0	39.18	0	0
844	0	17.58	0	0	0	0	0	0	0	0	0	0	0	0	0	0	0	0	9.97	0	0	0	0	0	0	0	16.57	0	5.57	0	0	0	10.11	0	0	0	0	7.8	26.68	0	0	0	0	0	0	0	0	0	16.07
845	0	0	0	0	0	53.63	0	0	0	0	0	0	0	0	0	0	0	23.16	0	0	0	0	11.35	0	0	0	0	7.67	0	0	0	0	0	12.89	0	0	0	0	0	0	0	12.94	0	0	0	0	0	0	0
846	0	0	39.85	8.86	0	0	0	0	0	0	0	0	0	0	0	21.67	17.63	0	0	0	0	0	0	0	0	0	0	0	0	0	0	0	0	0	0	0	0	0	0	0	0	0	0	0	0	0	0	0	0
847	0	0	0	0	0	0	18.31	0	38.19	0	32.4	0	26.66	16.42	0	0	0	0	0	0	50.16	14.53	0	30.84	0	28.05	23.9	0	0	0	0	0	0	0	37.87	0	0	19.13	0	0	0	0	0	14.8	0	0	0	20.93	0
848	29.67	40.07	0	16.23	33.63	0	0	52.34	0	17.72	0	18.9	0	0	21.71	0	0	0	24.2	20.78	0	0	15.42	0	0	0	0	16	23.21	42.45	36.99	23.6	28.51	11.35	0	15.59	61.53	0	28.83	14.81	19.88	0	12.46	0	0	31.05	31.53	0	31.94
849	0	0	0	0	0	0	0	0	0	0	0	0	0	0	0	17.9	0	12.7	0	0	0	0	0	0	0	0	0	0	0	0	0	0	0	0	0	0	0	0	0	0	0	0	0	0	15.68	0	0	0	0
850	0	0	0	0	0	0	0	0	0	0	0	0	0	0	0	0	0	0	0	0	0	0	0	0	0	0	0	0	0	0	0	0	0	0	0	0	0	0	0	0	0	0	0	0	0	0	0	0	0
851	0	0	0	0	0	0	0	0	0	0	0	0	0	0	0	0	0	0	0	0	0	0	0	0	0	0	0	0	0	0	60.11	0	0	0	0	0	0	0	0	0	0	0	0	0	0	0	0	0	0
852	42.87	47.11	47.39	55.32	57.28	65.81	72.11	66.86	69.27	52.38	51.08	74.41	46.65	74.2	74.98	51.53	57.84	57.05	69	54.23	49.62	53.9	52.91	43.09	57.47	47.15	63.97	59.55	56.83	68.09	0	58.97	70.41	51.34	68.54	71.29	68.2	45.63	36.35	69.01	63.07	49.76	68.9	46.15	55.54	54.62	64.94	67.56	64.39
853	0	0	0	0	0	0	0	0	0	0	0	0	0	0	0	0	0	0	0	0	0	0	0	0	0	0	0	0	0	0	0	0	0	0	0	0	0	0	0	0	0	0	0	0	0	0	0	0	0
854	0	0	0	0	0	0	0	0	0	0	0	0	0	0	0	0	0	0	0	0	0	0	0	0	0	0	0	0	0	0	0	0	0	0	0	0	0	0	0	0	0	0	0	0	0	0	0	0	0
855	0	0	0	0	0	0	0	0	0	0	0	0	0	0	0	0	0	0	0	0	0	0	0	0	0	6.69	0	0	0	0	0	0	0	0	0	0	0	0	0	0	0	0	0	0	0	0	0	0	0
856	8.93	0	0	0	0	0	0	0	0	0	0	0	5.37	0	0	0	11.66	0	0	0	0	0	0	0	0	0	0	0	0	0	0	0	0	0	0	0	0	0	0	0	0	0	0	0	0	0	0	0	0
857	0	6.01	8.22	0	0	0	0	0	0	0	0	0	0	0	0	0	0	5.56	0	0	0	0	0	16.83	0	0	4.83	0	0	0	0	3.81	0	0	0	0	0	8.71	13.81	0	0	19.02	0	10.28	0	0	0	0	0
858	0	0	0	0	0	0	0	0	0	0	0	0	0	0	0	0	0	0	0	0	0	0	0	0	0	0	0	0	0	0	0	0	0	0	0	0	0	0	0	0	0	0	0	0	0	0	9.29	0	0
859	9.53	0	0	12.37	0	0	0	0	0	0	0	24.58	0	0	0	0	0	0	0	0	0	0	0	0	0	0	0	0	0	0	0	0	0	0	0	0	0	0	0	0	0	0	0	0	0	0	0	0	0
860	0	0	0	0	32.73	31.33	16.23	0	0	29.4	0	0	9.33	36.67	34.75	0	0	0	40.86	56.63	0	20.01	30.21	44.18	0	0	0	40.07	3.4	0	0	0	0	0	18.02	0	0	14.25	0	0	0	0	0	0	0	43.19	0	0	0
861	0	0	0	0	0	0	0	22.16	29.65	0	30.14	0	0	0	0	0	36.79	35.99	0	0	0	0	0	0	36.17	0	23.32	0	0	0	50.78	20.47	48.41	0	0	23.03	54.12	0	42.04	10.94	0	0	20.92	23.05	30.5	0	0	0	45.22
862	0	16.09	0	31.24	0	0	0	0	0	0	0	0	0	0	0	38.42	0	0	0	0	58.43	0	0	0	0	36.52	0	0	0	30.51	0	0	0	23.2	0	0	0	0	0	0	22.83	8.57	0	0	0	0	37.23	0	0
863	27.21	0	0	0	0	0	0	0	0	16.65	0	36.01	0	0	0	0	0	0	0	0	0	0	13.7	0	0	0	0	0	4.16	0	0	0	0	0	0	0	0	17.58	0	0	0	0	0	0	0	29.59	0	0	0
864	0	0	6.37	0	0	0	0	0	0	0	0	0	15.94	0	0	0	0	0	0	0	0	0	0	0	0	0	0	0	0	0	0	0	0	0	0	10.99	0	0	0	0	0	0	6.92	0	0	0	0	46.42	0
865	0	0	0	15.32	43.95	0	21.57	0	16.75	0	0	0	0	0	22.11	5.83	0	0	0	0	0	21.78	0	0	0	0	6.96	0	0	0	0	0	0	0	0	0	0	0	23.56	31.48	0	0	0	12.06	0	0	0	0	0
866	0	13.56	20.44	0	0	20.37	0	9.52	0	0	0	0	0	0	0	0	0	0	0	0	0	0	21.69	17.24	16.29	0	0	9.53	0	0	0	0	0	11.56	0	0	35.69	0	0	0	0	43.81	9.39	0	0	0	0	0	51.19
867	0	0	0	0	0	0	0	0	0	24.06	22.58	0	0	10.5	0	0	14.19	0	25.88	0	34.43	0	0	0	0	0	0	0	0	0	0	4.69	0	0	16.5	0	0	21.05	0	0	0	0	0	0	0	29.26	0	0	0
868	0	0	0	0	0	0	16.84	0	0	0	0	19.34	28.08	0	0	19.57	0	40.42	0	26.77	0	0	0	0	0	21.46	0	0	33.39	26.32	0	0	32.61	0	0	22.85	0	0	22.55	0	54.8	0	0	14.39	17.53	0	78.64	16.03	0
869	19.73	12.19	0	47.78	35.66	27.49	0	8.14	15.4	0	0	0	0	23.76	0	0	0	0	0	0	0	0	0	16.65	14.25	0	27.39	31.96	0	0	33.5	0	0	0	0	0	17.39	0	0	30.63	0	0	10.61	0	0	0	0	0	0
870	0	0	0	0	0	0	0	0	0	0	0	0	0	0	28.96	0	0	0	0	0	0	15.91	0	0	0	0	0	0	0	0	0	9.31	0	23.06	0	0	0	0	0	0	0	0	0	0	0	0	0	0	0
871	0	0	18.25	0	0	0	0	12.68	0	35.08	7.52	0	0	0	0	0	0	0	0	0	0	0	0	0	0	0	0	0	0	14.44	0	0	12.63	0	9.14	18.57	0	18.78	0	0	0	0	0	0	0	11.04	0	14.25	0
872	8.63	0	0	0	21.01	0	0	0	0	0	0	15.5	0	0	0	12.82	0	22.65	0	0	0	0	0	0	0	21.34	0	0	0	0	0	0	0	0	0	0	0	0	0	0	0	0	4.19	0	0	0	0	0	0
873	0	0	0	0	0	0	0	0	0	0	0	0	0	0	11.82	0	22.56	0	40.93	0	30.05	0	0	0	0	0	0	0	0	0	0	8.68	0	0	0	0	0	0	0	0	35.13	23.36	0	0	0	0	0	0	0
874	0	0	0	0	0	20.13	0	19.03	0	0	0	0	0	21.55	0	0	0	0	0	0	0	0	40.48	0	0	0	0	0	0	0	16.99	0	0	0	0	0	0	9.36	34.27	4.51	0	0	0	0	1.65	18.48	29.64	0	0
875	20.81	20.11	16.72	0	25.65	0	20.5	0	13.55	0	16.51	16.87	0	0	16.88	0	9.77	0	0	0	0	0	0	18.64	0	0	9.74	13.7	0	0	0	0	27.43	13.87	16.23	31.73	9.76	0	0	0	0	0	13.71	0	0	0	0	25.88	16.22
876	0	0	0	17.18	0	0	0	0	0	0	0	0	25.68	0	0	0	0	0	0	0	0	0	0	0	24.29	0	0	0	0	0	0	0	0	0	0	0	0	0	0	0	0	0	0	30.03	0	0	0	0	0
877	0	0	0	0	0	0	0	0	0	0	0	0	0	0	0	0	0	0	0	0	0	0	0	0	0	0	0	0	15.38	0	0	0	0	0	0	0	0	0	0	0	0	0	0	0	0	0	0	0	0
878	0	0	0	0	0	0	0	0	0	0	0	0	0	0	0	0	0	0	0	0	0	0	0	0	0	0	0	0	0	0	0	0	0	0	0	0	0	0	0	0	0	0	0	0	0	0	0	0	0
879	61.72	60.57	60.06	50.82	82.36	75.86	64.97	93.37	89.67	56.29	47.74	47.24	69.04	46.09	25.1	53.42	78.36	88.66	50.08	78.04	84.13	65.53	41.45	53.18	62.68	92.96	68.52	73.98	52.74	71.54	62.69	93.46	83.6	63.03	66.13	0	30.94	72.84	70.92	76.9	63.73	50.92	82.5	83.1	54.8	42.9	62.6	82.11	67.8
880	0	0	0	0	0	0	0	0	0	0	0	0	0	0	0	0	0	0	0	0	0	0	0	0	0	0	0	0	0	0	0	0	0	0	0	111.84	0	0	0	0	0	0	0	0	0	0	0	0	0
881	0	0	0	0	0	0	0	0	0	0	0	0	0	0	0	0	0	0	0	0	0	0	0	0	0	0	0	0	0	0	0	0	0	0	0	0	0	0	0	0	0	0	0	0	0	0	0	0	0
882	0	0	0	0	0	0	0	0	0	0	0	0	0	0	0	0	0	0	0	0	0	0	21.04	0	0	0	0	0	0	0	0	0	0	0	0	0	25.73	0	0	0	0	0	0	0	16.34	0	0	0	0
883	0	0	2.37	18.42	0	0	8.83	0	0	0	30.43	19.47	28.79	21.42	32.36	0	0	0	0	0	0	0	0	0	8.1	0	0	0	0	12.22	0	0	0	26.7	0	0	0	0	27.66	0	15.63	20.38	0	0	0	33.31	0	0	0
884	0	21.16	0	0	0	0	0	12.92	0	34.33	0	0	0	0	0	19.54	0	0	13.11	0	0	0	0	12.71	0	0	0	0	0	0	0	0	0	0	3.8	0	0	0	0	0	0	0	0	0	0	0	14.64	0	7.76
885	0	0	0	0	0	0	0	0	0	0	0	0	0	0	0	0	9.91	0	0	0	0	0	19.4	0	0	0	0	0	12.62	0	0	0	0	0	0	0	0	0	0	29.66	0	0	0	0	0	0	0	38.39	0
886	25.67	0	0	0	0	7.51	0	0	11.45	0	0	9.03	10.95	0	0	0	0	4.07	0	0	8.77	0	0	0	0	4.8	14.66	0	0	22.18	0	0	0	0	0	0	0	0	0	0	16.41	12.59	0	0	8.11	0	0	0	0
887	0	0	14.72	0	8.11	0	0	0	0	0	0	0	0	16.39	0	0	0	0	12.2	10.42	0	13.47	0	0	0	0	0	19.48	0	0	0	11.82	12.07	0	15.33	10.68	11	0	0	0	0	0	0	13.94	0	0	0	0	0
888	0	0	0	4.03	0	0	0	0	0	0	0	0	0	0	0	0	0	0	0	0	0	0	0	0	0	0	0	0	0	0	0	0	0	0	0	0	0	11.19	27.7	0	0	0	0	0	0	0	0	0	0
889	0	7.28	0	0	0	0	10.94	0	0	0	0	0	0	0	0	0	0	0	0	0	0	0	0	0	0	0	0	0	0	10.82	57.08	0	0	26.93	0	0	0	0	0	0	0	0	0	0	0	0	0	0	8.52
890	43.09	0	9.3	0	34.2	14.99	0	25.27	0	0	0	0	0	0	0	14.45	36.85	20.22	23.98	0	0	0	0	0	18.86	0	0	0	13.77	0	0	9.61	8.01	0	0	18.03	20.1	0	0	0	0	0	0	0	0	31.24	0	0	0
891	0	0	0	0	0	0	0	0	10.29	33.19	41.12	14.88	39.34	37.24	21.86	0	0	0	0	0	30.76	23.81	17.78	20.57	0	15.81	22.28	0	0	0	0	0	0	0	0	0	0	0	0	28.62	0	26.97	21.04	27.5	16.06	0	39.8	0	0
892	0	0	0	33.28	0	0	28.48	0	0	0	0	0	0	0	0	0	0	0	0	36.57	0	0	0	0	0	0	0	0	0	12.15	0	0	0	0	0	0	0	13.47	0	0	21.45	0	0	0	0	0	0	38.85	0
893	0	10.8	0	0	0	14.89	0	0	0	0	0	0	0	0	0	15.86	0	14.81	25.23	0	0	0	0	0	0	0	17.26	0	38.09	0	0	15.9	0	0	15.44	0	0	0	38.11	0	0	0	0	0	0	0	0	0	9.8
894	0	0	0	0	0	0	0	0	0	0	0	11.3	0	0	0	0	18.43	0	0	0	0	0	0	0	0	0	0	17.1	0	0	0	0	18.11	25.91	0	0	0	0	0	0	0	0	9.55	0	0	0	18.16	0	0
895	10.13	0	0	0	0	0	0	0	37.75	0	0	0	0	0	0	0	0	0	0	0	0	0	0	0	44.87	0	0	0	0	0	61.27	0	0	0	0	0	46.62	0	0	55.27	0	0	0	0	0	0	0	0	0
896	0	0	0	0	49.81	50.48	22.29	0	0	0	24.01	0	0	13.11	0	0	23.31	0	0	0	0	0	43.51	0	0	0	0	0	0	0	0	0	0	0	0	0	0	28.99	0	0	8.78	42.67	0	0	0	9.97	0	0	0
897	0	40.62	0	0	0	0	0	0	0	41.58	0	0	21.1	0	0	26.01	0	30.02	21.41	85.69	44.26	41.17	0	42.35	0	0	5.55	16.32	0	31.52	0	41.77	23.85	0	34.99	65.88	0	0	28.33	0	0	0	25.94	39.72	0	0	23.33	0	0
898	23.34	0	0	38.15	0	0	0	52.98	0	0	0	0	0	0	22.55	0	0	0	0	0	0	0	0	0	0	22.76	0	0	0	0	0	0	0	8.31	0	0	0	0	0	0	11.82	0	0	0	28.46	0	0	27.06	34.59
899	0	0	27.29	0	0	0	0	0	24.71	0	0	46.12	0	16.92	0	0	40.54	0	0	0	0	0	0	0	11.64	0	13.4	0	0	0	0	0	0	0	0	0	0	0	0	0	0	0	0	0	0	29.17	0	0	0
900	0	6.44	0	0	0	0	0	0	0	0	16.26	0	0	0	0	0	0	0	0	0	0	7.68	9.85	0	0	0	0	7.97	0	0	0	0	0	0	0	0	0	0	0	0	0	0	0	0	0	0	0	0	0
901	0	0	0	0	0	0	0	0	0	0	0	0	6.64	0	0	0	0	0	0	0	3.03	0	0	0	14.45	0	0	0	0	0	0	0	0	0	0	0	0	23.73	0	0	0	14.11	0	0	0	0	22.37	0	0
902	0	0	0	8.36	19.41	0	9.56	0	0	0	0	0	0	0	0	0	0	0	0	0	0	0	0	12.42	0	0	0	0	0	13.06	0	0	0	11.03	0	0	16.46	0	28.68	0	10.53	0	0	0	0	0	0	0	0
903	0	5.28	7.71	0	0	0	0	0	0	6.79	0	0	3.56	5.87	0	7.8	0	8.67	0	0	0	0	24.08	0	0	10.5	14.81	0	6.29	0	12.59	12.21	25.97	0	5.66	0	0	0	0	0	0	0	11.74	18.94	9.25	0	0	18.01	12.5
904	16.71	0	0	0	0	6.92	0	0	3.46	0	0	0	0	0	0	0	0	0	0	0	17.5	0	0	0	0	0	0	24.23	0	0	0	0	0	0	0	0	0	0	0	12.71	0	0	0	0	0	0	0	0	0
905	0	0	0	0	0	0	0	0	0	0	0	0	0	0	0	0	0	0	6.64	0	0	0	0	0	0	0	0	0	0	0	0	0	0	0	0	0	0	0	0	0	0	0	0	0	0	0	0	0	0
906	0	0	0	0	0	0	0	0	0	0	0	0	0	0	0	0	0	0	0	0	0	0	0	0	0	0	0	0	0	0	0	0	0	0	0	0	0	0	0	0	0	0	0	0	0	0	0	0	0
907	48.12	41.18	47.44	65.55	49.39	59.39	78.41	82.76	59.98	52.84	55.85	19.28	48.99	46.33	43.28	39.91	37.79	36.19	36.99	55.5	53.17	37.54	30.13	43.97	71.47	51.76	67.46	65.34	42.81	81.05	16.6	52.39	54.29	42.98	57.65	45.9	43.43	38.56	72.53	65.63	57.81	0	80.84	67.38	48.59	64.3	69.17	51.75	63.58
908	0	0	0	0	0	0	0	0	0	0	0	0	0	0	0	0	0	0	0	0	0	0	0	0	0	0	0	0	0	0	0	0	0	0	0	0	0	0	0	0	0	73.39	0	0	0	0	0	0	0
909	0	0	0	0	0	0	0	0	0	0	0	0	0	0	0	0	0	0	0	0	0	0	0	0	0	0	0	0	0	0	21.48	0	0	0	0	0	0	0	0	0	0	0	0	0	0	0	0	0	0
910	0	0	0	0	0	0	0	0	0	0	0	10.7	0	0	13.88	0	0	0	0	0	0	0	0	0	0	0	0	0	0	0	0	0	0	0	0	0	0	15.17	0	0	0	0	0	0	0	0	0	0	0
911	0	0	0	0	0	11.27	0	0	0	0	0	0	0	0	0	0	0	0	12.09	0	5.42	8.21	0	0	0	0	0	0	0	0	0	0	0	0	0	0	4.06	0	0	0	0	0	0	0	15.46	0	0	0	0
912	20.47	0	8.93	0	0	0	0	0	16.6	0	0	0	0	0	0	0	0	0	0	0	0	0	0	18.44	0	16.88	0	0	8.46	50.55	0	0	11.76	8.55	5.21	42.18	0	0	0	0	35.8	0	0	0	0	0	0	0	8.38
913	0	0	0	0	22.33	0	26.68	41.18	0	18.09	8.15	0	0	0	22.96	36.53	0	0	0	0	0	0	0	0	0	0	27.75	0	0	0	28.77	36.48	0	0	0	0	0	5.91	21.94	24.03	0	20.41	0	0	0	0	30.77	16.68	0
914	0	8.43	0	0	0	8.83	0	0	0	0	0	0	0	0	0	0	0	23.63	22.48	25.31	0	0	21.82	0	28.05	0	0	0	0	0	0	0	0	11.75	0	0	0	0	0	0	0	0	0	0	0	0	0	0	0
915	0	0	0	34.74	0	0	0	0	0	0	0	0	0	34.91	0	0	0	0	0	0	9.11	19.84	0	6.4	0	0	0	20.6	27.66	0	0	0	0	0	8.08	0	37.51	0	0	0	0	0	23.9	0	0	0	0	0	6.83
916	22.5	0	0	0	41.19	0	0	0	4.8	0	9.8	0	0	0	0	0	0	0	0	0	0	0	0	0	0	0	0	0	0	0	0	0	0	0	0	0	0	18.16	0	0	0	11.34	0	0	18.64	0	0	8.17	0
917	0	13.25	0	0	0	0	0	28.43	0	0	0	0	26.95	0	0	0	14.56	0	0	0	0	0	10.86	0	24.89	0	0	0	0	0	0	0	0	0	0	0	0	0	0	20.53	0	0	0	0	0	47.93	32.4	0	0
918	0	0	21.45	0	0	0	0	0	0	0	0	0	0	0	0	0	0	0	0	0	27.72	0	0	0	0	0	0	0	0	0	0	0	0	0	0	0	31.88	0	39.8	0	22.7	0	0	66.99	0	0	0	0	26.33
919	17.51	0	0	0	0	37.67	40.64	0	28.56	23.97	0	27.86	0	0	38.72	33.9	0	0	39.75	16.29	0	34.47	0	0	0	21.26	28.53	0	0	36.29	43.23	40.29	46.7	45.73	0	62.38	0	0	0	0	0	19.28	24.87	0	46.93	0	0	0	0
920	0	6.38	0	0	0	0	0	0	0	0	25.08	0	35.32	0	0	0	11.84	16.93	0	0	0	0	0	0	30.87	0	0	45.8	16.29	0	0	0	0	0	29.48	0	0	0	0	0	0	0	0	0	0	0	0	19.08	0
921	0	0	0	3.82	0	0	0	11.28	0	0	0	0	0	0	0	0	0	0	0	0	17	0	0	26.14	0	0	0	0	0	0	0	0	0	0	0	0	0	0	0	0	8.02	0	0	0	0	68	0	0	0
922	3.42	12.47	0	0	10.28	0	0	0	0	0	0	0	0	0	0	9.74	0	0	0	0	0	0	0	0	0	0	0	0	0	0	0	0	0	0	0	0	0	0	0	0	0	33.74	0	0	0	0	0	0	0
923	0	0	36.44	20.32	0	23.28	0	0	0	18.26	0	0	0	0	0	0	10.57	0	0	15.44	0	30.48	49.39	0	0	0	0	0	0	0	0	17.55	19.68	0	0	0	0	10.2	0	0	0	0	12.66	0	0	0	0	0	8.58
924	6.2	0	0	0	0	0	0	0	0	0	3.98	43.13	0	14.14	0	0	0	17.49	0	0	7.83	0	0	0	22.35	20.74	17.63	18.68	0	0	0	0	0	0	18.25	48.26	8.77	0	0	49.51	0	0	0	0	0	0	0	15.2	0
925	0	0	0	0	29.74	0	0	4.87	0	0	0	0	0	0	0	0	0	0	0	0	0	0	0	15.63	0	0	0	0	0	9.68	0	0	0	0	0	0	0	0	34.84	0	0	15.77	0	10.09	0	0	18.36	0	0
926	0	0	0	0	0	0	0	0	0	0	36.83	0	0	27.87	0	27.57	0	0	0	21.32	0	0	0	0	0	0	0	0	47.07	0	0	0	0	29.8	0	0	19.12	16.44	0	0	0	0	0	0	0	0	0	0	0
927	5.92	17.3	0	29.4	0	0	38.18	0	34.76	0	0	0	46.29	0	30.76	0	53.4	0	29.1	0	0	0	5.34	0	25.57	0	36.48	0	0	0	26.69	24.73	0	0	45.21	0	0	0	0	0	46.58	0	28.81	0	29.32	0	0	0	25.56
928	0	0	0	0	0	23.45	0	17.05	0	36.44	0	0	0	0	0	0	0	36.09	0	0	22.05	22.83	0	32.2	0	51.71	0	43.34	0	26.84	0	0	36.61	0	0	30.28	0	0	0	0	0	0	0	28.91	0	0	0	23.91	0
929	0	0	0	0	0	0	0	0	0	0	0	33.04	0	0	0	0	0	0	0	34.07	0	0	6.27	0	0	0	0	0	0	0	0	0	0	13.8	0	0	0	0	17.24	0	0	24.77	0	0	0	0	15.88	0	0
930	0	0	0	37.15	0	0	0	0	0	0	0	0	0	0	0	0	0	0	0	0	0	0	0	0	27.59	0	0	0	23.41	0	6.48	11.35	0	0	0	0	0	0	0	0	0	0	0	0	0	46.45	0	0	0
931	0	0	0	0	0	0	0	0	0	0	0	0	0	9.63	0	0	0	0	0	0	0	0	0	0	0	0	0	0	0	0	0	0	0	0	0	8.91	0	0	0	21.78	0	0	0	0	6.2	0	0	5.21	0
932	0	13.34	0	0	0	0	0	0	0	0	0	0	0	0	6.49	0	0	35.78	0	0	0	0	0	16.02	0	0	0	0	0	0	0	0	0	12.26	0	0	13.61	0	16.31	0	12.35	0	0	0	0	0	0	0	0
933	0	0	21.01	0	11.03	0	10.68	9.82	11.2	0	13.5	16.2	0	0	0	0	0	0	0	16.26	21.11	16.16	0	0	0	10.02	14.32	8.72	0	18.97	13.46	13.41	10.3	0	0	0	0	18.81	0	0	0	0	10.34	0	9.05	0	0	6.25	17.06
934	16.53	0	0	0	0	13.73	0	0	0	0	0	0	0	0	0	0	0	0	20.78	0	0	0	10.4	0	0	0	0	0	0	0	0	0	0	0	0	0	0	0	0	11.66	0	0	0	0	0	0	0	0	0
935	0	0	0	0	0	0	0	0	0	0	0	0	0	0	0	0	0	0	0	0	0	0	0	0	0	0	0	0	0	0	0	0	0	0	0	0	0	0	0	0	0	7.76	0	0	0	0	0	0	0
936	0	0	0	0	0	0	0	0	0	0	0	0	0	0	0	0	0	0	0	0	0	24.82	0	0	0	0	0	0	0	0	0	0	0	0	0	0	0	0	0	0	0	0	0	0	0	0	0	0	0
937	45.12	41.89	21.47	35.03	49.89	21.46	41.3	67.65	49.69	67.15	35.16	39.17	59.25	50.39	37.9	66.12	76.12	67.14	38.69	34.33	30.22	0	29.21	36.14	52.76	36.63	37.2	32.3	21.67	0	15.8	40.34	40.92	42.53	63.56	30.64	45.63	22.64	29.75	31.5	61.36	40.19	55.97	59.31	51.32	33.5	16.58	40.75	57.06
938	0	0	0	0	0	0	0	0	0	0	0	0	0	0	0	0	0	0	0	0	0	0	0	0	0	0	0	0	0	0	0	0	0	0	0	0	0	0	0	0	0	0	0	0	0	0	0	0	0
939	0	0	0	0	0	0	0	0	0	0	0	0	0	0	0	0	0	0	0	0	0	0	0	0	0	0	0	0	0	41.28	17.06	0	0	0	0	0	0	0	0	0	0	0	0	0	0	0	0	0	0
940	0	0	10.23	0	28.31	0	0	0	0	0	0	15.93	0	0	14.96	0	0	0	0	0	16.64	0	0	10.81	0	0	0	21.86	0	0	0	0	0	0	0	12.43	16.53	0	0	0	0	0	0	0	0	0	9.97	0	0
941	7.12	13.38	0	16.36	0	19.94	12.14	0	0	0	0	0	0	0	0	0	0	0	0	0	0	8.74	0	0	0	3.99	17.75	0	22.2	0	0	13.76	0	0	15.85	0	0	7.25	0	0	13.02	12.39	0	0	14.2	0	0	0	0
942	0	0	0	0	0	0	0	0	0	9.08	0	0	10.09	35.57	0	0	18.62	0	11.79	8.53	0	0	0	0	0	0	0	0	0	0	0	0	0	0	0	0	0	0	25.68	2.7	0	0	0	0	0	21	0	25.89	0
943	0	0	0	0	0	0	0	0	21.87	0	0	0	0	0	0	35.28	0	48.61	0	0	0	0	0	0	10.38	0	0	0	0	0	0	0	3.35	33.16	0	7.56	0	0	0	0	0	0	0	0	0	0	11.07	0	12.03
944	12.35	26.58	0	0	0	0	0	0	0	0	28.42	0	0	0	0	0	0	0	12.46	0	0	0	26.93	14.36	0	7.85	0	0	0	0	0	0	0	0	0	0	0	0	0	0	0	0	0	3.74	0	0	0	0	0
945	0	0	24.59	0	0	25.76	0	0	0	0	0	15.45	0	0	0	0	0	0	0	0	36.18	0	0	0	0	0	0	0	0	0	10.07	0	0	0	0	0	0	0	10.25	26.19	0	0	37.49	0	0	0	0	0	0
946	0	0	0	0	0	0	0	27.27	0	0	0	0	0	0	0	0	0	0	0	12.23	0	59.72	0	0	0	0	0	21.6	0	47.04	0	0	0	0	17.31	0	0	0	0	0	0	0	0	0	0	27.37	0	0	0
947	0	0	0	18.26	15.12	0	38.64	0	27.28	19.13	36.53	0	0	25.14	45.66	33.01	26.28	0	0	0	0	0	0	0	25.05	0	0	0	0	0	0	0	0	0	0	0	0	0	0	0	0	0	0	28.25	0	0	0	34.86	0
948	0	0	0	0	0	0	0	10.01	0	0	0	0	56.9	0	0	0	0	26.75	0	0	0	0	0	0	0	20.22	45.19	1.17	0	0	20.69	0	39.2	47.11	26.59	0	21.01	35.27	0	0	43.84	65.61	54.33	0	50.72	0	13.11	0	28.49
949	24.69	26.03	0	0	12.04	0	0	0	0	0	0	0	0	0	0	0	0	0	0	0	38.54	0	5.85	56.34	0	0	0	0	49.26	0	0	0	0	0	0	37.17	0	0	4.53	22.87	0	0	0	0	0	0	0	0	0
950	0	0	23.85	0	0	30.94	11.5	0	0	13.14	0	21.75	0	11.19	0	0	0	0	54.98	42.33	0	0	0	0	0	0	0	0	0	0	0	0	0	0	0	0	0	0	0	0	0	0	0	0	0	0	0	50.03	0
951	0	0	0	0	0	0	0	25.18	0	0	0	0	0	0	56.37	0	12.65	0	0	0	0	0	0	0	15.08	11.16	0	0	0	0	0	85.44	0	59.48	0	0	0	0	0	0	0	0	0	0	0	0	7.52	0	0
952	0	11.49	0	0	0	0	0	0	0	0	0	0	0	0	0	0	0	0	0	0	0	13.12	0	0	0	0	19.37	22.3	0	49.17	0	0	11.24	0	0	0	22.54	0	11.03	0	50.07	19.37	0	14.16	0	0	0	0	19.15
953	15.55	0	0	0	9.9	0	0	0	25.61	13.08	0	0	0	0	0	53.91	0	23.6	0	0	0	0	0	0	0	0	0	0	0	0	31.06	0	0	0	70.46	22.69	0	0	0	0	0	0	15.25	0	0	0	0	14.25	0
954	0	0	0	41.91	0	0	35.34	0	0	0	0	21.25	12.21	0	0	0	0	0	29.52	0	0	0	0	0	12.46	13.91	0	0	38.11	0	0	0	0	0	0	0	0	0	0	44.95	0	0	0	0	0	35.06	12.57	0	0
955	0	24.76	0	0	17.44	18.65	0	0	0	0	0	0	0	25.87	0	0	36.73	0	0	0	0	13.57	29.32	0	0	0	0	0	0	0	0	0	0	0	0	0	0	17.54	0	0	0	14.44	0	0	15.92	0	0	0	0
956	0	0	0	0	0	0	0	0	0	0	34.44	0	0	0	0	0	0	0	0	0	0	0	0	16.05	0	0	15.89	34.68	0	0	0	0	0	0	0	0	50.13	0	0	0	0	0	0	17.24	0	0	0	32.35	0
957	20.04	0	0	0	0	0	0	0	0	26.24	0	0	0	0	25.42	0	0	0	0	0	12.88	0	0	0	0	0	0	0	29.47	0	0	0	24.33	0	29.48	0	0	0	11.56	0	18.53	0	0	0	0	0	20.01	0	14.73
958	0	0	53.86	0	14.05	0	14.61	23.41	0	0	0	31	0	0	0	0	0	0	23.51	11	0	20.44	0	10.36	0	0	0	0	0	0	39.52	0	0	0	0	30.87	0	32.92	0	0	0	14.86	0	0	0	0	0	0	0
959	0	31.43	0	0	0	31.69	0	0	26.87	0	21.67	0	26.21	0	0	20.27	0	0	0	0	18.29	0	0	0	35.89	24.15	24.73	0	0	23.11	0	0	0	19.48	0	0	0	0	0	0	0	0	15.07	11.67	0	0	0	0	0
960	0	0	0	0	0	0	0	0	0	0	0	0	0	33.03	0	0	0	39.43	0	0	0	0	0	0	0	0	0	0	0	0	0	8.67	0	0	0	0	0	0	0	0	9.08	0	0	0	0	0	16.19	0	10.61
961	0	0	0	12.83	0	0	0	0	0	0	0	0	0	0	19.01	0	0	0	0	13.94	0	0	10.37	0	0	0	0	14.57	0	0	0	0	0	0	24.35	0	0	0	8.62	46.35	0	0	0	0	16.35	29.14	0	0	0
962	0	12.44	12.67	0	0	0	0	0	0	0	0	7.82	0	0	0	20.73	0	0	0	0	0	0	0	0	0	0	0	0	0	20.01	0	0	0	0	0	0	0	0	0	0	0	0	0	0	0	0	0	0	0
963	0	0	0	0	6.76	0	0	0	0	0	0	0	0	0	0	0	0	0	0	0	0	0	0	0	0	0	0	0	0	0	0	0	0	0	0	0	0	0	0	0	0	0	0	0	0	0	0	0	0
964	0	0	0	0	0	14.2	0	52.96	82.02	24.46	9.07	0	0	0	17.42	18.87	18.61	0	22.28	16.62	0	18.09	0	0	0	12.94	21.01	0	0	0	31.17	13.75	25.7	0	0	25.2	10.42	24.14	0	0	0	33.35	0	0	0	0	54.39	0	0
965	49.47	35.19	27.16	17.97	0	0	12.93	0	0	0	0	41.44	45.62	0	0	0	0	10.92	0	0	0	0	20.7	0	23.7	0	0	17.38	14.38	16.17	0	0	0	55.36	34.31	0	0	0	0	0	16.67	0	46.49	0	60.44	58.04	0	47.6	25.4
966	0	0	0	0	0	0	0	0	0	0	0	0	0	40.27	0	0	13.24	0	0	0	0	0	0	39.09	0	0	0	0	0	0	0	0	0	0	0	0	0	0	31.19	0	0	0	0	68.21	0	0	0	0	0
967	0	0	0	0	0	0	0	0	0	0	0	0	0	0	0	0	0	18.63	0	0	0	18.46	0	0	0	0	0	0	0	0	0	10.16	0	0	0	0	0	0	0	24.6	25.47	0	0	0	0	0	0	0	0
968	0	0	29.59	0	0	43.72	0	0	0	0	27.88	0	0	0	0	0	0	0	0	0	0	0	0	0	0	46.34	0	0	0	0	0	0	0	0	0	0	29.01	0	0	0	0	30.12	0	0	0	0	0	0	0
969	0	0	0	0	44.77	0	43.02	0	0	44.36	0	0	0	0	56.84	0	0	0	43.83	21.69	0	0	25.52	33.47	52.38	0	0	0	79.06	0	30.71	0	0	0	0	0	0	0	0	0	0	0	0	0	0	0	0	0	0
970	37.1	59.86	0	44.99	0	0	0	56.02	60.01	0	0	51.85	44.64	56.55	0	56.67	38.06	37.49	0	0	0	40.03	0	0	0	0	43.35	49.32	0	63.19	0	56.2	57.05	46.82	48.17	36.18	0	0	39.47	46.23	82.6	0	62.45	55.8	56.08	53.33	42.42	47.17	0
971	0	0	44.63	0	0	51.66	0	0	0	0	45.53	0	0	0	0	0	0	0	0	15.59	51.7	0	0	0	0	43.98	0	0	0	0	0	0	0	0	0	0	48.34	33.53	0	0	0	52.44	0	0	0	0	0	0	63.31
972	0	0	0	0	0	0	0	0	0	16.31	0	0	0	0	0	0	0	0	0	0	0	0	0	0	0	0	0	0	0	0	0	0	0	0	0	0	0	0	0	0	0	0	0	0	0	0	0	0	0
973	0	0	0	0	0	0	0	0	0	0	0	0	15.59	0	0	0	0	0	12.95	0	0	0	0	0	0	0	0	0	0	0	0	0	0	0	0	14.16	0	30.06	0	0	0	0	0	0	0	0	0	0	0
974	0	0	0	0	16.71	0	16.74	0	0	0	0	0	0	0	0	0	0	0	0	0	0	0	0	15.85	16.9	0	0	0	0	10.76	54.79	0	18.44	0	6.05	0	0	0	14.46	5.36	0	0	0	12.29	0	0	0	0	0
975	0	0	13.59	0	0	0	0	0	0	0	0	0	22.91	0	0	0	0	0	0	0	0	26.44	18.21	0	0	0	0	0	0	0	0	0	0	10.4	0	0	0	0	0	0	0	0	9.78	0	0	0	0	0	0
976	24.68	0	0	0	0	0	0	5.94	0	0	0	0	0	15.18	18.66	0	0	0	0	0	0	0	0	0	0	8.66	0	0	0	0	0	0	0	0	0	23.48	0	0	0	18.23	0	0	0	0	0	8.44	0	7.91	0
977	0	0	0	0	0	4.19	0	0	4.47	22.94	16.93	10.34	0	0	0	0	0	9.06	17.5	0	0	0	0	0	0	0	0	28.93	0	12.63	0	0	0	0	0	0	15.75	22.07	0	0	0	17.35	0	0	0	0	8.49	0	0
978	0	0	0	0	0	0	27.24	0	0	0	0	0	0	0	0	0	0	0	0	0	7.28	0	0	0	11.41	0	0	0	0	0	0	0	6.89	0	0	0	0	0	0	0	0	0	0	0	0	0	0	0	0
979	0	0	0	0	4.83	0	0	0	0	0	26.75	0	0	0	0	0	0	0	0	0	0	0	0	12.46	0	0	0	0	21.93	0	39.72	0	0	0	0	0	0	0	0	0	0	0	0	0	0	10.16	0	14.73	0
980	22.08	31.96	0	20.18	0	10.41	0	0	24.15	16.18	0	0	0	17.84	11.24	0	22.23	6.48	0	14.21	0	0	14.95	0	0	0	28.47	0	0	0	0	14.46	0	16.44	0	0	8.26	0	0	10.08	0	0	0	19.68	0	0	0	0	25.1
981	0	0	17.9	0	0	0	0	0	0	0	0	0	13.04	0	0	0	0	0	3.88	0	6.95	0	0	0	0	0	0	17.15	0	0	0	0	27.6	0	0	31.09	0	0	15.37	0	0	20.74	13.25	0	0	0	0	0	0
982	0	0	0	0	0	0	0	11.08	0	0	0	0	0	0	0	0	0	0	0	0	0	81.62	0	0	0	30.8	0	0	0	0	0	0	0	0	40.26	0	0	10.53	0	0	63.18	0	0	0	11.02	0	0	0	0
983	33.78	0	0	0	19.3	0	0	0	0	0	0	49.23	0	0	0	28.18	26.86	0	0	0	20.1	0	0	29.26	0	0	0	0	17.71	55.84	0	0	0	0	0	0	14.22	0	0	0	0	0	0	0	0	40.33	46.85	0	0
984	0	0	43.67	32.94	0	16.42	62.32	8.94	59.66	0	0	0	0	21.9	0	0	0	0	9.01	37.79	0	0	0	0	21.89	0	44.26	14.75	0	0	8.76	0	0	0	0	2.72	0	0	0	31.35	0	0	37.97	47.88	19.09	0	0	32.34	47.39
985	0	64.15	0	0	0	0	0	0	0	25.67	40.22	0	43	0	0	8.47	0	20.2	0	0	0	0	16.72	0	0	0	0	0	0	0	0	38.94	0	20.97	0	0	0	29.9	24.36	0	0	14.35	0	0	0	0	0	0	0
986	0	0	0	0	0	0	0	0	0	0	0	0	0	0	31.36	0	0	0	0	0	0	0	0	0	0	0	0	0	0	0	0	0	0	0	0	0	16.13	0	0	0	0	0	0	0	0	0	22.18	0	0
987	11.76	0	0	0	0	0	0	0	0	0	0	0	0	0	0	0	0	0	0	0	0	0	0	39.62	0	14.75	0	0	12.3	0	36.11	0	11.48	0	0	5.88	0	0	0	0	0	0	0	0	10.6	28.15	0	0	0
988	0	0	0	0	10.62	8.25	0	0	0	0	0	15.47	0	0	0	0	0	21.2	14.31	0	0	0	5.1	0	0	0	0	0	0	0	0	0	0	0	0	0	0	0	0	0	0	0	0	0	0	0	0	0	0
989	0	0	0	0	0	0	0	0	0	0	0	0	0	0	0	17.69	0	0	0	37.57	35.61	0	0	0	0	0	6.54	39.9	0	13.76	0	0	0	0	0	0	15.17	0	0	35.58	0	0	11.41	0	0	0	0	15.3	0
990	0	46.7	0	0	0	0	0	0	0	0	0	0	0	0	21.77	0	18.82	0	0	0	0	0	0	0	0	0	0	0	0	0	0	0	0	5.6	0	0	0	0	0	0	0	0	0	0	0	0	0	0	0
991	0	0	51.4	0	18.8	0	0	0	0	0	0	0	0	0	0	0	0	0	0	0	0	0	0	0	0	0	0	0	0	0	0	17.96	0	0	0	0	0	0	0	0	0	0	0	0	0	0	49.11	0	0
992	0	0	0	0	0	0	0	45.01	0	6.72	8.62	16.88	0	0	0	0	0	0	0	0	0	0	0	20.1	31.76	12.71	0	0	0	10.1	0	0	34.4	0	0	24.16	18.04	0	0	0	0	69.05	0	0	23.85	0	0	0	30.74
993	32.56	0	0	67.53	0	28.44	21.99	0	0	0	0	0	54.42	41.49	19.51	41.83	33.66	16.98	0	16.22	0	58.59	31.91	0	0	0	30.95	36.12	17.12	0	35.24	0	0	10.61	38.36	0	0	25.42	27.21	0	33.72	0	16.13	44.97	0	31.4	0	10.44	0
994	0	65.98	0	0	0	0	0	0	27.8	0	17.01	0	0	0	0	0	0	0	0	0	0	0	0	0	0	0	0	0	0	0	0	40.61	0	0	0	0	0	0	0	0	0	0	0	0	0	0	0	0	0
995	0	0	0	0	10.94	0	21.16	33.44	0	17.04	0	0	0	0	0	0	0	0	0	0	29.78	0	0	0	0	0	0	0	0	0	0	0	0	0	0	15.88	0	0	0	0	0	0	29.79	0	0	0	0	0	25.9
996	0	0	0	0	0	12.92	0	0	0	0	0	33.59	0	32.29	13.01	0	0	0	9.24	25.16	0	0	0	0	0	30.61	0	0	13.81	36.43	0	0	0	0	0	0	0	0	0	17.02	0	0	0	0	8.88	0	40.89	24.01	0
997	0	0	0	0	0	0	0	0	17.99	0	0	0	0	0	0	31.28	9.29	0	0	0	0	0	0	30.02	0	0	0	0	0	0	26.52	0	0	0	46.16	0	8.33	0	22.52	0	0	0	0	0	0	38.2	0	0	0
998	26.36	0	0	0	9.24	0	12.36	0	0	11.42	0	0	27.93	0	0	0	0	5.41	8.81	0	20.2	0	0	0	0	0	0	7.52	0	0	0	11.03	0	8.55	0	10.8	0	32.14	0	0	0	0	0	0	0	0	0	0	0
999	0	0	18.92	17.84	0	29.64	0	0	0	0	34.68	0	0	0	12.51	0	0	0	0	0	0	0	0	0	0	0	0	0	0	0	0	0	20.68	0	0	0	0	0	0	13.67	0	0	0	13.01	0	0	0	0	0
1000	0	0	0	0	0	0	0	0	0	0	0	0	0	8.7	0	0	5.09	0	0	0	0	11.41	0	0	0	0	0	0	0	0	0	0	0	0	0	0	0	0	0	0	0	0	0	0	0	10.53	0	0	0
1001	0	15.54	0	0	0	0	0	0	0	0	0	0	0	0	0	0	0	0	0	0	0	0	0	0	0	0	9.45	0	0	0	0	0	0	0	0	0	0	0	6.26	0	0	0	0	0	0	0	0	0	0
1002	0	0	0	0	0	0	0	0	0	0	0	0	0	0	0	0	0	0	0	0	0	0	0	0	0	0	0	0	0	0	0	0	0	0	0	0	0	0	0	0	0	0	0	0	0	0	0	0	0
1003	18.55	0	0	0	0	0	0	0	0	0	0	0	0	0	0	36.6	0	0	0	0	62.47	0	51.57	0	0	0	0	0	0	0	27.83	0	32.49	0	0	55.65	14.18	0	0	0	24.88	0	0	0	0	0	0	26.72	0
1004	0	26.86	52.8	36.59	41.25	34.92	53.61	70.86	69.1	59.82	37.98	63.53	19.13	46.94	46.3	0	24.69	49.27	30.54	34.22	0	21.23	0	45.04	43.96	0	36.76	38.35	59.88	27.04	0	46.59	0	33.23	67.28	0	0	56.13	40.42	34.32	0	59.61	67.56	69.36	72.9	30.9	63.22	0	83.21
1005	0	0	0	0	0	0	0	0	0	0	0	0	0	0	0	0	0	0	0	0	0	0	0	0	0	76.21	0	0	0	0	0	0	0	0	0	0	0	0	0	0	0	0	0	0	0	0	0	0	0
1006	17.79	0	0	0	0	0	0	0	0	0	0	0	15.76	0	0	0	0	0	0	0	0	0	0	0	0	0	0	0	0	0	0	0	0	0	0	0	24.48	0	0	0	0	0	0	0	0	0	0	20.06	0
1007	0	0	0	0	0	0	0	0	0	0	0	0	0	0	0	12.58	0	0	0	0	0	0	0	0	0	0	0	0	0	16.73	0	0	17.7	0	0	0	0	0	0	13.03	19.82	13.14	0	0	0	0	0	0	0
1008	0	0	0	0	0	0	0	0	0	0	0	0	0	0	0	0	0	0	0	0	0	12.03	0	0	0	0	0	0	0	0	0	0	0	0	0	13	0	14.63	0	0	0	0	0	0	0	0	11.24	0	0
1009	0	0	0	0	0	0	0	0	0	21.41	16.51	0	0	0	0	0	0	37.97	20.07	6.77	0	0	0	0	0	0	0	0	0	0	27.92	0	0	0	0	0	0	0	12.37	0	0	0	0	0	22.76	0	0	0	0
1010	0	23.67	29.17	0	0	23.13	25.28	0	0	0	0	16.17	31.55	32.87	0	0	17.38	0	0	0	18.87	0	19.09	6.9	21.98	9.68	13.26	0	16.96	0	0	0	0	7.7	18.66	0	26.18	0	0	0	23.05	0	0	29.76	0	64.77	0	23.34	0
1011	45.16	0	0	17.46	0	0	0	39.58	20.2	0	0	0	0	0	61.19	0	0	0	0	0	0	0	0	0	0	0	0	0	0	27.97	0	17.24	0	0	0	17.8	0	24.19	0	0	0	0	33.21	0	0	0	3.66	0	41.06
1012	0	0	0	0	0	0	0	0	0	0	0	0	0	0	0	0	0	0	0	16.81	0	26.25	0	13.27	0	0	0	31.7	0	0	0	0	0	10.46	0	0	0	0	0	0	0	0	0	0	0	0	0	0	0
1013	0	0	0	0	0	21.16	25.91	0	0	31.06	5.13	4.24	0	0	0	0	0	4.54	0	0	5.8	0	0	0	0	0	0	0	0	0	0	0	0	0	0	0	0	0	0	0	0	22.21	0	0	14.68	24.8	0	0	0
1014	11.98	0	0	0	26.36	0	0	0	0	0	0	0	0	30.11	0	36.33	0	0	0	0	0	0	13.33	0	0	0	0	0	0	0	38.94	0	20.92	0	0	0	28.12	0	23.14	58.53	0	0	0	9.71	0	0	0	0	0
1015	0	0	0	24.52	0	0	0	10.48	27.32	0	0	3.08	19.48	0	0	0	42.21	0	0	0	0	0	0	0	22.86	18.69	14.84	37.19	0	19.75	0	0	0	26.71	29.22	0	0	0	0	0	0	0	0	0	0	0	0	22.56	0
1016	0	43.81	0	0	0	20.87	0	0	0	0	0	0	0	0	0	0	0	0	17.23	0	0	0	0	0	0	0	0	0	15.34	0	0	0	0	0	0	0	0	45.98	0	0	0	0	27.12	10.56	17.19	14.13	42.79	0	23.37
1017	0	0	33.86	0	0	0	0	0	0	0	43.6	0	0	0	0	0	0	30.73	0	0	9.1	0	14.03	0	0	0	0	0	0	0	0	28.13	10.36	0	0	28.17	0	0	0	0	39.36	33.83	0	0	0	0	0	0	0
1018	0	0	0	0	8.01	0	0	7.52	0	12.85	0	28.84	7.64	17.73	0	26.79	17.73	0	0	0	0	9.39	0	19.76	0	0	20.89	0	0	7.24	19.55	0	0	0	0	0	0	0	26.93	0	0	0	0	0	0	0	0	0	0
1019	0	0	0	42.58	0	0	15.69	0	13.84	0	0	0	0	0	20.04	0	0	0	0	59.43	0	0	0	0	10.48	0	0	0	21.68	0	0	0	0	0	20.31	0	3.32	0	0	0	0	0	0	18.25	0	14.86	0	0	0
1020	8.21	0	0	0	0	0	0	0	0	23.4	0	0	0	0	0	0	0	0	9.88	0	0	0	36.59	0	0	0	0	0	0	0	10.53	0	0	0	0	12.04	0	45.89	0	0	0	0	0	0	0	0	0	0	0
1021	0	16.03	0	0	0	0	0	0	0	0	0	0	0	31.74	0	0	25.34	0	0	0	16.26	14.04	0	0	0	0	0	0	0	0	0	40.53	0	0	0	0	0	0	0	0	0	0	0	0	25.38	0	34.39	23.09	0
1022	0	0	49.41	0	29.6	0	15.97	0	9.1	0	0	0	47.61	0	10.35	17.03	0	13.69	0	0	0	0	0	42.13	0	63.82	27.94	20.94	0	0	0	0	40.62	69.69	0	0	12.36	0	0	17.16	0	23.77	0	13.73	0	0	0	0	25.05
1023	23.78	14.85	0	0	0	44.71	0	0	0	0	28.12	0	0	0	0	0	0	0	0	0	0	0	0	0	0	0	0	0	0	0	0	0	0	0	23.65	17.75	0	0	0	0	22.45	0	0	0	0	18.24	0	0	0
1024	0	0	0	30.73	0	0	0	53.33	15.57	0	0	16.45	0	0	0	0	13.21	0	0	0	25.38	7.2	0	0	0	0	0	0	0	10.92	34.21	0	0	0	0	0	0	43.29	13.77	0	0	0	42.9	0	0	0	0	0	0
1025	0	0	0	0	0	0	0	0	0	0	0	0	27.47	0	0	19.52	0	0	18.02	0	0	0	0	0	0	0	0	37.9	0	0	0	26.35	0	0	0	0	0	0	0	13.39	0	36.28	0	0	13.73	0	0	22.95	0
1026	0	10.8	0	0	24.05	0	0	0	0	16.8	15.18	0	0	0	0	0	0	0	0	14.8	0	6.59	0	0	0	0	23.77	0	12.54	19.53	0	0	0	14.52	0	0	30.48	0	0	0	19.77	0	0	0	0	0	38.1	0	22.11
1027	0	0	0	0	0	7.74	0	0	25.83	0	0	0	0	47.14	0	0	16.69	15.25	0	0	0	0	13.05	0	35.58	0	0	0	0	0	0	0	0	0	0	0	0	0	0	0	0	0	0	27.94	0	27.06	0	0	0
1028	0	0	2.71	0	0	0	31.26	0	0	0	0	16.56	0	0	0	18.82	0	0	27.67	0	49.23	0	0	12.73	0	0	0	0	0	0	0	0	0	0	16.04	24.04	0	0	33.68	6.55	0	0	0	0	12.47	0	0	0	0
1029	0	0	0	0	0	0	0	44.2	0	0	0	0	0	0	47.17	0	0	0	0	0	0	0	21.6	0	0	0	50.46	0	0	0	0	0	33.2	0	0	0	0	0	0	0	0	10.04	0	0	0	0	0	0	0
1030	0	0	0	0	0	6.77	0	0	0	17.11	0	0	0	0	0	0	13.72	13.52	0	15.13	0	12.07	0	0	24.97	41.43	0	29.81	14.32	0	0	0	0	7.49	0	0	26.29	14.73	0	3.93	0	0	0	0	0	28.93	0	0	0
1031	0	0	0	0	0	0	0	0	0	0	29.1	0	19.46	0	0	0	0	0	0	0	0	0	0	0	0	0	0	0	0	0	15.15	11.77	0	0	20.11	0	0	0	0	0	0	0	33.31	0	0	0	0	36.46	0
1032	33.95	24.97	8.34	22.14	21.78	0	20.48	0	28.47	0	0	12.24	0	0	0	0	0	0	13.45	0	0	0	0	8.9	0	0	0	0	0	0	0	0	21.92	0	0	0	0	0	51.7	0	19.84	0	0	0	8.6	0	45.27	0	0
1033	0	0	0	0	0	0	0	0	0	0	0	0	0	20.75	0	21.55	0	15.13	0	0	0	0	19.43	0	0	0	0	0	0	0	0	0	0	7.18	0	12.68	0	0	0	0	0	0	0	0	0	0	0	0	12.35
1034	0	0	0	0	0	0	0	0	0	0	0	0	0	0	0	0	33.95	0	0	0	0	21.03	0	0	0	19.59	0	0	50.77	0	16.27	0	0	0	0	0	0	0	0	24.02	0	0	0	10.57	0	0	0	0	0
1035	0	0	0	0	12.99	49.01	0	26.67	25.7	0	0	0	57.14	0	0	0	0	0	0	0	0	0	3.91	0	0	0	0	12.73	0	0	0	0	0	0	0	0	15.72	36.08	0	0	44.01	34.89	0	0	0	0	0	33.53	0
1036	41.9	52.06	31.3	0	0	0	24.98	0	0	92.04	0	0	0	0	0	16.72	0	0	0	45.85	0	0	0	0	42.53	0	0	0	0	41.7	0	0	35.51	0	0	30.57	0	0	0	0	0	0	30.54	0	0	0	0	0	0
1037	0	0	0	0	0	0	0	0	0	0	0	29.3	0	0	0	0	0	54.71	28.59	0	43.49	0	0	37.06	0	0	63.54	0	0	0	0	48.14	0	17.21	29.14	0	0	0	0	23.89	0	0	0	27.03	34.53	44.41	25.89	0	0
1038	0	0	0	64.69	0	0	0	31.15	0	0	0	0	0	34.75	30.72	0	0	0	0	0	0	0	0	0	0	19.6	0	0	0	0	0	0	0	0	0	0	0	0	0	0	0	0	0	0	0	0	0	11.45	40.99
1039	0	0	0	0	0	0	0	0	0	0	0	0	0	0	0	0	0	0	0	0	0	0	0	0	0	0	0	0	0	0	58	0	0	0	0	0	0	0	0	0	0	0	0	0	0	0	0	0	0
1040	0	0	0	0	0	0	0	0	0	0	0	0	0	0	0	20.93	15.42	0	0	0	0	0	15.84	0	41.12	0	0	0	0	0	0	0	28.13	0	0	0	25.25	0	0	0	26.99	30.37	0	39.27	0	25.41	0	0	0
1041	44.13	40.69	64.99	0	57.2	0	69.36	71.32	68.04	0	47.05	51.04	26.72	23.78	37.45	0	0	61.61	7.43	30.63	36.86	71.1	0	11.19	0	36.88	52.34	23.24	78.88	11.96	0	58.06	0	14.24	60.01	50.41	0	40.99	51.39	30.07	0	0	43.51	0	55.09	0	28.74	39.88	52.12
1042	0	0	0	0	0	46.79	0	0	0	0	0	0	0	0	0	0	0	0	0	0	0	0	0	0	0	0	0	0	0	0	0	0	0	0	0	0	0	0	0	0	0	0	0	0	0	0	0	0	0
1043	0	0	0	0	0	0	0	0	0	0	0	0	0	0	0	37.97	21.66	0	15.93	0	0	0	72.96	18.98	38.48	0	0	25	0	12.32	34.61	0	42.41	0	0	0	0	0	0	0	37.43	0	0	30.33	0	0	0	0	0
1044	0	0	0	0	0	0	0	0	0	51.81	0	0	0	15.06	0	0	0	0	0	0	0	0	0	0	0	0	0	0	0	0	0	0	0	16.22	0	0	23.04	0	0	0	0	0	0	0	0	52.84	46.32	0	0
1045	12.17	0	0	0	0	0	0	0	18.93	0	0	0	0	0	0	0	0	0	0	30.47	0	0	0	0	0	0	0	0	0	0	0	0	0	0	0	0	0	0	0	0	0	0	0	0	0	0	0	0	0
1046	0	0	0	0	0	0	0	0	0	0	0	0	6.75	0	24.95	0	0	0	0	0	0	0	0	0	0	7.29	0	0	0	0	0	0	0	0	0	0	0	0	0	0	0	17.4	0	0	0	0	0	0	5.02
1047	0	0	0	0	0	5.94	14.35	0	0	0	7.62	10.63	0	0	0	0	0	7.42	14.86	0	0	0	0	33.42	14.92	0	22.08	0	0	5.28	14.14	0	0	0	0	9.86	0	24.89	30.07	0	0	0	0	6.02	0	0	0	6.79	0
1048	0	4.78	0	0	0	0	0	0	0	0	0	0	0	7.48	0	0	0	0	0	0	0	15.13	0	0	0	0	0	0	0	0	0	0	0	4.21	0	0	0	0	0	0	0	0	0	0	0	0	0	0	0
1049	0	0	0	10.58	0	0	0	0	0	0	0	0	8.8	0	0	0	33.11	0	0	0	0	0	0	0	0	0	0	0	0	0	0	0	18.77	0	0	0	0	0	0	22.14	0	0	7.69	0	0	0	8.97	0	18.49
1050	21.58	0	0	0	5.96	0	0	29.09	0	12.86	31.56	0	0	0	0	19.82	0	0	0	38.7	20.22	0	0	0	0	0	0	24.87	0	0	0	7.11	0	0	0	0	0	0	0	0	0	0	0	0	0	0	0	0	0
1051	0	28.41	0	8.08	0	17.34	36.27	0	0	0	0	0	0	0	34.28	0	0	9.1	0	0	0	0	35.92	0	0	0	0	0	16.38	0	29.62	0	0	0	0	0	0	0	0	0	0	0	0	0	7.87	0	0	17.48	0
1052	0	0	0	0	0	0	0	0	0	0	0	34.02	20.32	21.4	0	0	12.35	0	0	0	23.53	44.61	0	14.92	7.56	20.21	0	0	0	0	0	0	0	0	0	45.81	24.66	13.7	11.34	17.68	0	18.33	0	0	0	0	0	0	55.21
1053	0	0	23.97	0	0	0	0	0	57.75	8.24	0	0	0	0	0	0	0	0	23.99	0	0	0	0	0	0	0	26.55	22.34	0	40.36	0	10.73	65.28	10.31	29.78	0	0	0	0	0	21.28	0	25.28	31.02	0	0	19.11	0	0
1054	32.73	0	0	0	21.65	0	0	13.6	0	0	0	0	0	0	0	5.26	0	0	0	0	0	0	0	0	0	0	0	0	7.64	0	25.49	0	0	0	0	0	0	0	0	17.19	0	0	0	0	13.74	43.04	0	0	0
1055	0	0	0	0	0	39.68	0	0	0	0	0	0	0	0	0	0	0	11.83	0	20.61	0	0	0	10.62	33.68	0	0	0	0	0	0	0	0	0	0	25.49	0	0	0	0	0	0	0	0	0	0	0	0	0
1056	0	0	0	0	0	0	20.7	0	0	7.79	0	0	6.46	0	7.97	0	14.81	0	0	0	19.28	0	0	0	0	15.34	0	13.43	0	0	0	0	0	12.53	0	0	21.82	0	62.11	0	0	0	0	0	0	0	0	0	0
1057	0	0	0	10.99	0	0	0	0	0	0	0	0	0	0	0	4.35	0	0	9.95	0	0	0	0	0	0	0	0	0	0	0	0	0	0	0	27.33	0	0	0	0	0	0	36.62	0	15.09	0	17.88	10.55	0	0
1058	0	0	0	0	0	0	0	0	29.75	0	68.84	0	0	0	0	0	0	0	0	0	0	0	0	9.06	0	0	40.08	0	37.5	13.26	0	0	0	0	0	0	0	31.25	0	0	17.37	0	0	0	0	0	0	43.18	0
1059	29.45	56.77	0	13.72	16.71	0	36.69	43.69	0	43.54	0	28.9	34.31	40.57	15.48	9.46	22.82	0	0	14.92	34.18	0	37.11	0	0	16.39	0	0	0	0	37.51	52.42	0	17.02	0	0	0	0	0	0	0	0	83.51	16.84	0	0	24.4	0	40.66
1060	0	0	34.37	0	0	39.08	0	0	0	0	0	0	0	0	0	0	0	47.11	25.81	0	0	32.59	0	0	19.51	0	0	20.04	0	0	0	0	30.33	0	42.35	0	17.31	0	0	41.51	0	0	0	0	59.01	0	0	0	0
1061	0	0	0	0	0	0	0	0	0	0	0	0	0	0	0	0	0	0	0	0	0	0	0	0	0	0	0	0	0	22.42	0	0	0	0	0	82.96	0	0	0	0	0	0	0	0	0	64.11	0	0	0
1062	0	0	0	0	10.84	0	0	0	0	0	0	0	0	0	0	0	0	0	0	0	0	0	0	22.92	0	0	27.17	0	0	0	39.21	0	0	0	0	0	0	0	0	0	0	0	0	0	0	0	0	0	0
1063	0	0	0	0	0	0	0	0	0	0	0	0	29.92	11.03	19.06	0	0	0	0	0	0	0	0	0	0	0	0	0	0	0	0	0	0	0	0	0	0	0	0	0	4.67	0	29.56	0	0	0	0	0	0
1064	12.98	0	0	0	0	0	0	0	21.64	0	0	0	0	0	0	20.91	0	0	0	0	11.18	14.84	41.07	0	0	14.06	0	0	0	21.89	0	18.6	0	14.84	0	0	0	0	0	26.23	0	0	0	4.13	0	0	0	0	26.34
1065	0	39.4	29.45	17.52	21.55	19.41	20.75	31.04	0	0	9.53	18.11	0	0	0	0	24.12	33.13	18.15	0	0	0	0	0	6.51	0	0	18.2	0	0	0	0	43.43	0	0	0	18.97	62.03	15	0	0	0	0	0	0	0	11.87	29.05	0
1066	0	0	0	0	0	0	0	0	0	0	0	0	0	17.86	0	0	0	0	0	17.36	0	0	0	27.21	0	0	0	0	35.04	0	0	0	0	0	0	0	0	0	0	0	10.35	22.87	0	11.26	11.83	0	0	0	0
1067	0	0	0	0	0	0	0	0	0	0	0	0	0	0	0	0	0	0	0	0	22.98	0	0	0	0	0	0	0	0	0	10.39	0	0	0	14.52	9.12	0	0	0	0	0	0	0	0	0	6.69	0	0	0
1068	26.65	0	14.1	15.37	0	10.03	0	0	0	33.94	0	0	0	0	0	14.66	0	0	0	0	0	0	0	0	0	10.24	29.32	0	0	12.88	0	0	20.23	21.85	0	0	0	15.96	0	0	0	0	21.04	0	0	0	13.18	0	0
1069	0	0	0	0	24.36	0	0	6.72	22.05	0	15.41	10.29	33.73	0	15.07	0	21.04	0	5.18	13.84	0	22.23	0	28.09	26.15	0	0	16.31	0	0	14.41	28.07	0	0	16.41	8.54	0	0	11.85	29.45	0	43.01	0	14.19	16.22	0	0	23.04	24.12
1070	0	0	0	0	0	0	0	0	0	0	0	0	0	0	0	0	0	15.38	0	0	0	0	0	0	0	0	0	0	20.37	0	0	0	0	0	0	0	4.96	0	0	0	0	0	0	0	0	11.03	0	0	0
1071	0	0	0	0	0	0	0	5.05	0	0	0	0	0	0	0	0	0	0	0	0	0	0	22.32	0	0	0	0	0	0	0	0	0	0	0	0	0	0	0	0	0	0	0	0	0	0	0	13.15	0	0
1072	0	0	21.97	0	0	0	0	0	13	0	0	0	0	0	12.1	0	0	0	21.92	0	12.62	0	0	0	0	39.36	6.28	0	0	0	0	0	8.74	0	0	10.05	22.13	24.9	0	27.14	0	0	0	0	0	0	0	0	16.03
1073	0	54.18	0	31.46	6.79	27.03	0	0	0	0	0	25.85	0	10.27	0	22.8	0	13.72	0	0	0	0	0	0	15.78	0	0	23.49	35.37	0	0	36.29	0	0	28.92	0	0	0	60.26	0	0	0	13.54	0	43.23	0	0	0	0
1074	25.57	0	0	0	0	0	38.3	18.61	0	0	39.48	0	0	0	0	0	35.65	0	0	43.58	0	0	0	8.16	0	0	0	0	0	0	16.64	0	0	0	0	0	0	0	0	0	0	0	0	28.42	0	0	0	0	0
1075	0	0	30.79	0	0	0	0	0	26.35	39.85	0	0	38.17	6.78	0	0	0	0	0	0	0	0	32.51	0	0	0	4.99	0	0	24.84	0	0	0	0	0	0	24.66	30.17	0	31.96	28.69	60.31	0	0	0	0	20.94	27.27	0
1076	0	0	0	0	0	0	0	0	0	0	0	0	0	0	0	17.99	0	15.29	0	0	0	50.12	0	0	0	0	0	18.49	0	0	0	0	0	0	0	0	0	0	0	0	0	0	5.57	0	0	45.85	0	0	20.66
1077	30.19	0	0	0	33.97	17.41	0	0	0	0	0	0	0	14.89	0	0	0	0	0	0	0	0	0	6.42	30.84	23.71	0	0	0	0	21.3	14.04	0	35.81	0	0	0	0	0	0	0	0	0	0	0	0	0	0	0
1078	0	0	16.6	0	0	0	0	0	0	0	0	20.35	0	0	28.37	0	0	0	5.08	0	39.66	0	0	0	0	0	0	0	0	0	0	0	20.74	0	0	25.29	0	0	0	0	0	0	9.05	5.66	22.19	0	0	17.35	0
1079	0	0	0	0	0	0	0	0	0	0	30.78	0	0	0	0	0	0	0	0	0	0	0	0	0	0	0	0	0	0	0	0	0	0	0	0	0	0	0	0	0	0	0	0	0	0	0	0	0	0
1080	0	0	0	0	0	0	0	0	0	0	0	0	0	0	0	0	0	68.3	0	0	0	0	0	24.69	0	0	0	0	0	0	0	0	0	0	0	0	0	19.18	0	0	0	0	0	28.3	0	0	0	0	0
1081	38.08	41.49	34.54	40.07	45.35	38.69	29.84	41.39	39.72	52.46	0	33.57	52.81	0	26.77	0	23.02	0	27.81	39.39	32.43	39.44	50.79	0	40.47	25.83	29.15	47.39	0	37.4	11.26	43.35	27.08	38.56	41.33	52.77	0	0	44.61	37.18	25.36	0	39.63	0	45.32	47.21	53	21.06	36.86
1082	0	0	0	0	0	0	0	0	0	0	0	0	0	47.3	0	55.16	0	0	0	0	0	0	0	0	0	0	0	0	0	0	0	0	0	0	0	0	0	0	0	0	0	48.03	0	0	0	0	0	0	0
1083	0	0	0	0	0	0	0	0	0	0	9.7	0	0	0	0	0	0	0	0	0	0	0	0	0	0	0	0	0	52.16	0	0	0	0	0	0	0	41.62	36.22	0	0	0	0	0	24.52	0	0	0	0	0
1084	0	0	0	0	0	0	16.04	0	0	0	0	0	14.83	0	0	0	18.58	0	7.88	0	0	0	0	12.13	0	5.11	0	0	0	0	0	0	0	0	0	0	0	0	0	0	0	0	0	0	0	0	14.82	0	0
1085	0	7.31	0	0	0	33.97	0	0	0	0	0	0	0	0	0	0	0	0	0	0	0	13.15	0	0	0	0	0	0	0	0	0	0	0	0	7.68	0	0	0	0	0	12.17	0	0	0	0	0	0	6.13	0
1086	0	0	0	0	9.62	0	0	3.24	0	0	0	11.12	0	0	0	0	0	0	0	0	12.63	0	0	0	0	0	0	0	0	0	0	0	0	10.63	0	9.45	0	0	0	0	0	0	0	0	0	0	0	0	0
1087	0	0	14.84	9.75	0	0	0	0	13.76	0	0	0	0	0	0	0	0	0	11.04	0	0	0	0	0	17.32	0	35.41	0	0	9.83	37.42	5.06	0	0	0	0	0	0	0	17.63	0	10.96	0	0	0	0	0	0	16.09
1088	0	0	0	0	0	0	0	0	0	3.29	8.96	0	0	20.4	75.95	0	0	0	0	3.77	0	0	12.04	0	0	27.87	0	0	13.4	0	0	0	19.39	0	6.79	0	14.67	0	0	0	0	0	0	18.6	12.41	12.63	5.75	0	0
1089	38.1	0	0	0	0	0	0	0	0	0	0	0	23.2	0	0	32.74	18.96	0	0	0	0	0	0	0	0	0	0	36.64	0	0	0	0	0	0	0	0	0	77.24	0	0	9.7	0	0	0	0	0	0	0	0
1090	0	0	0	0	0	0	0	0	0	0	0	16.29	0	0	0	0	0	24.57	0	0	0	0	0	0	0	0	0	0	0	0	0	0	0	0	0	0	0	0	0	0	0	8.05	17.25	0	0	0	0	0	0
1091	0	39.58	0	0	0	0	12.23	0	0	0	0	0	0	0	0	0	0	0	17.98	0	0	40.37	32.43	0	0	76.93	0	0	0	0	0	0	0	7.55	0	50.67	8.18	0	13.17	24.44	13.49	0	0	0	31.96	0	0	13.36	0
1092	0	0	25.29	24.22	0	5.81	0	9.42	11.5	0	0	0	0	0	0	0	14.16	0	0	15.42	35.72	0	0	0	36.54	0	0	0	0	31.16	20.31	25.37	0	0	0	0	0	0	0	0	0	23.45	0	0	0	0	14.09	0	46.4
1093	63.06	0	0	0	59.71	0	0	0	0	29.3	0	0	13.08	38.71	0	35.28	0	0	0	0	0	0	0	51.25	0	0	40.71	13.95	10.34	0	0	0	0	25.22	43.32	0	0	0	0	0	0	0	0	0	0	0	0	0	0
1094	0	0	0	0	0	0	0	6.88	26.36	0	0	59.71	0	0	14.14	0	0	47.36	23.37	0	0	0	0	0	0	0	0	0	0	0	0	0	0	0	0	0	5.9	44.96	23.69	0	0	0	0	51.63	0	0	0	0	0
1095	0	16.09	0	0	0	0	23.93	0	0	0	63.63	0	0	0	0	0	16.68	0	0	0	0	16.35	16.8	0	0	0	0	0	0	0	0	18.15	21.05	0	0	0	0	0	0	11.01	8.45	0	14.35	0	0	24.48	17	17.29	0
1096	0	0	13.7	22.52	0	17.97	0	0	0	0	0	0	7.31	0	0	10.38	0	0	0	0	0	0	0	0	0	0	0	0	0	28.31	0	0	0	0	0	16.63	0	0	0	0	0	6.7	0	0	0	0	0	0	22.05
1097	0	0	0	0	0	0	0	0	0	0	0	0	0	0	29.39	0	0	0	8.11	0	0	0	0	0	0	0	0	17.72	0	0	21.09	0	0	0	0	0	6.21	0	0	0	0	0	0	0	7.12	0	0	0	0
1098	0	0	0	0	0	0	13.79	0	0	0	0	0	0	27.92	0	0	0	0	0	0	0	0	19.02	0	0	0	0	0	0	0	0	0	8.95	0	0	0	0	0	0	0	4.09	0	0	0	0	3.98	10.37	0	0
1099	0	27.52	0	0	0	0	0	0	0	0	0	0	0	0	0	14.9	0	0	0	22.7	15.33	0	0	20.9	0	0	2.54	0	0	12.5	0	0	0	19.13	0	0	0	0	0	0	0	6.36	0	0	0	0	0	0	7.52
1100	8.69	0	10.75	0	0	0	0	0	0	20.01	31.06	0	19.26	0	0	0	17.02	0	13.78	0	0	0	0	0	0	0	0	24.54	0	0	0	26.88	0	0	9.19	0	19.74	0	34.74	0	0	0	28.82	0	0	0	0	30.13	0
1101	0	0	0	0	17.69	0	18.9	0	17.68	0	0	0	0	0	0	0	0	0	0	0	0	0	0	0	0	0	0	0	0	0	0	0	0	0	0	0	0	0	0	20.01	8.8	0	0	16.13	0	0	0	0	0
1102	0	0	0	0	0	0	0	29.11	0	0	0	17.53	0	0	0	0	0	14.92	0	19.07	21.32	0	24.76	0	0	0	0	0	50.26	20.56	0	0	0	0	0	37.27	0	17.72	0	0	0	0	0	0	13.62	16.32	19.99	0	0
1103	7.83	35.92	11.15	0	0	0	0	0	0	17.39	0	0	0	0	0	0	0	0	0	0	0	36.52	0	2.7	15.21	0	0	0	0	0	0	0	0	24.16	5.34	0	0	0	0	0	0	6.2	0	0	0	0	0	0	0
1104	0	0	0	25.09	22.91	0	22.95	0	0	0	0	0	6.56	3.18	31.85	0	0	0	0	0	0	0	0	0	0	0	0	0	0	0	14.71	0	7.94	0	0	0	0	0	0	0	17.86	0	0	0	0	0	0	0	10.83
1105	0	0	0	0	0	23.29	0	28.19	0	16.23	21.74	0	0	0	0	0	0	0	29.46	0	25.29	0	0	0	0	47	28.07	0	0	0	0	16.99	0	0	0	0	0	0	8.68	0	0	10.57	0	11.79	0	0	0	0	0
1106	0	0	0	0	0	0	0	0	9.37	0	0	0	0	0	0	36.74	0	0	0	0	0	0	0	0	0	0	0	0	0	0	0	0	0	0	0	0	33.89	0	0	0	0	0	0	0	0	0	0	0	0
1107	0	0	0	0	0	0	0	0	0	0	0	0	0	0	0	0	0	0	0	0	0	23.69	27.46	9.14	21.15	0	0	0	0	0	0	0	0	16.96	0	0	0	27.86	0	0	0	0	0	0	0	0	0	0	0
1108	27.16	0	0	0	0	0	0	0	20.5	25.41	0	0	0	0	33.19	0	35.85	0	0	16.55	0	0	0	0	0	0	0	0	0	0	43.9	0	12.15	0	0	11.65	0	0	0	0	29.85	0	23.61	32.15	37.42	32.1	36.85	14.97	23.87
1109	0	21.21	12.52	17.08	14.18	4.86	0	8.18	0	0	0	5.19	23.08	45.41	0	22.13	0	25.58	17.49	0	19.53	0	0	0	0	0	0	47.43	0	38.21	0	0	0	0	13.69	0	0	0	39.67	28.71	0	14.07	0	0	0	0	0	0	0
1110	0	0	0	0	0	0	0	0	0	0	0	0	0	0	0	0	0	0	0	10.05	0	0	0	0	29.15	34.87	0	0	30.5	0	0	0	0	0	0	0	0	0	0	0	0	0	0	0	0	0	0	0	0
1111	0	0	0	0	30.83	8.92	24.36	0	40.55	0	36.91	0	0	0	0	0	0	7.66	0	0	18.57	0	0	14.22	0	0	31.8	0	0	0	32.77	0	0	7.71	22.31	31.77	0	8.34	0	0	25.89	0	16.53	0	0	0	16.75	10.39	0
1112	18.37	0	0	19.36	0	0	0	11.38	0	0	0	17.75	14.59	0	0	15.82	0	0	0	0	0	12.78	26.74	0	0	0	0	0	0	0	0	0	0	0	0	0	0	0	0	0	0	51.64	0	0	0	20.67	0	0	22.8
1113	0	0	0	0	0	0	0	0	0	38.26	0	0	0	0	46.24	0	16.65	0	8.4	0	0	0	0	0	0	20.04	0	0	0	15.89	0	22.51	32.42	0	0	0	42.91	19.85	0	34.65	0	0	0	13.27	27.14	0	0	0	0
1114	0	0	23.34	0	0	0	18.29	0	0	0	0	0	0	10.45	0	0	0	0	0	0	0	0	0	0	0	0	0	0	0	0	0	0	0	9.31	0	26.36	0	0	0	0	0	0	0	0	0	0	0	10.02	0
1115	0	0	0	0	0	0	0	0	0	0	0	10.09	0	0	0	0	0	0	0	0	23.69	6.79	14.4	0	6.21	15.75	17.22	14.13	18.74	0	0	0	0	0	0	0	0	0	6.93	0	0	0	8.31	0	0	0	8.42	0	12.58
1116	0	0	0	0	0	9.46	0	19.4	21.67	0	10.06	0	0	0	0	0	0	0	14.12	0	0	0	0	15.64	0	0	0	0	0	14.45	29.08	0	0	0	9.3	0	0	0	0	0	39.9	0	0	0	0	20.88	0	0	0
1117	0	14.41	0	0	5.66	0	18.8	0	0	0	0	0	0	7.27	0	0	0	14.67	0	0	0	0	0	0	0	0	0	0	0	0	0	7.37	0	0	0	0	0	0	0	0	0	0	0	14.87	35.57	0	0	9.73	0
1118	15.05	0	0	0	0	0	0	0	0	0	0	0	0	0	0	11.65	0	0	0	7.59	0	10.84	0	0	6.1	0	0	0	0	0	0	0	0	0	0	0	0	0	0	0	0	0	0	0	0	0	0	0	0
1119	0	0	0	6.01	6.95	22.25	0	0	0	5.44	0	27.59	11.73	0	0	0	0	0	14.51	0	0	0	12.11	0	0	0	0	0	8.5	0	41.92	0	14.36	5.08	0	0	0	0	0	0	0	0	0	0	0	0	0	0	0
1120	0	0	0	0	0	0	0	0	0	0	0	0	0	0	0	0	0	0	0	0	0	0	0	0	0	0	0	0	0	0	0	0	0	0	6.47	0	0	0	0	0	0	16.63	14.57	0	0	0	11.14	0	0
1121	26.26	2.45	0	0	0	0	0	0	0	0	0	0	0	0	0	0	39.47	0	0	0	0	0	0	8.56	0	0	0	0	0	0	0	0	0	0	0	0	6.97	21.48	13.64	0	0	0	0	0	0	0	0	4.03	0
1122	0	0	0	14.37	0	0	8.07	0	0	0	0	0	0	13.73	0	0	0	0	0	0	0	0	0	0	0	0	0	0	0	0	0	13.4	0	0	0	0	0	0	0	28.97	0	0	0	0	0	0	0	0	0
1123	0	0	0	0	18.49	0	0	0	0	0	29.76	0	0	0	19.31	0	0	0	0	0	0	14.65	0	0	0	0	33.1	12.05	0	0	0	0	27.33	0	0	0	0	0	13.88	0	22.39	0	0	0	0	0	0	0	0
1124	0	18.96	0	0	0	0	0	0	12.88	22.99	0	0	34.69	0	0	0	0	19.6	14.14	39.19	19.84	0	0	6.25	0	0	0	0	0	0	9.17	0	0	20.19	12.58	0	8.49	13.42	0	0	0	0	0	0	31.41	17.09	0	9.31	0
1125	21.57	0	71.79	28.45	0	0	20.79	0	0	0	0	29.76	0	0	0	0	0	0	0	0	0	0	18.34	0	30.88	22.76	0	0	0	0	0	36.68	0	0	0	24.8	0	0	0	0	0	0	20.65	22.15	0	0	13.22	0	15.68
1126	0	0	0	0	9.3	0	0	18.7	0	0	0	0	0	0	0	0	0	0	0	0	0	0	0	0	0	0	0	0	34.01	30.56	0	0	0	0	0	0	0	0	0	0	0	0	0	0	0	0	0	0	0
1127	12.29	26.18	0	0	0	0	0	0	19.3	9.33	0	0	0	0	0	0	0	0	13.19	0	0	0	0	0	0	0	7.56	0	0	0	0	0	0	0	0	33.46	0	0	0	0	0	0	0	0	30.64	0	0	0	0
1128	0	0	0	4.16	17.71	50.52	23.55	0	0	0	36.53	0	70.85	0	0	33.25	38.09	0	0	0	18.01	27.11	0	0	0	0	0	13.42	0	0	0	0	36.51	21.58	49.26	0	27.61	9.88	64.5	29.66	63.04	43.61	0	0	0	21.84	0	52.36	32.96
1129	0	0	0	0	0	0	0	21.91	0	0	0	0	0	67.94	84.1	0	0	40.67	0	34.08	0	0	52.88	29.24	0	0	0	0	27.47	18.56	29.8	0	0	0	0	0	0	0	0	0	0	0	27.55	19.2	0	0	45.67	0	0
1130	0	0	28.2	9.35	0	0	0	0	0	0	0	22.82	0	0	0	0	0	0	9.1	0	0	0	0	0	0	0	0	0	0	0	0	29.32	0	0	0	15.35	0	7.68	0	0	0	0	0	0	22.48	0	0	0	0
1131	23.52	33.14	0	0	0	0	0	0	0	11.92	13.69	0	0	0	0	7.81	0	0	0	0	0	0	0	0	0	24.87	18.53	17.76	0	0	0	0	0	0	0	0	0	0	78.11	0	0	0	0	0	0	0	0	0	0
1132	0	0	0	0	0	0	6.7	27.4	0	0	0	0	0	0	0	0	23.07	0	0	0	0	0	0	0	0	0	0	0	0	0	0	0	0	0	0	0	0	0	0	26.69	0	16.7	41.25	15.91	0	0	0	21.2	0
1133	0	0	0	0	0	0	0	0	8.61	0	0	0	0	0	0	0	0	0	10.11	0	0	0	0	0	0	0	0	0	0	0	0	0	6.4	27.76	0	9.41	0	5.26	0	0	0	0	0	0	0	0	0	0	0
1134	0	0	11.56	0	0	0	0	0	0	0	0	0	0	0	0	0	0	0	0	7.59	0	0	0	25.83	19.08	0	9.82	0	0	0	23.87	0	0	0	15.12	0	0	0	0	0	0	0	0	0	20.46	0	0	0	0
1135	23.5	0	0	5.52	32.87	32.5	10.54	11.98	0	7.32	0	0	0	54.45	0	13.53	0	0	0	0	17.24	39.64	0	0	0	0	0	0	0	13.36	0	0	0	0	0	0	25.13	0	0	0	0	0	0	0	0	0	0	0	0
1136	0	0	0	0	0	0	0	0	13.78	0	0	10.04	0	0	0	0	0	9.71	8.48	0	0	0	15.37	0	0	12.44	0	0	0	0	0	0	9.81	0	0	13.74	0	0	0	0	0	11.7	0	0	0	0	0	0	0
1137	0	25.66	20.9	0	0	0	0	0	0	0	0	0	0	0	8.28	0	0	0	0	8	0	0	0	0	0	0	0	0	10.2	0	0	4.6	0	0	14.11	0	0	19.51	0	0	0	0	9.41	10.78	0	21.15	11.59	10.73	0
1138	0	0	0	13.58	10.91	0	0	0	0	0	7.42	0	0	0	0	0	0	0	0	0	0	0	0	0	0	0	9.15	0	0	0	28.36	0	0	0	0	0	0	0	0	0	11.35	0	0	0	0	0	0	0	0
1139	0	0	0	0	0	1.83	0	0	0	0	0	0	0	0	0	0	0	0	0	0	0	0	0	0	0	0	0	13	0	0	0	0	0	0	0	0	0	0	0	0	0	0	0	0	0	0	0	0	0
1140	17.63	0	0	0	0	0	12.86	11.29	2.56	6.68	6.53	0	14.32	0	9.02	18.71	0	0	0	13.96	7.18	0	2.64	0	0	0	0	0	14.59	0	0	10.85	0	0	0	0	0	0	0	0	0	8.47	0	0	15.23	0	11.94	0	0
1141	0	0	0	14.51	8.45	5.95	0	0	0	0	0	42.48	0	0	0	0	20.94	12.15	0	0	0	0	0	25.64	0	0	13.9	0	0	0	0	0	0	18.68	0	10.7	0	0	12.7	5.58	0	0	0	2.3	0	20.1	0	4.23	0
1142	0	0	0	0	0	0	0	0	0	0	0	0	0	0	0	0	0	0	24.29	0	0	0	0	0	0	7.05	0	7.81	0	0	0	0	0	0	0	0	0	16.22	0	0	3.3	0	0	0	0	0	0	0	8.38
1143	0	0	0	0	0	0	0	5.88	0	0	0	0	0	0	0	0	0	0	0	0	0	19.33	0	0	0	0	0	0	0	0	6.77	0	2.58	0	4.17	0	0	0	0	0	0	12.96	0	0	0	0	0	0	0
1144	0	0	0	12.83	0	0	0	0	23.13	0	0	0	0	0	0	0	0	0	0	0	0	0	0	0	18.17	0	10.19	0	10.64	0	0	11.6	0	21.83	0	0	0	0	0	0	0	0	0	0	0	0	0	0	0
1145	0	0	0	0	0	10.98	0	0	0	0	0	0	0	0	0	0	0	0	0	0	0	0	0	0	0	12.31	0	0	0	0	0	0	0	0	0	5.55	0	0	0	0	0	0	0	0	0	0	0	0	0
1146	0	0	0	0	0	0	0	0	0	0	8.03	0	0	0	0	0	0	0	0	0	0	0	0	0	0	0	0	0	0	0	0	0	0	0	0	0	0	0	0	0	0	0	0	0	0	0	0	0	0
1147	0	33.93	71.07	0	0	0	0	0	0	0	0	0	0	0	68.64	0	0	0	0	52.04	39.56	0	0	34.42	8.49	0	0	63.02	0	0	42.17	51.68	0	0	0	0	82.48	0	0	0	0	0	0	0	0	0	43.63	0	0
1148	35.59	0	0	0	41.85	0	56.1	0	58.09	73.69	0	0	45.35	31.2	0	58.87	43.01	62.89	59.78	0	0	0	36.36	0	0	0	0	0	36.44	0	0	0	133.17	30.87	83.99	40.48	0	0	27.88	83.6	53.28	40.83	39.85	51.47	16.27	23.81	0	0	46.77
1149	0	0	0	19.67	0	37.6	0	41.22	0	0	43.97	80.06	0	0	0	0	0	0	0	0	0	35.83	0	0	0	0	0	0	0	0	0	0	0	0	0	0	0	0	0	0	0	0	0	0	0	0	0	68.1	0
1150	0	0	0	0	0	0	0	0	0	0	0	0	0	0	34.16	0	0	0	0	0	0	0	0	20.23	0	0	25.17	0	0	0	0	0	0	0	0	0	0	56.35	0	0	0	0	0	0	0	0	0	0	0
1151	0	30.02	0	0	0	0	0	0	0	0	0	0	25.1	0	0	0	0	0	0	0	0	0	0	0	27.01	0	0	0	0	74.85	0	0	0	22.92	0	0	40.14	0	16.27	0	0	0	0	0	0	9.56	0	0	0
1152	0	0	0	0	0	0	26.47	0	0	0	0	0	0	22.43	0	0	0	0	0	8.6	30.42	0	0	0	0	32.39	0	0	0	0	0	0	0	0	0	0	0	0	0	0	0	12.5	1.05	0	0	0	0	0	26.86
1153	15.68	0	0	0	0	0	0	0	21.52	26.83	0	0	0	0	0	12.07	35.92	0	0	0	0	0	27.93	45.62	0	0	0	0	27.66	0	0	18.61	0	0	0	0	0	0	0	0	0	0	0	14.79	20.63	0	31.99	0	0
1154	0	0	0	12.57	3.55	0	0	0	0	0	6.57	0	0	0	5.79	0	0	4.13	0	15.49	0	0	0	0	0	0	12.57	10.23	0	0	17.97	0	0	0	0	0	0	0	0	0	0	0	10.18	0	0	0	0	12.94	0
1155	0	0	17.25	0	0	4.91	0	0	0	0	0	0	0	0	0	0	0	0	21.5	0	0	0	0	0	0	0	0	0	0	0	0	0	0	0	0	27.68	12.84	0	0	0	0	0	0	0	0	0	0	0	0
1156	0	0	0	0	17.38	0	0	0	0	0	0	0	0	0	0	0	0	0	0	0	0	21.31	0	0	0	0	0	0	0	0	0	0	0	0	0	0	0	6.52	10.3	0	0	0	0	0	19.59	0	0	0	0
1157	0	0	0	0	0	0	27.79	0	0	6.17	0	0	0	0	0	0	21.4	0	0	0	0	0	6.14	0	0	0	0	0	0	9.66	0	0	0	0	13.92	0	0	0	0	0	4.66	0	14.22	0	0	29.28	0	0	0
1158	0	4.1	0	0	0	0	0	22.57	5.76	0	0	0	0	0	0	0	0	0	0	0	0	0	0	0	0	0	0	10.38	14.69	0	27.51	0	0	0	0	0	0	0	0	0	0	0	0	11.66	0	0	0	0	4.74
1159	5.85	0	0	0	0	10.13	0	0	0	10.02	0	42.53	0	0	6.27	0	0	0	0	0	0	0	0	0	0	0	0	0	0	0	0	0	0	0	0	0	0	0	0	21.41	0	9.53	0	0	0	0	0	0	0
1160	0	0	0	0	0	0	0	0	2.29	0	5.04	0	11.13	5.24	0	0	0	0	19.9	0	0	0	0	0	0	0	0	0	16.6	0	0	0	16.5	10.36	0	0	6.51	6.64	0	0	0	0	0	0	8.7	0	0	17.18	8.15
1161	0	9.44	4.63	34.02	0	0	10.81	0	0	0	0	0	0	0	9.78	0	0	19.07	0	28.95	0	18.56	0	3.89	0	0	0	0	0	0	0	0	0	0	30.93	0	0	0	0	0	5.32	0	0	11.63	0	0	22.79	0	0
1162	0	0	0	0	6.67	10.73	0	0	0	0	0	0	0	0	0	8.14	21.66	0	0	0	16.88	0	21.6	0	0	0	0	7.65	0	0	18.32	14.13	0	0	0	7.43	0	0	11.15	0	0	0	0	0	0	0	0	0	0
1163	7.53	0	0	0	0	0	0	0	6.57	0	0	0	0	4.23	0	0	0	0	17.75	0	0	0	0	0	26.04	16.71	26.73	0	0	7.13	0	0	2.72	0	0	0	0	0	0	0	0	0	0	0	0	8.78	0	0	7.03
1164	0	0	0	0	0	0	3.71	0	0	0	11.01	0	0	0	0	0	0	0	0	0	0	0	0	0	0	0	0	0	0	0	0	0	0	4.65	0	0	11.29	0	0	0	6.11	8.68	8.12	0	0	0	0	0	0
1165	0	0	0	22.62	0	0	0	0	0	0	0	0	7.77	0	0	0	0	0	0	0	0	0	0	0	0	0	0	0	0	0	0	0	0	0	0	0	0	0	0	0	0	0	0	0	0	0	0	0	0
1166	0	0	0	0	0	0	0	0	0	0	0	0	0	0	0	0	0	0	0	0	0	0	0	0	0	0	0	0	0	0	0	0	0	0	0	0	0	0	0	0	0	0	0	0	0	0	0	0	0
1167	0	0	24.75	0	0	0	0	0	0	29.23	0	0	0	0	0	39.4	0	0	24.42	0	0	0	28.15	0	0	0	0	0	0	0	0	0	0	0	0	0	0	0	0	0	0	0	38.67	0	0	0	0	0	0
1168	39.36	0	0	0	24.67	63.52	33.56	32.12	34.15	0	33.71	34.14	46.22	0	0	0	28.76	38.85	0	35.95	36.89	0	0	35.7	0	0	5.14	48.93	78.16	0	0	51.22	40.43	0	39.02	111.15	36.08	33.42	30.88	85.88	0	0	0	93.23	26.5	31.05	0	29.08	32.29
1169	0	0	0	0	0	0	0	0	0	0	0	0	0	83.68	81.59	0	0	0	0	0	0	34.43	0	0	0	48.52	0	0	0	70.3	23.34	0	0	0	0	0	0	0	0	0	93.44	93.35	0	0	0	0	102.1	0	0
1170	0	51.75	0	0	0	0	0	0	0	0	0	0	0	0	0	0	0	0	11.02	0	0	0	0	0	36.01	0	21.51	0	0	0	0	0	0	31.32	0	0	0	0	0	0	0	0	0	0	0	0	0	0	0
1171	18.65	0	15.93	14.02	23.77	0	0	0	17.98	0	0	8.68	0	0	0	20.5	0	21.87	0	0	19.63	0	0	11.87	0	0	0	0	0	0	0	0	0	0	0	0	23.29	23.48	34.57	0	0	0	25.02	0	10.99	0	0	20.31	21.21
1172	0	0	0	0	0	0	20.15	8.78	0	0	23.37	0	0	0	0	0	28.57	0	0	21.2	0	0	20.61	0	0	0	0	21.63	0	0	9.32	0	24.7	0	19.85	0	0	0	0	0	0	0	0	0	0	0	0	0	0
1173	0	0	0	0	0	0	0	0	0	15.65	0	0	0	0	0	0	0	0	0	0	0	0	0	0	0	0	0	0	0	0	0	0	0	12.41	0	0	0	0	0	0	0	0	0	0	0	0	0	0	0
1174	0	17.58	2.91	5.01	0	0	0	0	0	0	0	12.1	7.4	0	0	0	0	0	0	0	0	20.96	0	13.54	13.44	0	0	0	0	8.23	0	8.43	0	0	0	0	0	0	0	0	0	0	0	0	11.22	21.62	0	0	0
1175	0	0	0	0	0	0	0	0	0	0	0	0	0	0	0	0	0	0	11.3	0	0	0	0	0	0	0	0	0	0	0	0	0	0	0	0	0	0	0	0	0	0	11.54	0	0	0	0	0	0	0
1176	13.96	0	5.11	0	0	0	0	0	0	0	0	0	0	5.18	12.09	0	0	0	0	4.32	8.53	0	0	0	0	0	0	0	13.79	0	10.13	0	0	0	0	0	0	0	0	0	0	0	2.83	0	0	0	0	0	0
1177	0	0	0	8.21	0	6.53	0	0	8.37	0	0	0	0	0	0	12.67	0	0	0	0	0	0	9.07	0	0	4.3	0	0	0	0	0	0	0	0	10.78	0	7.93	9.14	0	0	3.69	0	0	0	0	0	13.23	0	0
1178	0	0	0	0	0	0	0	0	0	0	16.83	0	0	0	0	0	0	0	0	0	0	0	0	0	0	0	6.93	4.94	0	0	0	0	0	0	0	0	0	0	0	0	0	0	0	0	0	0	0	8.46	0
1179	0	8.57	0	0	0	0	0	9.12	0	0	0	0	0	0	0	0	0	0	0	0	0	0	0	0	0	0	0	0	0	14.2	0	14.93	0	0	0	0	0	0	0	0	0	8.44	0	0	10.85	17.81	0	0	0
1180	0	0	10.07	0	35.11	0	0	0	0	17.66	0	17.68	16.53	16.18	0	0	27.7	0	21.68	0	18.29	8.87	0	0	0	0	0	11.5	0	0	0	0	4.15	6.99	11.34	13.55	0	22.85	23.04	27.82	0	0	5.44	9.81	0	0	27.15	0	13.55
1181	0	0	0	31.4	0	0	21.01	0	15.49	0	0	0	0	0	0	34.09	0	18.76	0	19.26	0	0	17.28	10.98	21.3	0	0	0	9.72	0	0	0	0	0	0	0	13.82	0	0	0	6.97	0	0	0	0	0	0	21.68	0
1182	12.08	0	0	0	0	25.41	0	0	0	0	23.39	0	0	0	16.92	0	0	0	0	0	0	5.88	0	0	0	0	0	0	0	22.73	4.09	8.58	0	0	0	0	0	0	0	0	0	0	0	0	7.05	0	0	0	0
1183	0	24.69	8.9	0	0	0	0	18.9	0	0	0	0	0	0	0	0	0	0	0	0	0	0	0	0	0	0	0	0	0	0	0	0	0	15.4	5.85	0	0	0	0	0	0	0	0	0	0	0	0	0	0
1184	0	0	0	0	22.85	0	0	0	0	10.91	0	10.37	0	0	0	0	0	0	0	0	19.65	0	0	0	0	28.24	16.27	0	0	0	0	0	0	0	0	0	0	0	0	0	7.55	0	0	0	0	0	0	0	0
1185	0	0	0	0	0	0	10.97	0	3.82	0	0	0	6.07	0	6.21	0	0	0	0	10.71	0	7.36	0	0	0	0	0	0	6.96	0	0	0	0	0	0	0	0	0	0	0	0	0	4.31	2.77	0	6.33	0	0	0
1186	0	0	0	0	0	0	0	0	0	0	0	0	0	0	0	0	0	0	0	0	0	0	0	0	0	0	0	0	0	0	0	0	0	0	0	0	28.63	0	0	0	0	0	0	0	0	0	0	0	0
1187	0	33.14	0	0	0	0	23.7	0	0	0	0	0	0	0	0	0	0	0	0	0	0	0	0	0	0	0	0	0	0	0	0	0	0	0	0	0	0	0	0	0	0	0	0	0	0	0	0	0	0
1188	35.05	0	33.05	15.29	0	23.94	0	36.73	51.62	0	40.3	33.27	0	38.87	0	0	56.04	49.14	0	11.3	0	18.27	23.86	44.46	5.85	0	4.25	30.33	44.13	56.62	57.9	43.2	0	30.36	63.03	31.97	0	30.92	29.13	54.67	31.84	0	38.04	0	42.8	20.51	0	52.4	33.66
1189	0	0	0	0	0	0	0	0	0	0	0	0	0	0	0	35.84	0	0	13.83	0	40.82	0	0	0	0	0	0	0	0	0	0	0	42.82	0	0	0	32.11	0	0	0	0	0	0	30.04	0	0	37.47	0	0
1190	0	0	0	0	24.62	0	28.4	0	0	0	0	0	0	0	0	0	0	0	0	0	0	0	0	0	0	35.24	0	0	0	0	0	0	0	0	0	0	0	0	0	0	0	0	0	0	0	0	0	0	0
1191	0	33.85	0	0	0	13.61	0	0	0	20.19	0	0	51.69	0	36.25	0	0	0	0	0	0	0	17.18	0	3.75	0	31.82	0	0	0	0	0	0	0	0	0	0	0	0	0	17.21	60.38	0	0	0	0	0	0	0
1192	0	0	0	0	0	0	0	0	0	0	0	17.1	0	0	0	0	0	0	8.94	0	0	6.06	0	0	0	0	0	0	0	0	0	0	0	0	0	0	0	0	16.2	0	0	0	2.2	0	0	6.88	0	0	22.19
1193	17.02	0	0	0	0	0	0	34.23	0	0	0	0	0	21.16	0	0	22.66	0	0	36.8	0	0	0	0	9.45	0	0	36.14	23.35	0	28.08	0	8.64	0	0	19.84	16.73	15.16	0	7.26	0	0	0	11.48	3.91	0	0	0	0
1194	0	0	8.43	0	0	0	11.56	0	0	0	17.84	0	0	0	0	12.37	0	25.91	0	0	18.38	0	0	18.3	0	0	0	0	0	9.96	0	8.3	0	22.64	0	0	0	0	0	0	0	0	0	0	0	0	12.21	0	0
1195	0	0	0	14.91	15.41	0	0	0	0	0	0	0	0	0	19.93	0	0	0	0	0	0	0	0	0	0	0	0	0	0	0	0	0	0	0	0	0	0	0	0	0	0	0	15.76	0	0	0	0	12.85	0
1196	0	18.33	0	0	0	3.32	0	0	12.18	0	0	2.26	0	0	0	0	0	0	0	20.57	0	14.41	15.47	0	15.01	0	0	0	0	0	12.7	0	0	0	0	0	0	0	5.35	0	10.28	0	0	16.51	0	5.7	0	0	0
1197	0	0	0	0	0	0	0	0	0	10.95	0	0	5.87	0	0	0	0	0	0	0	0	0	0	0	0	5.58	0	0	0	0	0	0	2.56	0	0	4.93	0	0	0	0	0	0	0	0	0	0	0	0	0
1198	0	0	0	0	0	0	0	0	0	0	0	0	0	0	0	0	0	0	12.82	0	0	0	0	0	0	0	0	0	0	0	0	0	0	0	0	0	0	0	0	0	0	0	0	0	0	0	0	0	0
1199	5.46	0	0	0	0	0	0	0	0	0	0	8.15	0	0	0	0	0	0	0	0	0	0	0	0	0	0	0	0	0	0	0	0	0	0	20.14	0	0	0	0	0	0	0	0	0	0	0	0	0	0
1200	0	54.28	36.09	32.99	13.69	24.59	0	0	23.57	0	15	0	0	0	0	0	16.35	0	0	75.9	0	0	0	30.57	0	0	0	0	20.78	40.65	28.91	40.9	17.11	30.38	0	0	0	30.41	22.19	0	20.8	23.34	33.65	0	40.34	0	31.3	0	6.21
1201	0	0	0	0	0	0	32.88	19.54	0	0	0	0	29.6	29.86	27.84	23.53	0	0	0	0	44.84	0	32.99	0	0	0	0	0	0	0	0	0	0	0	0	0	20.88	0	0	24.88	0	0	0	34.25	0	32.14	0	34.13	0
1202	0	0	0	0	0	0	0	0	0	25.6	0	0	0	0	0	0	0	43.36	32.09	0	0	23.93	0	30.57	0	0	0	39.84	0	0	0	0	0	0	0	38.05	0	30.41	0	24.88	0	0	0	0	0	0	0	0	8.29
1203	0	0	0	0	0	0	0	0	0	0	0	17.99	0	0	0	0	0	0	0	0	0	0	0	0	0	20.54	0	0	0	0	0	0	0	0	12.22	0	0	0	9.62	0	7.94	0	0	0	0	0	9.14	0	0
1204	25.05	0	0	0	19.48	0	0	0	0	0	0	0	0	0	0	14.34	0	0	0	30.58	0	0	0	0	34.28	0	32.46	0	0	17.83	0	0	0	12.22	0	0	8.04	0	0	0	0	0	12.58	0	0	0	0	0	0
1205	0	0	0	0	0	8.22	0	7.01	4.84	0	6.08	0	0	8.57	0	0	0	0	0	0	0	0	0	0	0	0	0	0	0	0	0	0	0	0	0	0	0	8.68	0	0	0	0	0	0	0	0	0	0	0
1206	0	0	0	20.93	0	0	0	0	0	0	0	0	0	0	0	0	0	0	0	0	0	0	0	19.35	0	0	0	0	0	0	15.75	0	12.77	0	0	0	0	0	0	0	0	0	0	0	0	0	0	0	0
1207	0	0	41.56	0	0	0	0	0	0	0	0	0	0	0	0	0	0	0	0	0	0	0	0	0	2.65	5.44	0	0	0	0	0	0	0	0	0	0	16.67	0	0	0	13.58	0	0	0	23.27	0	0	0	0
1208	0	0	0	0	7.73	0	14.37	13.84	21.28	0	11.31	12.06	17.87	12.58	28.8	0	12.61	15.56	10.93	0	0	0	5.93	0	0	0	13.1	16.19	28.77	42.31	0	13	0	12.2	0	0	0	8.81	18.33	22.88	0	0	10.52	11.77	0	8.34	0	18.26	14.5
1209	13.97	28.7	0	0	0	5.07	0	0	0	8.58	0	0	0	0	0	0	0	0	0	0	24.13	0	0	0	0	0	0	0	0	0	0	0	17.9	0	30.26	9.95	0	0	0	0	0	14.81	0	0	0	0	0	0	0
1210	0	0	0	6.05	0	0	0	0	0	0	0	0	0	0	0	0	0	0	0	0	0	0	0	0	0	0	0	0	0	0	0	0	0	0	0	0	0	0	0	0	8.67	0	0	0	15.32	0	0	0	0
1211	0	0	0	0	0	0	0	0	0	0	0	0	0	0	0	0	10.44	0	0	0	0	0	0	0	0	20.61	19.77	0	0	0	0	0	0	0	0	0	0	0	0	0	0	0	0	0	0	0	6.42	0	0
1212	6.21	0	23.19	0	0	6.84	0	0	0	0	0	0	0	0	0	25.32	0	0	0	0	0	0	0	0	22.08	0	0	22.24	0	0	0	9.43	0	0	0	9.69	14.55	0	26.39	35.73	0	0	20.24	22.49	74.53	13.25	0	0	0
1213	0	34.65	0	0	16.76	0	30.34	0	0	32.38	19.4	36.95	22.8	31.13	0	0	0	0	0	0	20.25	0	0	0	0	0	0	0	16.23	27.72	51.63	0	0	0	23.45	0	0	17.53	0	0	0	24.86	0	0	0	0	23.08	17.9	20.57
1214	0	0	0	0	0	13.13	0	45.6	0	0	0	0	0	0	25.1	0	7.83	56.52	35.78	32.86	0	15.98	40.35	0	0	0	0	0	0	0	0	0	15.33	16.33	0	0	0	0	0	0	20.59	0	0	0	0	0	0	0	0
1215	21.47	0	4.02	0	0	0	0	0	39.76	0	0	0	0	0	0	0	0	0	0	0	0	0	0	35.59	0	8.18	0	0	0	0	0	11.21	0	0	0	0	0	0	0	0	0	0	0	0	0	0	11.34	0	0
1216	0	0	0	25.53	8.38	0	0	0	0	0	8.14	8.75	0	0	0	8.91	0	0	0	0	0	0	0	0	8.41	0	0	0	0	0	0	0	0	0	0	14.41	0	0	0	5.05	0	0	4.03	0	0	0	0	0	0
1217	0	11.82	0	0	0	0	0	0	0	0	0	0	0	0	0	0	0	0	37.11	0	7.67	0	0	0	0	0	0	8.1	8.63	0	0	0	0	0	0	0	7.93	4.92	0	0	0	0	0	0	0	15.52	0	9.35	0
1218	0	0	0	0	0	0	0	0	0	12.79	0	0	0	0	0	0	0	0	0	8.27	0	0	0	0	0	0	0	0	0	0	0	0	0	0	0	0	0	0	0	0	0	0	0	0	0	0	0	0	0
1219	0	0	7.16	0	0	0	0	0	0	0	0	0	13.36	0	0	0	0	0	0	0	0	12.77	0	0	0	0	0	0	0	14.11	19.38	0	0	0	0	0	0	0	0	0	0	0	0	0	0	0	0	0	0
1220	0	0	0	0	0	41.68	0	57.43	0	11.16	59.43	6.23	0	0	0	9.8	8.28	35.97	0	0	0	0	56.08	0	0	0	0	41.7	0	0	0	0	0	15.06	50.87	0	19.84	42.46	0	0	32.27	0	37.71	0	0	19.96	0	0	44.25
1221	0	0	0	19.62	0	0	56.4	0	58.22	0	0	0	0	0	39.23	0	0	0	23.87	22.22	22.56	0	0	0	0	0	0	0	24.03	0	0	22.82	0	0	0	64.3	0	0	38.76	66.44	0	34.42	0	0	46.37	0	64.49	0	0
1222	36.64	45.93	57.12	0	45.95	0	0	0	0	0	0	18.59	43.05	25.59	0	0	15.43	0	0	0	0	0	0	40.8	0	0	6.54	0	0	57.23	33.9	0	57.27	0	0	0	0	0	0	0	0	0	0	15.41	0	6.31	0	53.25	0
1223	0	0	0	0	0	0	0	0	0	9.39	0	0	0	0	0	0	0	0	0	0	0	19.7	0	0	0	0	0	0	0	0	0	0	0	0	0	0	13.95	0	0	0	0	0	0	0	0	0	0	0	0
1224	0	0	0	0	0	0	0	15.65	0	0	0	0	0	0	0	37.93	0	0	0	0	0	0	0	0	0	0	0	0	0	0	0	0	0	0	0	40.93	0	0	0	0	0	0	0	10.38	17.82	0	0	0	0
1225	0	0	14.64	0	0	0	0	0	0	0	0	0	0	0	0	0	0	0	0	0	0	0	0	0	0	29.72	0	0	9.31	0	0	0	0	7.7	11.4	0	0	0	0	0	0	0	0	0	0	2.46	0	0	0
1226	0	0	0	0	0	0	0	0	0	0	0	0	0	0	0	0	0	0	11.43	0	0	0	0	0	44.48	0	48.28	0	0	0	0	0	0	0	0	0	0	0	0	5.51	16.58	14.2	0	0	0	0	0	0	0
1227	11.33	0	0	15.21	0	0	5.3	0	0	0	0	0	0	0	13.49	18.98	0	4.39	0	5.98	18.52	7.2	0	0	0	0	0	0	0	17.86	29.11	0	0	0	0	0	0	0	0	0	0	0	0	0	0	9.26	17.9	0	0
1228	0	9.94	0	0	0	1.34	0	0	0	6.49	5.77	8.04	0	17.35	0	0	7.53	0	0	0	0	0	0	2.99	0	0	0	14.74	9.3	0	0	11.81	0	0	0	0	5.38	8.7	0	0	0	0	0	5.27	0	0	0	0	6.02
1229	0	0	0	0	0	0	0	0	0	0	0	0	0	0	0	0	0	0	0	0	0	0	0	0	0	7.69	0	0	0	0	0	0	0	0	0	0	0	0	0	0	0	0	0	0	0	0	0	9.14	0
1230	0	0	0	0	0	0	0	0	0	0	0	0	0	0	0	0	0	0	0	0	0	0	2.46	0	0	0	0	0	0	0	0	0	0	15.57	0	0	0	0	0	0	0	0	0	0	0	0	0	0	0
1231	0	0	0	0	0	0	0	0	0	0	0	0	0	0	0	0	0	0	0	0	0	0	0	0	0	0	0	0	0	0	0	0	0	0	0	0	0	0	0	0	0	0	0	0	0	0	0	0	0
1232	6.83	5.37	0	0	0	6.37	0	0	0	0	0	0	0	0	0	0	0	0	0	8.29	0	0	0	0	0	0	9.26	0	18.92	0	0	0	0	0	0	0	5.68	0	0	0	0	0	0	0	0	0	0	0	0
1233	0	0	0	0	0	0	0	0	32.34	0	0	0	45.47	0	0	10.07	0	0	0	0	0	0	0	0	39.7	0	0	0	0	0	0	0	0	0	0	0	0	0	0	0	7.23	0	0	37.36	10.8	0	0	0	0
1234	0	0	45.25	6.26	10.17	0	17.91	0	0	18.36	0	45.11	0	0	0	0	44.94	0	0	0	23.91	29.39	0	0	0	0	0	0	0	0	13.86	53.91	39.64	47.71	35.24	0	0	20.35	0	0	0	26.5	27.84	0	0	0	0	33.08	0
1235	0	28.2	0	0	0	0	0	33.86	32.34	0	0	0	0	41.6	0	9.16	0	0	28.66	0	0	51.25	20.95	35.19	0	21.11	0	0	28.71	0	0	0	0	0	0	0	16.37	0	48.73	38.75	4.34	0	0	0	13.69	26.12	0	0	29.74
1236	0	0	0	0	0	18.45	0	0	0	0	0	0	0	0	56.27	0	0	22.86	0	0	0	0	0	0	0	0	48.49	45.68	0	0	6.91	0	0	0	0	12.83	0	0	0	0	0	0	0	0	0	0	0	0	0
1237	0	0	0	36.5	38.66	0	7.32	0	0	0	0	0	0	0	0	0	10.5	0	0	17.25	0	0	0	0	0	0	0	0	0	54.91	0	0	0	3.11	0	0	0	0	0	0	0	60.19	16.13	0	0	0	58.05	0	0
1238	108.72	0	0	0	0	0	0	0	0	0	0	0	0	0	0	0	0	109.78	0	0	0	0	0	0	0	0	0	0	0	0	0	0	0	0	0	0	0	11.17	0	0	0	0	0	0	0	0	0	0	0
1239	0	0	0	0	0	0	0	0	0	28.42	45.28	0	59.5	8.08	0	13.94	0	0	0	0	61.29	0	17.7	0	0	0	0	0	0	0	0	45.55	0	0	8.08	69.29	49.39	0	0	0	23.9	0	27.31	0	9.95	0	6.32	0	0
1240	0	20.29	4.55	0	0	7.17	0	14.47	0	0	0	28.46	0	0	3.88	0	19.81	0	8.4	7.39	0	47.71	0	9.82	11.5	11.35	12.33	0	34.98	0	1.87	0	12.79	0	0	0	0	28.65	0	0	0	0	0	29.78	0	16.54	0	0	55.06
1241	0	0	0	0	0	0	0	0	41.24	0	0	0	0	0	0	0	0	0	0	0	0	0	0	0	0	0	0	23.94	0	0	0	0	0	20.45	0	0	0	0	20.85	12.21	0	15.92	0	0	59.77	0	0	40.4	0
1242	0	0	0	0	41.82	0	34.44	0	0	0	0	0	0	36.83	44.25	0	0	0	0	0	0	0	0	0	0	0	0	0	0	0	0	0	0	0	0	0	0	0	0	0	0	0	0	0	0	0	0	0	0
1243	0	0	0	25.62	0	0	0	0	0	0	0	0	0	0	0	0	0	0	0	0	0	0	0	0	0	0	0	0	0	28.58	0	0	0	0	51.79	0	47.53	0	0	0	0	0	0	0	0	0	0	0	0
1244	0	0	0	0	0	0	0	0	0	0	0	0	0	0	0	0	0	0	0	0	0	0	0	0	0	0	0	0	0	0	0	0	0	66.48	0	0	0	0	0	0	0	0	0	0	0	0	0	0	0
1245	0	0	0	0	0	0	0	0	0	12.71	0	0	0	0	0	0	18.05	0	0	0	0	0	0	18.11	0	0	0	0	0	0	0	0	0	0	0	0	0	0	0	0	0	0	0	0	0	0	0	0	0
1246	0	0	0	0	0	0	0	0	0	0	0	0	0	0	0	0	0	0	0	0	0	0	0	0	0	0	0	0	0	0	0	0	0	0	0	0	0	0	0	0	0	0	0	0	0	0	0	0	0
1247	0	0	0	0	0	0	0	0	0	0	0	0	0	0	0	0	0	0	0	0	0	0	0	0	0	0	0	0	0	0	0	0	0	0	0	0	0	0	0	0	0	0	0	0	0	0	0	0	0
1248	0	0	0	0	0	0	0	0	0	0	0	0	0	0	0	0	0	0	0	0	0	0	0	0	23.94	62.31	49.73	0	0	0	0	0	0	0	0	0	0	0	0	0	0	0	0	0	0	0	0	0	0
1249	0	0	0	0	0	0	0	0	0	0	0	0	0	0	0	0	0	0	0	0	0	23.54	0	0	0	0	0	0	0	0	0	0	0	0	0	11.13	0	0	0	0	0	0	0	0	0	0	0	0	0
1250	0	0	0	0	0	0	0	0	0	23.51	0	0	0	0	0	0	0	0	17.95	0	0	0	0	0	0	0	0	8.66	0	0	0	0	0	0	0	0	0	0	0	0	0	0	0	0	0	0	0	0	0
1251	0	0	0	0	0	11.27	0	7.58	0	0	0	0	0	0	0	0	0	0	0	0	0	0	0	0	0	0	0	0	0	0	10.6	0	0	0	0	0	0	0	0	0	0	0	0	0	0	30.34	0	0	0
1252	0	0	0	17.89	0	0	0	0	0	0	0	0	0	0	0	0	0	0	0	0	0	0	0	0	0	0	0	0	0	0	0	3.85	0	0	0	0	0	0	0	0	0	0	0	0	0	0	0	0	0
1253	0	0	0	0	0	0	0	0	0	0	0	0	0	0	0	0	0	0	0	9.4	0	0	0	0	0	0	0	0	0	0	0	0	0	0	0	0	0	0	0	0	0	0	0	0	0	0	0	0	0
1254	0	0	0	0	0	0	0	0	0	0	0	0	0	0	0	0	0	0	0	0	0	0	0	0	0	0	0	0	0	0	0	0	0	0	0	0	0	0	0	0	0	0	0	0	0	0	0	0	0
1255	0	0	0	0	0	0	0	0	0	0	0	0	0	0	0	0	0	0	0	0	0	0	0	0	0	0	0	0	0	0	0	0	0	0	0	10.55	0	0	0	0	56.94	0	0	0	0	0	0	0	0
1256	0	0	0	0	0	0	0	0	83.41	0	0	0	0	0	50.26	0	0	0	0	0	0	40.85	0	0	0	26.14	0	0	0	0	0	56.83	0	49.28	0	0	0	0	0	0	0	0	0	0	0	0	42.3	0	0
1257	0	0	0	0	0	0	89.49	64.13	0	0	0	0	47.99	0	0	56.95	0	0	0	51.22	0	0	0	0	0	0	0	0	106.44	0	0	0	0	0	0	0	0	0	0	0	0	0	40.28	55.52	0	78.67	0	0	0
1258	0	71.91	0	37.29	75.94	51.45	0	0	0	0	46.15	67.86	0	77.14	0	0	69.21	92.06	0	0	51.58	0	49.02	85.46	0	0	0	66.77	0	65.77	0	0	109.6	0	130.79	31.44	49.16	65.96	56.06	88.77	0	0	0	0	50.98	0	0	60.84	43.15
1259	72.08	0	72.74	0	0	0	0	0	0	0	0	0	0	0	58.15	0	0	0	39.14	0	0	0	0	0	42.01	0	0	0	0	0	59.28	0	0	0	0	0	0	0	0	0	0	125.87	0	0	0	0	0	0	0
1260	0	0	0	0	0	0	0	0	0	69.31	0	0	0	0	0	0	0	0	0	0	0	0	0	0	0	0	52.51	0	0	0	0	0	0	0	0	0	0	0	0	0	0	0	0	0	0	0	0	0	0
1261	0	0	0	0	0	0	0	0	0	0	0	0	0	0	0	0	0	0	0	0	0	0	0	0	0	0	0	0	0	0	0	0	0	0	0	0	0	0	0	0	0	0	0	0	0	0	0	0	0
1262	0	0	0	0	0	0	0	0	0	0	0	0	0	0	0	0	0	0	0	0	0	0	0	0	0	0	0	0	0	0	0	0	0	0	0	0	0	0	0	0	0	0	0	0	0	0	0	0	0
1263	0	0	0	0	0	0	0	0	0	0	0	0	0	0	0	0	0	0	0	0	0	0	0	0	0	0	0	0	0	0	0	0	0	0	0	0	0	0	4.41	0	0	0	0	0	0	0	0	0	0
1264	0	0	0	0	0	28.55	0	0	0	22.06	14.9	0	0	0	0	0	0	0	0	21.97	0	0	0	0	0	0	0	0	0	0	0	0	0	0	0	0	0	0	0	0	0	0	0	0	0	0	0	0	0
1265	0	0	6.95	0	0	0	0	0	0	0	0	0	0	0	0	0	0	0	0	0	0	0	0	0	0	0	0	0	0	0	0	0	0	0	0	0	0	11.27	0	0	0	0	0	0	0	0	0	0	0
1266	0	18.02	0	17.03	0	0	0	0	0	0	0	0	0	0	0	0	0	0	10.91	0	0	19.61	0	0	0	0	0	0	0	0	0	0	0	0	0	0	0	0	0	0	0	0	0	0	0	0	0	0	0
1267	0	0	0	0	0	0	0	0	0	0	0	0	0	0	0	0	0	0	0	0	0	0	0	0	0	0	0	0	0	0	22.42	0	0	12.26	0	0	0	0	0	0	0	0	0	0	0	0	0	0	0
1268	0	0	0	0	0	0	0	0	0	0	0	0	0	0	0	0	0	0	0	0	55.28	0	0	0	0	0	0	0	0	0	0	0	0	0	0	0	0	0	0	0	0	0	0	0	0	0	0	0	0
1269	0	0	0	0	0	0	0	0	0	0	0	0	0	0	0	0	0	0	0	0	0	0	21.46	0	0	0	0	0	0	0	0	0	0	0	0	0	0	0	0	0	0	0	0	0	0	0	0	0	0
1270	17.17	0	0	22.65	0	0	24.61	40.91	37.78	0	0	21.97	27.22	0	0	0	0	32.17	0	0	0	0	0	50.9	0	0	60.58	34.21	0	0	0	29.9	20.09	0	22.75	0	20.86	37.73	0	32.35	14.93	0	18.59	39.05	18.71	36.92	17.9	22.43	27.1
1271	0	0	0	0	35.09	0	0	0	0	46.13	35.7	0	0	25.54	35.41	0	31.3	0	24.61	42.87	0	29.79	0	0	0	31.17	0	0	29.41	42.28	0	0	0	47.65	0	0	0	0	17.39	0	0	30.21	0	0	0	0	0	0	0
1272	0	53.46	24.2	0	0	25	0	0	0	0	0	0	0	0	0	14.92	0	0	0	0	0	0	0	0	0	0	0	0	0	0	0	0	0	0	0	0	0	0	0	0	0	0	0	0	0	0	0	0	0
1273	0	0	0	0	0	0	0	0	0	0	0	0	0	0	0	0	0	0	0	0	0	0	0	0	33.43	0	0	0	0	0	25.7	0	0	0	0	11.79	0	0	0	0	0	0	0	0	0	0	0	0	0
1274	0	0	0	0	0	0	0	0	0	0	0	0	0	0	0	0	0	0	0	0	0	0	13.3	0	0	0	0	0	0	0	0	0	0	0	0	0	0	0	0	0	8.21	0	0	0	0	0	0	0	0
1275	0	0	0	0	0	0	0	0	0	0	0	0	0	0	0	0	0	0	0	0	0	0	0	0	0	0	0	0	0	0	0	0	0	0	0	0	0	0	0	0	0	0	0	0	0	0	0	0	0
1276	0	0	18.68	22.76	0	0	0	0	0	0	0	32.38	0	0	0	0	0	0	0	0	0	0	0	0	0	0	0	9.9	0	0	0	0	0	0	0	0	0	0	0	0	0	0	0	0	0	0	0	0	0
1277	0	0	0	0	0	18.31	0	0	0	0	0	0	0	0	0	0	0	0	0	0	0	0	0	0	0	0	0	0	0	0	0	0	0	0	0	0	0	0	0	0	0	0	0	0	0	0	0	0	0
1278	23.52	0	0	0	29.71	0	19.89	24.54	23.26	0	28.41	0	10.96	34.62	0	31.19	27.76	0	12.09	0	22.07	0	0	0	47.35	0	0	0	15.29	26.68	19.15	13.22	22.44	21.86	28.62	0	0	0	0	18.24	0	25.72	17.04	0	31.21	0	0	0	47.34
1279	0	31.8	0	0	0	0	0	0	0	0	0	0	0	0	0	0	0	0	0	0	0	0	8.33	0	0	0	48.6	0	0	0	0	0	0	0	0	19.45	82.39	0	24.53	0	25.25	0	0	39.82	0	0	0	9.85	0
1280	0	0	0	0	0	0	0	0	0	0	0	0	0	0	0	0	0	0	0	0	0	0	0	0	0	0	0	0	0	0	0	0	0	0	0	0	0	0	0	0	0	0	0	0	0	0	0	0	0
1281	0	0	0	0	0	0	0	0	0	43.84	0	0	0	0	19.3	0	0	0	0	0	0	0	0	40.24	0	46.56	0	0	0	0	0	0	0	0	0	0	0	0	0	0	0	0	0	0	0	0	0	0	0
1282	16.94	0	0	0	0	0	0	0	0	0	0	0	0	0	0	0	0	39.59	0	0	0	0	0	0	0	0	0	28.39	0	0	40.86	24.29	13.47	0	31.38	0	0	40.52	0	0	0	33.66	0	0	0	0	33.39	0	0
1283	0	19.66	0	0	0	0	0	0	0	0	26.3	0	18.98	0	0	0	23.25	0	0	31.63	0	15.17	0	0	0	0	26.1	0	0	0	0	0	0	0	0	20.03	0	0	0	25.14	0	0	0	0	0	50.2	0	21.22	0
1284	0	0	0	0	34.06	13.79	0	17.51	13.42	0	0	41.36	0	0	0	0	0	0	29.83	0	20.04	0	0	0	0	0	0	0	0	0	0	0	0	0	0	0	38.98	0	36.88	0	0	0	18.47	0	29.69	0	0	0	0
1285	0	0	24.65	0	0	0	27.67	0	0	0	0	0	0	0	45.32	21.5	0	0	0	0	0	0	22.5	0	0	0	0	0	27.61	18.97	0	0	0	0	0	0	0	0	0	0	0	0	0	0	0	0	0	0	0
1286	0	0	0	0	0	0	0	0	0	0	0	0	0	0	0	0	0	0	0	0	0	0	0	0	0	0	0	0	0	0	0	0	0	25.54	0	0	0	0	0	0	0	0	0	63.53	0	0	0	0	0
1287	0	0	0	0	0	0	0	0	0	0	0	0	0	0	0	0	0	0	0	0	0	0	0	0	0	0	0	0	0	0	0	0	63.91	0	0	0	0	0	0	0	0	0	0	0	0	0	0	0	0
1288	0	0	0	42.24	0	50.34	0	0	0	18.72	0	0	0	0	0	0	0	0	0	0	0	0	0	0	0	0	0	0	0	0	0	0	0	0	0	0	0	0	0	0	0	0	0	0	0	0	0	0	0
1289	0	0	0	0	0	0	0	0	0	0	0	0	0	0	0	0	0	0	0	0	0	0	0	0	0	0	0	0	0	0	0	0	0	18.42	0	0	0	0	0	0	0	0	0	0	0	0	0	51.57	0
1290	37.35	46.51	0	0	0	0	57.99	0	67.17	0	0	0	0	57.78	0	27.18	0	0	10.05	43.47	77.87	56.67	55.49	40.55	0	0	0	61.5	25.16	0	0	40.64	0	0	52.09	0	55.63	43.31	106.42	0	53.72	59.02	51.16	0	44.47	15.37	18.95	0	0
1291	0	0	56.37	23.68	0	0	0	68.2	0	0	0	44.48	0	0	0	0	0	62.47	0	0	0	0	0	0	0	0	0	0	0	35.6	45.3	0	0	0	0	54.05	0	0	0	35.11	0	0	0	0	0	0	0	0	66.71
1292	0	0	0	0	23.7	0	0	0	0	0	55.53	0	39.49	0	84.8	0	0	0	0	0	0	0	0	0	0	0	0	0	0	0	0	0	0	0	0	0	0	0	0	0	0	0	0	0	0	0	0	0	0
1293	0	0	0	0	0	0	0	0	0	0	0	0	0	0	0	0	62.29	0	0	0	0	0	0	0	0	0	0	0	0	0	0	0	0	0	0	0	0	0	0	0	0	0	0	0	0	0	0	0	0
1294	0	0	0	0	0	0	0	0	0	0	0	0	0	0	0	0	0	0	0	0	0	0	0	0	0	0	0	0	0	0	0	0	0	0	0	0	0	0	0	0	0	0	0	0	0	0	0	0	0
1295	0	0	0	0	0	0	0	0	0	0	0	0	0	0	0	0	0	0	16.83	0	0	0	0	0	0	42.72	0	0	0	0	0	0	0	0	0	0	0	0	0	0	0	0	0	0	0	0	37.39	0	0
1296	0	0	0	0	0	0	0	0	0	0	0	0	0	0	0	0	0	0	0	0	0	0	0	0	0	0	0	0	0	0	0	0	0	0	0	0	0	0	0	0	0	0	0	0	0	0	0	0	0
1297	0	0	53.05	0	0	0	0	0	0	0	0	0	0	0	0	0	0	0	0	0	0	0	0	0	44.39	0	43.53	0	0	0	0	0	0	0	0	0	0	0	0	0	0	0	0	0	0	0	0	0	0
1298	0	0	0	0	0	0	0	0	0	0	0	0	0	0	0	0	0	0	0	0	0	7.53	0	0	0	0	0	0	0	0	0	0	0	0	0	0	0	0	0	0	0	0	0	0	0	0	0	0	0
1299	0	0	0	0	0	0	0	0	0	0	0	0	0	0	0	0	0	0	0	0	0	0	0	0	0	0	0	0	0	0	0	0	0	0	0	0	0	0	0	0	0	0	0	0	0	0	0	0	0
1300	0	0	0	0	0	0	0	0	0	0	0	0	0	0	0	0	0	0	0	0	0	0	0	0	0	0	0	0	0	0	0	0	0	0	0	0	0	0	0	0	0	0	0	0	0	0	0	0	0
1301	0	0	0	0	0	0	0	0	0	0	0	0	0	0	0	0	0	0	0	0	0	0	0	0	0	0	0	0	0	0	0	0	0	0	0	0	0	0	0	0	0	0	0	0	0	0	0	0	0
1302	0	0	0	0	0	0	0	0	0	0	0	0	0	0	0	0	0	0	0	0	0	0	0	0	0	0	0	0	0	0	0	0	0	0	0	0	0	0	0	0	0	0	0	0	0	0	0	0	0
1303	0	0	0	0	0	0	0	0	0	0	0	0	0	0	0	0	0	0	0	0	0	0	0	0	0	0	0	0	0	0	0	0	0	0	0	0	0	0	0	0	0	0	0	0	0	0	0	0	0
1304	0	0	0	0	0	0	0	0	0	0	0	0	0	0	0	0	0	0	0	0	0	0	0	0	0	0	0	0	0	0	0	0	0	0	0	0	0	0	0	0	0	0	0	0	0	0	0	0	0
1305	0	0	0	0	0	0	0	0	0	44.51	0	0	21.07	0	0	45.55	0	0	0	0	0	0	0	0	0	0	0	0	0	0	0	0	0	0	0	0	0	0	0	0	0	0	0	0	0	0	0	0	0
1306	36.87	28.93	0	46.96	0	0	0	0	0	0	0	0	0	40.89	0	0	0	0	51.44	59.24	0	0	0	0	0	0	0	0	82.88	122.96	39.36	52.08	0	51.9	0	60.29	77.92	0	0	0	50.07	0	0	0	0	0	0	0	0
1307	0	0	0	0	0	94.67	0	72.23	0	0	0	0	0	0	0	0	0	48.59	0	0	59.33	0	0	0	0	0	0	0	0	0	0	0	93.02	0	73.13	0	0	79.96	32.44	0	0	119.42	0	0	0	39.89	0	98.28	0
1308	0	0	76.87	0	71.87	0	65.25	0	0	0	43.1	0	0	0	114.76	0	54.73	0	0	0	0	61.61	73.3	101.38	0	0	0	88.21	0	0	0	0	0	0	0	0	0	0	0	0	0	0	82.22	143.77	151.77	0	111.69	0	135.45
1309	0	0	0	0	0	0	0	0	128.32	0	0	74.25	24.1	0	0	0	0	0	0	0	0	0	0	0	20.42	0	45.22	0	0	0	0	0	0	0	0	0	0	0	0	83.14	0	0	0	0	0	0	0	0	0
1310	0	0	0	0	0	0	0	0	0	84.14	0	0	0	0	0	22.66	0	0	0	0	0	0	0	0	0	65.03	0	0	0	0	0	0	0	0	0	0	0	0	0	0	0	0	0	0	0	0	0	0	0
1311	0	0	0	0	0	0	0	0	0	0	0	0	0	0	0	0	0	0	0	0	0	0	0	0	0	0	0	0	0	0	10.1	0	0	0	0	0	0	0	0	0	0	0	0	0	0	0	0	0	0
1312	18.47	0	0	0	0	0	0	0	0	0	17.71	0	0	0	0	0	0	0	0	0	0	0	0	0	0	0	0	0	0	0	0	0	0	0	0	0	0	0	14.8	0	0	0	0	0	0	21.26	0	0	0
1313	0	0	0	0	0	0	0	0	0	0	0	0	0	0	0	0	0	0	0	0	0	0	0	0	0	0	0	0	0	0	0	20.04	0	0	0	7.53	0	0	0	0	0	0	0	0	0	0	0	0	0
1314	0	0	0	0	0	0	0	0	0	0	0	0	0	0	0	0	0	0	0	0	0	66.17	0	0	0	0	0	0	0	0	0	0	0	14.57	0	0	0	0	0	0	0	0	0	0	0	0	0	0	0
1315	0	0	0	0	0	0	0	3.22	0	0	0	0	0	0	28.28	0	0	0	0	18.91	0	0	0	0	0	0	0	0	0	0	0	0	0	0	0	0	0	0	0	0	0	0	0	0	0	0	0	0	0
1316	0	0	0	0	0	0	0	0	0	0	0	7	0	0	0	0	0	0	0	0	0	0	0	0	0	0	0	42.83	12.34	0	0	0	0	0	0	0	0	0	0	0	0	0	0	0	0	0	0	0	0
1317	0	0	0	0	0	0	0	0	0	0	0	0	0	0	0	0	0	0	0	0	0	0	0	0	0	0	0	0	0	0	0	0	0	0	0	0	0	0	0	0	0	0	0	0	0	0	0	0	0
1318	0	0	0	0	0	0	0	0	0	24.69	0	0	0	0	0	0	0	0	0	0	0	0	0	0	0	0	0	0	0	0	0	0	0	0	0	0	0	0	0	0	0	0	0	0	0	0	0	0	0
1319	0	0	0	0	0	0	0	0	0	0	0	0	0	0	0	0	0	0	0	0	0	0	0	0	0	0	0	0	0	0	0	0	0	0	0	0	0	0	0	0	0	0	0	0	0	0	0	0	0
1320	35.48	15.2	46.3	0	62.23	0	0	0	0	0	24.34	0	0	29.38	0	0	0	16.21	0	15.7	0	0	20.49	49.45	0	0	14.84	0	0	35.42	0	0	0	0	56.94	0	0	0	0	41.26	0	19.74	0	30.51	0	0	0	0	61.57
1321	0	0	0	0	0	0	0	0	0	0	0	0	0	0	17.55	41.89	54.25	0	26.75	0	46.12	25.8	0	0	38.5	0	0	57.84	0	0	0	61.02	0	0	0	0	34.39	24.18	0	0	19.85	0	0	0	0	39.54	29.14	0	0
1322	0	0	0	49.97	0	49.63	0	23.34	0	0	0	34.23	57.32	0	0	0	0	0	0	0	0	0	0	0	0	68.73	0	0	0	0	20.84	0	34.32	0	0	41.31	0	0	35.52	0	0	0	33.87	0	33.82	0	0	44.84	0
1323	0	0	0	0	0	0	38.16	0	61.64	0	0	0	0	0	0	0	0	0	0	0	0	0	0	0	0	0	0	0	35.85	0	0	0	0	49.42	0	0	0	0	0	0	0	0	0	0	0	0	0	0	0
1324	0	0	0	0	0	0	0	0	0	0	0	0	0	0	0	0	0	0	21.48	0	0	0	0	0	0	0	10.8	0	0	0	0	0	0	0	0	0	0	0	0	0	0	32.77	0	0	0	0	0	0	0
1325	0	0	0	0	0	0	0	0	0	0	0	0	0	0	0	0	0	0	0	22.22	0	0	0	0	0	0	0	0	0	0	0	0	0	0	0	0	0	0	0	0	26.02	0	0	0	0	0	0	0	0
1326	0	0	0	0	0	0	0	0	0	12.43	0	0	0	0	0	0	0	0	0	0	0	0	16.11	0	0	0	0	0	0	0	0	0	0	0	0	0	0	0	0	0	0	0	0	0	0	0	0	0	0
1327	0	0	0	0	0	0	0	0	0	0	0	0	0	0	0	0	0	0	0	0	0	0	0	0	13.86	0	0	0	0	0	0	0	20.26	0	0	0	32.9	20.07	0	0	0	0	0	0	0	0	20.65	0	0
1328	0	17.47	0	0	0	0	0	18.81	0	0	17.79	0	0	0	0	0	0	0	0	0	0	0	0	14.6	0	0	0	0	0	0	11.78	0	0	0	0	0	0	0	0	0	0	17.21	0	0	17.3	0	0	0	0
1329	0	0	0	0	0	0	0	0	0	0	0	0	0	0	0	0	0	0	0	0	0	0	0	0	0	0	0	0	0	0	0	0	0	0	0	0	0	0	0	0	0	0	0	0	0	0	0	0	0
1330	0	0	0	0	0	0	0	0	0	0	0	0	0	0	0	0	0	0	0	0	0	0	0	0	0	0	0	0	0	0	0	0	0	0	0	0	0	0	0	0	0	0	0	0	0	0	0	0	0
1331	0	0	0	0	0	0	0	0	0	0	0	0	0	0	0	0	0	0	0	0	0	12.58	0	0	31.16	0	0	0	0	0	0	0	0	0	0	0	0	0	0	0	0	0	0	0	0	0	0	0	0
1332	0	0	0	0	0	0	0	0	0	15.17	0	0	0	0	0	15.05	0	27.77	0	0	0	0	0	0	0	0	0	0	20.96	38.82	0	0	0	0	0	0	0	0	0	0	0	0	30.95	0	0	0	0	0	71.84
1333	0	27.7	0	0	0	0	0	0	0	0	0	0	15.61	0	0	0	0	0	0	0	48.21	0	32.65	0	0	0	32.84	15.21	0	0	0	0	0	0	0	0	0	0	0	0	0	0	0	0	0	0	0	0	0
1334	0	0	17.56	0	0	0	0	0	0	0	0	0	0	0	31.78	0	0	0	0	18.28	0	0	0	40.21	0	0	0	0	0	0	0	0	22.91	11.55	0	0	0	0	0	0	0	0	0	0	54.05	0	0	31.18	0
1335	27.44	0	0	44.16	0	0	0	19.85	0	0	32.79	0	0	22.23	0	0	0	0	0	0	0	0	0	0	0	33.6	0	0	0	0	0	41.19	0	0	47.84	33.61	0	28.56	36.77	29.86	36.87	0	0	29.85	0	0	0	0	0
1336	0	0	0	0	60.39	0	25.25	0	0	0	0	0	0	0	0	0	44	0	0	0	0	0	0	0	0	0	0	0	0	0	0	0	0	0	0	0	0	0	0	0	0	0	0	0	0	31.91	37.62	0	0
1337	0	0	0	0	0	85.29	0	0	34.59	0	0	0	0	0	0	11.59	0	0	0	0	0	0	0	0	0	0	0	33.73	0	0	0	0	0	12.53	0	0	47.7	0	0	0	0	33.99	0	0	0	0	0	0	0
1338	0	0	0	0	0	0	0	54.57	0	0	0	0	0	0	0	0	0	0	0	55.62	0	0	0	0	12.57	0	0	0	0	0	71.21	0	0	0	0	0	0	0	0	0	0	0	0	0	0	0	0	0	0
1339	0	0	0	0	0	0	0	0	0	0	0	98.13	0	47.42	0	0	0	0	52.53	0	0	49.57	0	0	0	0	0	0	0	0	0	0	0	0	0	0	0	0	0	0	0	0	0	0	0	0	0	0	0
1340	29.29	0	0	0	0	0	0	0	36.4	44.05	0	0	35.54	0	15.04	0	0	55.39	0	0	25.75	0	17.84	94.06	0	0	0	0	44.8	0	0	41.8	21.18	0	0	32.2	0	11.46	20.83	41.06	29.57	0	48.46	0	45.57	0	0	41.11	35.27
1341	0	23.17	18.48	0	0	0	0	0	0	0	0	0	0	0	0	0	29.47	0	0	0	0	0	0	0	0	0	7.88	0	0	0	0	0	0	0	31.89	0	0	0	0	0	0	17.9	0	42.38	0	15.84	29.83	0	0
1342	0	0	0	0	0	0	16.33	0	0	0	51.23	0	0	0	0	59.56	0	0	0	0	0	0	0	0	0	0	0	0	0	35.6	0	0	0	14.62	0	0	0	0	0	0	0	0	0	0	0	0	0	0	0
1343	0	0	0	0	0	0	0	0	0	0	0	0	0	0	0	0	0	0	0	0	0	17.31	0	0	0	0	0	0	0	0	0	0	0	0	0	0	28.34	0	0	0	0	0	0	0	0	0	0	0	0
1344	0	0	0	0	0	0	0	0	0	0	0	0	0	0	0	0	0	0	0	0	0	0	0	0	0	0	0	0	0	0	0	0	0	0	0	0	0	0	0	0	0	0	0	0	0	0	0	0	0
1345	0	0	0	22.24	0	0	0	0	0	0	0	0	0	20.64	0	0	0	16.45	0	0	0	0	0	0	0	0	0	0	0	0	0	0	0	0	0	0	0	0	0	0	0	0	0	0	0	0	0	0	0
1346	0	0	0	0	0	0	0	0	0	0	0	0	0	0	0	0	0	0	0	0	0	0	0	0	0	0	0	0	0	0	0	0	9.71	0	0	0	0	0	0	0	0	0	0	0	0	0	0	0	0
1347	0	0	0	0	0	0	0	0	0	0	0	0	0	0	0	0	28.81	0	0	0	0	0	0	0	0	27.44	0	0	0	0	36.73	0	0	0	0	0	0	0	0	0	0	0	0	0	0	0	0	0	5.8
1348	0	0	0	0	0	0	0	0	0	0	0	18.44	0	0	0	0	0	0	0	0	0	0	0	0	56.34	0	43.54	0	0	0	0	0	0	0	14.5	0	0	0	0	0	0	0	0	0	0	0	0	0	0
1349	0	0	0	0	0	18.88	0	0	0	0	0	0	0	0	0	39.44	0	0	0	0	0	0	0	0	0	0	0	0	0	0	0	0	0	0	0	0	0	0	0	20.73	0	0	0	0	0	0	0	0	0
1350	0	0	0	25.14	0	0	0	9.07	0	0	11.82	0	0	11.69	0	0	0	0	33.62	0	0	0	46.07	21.91	0	0	0	0	15.36	12.52	0	11.81	12.36	15.69	0	0	16.68	0	0	0	0	9.58	0	0	24.25	0	0	21.7	0
1351	0	4.09	0	0	18.18	0	8.7	0	0	0	0	0	0	0	19.49	0	0	0	0	0	0	23.69	0	0	0	0	0	0	0	0	0	0	0	0	0	0	0	0	0	0	16.26	0	15.27	11.48	0	24.89	0	0	0
1352	15.56	0	0	0	0	0	0	0	0	20.53	0	0	0	0	0	0	0	0	0	17.2	19.77	0	0	0	0	0	0	18.2	0	0	23.07	0	0	0	0	0	0	0	0	0	0	0	0	0	0	0	7.6	0	0
1353	0	0	16.58	0	0	0	0	0	27.71	0	0	0	0	0	0	0	0	0	0	0	0	0	0	0	0	0	9.4	0	0	0	0	0	0	0	0	0	0	21.81	0	0	0	0	0	0	0	0	0	0	12.12
1354	0	0	0	0	0	0	0	0	0	0	0	0	0	0	0	0	0	0	0	0	0	0	0	0	0	0	0	0	0	0	0	0	0	0	0	17.61	0	0	24.99	0	0	0	0	0	0	0	0	0	0
1355	0	0	0	0	0	0	0	0	0	0	13.15	0	0	0	0	0	0	0	0	0	0	0	0	0	0	0	0	0	0	0	0	0	0	0	0	0	0	0	0	0	0	0	0	0	0	0	0	0	0
1356	0	0	0	0	0	0	0	0	0	0	0	0	0	0	0	0	0	0	29.93	0	0	0	0	0	0	0	0	0	0	0	0	0	25.36	0	0	0	0	0	0	0	0	0	0	0	0	0	0	0	0
1357	0	0	0	0	0	0	0	0	0	0	0	0	0	0	0	0	0	0	0	0	0	0	0	0	0	0	0	0	38.2	0	0	0	0	0	0	0	0	0	0	0	0	0	0	0	0	0	0	0	0
1358	54.85	37.65	23.59	0	0	16.53	24.69	34.54	0	25.02	59.69	37.78	67.54	0	29.05	55.19	80.74	79.56	0	34.94	0	38.01	95.36	87.75	0	0	0	33.83	0	78.3	43.09	52.48	0	31.75	51.01	24.24	31.5	62.28	0	41.83	31.33	54.32	38.54	44.77	114.6	21.79	0	0	37.06
1359	0	0	0	21.09	20.98	0	0	0	40.65	0	0	0	0	81.34	0	0	0	0	0	0	25	0	0	0	0	0	0	0	0	0	0	0	0	0	0	0	0	0	15.97	0	0	0	0	0	0	0	37.5	0	0
1360	0	0	0	0	0	0	0	0	0	0	0	0	0	0	0	0	0	0	0	0	0	0	0	0	0	21.43	0	0	0	0	0	0	0	0	0	0	0	0	0	0	0	0	0	0	0	0	0	76.73	0
1361	0	0	0	0	0	0	0	0	0	0	0	0	0	0	0	0	0	0	0	0	0	0	0	0	37.78	0	65.28	0	0	0	0	0	71.61	0	0	26.91	0	0	0	0	0	0	0	0	0	19.29	0	0	0
1362	0	0	0	0	0	0	0	0	0	0	0	0	0	0	32.46	0	0	0	0	24.9	0	0	0	0	0	0	0	0	34.33	0	0	0	0	0	0	0	0	0	0	0	0	0	0	0	0	0	0	0	0
1363	0	0	0	0	0	0	0	0	0	27.64	0	24.46	0	0	0	0	0	0	0	0	0	0	0	0	0	0	0	0	0	0	0	0	0	0	0	0	0	0	0	0	0	0	0	0	0	0	0	0	0
1364	0	23.15	18.6	0	0	24.44	4.16	0	22.6	0	0	0	0	0	0	0	0	0	0	0	0	0	0	0	0	0	0	19.84	0	0	17.91	0	0	0	12.33	0	0	0	0	0	0	0	15.83	0	0	0	0	0	0
1365	0	0	0	0	0	0	0	0	0	0	0	0	0	0	0	0	0	0	10.22	0	0	0	0	0	0	0	0	0	0	0	0	0	0	18.75	0	0	0	0	0	0	25.87	0	0	0	0	0	0	0	0
1366	0	0	0	0	0	0	0	0	0	0	0	0	0	0	0	0	0	0	0	0	0	23.19	0	0	0	0	0	0	0	0	0	0	0	0	0	0	15.91	0	9.37	0	0	0	0	0	0	0	0	0	0
1367	0	0	0	32.16	0	0	0	0	0	0	0	0	0	0	0	0	21.05	0	0	0	0	0	0	0	0	0	0	0	0	0	0	0	0	0	0	0	0	0	0	0	0	0	0	0	0	0	0	0	0
1368	0	0	0	0	0	0	0	0	0	0	0	0	0	0	0	0	0	0	0	0	0	0	0	0	0	0	0	0	0	0	0	0	0	0	0	0	0	0	0	0	0	0	0	0	0	0	0	0	0
1369	0	0	0	0	0	0	0	0	0	0	0	0	0	0	0	0	0	0	0	0	0	0	0	0	0	0	0	0	0	0	28.34	0	0	0	0	0	0	0	0	0	0	0	0	0	0	0	0	0	0
1370	0	17.41	28.92	40.56	0	35.5	0	49.68	51.94	0	46.54	29.55	0	0	0	62.61	0	0	0	0	45.2	0	38.19	47.14	0	0	0	34.76	0	0	0	0	27.7	0	0	55.24	0	34	0	0	39.15	35.65	0	39.98	54.14	23.01	51.49	0	29.58
1371	49.37	0	0	0	46.77	0	0	0	0	51.7	0	0	0	67.1	0	0	0	47.48	0	0	0	0	0	0	0	0	0	0	0	51.12	0	0	0	0	36.85	0	50.75	0	20.37	0	0	0	0	0	0	0	0	0	0
1372	0	0	0	0	0	0	43.81	0	0	0	0	0	61.25	0	54.03	0	96.33	0	0	28.53	0	0	0	0	0	0	0	0	48.55	0	0	80.44	0	46.79	0	0	0	0	0	0	0	0	55.37	0	0	0	0	49.71	0
1373	0	0	0	0	0	0	0	0	0	0	0	0	0	0	0	0	0	0	31.61	0	0	0	0	0	0	0	0	0	0	0	0	0	0	0	0	0	0	0	0	53.69	0	0	0	0	0	0	0	0	0
1374	0	0	0	0	0	0	0	0	0	0	0	0	0	0	0	0	0	0	0	0	0	24.03	0	0	17.28	55.2	0	0	0	0	0	0	0	0	41.72	0	0	0	0	0	0	0	0	0	0	0	0	0	0
1375	0	0	0	0	0	0	0	0	0	0	0	0	0	0	0	0	0	0	0	0	0	0	0	0	0	0	0	0	0	0	0	0	0	0	0	0	0	0	0	0	0	0	0	0	0	12.39	0	0	0
1376	0	0	0	0	0	0	0	0	0	0	0	39.11	0	0	0	0	0	0	0	0	0	0	0	0	0	0	0	0	0	0	0	0	0	0	0	0	0	0	0	0	0	0	0	0	0	0	0	0	0
1377	0	0	0	0	23.05	0	0	0	0	37.55	0	0	0	0	0	0	0	0	0	0	0	0	0	0	0	0	0	0	0	0	0	0	0	0	0	0	0	0	0	0	0	0	0	0	0	0	0	0	0
1378	0	0	0	0	0	0	0	0	0	0	0	0	0	0	0	0	0	0	0	0	0	0	0	9.33	0	0	53.14	0	0	0	0	0	0	0	0	0	0	0	0	0	0	0	0	0	0	0	0	0	0
1379	0	5.72	0	0	0	0	0	0	0	0	0	0	0	0	0	0	0	0	9.2	0	0	0	0	0	29.25	0	0	0	0	0	26.55	0	0	0	0	0	0	0	0	0	13.44	0	0	0	0	0	0	0	0
1380	0	0	0	18.43	0	0	0	0	0	0	0	0	0	0	0	0	0	0	0	0	0	0	0	0	0	0	0	0	0	0	0	0	0	0	0	0	0	0	8.27	0	0	0	0	0	0	0	0	0	0
1381	0	0	0	0	0	22.3	0	0	0	0	7.82	0	0	0	0	0	0	0	0	0	0	0	0	0	0	0	0	7.52	0	0	0	0	0	0	0	0	0	0	0	0	0	0	0	0	0	8.63	0	0	0
1382	6.84	0	10.22	0	0	0	0	0	0	0	0	0	0	0	0	0	0	0	0	9.24	0	0	0	0	0	0	0	0	0	0	0	0	0	0	0	0	0	0	0	0	0	0	0	5.38	0	0	0	0	0
1383	0	0	0	0	0	0	0	0	0	0	0	0	0	0	0	0	0	0	0	0	0	0	0	0	0	0	0	0	0	0	0	0	0	11.31	0	0	0	0	0	0	0	0	0	0	0	0	0	0	0
1384	0	0	0	0	0	0	0	0	0	0	0	0	0	0	0	0	0	0	0	0	0	0	0	0	0	0	0	0	0	0	0	0	0	0	0	0	0	0	0	0	0	0	0	0	0	0	0	0	0
1385	0	0	0	0	0	0	0	0	0	0	0	0	0	0	0	0	0	0	0	0	0	0	0	0	0	0	0	0	0	0	0	0	0	0	0	0	0	0	0	0	0	0	0	0	0	0	0	0	0
1386	0	0	0	0	0	0	0	0	0	0	0	0	61.95	0	0	0	0	0	0	0	0	0	0	0	0	0	0	0	0	0	0	0	68.79	0	0	0	0	32.19	0	0	0	0	0	0	0	0	0	0	0
1387	0	92.4	0	0	0	35.32	0	0	67.87	0	0	0	0	0	0	0	63.02	0	0	0	65.28	0	48	0	0	0	0	0	0	0	0	42.96	0	80.06	0	0	0	0	0	114.49	71.39	0	60.76	0	62.76	0	0	0	0
1388	59.26	0	42.62	0	56.09	0	83.65	60.1	0	76.46	38.34	65.82	0	48.36	50.92	80.7	0	51.46	72.44	62.63	0	42.03	0	39.65	0	0	66.57	34.46	48.82	107.12	61.96	0	0	0	97.48	71.55	38.52	0	39.88	0	0	89.7	0	45.93	0	40.44	76.39	61.84	68.54
1389	0	0	0	18.28	0	0	0	0	0	0	0	0	0	0	0	0	0	0	0	0	0	0	0	0	58.75	0	0	0	0	0	0	0	0	0	0	0	0	0	0	0	0	0	0	0	0	0	0	0	0
1390	0	0	0	0	0	0	0	0	0	0	0	0	0	0	0	0	0	0	0	0	0	0	0	0	0	67.76	0	0	0	0	0	0	0	0	0	0	0	0	0	0	0	0	0	0	0	0	0	0	0
1391	0	0	0	0	0	0	0	0	0	0	0	0	0	0	0	0	0	0	0	0	0	0	0	0	0	0	0	0	0	0	43.93	0	0	0	0	0	16.52	0	0	0	0	0	0	0	0	0	0	0	0
1392	0	0	0	0	0	0	0	0	0	0	0	0	0	24.85	0	0	0	0	0	0	58.82	0	27.52	0	0	0	0	0	0	0	0	0	0	0	0	0	0	12.12	0	0	0	0	0	0	0	0	0	0	0
1393	0	0	0	11.59	0	0	0	0	0	0	0	0	0	0	24.05	0	0	19.06	0	0	0	18.47	0	0	0	0	0	17.53	0	0	0	0	0	0	0	0	0	0	0	0	0	0	0	22.32	0	0	0	0	0
1394	0	0	0	0	0	0	0	0	11.75	0	0	0	0	0	0	0	0	0	0	0	0	0	0	17.03	0	0	0	0	15.45	0	0	0	0	0	0	0	0	0	0	0	0	0	0	0	0	8.16	0	0	0
1395	0	0	13.38	0	0	0	0	0	0	0	0	0	0	0	0	0	0	0	27.93	0	0	0	0	0	0	0	0	0	0	0	0	0	16.03	0	0	0	0	0	0	0	0	0	0	0	0	0	0	0	0
1396	0	0	0	0	0	0	0	0	0	0	0	0	0	0	0	0	0	0	0	0	0	38.32	0	0	0	0	0	0	0	0	0	0	0	0	0	0	0	0	0	0	0	0	0	0	0	0	0	0	0
1397	0	0	0	0	26.97	0	0	0	0	0	25.3	0	0	0	0	0	0	0	0	0	0	0	0	0	0	0	0	0	0	0	0	0	0	0	0	0	0	0	19.65	0	0	0	0	0	0	0	0	0	0
1398	0	0	0	0	0	0	0	0	0	0	0	0	0	0	0	0	0	0	0	0	0	0	0	0	0	0	0	0	0	0	0	0	0	0	0	0	0	0	0	0	0	0	0	0	0	0	0	0	0
1399	14.42	0	0	0	0	0	22.58	0	0	0	0	0	0	0	0	0	0	0	0	0	0	0	0	0	0	0	0	0	0	0	0	0	0	34.61	0	0	0	0	0	0	0	0	0	0	0	0	0	0	0
1400	0	29.72	0	0	0	33.71	0	0	0	20.48	0	27.73	58.12	42.93	0	0	0	0	47.82	0	0	0	53.5	0	4.63	0	0	25.29	27.69	0	0	0	0	0	0	0	0	23.76	0	0	0	0	0	23.95	0	0	47.35	0	21.51
1401	0	0	16.34	0	0	0	0	48.61	0	0	0	0	0	0	0	36.78	0	0	0	0	0	0	0	0	0	0	0	0	0	0	0	0	0	0	53.29	0	25.55	0	0	55.9	0	0	0	0	40.37	0	0	44.37	0
1402	0	0	0	0	0	0	0	0	0	0	0	0	0	0	0	0	0	72.02	0	49.89	0	0	0	0	0	0	0	0	0	0	0	0	0	0	0	49.71	0	0	0	0	55.12	0	57.41	0	0	40.32	0	0	0
1403	0	0	0	30.27	0	0	0	0	65.4	0	0	0	0	0	0	0	46.44	0	0	0	57.77	0	0	40.12	0	28.95	0	0	0	0	0	59.36	0	0	0	0	0	0	0	0	0	56.02	0	0	0	0	0	0	0
1404	18.14	0	0	0	0	0	0	0	0	0	0	0	0	0	48.63	0	0	0	0	0	0	0	0	0	0	0	0	0	0	0	0	0	66.73	0	0	0	0	0	0	0	0	0	0	0	0	0	0	0	18.2
1405	0	0	0	0	0	0	0	0	0	15.25	32.77	0	0	0	0	0	0	0	0	0	0	0	0	0	0	0	43.83	0	0	51.38	46.25	0	0	23.64	0	0	0	0	0	0	0	0	0	26.12	0	0	0	0	0
1406	0	0	0	0	0	0	0	0	0	0	0	0	0	0	0	0	0	0	0	0	0	0	0	0	47.05	0	0	0	0	0	0	0	0	0	0	0	0	0	0	0	0	0	0	0	0	0	0	0	0
1407	0	0	38.5	0	0	0	0	0	0	0	0	12.4	0	0	0	26.2	0	0	0	0	0	0	0	0	0	0	0	0	0	0	0	0	0	0	0	0	0	16.69	0	0	0	0	0	0	0	0	0	0	0
1408	0	6.59	0	0	0	0	0	0	0	0	0	0	0	0	0	0	0	0	0	0	0	0	0	0	0	0	0	0	0	0	0	0	0	0	0	0	0	0	0	0	0	0	0	0	0	0	0	0	0
1409	0	0	0	0	0	0	0	0	0	0	0	0	0	0	12.44	0	0	0	0	0	0	0	0	0	0	0	0	0	0	0	0	0	0	0	0	0	0	0	0	0	0	0	0	0	0	0	0	0	0
1410	0	0	0	15.02	0	0	0	0	0	0	0	0	0	0	0	0	0	0	0	0	0	0	0	0	0	0	0	0	0	0	6.3	0	0	0	0	0	0	0	0	0	0	0	0	0	0	0	0	0	0
1411	0	0	0	0	0	0	0	0	0	0	0	0	0	0	0	0	0	0	16.4	0	0	0	0	0	0	0	14.15	0	0	0	0	0	0	0	0	0	0	0	10.74	0	0	11.48	0	0	0	0	0	0	0
1412	0	0	0	0	0	0	0	0	0	0	0	0	0	0	0	0	0	0	0	0	0	0	0	0	0	0	0	4.05	0	13.32	0	0	0	0	0	0	0	0	0	0	0	0	0	0	0	0	0	0	0
1413	0	0	0	0	0	0	0	0	0	0	0	0	0	0	0	0	0	0	0	0	0	0	0	0	0	0	0	0	0	0	0	0	0	0	0	0	0	0	0	0	0	0	0	0	0	14.54	0	0	0
1414	0	0	0	0	0	0	0	0	0	0	0	0	0	0	0	0	0	0	0	11.98	0	0	0	0	0	0	0	0	0	0	0	0	0	0	0	0	0	0	0	0	0	0	0	0	0	0	0	0	0
1415	0	0	0	0	0	0	0	0	0	0	0	0	0	0	0	0	0	0	0	0	0	0	0	0	0	0	0	0	0	0	0	0	0	0	0	0	0	0	0	0	0	0	0	0	0	0	0	0	0
1416	0	0	52.67	0	0	0	0	35.68	0	34.4	0	0	0	0	0	0	0	0	0	0	0	0	0	0	0	0	0	0	0	0	44.88	0	0	0	0	0	0	0	0	0	0	0	0	0	0	0	0	0	0
1417	63.71	120.13	0	0	0	33.45	0	0	0	0	0	0	0	57.87	37.3	0	0	113.92	0	0	86.4	0	0	75.86	41.85	0	0	0	51.77	0	0	78.79	0	49.46	0	52.71	0	42.5	0	0	0	0	0	0	0	0	61.72	0	54.42
1418	0	0	0	0	31.62	0	74.11	0	81.57	0	70.75	83.97	68.58	0	0	84.15	63.11	0	34.77	39.14	0	59.63	53.52	0	0	0	0	0	0	108.13	0	0	74.86	0	47.53	0	38.05	0	0	80.34	65.35	53.77	61.04	68.7	123.64	62.38	0	83.49	0
1419	0	0	0	60.68	0	0	0	81.09	0	0	0	0	0	0	0	0	0	0	0	0	0	0	0	0	0	66.06	0	46.28	0	0	0	0	0	0	0	0	0	0	23.4	0	0	0	0	0	0	0	0	0	0
1420	0	0	0	0	0	0	0	0	0	0	0	0	0	0	0	0	0	0	0	0	0	0	0	0	0	0	70.71	0	0	0	0	0	0	0	0	0	0	0	0	0	0	0	0	0	0	0	0	0	0
1421	0	0	0	0	0	0	0	0	0	0	0	0	0	0	0	0	0	0	0	0	0	0	0	0	0	0	0	0	0	0	0	0	0	0	0	0	0	0	0	0	0	0	0	0	0	0	0	0	0
1422	0	0	15.36	0	0	0	0	0	0	0	0	0	0	0	0	0	0	0	0	0	0	0	0	0	0	0	0	0	0	0	0	0	0	0	0	0	0	0	0	0	0	0	0	0	0	0	0	0	0
1423	0	0	0	0	22.03	12.23	0	0	0	0	0	0	0	0	0	0	19.09	0	0	0	0	0	0	0	0	0	0	0	0	0	0	0	0	0	0	0	18.14	0	41.13	0	0	0	0	0	0	14.54	0	0	0
1424	0	0	0	0	0	0	0	0	0	0	0	0	0	0	0	0	0	0	0	0	0	0	0	0	17.82	0	0	0	0	0	0	0	0	19.34	0	15.9	0	0	0	0	0	0	0	13.59	0	0	0	0	14.51
1425	0	0	0	0	0	0	0	0	0	0	0	0	8.98	0	0	0	0	0	13.73	21.69	0	0	0	0	0	0	0	0	0	0	0	0	0	0	0	0	0	0	0	0	0	0	0	0	0	0	0	0	0
1426	0	0	0	0	0	0	0	0	0	54.03	0	0	0	0	0	0	0	0	0	0	0	0	0	0	0	0	0	0	0	0	0	12.07	0	0	0	0	0	0	0	0	0	0	11.13	0	0	0	0	0	0
1427	9.43	0	0	43.63	0	0	0	0	0	0	0	0	0	0	0	0	0	0	0	0	0	0	0	0	0	0	0	0	0	0	0	0	0	0	0	0	0	0	0	0	0	0	0	0	0	0	0	0	0
1428	0	0	0	0	0	0	0	0	0	0	0	0	0	0	0	0	0	0	0	0	0	0	0	0	0	0	0	0	0	0	0	0	0	0	0	0	0	0	0	0	0	0	0	0	0	0	0	0	0
1429	0	0	0	0	0	15.27	0	0	0	0	0	0	0	0	0	0	0	0	0	0	0	0	0	0	0	0	0	0	0	0	0	0	0	0	0	0	0	0	0	0	0	0	0	0	0	15.77	0	0	0
1430	0	0	0	0	35.89	0	0	0	0	0	0	0	0	0	0	34.25	49.11	49.18	25.12	49.32	0	0	0	58.2	0	0	0	0	0	51.78	30.65	48.02	51.74	0	31.71	0	27.99	46.02	0	0	23.59	0	48.64	37.44	35.98	0	0	25.91	42.12
1431	0	41.14	0	0	0	0	0	0	36.46	0	0	29.05	0	0	78.83	0	0	0	0	0	63.61	31.62	0	0	0	0	0	35.75	0	0	0	0	0	0	0	45.26	0	0	61.21	26.09	0	30.96	0	0	0	0	45.54	0	0
1432	0	0	42.32	20.17	0	0	33.98	60.56	0	52.19	0	0	0	62.48	0	0	0	0	0	0	0	0	29.99	0	0	0	0	0	40.71	0	0	0	0	31.5	0	0	0	0	0	0	0	0	0	0	0	0	0	0	0
1433	26.57	0	0	0	0	0	0	0	0	0	42.15	0	0	0	0	0	0	0	0	0	0	0	0	0	0	0	0	0	0	0	0	0	0	0	0	0	0	0	0	0	0	0	0	0	0	0	0	0	0
1434	0	0	0	0	0	14.85	0	0	0	0	0	0	50.98	0	0	0	0	0	0	0	0	0	0	0	0	0	70.05	0	0	0	0	0	0	0	0	0	0	0	0	0	0	0	0	0	0	0	0	0	0
1435	0	0	25.2	0	0	0	0	0	0	0	0	0	0	0	0	0	0	0	0	0	0	0	0	0	0	35.28	0	0	0	0	0	0	0	0	0	0	0	0	0	0	0	0	0	0	0	0	0	0	0
1436	0	0	0	0	7.49	0	0	0	0	0	0	0	0	0	0	0	0	0	15.34	0	0	0	0	0	0	0	0	0	0	0	0	0	0	0	0	0	19.95	0	0	0	0	0	0	0	0	0	0	0	0
1437	0	0	0	0	0	0	0	0	0	0	0	0	0	0	0	0	0	0	0	0	0	0	15.64	0	50.53	0	0	0	0	0	18.71	0	0	0	13.44	0	0	0	0	0	0	0	0	0	0	0	0	0	0
1438	0	0	0	0	0	0	0	0	0	0	0	0	0	0	0	0	0	0	0	0	0	0	0	0	0	0	0	8.11	0	0	0	0	0	0	0	0	0	0	0	0	0	0	0	0	0	0	0	0	0
1439	0	0	0	0	0	0	0	0	0	0	0	16.13	0	0	0	0	9.04	0	0	0	0	0	0	0	0	0	0	0	0	0	0	0	0	0	0	0	0	0	0	0	0	0	0	0	0	0	9.18	0	0
1440	0	0	0	12.59	0	0	0	0	0	14.12	0	0	0	0	0	0	0	0	0	0	0	0	0	0	0	0	0	0	0	0	0	0	0	0	0	0	0	0	0	0	0	0	0	0	0	0	0	0	0
1441	0	6.61	9.95	0	0	0	0	0	0	0	0	0	0	0	0	0	0	0	0	0	0	0	0	0	0	0	0	0	0	0	0	0	0	0	0	0	0	0	17.78	0	0	0	0	0	0	0	0	0	0
1442	0	0	0	0	0	0	0	0	0	0	0	0	0	0	0	18.65	0	0	0	0	0	20.85	0	0	0	0	0	0	0	0	0	0	0	0	0	0	0	0	0	0	0	0	0	0	0	0	0	0	0
1443	0	0	0	0	0	0	0	0	0	0	7.9	0	0	0	19.76	0	0	0	0	0	15.53	0	0	0	0	0	0	0	0	0	0	0	0	0	0	0	0	0	0	0	0	0	0	0	0	10.2	0	0	0
1444	0	0	0	0	0	0	10.96	0	0	0	0	0	0	0	0	0	0	0	0	0	0	0	0	0	0	0	0	0	0	0	25.1	0	0	0	0	0	0	0	0	0	0	0	0	0	0	0	0	0	0
1445	0	0	0	15.58	0	0	0	0	0	0	0	0	0	0	0	0	0	0	0	0	0	0	0	0	0	0	0	0	0	0	0	0	0	0	0	0	0	0	0	0	0	0	0	0	0	0	0	0	0
1446	0	0	0	0	0	60.02	0	73.22	49.35	43.95	0	0	0	0	0	0	0	0	0	0	0	0	0	0	0	26.22	0	0	0	0	0	0	0	0	0	0	0	0	0	0	0	0	0	0	0	0	0	0	0
1447	62.73	0	0	0	0	0	0	0	0	0	0	31.37	0	0	0	0	0	42.57	0	0	0	0	44.96	0	0	0	0	0	67.3	34.92	67.09	0	0	32.41	0	0	51.7	0	0	0	0	39.7	0	0	0	0	0	0	0
1448	0	62.56	37.36	0	37.87	0	102.36	0	0	0	16.89	0	79.01	73.19	85.42	81.56	104.83	0	37.02	49.77	54.08	26.45	0	64.97	0	0	0	58.55	0	0	0	58.03	117.9	0	93.52	58.84	0	64.39	51	76.78	72	0	71.71	63.79	47.53	31.6	0	53.17	48.16
1449	0	0	0	0	0	0	0	0	0	0	0	0	0	0	0	0	0	0	0	0	0	0	0	0	0	62.95	51.22	0	0	0	0	0	0	0	0	0	0	0	0	0	0	0	0	0	0	0	67.87	0	0
1450	46.2	0	0	0	0	0	0	0	0	0	0	0	0	0	0	0	0	0	0	0	0	0	0	0	0	0	0	0	0	0	0	0	0	0	0	0	0	0	0	0	0	0	0	0	0	0	0	0	0
1451	0	0	5.31	0	0	0	0	0	0	0	0	0	0	0	0	0	0	0	0	0	0	0	0	0	60.87	0	0	0	0	0	0	0	0	0	0	0	0	0	0	0	0	0	0	0	0	0	0	0	0
1452	0	0	0	21.86	0	0	0	0	0	0	0	0	0	0	0	0	0	0	0	0	0	0	0	0	0	0	0	0	0	0	0	0	0	0	0	0	0	0	0	0	0	0	0	0	0	0	0	0	0
1453	0	0	0	0	0	0	0	0	0	0	0	0	0	0	0	0	0	0	0	0	0	0	0	0	0	0	0	0	0	0	0	0	0	0	0	0	22.36	0	0	0	0	0	0	0	0	0	0	0	23.12
1454	0	0	0	0	18.01	0	0	0	0	0	10.77	0	0	0	0	0	38.94	0	0	0	0	0	0	0	0	0	0	0	0	0	0	0	0	0	0	0	0	0	0	0	0	15.78	0	0	13.34	0	0	0	0
1455	0	0	7.04	0	0	0	0	0	0	0	0	0	0	0	0	0	0	0	27.49	18.87	0	0	0	8.16	0	0	0	0	0	0	0	0	0	0	0	0	0	16.91	0	0	0	0	0	11.72	0	23.38	0	0	0
1456	0	0	0	0	0	0	0	0	0	0	0	12.82	0	8.8	0	0	0	35.2	0	0	0	0	0	0	0	16.61	9.61	8.48	0	0	0	0	0	0	0	0	0	0	0	0	0	0	0	0	0	0	0	0	0
1457	0	0	0	0	0	0	0	0	0	0	0	0	0	0	0	0	0	0	0	0	0	0	0	0	0	0	0	0	0	5.83	0	0	0	0	0	0	0	0	0	0	0	0	0	0	0	0	0	0	0
1458	0	0	0	0	0	0	0	0	0	0	0	0	0	0	0	0	0	0	0	0	0	29.76	0	0	0	0	0	0	0	0	0	0	0	0	0	0	0	0	0	0	0	0	0	0	0	0	0	0	0
1459	0	0	0	0	0	0	0	0	0	17.38	0	0	0	0	0	0	0	0	0	0	0	0	0	0	0	0	0	0	0	0	36.9	0	0	0	0	0	0	0	25.43	0	0	0	0	0	0	0	0	0	36.86
1460	30.72	49.33	0	0	0	36.82	104.13	0	44.48	0	0	0	44.85	0	0	38.18	0	0	0	27.99	0	0	12.43	0	0	0	0	21.81	0	0	0	0	0	36.07	0	0	35.48	0	0	52.43	0	28.76	0	15.28	0	32	0	0	0
1461	0	0	0	39.85	0	0	0	41.69	0	0	0	31.43	0	0	40.99	0	42.47	33.99	0	0	0	0	0	0	0	0	0	0	41.72	0	0	99.91	0	0	0	0	0	0	0	0	32.9	0	37.09	0	37.08	0	0	68.79	0
1462	0	0	33.21	0	0	0	0	0	0	0	0	0	0	25.49	0	0	0	0	0	0	33.91	0	0	0	0	0	0	0	0	28.86	0	0	42.25	0	50.85	0	0	42.97	0	0	0	0	0	0	0	0	0	0	0
1463	0	0	0	0	0	0	0	0	0	19.34	28.26	0	0	0	0	0	0	0	0	0	0	0	0	44.42	0	0	0	0	0	0	0	0	0	0	0	49.08	0	0	0	0	0	0	0	0	0	0	0	0	0
1464	0	0	0	0	41.56	0	0	0	0	0	0	0	0	0	0	0	0	0	0	0	0	0	0	0	0	0	0	0	0	0	0	0	0	0	0	0	0	0	0	0	0	0	0	0	0	0	0	0	0
1465	0	0	0	0	0	0	0	0	34.83	0	0	0	0	9.85	0	0	0	0	0	0	0	0	0	0	0	0	0	0	0	0	0	0	0	0	0	0	0	0	0	0	0	0	0	0	0	0	0	0	0
1466	0	0	0	0	0	0	0	0	0	0	0	0	0	0	0	0	0	24.13	0	0	0	0	0	0	90.66	0	0	0	0	0	0	0	0	0	0	0	0	0	0	0	0	0	0	0	0	0	15.41	0	0
1467	0	0	0	0	0	0	0	0	0	0	0	0	0	0	0	0	0	0	0	0	0	0	0	0	0	0	32.33	0	0	0	0	0	0	0	0	0	0	0	0	0	0	0	0	0	0	6.23	0	0	0
1468	0	0	0	0	0	0	0	0	0	0	0	0	0	0	0	0	0	0	0	0	0	0	0	0	0	0	0	0	0	0	0	0	0	19.06	0	0	0	0	0	0	0	0	0	0	0	0	0	0	0
1469	31.37	0	0	25.5	0	0	0	0	0	0	0	0	0	0	0	0	0	0	29.97	0	0	0	0	0	0	0	0	0	0	0	36.57	0	0	0	0	0	0	22.91	0	0	0	22.61	0	0	0	0	14.25	0	0
1470	0	0	0	0	0	29.69	0	11.91	0	11.05	0	0	16.15	0	11.63	0	0	0	0	0	17.9	0	13.77	23.14	0	58.55	0	0	0	0	0	0	0	0	0	0	0	0	20.27	34.24	10.66	0	0	9	6.3	0	0	48.71	0
1471	0	0	0	0	36.23	0	0	0	0	0	24.47	0	0	0	0	14.8	13.04	0	0	0	0	0	0	0	0	0	0	22.16	0	0	0	0	12.39	0	0	10.22	0	0	0	0	0	0	0	0	0	0	0	0	0
1472	0	17.19	34.44	0	0	0	0	0	8.97	0	0	13.23	0	0	0	0	0	0	0	0	0	27.32	0	0	0	0	0	0	0	15.96	0	0	0	0	10.87	0	39.49	0	0	0	0	0	36.59	0	0	0	0	0	25.09
1473	0	0	0	0	0	0	0	0	0	0	0	0	0	0	0	0	0	0	37.15	0	0	0	0	0	0	0	0	0	15.95	0	0	0	0	0	0	0	0	0	0	0	0	0	0	0	0	0	0	0	0
1474	0	0	0	0	0	0	0	36.04	0	17.45	0	0	0	12.43	10.34	0	0	11.38	0	46.59	0	0	0	0	0	0	0	0	0	0	0	0	0	0	0	0	0	0	0	0	0	0	0	0	0	31.79	0	0	0
1475	0	0	0	27.87	0	0	0	0	0	0	0	0	0	0	0	0	0	0	0	0	0	0	11.16	0	0	0	0	0	0	0	0	9.95	0	0	0	0	0	0	0	0	0	0	0	0	0	0	0	0	0
1476	0	0	0	0	0	0	0	0	0	0	0	0	0	0	0	0	0	0	0	0	0	0	0	0	0	22.37	0	0	0	0	0	0	0	0	0	0	0	41.91	0	0	0	0	0	0	0	0	0	0	0
1477	0	0	0	0	0	0	0	0	0	0	18.28	0	0	0	0	0	0	0	0	0	0	0	0	0	0	0	0	0	0	0	0	0	0	0	0	0	0	0	0	0	0	0	0	0	0	0	0	0	0
1478	31.61	44.98	0	0	17.45	16.39	44.72	0	26.53	0	0	24.53	30.64	24.77	0	53.23	31.01	0	17.79	0	0	8.99	0	0	0	0	8.72	0	0	22.96	34.89	19.8	57.33	25.93	23.79	39.93	0	0	9.24	40.96	32.16	61.47	0	0	37.66	0	23.55	45.89	37.75
1479	0	0	22.79	0	0	0	0	43.17	0	0	0	0	0	0	43.79	0	0	0	0	0	35.3	0	15.73	17.83	28.69	0	0	60.45	22.38	0	0	0	0	0	0	0	0	0	0	0	0	0	0	46.04	0	0	0	0	0
1480	0	0	0	0	0	0	0	0	0	0	0	0	0	0	0	0	0	0	0	0	0	0	0	0	0	0	0	0	0	0	0	0	0	0	0	0	0	0	0	0	0	0	0	0	0	0	0	0	0
1481	0	0	0	0	0	0	0	0	0	0	0	0	0	0	0	0	0	0	0	0	0	0	0	0	0	0	0	0	0	0	0	0	0	0	14.62	0	0	28.34	0	0	0	0	54.3	0	0	0	0	0	0
1482	0	0	0	0	16.12	0	0	0	0	0	0	0	0	0	0	0	0	0	0	28.21	0	0	0	0	0	72.32	41.71	0	0	0	0	15.75	0	0	0	0	0	0	0	0	0	0	0	0	0	0	0	0	0
1483	0	0	0	0	0	0	0	0	20.22	0	20.89	0	17.43	0	0	0	21.01	0	0	0	0	0	0	0	0	0	0	0	17.02	0	12.12	0	0	0	0	0	0	0	0	28.24	18.76	0	0	0	20.76	0	0	0	0
1484	31.45	25.9	14.36	0	0	0	18	0	0	0	0	0	0	33.48	0	0	0	26.45	0	0	21.9	15	0	0	0	0	0	0	0	0	0	0	0	0	0	0	0	0	0	0	0	0	0	21.57	0	23.05	0	0	25.98
1485	0	0	0	45.65	0	0	0	0	0	0	0	12.95	0	0	0	0	0	0	0	0	0	0	0	19.19	0	0	0	0	0	0	0	0	0	0	0	25.54	52.29	0	24.15	0	0	0	0	0	0	0	0	0	0
1486	0	0	0	0	0	18.22	0	0	0	21.21	0	0	0	0	0	0	0	0	0	28.29	0	0	0	0	0	0	0	0	0	0	0	0	0	13.69	0	0	0	0	0	0	0	18.42	0	0	0	0	0	0	0
1487	0	0	0	0	0	0	0	0	0	0	0	0	0	0	0	0	0	0	0	0	0	0	0	0	13.31	0	0	47.68	0	12.38	11.23	0	0	0	0	0	0	0	0	0	0	0	0	0	0	0	0	0	0
1488	0	0	0	0	0	0	0	0	0	0	0	0	0	0	0	0	0	0	17.9	0	0	0	0	0	0	0	0	0	0	0	0	0	0	0	0	0	0	0	0	0	0	0	0	0	0	0	0	0	0
1489	0	0	0	0	28.37	0	0	17.86	0	0	0	35.44	0	0	0	0	0	0	0	0	0	23.57	0	0	0	0	0	0	0	0	0	34.32	0	0	0	0	0	25.16	0	0	0	0	28.07	0	0	0	0	0	0
1490	0	0	0	0	0	0	0	0	34.4	0	0	0	0	45.73	28.02	35.08	31.61	31.28	0	0	0	0	34.7	0	0	0	0	0	24.34	0	0	0	0	41.48	0	28.51	0	0	19.32	13.61	0	0	0	34.53	0	0	0	37.28	0
1491	22.45	0	25.25	0	0	0	0	0	0	0	40.23	0	0	0	0	0	0	0	19.49	26.82	29.11	0	0	19.48	0	16.83	0	0	0	23.33	30.96	0	42.21	0	44.46	0	0	0	0	0	29.01	0	0	0	33.88	29.5	36.23	0	0
1492	0	0	0	0	0	0	30.73	0	0	0	0	0	36.92	0	0	0	0	0	0	0	0	0	0	0	11.86	0	19.4	58.9	0	0	0	0	0	0	0	0	0	0	0	0	0	0	0	0	0	0	0	0	0
1493	0	0	0	0	0	35.91	0	0	0	0	0	0	0	0	0	0	0	0	0	0	0	0	0	0	0	0	0	0	0	0	0	0	0	0	0	0	0	0	0	0	0	22.27	0	0	0	0	0	0	0
1494	0	0	0	0	0	0	0	0	0	13.64	0	0	0	0	0	0	0	0	0	0	0	0	0	0	0	11.36	0	0	0	0	0	0	0	0	0	0	62.71	0	0	18.38	0	0	0	0	0	0	0	0	45.93
1495	0	15.88	0	0	0	0	0	0	0	0	0	0	0	0	0	0	0	0	0	0	0	0	0	0	0	0	0	0	17.03	0	0	0	0	0	0	0	0	0	0	0	0	0	0	0	0	0	0	0	0
1496	0	0	0	0	0	0	0	0	0	0	0	0	0	0	0	0	0	0	0	0	0	0	0	0	0	0	0	0	0	0	0	0	0	0	0	0	0	0	0	0	0	0	0	0	0	0	0	0	0
1497	0	0	0	0	0	0	0	0	0	0	0	0	0	0	0	0	7.88	0	0	0	0	0	0	0	0	0	0	0	0	0	0	0	0	0	0	0	0	0	13.43	0	0	0	0	0	0	0	0	0	0
1498	0	0	0	0	0	0	0	0	0	0	0	0	0	0	0	0	0	0	0	0	0	0	0	0	0	0	0	0	0	0	0	0	0	0	0	0	0	0	0	0	0	0	0	0	0	0	0	0	0
1499	0	0	0	0	0	0	0	0	0	0	0	31.62	0	0	0	0	0	0	0	0	0	0	0	0	25.83	0	0	0	0	0	0	0	0	26.47	0	0	0	0	0	0	0	0	0	0	0	0	0	0	0
1500	0	0	0	23.73	0	0	0	13.17	20.35	21.42	0	0	0	0	15.21	0	0	0	0	15.65	27.21	13.52	0	20.46	0	39.11	41.12	0	20.47	16.29	0	34.88	25.46	0	59.3	0	0	27.99	0	0	0	0	0	0	0	16.43	0	30.77	17.02
1501	0	0	38.84	0	0	21.04	0	0	0	0	0	0	0	17.31	0	0	0	0	0	0	0	0	0	0	0	0	0	50.04	0	0	0	0	0	0	0	0	58.29	0	0	0	26.52	0	0	0	32.88	0	0	0	0
1502	0	0	0	0	63.8	0	74.69	0	0	0	27.82	0	24.6	0	0	0	0	30.81	42.48	0	0	0	0	0	0	0	0	0	0	0	31.46	0	0	0	0	0	0	0	0	0	0	26.73	0	0	0	0	33.41	0	0
1503	19.24	0	0	0	0	0	0	0	0	0	0	0	0	0	0	64.12	0	0	0	29.3	0	0	21.7	0	0	0	0	0	0	0	0	0	0	0	0	62.12	0	0	0	82.94	0	0	61.45	0	0	0	0	0	0
1504	0	55.75	0	0	0	0	0	0	0	0	0	0	0	0	0	0	62.66	0	0	0	0	25.84	0	0	0	0	0	0	0	0	0	0	0	0	0	0	0	0	21	0	0	0	0	68.96	0	0	0	0	0
1505	0	0	0	0	0	0	0	0	0	0	0	28.81	0	31.24	0	0	0	0	0	0	21.82	0	0	0	0	0	0	26.23	0	0	0	0	0	31.19	0	0	0	0	0	0	0	0	0	0	0	0	0	0	0
1506	0	0	0	16.02	0	0	0	0	0	0	0	0	23.37	0	32.08	0	0	0	0	0	0	0	28.23	0	0	0	16.84	0	0	0	0	0	0	0	0	0	0	0	0	0	0	36.8	0	0	0	17.77	0	21.54	0
1507	0	0	0	0	0	0	0	34.28	28.33	14.76	0	0	0	0	0	0	0	0	0	0	0	0	0	0	0	0	0	0	0	0	0	0	18.49	0	0	0	0	0	0	0	0	0	0	0	0	0	0	0	27.07
1508	26.01	0	0	0	0	0	0	0	0	0	17.16	0	0	0	0	0	0	17.15	0	0	0	0	0	12.3	0	0	0	0	12.11	24.1	0	0	0	0	27.1	0	0	0	0	0	0	0	0	0	0	0	21.11	0	0
1509	0	0	0	0	0	0	0	0	0	0	0	0	0	0	0	0	0	0	0	0	0	0	0	0	8.05	0	0	0	0	0	0	0	0	0	0	0	0	0	0	0	0	0	0	0	0	0	0	0	0
1510	0	0	0	0	0	0	0	0	0	0	0	0	0	0	0	0	0	0	0	0	0	0	0	0	0	0	0	0	0	0	0	0	0	0	0	0	0	0	0	0	0	0	0	0	0	0	0	0	0
1511	0	0	0	0	30.87	0	0	0	0	0	0	0	0	0	0	0	0	0	0	0	0	0	0	0	0	0	0	0	0	0	0	0	0	0	0	0	0	0	0	0	0	0	0	0	0	0	0	0	0
1512	0	0	0	0	0	0	0	0	0	0	0	0	0	0	0	0	0	0	0	0	0	0	0	0	0	0	0	0	0	0	0	0	0	0	0	0	0	0	0	0	0	0	0	0	0	0	0	0	0
1513	0	0	71.74	0	0	0	0	0	0	0	0	0	0	0	0	0	0	0	0	0	0	32.12	0	0	0	27.09	0	0	0	0	0	0	0	0	0	0	0	0	0	0	9.75	0	0	0	0	0	0	0	0
1514	0	13.78	0	0	0	0	0	0	0	0	0	0	47.09	0	0	0	0	0	0	0	0	0	0	0	0	0	0	0	0	0	0	0	0	0	0	0	0	19.84	0	39.81	0	0	0	0	0	0	0	0	0
1515	0	0	0	0	0	0	0	0	0	0	0	79.28	0	0	50.47	0	0	0	0	0	0	0	0	42.54	0	0	0	0	0	0	0	0	0	29.53	0	0	0	0	0	0	0	0	0	0	38.8	0	0	0	0
1516	0	0	0	0	0	17.55	0	0	0	52.03	52.31	0	0	0	0	67.37	0	0	0	0	0	0	0	0	0	0	0	0	0	0	0	82.59	35.75	0	0	52.08	21.92	0	0	0	0	47.01	71.95	95.33	0	0	0	0	0
1517	0	0	0	0	0	0	93.06	0	0	0	0	0	0	99.75	0	0	0	0	0	43.03	0	0	0	0	46.94	0	0	0	63.32	58.63	0	0	0	0	0	0	0	0	0	88.39	0	0	0	0	0	0	0	44.89	35.06
1518	0	0	0	64.17	29.79	0	0	94.88	0	0	0	0	0	0	0	0	0	71.52	54.16	0	56.7	104.42	0	0	0	0	0	0	0	0	54.89	0	0	0	88.44	0	0	0	75.59	0	0	0	0	0	0	46.38	63.55	0	0
1519	98.39	21.93	0	0	0	13.03	0	0	88.66	0	0	0	0	0	0	0	92.56	0	0	0	0	0	54.45	0	0	0	0	84.45	0	0	0	0	0	0	0	0	0	39.12	0	0	17.03	0	0	0	0	0	0	0	0
1520	0	0	0	0	0	0	0	0	0	0	0	0	0	0	0	0	0	0	0	0	0	0	0	0	0	21.68	81.37	0	0	0	0	0	0	0	0	0	0	0	0	0	0	0	0	0	0	0	0	0	0
1521	0	0	0	0	0	0	0	0	0	0	0	0	22.8	0	0	0	0	0	0	0	0	0	0	0	0	0	0	0	0	0	0	0	17.05	0	0	0	31.99	0	0	0	0	0	0	0	0	0	0	0	18.59
1522	0	0	17.88	0	14.48	0	0	0	0	0	0	0	0	0	0	0	0	0	0	0	0	0	0	0	0	0	0	0	0	0	0	0	0	0	0	0	0	0	0	0	0	0	0	0	0	0	0	0	0
1523	0	0	0	0	0	0	0	0	0	0	0	0	0	0	15.25	0	0	0	0	0	0	0	0	0	0	0	0	0	0	0	0	0	0	0	0	0	0	0	0	0	0	4.63	0	0	0	15.68	0	16.15	0
1524	0	0	0	0	0	0	0	0	0	0	0	0	0	0	0	0	0	0	0	0	0	0	0	0	0	0	0	0	30.17	0	0	0	0	0	0	0	0	0	0	0	0	0	0	0	0	0	0	0	0
1525	0	0	0	0	0	0	0	0	0	0	0	21.47	0	0	0	0	0	0	0	0	0	0	23.4	8.97	0	0	6.35	0	0	0	14.37	0	0	0	0	0	0	0	0	0	0	0	0	0	8.76	0	0	0	0
1526	0	0	0	44.71	0	0	0	0	0	0	0	0	0	0	0	0	0	0	0	0	0	33.62	0	0	0	0	0	0	0	0	0	0	0	0	0	0	0	0	0	0	0	0	8.58	0	0	0	0	0	0
1527	0	0	0	0	0	9.45	0	0	0	0	9.3	0	0	0	0	0	0	10.62	0	0	17.59	0	0	0	0	0	0	13.81	0	0	0	0	0	0	0	0	0	0	0	0	0	0	0	0	0	0	0	0	0
1528	0	0	0	0	0	0	0	0	0	0	0	0	0	0	0	0	0	0	20.72	0	0	0	0	0	0	0	0	0	0	0	0	0	0	0	0	0	0	0	0	0	0	0	0	0	0	37.62	0	0	0
1529	24.97	0	0	0	0	0	0	0	0	0	0	0	0	0	30.17	0	0	0	0	0	0	0	0	0	0	0	0	0	0	0	0	0	0	0	0	0	0	0	0	0	29.63	0	0	0	0	0	0	0	0
1530	0	0	29.35	0	0	26.51	18.98	25.92	0	25.02	0	14.09	0	0	0	0	37.89	0	0	19.91	0	0	51.93	0	0	0	0	0	0	29.35	0	0	0	39.3	0	0	30	27.86	27.29	46.45	0	0	0	0	31.91	0	0	27.06	15.81
1531	0	43.36	0	16.05	30.27	0	0	0	32.58	0	0	0	35.36	30.5	0	0	0	0	0	0	0	27.45	0	0	32.98	25	0	0	0	0	0	44.22	22.74	0	29.15	25.57	0	0	0	0	0	54.19	13.05	25.96	0	0	0	0	0
1532	0	0	0	0	0	0	0	0	0	0	27.46	0	0	0	0	41.1	0	32.8	0	0	0	0	0	28.68	0	0	0	0	72.92	0	0	0	0	0	0	0	0	0	0	0	0	0	0	0	0	0	36.26	0	0
1533	0	0	0	0	0	0	0	0	0	0	0	0	0	0	0	0	0	0	0	0	0	0	0	0	0	0	0	28.65	0	0	38.09	0	0	0	0	0	0	0	0	0	0	0	0	0	0	0	0	0	0
1534	0	0	0	8.96	0	0	0	0	0	0	0	0	0	0	0	0	0	0	0	25.81	45.75	0	0	0	0	0	31.52	0	0	0	0	0	0	0	0	0	0	0	0	0	0	0	0	0	0	0	0	0	0
1535	0	0	0	0	0	0	0	0	0	0	0	26.63	0	0	0	0	0	0	13.31	0	0	0	0	0	21.86	0	0	0	0	0	0	0	0	0	0	0	0	0	16.07	0	0	0	0	0	0	0	0	0	19.32
1536	0	0	0	0	0	0	0	0	0	0	0	0	0	0	0	0	0	0	0	0	0	14.69	0	0	0	12.67	0	0	0	0	0	0	17.19	0	0	13.41	0	0	0	0	0	0	0	0	16	0	0	12.15	0
1537	0	0	0	0	37.63	0	0	0	0	0	0	0	0	0	0	0	0	0	0	0	0	0	0	0	0	0	0	24.24	0	0	12.1	0	0	0	0	0	17.44	11.46	0	0	35.1	41.09	0	0	0	0	0	0	0
1538	0	0	0	0	0	0	0	6.52	0	0	0	0	0	0	27.16	0	0	0	0	0	0	0	12.94	0	0	0	0	0	0	0	0	0	0	0	15.96	0	0	0	0	0	0	0	0	0	0	18.33	0	0	0
1539	0	0	0	0	0	20.78	0	0	0	0	15.23	0	0	0	0	0	0	0	0	0	0	0	0	14.63	0	0	0	0	0	0	0	0	0	14.75	0	11.76	0	0	0	0	0	0	0	4.87	0	0	0	0	0
1540	0	0	0	0	0	0	0	0	0	0	0	30.63	0	0	0	0	17.06	0	0	0	0	11.14	0	0	17.5	0	19.43	0	0	0	0	0	0	0	0	0	0	0	0	0	0	0	0	0	0	0	0	0	32.77
1541	0	0	0	31.35	0	0	0	0	0	25.31	0	0	0	0	0	0	0	0	0	0	0	0	0	0	0	16.96	0	0	0	0	0	0	0	0	0	0	0	0	0	0	0	0	8.85	0	0	0	0	0	0
1542	0	0	0	0	0	0	0	0	0	0	0	0	0	0	0	6.44	0	0	15.45	0	0	0	0	0	0	0	0	0	0	0	0	0	0	0	0	0	0	0	0	0	0	0	0	0	0	0	0	0	0
1543	0	0	0	0	0	0	0	0	0	0	0	0	0	0	0	0	0	0	0	0	25.34	0	0	0	0	0	0	0	0	0	0	0	0	0	0	0	0	0	0	0	0	0	0	0	0	0	0	0	0
1544	0	0	0	36.88	19.87	0	19.84	0	16.39	0	28.33	0	29.23	0	0	0	0	0	0	0	0	0	0	0	0	0	0	0	0	0	33.86	0	0	0	0	0	0	0	35.03	0	0	0	0	0	0	15.91	0	0	0
1545	43.56	0	11.87	0	0	0	0	0	0	0	0	0	0	0	0	0	0	0	0	37.39	0	17.1	0	0	0	0	0	0	32.24	0	0	45.66	0	0	0	0	0	0	0	0	0	0	0	0	0	0	0	0	0
1546	0	25.97	0	0	0	62.19	0	44.36	0	0	0	0	0	0	0	0	0	0	0	0	0	0	0	24.28	22.62	0	0	35.12	0	92.03	0	0	0	0	0	0	0	16.51	0	48.76	0	0	0	0	0	0	0	0	64.4
1547	0	0	0	0	40.89	0	0	0	0	0	0	46.3	0	0	28.68	0	38.9	0	0	0	0	0	0	0	0	0	0	0	0	0	0	0	0	0	0	0	27.8	0	0	0	36.56	0	19.72	0	67.56	0	0	0	0
1548	0	0	0	0	0	0	0	0	20.3	21.77	0	0	54.57	48.79	0	0	0	26.49	7.73	0	19.14	0	34.36	0	0	0	0	0	0	0	0	0	42.57	0	64.66	18.15	0	0	0	0	0	27.6	0	42.14	0	0	55.29	32.37	0
1549	0	0	0	0	0	0	11.48	0	0	0	0	0	0	0	0	57.7	0	0	0	0	0	0	0	0	0	0	8.75	0	0	0	0	0	0	44.41	0	0	0	0	0	0	0	0	0	0	0	0	0	0	0
1550	0	0	0	0	0	0	0	0	0	0	0	0	0	0	0	0	0	0	0	0	0	0	0	0	0	0	0	0	0	0	0	0	0	0	0	0	0	0	0	0	0	0	0	0	0	21.49	0	0	0
1551	0	0	0	14.03	0	0	0	0	0	0	0	0	0	0	0	0	0	0	0	0	0	0	0	34.07	0	0	0	0	15.08	0	0	32.1	0	0	0	0	0	0	20.51	0	0	0	0	0	32.81	0	0	0	0
1552	0	0	37.93	0	0	20	0	0	18.5	0	0	0	0	0	0	0	0	0	0	0	0	0	0	0	28.59	72.39	0	0	0	0	0	0	0	0	0	0	20.77	15.44	0	0	0	0	0	0	0	0	0	0	0
1553	0	0	0	0	0	0	0	0	0	0	0	0	0	0	0	0	0	0	19.05	0	0	0	0	0	0	0	0	0	0	0	0	0	0	0	0	0	0	0	0	0	0	0	0	0	0	0	0	0	0
1554	0	0	0	0	0	0	0	0	0	0	22.68	18.36	17.73	0	0	36.3	0	23.35	0	0	0	0	0	0	0	0	0	0	0	28.21	68.91	0	0	0	0	0	0	0	0	0	22.17	0	0	0	0	0	0	0	0
1555	0	0	0	0	0	0	0	0	0	0	0	0	0	0	24.78	0	0	0	0	23.08	0	0	32.29	0	0	0	0	0	0	0	0	0	0	0	0	0	0	0	7.03	0	0	23.39	5.93	0	0	0	0	0	9.32
1556	27.52	28.76	0	0	0	0	0	7.36	0	0	0	0	0	0	0	0	0	0	0	0	0	25.49	0	0	0	0	0	25.35	0	0	0	0	0	0	16.66	0	0	0	0	25.6	0	0	0	0	0	0	0	0	0
1557	0	0	0	0	0	0	0	0	0	0	0	0	0	0	0	0	0	0	0	0	0	0	0	0	0	0	0	0	0	0	0	0	0	0	0	0	0	0	0	0	0	0	0	0	41.13	0	0	0	0
1558	0	0	0	0	0	27.64	0	0	0	0	0	0	0	35.61	0	0	0	0	0	62.25	7.21	0	0	0	0	0	0	0	0	28.64	0	0	0	28.05	0	0	0	0	0	0	0	0	0	0	0	33.24	0	0	0
1559	0	0	0	0	0	0	0	0	0	0	0	10.15	0	0	0	0	13.02	0	0	0	0	0	0	0	0	23.26	0	0	0	0	0	0	0	0	0	0	0	25.96	0	0	0	0	0	0	0	0	0	0	0
1560	21.44	0	23.41	0	0	0	15.75	0	33.49	0	16.7	0	0	0	0	0	0	36.19	0	0	0	0	49.9	0	0	0	11.15	0	29.35	0	0	14.3	0	0	26.31	0	15.35	0	0	19.28	29	0	0	0	0	0	27.69	0	19.81
1561	0	0	0	0	42.95	0	0	0	0	16.71	0	0	0	0	0	0	0	0	24.17	0	0	14.03	0	0	0	0	0	0	0	0	0	0	49.51	0	0	26.36	0	0	17.12	0	0	30.95	9.34	0	0	0	0	0	0
1562	0	0	0	0	0	0	0	40.08	0	0	0	16.19	41.79	0	0	33.42	24.92	0	0	0	0	0	0	0	0	0	0	0	0	0	0	0	0	0	0	0	0	0	0	0	0	0	0	37.78	35.24	0	0	80.47	0
1563	0	26.65	0	28.67	0	0	0	0	0	7.15	0	0	0	0	21.25	0	0	0	0	0	22.53	0	0	33.11	0	0	0	0	0	0	0	0	0	0	0	0	0	0	0	0	0	0	0	0	0	0	0	0	0
1564	0	0	0	0	0	0	0	0	0	0	0	0	0	0	0	0	0	0	0	0	0	0	0	0	0	0	0	33.61	0	0	0	0	0	0	0	0	0	0	0	0	0	0	0	0	0	0	0	0	0
1565	0	0	0	0	0	0	11.65	0	0	0	0	0	0	0	0	0	0	0	0	0	0	25.58	0	0	0	0	0	0	0	0	0	0	0	0	0	0	0	0	0	0	0	0	9.72	0	0	0	0	0	0
1566	0	0	0	0	0	0	0	0	0	0	0	0	0	0	0	0	0	0	0	0	0	0	0	0	0	0	0	0	0	0	0	0	0	0	0	0	0	0	0	0	0	0	0	0	0	0	0	0	0
1567	0	0	0	0	0	0	0	0	0	0	0	10.35	0	0	0	0	0	0	0	0	0	0	0	0	0	0	21.32	0	0	0	0	0	0	0	0	0	0	0	0	0	0	0	0	0	0	0	0	0	0
1568	0	0	0	0	0	0	0	0	0	0	0	0	0	0	0	0	0	0	0	0	0	0	0	0	0	66.79	0	0	0	52.8	130.13	0	0	25.53	0	0	0	13.23	0	0	0	0	0	0	0	0	0	0	0
1569	0	0	0	0	0	40.29	0	0	0	0	0	0	0	0	0	0	0	0	0	0	0	0	0	0	60.69	0	0	0	0	0	0	15.6	0	0	0	0	0	0	0	0	0	0	0	0	0	0	0	15.77	0
1570	34.21	17.17	0	0	7.48	0	0	0	0	0	41.63	0	73.89	0	0	0	0	0	25.23	0	0	0	48.76	23.63	0	0	0	43.21	31.41	0	0	0	0	0	17.69	0	44.13	0	36.45	0	0	40.6	0	28.11	54.11	0	0	0	19.97
1571	0	0	31.34	0	0	0	44.37	0	0	0	0	0	0	0	31.45	0	0	0	0	0	32.97	0	0	0	0	0	23.61	0	0	0	0	0	31.11	0	0	30.35	0	0	0	0	44.56	0	0	0	0	0	44.11	0	0
1572	0	0	0	31.07	0	31.32	0	72.22	0	27.81	0	36.02	0	66.98	0	38.22	0	66.53	0	26.84	0	0	0	0	0	0	0	0	0	0	0	0	0	0	0	0	0	0	0	0	0	0	46.6	0	0	70.42	0	0	0
1573	0	31.62	0	0	0	0	0	0	54.46	0	0	0	0	0	0	0	62.52	0	0	0	0	0	0	0	0	0	0	0	0	0	0	34.17	0	0	0	0	0	0	0	0	0	0	0	0	0	0	0	0	0
1574	0	0	0	0	0	0	0	0	0	0	0	0	0	0	0	0	0	0	0	0	0	0	52.74	0	0	0	0	0	0	0	0	0	0	0	0	0	0	53.94	0	54.34	45.48	0	0	0	0	0	0	33.4	0
1575	0	0	0	0	0	0	0	0	0	0	0	0	0	0	0	0	0	0	0	0	0	0	0	20.42	0	0	0	0	0	0	0	0	0	0	22.79	0	0	0	0	0	0	0	0	0	0	0	0	0	17.7
1576	0	0	0	0	41.51	0	0	0	0	0	0	0	0	0	0	0	0	0	0	0	13.48	0	0	0	0	0	0	0	0	0	0	0	0	0	0	0	18.9	0	0	0	0	0	0	0	0	0	42.66	0	0
1577	0	0	0	0	0	12.58	0	0	0	0	0	0	0	0	0	0	0	0	0	0	0	0	0	0	8.31	0	0	0	0	0	0	0	0	18.96	0	16	0	0	0	0	0	0	0	0	0	0	0	0	0
1578	22	0	10.25	0	0	0	0	0	0	0	0	0	0	0	0	0	0	0	0	0	0	0	0	0	0	0	0	0	0	0	0	0	0	0	0	0	0	0	0	0	0	11.16	0	0	0	0	0	0	0
1579	0	27.62	0	0	0	0	0	0	0	44.95	0	0	0	0	0	11.61	0	0	6.18	0	0	18.06	0	0	0	16.18	0	0	0	0	12.42	0	0	0	0	0	0	0	0	0	0	0	0	0	0	0	0	0	0
1580	0	0	0	0	0	0	0	0	0	0	0	0	0	0	0	0	0	0	0	0	0	0	0	0	0	0	0	0	0	0	0	0	0	0	0	0	0	0	0	0	0	0	0	0	0	16.74	0	0	0
1581	0	0	0	0	0	0	0	0	0	0	0	0	0	0	0	0	0	0	0	0	0	0	0	0	0	0	0	0	0	0	0	0	0	0	0	0	0	0	0	0	0	0	0	0	0	0	0	0	0
1582	0	0	0	0	0	0	0	0	0	0	0	0	0	0	0	0	0	0	0	0	0	0	0	0	0	0	0	0	0	0	0	0	0	0	0	0	0	36.8	0	0	0	0	0	0	0	0	0	0	0
1583	0	0	0	0	0	0	0	0	0	0	17.05	0	0	0	0	0	0	0	0	0	0	0	0	0	30.05	0	0	0	0	0	0	0	0	0	0	0	0	0	0	0	0	0	0	0	0	0	0	0	0
1584	0	0	0	0	59.95	0	0	0	0	0	0	0	0	0	0	0	0	0	0	0	0	0	0	0	0	0	0	0	0	0	0	0	0	0	0	0	0	0	28.45	0	0	0	0	0	0	0	0	0	0
1585	0	0	0	0	0	0	0	0	0	0	0	0	0	0	0	0	51.12	0	0	40.78	0	0	0	0	0	0	0	0	0	0	0	0	0	32.91	0	0	0	0	0	50.01	0	0	0	0	0	0	0	0	0
1586	72.16	0	0	0	0	0	49.81	0	0	78.1	0	0	0	0	0	44.05	0	45.94	0	0	0	18.52	0	0	0	0	0	0	0	0	0	0	0	0	0	0	44.19	0	0	0	0	0	0	64.48	0	63.77	0	0	0
1587	0	46.85	50.07	0	0	0	0	0	0	0	0	38.32	0	0	0	0	0	0	31.46	0	0	0	0	0	34.45	0	0	0	0	0	66.66	0	62.16	0	55.63	0	0	60.5	0	0	93.8	0	0	0	0	0	0	0	0
1588	0	0	0	117.17	0	37.22	0	106.57	33.59	0	0	0	95.39	109.47	54.46	0	0	0	0	0	36.4	0	44.47	62.68	0	0	60.06	51.22	45.45	0	0	0	0	0	0	46.75	0	0	0	0	0	75.29	40.6	0	44.29	0	65.77	55.54	88.28
1589	0	0	0	0	0	0	0	0	0	0	42.81	0	0	0	0	0	0	0	0	0	0	0	0	0	0	60.87	0	0	0	69.66	0	89.96	0	0	0	0	0	0	0	0	0	0	0	0	0	0	0	0	0
1590	0	0	0	0	0	0	0	0	0	0	0	0	0	0	0	0	0	0	0	0	0	0	0	0	0	0	0	0	0	0	51.83	0	0	0	0	0	0	0	0	0	0	0	0	0	0	0	0	0	0
1591	0	0	0	0	0	0	0	0	0	21.37	0	0	0	0	0	0	0	0	0	0	0	0	0	0	0	0	0	0	0	0	0	0	0	0	0	0	0	0	0	0	0	0	0	0	0	0	0	0	0
1592	0	16.17	0	0	0	0	0	0	0	0	0	0	0	0	0	0	0	0	0	0	0	0	0	0	18.38	0	0	0	0	0	0	0	0	23.42	0	0	0	0	0	0	64.64	0	0	0	0	0	0	0	0
1593	14.34	0	0	0	0	0	0	0	0	0	0	18.8	0	0	0	17.11	0	0	0	0	0	0	0	0	0	0	0	0	0	0	0	68.8	0	0	0	0	0	0	0	0	0	0	0	0	15.52	0	0	0	0
1594	0	0	0	0	0	33.81	56.57	0	0	0	0	0	0	0	23.66	0	0	0	0	15.95	0	0	0	0	0	0	0	0	17.27	0	0	0	0	0	0	4.13	0	0	0	0	0	0	0	0	0	0	0	0	0
1595	0	0	37.28	0	0	0	0	0	0	0	0	0	0	0	0	0	18.34	0	0	0	24.3	0	0	0	0	0	59.63	0	0	34.18	0	0	0	0	0	0	0	0	0	14.63	0	0	0	14.08	0	0	0	0	0
1596	0	0	0	0	18.28	0	0	0	23.12	11.93	0	0	0	38.24	0	0	0	0	52.97	0	0	31.45	10.93	0	0	0	0	17.6	0	0	0	0	0	0	0	0	0	5.44	0	0	0	0	0	0	0	0	0	0	0
1597	0	0	0	30.84	0	0	0	0	0	0	0	0	0	0	0	0	0	0	0	0	0	0	0	16.45	0	0	0	0	0	0	0	0	0	0	0	0	0	0	0	0	0	10.96	0	0	8.47	0	0	0	0
1598	0	0	0	0	0	0	0	0	0	0	0	0	0	0	0	0	0	0	0	0	0	0	0	0	0	0	0	0	0	0	0	0	0	0	0	0	0	0	18.52	0	0	0	0	0	0	0	0	0	0
1599	0	0	0	0	0	0	0	0	0	0	0	0	0	0	0	0	0	0	0	32.09	0	0	0	0	0	0	0	0	0	0	27.96	0	0	0	0	0	0	0	0	0	0	0	0	0	0	0	0	0	0
1600	37.71	0	0	0	0	38.61	0	32.82	0	25.25	0	0	24.29	0	49.1	37.61	32.24	53.2	0	0	24.65	14.58	0	0	0	0	0	0	11.02	0	0	0	19.01	0	0	52.69	26.86	0	0	26.08	0	0	0	22.66	0	0	34.31	0	51.4
1601	0	42.46	0	0	0	0	25.33	0	0	0	0	0	0	0	0	0	0	0	0	0	0	0	0	13.36	0	0	0	30.2	0	0	0	91.23	0	20.11	0	0	0	18.19	0	0	19.36	21.93	91.15	0	0	40.62	0	31.21	0
1602	0	0	0	0	0	0	0	0	30.74	0	22.35	46.34	0	0	0	0	0	0	0	0	0	0	37.14	0	0	0	0	0	0	0	0	0	0	0	0	0	0	0	0	0	0	0	0	0	17.7	0	0	0	0
1603	0	0	0	0	17.1	0	0	0	0	0	0	0	0	29.96	0	0	0	0	0	0	0	0	0	0	0	0	0	0	0	0	0	0	0	0	28.85	0	0	0	0	0	0	0	0	0	0	0	0	0	0
1604	0	0	38.52	0	0	0	0	0	0	0	0	0	0	0	0	0	0	25.65	71.49	0	0	0	0	0	0	20.46	0	0	0	20.77	0	0	0	0	0	0	0	0	22.2	0	0	0	0	0	0	0	0	0	0
1605	0	0	0	0	0	0	0	0	0	0	0	0	0	0	0	0	0	0	0	0	0	0	0	0	14.5	0	0	0	0	0	35.02	0	0	0	0	0	0	0	0	0	0	0	0	0	0	0	0	0	0
1606	0	0	0	0	0	0	0	0	0	0	0	0	0	0	0	0	0	0	0	0	0	28.09	0	0	0	0	59.69	0	0	0	0	0	0	19.15	0	0	0	0	0	0	0	0	0	0	27.46	0	0	0	0
1607	0	0	0	0	0	0	0	0	0	0	0	0	0	0	0	16.91	0	0	0	0	0	0	0	0	0	0	0	0	0	0	0	0	0	0	0	0	0	8.58	0	0	0	0	0	0	0	0	9.5	0	0
1608	0	0	0	0	0	0	0	0	0	0	0	0	0	0	0	0	0	0	0	0	0	0	0	0	0	0	0	0	0	0	0	0	0	0	0	0	0	0	0	0	0	0	0	0	0	0	0	0	0
1609	0	0	0	0	0	0	23.02	0	0	31.36	0	0	0	0	0	0	0	0	0	0	0	0	0	0	0	0	0	45.82	0	0	0	0	0	0	0	0	0	0	0	0	30.77	0	0	0	0	0	0	10.13	0
1610	0	0	27.9	0	0	0	0	0	0	0	0	60.11	0	0	0	0	0	0	0	0	0	0	0	35.77	25.34	13.28	0	0	0	21.13	0	0	0	0	0	0	0	0	26.07	0	0	8.03	0	0	0	0	0	0	56.55
1611	0	0	0	0	0	36.38	0	0	0	0	0	0	101.16	0	0	0	0	0	23.31	29.19	0	44.49	6.96	0	0	0	0	0	0	0	0	0	46.6	53.91	81.46	24.85	0	0	0	0	0	0	0	0	0	0	0	0	0
1612	24.45	35.43	0	0	36.49	0	0	21.47	19.91	0	0	0	0	0	0	0	61.61	0	0	0	37.53	0	0	0	0	0	0	0	0	0	0	0	0	0	0	0	55.18	0	0	30.22	0	0	49.8	45.83	0	37.12	19.22	41.15	0
1613	0	0	0	38.48	0	0	0	0	0	0	31.48	0	0	0	32.41	64.76	0	0	0	0	0	0	0	0	0	0	0	0	0	0	0	0	0	0	0	0	0	25.83	0	0	0	32.42	0	0	0	0	0	0	0
1614	0	0	0	0	0	0	0	0	0	0	0	0	0	0	0	0	0	86.21	0	0	0	0	0	0	0	0	0	0	43.31	0	31.68	45.71	0	0	0	0	0	0	0	0	0	0	0	0	0	0	0	0	0
1615	0	0	0	0	0	0	19.78	0	0	0	0	0	0	0	0	0	0	0	0	0	0	0	14.01	0	0	0	0	22.25	0	0	0	0	0	0	0	0	0	0	0	0	0	0	29.9	0	0	0	0	0	0
1616	0	0	0	0	0	0	0	0	0	0	0	17.91	0	0	0	0	0	0	42.75	0	0	0	0	14.97	0	0	0	0	0	0	0	0	38.42	0	0	0	0	0	0	0	0	0	0	0	0	0	0	0	0
1617	0	0	0	0	0	0	0	0	18.6	0	0	0	0	35.85	0	0	0	0	0	0	0	0	0	0	0	0	0	0	0	15.45	0	0	0	0	0	0	0	0	0	0	0	0	0	0	38.08	0	0	0	0
1618	0	0	0	10.09	0	0	0	0	0	11.14	14.52	0	0	0	0	0	0	0	0	0	0	7.5	0	0	0	0	0	0	0	0	0	0	0	21.23	0	0	0	33.06	0	0	19.65	0	0	0	0	0	0	0	0
1619	32.63	28.6	0	0	9.3	0	0	0	0	0	0	0	0	0	0	0	0	0	0	16.09	0	0	0	0	5.94	0	0	0	0	0	36.04	0	0	0	0	0	0	0	0	0	0	0	0	0	0	0	0	0	0
1620	0	0	0	0	0	0	0	0	0	0	0	0	0	0	0	0	0	0	0	0	0	0	0	0	0	0	0	0	0	0	0	0	0	0	0	0	0	0	0	0	0	0	0	0	0	0	0	0	0
1621	0	0	0	0	0	0	0	0	0	0	0	0	0	0	0	0	0	0	0	0	0	0	0	0	0	0	0	0	0	0	0	0	0	0	0	0	0	0	27.02	0	0	0	0	0	0	0	0	0	0
1622	0	0	0	0	0	10.69	0	0	0	0	0	0	0	0	0	0	0	0	0	0	0	0	0	0	0	0	0	0	0	0	0	0	0	0	0	0	0	0	0	0	0	0	0	0	0	0	0	0	0
1623	0	0	0	12.41	0	0	0	0	0	0	0	0	0	0	0	0	0	0	48.88	0	0	0	0	13.37	10.74	0	0	0	0	0	0	0	49.06	0	0	0	0	0	0	0	0	13.42	0	0	0	0	0	0	0
1624	0	25.6	43.86	0	0	0	0	12.56	19.22	0	0	0	0	0	0	0	0	0	0	0	0	0	9.69	0	0	16.86	0	0	0	0	0	0	0	17.69	0	0	0	0	32.35	16.01	0	0	0	0	0	0	0	0	0
1625	40.66	0	0	0	0	0	0	0	0	0	0	0	0	0	61.53	0	27.8	0	0	0	0	0	0	0	0	0	0	15.48	0	0	0	0	0	0	0	0	0	55.21	0	0	0	0	52.21	20.93	18.76	0	0	0	0
1626	0	0	0	0	51.33	0	0	0	0	0	30.76	0	46.81	0	0	0	0	60.07	0	0	0	0	0	0	0	0	0	0	0	0	0	40.59	0	0	0	0	0	0	0	0	46.83	0	0	0	0	46.58	0	0	0
1627	0	0	0	0	0	0	0	0	0	0	0	52.21	0	78.61	0	0	0	0	0	0	0	0	45.08	0	0	19.17	0	0	0	0	19.57	0	0	0	0	52.14	59.5	0	0	0	0	0	0	0	0	0	38.78	40.76	0
1628	0	0	49.32	11.89	0	52.09	33.58	0	31.85	24.21	0	0	0	0	0	48.96	22.82	0	0	89.49	55.71	45.68	0	0	0	0	0	15.81	44.91	46.97	0	0	0	0	0	0	0	0	0	34.12	0	23.08	0	0	0	0	0	0	0
1629	14.2	0	0	0	0	0	0	17.71	0	0	0	0	0	0	0	0	0	0	0	0	0	0	0	41.21	16.01	0	45.68	0	0	0	0	29.69	0	19.8	84.25	0	0	0	0	0	0	0	0	16.26	47.55	0	0	0	54.73
1630	0	30.69	0	0	0	0	0	0	0	0	0	0	0	0	0	0	0	0	0	0	0	0	0	0	0	0	0	0	0	0	0	0	0	0	0	0	0	0	0	0	0	0	0	0	0	0	0	0	0
1631	0	0	0	0	0	0	0	0	0	17.85	0	0	0	0	0	0	0	0	0	0	0	0	0	0	0	0	0	0	0	0	12.26	0	0	0	0	0	0	0	0	0	0	0	0	0	0	7.85	0	0	0
1632	0	0	0	9.52	0	0	0	0	0	0	0	0	0	0	0	0	0	0	17.31	0	0	0	0	0	0	0	0	0	13.78	0	0	0	0	0	0	0	0	0	0	0	0	0	22.74	0	0	0	0	14.74	0
1633	0	0	0	0	15.73	29.26	19.43	0	0	0	0	0	0	0	0	0	0	0	0	0	14.08	0	45.77	0	0	0	0	0	0	0	0	0	0	0	0	0	0	0	0	0	0	0	0	0	21.61	0	14.5	0	0
1634	0	0	0	0	0	0	0	0	0	0	0	29.44	0	0	0	0	0	0	0	0	0	0	0	0	0	14.04	0	0	0	0	0	0	0	0	0	0	0	0	19.35	0	0	0	0	0	0	5.85	0	0	0
1635	0	0	0	0	0	0	0	0	0	0	0	0	0	0	0	21.37	0	0	0	37.47	0	0	0	0	19.38	0	0	0	0	0	24.41	0	26.87	0	35.05	24.9	0	0	0	0	12.55	0	0	0	0	0	0	0	0
1636	0	0	0	0	0	0	0	0	0	0	0	0	0	8.53	0	0	0	0	11.12	0	0	0	0	9.14	0	0	0	10.71	0	13.73	0	0	0	0	0	0	10.58	0	0	0	0	0	0	0	0	0	0	14.33	0
1637	16.29	0	0	20.5	0	0	0	11.29	0	0	0	0	0	0	16.4	0	0	22.81	0	0	0	0	0	0	0	0	0	0	0	0	0	0	0	15.57	0	0	0	8.41	0	0	0	0	0	0	0	0	0	0	0
1638	0	0	0	0	0	0	0	0	0	0	0	17.86	0	0	0	0	0	0	0	0	0	0	0	0	0	0	0	0	0	0	0	0	0	0	0	0	0	0	0	0	0	0	0	0	0	0	0	0	0
1639	0	5.74	0	0	0	9.29	0	0	0	0	0	0	0	0	0	0	0	0	0	0	15.04	0	0	0	0	0	0	0	0	0	0	0	0	0	0	0	0	0	0	0	0	11.23	0	0	0	22.3	0	0	0
1640	0	0	37.19	0	9.23	0	31.97	0	0	24.27	0	0	19	0	0	40.92	48.42	0	0	22.49	0	0	31.55	0	0	0	0	14.43	27.81	0	0	31.25	0	0	0	0	21.91	0	0	0	30.89	0	46.35	36.97	15.09	0	0	0	28
1641	0	0	0	0	0	0	0	0	16.13	0	0	0	0	0	0	0	0	0	16.63	0	0	0	0	0	0	0	0	0	0	26.24	0	0	18.97	19.06	62.01	0	0	0	0	0	0	0	0	0	0	0	0	15.57	0
1642	10.74	0	0	0	0	0	0	24.93	0	0	41.39	0	0	41.76	0	0	0	0	0	0	0	0	0	25.95	0	0	0	0	0	0	0	0	0	0	0	41.31	0	0	27.44	37.5	0	19.27	0	0	0	0	0	0	0
1643	0	0	0	0	0	0	0	0	0	0	0	0	0	0	0	0	0	14.56	0	0	0	23.32	0	0	0	0	0	0	0	0	0	0	0	0	0	0	0	29.1	0	0	0	0	0	0	0	0	38.6	0	0
1644	0	24.53	0	0	12.25	17	0	0	0	0	0	0	0	0	0	0	0	0	0	0	0	0	0	0	0	0	0	0	0	0	0	0	0	0	0	0	0	0	0	0	0	0	0	0	0	0	0	0	0
1645	0	0	0	0	0	0	0	0	0	0	0	52.59	0	0	9.46	0	0	0	0	0	0	0	0	0	0	58.26	0	0	0	0	0	0	0	0	0	0	0	0	0	0	0	0	0	0	0	0	0	0	0
1646	16.68	0	0	0	0	0	0	0	0	0	0	0	0	0	0	0	0	0	0	12.56	16.98	0	0	0	29.16	0	0	0	0	0	39.07	0	0	0	0	0	0	0	0	0	0	0	0	0	0	0	0	0	0
1647	0	0	0	0	0	0	0	9	0	0	0	0	0	0	0	0	0	14.57	0	0	0	0	0	0	0	0	0	0	0	0	0	0	15.68	0	0	0	0	0	0	0	0	0	0	0	0	0	0	0	8.18
1648	0	0	14.99	0	0	0	0	0	0	9.62	0	0	9.37	0	0	28.42	0	0	0	0	0	0	0	0	0	0	0	0	0	0	0	0	0	0	0	0	0	0	0	0	0	0	0	0	0	0	0	0	0
1649	0	0	0	0	0	0	0	0	0	0	0	0	0	0	0	0	0	0	0	0	0	0	0	31.32	0	0	54.98	25.62	0	0	0	0	0	8.72	0	0	0	0	20.91	0	0	0	0	0	0	11.5	0	0	0
1650	0	25.14	0	0	61.91	28.43	0	0	0	0	23.42	0	0	27.81	0	0	0	0	20.75	0	34.86	0	0	0	0	0	0	0	0	0	0	0	0	0	27.08	0	0	0	0	0	56.43	0	0	0	0	0	21.63	21.53	0
1651	23.29	0	0	64.05	0	0	0	0	18.31	0	0	28.3	0	0	0	0	0	0	0	16.29	0	0	0	0	43.87	0	0	0	0	0	0	0	0	0	0	0	29.71	0	0	27.34	0	0	0	0	0	0	0	0	0
1652	0	0	0	0	0	0	0	24.3	0	0	0	0	0	0	0	0	0	0	0	0	0	27.16	0	0	0	14.37	0	0	30.52	0	0	33.35	48.58	0	0	38.66	0	0	0	0	0	24.37	0	79.1	84.92	0	0	0	29.27
1653	0	0	0	0	0	0	37.44	0	0	33.12	0	0	33.42	0	11.86	0	0	0	0	0	0	0	0	0	0	0	0	0	0	33.96	0	0	0	0	0	0	0	41.79	0	0	0	0	76.41	0	0	0	0	31.69	0
1654	0	0	33.11	0	0	0	0	0	0	0	25.88	0	0	0	0	0	48.42	34.91	0	0	0	0	46.45	0	0	0	0	0	0	0	0	0	0	19.54	0	0	0	0	0	0	0	0	0	0	0	0	0	0	0
1655	0	0	0	0	0	0	0	0	0	0	0	20.93	0	0	0	45.16	0	0	0	0	0	0	0	0	0	0	0	0	0	0	0	0	0	0	0	0	0	0	17.16	0	0	0	0	0	0	0	0	0	0
1656	0	14.91	0	0	0	0	0	0	0	0	0	0	0	0	0	0	0	0	0	0	0	0	0	0	0	0	0	0	22.68	0	64.35	0	0	0	0	0	49	0	0	0	0	0	0	0	0	24.21	0	0	0
1657	12.95	0	0	34.19	18.38	15.97	0	0	0	0	0	0	0	18.1	0	0	0	0	0	0	0	10.54	0	15.77	0	0	18.42	0	0	0	0	0	0	0	0	0	0	0	0	22.72	0	0	0	0	0	0	0	0	0
1658	0	0	0	0	0	0	0	0	0	0	0	0	0	0	12.28	0	0	0	0	0	0	0	0	0	0	0	0	19.71	0	0	0	0	0	0	0	0	0	0	0	0	0	25.09	0	0	0	0	0	0	0
1659	0	0	0	0	0	0	0	0	0	0	0	0	0	0	0	0	0	0	12.06	18.29	17.58	0	0	0	0	0	0	0	0	0	0	0	0	0	0	0	0	0	0	0	0	0	0	0	0	0	0	0	0
1660	0	0	0	0	0	0	0	0	0	0	0	0	0	0	0	0	0	0	0	0	0	0	0	0	0	0	0	0	0	0	0	0	0	0	0	0	0	0	0	0	0	0	0	0	0	0	0	0	0
1661	0	0	0	0	0	0	0	0	0	14.74	0	0	0	0	0	0	0	0	0	0	0	0	0	0	0	0	0	0	0	0	0	0	0	0	0	0	0	0	0	0	0	0	0	0	0	0	0	0	0
1662	0	0	0	0	0	0	0	0	17.45	0	0	0	0	0	0	0	0	0	0	0	0	0	0	0	0	0	0	0	0	0	0	0	0	0	0	0	0	0	0	0	0	0	0	0	0	0	0	0	0
1663	0	0	0	0	0	0	0	0	0	0	0	0	0	0	0	0	0	0	0	0	0	0	0	0	0	0	0	0	0	0	0	0	0	0	0	0	0	0	0	0	12.46	0	0	0	0	0	15.87	26.56	0
1664	14.31	0	0	0	0	0	0	0	0	0	0	0	0	0	0	0	0	0	28.35	0	0	0	0	0	0	0	0	0	0	0	87.79	0	0	0	0	0	0	0	0	0	0	0	0	0	0	0	0	0	0
1665	0	13.13	0	25.83	0	0	0	0	0	0	0	0	0	0	0	0	0	0	0	21.26	0	0	48.6	0	0	0	0	0	0	0	0	0	0	29.65	0	0	0	0	0	0	0	0	0	0	0	0	0	0	0
1666	0	0	0	0	0	0	0	0	47.54	0	0	0	0	0	48.1	0	0	45.45	0	0	0	0	0	0	0	0	0	0	0	0	0	0	101.5	0	0	50.63	0	0	0	0	0	83.6	0	0	0	0	0	0	0
1667	21.19	0	96.74	0	110.59	0	53.13	56.59	0	0	0	33.73	0	53.35	0	0	85.77	0	0	0	0	53.25	0	36.8	0	0	0	44.34	0	0	0	0	0	0	0	0	57.29	0	0	43.4	0	0	56.25	0	50.69	0	18.43	0	0
1668	0	0	0	0	0	0	0	0	0	23.09	31.85	0	75.21	0	0	0	0	0	0	0	68	0	0	0	94.05	38.55	60.89	0	50.42	78.21	0	71.22	0	56.54	79.2	0	0	0	46.81	0	60.14	0	0	82.31	0	0	0	0	55.73
1669	0	0	0	0	0	0	0	0	0	0	0	0	0	0	0	85.16	0	0	0	0	0	0	0	0	0	0	0	0	0	0	0	0	0	0	0	0	0	91.29	0	0	0	0	0	0	0	27.3	0	15.97	0
1670	0	25.82	0	0	0	56.27	0	0	0	0	0	0	0	0	0	0	0	0	0	19.39	0	0	0	0	0	0	0	0	0	0	0	0	0	0	0	0	0	0	0	0	0	0	0	0	0	0	0	0	0
1671	0	0	0	25.32	0	0	0	0	0	0	0	0	0	0	0	0	0	0	0	0	0	0	0	0	0	0	0	0	0	38.12	0	0	0	0	0	0	0	0	0	0	0	0	0	0	0	0	0	0	0
1672	0	0	0	0	0	0	0	0	0	0	0	0	0	0	0	0	0	0	0	0	0	0	0	0	0	0	0	0	0	0	0	0	0	0	0	0	0	0	0	0	0	0	0	0	0	0	22.57	0	0
1673	0	0	0	0	0	0	0	0	0	0	32.94	0	0	0	0	50.02	0	0	18.02	0	0	0	0	15.07	0	0	0	0	0	0	0	0	0	0	0	0	0	0	0	49.02	0	0	0	0	0	17.33	0	0	0
1674	0	0	0	0	0	0	0	0	0	0	0	0	0	0	0	0	0	0	0	0	0	0	0	0	0	0	0	0	0	0	0	0	0	0	0	0	0	0	0	0	0	0	0	0	0	0	0	0	0
1675	0	0	0	0	0	19.23	16.29	12.77	0	0	0	0	0	0	0	0	0	10.58	0	0	0	24.22	0	0	0	0	0	0	19.78	0	0	0	0	19.72	0	0	0	0	0	0	0	0	0	0	0	0	0	19.26	0
1676	0	6.39	0	0	0	0	0	0	0	0	0	24.42	0	0	0	0	0	0	0	0	0	0	0	0	0	0	0	10.74	0	0	41.22	0	0	0	0	0	11.24	0	0	0	0	0	8.6	0	0	0	0	0	0
1677	0	0	0	14.87	0	0	0	0	0	0	0	0	0	0	0	0	0	0	0	0	0	0	0	0	0	0	0	0	0	0	0	0	0	0	0	0	0	0	0	0	0	20.4	0	0	0	0	0	0	0
1678	17.11	0	20.81	0	0	0	0	0	0	0	0	0	0	0	0	0	0	0	14.21	24.21	48.25	0	10.59	0	0	0	0	0	0	0	0	0	0	0	0	0	0	0	42.34	0	0	0	0	0	0	0	0	0	0
1679	0	0	0	0	0	0	0	0	0	12.23	0	0	0	0	0	0	0	0	0	0	0	0	0	35.12	0	9.31	0	0	0	0	0	0	0	41.55	0	0	0	0	0	0	0	0	0	0	0	0	0	13.17	0
1680	0	0	0	33.93	85.03	14.72	0	28.37	46.04	0	17.32	0	0	7.07	30.82	17.49	0	20.93	0	0	0	0	0	0	0	0	0	0	0	20.85	0	24.6	0	0	22.88	0	21.41	23.36	0	17.44	13.47	0	32.48	11.32	21.01	23.36	15.89	0	0
1681	0	17.19	0	0	0	0	25.11	0	0	0	0	0	0	0	0	0	0	0	0	0	0	0	0	0	0	0	0	0	33.98	0	0	0	0	0	0	28.66	0	0	0	0	0	0	0	0	0	0	0	0	37.28
1682	0	0	0	0	0	0	0	0	0	0	0	0	31.43	0	0	0	0	0	0	0	0	0	13.94	0	0	0	16.38	0	0	0	0	0	0	0	0	0	0	0	0	0	11.07	0	0	0	0	0	0	0	0
1683	0	0	26	0	0	0	0	0	0	0	0	0	0	0	0	0	42.84	0	10.98	0	0	0	0	0	0	0	0	0	0	0	0	0	54.56	0	0	0	0	0	0	0	0	0	0	0	0	0	0	21.5	0
1684	12.66	0	0	0	0	16.04	0	0	0	0	0	0	0	14.75	0	0	0	0	0	0	0	29.47	0	0	15.34	11.15	0	14.81	0	13.82	54.71	0	0	0	0	37.31	0	0	0	0	0	0	0	0	0	0	0	0	0
1685	0	0	0	0	0	0	0	0	0	0	0	0	0	0	0	0	0	0	0	36.46	0	0	24.32	0	0	0	0	0	0	0	0	0	0	0	0	0	0	0	0	0	0	0	0	8.37	0	0	0	0	0
1686	0	0	0	0	0	0	0	0	45.03	20.42	22.69	0	52.63	0	0	0	0	0	0	0	0	0	0	12.22	0	0	0	0	0	0	0	0	0	0	0	0	0	0	0	7.75	0	0	0	0	0	0	0	0	0
1687	0	0	0	0	0	0	0	0	0	0	0	19.01	0	0	0	0	0	0	0	0	26.74	0	0	0	0	0	0	0	0	0	0	0	0	0	0	0	0	0	0	0	0	20.54	0	0	0	0	12.3	0	0
1688	10.54	0	0	0	0	0	0	0	0	0	0	0	0	0	0	22.33	0	0	0	0	0	0	0	0	0	49.43	22.8	0	0	0	0	0	0	0	0	0	0	0	0	0	0	0	34.13	0	0	0	0	0	0
1689	0	0	0	0	0	0	0	0	0	21.52	0	0	0	0	0	0	0	9.68	0	0	0	0	0	0	31.67	0	0	0	0	0	0	0	0	0	0	0	16.64	0	0	0	0	0	0	0	0	0	0	0	0
1690	0	0	0	0	0	0	0	22.07	33.25	0	0	0	0	22.4	0	0	0	0	0	0	0	21.74	0	0	0	0	0	0	6.35	0	0	0	0	0	0	0	0	0	40.07	0	50.23	0	0	0	0	0	0	0	45.53
1691	0	20.96	30.81	0	0	36.53	0	0	0	0	0	0	0	0	24.39	0	30.54	13.32	26.83	0	0	0	0	25.83	0	0	0	0	0	0	0	0	78.25	0	44.49	0	0	0	0	0	0	0	0	38.43	22.85	29.26	0	0	0
1692	20.82	0	0	39.26	45.77	0	43.96	0	0	0	98.63	0	0	0	0	28.65	0	0	0	0	0	0	18.48	0	0	0	0	39.12	26.63	52.22	0	50.61	0	0	0	29.95	0	0	0	0	0	26.22	0	0	0	0	0	32	0
1693	0	0	0	0	0	0	0	0	0	0	0	0	0	0	0	0	0	0	0	88.56	0	0	0	0	0	0	0	0	0	0	0	0	0	38.73	0	0	23.93	0	0	0	0	0	0	0	0	0	22.98	0	0
1694	0	0	0	0	0	0	0	0	0	0	0	0	37.64	0	0	0	0	0	0	0	26.04	0	0	0	0	0	0	0	0	0	0	0	0	0	0	0	0	43.01	0	0	0	0	0	0	0	0	0	0	51.02
1695	0	0	0	0	0	0	0	0	0	0	0	0	0	0	0	0	0	0	22.77	0	0	0	0	0	0	0	17.48	0	0	0	17.48	0	0	0	0	0	0	0	23.47	0	0	0	0	0	28.35	0	0	0	0
1696	0	0	0	0	0	0	0	19.09	0	0	0	0	0	0	0	0	0	0	0	0	0	0	15.2	0	0	0	0	0	0	0	0	37.51	0	0	0	0	0	0	0	44.76	0	0	0	0	0	0	0	0	0
1697	0	16.89	0	0	0	0	0	0	0	0	0	29.89	0	0	0	0	0	0	0	0	0	0	0	0	0	0	0	10.86	0	0	0	0	0	0	0	0	0	0	0	0	0	0	0	0	0	18.82	0	0	0
1698	0	0	0	0	48.86	0	0	0	16.98	0	0	0	0	0	0	26.35	17.7	11.57	0	0	0	0	0	73.23	0	0	0	0	0	34.15	24.82	0	0	0	0	13.8	0	0	0	0	39.74	0	0	0	0	0	0	0	0
1699	0	0	27.94	36.6	0	0	0	0	0	28.79	25.45	0	0	0	0	0	0	0	0	0	0	0	0	0	0	0	0	0	0	0	0	0	10.2	25.74	0	0	0	0	0	0	0	26.79	10	0	0	0	0	0	0
1700	0	0	0	0	0	0	0	0	0	0	0	0	0	0	27.71	0	0	0	19.58	0	0	39.94	0	0	0	0	0	0	12.45	0	0	0	0	0	0	0	0	17.62	27.03	0	0	0	0	0	0	0	0	0	0
1701	0	0	0	0	0	0	0	0	0	0	0	0	0	16.29	0	0	0	0	0	0	16.32	0	0	0	11.23	17.17	0	0	0	0	0	0	0	0	0	0	0	0	0	0	0	0	0	0	0	0	20.37	11.61	0
1702	28.21	0	0	0	0	0	0	0	0	0	0	0	0	0	0	0	0	0	0	0	0	0	0	0	0	0	0	0	0	0	0	0	0	0	15.15	0	0	0	0	0	0	0	0	0	0	0	0	0	0
1703	0	0	0	0	0	0	0	0	0	0	0	0	0	0	0	0	0	0	0	0	0	0	0	0	0	0	0	0	0	0	0	0	0	0	0	0	0	0	0	0	0	0	0	0	0	0	0	0	0
1704	0	0	0	0	0	22.17	14.76	0	0	0	0	0	21.33	0	0	0	0	0	0	0	0	0	8.24	0	0	0	0	0	0	0	0	0	0	0	0	0	12.24	0	0	0	0	0	0	0	0	31.83	0	0	0
1705	0	0	0	0	0	0	0	0	0	0	0	0	0	0	0	0	0	0	0	0	0	0	0	0	0	0	0	0	0	0	0	0	0	0	0	0	0	0	0	0	0	0	0	0	0	0	0	0	0
1706	0	0	0	0	0	0	0	0	0	60.95	0	0	0	0	0	0	0	0	0	0	0	0	0	0	0	0	0	0	0	0	0	48.28	0	0	0	0	0	0	0	0	0	0	0	0	59.3	0	20.12	0	0
1707	35.85	0	26.94	25.07	27.83	0	0	33.91	0	0	18.43	0	28.12	0	32.95	69.27	0	0	40.73	0	0	23.26	0	0	0	19.87	23.36	38.98	29.17	0	0	0	0	0	0	0	18.15	0	0	0	0	0	0	0	0	0	0	0	0
1708	0	31.61	0	0	0	14.96	50.79	0	40.98	0	0	47.24	0	21.3	0	0	51.45	41.05	0	48.51	18.82	0	24.47	38.9	15.07	0	0	0	0	38.56	38.81	0	70.91	0	0	54.24	0	49.06	20.67	44.09	0	42.33	70.4	67.11	0	0	0	33.84	77.6
1709	0	0	0	0	0	0	0	0	0	0	0	0	0	0	0	0	0	0	0	0	0	0	0	0	0	0	0	0	0	0	0	50.8	0	0	89.88	0	0	0	0	0	50.21	0	0	0	0	0	0	0	0
1710	0	0	0	0	0	0	0	0	0	0	0	0	0	0	0	0	0	0	0	0	0	0	0	0	0	0	0	0	50.02	0	0	0	0	0	0	0	0	0	0	0	0	0	0	0	0	0	0	0	0
1711	0	0	0	27.61	0	0	0	0	0	0	0	0	0	0	0	0	0	0	0	0	11.93	0	0	0	0	0	0	0	0	0	0	0	0	37.93	0	0	0	0	13.13	0	0	0	0	0	0	23.94	0	11.58	0
1712	0	0	16.54	0	18.77	0	0	0	0	18.46	0	0	0	0	0	0	16.31	0	0	0	0	0	0	0	0	0	20.33	0	0	0	0	0	0	0	0	0	0	0	0	0	15.96	0	0	0	0	0	0	0	0
1713	0	0	0	0	0	0	0	0	0	0	17.75	0	0	0	0	0	0	0	0	0	0	0	0	0	0	0	0	34.86	0	44.65	0	0	0	0	0	0	0	0	0	0	0	0	0	0	0	0	0	0	0
1714	24.01	0	0	0	0	18.9	23.68	0	0	0	0	0	0	19.45	0	0	0	0	0	0	0	0	0	0	0	30.51	0	0	0	0	0	0	0	0	0	0	0	0	0	0	0	0	0	0	0	0	37.59	0	53.48
1715	0	12.64	0	0	0	0	0	0	17.59	0	0	28.63	0	0	13.75	0	0	0	0	0	0	0	32.67	20.76	24.33	0	0	0	0	0	36.53	17.77	0	0	35.31	0	16.71	0	0	14.64	0	14.25	0	0	0	0	0	6.24	0
1716	0	0	0	0	0	0	0	0	0	0	0	0	0	0	0	0	12.09	0	0	0	0	0	0	0	0	0	0	0	0	0	0	0	0	0	0	0	0	0	0	0	0	0	0	12.57	6.96	0	0	0	0
1717	0	0	28.8	14.91	0	0	0	0	0	0	0	0	0	0	0	0	0	0	0	0	0	0	0	0	0	0	0	0	0	0	0	0	0	0	0	0	0	0	0	0	0	0	0	0	0	12.32	0	0	0
1718	0	0	0	0	0	18.82	0	18.09	0	0	0	0	0	0	0	0	0	0	0	0	0	0	0	0	0	0	0	30.74	0	0	0	0	0	0	0	0	0	0	0	0	0	0	0	0	0	0	0	0	0
1719	0	0	0	0	0	0	0	0	0	0	0	0	0	0	34.16	0	0	0	11.69	0	0	43.35	0	0	0	0	0	0	0	53.99	0	0	0	0	0	38.94	0	0	0	22.61	27.77	17.57	0	0	0	0	0	17.59	0
1720	0	19.22	0	0	31.7	0	0	0	0	0	23.02	0	27.78	12.78	0	24.61	0	25.54	0	18.6	27.61	0	21.27	0	21.13	0	0	0	0	0	0	0	0	14.99	22.19	0	0	29.22	37.1	0	0	0	0	30.93	0	0	0	0	33.04
1721	32.41	0	0	0	0	0	0	0	26.47	21.08	0	29.73	0	0	0	0	0	0	0	0	0	0	0	0	0	0	0	0	0	0	54.67	0	0	0	0	0	28.45	0	0	0	0	0	41.48	0	22.8	0	0	0	0
1722	0	0	0	41.39	0	0	22.14	0	0	0	0	0	0	0	0	0	16.29	0	0	0	0	0	0	20.76	0	0	0	0	0	0	0	26.94	0	0	0	0	0	0	0	0	0	0	0	0	0	0	0	0	0
1723	0	0	0	0	0	10.29	0	0	0	0	0	0	0	0	0	0	0	0	18.45	0	0	0	0	0	0	0	0	0	0	0	0	0	46.95	0	0	0	0	0	0	0	0	0	0	0	0	23.81	50.56	0	0
1724	0	0	25.47	0	0	0	0	19.14	0	14.26	0	0	0	12.66	0	0	0	0	0	0	0	0	0	0	0	0	0	0	21.23	0	0	0	0	0	0	0	0	0	0	0	0	0	0	0	0	0	0	0	0
1725	0	0	0	0	0	0	0	0	0	0	21.06	0	0	0	0	0	0	0	0	0	0	0	20.4	0	0	0	0	0	0	0	0	0	0	13.48	0	0	0	0	0	0	0	0	0	0	0	0	0	0	0
1726	0	0	0	0	0	0	0	0	0	0	0	0	0	0	0	0	0	0	0	16.89	0	0	0	0	0	0	0	0	0	0	0	0	0	0	0	7.5	0	0	18.71	0	0	0	0	0	0	0	0	0	0
1727	0	0	0	0	0	0	0	0	0	0	0	0	0	0	0	0	0	0	0	0	0	0	0	13.57	0	37.29	33.93	9.17	0	0	0	0	0	0	0	0	30.49	0	0	0	0	19.6	0	0	0	0	0	8.71	0
1728	0	0	0	0	0	5.82	0	0	0	0	0	0	0	0	0	0	0	0	0	0	0	0	0	0	0	0	0	0	0	0	0	0	0	0	0	0	0	0	0	0	0	0	0	0	0	0	0	0	0
1729	0	18.65	0	0	0	0	0	30.46	0	0	0	0	0	0	23.75	0	0	0	0	0	0	0	0	0	43.42	0	0	0	14.7	0	0	0	0	0	0	0	0	0	0	0	0	0	0	0	0	0	0	0	0
1730	0	0	0	42.25	0	0	18.84	0	0	0	0	21.63	6.69	0	0	19.41	33.42	0	0	0	0	0	0	19.4	0	0	0	0	0	0	0	36.33	31.45	15.82	12.89	0	0	0	0	0	25.68	0	38	0	16.48	25.62	0	0	46.96
1731	0	0	76.04	0	0	0	0	0	23.96	0	0	0	0	0	0	0	0	36.11	37.15	0	0	22.23	0	0	0	0	0	18.47	0	20.74	0	0	0	0	0	0	0	0	25.12	0	0	0	0	26.63	0	0	24.19	25.27	0
1732	11.06	0	0	0	26.06	0	0	0	0	0	0	0	0	50.31	0	0	0	0	0	42.11	36.46	0	0	0	0	0	33.69	0	0	0	51.96	0	0	0	0	24.27	0	0	0	0	0	45.16	0	0	0	0	0	0	0
1733	0	0	0	0	0	0	0	0	0	15.05	0	0	0	0	0	0	0	0	0	0	0	0	0	0	0	0	0	0	0	0	0	0	0	0	16.09	0	0	36.41	0	18.44	0	0	0	0	0	0	0	0	0
1734	0	0	0	0	0	30	0	0	0	0	0	18.91	0	0	0	0	0	0	0	0	0	0	37.91	0	0	0	0	0	0	0	0	0	0	0	0	0	0	0	0	0	0	0	0	0	0	0	0	0	0
1735	0	0	0	0	0	0	0	0	0	0	0	0	0	0	0	0	0	0	0	0	0	0	0	0	0	0	0	0	0	0	0	0	0	0	0	0	0	0	0	0	0	0	18.54	0	0	0	18.27	0	0
1736	0	0	0	0	0	0	0	0	0	0	19.91	0	0	0	0	7.85	0	0	0	0	0	21.48	0	18.95	0	0	0	0	0	0	0	12.65	0	0	0	0	30.95	0	0	0	0	0	0	0	0	11.44	0	0	0
1737	0	0	0	0	0	0	0	0	0	0	0	0	0	0	0	0	0	0	0	27.64	17.6	0	0	0	0	0	0	0	0	0	0	0	0	0	0	0	0	0	0	0	0	0	0	0	0	0	0	0	0
1738	10.39	38.83	0	0	0	0	0	0	0	9.64	0	0	0	0	17.16	0	0	0	0	0	0	0	0	0	0	0	0	22.84	11.39	20.59	0	0	0	0	0	0	0	0	6.43	0	0	0	44.63	0	14.8	0	0	0	16.17
1739	0	0	0	17.34	14.72	0	0	18.81	0	0	11.73	0	42.92	10.78	0	0	0	0	39.36	0	0	0	0	0	0	0	0	0	0	0	0	0	10.59	0	0	0	0	0	0	38.25	25.58	0	0	0	0	0	0	0	0
1740	0	0	0	0	0	0	25.21	0	0	0	0	0	0	0	0	0	0	0	0	0	0	21.92	0	0	21.18	0	15.58	0	0	0	0	0	0	0	0	0	0	23.07	0	0	0	0	0	29.06	0	0	0	0	0
1741	0	0	45.67	0	0	0	0	0	18.39	15.7	0	0	0	0	0	0	21.45	0	0	0	0	0	0	0	0	34.55	0	0	0	0	30.05	0	0	0	0	22.17	0	0	15.24	0	0	0	0	0	0	0	0	13.66	0
1742	0	0	0	0	0	0	0	0	0	0	0	0	0	0	0	28.88	0	0	0	0	0	0	19.85	0	0	0	0	0	0	0	0	0	0	29.09	0	0	24.22	0	0	0	18.77	0	0	0	0	20.63	12.42	0	0
1743	0	0	0	0	0	0	0	0	0	0	0	0	0	0	0	0	0	0	0	0	0	0	0	0	0	0	34.33	0	0	0	0	39.24	0	0	0	0	0	0	0	0	0	23.45	0	0	0	0	0	0	13.35
1744	0	54.52	0	0	0	0	0	0	0	0	0	0	0	30.63	0	0	0	0	0	19.24	0	0	0	37.88	0	48.52	0	0	0	0	0	0	0	0	9.63	0	0	12.12	0	0	0	0	0	0	0	0	0	0	0
1745	0	0	0	0	0	38.49	0	0	0	0	0	0	19.66	0	0	0	25.94	68.93	30.98	0	39.97	14.16	0	0	0	0	0	18.92	0	0	0	0	0	0	0	0	0	0	0	0	0	0	29.41	0	0	0	0	0	0
1746	44.57	0	26.83	0	25.71	0	0	41.93	0	25.97	15.62	0	0	0	0	0	0	0	0	0	0	0	0	0	0	0	0	0	0	23.98	0	0	0	0	0	0	0	0	0	0	0	0	0	37.96	0	0	0	0	0
1747	0	0	0	40.64	0	0	20.99	0	22.32	0	0	88.69	0	0	31.31	23.51	0	0	0	0	0	0	0	0	0	0	0	0	0	0	0	0	49.6	0	0	17.01	0	0	0	0	0	0	0	0	21.7	0	26.34	0	0
1748	0	0	0	0	0	0	0	0	0	0	0	0	0	31.97	0	0	0	15.46	0	22.95	0	0	33.58	11.75	12.06	0	0	0	17.8	0	0	0	0	0	0	0	0	0	19.03	47.8	0	0	0	0	0	0	0	24.34	20.54
1749	0	0	0	0	0	16.06	0	0	0	0	0	0	0	0	0	0	0	0	0	0	0	0	0	0	0	0	0	0	0	0	0	0	0	0	0	0	0	0	0	0	23.84	0	0	0	0	0	0	0	0
1750	0	0	0	0	0	0	0	0	0	0	0	0	0	0	0	0	0	0	0	0	0	0	0	0	0	0	0	0	0	0	0	0	0	0	0	0	0	0	0	0	0	0	0	0	0	0	0	0	0
1751	0	0	0	0	0	0	0	0	0	0	0	0	0	0	0	0	0	0	0	0	0	0	0	0	0	0	0	0	0	0	0	0	0	0	0	0	0	0	0	0	0	0	0	0	0	0	0	0	0
1752	0	0	0	24.62	0	0	0	0	0	0	12.18	0	0	0	0	0	0	0	0	0	0	0	0	0	0	0	0	0	6.04	0	0	20.64	0	0	0	0	10.93	0	0	0	0	0	0	0	0	0	0	0	0
1753	19.07	0	0	0	0	0	0	0	0	0	0	0	0	0	0	0	0	0	0	0	0	9.05	0	0	0	32.71	0	0	0	0	0	0	11.9	0	22.37	0	0	0	0	0	0	0	0	29.52	0	0	0	0	0
1754	0	0	38.23	0	0	0	0	0	0	31.99	0	0	0	0	0	0	51.6	0	0	0	0	0	0	0	0	0	0	24.73	0	0	0	0	0	55.12	0	0	0	10.56	29.58	0	0	0	0	0	0	12.48	0	0	0
1755	0	50.95	0	0	0	43.68	18.97	0	0	0	0	0	0	0	0	0	0	22.69	0	37.84	0	0	0	29.87	0	0	0	0	16.62	0	45.85	0	0	0	0	0	0	0	0	0	0	0	0	0	32.23	0	0	0	0
1756	0	0	0	0	0	0	0	0	0	0	0	56.69	0	0	55.7	58.24	0	0	19.76	0	0	18.33	17.29	0	0	0	29.45	0	0	56.25	0	0	0	0	0	0	0	0	0	0	0	0	0	0	0	0	0	49.44	0
1757	0	0	0	60.14	0	0	0	94.51	0	0	0	0	24.12	0	0	0	0	0	0	0	56.54	0	0	0	0	0	0	0	0	0	0	0	9.47	34.65	0	0	31.96	0	0	98.95	37.95	39.54	0	20.55	0	0	0	0	41.34
1758	0	0	0	0	58.47	0	34.26	0	58.19	0	19.23	0	0	51.93	0	0	0	0	0	0	0	0	0	0	0	0	0	0	0	0	0	0	0	0	0	0	0	13.11	0	0	0	0	0	0	0	0	28.29	0	0
1759	28.55	0	0	0	0	0	0	0	0	0	0	0	0	0	34.76	0	0	30.73	0	0	0	0	0	0	60.37	35.98	0	0	0	0	0	25.3	0	0	22	64.88	0	0	0	0	0	0	62.99	0	0	0	0	69.03	0
1760	0	0	0	0	0	0	0	0	0	0	0	0	0	0	0	0	0	0	0	0	0	0	0	0	0	0	0	0	0	0	0	0	0	0	0	0	0	0	0	0	0	0	0	0	0	0	0	0	0
1761	0	0	0	49.27	0	0	0	0	0	0	0	0	13.95	0	0	0	32.87	0	30.46	0	0	0	0	0	0	0	0	0	19.93	0	0	0	0	0	0	0	0	0	15.95	0	28.09	0	0	0	25.8	0	0	0	0
1762	0	0	19.7	0	0	18.2	0	0	0	13.05	0	0	0	0	0	0	0	0	0	0	0	0	0	0	0	0	21.6	0	0	0	0	0	0	26.2	0	0	0	0	0	0	0	0	0	0	0	20.71	0	0	0
1763	0	0	0	0	0	0	0	0	0	0	0	14.91	0	0	0	20.31	0	0	0	0	0	0	0	0	0	0	0	0	0	0	0	0	0	0	0	0	0	18.5	0	0	0	0	0	0	0	0	0	0	0
1764	20.91	0	0	0	0	0	0	0	0	0	14.59	0	0	0	0	0	0	0	0	0	0	0	0	0	0	0	0	0	0	0	24.06	0	0	0	0	0	0	0	0	0	0	0	0	13.68	0	0	0	0	0
1765	0	37.28	0	0	0	0	0	0	0	0	0	0	0	13.67	0	0	0	0	0	15.09	0	26.89	0	15.18	0	0	0	0	0	0	0	0	0	0	0	0	0	0	0	0	0	0	0	0	0	0	0	44.97	0
1766	0	0	0	0	0	0	0	0	0	0	0	0	0	0	11.63	0	0	0	0	0	14.28	0	0	0	0	0	0	0	0	20.35	0	0	0	0	0	0	29.16	0	0	0	0	0	0	0	0	0	0	0	0
1767	0	0	0	0	14.93	0	0	0	0	0	0	0	0	0	0	0	0	0	0	0	0	0	0	0	0	0	0	55.23	0	0	0	25.62	0	0	0	0	0	0	0	0	0	0	0	0	0	0	6.58	0	0
1768	0	0	0	0	0	0	0	0	0	0	0	0	0	0	0	0	0	0	0	0	0	0	0	0	0	0	0	0	0	0	0	0	0	0	0	0	0	0	0	0	0	0	0	0	0	0	0	0	0
1769	23.69	0	0	27.26	0	0	23.96	0	0	0	0	0	0	0	0	0	0	0	0	10.05	0	0	0	0	0	0	0	0	0	0	0	0	31.35	0	0	0	0	0	0	39.13	30.26	0	0	0	0	25.19	0	0	0
1770	0	26.46	34.9	0	0	0	0	0	0	0	0	0	34.96	0	0	32.18	0	45.62	0	0	57.11	0	12.86	0	0	0	0	0	24.22	0	0	0	0	0	0	21.11	0	0	24.43	0	0	57.61	21.42	31.69	0	0	0	66.88	0
1771	0	0	0	0	21.95	27	0	0	0	0	0	0	0	13.97	21.82	0	59.67	0	13.91	0	0	0	0	0	0	28.18	0	0	0	0	0	0	0	32.65	25.81	0	20.05	0	0	0	0	0	0	0	0	0	33.56	0	38.97
1772	0	0	0	0	0	0	0	46.09	0	19.07	34.51	27.58	0	0	0	0	0	0	0	0	0	0	0	39.36	0	0	0	0	0	0	0	41.46	0	0	0	0	0	0	0	0	0	0	0	0	0	0	0	0	0
1773	0	0	0	0	0	0	0	0	38.92	0	0	0	0	0	0	0	0	0	0	0	0	0	0	0	0	0	0	0	0	0	0	0	0	0	0	0	0	52.93	0	61.47	0	0	0	0	38.67	0	0	0	0
1774	0	0	0	0	0	0	0	0	0	0	0	0	0	0	0	0	0	0	11.52	0	0	29.74	0	0	0	0	0	13.99	0	0	0	0	0	0	23.61	0	0	0	0	0	0	0	0	0	0	11.89	0	0	0
1775	0	0	0	29.03	0	0	0	0	0	0	0	0	0	0	0	0	0	0	0	0	0	0	0	0	61.59	0	20.07	0	0	0	0	0	0	0	0	0	0	0	0	0	0	0	0	0	0	0	0	0	0
1776	14.43	0	0	0	0	0	18.13	0	0	0	0	0	0	0	12.48	0	0	34.82	0	21.89	0	0	24.27	0	0	13.66	0	0	12.61	18.34	0	0	0	0	0	0	0	0	17.95	0	0	0	0	0	0	0	0	0	0
1777	0	0	0	0	0	0	0	0	0	0	0	0	0	9.92	0	0	0	0	0	0	0	0	0	0	0	0	0	0	0	0	55.03	0	9.21	0	0	0	0	0	0	0	0	0	0	0	0	0	0	9.15	0
1778	0	0	0	0	0	0	0	0	0	0	0	0	0	0	0	0	0	0	0	0	0	0	0	0	0	0	0	13.68	0	0	0	0	0	0	0	0	0	0	0	0	0	0	0	0	0	0	0	0	0
1779	0	0	0	0	0	0	0	0	0	0	0	0	0	0	0	0	0	0	0	0	27.87	0	0	0	0	0	16.31	0	0	0	0	0	0	0	0	0	0	0	0	0	0	0	0	0	0	0	0	0	0
1780	0	0	0	0	0	17.32	0	0	17.46	29.78	0	28.89	26.33	18.52	0	0	0	28.33	30.07	0	0	0	31.48	13.51	0	31.61	0	0	0	16.14	0	0	0	0	0	17.94	0	58.66	0	21.34	18.4	40.3	0	0	0	0	52.74	0	0
1781	0	0	0	0	0	0	0	27.92	0	0	0	0	0	0	51.32	0	0	0	0	0	0	0	0	0	0	0	0	0	0	0	0	28.29	0	18.45	37.48	0	33.01	0	0	0	0	0	46.54	26.07	0	18.85	0	0	0
1782	0	70.04	0	0	24.08	0	0	0	0	0	0	0	0	0	0	57.32	33.79	0	0	0	0	0	0	0	0	0	0	0	41.69	0	0	0	26.17	0	0	0	0	0	26.44	0	0	0	0	0	40.71	0	0	0	59.12
1783	0	0	21.48	0	0	0	50.46	0	0	0	43	0	0	0	0	0	0	0	0	29.7	0	29.8	0	0	0	0	0	0	0	0	0	0	0	0	0	0	0	0	0	41.94	0	0	0	0	0	0	0	0	0
1784	14.85	0	0	0	0	0	0	0	12.64	33.65	0	11.42	0	0	0	0	0	0	0	0	0	0	0	0	0	0	0	0	0	0	100	0	0	0	0	0	0	0	0	0	0	0	0	0	0	0	0	21.11	0
1785	0	0	0	23.63	0	0	0	0	0	0	0	0	22.5	0	0	0	0	0	0	0	0	0	14.23	20.49	0	0	0	0	0	0	0	0	0	23.91	0	0	34.46	0	0	0	0	0	0	0	0	0	0	0	0
1786	0	0	0	0	0	17.26	0	0	0	0	0	0	0	0	0	0	0	12.61	0	0	0	0	0	0	22.41	0	26.44	0	0	0	0	0	0	0	0	0	0	26.43	0	0	0	8.95	0	0	0	0	0	0	0
1787	12.13	0	0	0	0	0	0	0	0	0	0	0	0	0	0	0	0	0	0	0	0	0	0	0	0	0	0	43.68	0	13.13	0	0	0	0	0	0	0	0	0	0	36.18	0	32.14	0	0	33.41	0	21.61	0
1788	0	0	0	0	0	0	30.41	0	0	0	0	0	0	37.38	0	0	0	0	35.06	0	33.52	0	0	0	0	0	0	0	0	0	0	0	0	0	14.94	0	0	0	0	0	0	0	0	0	0	0	0	0	0
1789	0	0	0	0	0	0	0	0	0	0	0	0	0	0	0	69.44	0	0	0	0	0	0	0	0	0	0	0	0	0	0	0	0	0	0	0	0	34.24	0	14.56	0	0	0	0	0	0	0	0	0	0
1790	0	0	31.05	0	20.81	0	0	0	0	19.67	0	0	29.06	0	0	0	11.23	0	0	0	0	0	0	16.05	0	0	0	0	28.43	0	0	0	0	0	0	0	0	53.32	0	0	0	0	0	0	0	0	0	0	0
1791	0	0	0	0	0	0	0	0	0	0	0	4.38	0	0	0	0	0	0	0	0	0	0	0	0	0	0	25.47	0	0	0	0	0	0	0	0	0	0	0	0	7.68	0	0	0	17.17	29.66	0	16.86	0	0
1792	0	0	0	26.17	0	0	0	0	0	0	0	0	0	0	35.61	0	0	0	0	18.65	0	100	0	0	40.57	30.35	0	0	0	16	0	13.3	0	0	11.54	0	0	0	0	0	0	0	0	0	0	0	0	0	0
1793	0	63.45	0	0	0	0	39.13	0	0	0	23.44	0	0	0	0	0	0	0	0	0	0	0	0	0	0	0	0	0	0	0	0	0	0	0	0	11.29	0	0	0	0	30.01	16.46	8.47	0	0	18.85	0	0	0
1794	0	0	0	0	0	0	0	52.84	0	20.46	0	0	0	0	0	0	0	31.5	0	0	0	0	0	0	0	0	0	0	0	0	0	0	6.26	22.79	0	0	0	0	0	0	0	0	0	0	0	0	0	0	30.5
1795	26.91	0	22.1	0	17.93	39.79	0	0	0	0	0	13.38	0	67.78	0	0	0	0	0	0	0	0	0	0	0	0	0	45.61	0	0	33.06	29.48	0	0	0	0	0	0	0	0	0	0	0	0	0	0	13.86	13.67	0
1796	0	0	0	0	0	0	0	0	0	0	51.32	0	0	0	0	0	0	0	14.63	0	0	0	0	0	0	0	0	0	0	24.4	0	0	0	0	0	0	0	0	0	0	0	0	0	0	0	0	0	0	0
1797	0	0	0	13.58	0	0	0	0	0	0	0	0	20.03	0	0	0	0	0	0	0	0	0	0	20.41	0	0	19.08	0	24.49	0	0	0	0	0	22.52	70.52	17.45	0	0	0	0	0	0	0	0	0	0	0	0
1798	0	0	0	0	0	0	47.19	0	36.18	0	0	0	0	0	0	48.11	23.81	0	0	16.02	35.72	0	26.89	0	23.61	17.79	0	0	0	0	0	0	23.5	0	0	0	0	0	47.13	24.2	16.49	22.86	20.92	47.12	30.62	14.03	0	25.67	0
1799	0	0	0	0	0	0	0	0	0	0	0	0	0	0	0	0	0	0	28.03	0	0	0	0	0	0	0	0	0	0	0	0	0	0	18.45	0	0	0	18.75	0	0	0	0	0	0	0	0	0	0	0
1800	0	0	0	0	0	0	0	0	0	0	0	0	0	0	0	0	0	0	0	0	0	0	0	0	0	0	0	0	0	0	0	0	0	0	0	0	0	0	0	0	0	0	0	0	0	0	0	0	0
1801	0	8.12	0	0	13.97	0	0	0	0	0	0	0	0	0	14.2	0	0	0	0	0	0	33.73	0	0	0	29.77	0	0	0	14.22	0	0	20.38	0	0	0	0	0	0	0	0	0	0	0	0	0	0	0	0
1802	0	0	0	23.93	0	0	0	0	0	14.53	0	0	0	0	0	36.02	12.23	12.92	0	0	0	0	0	11.46	0	0	12.12	0	15.53	0	49.8	0	0	0	0	0	0	0	0	0	0	0	0	0	0	0	0	0	0
1803	0	0	0	0	0	0	0	0	0	0	0	0	9.09	31.29	0	0	0	0	0	0	0	0	0	0	19.15	0	0	0	0	0	0	11.76	0	16.74	19.9	0	0	0	0	0	22.13	0	0	45.1	0	0	0	0	0
1804	0	0	22.42	0	0	0	0	13.06	0	0	0	10.68	0	0	0	0	0	0	0	17.73	0	0	0	0	0	0	0	27.23	0	0	0	0	0	0	0	0	0	0	0	22.45	0	0	0	0	24.71	0	29.16	0	0
1805	17.58	15.06	0	0	0	39.66	27.3	0	0	0	0	0	0	0	0	0	0	0	0	0	0	0	0	0	0	0	0	0	0	0	0	0	0	0	0	0	0	23.89	0	0	0	0	0	0	0	0	0	0	0
1806	0	0	0	0	13.29	0	0	0	49.79	0	37.39	0	0	0	0	0	0	16.14	0	0	49.53	20.44	41.13	0	0	0	0	0	14.54	0	18.43	0	0	0	0	59.37	0	0	0	0	0	0	24.57	0	0	0	0	16.55	0
1807	0	0	0	0	0	0	0	0	0	0	0	0	0	0	0	0	0	0	0	0	0	0	0	12	13.23	0	0	0	0	0	0	19.23	0	0	0	0	0	0	16.86	0	0	47.48	0	0	0	0	0	0	63.71
1808	0	0	0	32.03	0	0	0	29.37	0	0	0	0	0	0	0	0	0	0	0	0	0	0	0	0	0	0	0	0	0	14.14	0	0	24.97	0	0	0	39.23	0	0	0	0	0	0	0	0	0	0	0	0
1809	22.64	28.15	0	0	0	0	0	0	0	12.2	0	10.7	0	0	28.63	0	32.41	0	42.71	21.77	0	0	0	0	0	0	0	0	0	0	0	0	0	17.38	0	0	0	0	0	0	40.81	0	0	0	0	38.84	0	0	0
1810	0	0	20.09	0	0	0	0	0	0	0	0	0	0	0	0	0	0	0	0	0	0	0	0	0	0	0	39.75	19.97	0	0	0	0	0	0	27.73	0	0	0	0	0	0	0	0	0	19.32	0	0	0	0
1811	0	0	0	0	0	0	0	0	0	0	11.54	0	0	0	0	17.46	0	0	0	0	0	0	0	0	0	27.04	0	0	22.11	0	0	0	0	0	0	0	0	0	22.67	0	0	0	0	0	0	0	0	0	0
1812	0	0	0	25.49	41.35	0	18.89	0	0	0	0	28.08	29.3	0	0	0	0	11.75	0	0	0	0	0	0	0	0	0	0	0	0	27.51	0	0	0	0	0	0	0	0	28.68	0	0	0	13.18	0	0	21.21	0	0
1813	0	0	0	0	0	0	0	0	24.43	0	0	0	0	34.26	0	0	0	0	0	0	0	0	14.84	0	19.78	0	0	0	0	0	0	12.84	0	0	0	15.94	0	23.8	0	0	0	21.97	0	0	0	0	0	24.93	0
1814	0	0	0	0	0	13.66	0	0	0	0	0	0	0	0	31.51	0	0	0	0	14.88	0	0	0	0	0	0	0	0	0	41.09	0	0	0	0	0	0	0	0	0	0	0	0	13.76	0	0	0	0	0	0
1815	0	0	0	0	0	0	0	0	0	0	0	0	0	0	0	0	0	0	0	0	0	0	0	16.3	0	0	0	0	0	0	0	0	0	0	0	0	0	0	0	0	0	0	0	0	0	0	0	0	0
1816	0	0	10.41	0	0	0	0	0	0	0	0	0	0	0	0	0	0	0	0	0	0	0	0	0	0	0	0	11.99	0	0	0	0	0	0	0	0	15.61	0	0	0	0	0	0	0	0	0	0	0	0
1817	0	18.1	0	15.04	0	0	0	0	0	0	16.06	0	0	0	0	0	0	5.53	0	0	0	0	0	0	0	0	0	0	0	0	0	0	0	0	0	0	0	0	0	14.92	0	0	0	0	0	0	0	0	0
1818	0	0	0	0	0	0	0	0	0	0	0	0	0	0	0	0	0	0	0	0	0	0	0	0	0	0	0	0	0	0	0	0	0	0	0	0	0	0	0	0	0	0	0	0	0	0	0	0	0
1819	30.35	0	0	0	0	17.93	0	0	39.08	0	0	0	16.42	0	0	31.53	14.16	0	0	16.65	0	0	30.63	0	0	0	0	0	0	0	0	0	0	18.98	0	28.8	0	0	0	0	0	0	0	0	0	0	0	0	0
1820	0	0	0	0	0	0	25.32	19.24	0	0	0	0	0	19.28	67.79	0	0	0	13.33	0	0	32.1	0	0	0	0	0	10.16	29.45	0	37.03	31.32	24.15	0	0	0	0	53.76	0	0	27.05	62.44	0	0	0	19.67	24.26	0	0
1821	0	0	38.72	0	0	0	0	0	0	0	0	0	0	0	0	0	0	0	0	0	65.38	0	0	34.99	0	0	40.03	0	0	41.25	0	0	0	0	0	0	17.44	0	0	0	0	0	33.18	0	29.43	0	0	0	38.99
1822	0	0	0	28.6	0	0	0	0	0	24.12	0	46.89	0	0	0	0	0	0	0	0	0	0	0	0	0	0	0	0	0	0	0	0	0	0	0	0	0	0	41.31	0	0	0	0	0	0	0	0	31.86	0
1823	0	28.31	0	0	59.53	0	0	0	0	0	20.82	0	0	0	0	0	0	15.72	0	0	0	0	0	0	15.02	0	0	0	0	0	0	0	0	0	33.38	0	0	0	0	0	0	0	0	0	0	0	0	0	0
1824	0	0	0	0	0	9.28	0	0	0	0	0	0	19.84	0	0	0	14.3	0	0	11.91	0	0	0	0	0	22.37	0	0	0	0	0	0	0	0	0	0	0	0	0	0	0	0	0	0	0	16.56	0	0	0
1825	0	0	0	0	0	0	0	0	0	0	0	0	0	0	0	14.12	0	0	0	0	0	0	0	0	0	0	0	17.08	0	0	0	21.2	21.57	13.97	0	0	0	0	0	0	0	0	0	36.05	0	0	0	0	0
1826	0	0	0	0	0	0	0	0	0	0	0	0	0	15.48	0	0	0	0	0	0	24.53	0	0	0	0	0	0	0	30.31	0	0	0	0	0	0	0	0	0	0	30.51	0	0	0	0	20.45	0	0	0	0
1827	0	0	0	0	0	0	0	0	0	17.5	0	0	0	0	0	0	0	0	0	0	0	0	0	0	0	0	0	0	0	0	0	0	0	0	0	0	0	0	0	0	31.57	0	0	0	0	0	26.06	0	0
1828	0	0	0	0	0	0	0	0	0	0	0	0	0	0	0	0	0	0	0	20.66	0	0	0	0	0	0	0	0	0	0	0	0	0	0	0	0	0	0	0	0	0	0	0	0	0	0	0	0	0
1829	0	0	0	0	28.14	0	0	0	0	0	0	0	0	0	14.33	0	0	0	0	0	0	0	0	34.79	0	0	0	0	0	0	0	0	0	0	0	0	27.26	0	0	0	0	0	0	0	0	0	0	0	0
1830	0	44.89	37.07	23.31	0	22.75	27	25.6	33.74	0	0	0	0	0	0	0	24.73	0	52.45	0	0	24.92	46.33	0	0	36.43	0	0	0	46.75	0	52.56	0	0	22.86	0	0	0	11.77	0	0	0	0	0	0	0	0	0	0
1831	19.96	0	0	0	0	0	0	0	0	0	18.7	41.02	0	0	0	0	0	0	0	0	0	0	0	0	36.18	0	41.12	0	0	0	0	0	0	0	0	35.87	0	35.19	0	0	0	0	0	0	0	0	26.02	25.32	0
1832	0	0	0	0	0	0	0	0	0	22.26	0	0	48.08	0	0	0	0	34.14	0	0	0	0	0	0	0	0	0	0	0	0	62.37	0	0	0	0	0	0	0	0	0	0	0	29.94	0	0	0	0	0	22.58
1833	0	0	0	0	0	0	0	0	0	0	0	0	0	0	0	0	0	0	0	0	0	14.57	0	0	0	0	0	0	29.1	0	0	0	34.51	46.15	0	0	0	0	0	0	0	52.05	0	21.04	44.64	24.93	0	0	0
1834	0	0	0	0	0	29.96	0	0	0	0	0	0	0	29.57	0	45.13	0	0	0	0	17.03	0	0	0	0	0	0	25.72	0	0	0	0	0	0	0	0	0	0	21.79	0	17.22	0	0	0	0	0	0	0	0
1835	28.66	0	0	0	20.56	0	0	0	0	0	0	0	0	0	0	0	0	0	0	0	0	0	0	0	0	0	0	0	0	0	0	0	0	0	0	0	19.99	0	0	43.21	0	0	0	0	0	0	0	27.05	0
1836	0	0	0	14.22	0	0	19.6	17.44	0	0	14.31	0	0	0	0	0	0	0	0	0	0	0	0	20.35	0	0	0	0	0	0	0	0	0	0	0	11.44	0	0	0	0	0	0	0	0	0	0	0	0	0
1837	0	0	0	0	0	0	0	0	0	0	0	23.17	0	0	41.25	0	0	0	0	17.13	0	0	0	0	9.83	0	0	0	0	0	0	0	0	0	0	0	0	0	37.66	0	0	0	0	27.24	0	23.51	0	0	0
1838	0	0	0	0	0	0	0	0	0	10.91	0	0	0	0	0	0	0	0	0	0	0	0	0	0	0	0	0	0	0	17.77	0	0	0	0	23.44	0	0	14.34	0	0	0	0	14.27	0	0	0	0	0	0
1839	0	27.14	0	0	0	0	0	0	14.48	0	0	0	0	0	0	0	0	0	0	0	0	0	0	0	0	0	0	0	34.69	0	25.11	0	0	27.24	0	0	0	0	0	0	0	0	0	0	0	0	19.38	0	0
1840	34.35	0	17.17	0	0	0	5.52	5.97	0	0	0	0	24.81	0	0	0	20.44	0	36.43	0	0	10.63	16.51	33.75	0	31.13	0	0	0	0	0	0	0	0	0	0	22.84	0	0	43.74	0	0	0	0	0	0	0	0	0
1841	0	0	0	38.35	0	16.76	0	0	0	0	0	0	0	0	0	0	0	0	0	0	0	0	0	0	0	0	27.27	0	0	0	0	18.02	0	0	0	14.67	0	0	0	0	0	38.04	0	15.22	0	0	0	27.95	5.37
1842	0	0	0	0	0	0	0	0	0	0	0	0	0	0	0	0	0	0	0	14.03	0	0	0	0	15.22	0	0	0	0	0	0	0	0	0	0	0	0	0	0	0	0	0	0	0	6.9	0	0	0	0
1843	0	0	0	0	33.15	0	0	0	0	0	0	0	0	0	0	0	0	0	0	0	0	0	0	0	0	0	0	41	0	0	0	0	0	0	0	0	0	0	0	0	18.37	0	0	0	0	0	0	0	0
1844	0	0	0	0	0	0	0	0	0	0	0	0	0	0	0	0	0	0	0	0	0	0	0	0	0	0	0	0	0	0	0	0	0	0	0	0	0	0	49.64	0	0	0	0	0	0	0	12.54	0	0
1845	0	0	0	32.15	0	0	0	0	0	28.03	0	0	0	0	30.37	0	0	0	23.91	0	0	38.03	0	0	0	0	0	0	0	58.83	0	0	0	39.95	0	0	0	0	0	0	0	0	0	0	0	21.36	0	0	0
1846	30.34	0	0	0	0	25.93	0	0	0	0	54.15	38.2	0	0	0	51.01	0	0	0	0	0	0	18.07	0	0	0	0	0	0	0	0	39.09	0	0	0	0	0	0	0	0	0	0	0	0	0	0	0	0	0
1847	0	0	54.13	0	0	0	0	0	0	0	0	0	0	0	0	0	20.81	36.08	0	0	0	0	0	40.72	23.99	18.17	11.88	0	0	0	45.3	0	43.02	0	0	0	16.57	33.87	0	31.19	0	0	32.18	41.64	38.22	0	0	0	74.79
1848	0	29.23	0	0	0	0	37.01	29.66	39.45	15.78	0	0	21.65	37.42	0	0	0	0	0	21.2	39.7	0	0	0	0	0	0	0	62.5	0	0	0	0	0	29.46	33.8	0	0	0	0	0	26.26	0	0	0	19.74	13.5	0	0
1849	23.83	0	0	13.1	0	0	0	0	0	0	0	0	0	0	0	0	0	0	0	0	0	0	0	0	0	0	0	0	0	0	0	0	0	0	0	0	0	0	0	0	0	0	0	0	0	0	0	0	0
1850	0	0	0	0	0	0	0	0	0	0	0	0	0	0	0	0	0	0	0	0	0	0	0	0	0	0	0	0	0	0	0	0	0	0	0	0	0	0	0	0	0	0	0	0	0	0	0	0	0
1851	0	0	0	0	0	0	0	0	0	0	0	0	0	0	0	0	0	0	25.64	0	0	0	0	0	0	0	0	0	0	0	0	0	0	12.41	0	0	0	0	0	0	0	0	0	0	0	0	0	0	0
1852	0	0	0	0	23.37	0	0	0	0	0	0	0	0	0	0	0	12.42	0	0	0	0	0	0	0	0	0	0	0	0	11.54	0	20.02	0	0	0	0	0	0	0	0	0	0	0	0	9.93	0	0	0	0
1853	0	0	0	0	0	0	0	0	0	0	0	0	0	13.38	0	0	0	0	0	0	16.47	32.85	25.17	0	20.26	0	0	0	0	0	0	0	0	0	21.99	17.56	0	0	0	0	0	0	0	0	0	0	27.67	0	0
1854	0	0	0	0	0	0	18.84	0	0	0	40.96	0	0	0	0	17.23	0	0	0	0	0	0	0	0	0	10.96	0	34.17	0	0	25.46	0	20.05	11.27	0	0	0	0	0	19.31	0	33.96	0	0	0	0	0	0	0
1855	21.71	0	51.47	0	0	0	0	0	36.7	0	0	33.43	0	0	0	0	0	0	0	66.43	0	0	0	0	0	0	18.29	0	0	12.69	0	0	0	0	0	0	0	0	16.85	0	0	0	24.86	13.47	0	0	0	0	0
1856	0	38.09	0	0	0	61.33	0	0	0	29.75	0	0	0	0	49.28	0	0	0	0	0	0	61.29	0	27.55	0	0	0	0	0	0	0	0	0	0	0	10.68	0	31.13	0	0	0	0	0	0	0	19.34	0	0	0
1857	0	0	0	34.12	0	0	0	32.77	0	0	0	0	0	31.1	0	0	17.74	0	25.52	0	0	0	0	0	0	0	0	0	46.9	0	0	0	0	0	0	0	17.17	0	0	0	26.29	0	0	0	0	0	15.09	0	33.95
1858	0	0	0	0	0	0	0	0	0	0	18.07	0	24.9	0	0	0	0	0	0	0	28.84	0	0	0	0	6.72	0	0	0	24.31	0	0	0	0	0	0	0	0	0	25.56	0	0	0	0	0	0	0	0	0
1859	0	0	0	0	36.66	0	31.5	0	0	0	0	0	0	0	0	9.57	0	34.45	0	0	0	0	0	0	0	0	0	0	0	0	11.95	24.69	0	0	0	0	0	0	24.61	0	0	0	0	11.47	36.96	0	0	71.13	0
1860	0	0	0	0	0	0	0	0	0	0	0	0	0	0	0	0	0	0	0	0	0	0	0	0	94.01	0	22.19	0	0	0	0	0	0	0	0	0	0	0	0	0	0	0	0	0	0	0	0	0	0
1861	0	0	17.52	0	0	0	0	0	0	0	0	0	0	0	0	0	0	0	0	0	0	0	0	0	0	0	0	0	0	0	0	0	0	24.46	0	0	0	0	0	0	0	0	0	0	0	0	41.87	0	0
1862	0	0	0	0	0	0	0	21.18	20.07	0	0	24.27	0	0	0	0	0	0	0	0	0	0	0	0	0	0	0	0	0	0	0	0	0	0	0	38.62	0	0	0	0	0	18.92	23.67	20.25	0	0	0	0	0
1863	9.31	0	0	0	0	0	0	0	0	0	0	0	0	0	0	0	0	15.16	33.35	0	0	0	12.16	24.35	0	0	0	0	0	0	0	0	0	0	0	0	0	0	0	0	0	0	0	0	0	0	0	0	0
1864	0	0	0	22.23	0	0	0	0	0	20.44	0	0	8.16	0	11	16.63	0	0	0	71.88	0	0	0	0	0	0	0	27.76	0	0	20.46	0	29.64	0	0	0	0	0	0	0	0	0	0	0	0	0	0	0	0
1865	0	0	0	0	0	0	0	0	0	0	0	0	0	0	0	0	0	0	0	0	0	0	0	0	0	37.31	0	0	0	0	0	0	0	0	0	0	0	20.82	0	16.92	0	0	0	0	0	18.11	0	0	0
1866	0	0	0	0	0	0	9.81	0	0	0	0	0	0	0	0	0	0	0	0	0	0	0	0	0	0	0	0	0	0	0	0	14.41	0	0	0	0	0	0	0	0	0	0	0	0	0	0	0	0	0
1867	0	0	0	0	0	0	0	0	0	0	0	0	0	0	0	0	0	0	0	0	29.81	0	0	0	0	0	0	0	0	0	0	0	0	0	0	0	41.56	0	8.86	0	0	0	0	0	0	0	0	0	0
1868	0	0	0	0	0	0	0	0	18.25	0	0	0	0	0	0	0	0	0	0	0	0	0	0	0	0	0	0	0	0	0	0	0	0	0	0	0	0	0	0	12.88	0	27.35	0	0	0	0	0	0	0
1869	47.04	0	0	0	18.12	42.15	0	0	0	0	31.89	0	16.4	0	25.44	0	18.53	0	0	0	0	24.39	0	0	0	0	0	0	0	0	0	0	0	0	32.89	0	0	41.29	0	0	0	0	0	0	0	16.15	0	19.37	0
1870	0	0	0	0	0	0	0	0	0	6.35	0	0	0	9.2	0	0	0	0	0	0	0	0	0	0	31.08	0	0	26.7	0	28.76	34.77	0	0	24.24	0	0	0	0	0	0	13.51	0	0	45.93	0	0	0	0	0
1871	0	0	35.85	18.32	0	0	0	0	0	0	0	0	0	0	0	0	0	0	0	0	0	0	22.11	41.61	0	0	0	0	0	0	0	0	0	0	0	84.24	59.39	0	0	0	0	0	36.11	0	28.14	0	0	0	32.03
1872	0	0	0	0	0	0	0	0	0	0	0	54.5	0	0	0	41.93	0	76.2	47.33	0	23.54	0	0	0	0	14.47	0	0	0	0	0	0	0	0	0	0	0	0	0	0	0	0	0	0	0	0	67.08	0	0
1873	0	36.42	0	0	0	0	0	79.86	0	0	0	0	0	0	0	0	0	0	0	29.09	0	0	0	0	0	0	0	0	0	0	0	31.55	0	19.98	0	0	0	54.63	16.62	16.71	0	39.62	0	0	0	0	0	0	0
1874	0	0	0	0	0	0	21.75	0	14.38	0	0	0	18.24	17.69	29.53	0	0	0	0	0	0	0	0	0	0	0	38.29	0	0	0	0	0	72.56	0	0	0	0	0	0	0	0	0	0	0	0	0	0	0	0
1875	0	0	0	0	0	0	0	0	0	9.02	0	0	0	0	0	0	0	0	0	0	0	0	0	0	54.85	0	0	0	49.37	0	0	0	0	0	0	13.62	0	0	0	0	0	0	0	0	0	0	0	0	0
1876	0	0	0	17.83	0	68.82	0	0	0	0	0	0	0	0	0	0	0	0	0	0	0	15.47	0	0	0	0	0	0	0	0	0	0	0	0	0	0	0	0	0	0	0	0	0	0	0	0	0	0	0
1877	0	0	0	0	0	0	0	0	0	0	0	0	0	0	0	0	0	0	0	0	0	0	0	0	0	5.75	0	0	0	0	0	0	40.14	0	0	0	0	0	0	0	0	0	0	0	0	0	0	0	0
1878	0	0	0	0	0	0	0	0	0	0	0	0	0	0	0	0	0	0	0	0	0	0	0	0	0	0	0	0	0	0	0	0	0	14.27	25.97	0	0	0	0	0	0	0	0	0	0	0	0	0	0
1879	0	0	0	0	0	0	0	0	0	15.19	18.21	0	0	11.56	0	0	49.83	0	0	0	0	0	29.68	0	0	0	0	19.36	0	15.27	12.03	0	0	0	0	0	0	0	13.25	0	0	0	0	0	15.74	21.35	0	30.89	0
1880	0	0	25.69	0	10.48	0	0	28.2	0	0	0	55.03	0	0	35.55	0	0	0	0	0	0	23.14	0	0	0	0	12.1	0	0	0	0	13.45	0	0	0	0	0	0	0	0	0	21.83	0	0	0	0	0	0	0
1881	0	23.37	0	0	0	0	0	0	0	0	0	0	0	0	0	0	0	0	0	59.64	22.47	0	0	0	0	16.7	0	0	63.68	0	0	0	0	0	0	0	11.27	26.5	0	0	32.31	0	0	43.51	0	0	0	0	0
1882	57.94	0	0	35.95	0	0	73.53	0	27.4	0	0	0	62.38	0	0	39.56	0	81.36	0	0	0	0	0	15.67	43.63	0	0	0	0	0	0	0	0	0	0	26.26	0	0	0	25.97	0	0	0	0	0	0	69.85	0	0
1883	0	0	0	0	24.79	0	0	0	0	0	0	0	0	0	0	0	0	0	0	0	0	0	0	0	0	0	0	0	0	0	0	0	0	0	0	0	0	0	0	0	0	0	0	0	0	0	0	0	0
1884	0	0	0	0	0	0	0	22.15	0	0	0	0	0	0	0	0	0	0	0	0	0	0	0	0	0	0	0	0	0	0	42.07	0	0	0	0	0	0	0	12.76	0	0	0	0	0	0	0	0	0	37.37
1885	0	24.17	0	0	0	0	0	0	0	0	20.03	0	0	0	12.46	0	0	0	0	0	55.18	0	0	23.97	0	0	0	0	0	27.3	0	0	0	29.16	19.67	0	0	0	0	0	0	0	33.2	0	17.23	0	0	14.3	0
1886	0	0	0	0	0	0	0	0	0	0	0	0	0	24.05	0	0	0	0	0	0	0	0	0	0	0	0	15.64	0	0	0	0	11.62	0	0	0	0	0	0	0	26.45	0	0	0	0	0	0	0	0	0
1887	0	0	0	0	0	22.34	0	0	0	0	0	0	0	0	0	0	0	0	41.46	50.51	0	0	0	0	0	0	0	0	41.57	0	0	0	0	0	0	0	0	0	0	0	0	0	0	0	0	0	0	0	0
1888	0	0	0	0	0	0	0	0	0	28.54	0	0	49.83	0	0	0	0	0	0	0	0	0	0	0	0	0	0	0	0	0	0	0	14.53	0	0	0	0	0	0	0	0	0	0	0	0	0	0	0	0
1889	0	0	0	0	0	0	30.21	0	0	0	32.55	0	0	0	0	0	0	0	0	0	0	0	0	0	13.12	0	0	31.26	0	0	0	0	0	0	0	0	40.24	0	0	0	0	38.59	0	0	0	0	0	0	0
1890	28.62	0	9.56	0	0	0	0	12.42	0	0	0	28.9	0	0	24.79	0	0	0	0	0	0	11.45	31.39	0	0	30.82	0	0	0	0	0	0	0	0	0	9.35	0	21.66	0	0	27.06	0	0	0	0	0	0	22.17	0
1891	0	20.41	0	0	21.98	0	0	0	0	0	0	0	0	0	0	0	34.3	0	0	0	0	0	0	0	0	0	51.12	0	0	0	0	30.23	0	22.78	0	0	0	0	0	0	0	0	23.87	0	0	28.69	60.74	0	20.64
1892	0	0	0	0	0	0	0	0	20.98	0	0	0	0	23.53	0	0	0	0	0	0	0	0	0	0	0	0	0	29.52	0	0	19.07	0	0	0	0	0	0	0	0	0	0	0	0	0	0	0	0	0	0
1893	0	0	0	57.83	0	0	0	0	0	0	0	0	0	0	0	30.59	0	0	0	0	0	0	0	22.83	0	0	0	0	0	0	0	0	24.64	0	0	0	0	0	0	0	0	0	0	30.4	0	0	0	0	0
1894	0	0	0	0	0	0	0	0	0	0	0	0	0	0	0	0	0	0	0	0	0	0	0	0	0	0	0	0	61.98	23.31	0	0	0	0	0	0	54.08	0	0	0	0	0	0	0	0	0	0	0	0
1895	0	0	30.15	0	0	0	27.7	29.12	0	0	0	0	44.3	0	0	0	0	29.56	0	25.74	35.14	0	0	0	42.52	20.12	0	0	0	0	0	38.9	0	24.47	0	0	0	0	33.82	0	0	0	39.39	0	0	0	0	0	0
1896	0	0	0	0	18.02	38.2	0	0	22.49	0	0	37.47	0	0	0	0	0	0	0	0	0	5.26	0	0	0	0	0	0	0	0	0	0	0	0	46.98	36.14	0	0	0	0	17.61	58.5	0	0	0	26.88	0	0	24.15
1897	0	0	0	0	0	0	0	0	0	23.71	0	0	0	0	21.77	0	18.94	0	0	0	0	0	0	0	0	0	0	0	0	0	0	0	0	0	0	0	0	0	0	29.73	0	0	0	0	0	0	40.83	0	0
1898	0	65.15	0	0	0	0	0	0	0	0	47.59	0	0	0	0	0	0	0	20.14	0	0	0	0	13.61	0	0	0	0	0	24.43	0	0	0	0	0	0	0	37.49	0	0	0	0	0	19.97	35.74	0	0	27.77	0
1899	0	0	0	0	0	0	0	0	0	0	0	0	0	0	0	0	0	0	0	0	0	0	0	0	0	0	0	0	0	0	0	0	0	0	0	0	0	0	0	0	0	0	0	0	0	0	0	0	0
1900	0	0	0	0	0	0	0	0	0	0	0	0	0	0	0	0	0	0	0	0	0	0	0	0	0	0	0	0	0	0	0	0	0	0	0	0	0	0	21.42	0	0	0	0	0	0	0	0	0	0
1901	0	0	0	0	0	0	0	0	0	0	0	0	0	0	0	0	0	0	0	0	0	0	0	0	0	0	0	0	0	0	0	0	0	0	0	0	0	0	0	0	0	0	0	0	0	0	0	0	0
1902	0	0	0	0	0	0	0	0	0	0	0	0	0	0	0	0	0	0	0	0	0	0	0	0	0	0	0	0	0	0	0	0	0	0	0	0	0	0	0	0	9.5	0	0	0	0	0	0	0	0
1903	22.96	0	0	0	0	0	0	0	0	0	0	0	0	0	0	0	0	0	0	0	0	0	0	0	0	0	0	0	0	0	26.78	0	0	0	0	11.3	0	0	0	0	0	0	0	0	0	0	0	0	0
1904	0	0	0	39.17	0	0	0	0	41.69	0	0	0	0	0	0	0	0	0	0	26.26	54.48	0	0	0	0	0	0	0	37.95	0	0	0	13.33	0	0	0	0	0	0	0	0	0	0	0	0	0	0	0	0
1905	0	0	0	0	0	0	60.36	0	0	0	0	0	0	15.91	0	0	0	18.71	60.49	0	0	0	0	51.56	0	0	39.22	0	0	0	0	0	0	0	0	0	0	0	0	0	0	0	0	0	0	0	0	0	0
1906	0	0	0	0	0	0	0	0	0	0	0	0	0	0	36.5	0	0	0	0	0	0	46.46	38.41	0	0	0	0	0	0	53.51	0	84.72	0	42.21	0	0	0	0	0	0	0	0	0	0	0	0	63.74	0	0
1907	0	0	39	0	0	48.04	0	0	0	0	0	81.87	79.46	0	0	38.2	62.28	0	0	0	0	0	0	0	85.38	37.25	0	0	0	0	0	0	0	0	73.24	19.13	49.37	94.8	23.33	0	44.74	0	41.43	0	0	34.64	0	0	0
1908	0	87.56	0	0	44.41	0	0	46.62	0	42.29	72.44	0	0	0	0	0	0	15.5	0	23.02	64.62	0	0	0	0	0	0	0	0	0	16.91	0	0	0	0	0	0	0	0	45.17	0	0	0	63.73	113.57	0	0	46.68	0
1909	25.82	0	0	0	0	0	0	0	0	0	0	0	0	21.9	0	0	0	0	0	0	0	33.18	0	0	0	0	0	71.08	0	0	0	0	13.41	28.54	0	0	0	0	0	0	0	0	0	0	0	0	0	0	49.16
1910	0	0	0	0	0	0	0	0	0	0	0	0	0	0	0	0	0	0	0	0	0	0	0	0	0	0	0	0	0	0	0	0	0	0	0	0	0	0	0	0	0	78.81	0	0	0	0	0	0	0
1911	0	0	30.51	0	0	29.81	42.79	0	0	0	0	0	0	0	0	0	0	0	0	0	0	0	0	0	0	0	0	0	0	0	0	0	0	0	0	0	0	0	0	0	0	0	0	0	0	0	28.33	0	0
1912	0	0	0	0	0	0	0	0	0	0	0	0	0	0	0	0	0	0	0	0	0	0	0	0	0	27.1	0	0	0	0	0	0	0	0	0	0	0	0	19.93	0	0	0	0	0	0	0	0	0	0
1913	0	0	0	21.62	0	0	0	0	0	0	0	0	0	0	0	0	0	16.89	0	14.09	0	0	19.51	20.48	0	0	0	27.67	0	0	10.26	0	0	0	0	0	0	0	0	0	0	0	0	0	0	0	0	0	0
1914	0	0	0	0	0	0	0	0	0	0	0	12.16	0	0	0	21.61	0	0	23.66	0	0	27.04	0	0	0	0	0	0	0	17.86	0	0	11.49	0	0	0	0	0	0	33.7	42.76	0	22.51	0	0	22.44	0	0	0
1915	0	0	0	0	0	0	21.57	0	0	0	0	0	0	0	0	0	0	0	0	0	0	0	0	0	0	0	4.08	0	8.61	0	0	17.89	0	0	0	0	0	0	0	0	0	9.9	0	0	0	0	0	0	11.98
1916	0	0	0	0	0	0	0	0	0	0	20.56	0	0	0	0	0	0	0	0	0	0	0	0	0	0	0	0	0	0	0	0	0	0	0	0	0	0	0	0	0	0	0	0	0	0	0	7.92	43.15	0
1917	0	0	0	0	0	0	0	0	0	0	0	0	0	0	0	0	0	0	0	0	0	0	0	0	0	0	0	0	0	0	0	0	0	0	37.4	0	0	0	0	0	0	0	0	0	0	0	0	0	0
1918	0	0	0	33	0	0	0	0	0	0	0	0	0	0	0	0	6.48	0	0	0	0	0	0	0	0	0	0	0	0	0	0	0	0	0	0	0	18.31	0	0	0	0	0	0	0	0	0	0	0	0
1919	0	0	0	0	0	0	0	0	0	0	0	18.81	0	15.91	0	0	0	0	9.5	0	0	55.33	0	0	0	0	9.3	0	0	0	0	0	0	30.86	0	25.67	0	0	20.13	0	0	0	0	0	0	0	0	55.44	0
1920	0	31.93	49.41	0	0	0	36.77	84.53	0	36.43	27.21	0	18.25	0	18	0	0	0	0	0	25.87	0	49.53	26.83	0	0	0	42.7	0	0	24.37	0	0	0	0	0	0	27.99	0	0	19.34	0	36.42	0	16.57	0	0	0	57.41
1921	52.61	0	0	0	57.46	45.44	0	0	32.3	0	0	0	0	0	0	0	0	50.58	0	0	0	0	0	0	0	0	0	0	32.72	0	0	18.32	20.73	0	0	0	0	0	0	0	0	0	0	32.51	0	19.55	0	0	0
1922	0	0	0	0	0	0	0	0	0	0	0	0	0	0	0	32.46	0	0	0	32.75	0	0	0	0	19.84	0	0	0	0	0	0	0	0	0	0	18.82	0	0	0	25.41	0	35.89	0	0	0	0	0	0	0
1923	0	0	0	0	0	0	0	0	0	0	0	0	0	17.17	0	0	22.53	0	0	0	0	0	0	0	0	0	0	0	0	0	0	0	0	0	0	0	0	0	0	0	0	0	0	0	0	0	23.84	0	0
1924	0	0	0	0	0	0	0	0	0	0	0	0	0	0	0	0	0	0	17.36	0	0	0	0	0	0	0	0	0	0	0	0	0	0	0	0	0	0	0	0	0	0	0	0	0	0	0	0	0	0
1925	0	0	0	0	0	0	0	0	0	0	0	45.36	0	0	0	0	0	0	0	0	0	0	0	0	0	0	45.69	0	0	13.04	0	0	0	0	0	0	26.3	0	0	0	0	0	0	0	15.71	0	0	0	0
1926	0	0	32.37	0	0	0	0	0	0	0	0	0	0	0	0	0	0	0	0	0	0	0	32.51	0	0	0	0	0	0	0	0	0	0	12.93	0	0	0	0	14.24	0	0	0	0	0	0	0	0	0	0
1927	0	0	0	0	0	0	0	0	0	0	0	0	0	0	0	0	0	0	0	0	0	0	0	0	0	92.57	0	0	0	0	30.13	12.71	0	0	0	0	0	0	0	0	0	0	0	0	0	0	8.71	0	20.25
1928	0	0	0	0	0	0	0	0	0	0	0	0	28.84	0	0	0	0	0	0	0	0	0	0	0	0	0	0	0	0	0	0	0	0	0	0	0	0	0	0	22.65	0	0	0	0	0	0	0	0	0
1929	0	16.42	0	39.71	0	0	28.7	0	0	0	0	0	0	0	0	0	0	53.35	0	0	0	0	0	0	0	0	0	34.27	0	0	0	0	0	0	24.27	0	0	11.68	0	0	0	0	0	0	0	0	0	0	0
1930	34.6	0	0	0	47.85	12.58	0	0	0	26.68	0	0	0	27.73	19.82	34.79	15.03	0	0	11.88	11.97	23.88	0	16.47	47.44	0	0	0	0	0	0	0	43.71	0	0	0	0	0	0	0	0	0	27	35.96	67.45	0	13.03	46.25	0
1931	0	0	46.95	0	0	0	0	43.54	0	0	55.62	0	0	0	0	0	0	0	0	0	0	0	0	0	0	0	0	0	0	0	47.94	0	0	0	0	27.38	0	0	0	0	21.29	33.48	0	0	0	27.32	0	0	0
1932	0	0	0	0	0	0	0	0	45.12	0	0	0	0	0	0	0	0	0	0	0	0	0	36.55	0	0	0	0	0	0	55.93	0	0	0	45.7	31.83	0	0	0	0	0	0	0	0	0	0	0	0	0	0
1933	0	27.55	0	0	0	0	0	0	0	0	0	41.97	14.48	0	0	0	0	0	53.76	0	0	0	0	0	0	0	0	0	19.68	0	0	35.19	0	0	0	0	0	0	20.04	0	0	0	0	0	0	0	0	0	0
1934	0	0	0	0	0	14.53	0	0	0	0	0	0	0	0	0	0	0	0	0	0	0	0	0	0	0	0	0	0	0	0	0	0	0	0	0	0	0	33.76	0	0	0	0	0	0	0	0	0	0	0
1935	0	0	0	42.16	0	0	31.46	0	0	0	0	0	0	18.75	0	0	0	0	0	0	19.78	12.65	0	0	0	0	0	0	0	0	0	0	0	0	0	0	0	0	0	0	0	0	0	0	0	0	0	0	48.62
1936	8.83	0	0	0	18.35	0	0	0	0	0	0	0	0	0	0	0	15.82	0	0	0	0	0	0	35.29	0	25.81	0	0	0	0	0	0	0	0	0	0	30.41	0	0	0	0	0	0	0	0	17.12	0	0	0
1937	0	0	0	0	0	0	0	0	0	0	0	0	0	0	21.2	0	0	0	0	0	0	0	31.79	0	0	0	0	0	0	0	0	0	0	30.14	21.3	0	0	0	0	0	0	0	0	0	0	0	0	0	0
1938	0	0	0	0	0	0	0	0	0	0	0	0	0	0	0	0	0	0	0	0	0	0	0	0	0	0	0	0	0	0	0	0	0	0	0	0	0	0	0	0	62.17	0	0	0	0	0	34.57	0	29.46
1939	0	0	0	0	0	0	0	0	0	33.14	0	12.65	0	0	0	16.07	0	0	0	37.81	0	0	0	0	0	0	30.21	0	0	21.12	0	0	0	0	0	0	0	0	0	0	0	0	0	0	0	0	0	14.99	0
1940	0	0	0	0	0	0	44.23	0	49.16	0	22.21	0	0	0	0	0	0	0	26.82	0	0	0	0	0	0	0	0	41.7	26.29	0	0	0	25.24	0	0	0	0	0	0	77.06	0	58.35	0	27.46	0	0	0	0	0
1941	0	0	0	51.39	0	0	0	0	0	0	0	0	0	0	0	0	0	53.32	0	0	0	0	0	0	31.14	30.66	0	0	0	0	0	0	0	0	0	30.6	0	22.68	0	0	0	0	40.08	0	0	21.93	0	0	0
1942	15.03	41.17	26.64	0	0	13.03	0	49.81	0	0	0	0	17.69	0	0	40.26	42.5	0	0	0	29.32	0	0	0	0	0	0	0	0	0	0	0	0	0	0	0	29.92	0	0	0	0	0	0	0	63.43	0	0	44.38	0
1943	0	0	0	0	0	0	0	0	0	0	0	18.38	0	27.57	0	0	0	0	0	0	0	32.12	0	0	0	0	0	0	0	0	21.03	0	0	0	0	0	0	0	0	0	0	0	0	0	0	0	0	0	0
1944	0	0	0	0	27.8	0	0	0	0	18.17	0	0	0	0	0	0	0	0	0	21.46	0	0	0	0	0	0	0	23.78	0	42.32	0	0	0	0	39.83	0	0	0	27.45	0	0	0	0	0	0	0	0	0	0
1945	0	0	14.71	0	0	0	52.13	0	24.88	0	0	0	0	0	0	0	0	0	0	0	0	0	35.93	35.71	0	0	0	0	0	0	0	0	0	10.44	0	0	0	0	0	0	0	0	0	0	0	0	0	0	0
1946	40.91	0	0	0	0	9.59	0	0	0	0	0	0	30.55	0	0	0	0	0	0	0	0	0	0	0	0	0	0	0	0	0	31.08	0	19.83	0	0	0	0	0	0	0	43.45	0	0	0	0	0	0	0	0
1947	0	0	0	57.49	0	0	0	0	0	0	0	0	0	0	0	0	0	52.75	0	0	0	0	0	0	0	9.43	0	0	0	0	0	36.64	0	0	0	0	0	50.13	28.99	23.8	0	0	0	0	0	0	0	0	28.38
1948	0	14.42	0	0	0	0	0	0	0	0	0	0	0	0	0	0	51.79	0	0	0	0	0	0	0	0	0	0	0	0	0	0	0	0	0	0	0	0	0	0	0	0	0	31.95	0	0	39.63	0	0	0
1949	0	0	0	0	0	0	0	14.69	0	7.63	0	0	0	24.91	0	0	0	0	0	0	0	0	0	0	0	0	0	22.14	29.69	0	0	0	0	0	0	0	0	0	0	0	0	0	0	0	0	0	0	0	0
1950	0	0	0	0	0	0	0	0	16.45	0	41.2	0	0	0	0	0	0	0	18.9	0	0	0	0	0	0	0	0	0	0	0	0	0	0	0	0	0	0	0	0	0	0	0	0	0	0	0	0	0	0
1951	0	0	0	0	0	0	45.24	0	0	0	0	0	0	0	23.95	0	0	0	0	0	0	0	11.96	0	0	0	0	0	0	0	0	0	0	0	0	0	0	0	0	0	0	0	0	9.56	0	0	24.44	0	0
1952	0	0	8.47	0	0	0	0	0	0	0	0	15.13	30.75	0	0	0	0	0	0	0	0	15.74	0	0	0	17.31	16.24	0	0	0	0	0	0	11.24	0	0	42.89	0	0	0	0	0	0	0	0	0	0	0	0
1953	0	0	0	0	0	0	0	0	0	0	0	0	0	0	0	0	0	0	0	0	0	0	0	0	44.3	0	0	0	0	0	18.14	0	0	0	0	0	0	0	0	0	0	0	0	0	20.98	0	0	0	0
1954	44.34	19.97	0	0	0	0	0	0	0	0	0	0	0	0	0	29.88	0	0	0	0	41.1	0	0	0	0	0	0	0	0	14.28	0	0	0	0	0	0	0	54.2	0	0	0	0	0	0	0	0	0	0	0
1955	0	0	0	0	0	0	0	0	0	0	49.54	0	0	17.31	0	0	0	0	0	0	0	0	0	0	0	0	0	0	0	0	0	16.42	0	0	0	0	0	0	34.79	0	0	59.91	0	0	0	0	0	0	0
1956	0	0	0	27.52	0	34.27	0	0	0	0	0	0	0	0	0	0	61.46	0	0	40.91	0	0	0	0	0	0	0	40.87	0	0	0	0	0	0	0	0	0	0	0	0	35.15	0	0	0	0	0	0	47.71	30.67
1957	0	0	34.37	0	0	0	0	35.02	27.84	0	0	19.69	0	0	0	0	0	0	0	0	0	0	0	0	0	0	0	0	0	0	0	0	0	28.56	0	0	0	0	0	0	0	0	0	0	0	0	0	0	0
1958	13.34	14.46	0	0	76.14	0	35.18	0	0	22.84	0	0	26.3	19.37	38.29	0	0	54.39	22.63	0	48.37	21.52	31.24	53.46	0	25.83	0	0	21.81	0	0	0	66.31	0	42.47	44.88	0	0	0	36.89	0	0	34.92	52.26	48.62	52.74	54.33	0	0
1959	0	0	0	0	0	0	0	0	0	0	0	0	0	0	0	0	0	0	0	0	0	0	0	0	0	0	21.11	0	0	20.28	52.15	0	0	0	0	0	0	0	0	0	0	0	0	0	0	0	0	0	0
1960	0	0	0	0	0	0	0	0	0	0	0	0	0	0	0	0	0	0	0	0	0	0	0	0	0	0	0	0	0	0	0	0	0	0	0	0	0	0	0	0	0	0	0	0	0	0	0	0	0
1961	0	0	16.28	0	0	0	0	0	0	0	0	0	0	0	0	0	0	0	0	0	0	0	0	0	0	0	0	0	0	0	0	0	0	0	9.86	0	0	0	0	0	0	0	0	0	0	0	0	21.45	0
1962	0	0	0	0	0	0	0	0	0	0	0	0	0	0	0	0	39.85	0	0	0	0	0	0	0	38.82	0	0	0	0	0	0	0	0	0	0	0	0	0	0	0	0	0	0	0	0	0	0	0	0
1963	22.19	0	0	0	0	0	0	0	0	0	0	0	0	0	16.3	0	0	0	0	0	0	19.67	0	0	0	33.61	19.51	0	0	0	0	0	0	16.61	0	12.62	45.31	0	0	0	0	0	0	0	17.04	0	0	0	0
1964	0	0	0	13.82	37.02	0	0	0	0	0	0	16.58	0	0	0	0	0	0	0	0	0	0	0	0	0	0	0	57.04	0	0	0	18.26	0	0	0	0	0	22.87	0	0	0	0	0	0	0	0	0	0	0
1965	0	0	0	0	0	44.74	0	0	0	0	0	0	0	0	0	0	0	0	55.71	22.24	0	0	34.49	0	0	0	0	0	0	0	0	0	0	0	0	0	0	0	0	0	0	0	25.45	0	0	33.24	0	0	31.41
1966	0	52.23	23.98	0	0	0	0	70.43	37.52	0	0	0	35.4	35.86	0	0	0	0	0	0	25.65	0	0	0	0	24.65	0	0	0	0	0	0	11.86	0	0	0	0	0	0	14.28	0	33.27	0	0	0	0	0	37.08	0
1967	0	0	0	18.99	0	0	0	0	0	78.54	26.01	0	0	0	54.92	0	0	20.71	0	0	0	0	0	0	0	0	0	0	27.57	0	0	0	0	18.13	0	0	0	0	28.32	0	40.89	0	0	17.73	0	0	0	0	0
1968	0	0	0	0	41.54	0	18.2	0	0	0	0	21.06	0	0	0	24.67	0	0	0	0	0	42.44	0	0	0	0	0	0	0	0	0	0	0	0	0	0	0	0	0	0	0	0	0	0	0	0	37.05	0	0
1969	0	0	0	0	0	0	0	0	0	0	0	0	0	0	0	0	0	0	0	31.44	0	0	0	24.21	0	0	33.63	0	0	0	72.22	0	0	0	23.94	28.45	44.05	0	0	0	0	47.02	0	0	0	0	0	0	0
1970	48.63	0	0	0	0	0	0	0	0	0	0	0	0	0	0	0	0	0	0	0	0	0	0	0	0	16.93	0	0	0	51.18	0	46.79	0	0	0	0	0	0	0	21.09	0	0	27.67	0	0	0	0	0	32.94
1971	0	0	0	0	0	0	0	0	0	0	0	0	0	0	0	31.33	23.1	0	0	0	0	0	0	0	0	0	0	0	0	0	0	0	32.51	43.14	0	0	0	34.53	0	0	39.59	0	0	0	33.73	0	0	0	0
1972	0	0	0	20.88	0	34.24	0	39.96	0	0	19.38	0	0	0	0	0	0	0	0	0	0	0	0	34.64	0	0	0	22.57	0	0	0	0	0	0	0	0	0	0	0	0	0	0	0	0	0	0	0	0	0
1973	0	0	0	0	8.76	0	0	0	0	0	0	0	0	0	0	0	0	0	0	0	0	0	0	0	35.85	0	0	0	0	23.95	0	0	0	0	0	0	0	0	0	0	0	0	0	0	0	0	45.05	0	0
1974	0	0	0	0	0	0	0	0	34.06	0	0	0	12.64	33.27	0	0	0	0	26.86	0	0	0	9.29	0	0	20.92	0	0	0	0	0	0	0	0	0	0	0	0	0	0	0	0	0	16.63	0	0	0	0	0
1975	0	0	0	0	0	0	0	0	0	0	0	0	0	0	0	0	0	0	0	0	0	19.96	0	0	0	0	0	0	0	0	0	0	0	0	0	0	0	0	0	0	0	0	0	0	0	0	0	12.12	0
1976	0	0	0	0	0	0	14.54	0	0	0	0	23.57	0	0	0	0	9.63	0	0	0	0	0	0	0	0	0	0	0	0	0	0	0	0	0	0	0	0	0	0	0	0	0	0	0	0	27.18	0	0	0
1977	0	0	0	0	0	0	0	0	0	33.53	0	0	0	0	0	0	0	0	0	32.11	0	0	0	0	0	0	0	0	13.22	0	0	0	0	0	0	0	0	0	14.56	0	0	0	0	0	0	0	0	0	0
1978	0	0	26.17	20.71	0	0	0	0	0	0	0	0	0	0	0	0	0	0	0	0	0	0	0	0	0	0	0	0	0	0	0	0	0	29.01	0	0	0	0	0	10.38	0	0	0	0	0	0	0	0	0
1979	21.07	0	0	0	0	0	0	0	0	0	46.6	0	12.39	53.02	52.88	0	0	0	0	0	0	0	0	0	0	0	0	0	0	0	0	0	17.39	0	0	0	0	0	0	0	0	0	0	0	0	25.34	0	0	0
1980	0	0	0	0	0	29.7	0	55.73	0	0	0	0	0	0	0	38.25	0	0	0	0	23.22	0	0	0	0	39.46	0	0	0	47.93	0	0	0	0	0	36.52	13.36	18.31	0	0	0	18.54	0	51.32	0	0	28.07	16.55	0
1981	0	0	0	0	41.22	0	0	0	0	0	0	0	0	0	0	0	0	0	0	0	0	0	34.76	0	0	0	0	30.41	0	0	0	0	0	0	51.34	0	0	0	0	0	0	0	0	0	41.7	0	0	0	31.5
1982	0	33.39	55.86	23.11	0	0	0	0	56.23	0	0	0	0	0	0	0	0	36.18	31.01	0	0	0	0	0	27.89	0	0	0	48.99	0	0	44.63	0	0	0	0	0	0	0	0	37.55	0	31.63	0	0	0	0	0	0
1983	0	0	0	0	0	0	21.54	0	0	0	0	0	0	19.3	0	0	0	0	0	0	0	46.12	0	0	0	0	0	0	0	0	41.16	0	28.19	41.4	0	0	0	0	0	25.65	0	0	0	0	0	0	0	0	0
1984	0	0	0	0	0	0	0	0	0	0	0	20.5	10.63	0	0	0	29.38	0	0	0	0	0	0	22.31	0	0	0	0	0	0	0	0	0	0	0	0	0	13.22	0	0	0	0	0	0	0	0	24.05	0	0
1985	46.84	0	0	0	0	0	0	7.93	0	55.71	0	0	0	0	48.96	0	0	0	0	16.94	0	0	0	0	0	0	0	0	0	0	0	0	0	0	0	0	51.55	0	15.85	0	0	11.85	0	0	0	0	0	19.32	0
1986	0	0	0	0	0	21.88	0	0	0	0	0	0	0	0	0	0	0	0	0	0	0	0	0	0	0	0	21.78	0	0	0	0	0	0	0	0	0	0	0	0	0	0	0	0	0	0	0	0	0	0
1987	0	0	0	0	0	0	0	0	0	0	0	0	0	0	0	0	0	32.64	0	0	0	0	0	0	0	0	0	0	0	0	0	0	0	0	0	0	0	0	0	0	0	0	0	0	0	0	0	0	0
1988	0	0	0	0	0	0	0	0	0	0	45.75	0	0	0	0	0	0	0	0	0	0	0	0	0	0	25.91	0	74.74	0	0	0	0	0	0	10.26	0	0	0	0	0	0	0	0	0	0	0	0	0	0
1989	0	0	0	0	0	0	0	0	0	0	0	0	0	0	0	0	0	0	0	0	0	20.97	0	0	32.92	0	0	0	0	0	0	0	0	0	0	23.09	0	0	0	0	0	0	0	0	0	0	0	0	0
1990	0	0	0	0	0	0	20.14	20.67	34.85	25.75	0	0	40.33	0	0	26.9	0	0	0	18.62	24.74	0	20.38	0	0	0	0	0	0	0	16.2	15.81	0	0	0	0	0	0	0	0	0	0	0	0	0	0	0	0	0
1991	53.4	0	21.96	0	5.13	0	0	0	0	0	0	14.35	0	51.25	0	0	0	0	0	0	0	0	0	0	0	16.77	20.02	0	0	24.3	0	0	0	0	0	0	0	0	0	0	0	0	9.53	18.65	0	29.19	56.76	0	29.63
1992	0	0	0	21.35	0	0	0	0	0	0	0	0	0	0	0	0	0	0	22.14	0	0	0	0	0	0	0	0	44.59	0	0	0	0	20.16	0	0	0	0	0	0	0	0	0	0	0	18.52	0	0	0	0
1993	0	26.33	0	0	0	26.49	0	0	0	0	0	0	0	0	0	0	0	45.57	0	0	23.44	0	0	0	0	0	0	0	0	0	0	0	0	0	0	0	0	0	0	0	0	47.74	0	0	0	0	0	0	0
1994	0	0	0	0	0	0	20	0	0	0	0	0	0	0	34.31	0	25.68	0	0	0	0	0	0	0	0	20.39	0	0	0	0	0	0	0	30.64	30.66	0	0	0	0	0	47.17	0	0	0	0	0	0	0	0
1995	0	0	19.03	0	0	0	0	0	0	0	0	0	0	0	0	0	0	0	0	0	0	0	0	7.76	0	0	0	0	0	0	0	0	0	0	0	0	0	0	0	35.55	0	0	12.74	0	14.93	0	27.08	56.06	0
1996	0	0	0	0	35.03	0	0	0	0	28.8	0	0	0	0	0	0	0	0	31.65	0	0	17.01	0	0	0	0	0	0	0	0	35.56	0	0	0	0	18.35	0	0	28.69	0	0	0	0	0	0	8.32	0	0	0
1997	0	0	0	0	0	0	0	0	0	0	0	0	0	0	0	0	0	0	0	0	0	0	0	0	0	0	0	0	32.71	30.75	0	0	0	0	0	0	0	21.49	0	0	0	0	0	0	0	0	0	0	0
1998	0	0	0	0	0	0	0	0	0	0	0	0	0	0	0	0	0	0	0	0	0	0	30.17	0	0	0	0	0	0	0	0	10.28	0	0	0	0	27.6	0	0	0	0	0	0	0	0	0	0	0	0
1999	0	0	0	0	0	0	0	0	0	0	0	1.88	0	0	0	0	0	0	0	0	0	0	0	0	0	0	7.92	0	0	0	0	0	0	0	0	0	0	0	0	0	0	0	0	0	0	0	0	0	0
2000	0	0	0	0	0	0	0	0	0	0	0	0	0	0	0	0	0	0	0	0	0	0	0	0	0	0	0	0	0	0	0	0	0	0	0	0	0	0	0	0	0	0	0	0	0	0	0	0	0
[truncated: 125 more columns]
