# Supplementary material for: Distinguishing patients with idiopathic epilepsy from solitary cysticercus granuloma epilepsy and biochemical phenotype assessment using a serum biomolecule profiling platform
Source: PLoS One. 2020 Aug 21;15(8):e0237064. doi: 10.1371/journal.pone.0237064 (PMC7527271; doi:10.1371/journal.pone.0237064)
Supplement: S5 File — (XLSX) [file pone.0237064.s011.xlsx]

## Sheet: S5_File_ meanpeak_exportrecode
codedpatientnumber	Patient_01	Patient_02	Patient_03	Patient_04	Patient_05	Patient_06	Patient_07	Patient_08	Patient_09	Patient_10	Patient_11	Patient_12	Patient_13	Patient_14	Patient_15	Patient_16	Patient_17	Patient_18	Patient_19	Patient_20	Patient_21	Patient_22	Patient_23	Patient_24	Patient_25	Patient_26	Patient_27	Patient_28	Patient_29	Patient_30	Patient_31	Patient_32	Patient_33	Patient_34	Patient_35	Patient_36	Patient_37	Patient_38	Patient_39	Patient_40	Patient_41	Patient_42	Patient_43	Patient_44	Patient_45	Patient_46	Patient_47	Patient_48	Patient_49
400	0	6.61	22.9867	5.12	0	13.3933	37.38	14.0633	20.5233	29.7333	23.4	17.44	0	0	22.6433	0	22.7267	4.15667	32.5367	16.2033	7.79333	7.41667	34.06	0	0	35.9567	19.5967	9.00667	19.32	15.1	0	0	0	15.55	0	21.39	19.0267	7.61667	13.4167	0	20.5167	0	7.71	20.4367	51.8067	16.79	9.54	0	12.7033
401	38.6267	29.8567	27.22	0	28.57	0	18.9067	19.12	0	15.8533	23.6	0	15.61	25.1767	0	0	10.6933	15.5567	23.6533	15.2867	11.7767	0	14.88	20.7433	18.1367	17.9433	25.2167	21.37	9.13667	31.2533	34.4833	33.5667	15.59	9.59333	0	12.29	0	0	9.52	20.0933	6.76333	34.8567	15.1533	0	25.37	7.79667	30.5933	47.2567	0
402	11.88	7.00667	0	0	0	13.07	4.55333	28.3867	4.55667	0	0	31.8833	0	0	19.1933	0	0	0	0	0	0	0	0	0	0	0	0	0	11.6467	0	0	12.6333	11.4233	0	24.49	0	0	0	0	10.2767	0	0	0	0	0	8.24667	0	0	0
403	0	9.89333	15.7367	0	0	13.48	0	0	14.4267	0	0	18.2033	15.8067	7.11	19.61	6.46667	9.91	15.9133	0	7.78667	0	4.32	0	0	0	0	17.6767	0	0	10.0933	6.51333	0	20.0567	22.26	0	9.84	9.32	10.76	14.41	0	0	0	8.11667	4.17	0	9.99	0	0	11.6133
404	0	0	0	9.6	6.32667	0	0	0	0	0	0	8.94667	4.29333	0	0	16.55	0	0	4.63	5.13333	0	7.29667	25.7333	0	5.77667	0	8.83333	9.32667	0	0	0	0	11.87	10.96	0	2.46	0	18.96	0	0	11.84	12.8967	0	0	0	0	0	0	19.3433
405	0	5.82	0	0	16.2533	0	0	0	6.73667	24.44	2.16	0	0	0	0	0	15.6533	5.08333	0	5.75667	11.2167	16.3433	0	29.6	8.65667	8.81667	0	0	19.7867	7.31667	0	8.75667	0	0	4.13	0	0	6.93	0	7.20333	0	0	0	12.0767	0	8.96667	0	0	0
406	8.7	0	0	0	0	0	0	0	0	0	0	0	2.08667	0	8.58	0	0	0	0	0	0	0	0	0	0	0	0	0	0	0	0	8.41	12.0733	0	9.41	0	0	0	0	0	0	0	0	0	0	6.08	0	6.80667	0
407	8.76333	10.5433	12.1267	0	0	0	0	13.6667	5.69667	0	3.54	0	7.54667	11.41	13.1433	0	0	0	0	0	0	0	0	0	0	0	3.90667	14.04	0	1.22333	22.1867	0	0	0	0	0	3.33667	0	3.14667	0	0	0	18.3167	0	11.39	0	0	0	0
408	11.2733	0	0	21.13	10.2067	15.82	22.65	0	5.33333	9.77333	5.53333	14.0867	0	17.43	0	0	5.93333	19.57	1.75667	3.70333	0	0	6.53	14.4067	29.6333	8.31667	2.96667	4.28333	0	0	2.27667	0	0	6.16	5.35333	28.61	5.52	0	0	21.58	6.96	7.52667	0	15.4267	0	0	9.61667	12.3967	8.11333
409	0	6.03333	0	0	19.8133	7.04333	0	5.09667	0	0	0	9.03667	3.32667	6.48667	0	20.1867	0	0	6.14667	5.76	37.9467	16.45	15.7667	16.41	10.0933	0	0	6.64333	8.42667	23.6433	9.90667	7.06667	5.31667	18.4667	0	0	0	12.7233	0	6.45	9.41667	11.63	6.35333	8	8.56333	17.9433	2.43667	7.18667	3.22333
410	0	2.38333	0	0	0	0	0	0	0	0	0	0	0	0	0	0	14.5333	0	0	0	0	0	0	0	0	0	0	0	0	0	0	5.13	4.44	20.5733	0	0	0	5.12667	18.5867	3.13667	0	0	13.3467	0	0	0	17.64	0	5.18667
411	3.79333	0	20.72	0	0	8.19667	0	24.91	0	6.31	0	5.16	5.79333	0	0	0	0	0	0	0	0	4.67333	22.93	0	12.34	22.2533	11.86	0	0	15.4267	2.54	0	17.8833	0	2.19333	5.17	7.49	0	17.09	0	9.41	0	7.95333	0	0	0	0	20.1933	0
412	23.4267	8.40333	17.89	0	0	22.77	0	18.1867	9.75667	0	0	9.87667	24.9767	0	0	14.6833	0	9.03667	0	2.70333	10.56	22.07	2.60333	2.76333	0	0	0	14.74	32.2733	0	0	0	0	0	12.0667	0	0	0	0	9.51333	4.73	21.9267	7.96333	18.66	0	13.7967	0	8.05333	13.18
413	9.41667	24.6467	12.7533	25.8267	16.7467	3.94667	0	0	28.27	18.3233	7.73	17.54	0	38.06	58.3867	23.2433	18.75	1.94333	22.82	13.1633	27.1433	0	16.4667	15.7233	15.0733	0	14.3467	9.56333	0	7.22667	0	17.2333	0	13.1233	9.51	40.5367	16.7633	42.7667	4.37333	9.27667	0	4.51333	9.8	25.37	12.9	13.96	9.56667	0	15.01
414	0	0	0	11.68	0	0	38.7567	0	0	21.76	19.2633	9.13	0	0	0	0	0	0	0	18.6467	0	12.0167	10.1133	0	0	11.09	0	0	10.8233	0	14.93	0	26.62	0	9.63667	0	10.0133	0	0	0	9.76667	0	0	0	16.1867	0	0	0	0
415	14.2433	0	4.54	0	18.9633	29.36	21.9967	9.24	6.43667	0	0	0	0	20.78	0	0	20.71	20.0433	27.04	0	0	6.89333	4.69333	17.24	0	17.5467	15.0133	13.57	8.39	15.1133	31.5767	16.3133	0	18.0067	0	0	0	0	40.1833	0	7.28	11.07	3.37	0	15.97	0	18.47	0	28.3833
416	0	5.29667	0	0	0	0	0	7.93333	0	0	0	0	7.76667	0	6.58667	9.71	0	0	0	0	0	0	0	0	8.56333	0	0	10.9267	0	0	0	7.66333	0	0	0	0	0	5.50333	0	0	0	3.37	0	0	0	5.48333	0	15.1267	0
417	17.2633	14.1233	17.11	0	15.6933	0	0	0	4.15	0	16.93	0	7.03667	19.2033	8.15333	0	15.2933	0	25.34	9.72667	19.4567	7.60333	5.36	10.0867	9.88667	0	9.99333	15.4267	0	11.3167	8.6	0	14.4967	12.24	36.3533	9.52	22.1433	5.23	0	9.99	22.5	10.7967	32.17	23.8667	6.95667	15.14	10.4933	11.33	0
418	17.0767	0	6.53333	16.9267	18.71	9.54333	0	0	0	16.1667	0	21.0567	21.4267	0	0	2.66	0	34.04	0	0	28.43	0	5.41	13.7767	4.75333	13.1467	2.01333	0	7.10333	20.4267	0	10.32	27.24	6.23667	0	12.07	0	8.80667	0	18.84	0	0	8.27	0	0	0	0	9.80667	7.43667
419	11.83	17.36	0	0	0	0	4.06	17.09	5.60667	4.10667	0	0	0	9.97	0	9.07	0	0	0	5.08667	0	7.12	5.67	0	9.90667	9.05667	0	10.4733	20.5767	0	0	0	0	0	9.47	0	0	15.8067	8.38333	0	17.27	17.3733	0	0	20.8033	11.55	10.3	0	10.3567
420	0	0	0	0	0	0	0	6.85333	4.77667	0	6.11	9.99667	0	0	14.7967	10.4533	3.91333	0	0	5.48	0	19.5167	0	0	0	0	11.66	0	0	0	10.48	0	0	0	0	4.04667	3.97	0	2.79	0	0	0	0	6.24	16.3867	0	4.46	0	0
421	0	0	19.4067	7.67667	0	3.67667	23.02	0	0	0	0	7.18333	0	14.1633	0	0	7.60667	0	15.5933	0	0	4.11333	6.74333	0	14.4967	0	9.72667	0	0	13.1967	0	10.9	14.64	6.74	5.57667	0	5.13667	4.06667	4.39667	23.8	0	0	0	0	0	0	0	0	0
422	11.4333	0	3.94333	0	0	9.13667	0	0	12.6467	0	0	0	10.3333	0	9.96667	7.5	0	0	0	0	0	0	10.6967	0	0	5.19	7.17667	0	0	0	0	16.88	6.12667	4.39333	0	8.43667	3.57333	0	0	0	0	3.14	6.87667	12.6867	0	0	0	7.87333	26.8367
423	0	0	0	0	0	0	10.0267	0	0	12.0267	5.29333	12.1733	17.6367	0	5.91667	0	15.6933	0	0	13.06	11.04	0	0	0	0	0	0	0	0	16.1333	5.34333	0	0	9.77667	0	0	0	0	0	0	0	13.8267	0	9.97667	0	8.13667	0	0	9.71
424	0	12.2933	0	3.15	18.21	3.79667	5.75	19.1567	3.71333	8.47	5.08667	5.72333	0	19.4967	0	15.47	10.46	0	0	7.16667	10.8733	17.9067	26.9	42.9867	0	0	0	0	17.2367	0	7.73667	14.6067	0	0	6.86	17.0233	4.85667	12.13	0	0	0	7.15667	0	0	0	17.98	12.13	0	9.97333
425	22.94	16.9733	0	16.6333	15.3867	12.7267	0	0	21.0033	6.46667	27.2533	0	6.59	0	0	6.56667	0	8.30667	9.3	10.4067	4.89333	0	4.39	9.18333	16.5167	31.5167	8.46	13.1133	9.16333	30.4967	20.2467	8.74333	10.2833	13.41	14.92	12.13	6.07333	3.29667	24.7833	14.6733	19.69	0	31.02	21.8167	24.1967	0	0	17.77	0
426	0	19.9033	14.0833	0	0	15.2733	0	0	6.8	0	0	25.92	9.29333	28.18	12.4967	0	16.61	0	0	0	0	0	0	0	0	0	0	0	0	0	0	0	26.7933	7.46	0	0	0	4.36667	14.4333	0	0	3.79333	17.49	0	0	0	10.9067	0	0
427	19.8233	0	22.6933	0	11.89	0	0	0	0	10.2467	0	0	0	0	0	0	0	27.26	5.26667	0	0	0	0	0	0	0	11.54	0	0	0	0	0	0	0	0	0	18.8067	0	0	10.1933	17.06	0	0	11.09	0	0	0	0	0
428	0	0	0	23.7233	38.2067	11.34	12.7767	23.4767	0	15.8467	0	0	8.8	10.5433	17.0467	18.37	0	4.98333	31.0733	25.0433	16.5167	51.5833	17.4133	5.35333	47.8233	0	12.53	57.7233	13.7967	6.44667	0	0	17.39	12.1467	23.9933	0	0	12.15	5.99667	21.7333	5.40667	2.96333	0	11.23	16.2633	0	16.4633	16.8	10.17
429	25.15	17.2033	13.8333	13.5	0	0	46.9233	20.6333	15.23	11.8433	6.45	35.1867	35.6767	0	26.14	13.49	18.46	0	0	16.9967	34.69	32.97	0	13.7633	9.63	8.04667	0	0	37.9533	0	29.2433	32.69	9.38333	15.5967	41.0233	42.6667	39.52	17.0367	45.4	0	9.87	21.94	23.0233	0	0	65.09	20.56	37.9733	25.1
430	35.8467	0	13.1867	0	0	16.74	0	25.2733	0	0	0	0	0	23.1367	0	25.2667	16.9033	0	0	0	0	0	0	23.5	0	29.82	14.58	0	0	38.0233	0	0	0	0	0	0	0	25.1067	0	7.76333	0	0	0	7.28	9.21667	0	0	0	0
431	0	28.6733	0	8.03333	31.4567	31.15	16.21	0	17.9367	10.14	19.7433	12.0933	14.5633	17.9833	0	0	0	10.0367	14.4567	0	13.8467	0	14.91	0	0	0	0	9.31667	20.8333	14.07	29.4767	14.3133	5.53333	45.1033	0	11.2633	10.6633	0	25.1533	0	16.5467	11.6367	20.3667	5.28	4.35333	0	15.5233	0	9.73
432	0	0	37.4533	0	0	11.9367	0	0	0	6.65333	14.66	0	0	0	0	8.37	0	0	0	0	0	0	15.2667	5.31	0	0	13.7733	0	9.78667	0	0	7.19	14.9367	0	0	0	0	14.4967	0	0	16.3333	3.57333	0	0	0	0	0	0	0
433	10.46	6.18	0	9.95667	0	0	13.95	16.71	14.6433	0	13.83	21.69	0	26.43	13.9167	6.35333	4.26667	23.2667	29.07	18.15	11.2967	9.66333	5.11667	14.4733	0	18.33	15.22	9.55667	8.17667	0	12.1833	0	23.1067	0	13.5667	17.79	18.3833	14.5633	17.89	12.4133	0	0	5.6	10.6967	20.3167	20.6867	0	5.14667	11.0367
434	0	11.93	0	0	7.68667	0	0	0	0	0	0	0	6.52667	0	24.53	0	0	0	0	18.4433	0	0	0	0	14.2267	0	0	9.21667	0	0	0	16.9433	0	17.1833	0	0	0	5.20667	0	15.5867	0	15.21	0	0	0	0	20.2267	19.24	0
435	16.8433	0	19.9033	0	0	12.46	0	6.55333	0	4.71667	11.0067	19.16	5.17333	8.35333	16.78	25.6533	11.8033	1.80333	11.5933	12.5567	19.5567	5.71333	0	8.72333	14.94	0	8.29333	11.1633	0	0	3.67333	11.0067	8.18667	0	24.8767	0	9.69333	0	0	15.1333	0	0	4.68333	19.53	2.59	28.5867	0	0	5.31667
436	0	0	0	10.3233	0	0	0	12.1933	0	3.58667	0	0	2.01	4.60333	0	0	0	0	0	0	0	0	0	0	0	0	5.19	3.91333	0	0	0	0	0	0	0	7.55333	0	0	0	6.35667	15.8533	2.12	13.7933	0	6.04333	0	3.51	0	18.6267
437	6.93	11.6967	0	26.16	30.0767	0	15.1367	0	17.9833	16.1833	8.95333	11.6433	0	0	6.22	0	15.2633	22.9467	0	0	6.89	15.65	0	0	0	13.3867	0	0	6.27667	18.6867	3.15667	12.4	0	0	10.6033	0	8.96	0	12.4233	0	0	7.92333	0	6.96333	0	0	0	0	0
438	8.27333	0	0	0	0	0	0	8.69	0	4.46333	0	2.18	9.87333	0	0	0	0	5.18	0	5.00667	0	0	11.5167	0	8.36667	4.55	0	0	0	0	0	0	0	0	0	23.6833	23.1467	0	14.7167	0	8.10333	0	0	15.12	0	0	7.76667	0	6.64667
439	3.01333	19.9933	18.8933	8.19667	0	30.9467	0	10.8633	10.95	5.68333	9.21333	0	10.23	5.35	0	9.81667	15.09	0	6.17667	0	15.99	16.23	12.9533	38.0267	11.7833	2.44333	37.2433	42.87	24.8133	9.92333	11.9967	5.44667	14.5467	21.1633	5.68	8.69	0	9.47	0	5.54333	8.35	16.6833	18.6933	12.8033	0	7.02333	15.0367	36.2333	3.34
440	0	0	0	0	10.2033	14.18	0	0	0	0	0	12.8	17.1133	0	0	0	0	0	0	7.68667	0	4.53	0	0	0	0	0	0	0	4.82	7.95667	8.12	0	11.7233	15.88	0	0	0	10.74	14.4267	0	3.76	9.15	7.99	15.8933	0	0	0	0
441	0	8.83333	4.61333	0	0	0	37.6633	15.7367	0	10.2733	7.15	10.8267	0	19.13	11.7533	38.21	0	0	15.2	10.4933	17.63	0	0	0	4.25333	15.1633	0	0	5.64	0	7.56	10.48	8.48	8.25	0	6.41	0	24.1267	12.4	10.5533	0	0	3.15667	0	10.44	21.0267	0	21.22	11.62
442	8.45667	12.8767	0	0	0	0	0	0	0	10.2767	6.34667	4.96	0	15.42	0	0	3.43667	5.61333	0	0	0	0	3.91667	2.71333	0	16.22	6.37667	0	2.85333	5.68667	0	0	0	0	0	0	0	0	0	10.2867	10.5467	0	0	0	0	1.52667	15.08	0	0
443	13.3833	0	0	36.6033	0	0	6.82	0	8.62333	6.41667	0	10.8833	0	0	0	0	0	15.0667	0	11.1133	0	0	25.96	0	0	15.19	0	0	0	0	0	0	0	12.2233	0	11.2267	0	0	0	0	0	5.08667	0	0	0	0	0	0	0
444	0	5.57667	23.4367	0	24.29	22.2233	0	0	21.5833	0	0	12.84	0	0	0	25.6367	9.96667	16.71	13.8967	6.06	0	27.4667	0	5.74667	0	0	16.34	0	9.37333	0	11.9133	14.5233	0	0	13.6333	0	19.07	0	25.2033	0	0	0	9.17	0	11.5467	10.5067	18.1533	28.3833	22.0433
445	30.7367	34.3433	15.5933	7.00333	34.47	27.2	11.2833	18.6167	19.87	26.29	24.2933	18.1933	25.59	31.8567	30.1633	0	18.5433	8.58	26.8867	0	46.1233	37.4	0	49.7033	56.36	7.84667	28.8667	48.0333	33.2	23.9733	0	8.97333	40.3367	20.73	30.5833	31.2967	0	15.36	44.13	34.8033	8.63333	43.1867	50.5267	39.5133	12	27.2333	26.0133	6.91667	16.5533
446	0	0	0	0	0	0	0	0	0	0	19.7867	0	0	0	20.7	22.0767	27.07	0	0	3.93667	0	0	7.95	0	0	0	0	0	0	0	16.48	20.88	0	0	0	0	55.2967	5.65333	0	0	38.6467	0	0	0	5.29	0	0	0	0
447	7.49	0	11.16	0	0	0	1.50333	17.28	0	0	6.30333	0	9.39667	0	0	11.44	0	0	0	16.1033	0	0	16.7533	0	0	5.39	0	0	0	5.94	17.72	0	3.64667	5.33333	11.8767	0	9.83667	0	0	5.26333	6.21333	0	0	0	0	21.02	8.44333	0	4.99333
448	0	5.38	0	0	0	6.69	16.8233	0	0	0	0	6.72667	5.26333	0	10.4967	0	0	0	0	0	0	0	0	0	0	5.57333	0	3.32667	0	14.4367	0	17.1367	0	7.58333	0	7.28	0	7.30333	0	0	0	0	0	4.99	0	0	0	4.12	0
449	9.07667	7.99	5.71667	0	0	0	0	3.85333	0	0	9.72667	3.86333	0	14.2033	6.53667	0	0	0	11.1067	10.6367	12.5667	6.38667	0	5.59	8.49	0	3.06667	0	0	4.49667	7.01667	0	23.5933	0	7.10333	7.11333	0	7.8	0	0	21.6467	0	6.90667	19.1733	0	2.87667	4.66667	7.91333	0
450	0	0	7.56	8.94333	5.82	3.15333	9.59667	5.63333	11.5633	19.88	0	0	16.1533	0	10.91	0	0	9.82667	0	0	17.3633	11.4933	0	0	0	6.96333	5.54	8.96333	12.69	0	17.4533	0	0	9.61667	0	0	0	0	8.29333	9.76	0	9.31667	0	0	0	0	2.13	0	19.4433
451	6.07667	0	3.36	0	3.78	17.57	0	0	8.18333	0	0	15.9567	0	10.8367	0	0	23.3533	7.14	0	0	0	8.51333	45.3033	0	19.65	16.4333	2.88667	8.03	16.8567	0	22.7533	0	9.72	0	0	10.6367	15.9233	12.7233	13.1367	0	0	0	25.2333	0	16.8067	9.79667	0	8.99333	3.47667
452	14.3767	4.22333	0	16.69	0	9.51667	0	0	0	15.3667	0	12.1733	0	0	0	20.87	0	0	0	26.29	0	0	0	5.99667	7.63667	5.38667	0	0	0	6.41333	0	16.1733	0	13.0733	4.81333	0	0	0	0	7.65	0	32.27	0	10.6033	26.7733	0	0	0	0
453	16.16	21.4267	0	6.34	19.3	0	23.2533	0	5.05667	0	29.2867	10.5333	13.3333	24.9533	15.35	5.62	0	0	34.9733	0	0	0	0	11.22	0	0	6.41667	6.77333	11.3967	16.7567	15.74	3.78	18.5233	31.7167	0	0	0	25.54	8.93333	8.6	0	0	10.69	17.7933	0	7.78	25.8233	20.94	8.39
454	0	19.3533	36.3333	4.96333	14.0467	0	0	42.8667	17.9	6.1	7.54	0	13.95	11.4933	12.94	7.48	16.5933	5.10667	0	15.0333	16.5733	3.82	0	21.04	0	4.44	7.48333	20.28	0	0	0	11.7067	13.8967	0	25.8167	27.6267	0	0	9.08333	0	23.6833	13.5767	1.93333	17.4467	0	7.27333	15.69	24.5033	0
455	6.07667	0	0	0	0	5.04333	17.1967	0	0	0	0	0	15.0867	0	0	0	14.17	0	2.78667	0	20.7733	23.2133	8.80333	0	15.6933	10.0633	12.49	0	8	0	5.58333	0	0	0	0	22.54	48.2433	5.31667	0	10.4	0	11.0667	8.41333	0	5.17333	0	0	0	21.5233
456	15.0767	12.3867	0	2.97667	0	21.8167	0	8.08	24.1767	0	6.28	3.96667	0	11.0467	15.7633	0	5.15667	0	0	0	0	12.0467	5.84333	11.8667	0	11.0133	0	0	0	7.98	8.87667	8.34667	0	0	1.62333	0	0	0	9.37333	22.4733	0	0	0	7.80333	12.7767	6.14	0	0	0
457	0	6.29333	11.96	0	12.4933	0	7.88	0	5.64667	24.7333	0	23.52	0	0	0	22.9967	0	14.9233	0	0	0	0	0	16.3133	6.51667	12.61	0	11.78	12.5733	0	7.61667	13.19	8.77333	8.51	8.20333	9.60667	13.9267	13.53	8.45333	5.01	36.1267	7.12333	22.38	0	8.34333	0	11.2233	13.75	0
458	32.6933	0	0	0	0	5.44	0	0	0	0	0	15.03	0	0	0	17.1567	5.51333	0	12.15	2.83667	4.99	11.57	0	0	6.93667	0	8.59	6.73667	0	24.2833	4.27	3.84333	0	17.0233	6.04333	0	15.4567	0	0	0	0	0	4.54333	0	7.66	21.2033	0	0	0
459	0	8.46667	8.83333	0	18.72	7.08333	22.6	18.7267	0	19.0633	0	9.61667	31.3	9.62333	13.8533	0	0	13.6067	12.23	0	11.6367	0	32.81	14.35	0	0	5.24	3.23	13.9033	0	11.12	0	25.7367	8.78	0	0	0	0	7.36667	13.1867	8.06667	3.52667	0	8.43667	0	6.13	0	0	22.1967
460	3.83333	0	4.97667	20.7667	0	17.3767	6.17667	4.25	15.3033	10.1467	12.23	0	0	20.1	0	6.30667	20.9267	6.35667	0	12.4067	0	0	6.66667	0	9.84	28.2467	0	0	3.56333	0	0	0	0	5.40333	7.04333	0	0	21.7667	0	0	0	12.6467	7.29667	0	0	0	0	5.12333	0
461	0	27.7533	0	14.53	13.79	0	4.64	0	22.2867	0	0	0	0	19.9233	0	11.4033	6.85667	8.62333	0	6.03	22.6067	25.38	0	5.07333	0	7.23667	14.43	10.77	0	0	18.1733	6.74333	7.86	9.92667	0	20.8533	0	9.08333	43.7733	8.76333	12.8	0	0	8.09667	2.81667	0	15.9467	21.3067	4.97667
462	10.0733	0	6.29667	0	7.36	22.91	0	9.37333	0	0	6.45667	6.78	0	0	17.8267	20.2133	0	0	12.0967	0	0	16.42	0	30.5267	0	0	6.99	8.23333	0	14.6833	0	9.63333	5.37333	10.46	13.39	0	12.21	0	0	17.0533	0	0	9.29333	2.73333	13.86	11.55	0	0	7.87
463	4.07333	9.31	13.0833	0	15.9767	0	6.59	0	0	0	0	9.74	36.49	0	0	11.14	5.05	0	0	0	4.62	7.65	7.52333	0	10.07	13.1933	0	9.13333	21.3233	29.7633	10.29	6.99333	0	7.57667	3.53333	19.4167	17.9433	0	0	0	9.21	8.86	12.6567	0	0	30.54	0	0	0
464	0	0	0	13.2633	0	0	0	13.75	0	0	5.94333	0	0	12.1667	9.07333	18.1533	0	8.11667	3.60333	17.37	0	0	5.81	12.8367	13.87	0	0	0	0	0	0	6.66667	0	0	0	0	0	10.5567	0	0	8.89667	6.19	0	15.69	0	0	0	0	0
465	0	7.98667	3.01333	1.45667	5.15333	0	6.72667	0	6.52333	0	0	12.6067	0	10.84	0	0	19.89	0	0	0	0	0	0	0	0	0	13.34	6.89333	0	0	9.44667	0	4.18667	0	0	0	0	0	9.23	0	0	0	7.60333	0	3.23667	0	16.5067	29.07	5.26
466	0	0	0	0	0	8.94667	0	0	0	3.55333	0	0	10.7167	0	7.14667	0	0	8.95667	0	3.96333	5.64667	23.17	7.40333	0	8.10667	7.24	12.26	0	16.8267	8.37333	0	0	19.36	5.74333	21.27	14.9033	12.9333	11.6167	0	18.1767	11.1567	0	0	4.36667	5.32333	0	0	0	18.43
467	32.0533	1.30333	5.84333	4.14667	42.4867	12.3367	5.00333	12.2233	0	0	0	0	0	0	6.02667	9.46333	0	4.17	24.4033	10.51	6.50667	0	3.11333	2.84333	0	9.08333	21.7433	6.82667	0	8.05667	0	0	18.2733	8.7	6.94333	18.0767	20.4967	17.2867	14.71	2.55333	6.22667	26.5767	18.1333	0	0	0	9.90667	22.2667	0
468	0	0	22.34	0	0	0	0	0	33.76	13.3033	15.4667	0	8	0	23.4033	0	29.33	0	8.60667	10.9567	4.62667	11.76	16.09	12.8367	0	0	0	17.2167	11.96	0	40.12	46.58	0	8.89	0	0	0	0	0	12.8567	18.6667	0	0	4.74667	11.33	15.2233	21.6867	0	0
469	10.5833	19.5133	0	4.84	0	17.9	22.3	0	0	22.4	17.9633	14.2567	12.55	4.16	0	20.9033	0	6.14333	0	6.11667	28.6867	0	4.19667	0	0	0	0	7.39333	4.84333	15.93	0	0	0	5.48	10.6	0	19.16	25.3733	17.9667	0	0	0	15.6833	9.08	12.35	0	0	8.75333	13.6167
470	0	5.42667	0	0	10.3367	7.23	0	18.89	0	0	8.06	0	4.44	16.0367	0	11.2667	0	7.28	8.64667	0	0	0	0	10.43	46.8967	15.5	13.86	0	0	0	0	0	13.62	3.89667	0	10.6467	5.24	0	0	5.51667	7.95667	3.06333	0	13.5933	22.02	0	0	0	0
471	6.25333	19.37	19.58	8.13667	0	0	5.02	29.8567	3.70333	11.51	0	20.0667	0	0	13.6667	0	20.8267	26.3367	7.91333	0	0	7.40667	6.77333	5.31333	0	7.70667	16.4033	0	0	9.46333	10.96	12.7733	0	8.15333	9.3	11.2267	6.11333	0	11.0267	0	7.36333	5.37	23.9533	0	6.30333	30.72	15.8733	0	23.1867
472	9.86	0	7.6	0	0	0	16.6867	0	14.2133	0	6.26667	0	11.9467	4.28	5.19667	0	0	0	0	10.6833	5.62	10.6233	14.8967	0	0	0	0	6.60333	3.40667	0	0	0	10.0967	0	0	0	0	0	7.56	20.5933	0	6.32667	0	0	0	0	0	6.49667	0
473	5.71667	2.07333	0	8.23667	4.42333	0	0	0	0	8.97	2.77667	1.87	0	10.1433	0	9.69333	3.83	0	2.89667	0	0	7.80667	0	0	0	7.43	0	0	1.86667	6.68	8.49	0	0	5.58333	10.5	0	0	0	0	2.52333	1.62667	0	0	26.3967	0	0	12.69	2.31	5.12333
474	0	0	4.84	5.39333	33.5633	0	0	20.3133	8.39667	0	0	11.3933	8.39333	0	0	3.74667	0	3.83	6.68333	0	0	0	4.45	0	13.97	0	0	17.7767	11.2033	6.65333	0	0	20.4733	0	0	20.02	0	28.0433	13.6733	0	0	0	0	0	7.19	0	0	1.94	8.35333
475	0	16.3933	0	0	0	47.2933	0	5.45333	0	0	7.82	0	0	0	9.28	0	4.65	12.4233	10.3033	34.9733	17.11	17.6133	5.48	8.05667	5.85333	10.21	0	23.5567	0	0	7.39	9.2	0	12.36	27.5833	4.06667	5.55667	9.04	5.03667	8.26333	0	17.5867	11.4067	0	0	11.72	0	2.01	0
476	8.41	5.05667	13.6767	17.7467	0	0	17.97	0	0	6.93333	0	24.4967	0	12.7267	0	7.08333	2.10667	0	0	0	0	0	0	0	2.13	0	0	0	17.7433	0	0	0	11.6033	13.05	0	0	0	0	0	0	31.7633	12.84	0	0	16.7933	26.3567	14.5233	0	9.64333
477	32.4633	0	0	19.8267	16.9667	10.7267	35.6933	0	0	0	14.2067	22.1533	17.3867	27.3433	37.6033	0	0	6.54333	0	9.90667	12.94	26.33	0	0	6.57	0	0	5.63333	0	12.3533	7.79333	13.8167	3.75667	0	0	20.98	20.78	0	12.7833	13.1267	0	0	8.72667	8.76667	5.54	9.34667	29.0867	17.2633	13.1367
478	0	22.6633	7.47333	0	5.28333	0	0	0	21.8333	9.63333	14.7	0	5.13667	0	0	24.5933	15.4267	0	12.1167	0	16.7967	0	11.7533	47.3067	9.07	9.42333	23.4433	0	9.32667	8.34333	13.3867	16.4	0	0	12.6467	4.68333	0	6.02333	9.12	0	17.1467	6.47333	9.06	0	0	19.1133	0	8.88667	8.5
479	11.0133	0	0	0	10.6033	0	0	6.70333	13.37	22.0033	0	0	10.9467	0	6.84333	9.48667	15.4167	4.67	14.6033	18.45	0	24.01	23.78	14.5933	0	12.5367	0	0	9.63667	0	0	18.8433	18.8233	5.88333	9.02333	0	20.7467	15.7433	0	0	0	14.1367	9.81	31.7767	14.6467	0	0	17.8933	19.6133
480	0	7.59667	24.8967	0	0	4.85	0	23.3467	0	0	0	0	0	0	0	0	0	7.23	0	8.42667	15.1033	0	0	0	16.5233	0	0	12.8467	0	20.8667	6.51667	0	0	0	0	23.7867	0	0	0	19.0133	8.04667	19.5667	7.7	0	10.9167	0	0	11.14	0
481	0	0	4.31	4.92	0	7.12	0	0	0	0	5.85333	7.85	0	24.0067	0	0	12.3533	12.5733	26.36	0	0	14.99	10.5967	0	0	4.22	4.88	12.6	0	8.87667	10.5733	0	7.31667	6.91	10.8333	3.27	0	11.4333	0	11.11	10.41	7.76333	0	0	0	11.54	0	0	0
482	7.37	0	0	3.88	36.24	0	0	0	13.8333	0	8.38667	9.97333	21.0367	9.07	0	27.3733	0	0	12.62	0	12.1733	9.82333	0	7.10667	0	0	7.85	0	51.19	0	15.0467	14.75	0	16.8433	20.3067	0	0	8.51333	28.3567	0	0	0	7.05667	4.43	0	0	26.78	0	9.71333
483	10.89	15.5433	16.8233	2.19667	0	22.8567	22.68	0	15.8533	18.54	25.0067	4.28	0	0	15.8533	0	31.14	9.88333	0	28.1533	8.56667	0	0	7.08333	0	0	0	0	0	0	0	5.02667	13.88	0	0	7.95	7.87	0	0	7.95333	8.73	0	0	15.25	4.16	0	0	0	3.44333
484	0	11.83	9.13667	0	0	0	18.5633	23.6367	0	23.5333	4.50333	0	0	0	16.1767	0	0	6.87	0	7.05	19.6633	0	0	0	12.24	16.5967	0	0	0	0	7.49333	0	5.93	10.8333	11.9067	0	21.1467	9.56667	0	0	0	0	8.70667	5.73333	12.2533	9.73	0	0	0
485	27.6433	0	5.88333	12.93	18.1167	17.4767	14.1667	14.45	1.00667	0	0	0	0	26.0667	8.86333	29.3433	0	0	32.63	0	0	8.92	4.69	0	3.49667	9.1	33.13	16.5333	0	11.4067	10.5033	7.41	8.57	12.5367	0	0	0	17.4067	4.71	6.96333	0	6.40667	30.2233	0	11.8967	14.09	23.58	11.5667	6.08333
486	0	11.2333	0	2.49333	16.14	0	0	0	0	0	9.31	35.84	0	4.25667	0	0	11.5233	0	0	12.8	0	0	0	9.98667	0	0	20.0167	0	0	0	0	0	0	0	0	0	24.7633	11.19	0	0	17	10.3467	0	0	0	25.07	6.40667	13.7167	9.03667
487	7.38667	0	16.1133	0	0	0	0	31.5967	14.9167	0	0	0	23.8667	0	15.0567	0	9.93333	19.44	9.81667	6.28	0	17.3833	13.95	6.31333	18.82	0	0	0	0	8.13333	0	22.2867	0	7.91333	0	16.1	0	0	0	14.2033	20.2267	9.68	0	21.3167	6.20333	14.6867	10.5467	16.6533	0
488	0	9.93	15.37	27.8667	0	38.86	22.63	0	16.7933	15.0933	20.2333	0	0	15.73	21.5667	20.32	8.06	23.83	0	0	18.9667	0	27.74	0	17.7333	9.09333	0	30.5	27.6367	34.8167	25.6433	7.60667	21.15	9.62667	29.2833	26.0267	0	0	49.9767	14.54	8.96333	7.15333	21.5933	4.93333	9.36333	0	5.10333	13.2133	29.1033
489	7.47667	18.7733	0	0	17.16	0	0	0	0	23.2933	6.93333	16.2167	8.24333	0	0	0	0	0	5.66333	13.1733	12.15	7.15333	0	22.75	4.37333	13.3533	0	0	16.3833	0	8.41	0	8.99333	11.1833	0	0	7.40667	3.74	0	0	11.6233	8.55333	4.57333	10.7433	0	14.05	0	13.72	7.40333
490	0	0	0	0	0	0	3.14	0	0	0	0	0	0	0	0	0	0	0	0	0	0	0	0	0	0	0	0	0	0	0	0	0	0	0	0	0	0	0	0	0	0	0	0	0	0	0	0	0	0
491	0	12.4833	0	0	2.93667	8.69	0	5.80333	6.51333	0	0	0	0	0	2.8	0	0	0	0	5.28667	0	0	0	0	0	0	0	0	2.86333	0	0	0	0	0	0	8.20667	5.38	7.4	0	5.92333	0	0.723333	0	0	0	0	0	0	0
492	0	7.06	0	0	3.05333	0	0	0	0	0	0	4.76	0	0	0	5.03333	0	4.88333	0	0	0	0	0	2.02333	3.66333	0	0	0	0	0	0	5.35	0	0	4.11	3.41333	0	2.71667	5.01333	0	4.70333	0	5.15333	0	0	0	0	0	0
493	3.55667	1.69	4.6	6.64333	4.74667	0	1.95667	0	3.37333	2.00667	5.89	10.6033	4.75333	3.38	3.60667	0	0	5.61	0	0	0	0	1.70667	4.93333	3.08	0	0	0	4.79	2.83	0	0	2.04333	12.33	2.84667	0	0	3.27	3.17	3.85667	0	1.90667	0	0	0	3.36	0	0	0
494	0	0	0	0	0	0	0	0	0	0	0	0	0	0	0	0	0	0	0	0	0	0	0	0	0	0	0	0	0	0	0	0	0	0	0	0	0	0	0	0	0	0	0	0	0	0	0	0	0
495	0	0	27.16	25.3633	0	21.2667	0	0	0	0	11.66	6.95	21.2267	0	26.7	0	21.99	21.3033	0	0	25.8667	26.6667	0	0	0	0	0	74.5933	0	23.4233	0	0	0	0	25.94	0	22.1033	0	0	0	22.9333	0	77.9467	23.69	0	28.1133	0	46.06	24.5433
496	66.8633	50.9	40.8333	50.1333	66.9367	51.8167	73.2667	77.1033	73.99	67.12	49.59	45.1633	50.4033	77.61	41.85	73.47	42.2833	40.8533	71.0867	66.0767	39.23	53.08	67.6533	76.1467	65.9	77.77	77.8167	0	67.75	36.7933	77.92	74.7467	80.9867	47.59	43.5067	78.35	55.92	66.1	72.7933	75.8333	50.3933	74.7033	0	50.9267	76.7067	36.76	64.4967	22.65	47.9
497	0	0	0	0	0	0	0	0	0	0	0	0	0	0	0	0	0	0	0	0	0	0	0	0	0	0	0	0	0	0	0	0	0	0	0	0	0	0	0	0	0	0	0	0	0	0	0	0	0
498	0	0	0	0	0	0	0	0	0	0	0	0	0	0	0	0	0	0	0	0	0	0	0	0	3.63	0	0	0	0	0	0	0	0	0	0	0	0	0	0	0	0	0	0	0	0	0	0	0	0
499	6.90667	0	0	0	0	0	0	0	0	0	0	6.81333	3.93333	0	5.23333	5.29333	12.6233	0	0	0	0	4.10667	9.95333	0	0	0	0	0	0	0	4.85667	0	0	0	0	0	9.79	0	7.67667	0	0	8.88667	8.17333	0	0	12.5867	7.12333	0	9.58333
500	0	5.01333	4.66	0	11.8467	5.5	13.9433	0	7.28333	14.32	12.3467	0	3.99333	5.47	0	12.2433	0	3.13667	0	18.4833	0	0	0	9.38667	21.4533	25.3167	7.67667	0	10.28	12.38	2.97667	0	0	12.2767	13.5433	0	7.91333	0	0	21.0367	14.9767	5.11	0	0	0	0	8.8	23.06	0
501	0	20.3767	0	22.2367	0	0	0	23.2367	28.0867	4.05667	7.59333	16.5867	21.6933	0	11.38	10.3967	10.8433	41.8133	29.8167	13.7833	4.04	25.5667	16.67	5.42	28.0433	0	38.53	25.75	0	16.3367	11.7867	18.5833	0	0	15.6833	38.47	5.55	8.78667	4.06667	11.51	0	0	8.38667	12.8967	7.7	27.5733	0	15.6767	0
502	7.2	0	6.78	0	25.0633	19.1433	17.3233	0	0	0	0	0	10.96	0	26.5133	12.3	10.4233	0	22.67	0	0	0	7.35667	22.2033	0	0	0	0	0	0	4.28667	0	27.1733	7.58	0	0	0	0	9.19333	0	9.86	0	5.54667	0	3.62	0	0	0	8.82333
503	46.0733	17.4367	28.9967	0	0	5.89	12.1633	8.27333	11.7967	11.3633	3.14667	19.2733	0	29.1667	0	0	0	0	0	11.6033	15.3067	18.2433	0	0	0	15.88	0	32.91	42.52	6.92667	0	19.1167	20.2967	3.69667	10.8633	18.6367	17.4733	31.4667	3.76333	0	0	22.37	17.24	29.4167	4.79	0	36.43	2.48	14.7767
504	0	8.22667	0	0	6.13333	12.6933	0	6.8	0	0	5.69333	6.18	0	0	0	18.09	20.4233	14.42	6.78	0	24.1	0	0	9.58333	0	21.0333	6.83	0	0	0	0	27.6467	0	0	0	0	4.05	0	0	0	0	13.38	11.6167	0	5.78	0	0	0	0
505	0	0	0	20.83	0	10.21	0	8.67333	0	17.9167	6.98667	0	9.16	13.5933	9.54333	8.62	0	9.83333	0	0	0	6.87	9.60333	0	0	5.02667	0	7.80333	0	12.4933	20.92	0	0	0	0	0	0	18.6967	20.2967	24.0133	4.96333	3.55667	23.09	9.38667	7.98333	15.93	0	22.4333	4.21
506	0	6.71667	13.88	0	6.87667	5.71	5.30667	0	33.8267	0	0	0	21.0533	8.67667	7.28333	0	5.14	0	0	25.76	12.4833	0	21.69	15.4967	32.03	0	0	0	0	0	10.4567	0	0	4.43	27.2867	0	16.8	0	0	0	0	0	12.2933	12.16	0	8.39667	14.5167	0	21.9467
507	30.4867	0	11.97	27.6467	19.9667	0	13.1833	12.15	9.04667	10.29	7.75667	11.1433	0	12.4867	8.29333	21.7233	11.0233	0	8.93	0	9.76667	29.0867	0	0	10.33	10.5267	16.93	0	32.0167	26.5333	0	13.1267	32.61	25.2633	17.41	21.87	12.68	15.5567	20.0567	0	35.44	0	8.23	8.14333	0	8.11	0	5.40667	0
508	0	17.0867	0	0	0	0	0	17.25	0	6.22667	5.52333	13.5533	0	8.64333	7.12333	0	11.3533	1.49333	9.20667	0	0	0	13.61	12.4667	0	12.0333	13.3567	7.32667	0	18.7967	0	12.3333	0	0	0	20.2333	0	0	0	22.77	8.09667	18.1533	0	0	24.1867	0	0	4.17333	7.01667
509	9.25667	7.32	2.67	0	5.02667	3.90333	23.0633	0	0	5.71333	6.27667	0	23.5367	0	0	6.32	0	12.5833	0	14.1633	0	10.5433	6.50333	10.81	5.43667	0	15.39	19.81	2.23333	0	18.31	4.76333	5.96667	10.1067	2.91667	0	16.96	10.3267	0	0	0	0	0	6.27667	0	16.9333	10.16	0	9.77333
510	0	0	0	0	0	2.03	0	0	0	0	0	5.67667	0	0	0	0	0	0	0	0	0	0	0	0	0	4.17333	0	0	0	0	0	0	0	0	0	0	0	0	0	0	0	0	0	0	0	0	0	0	0
511	8.78667	0	3.62333	0.82	7.14333	8.07333	0	0	4.14667	1.74	4.51	0	5.66333	0	3.82	2.91	0	0	0	2.94667	0	3.47333	4.64667	0	3.01	0	0	0	5.56	0	0	3.29667	0	0	3.34	0	0	0	6.80333	0	2.75333	0	8.75	3.14	3.9	3.48667	0	1.18667	0
512	0	2.74333	4.40333	3.41	0	3.39	0	0	0	2.53333	2.64667	0	0	0	0	0	0	1.73667	6.26333	0	5.93667	0	0	3.76333	0	0	0	0	0	3.75333	0	0	2.41667	8.01	2.81667	0	0	0	1.93667	0	0	4.84	0	3.03	0	0	0	0	2.45333
513	2.23	6.27	0	2.13667	0	0	0	4.65667	1.33333	2.24333	0	11.2133	0	3.97	0	2.69	0	2.05667	3.79	4.75	2.86333	2.68667	2.06	2.85	3.39667	4.79333	0	7.38	0	0	0	0	5.73333	0	3.66	0	0	0	0	0	7.38	4.67667	1.60333	0	1.7	2.32	2.65	8.97333	1.30667
514	0	2.52	0	0	0	3.60333	0	4.72	0	0	1.73667	0	0	0	0	0	3.85667	0	0	2.89333	0	0	3.92	5.50333	0	0	0	0	3.83	0	0	0	0	0	0	3.87333	3.88	0	0	0	1.97	0	0	0	0	0	0	0	0
515	0	2.93	0	0	5.33	0	0	0	2.27667	0	2.12	10.35	7.18667	0	3.13667	4.48667	9.04333	5.93667	6.21	0	4.64667	2.24667	4.24333	1.45667	3.86	0	5.05667	0	0.996667	0	6.42333	4.23667	0	0	0	1.78667	0	4.48	0.726667	3.92	4.91333	0	3.72333	0	1.89333	0	4.12	0	0
516	0	0	0	0	0	0	0	0	0	0	0	0	0	0	0	0	0	0	0	0	0	0	0	0	0	0	0	0	0	0	0	0	0	0	0	0	0	0	0	0	0	0	0	0	0	0	0	0	0
517	0	22.4833	0	0	0	0	26.7267	0	0	0	0	0	0	0	0	0	0	0	0	0	0	0	0	0	0	0	0	0	0	0	0	0	0	0	0	0	0	0	0	0	0	0	0	0	0	41.8367	0	0	0
518	103.033	35.73	66.4867	115.017	95.74	98.29	70.9667	124.307	127.21	92.4333	84.21	95.7	144.88	75.5567	131.133	73.4167	111.603	87.7533	116.543	102.03	94.16	103.247	101.653	78.09	111.467	94.25	99.4867	92.32	108.227	81.6	95.2033	91.87	116.443	79.5467	107.783	111.95	92.23	105.473	104.07	125.893	96.4333	76.5867	84.2433	147.95	89.54	64.3433	128.7	102.72	93.29
519	0	0	0	0	0	0	0	0	0	0	0	0	0	0	0	40.8733	0	0	0	0	0	0	0	0	0	0	0	0	0	0	0	0	0	0	0	0	0	0	0	0	0	0	0	0	0	0	0	0	0
520	0	16.6933	0	0	0	15.01	0	0	0	0	0	0	0	0	0	0	21.11	0	0	0	0	0	0	0	0	0	0	0	0	0	0	0	0	5.19333	0	0	0	0	0	0	0	0	0	0	0	0	0	0	0
521	0	0	4.77	0	0	0	13.4567	0	0	0	0	0	0	42.0467	0	0	0	18.1667	0	0	0	0	0	4.92667	0	25.7933	0	0	0	11.9567	7.55667	0	0	0	0	0	0	0	0	0	0	9.97667	0	0	0	0	0	0	8.68
522	18.18	13.2167	0	0	15.1533	0	0	0	10.5533	0	20.1933	11.71	0	11.68	0	11.73	0	0	0	11.66	33.63	25.0867	0	11.0267	13.3433	0	0	0	15.43	0	0	14.7433	30.6633	0	0	7	16.6233	20.16	11.4933	6.79333	16.0167	11.8167	20.9233	0	15.07	14.8333	0	0	0
523	12.83	0	14.66	30.2233	33.1367	0	12.9167	0	0	8.74	0	5.40667	0	0	0	0	0	0	0	0	0	0	18.9533	18.26	0	19.5967	30.4967	9.91333	17.96	23.9767	0	0	0	14.85	19.0433	0	5.16	0	0	0	0	13.47	0	0	20.16	0	0	28.6433	0
524	9.99	0	6.81	0	0	7.45667	10.6533	18.63	0	25.7933	0	0	7.24333	11.0333	0	16.3133	0	0	18.58	0	9.08	0	0	0	24.9067	0	4.46667	19.5233	0	9.73	15.74	12.37	0	0	16.0067	11.6367	0	0	19.9333	10.3033	0	0	0	6.54333	4.57	10.8533	0	0	0
525	0	2.95667	6.88	0	0	0	0	0	0	0	0	0	11.0333	8.84333	7.46333	0	0	27.3933	0	9.36667	15.0133	4.22333	7.32667	3.99333	0	0	0	0	13.0867	0	0	0	12.9433	0	0	11.31	0	0	9.13	0	0	0	9.27667	0	6.71667	0	0	0	12.2967
526	0	5.46667	0	0	0	8.50667	9.29333	7.02	0	0	0	0	0	0	5.73667	0	8.61333	0	0	0	0	3.82	0	0	5.41333	0	0	0	4.79	0	0	0	4.09667	8.11667	0	0	0	0	0	0	0	0	0	0	0	3.63	0	0	0
527	0	0	0	0	2.38	0	0	0	2.94667	0	2.91667	7.89	4.27	0	2.81667	0	0	0	0	0	0	0	0	1.79	0	8.99	4.59667	5.57	4.61	0	4.59333	0	0	0	0	10.8533	0	1.31667	0	2.78333	3.68333	7.92333	0	6.13	0	5.23667	0	5.31667	0
528	0	0	0	0	0	0	0	0	0	0	0	0	0	8.64667	0	0	0	0	0	0	0	0	0	1.49667	0	0	0	6.71667	0	0	5.02333	0	0	0	8.73667	0	0	0	0	0	0	0	0	0	0	0	5.82333	0	0
529	4.16	9.62333	9.30667	0	10.7433	17.1867	3.68667	0	0	0	3.18333	10.6267	0	0	0	14.5733	0	0	0	9.14667	15.13	0	5.82	0	0	0	1.65333	0	0	0	7.49	10.6467	7.05667	0	7.39333	0	14.3133	0	7.74667	9.23333	0	0	0	7.89	6.45333	0	0	0	0
530	7.42333	0	9.25333	5.45333	0	0	4.50333	11.12	3.29667	8.94333	0	13.1633	9.06667	12.1033	8.53	0	0	17.9267	0	20.88	0	0	0	10.0733	8.26667	9.05	0	5.63333	6.88333	0	0	0	0	8.29667	0	0	0	17.7067	14.56	14.48	0	0	9.61333	0	20.58	4.41333	6.45	11.43	9.40333
531	0	27.9133	0	22.2	0	7.24333	0	0	6.16667	9.98333	0	0	8.46333	13.6	0	12.0333	0	10.2433	5.82667	0	0	12.51	23.9267	0	7.84333	0	16.03	24.7467	10.8567	3.00667	0	17.17	17.55	14.8067	0	0	19.5033	17.5	0	10.5533	13.8533	24.3033	0	21.99	0	6.06	10.5567	5.03333	0
532	0	0	0	0	20.2567	8.73333	0	23.9367	5.28333	0	13.4033	7.59667	10.0967	0	0	0	49.9667	0	13.7333	0	13.9667	13.2567	0	0	13.6233	11.11	7.80667	0	0	18.49	11.66	0	0	0	12.2	6.43667	14.6367	0	2.66333	0	2.27667	12	0	0	0	15.92	3.66	0	0
533	35.84	8.88	16.9367	8.63667	31.8233	0	26.5533	21.8733	15.3733	26.7	3.27	22.02	9.16	0	9.02	7.63333	0	12.7133	0	0	5.77	0	0	10.9333	6.44333	14.8933	0	7.47	30.48	8.37	14.5433	7.16667	18.75	0	0	0	0	0	0	4.47667	8.83333	0	42.24	11.8933	8.28	0	8.68333	0	33.3567
534	5.54667	4.83667	14.1367	0	0	5.96333	15.73	0	5.60667	0	0	0	0	6.38333	13.3367	14.0533	0	11.8033	7.93333	7.34667	17.5633	9.44	0	6.12333	0	9.48667	0	5.94	0	13.65	0	0	0	13.6833	0	12.3133	11.35	9.74667	30.99	14.44	0	7.32333	18.29	0	0	0	0	7.73667	0
535	0	0	16.4133	7.31	0	25.25	0	0	5.92667	6.42667	0	13.6433	2.99667	22.5133	0	16.4033	0	0	0	0	0	6.21333	0	15.8633	15.0233	0	12.7767	0	0	0	0	0	13.8933	20.9033	10.3233	30.9333	18.43	0	0	0	7.31667	0	0	0	30.43	9.93333	0	33.81	0
536	13.5367	0	0	23.92	21.8333	0	21.52	0	0	2.71667	0	0	0	20.67	24.0833	0	14.4667	14.2133	23.5833	0	14.4267	10.3067	20.5033	11.2433	0	17.2433	11.9767	6.82667	0	0	23.8	0	26.95	16.5467	33.6	0	0	16.6033	0	3.50667	11.4367	0	0	9.10667	0	10.5133	17.63	0	20.9333
537	15.03	31.5767	21.4833	0	0	0	11.17	14.8267	0	9.31	15.19	0	0	0	0	0	8.92667	0	6.56667	23.13	17.1867	22.32	22.8433	9.03333	10.7933	0	0	9.82333	15.51	6.12667	0	55.2933	0	0	0	14.0467	13.91	5.04	14.7467	0	11.5867	38.2033	15.98	0	11.5167	16.1433	23.2567	6.76333	6.14667
538	0	0	0	0	0	18.2733	0	15.3533	19.2933	13.6367	19.6233	10.0233	18.8967	0	12.0867	3.93667	13.7167	0	0	4.8	6.16	10.1933	0	0	16.9933	20.1467	12.1933	5.89	4.4	26.98	0	17.7067	0	0	0	0	0	8.13	0	16.6067	9.02	0	0	5.10333	5.00333	0	0	0	0
539	6.9	0	0	2.67	0	0	0	0	4.03	0	0	0	0	5.10333	3.85333	4.78667	0	4.13667	4.1	3.49667	5.17333	0	2.44667	0	0	0	4.84333	0	6.7	0	8.77667	0	0	0	3.44	5.61667	8.10333	5.26333	7.33	2.18333	3.19	0	0	8.62667	0	9.67667	0	4.67333	5.17667
540	0	0	0	0	0	0	0	0	0	0	0	0	0	0	0	0	0	0	0	0	0	0	0	0	0	0	0	0	0	0	0	0	0	0	0	0	0	0	0	0	0	0	0	0	0	0	0	0	0
541	0	20.1	8.55333	0	0	0	0	13.23	0	0	8.2	8.55333	0	11.03	0	9.53	0	0	0	12.9733	16.66	0	0	12.8467	18.0033	0	0	0	7.05	6.98333	0	0	0	8.95333	0	0	0	0	6.46	0	26.8867	0	0	8.81	0	7.79	0	0	0
542	25.0133	10.9233	0	31.8267	14.75	32.2733	12.5233	0	27.9533	47.2867	53.76	9.11333	8.35	0	49.5067	36.57	64.6467	21.1533	56.52	15.04	0	27.3667	64.99	0	17.8667	6.82667	48.6033	23.91	4.73	14.85	38.0467	61.6067	0	21.06	26.02	8.73333	0	62.65	0	61.6067	52.09	40.6667	18.3233	38.4733	0	16.9433	50.3	16.1333	18.2433
543	0	0	17.2167	20.4333	8.90667	19.3133	0	18.6933	22.73	23.2833	0	0	19.7533	18.7733	0	0	0	25.7533	0	0	22.9367	0	0	22.47	0	21.98	0	16.64	0	19.1333	0	0	14.5967	22.2067	19.4033	15.6167	72.4	0	0	0	0	18.42	0	0	0	11.4233	0	29.8767	18.44
544	33.7367	10.1367	35.66	0	7.67667	8.19667	39.3167	40.32	0	0	6.73	43.9	27.2567	28.65	0	14.9867	0	8.09	0	34.5667	15.5767	20.28	0	20.6867	0	29.3833	8.98667	0	25.5467	12.86	16.3333	0	17.72	10.61	0	19.7367	0	0	35.3	0	0	0	43.1133	14.7867	39.7767	0	9.04667	22.8433	19.3567
545	0	15.4	0	0	18.9567	0	18.2533	0	5.24	0	0	0	0	14.63	9.53333	0	0	0	13.5367	0	16.4667	0	0	0	11.3067	0	0	0	14.58	0	0	0	23.05	0	13.04	16.6167	0	0	18.92	11.8533	0	0	15.6833	0	0	11.6933	0	0	0
546	4.95667	0	10.6767	0	9.24667	0	0	0	0	0	10.1933	0	0	0	7.89	0	7.48667	0	11.13	11.8833	0	28.4333	3.99	0	18.6033	0	8.70667	6.54667	0	2.7	6.99667	0	0	0	0	8.82667	0	5.91	7.4	8.05333	0	8.31	0	0	24.85	8.62667	8.10667	0	0
547	0	0	8.39333	7.99	0	0	8.84333	0	0	3.9	0	0	0	5.63333	0	3.55	6.34	8.21	0	0	0	0	0	17.9967	0	11.5867	0	12.1833	0	0	0	0	16.9833	6.58667	0	0	0	4.63333	0	0	4.48667	11.1	0	0	0	5.42	8.36	10.12	0
548	0	0	0	1.81	0	0	0	0	0	0	0	0	0	0	0	0	0	9.26667	0	0	0	0	0	0	0	0	0	0	0	0	0	0	0	0	0	0	6.90667	0	0	0	4.19667	0	0	0	0	0	0	0	0
549	0	0	0	0	0	0	0	0	12.8367	13.1633	0	0	0	0	0	0	3.64667	0	0	0	0	9.14333	9.48667	2.28	2.90667	16.59	0	0	0	0	8.42	0	0	3.68333	0	5.47	0	0	0	0	0	0	0	0	2.2	0	0	0	0
550	29.74	17.9567	4.43667	0	0	0	5.56	29.3667	20.37	10.96	19.8767	13.07	36.0833	25.9667	17.81	6.76	17.5467	0	19.93	0	16.9967	16.94	11.5433	0	0	18.75	13.46	13.4333	0	25.5	11.06	17.34	0	0	24.93	0	30.22	13.58	0	8.34667	9.83667	10.0933	12.2733	0	0	8.51333	16.64	5.24	0
551	0	0	7.10333	10.37	15.2567	19.6067	10.0467	5.67	0	13.59	0	0	0	0	23.6933	22.7833	0	11.2833	6.95333	0	11.9067	13.8	0	30.3467	27.6433	9.31667	27.1967	8.73	20.8267	0	12.5	0	23.1367	2.64667	0	16.72	0	26.8	14.96	14.8767	23.3033	0	11.73	23.29	32.3133	0	3.08333	5.60667	0
552	9.02	0	0	15.5967	12.62	29.3567	20.1733	0	0	0	34.0133	13.8767	0	23.3	0	0	0	5.90667	0	0	6.76333	0	0	0	5.47	0	0	10.53	18	7.88	6.92667	13.5267	0	28.2667	0	9.44667	0	0	28.71	16.55	0	0	14.8567	13.22	13.7433	0	8.2	7.39	9.73
553	14.6333	5.66333	17.8	23.4033	6.82	0	20.06	15.2767	0	3.17	9.63	0	0	4.40667	14.0367	14.9733	0	22.26	11.8367	25.89	0	15.69	29.04	0	14.12	0	0	11.76	0	9.71333	4.39333	13.3	9.75	0	0	0	11.9733	0	0	4.36667	0	30.37	0	0	0	0	0	21.1433	20.7433
554	6.74667	0	0	3.04667	0	0	5.24	5.70667	0	0	0	41.9967	14.6533	0	0	18.0433	0	9.58	0	26.9767	4.97667	0	20.0667	22.5533	0	20.5267	0	0	6.01667	6.22	0	0	0	0	9.97	14.5367	32.67	7.87	6.31667	0	0	5.84333	18.74	0	0	10.1833	0	0	0
555	0	24.9867	5.35667	0	13.6933	20.25	0	4.37	16.5267	10.8933	7.94667	0	0	0	10.6	0	35.67	0	6.70333	0	12.5267	17.6267	0	0	0	0	6.01333	0	5.44333	0	6.75333	0	11.2667	7.16	0	20.34	3.88333	0	5.27667	23.1467	7.61333	0	0	12.3633	0	54.0867	15.85	0	4.91667
556	0	0	0	0	0	0	0	12.31	12.1667	0	0	5.49667	0	0	0	11	0	0	3.25	8.43	0	0	0	0	0	10.8967	6.12	16	0	0	0	0	15.6767	0	8.45	0	0	0	7.45	0	4.74	0	15.51	19.6833	13.1267	0	0	26.8733	0
557	23.9933	12.35	0	3.84	20.22	11.93	7.24667	8.63333	0	17.1133	0	14.6733	0	21.13	0	0	0	12.1267	6.76667	12.4733	11.4333	7.90333	0	20.3467	49.4867	9.36333	12.8833	4.23333	5.83667	7.31	13.8233	30.76	0	0	0	8.45667	0	36.2067	9.57	0	6.41	23.7433	6.20667	0	0	10.2833	0	0	8.1
558	0	0	0	0.826667	7.58667	0	0	0	0	8.45667	0	0	33.0733	0	9.95667	0	14.0867	0	9.97333	0	5.53	11.1267	3.59	0	0	0	6.20667	0	2.33	24.9833	0	3.61	22.75	22.2067	0	13.3967	7.50333	0	6.29667	8.09333	0	12.28	0	9.86333	17.7933	0	19.5433	0	6.83
559	0	0	25.72	0	9.72333	9.06333	7.24667	7.12667	9.24667	19.57	18.5433	9.73667	12.5233	0	13.5367	0	12.8833	6.01	10.9233	1.59667	0	0	13.4133	0	0	0	0	0	14.8067	0	0	0	0	9.97667	32.2267	0	9.44333	0	5.38667	15.53	21.21	0	23.1233	0	5.54	7.38333	8.83	15.6567	8.4
560	11.8333	19.5067	0	3.35	0	0	7.19667	0	3.65667	0	17.2533	0	0	13.7867	18.7133	26.2633	0	0	0	0	7.78667	22.8567	0	0	4.59333	5.49667	11.2833	3	0	2.03333	47.5633	7.31667	0	0	5.50667	0	0	10.54	2.58	0	0	0	0	2.58	0	0	0	5.96333	0
561	0	6.29667	3.30333	15.5333	12.0333	0	0	13.85	0	8.73333	0	3.96667	2.71	1.81667	0	5.82	6.89667	16.1033	0	5.77667	12.4467	0	17.92	9.41667	0	0	6.09333	0	0	0	0	5.58333	7.76	1.92667	0	0	8.10667	0	0	0	5.53	12.6167	0	0	3.6	0	0	14.7333	0
562	22.06	0	2.93333	0	11.4533	0	0	0	0	0	0	6.45333	3.88	8.75	0	0	0	0	0	0	0	14.66	0	0	0	5.56667	0	0	14.5667	0	0	0	0	0	0	5.95333	12.0667	10.6933	6.26333	3.26667	2.97333	3.34333	0	0	13.1767	3.75333	8.06	0	11.34
563	0	5.19667	7.19667	12.13	7.55	14.0433	0	0	0	0	0	9.02667	0	0	8.18	9.27333	0	13.2467	16.8033	11.9033	0	0	9.36667	0	10.2067	8.23667	2.33333	15.0267	9.34667	13.28	0	5.45333	0	11.3967	0	15.8233	8.41667	0	9.49667	0	0	0	0	14.08	0	10.4167	5.89	0	0
564	0	0	0	0	5.96667	0	0	0	0	0	24.31	0	0	3.34	0	0	0	0	0	0	0	0	0	0	0	0	0	13.42	0	0	0	0	0	0	0	0	0	0	0	0	0	0	15.8633	0	10.3967	0	0	0	6.98667
565	6.07667	0	0	9.13667	0	7.35	37.59	29.8833	22.6967	13.7067	0	0	47.1433	0	12.24	16.5567	43.55	0	10.6467	0	12.59	0	16.8367	47.8433	0	17.8733	7.79	0	29.23	32.04	6.98	7.94333	36.4667	30.4467	15.5067	0	9.20333	33.7833	5.78333	30.7733	24.88	6.67	0	0	1.69333	0	16.0767	29.97	0
566	19.2033	0	22.07	19.4833	17.6933	26.7333	0	28.8967	0	27.1067	4.22333	28.0367	0	26.73	16.8967	0	0	8.91667	7.8	37.3967	9.87333	32.65	6.41333	0	24.0033	6.13	24.53	16.5967	10.1067	5.32	23.88	23.01	22.92	0	0	12.08	0	7.31333	19.78	12.4933	10.0967	13.56	56.4333	12.79	22.1167	22.4367	7.43667	14.43	20.17
567	20.5933	8.21333	17.95	0	0	15.2033	14.19	0	9.63667	0	6.42333	24.24	0	8.48	0	25.07	0	19.5033	0	0	19.4367	10.9733	8.81667	0	24.0433	28	0	17.3333	0	0	0	0	0	0	32.9767	8.37667	32.2767	0	21.5767	16.0033	0	13.3	0	20.3667	6.54	11.52	0	6.4	27.49
568	12.8533	17.9833	0	0	13.8267	0	0	0	12.3367	0	0	0	16.7067	0	14.9367	0	22.4133	0	9.12333	0	0	0	0	9.34667	0	0	6.28333	0	0	0	4.82667	0	6.56	9.74	0	0	0	0	7.33	0	7.01667	9.39333	0	0	0	0	6.48	0	0
569	0	21.5533	15.17	9.81667	24.7767	4.47	0	26.0467	0	16.0333	0	0	10.5533	0	2.52	27.6733	0	6.11	17.27	19.62	18.9633	0	27.3333	9.16333	19.6567	0	0	0	14.7033	6.55333	14.3333	0	5.64	6.30333	3.9	25.0367	0	28.5567	0	0	0	0	10.1067	0	0	6.72	11.1633	0	10.1167
570	5.09333	0	0	5.78333	0	13.5033	12.5267	0	8.86333	0	7.56	9.41333	16.6533	0	0	0	17.1033	16.1667	0	0	0	0	0	0	0	0	29.1367	0	10.6033	0	0	5.45	0	0	0	3.72667	0	0	0	6.19333	10.6967	24.3433	8.98667	9.43333	0	0	0	9.43667	12.5967
571	4.68	12.52	13.8133	0	0	11.9033	15.0367	14.48	0	3.64667	0	0	0	0	10.28	0	0	0	0	0	0	11.5467	10.0033	20.2167	7.22333	10.6433	0	10.2167	17.0233	13.3833	6.8	16.01	3.05	0	2.99	0	2.22333	0	13.9833	4.47	8.34	8.81	0	11.5033	0	14.78	0	0	0
572	0	0	8.36	5.76333	0	0	0	0	0	2.00333	0	0	0	0	8.40667	4.65333	0	0	11.3133	12.69	0	5.28	0	0	0	8.56667	0	11.9367	0	0	1.72667	0	0	0	4.96	0	8.22	27.24	0	6.31667	0	0	8.74667	0	13.4967	0	9.39667	20.2167	17.6967
573	14.46	0	0	3.49333	6.35667	13.01	0	0	9.31333	0	0	17.75	8.38333	32.9	0	8.63333	23.16	3.83667	0	0	8.12	3.86	0	14.8633	1.69667	0	0	0	3.28	8.64667	0	0	4.15333	0	0	0	15.3533	0	0	0	20.8733	0	0	0	4.61667	4	0	0	0
574	0	0	0	11.93	5.35333	0	0	0	0	0	3.58333	16.2467	0	0	0	0	20.5533	0	3.61333	12.3933	0	0	13.8567	0	0	0	0	0	0	0	0	0	0	15.9	0	8.02667	0	0	32.54	0	0	5.56333	0	0	0	0	0	0	0
575	0	32.49	5.10667	0	3.99	17.05	13.76	25.2733	6.72333	0	20.4233	0	5.63333	0	4.11	11.7433	0	22.7933	0	0	0	0	6.02667	0	0	10.7467	8.73	0	17.3367	21.5367	8.03333	12.0167	0	19.5633	15.5367	9.34	0	20.39	0	37.1	13.2833	0	14.33	15.29	24.7833	13.6033	5.14667	26.9067	8.65333
576	17.65	0	26.78	6.41	21.1867	0	16.6167	15.9633	9.35	21.7133	0	24.58	25.68	10.0533	21.3167	35.08	15.91	0	9.74667	21.5367	34.2867	5.54667	0	5.29667	25.83	12.87	18.4567	8.91667	0	7.71667	21.1867	33.4533	34.6933	0	12.3	0	8.23333	9.68333	19.38	0	12.7367	22.2633	30.38	0	26.71	0	28.75	0	30.39
577	22.5267	0	0	0	0	0	0	0	0	13.85	20.17	0	0	0	0	0	0	10.6	13.19	15.8867	12.76	0	23.1833	0	34.4167	16.9567	7.48	14.7433	0	0	0	0	14.06	0	16.8433	18.1967	10.15	7.85	7.96667	0	9.37667	16.36	0	38.2567	0	18.2633	0	21.0133	0
578	0	13.6467	0	8.91	23.6567	7.02	0	13.29	18.3933	5.46	0	4.38	0	10.7267	3.62	15.8	0	18.91	0	0	14.07	25.5567	0	12.7333	0	0	8.92	17.1533	9.98	5.86	4.84333	0	0	21.5667	6.11333	24.7133	0	0	0	0	5.62333	0	0	0	0	12.4467	0	0	12.4867
579	0	11.42	0	23.1633	0	4.04	19.5567	4.78333	3.31	0	0	9.72333	10.4667	17.5767	0	0	5.44333	0	4.01667	4.99	0	14.4133	0	25.9	0	10.3567	5.84667	5.31	10.84	5.14667	10.27	9.14	0	23.25	10.52	5.02	26.7867	0	0	31.9433	0	13.1667	7.61667	12.6067	0	0	0	17.8167	0
580	11.4533	0	47.67	0	0	0	7.22	0	0	0	13.8233	0	9.86	0	11.8833	20.1667	0	0	0	0	9.18667	0	7.52	0	8.45333	0	17.66	0	11.7633	1.69333	7.85667	0	16.9733	0	0	0	0	0	0	0	2.98	0	12.9033	21.1767	22.5933	0	23.9233	0	0
581	5.45667	0	0	2.28667	0	8.23333	0	0	13.5433	0	6.50667	3.61667	0	0	0	0	31.2767	3.64667	15.9533	6.09667	9.55667	0	0	0	21.7033	25.9167	0	14.7533	0	13.71	0	15.84	6.23667	0	11.1233	5.16333	0	0	34.3067	0	12.1067	5.99	0	0	0	15.2067	0	0	0
582	0	11.8433	0	0	7.13	21.3867	8.02667	4.95	0	14.4133	3.79	15.1733	5.68333	14.5467	17.98	16.4467	0	0	0	0	0	0	24.9867	0	0	5.84667	22.8167	3.59333	10.1167	0	3.28333	20.4067	0	0	10.7033	21.3067	0	16.91	0	4.77667	6.01667	7.93333	18.6933	10.8667	14.0667	0	12.4133	10.08	0
583	0	4.29333	5.03	0	0	0	12.7867	11.8767	6.16	7.21667	0	21.15	12.0733	0	11.1133	0	5.44	4.93333	0	13.8567	0	13.8067	11.9133	0	0	0	0	0	10.74	0	5.37667	6.41667	0	7.29333	0	5.72333	8.04333	10.9533	0	2.23333	0	0	4.85333	0	10.2667	5.94333	0	6.15333	31.1633
584	6.37667	0	0	9.59667	17.7733	0	0	0	0	0	2.80333	17.7733	0	0	7.56333	0	0	0	9.76	15.43	0	0	0	0	15.01	0	0	0	0	12.49	0	0	0	16.09	0	0	27.05	0	2.12333	4.86333	13.9233	0	0	0	0	0	0	0	0
585	30.3267	5.53	8.37667	0	20.97	0	8.04333	17.8433	18.55	24.4333	14.2233	6.80667	8.44	8.46	13.8	0	10.21	9.61	20.3367	2.95667	19.5967	0	15.32	24.9733	9.07	25.58	20.52	11.6167	9.07667	15.5867	4.24667	6.16667	21.32	0	6.38333	16.9567	0	0	20.0933	6.29333	12.5833	6.99	0	3.01	12.59	0	0	19.6567	7.41667
586	14.09	11.5867	23.6533	9.12667	0	0	16.52	14.2533	7.5	0	0	0	3.74667	9.94667	0	11.8133	0	15.2567	0	7.11	12.7533	22.99	0	3.97333	0	12.48	9.14667	5.96667	19.1067	0	10.7533	6.15333	31.1533	17.24	17.4867	9.45333	16.9767	37.38	6.65	13.3567	6.10333	4.69333	20.81	10.26	8.49333	25.77	10.32	8.48667	0
587	0	9.41	0	0	8.88	14.31	0	0	8.22333	5.88667	0	0	11.8567	0	1.63667	18.2167	0	0	0	0	0	0	11.1267	0	0	0	0	0	5.46667	0	24.2767	0	0	0	0	0	12.6567	0	0	0	0	0	0	0	0	0	0	0	0
588	0	0	0	0	0	35.45	20.39	0	0	0	11.65	7.09333	7.16667	3.04667	0	6.20667	11.49	14.0467	0	3.06667	0	15.9	0	16.2633	0	0	0	21.08	8.89667	4.14	0	0	0	0	0	0	0	0	0	2.92667	0	6.49	0	14.12	0	0	0	0	8.43
589	3.43667	21.6733	10.6533	0	2.97667	6.77	11.14	25.0167	0	0	6.37333	14.2667	0	5.96667	2.99	14.4867	9	0	19.37	0	6.34333	3.24333	6.04667	0	40.5033	0	0	6.45667	0	10.77	4.68	0	11.09	9.08	23.08	9.14333	7.71667	5.43333	9.75667	0	12.94	14.26	27.8267	13.01	4.83667	8.54667	30.2967	25.76	18.69
590	0	0	19.9533	15.78	0	0	0	0	11.21	0	0	17.4333	9.52	0	9.64667	0	0	0	0	17.48	1.36	0	5.20667	15.8833	0	10.0267	5.29333	0	3.33	0	8.26333	15.0467	10.2833	15.8767	0	0	0	5.94667	0	8.42333	0	0	0	0	11.3333	9.70667	0	4.96333	0
591	17.8033	0	0	5.42	3.65667	0	14.8433	0	12.03	5.96667	0	21.3567	9.91667	5.22333	0	13.4467	5.14333	0	0	7.29667	0	23.56	9.38	0	14.7233	12.26	5.41667	7.52333	0	33.62	15.6667	14.17	0	0	2.30333	0	26.2333	0	19.4667	8.91333	13.8267	0	0	7.21333	7.14	0	1.78	0	7.43667
592	24.1267	0	0	0	6.44667	0	0	13.5967	0	0	15.63	0	12.5067	4.20333	5.19333	0	8.87	8.34	22.05	0	0	6.31667	0	10.5833	0	0	7.22	0	4.12	0	0	15.4733	11.0033	0	0	19.5267	0	0	6.41333	0	9.39667	5.35333	0	0	0	7.19	0	0	0
593	17.9467	22.5133	0	0	7.12	16.1967	8.66	0	5.62667	22.8867	0	6.67333	0	20.7267	7.29	14.9433	13.72	0	0	16.74	15.5367	0	9.45667	16.76	0	0	19.0967	13.5467	21.7933	9.63	10.95	0	14.93	12.1967	0	5.68	17.03	37.2167	20.49	12.21	11.2967	0	16.2	20.6967	3.39667	0	5.09	15.1067	13.6233
594	0	12.4433	31.9833	0	0	0	0	15.8667	0	0	20.91	0	11.57	6.33333	4.42	0	0	16.0333	0	0	9.03667	0	0	0	15.31	0	10.4733	17.9367	5.65667	0	4.74	16.2167	0	8.77	25.2833	0	0	0	0	32.1	0	0	6.48333	0	13.4967	0	0	12.6933	16.7167
595	0	0	6.71667	9.81333	30.9567	28.6633	0	0	26.68	0	0	0	0	0	10.03	13.2533	6.34667	0	0	0	9.28667	14.3133	18.1267	4.95	7.10333	5.75	0	0	0	0	0	10.67	11.0067	9.93	0	0	10.63	0	6.88667	0	4.71333	0	0	0	13.5533	16.2633	0	0	0
596	0	22.85	0	0	0	0	22.9133	10.4767	0	17.32	0	0	0	0	0	25.1133	0	0	12.8167	6.16	0	0	0	7.26	10.0467	0	0	8.56667	4.56	0	0	15.4367	0	0	0	12.9733	14.5233	0	0	0	0	7.77	4.18	13.2433	0	0	5.45	0	0
597	16.1933	8.88667	0	22.8167	0	12.84	23.2933	17.5333	6.33	13.9767	13.9967	0	0	15.7367	12.0533	0	11.6167	0	14.5233	14.3467	12.13	7.17	11.5167	0	0	0	28.4933	12.0633	28.8967	13.7933	20.9367	0	18.33	16.33	18.8367	28.7	0	23.03	4.35333	5.10333	21.2467	9.15	6.13333	0	0	19.9133	16.4567	0	2.10333
598	4.88333	0	11.9833	10.85	0	23.4667	0	0	0	0	0	0	7.48667	9.47333	0	0	0	38.5267	0	0	0	0	0	11.5133	0	44.92	8.64	0	0	13.9967	0	0	0	0	0	0	0	7.41333	11.1633	0	2.71667	0	0	9.31667	19.1433	0	0	24.92	3.57667
599	0	6.86	0	0	42.5567	0	7.00333	0	6.11	3.47333	0	39.44	9.51	0	9.60667	4.68667	0	0	0	0	0	19.7933	12.53	9.29667	0	0	0	14.9167	9.03667	13.7967	0	2.15333	0	16.4967	11.9233	0	14.3067	0	8.24667	5.84333	0	7.02	4.14333	38.1767	0	0	7.90333	0	0
600	6.79667	0	12.9967	8.47667	0	15.6633	0	12.5333	5.3	0	7.69667	9.66333	7.23667	11.6367	3.74	12.1233	2.68333	0	12.54	19.3967	0	0	0	0	7.93	0	0	0	0	0	0	5.80333	0	7.53333	4.07	8.74	0	6.85667	0	1.35333	0	0	11.6067	0	1.26333	5.48667	0	0	4.62333
601	0	10.3333	0	0	0	7.85	0	20.4333	10.38	8.23	0	0	0	8.46667	0	0	0	10.9767	0	0	7.91	15.81	0	0	17.6633	0	8.34667	4.34333	0	4	3.52667	0	11.5067	7.52333	0	0	0	8.40333	0	0	0	5.04667	0	0	0	0	0	0	10.7233
602	0	0	12.12	20.68	0	0	10.5933	0	6.02667	10.76	0	0	10.7867	8.27	0	18.2033	26.81	9.07333	14.4567	18.0433	12.6233	0	0	4.45333	0	0	12.1133	7.76	0	0	13.7733	19.4533	0	0	4.45667	0	11.35	0	6.60667	8.30333	0	0	19.6233	0	18.3367	0	15.11	0	2.28667
603	14.1467	7.84333	0	0	0	14.95	11.0033	14.4767	3.90667	8.21667	11.2267	0	0	0	9.59667	16.32	8.79333	11.6867	0	0	0	0	21.75	0	28.4867	3.21667	18.4	0	24.4967	34.2067	7.74333	10.8133	24.9	0	12.9	9.83	10.5733	11.8133	13.5833	9.42	12.68	5.58333	10.79	0	31.7067	12.3867	12.8067	12.1367	0
604	15.1067	0	23.7233	8.78	0	0	10.54	0	0	3.65	20.55	4.51667	9.33667	0	12.84	11.1533	0	0	0	5.34	7.26	10.08	8.4	30.8167	0	10.76	7.65667	4.36667	10.4133	9.86	0	13.69	0	15.57	0	17.1833	0	12.9333	0	10.0233	35.6133	6.96333	11.6533	0	0	24.0467	0	9.84	19.9567
605	0	17.7267	0	0	22.5	11.2233	5.69667	0	26.1767	0	0	0	12.81	17.4167	19.5067	0	8.08	0	18.33	12.3333	7.44333	4.80667	0	0	0	0	0	22.7733	0	0	10.8433	0	12.6167	0	17.9633	0	24.2567	14.3267	15.07	0	0	20.5033	0	21.9467	0	0	0	0	2
606	7.09667	0	12	0	21.3633	6.22	0	20.1067	4.82667	0	0	9.79667	4.45667	31.5867	0	5.77	5.84667	7.9	0	0	0	3.32333	16.3467	0	0	17.9133	0	0	5.18	0	0	0	6.18667	0	0	0	0	0	0	3.32333	0	0	10.6367	0	4.91333	0	17.33	0	13.9133
607	17.8367	17.6033	3.46667	29.5133	15	6.97333	8.52	13.1267	0	38.3533	6.87333	25.66	0	0	5.02	7.26	0	29.4033	0	0	0	11.98	0	14.5167	3.95667	9.45333	2.50333	0	0	7.49	24.05	0	10.1167	31.1633	15.6667	14.93	2.58333	8.07333	14.4833	0	8.16667	0	0	0	0	0	0	11.2533	7.94333
608	0	11.8167	0	0	0	0	0	0	0	0	9.35667	0	0	0	10.66	0	3.48667	0	10.32	4.32667	14.05	0	0	9.04333	16.6133	0	5.72	0	11.19	0	0	9.65	14.7033	0	0	2.33	0	9.73333	20.33	0	0	8.29	0	21.59	0	12.2767	0	0	0
609	10.1533	4.10333	16.72	0	0	16.4533	19.6533	0	0	0	13.7667	0	6.49	0	0	0	6.43667	7.48667	19.11	20.61	0	3.91667	0	0	0	0	7.59667	6.00667	10.1	0	0	14.9167	7.5	0	0	0	6.44333	2.43333	0	3.48667	14.1167	14.7533	0	26.46	9.41333	11.8567	20.9533	24.76	0
610	0	0	0	9.77667	3.08	0	4.32333	10.4	0	7.00333	0	0	0	0	4.56333	15.1333	0	0	0	0	18.49	0	9.45	1.35667	0	7.73	4.25	17.4733	10.16	13.0133	12.1033	0	0	8.05	26.6233	14.4967	8.45	0	13.8467	0	0	12.1267	8.95667	0	10.5667	0	0	0	8.21333
611	8.61667	0	5.18	0	8.86	21.06	0	0	21.8467	0	9.24667	0	22.83	0	0	9	18.8767	5.61667	0	7.42	19.14	0	18.7933	0	8.73667	20.81	4.32333	13.7733	0	5.03333	0	17.5533	0	0	0	2.06333	0	6.20667	11.1433	20.04	0	0	12.6667	0	0	30.5233	3.98333	0	8.15
612	0	29.7533	0	0	0	0	0	0	15.2467	6.87	0	0	18.56	8.40333	11.16	0	0	0	5.01333	0	0	7.28	0	6.49667	0	0	4.81333	0	5.43667	6.96667	0	7.38667	0	0	10.8533	0	0	3.6	0	1.79667	15.6967	10.98	8.10333	0	0	0	3.30667	0	0
613	0	15.3833	4.17	0	3.34333	3.83333	32.6867	7.42	0	0	15.3667	23.5867	0	13.7533	0	0	0	32.9467	2.38	19.7767	0	8.44667	0	7.54	25.6367	0	9.59333	0	0	6.10667	20.59	0	11.88	2.03	0	8.78	7.03667	4.16333	0	0	9.58667	6.48333	0	5.61667	2.16667	0	0	0	8.69333
614	0	0	16.2867	0	0	0	16.2767	0	0	5.65667	3.97	0	0	0	0	13.1367	0	0	0	0	9.86667	0	0	0	0	8.14333	0	0	11.2533	0	0	6.18333	0	0	17.0067	1.66667	3.18333	0	0	0	0	0	7.08333	0	0	0	0	0	11.5767
615	27.4833	10.38	15.8733	0	11.54	12.3333	0	0	0	15.3333	18.6733	5.86	10.3467	0	0	0	12.8867	6.87	0	0	14.42	27.9733	0	38.8233	22.1367	0	0	27.3867	15.21	3.86333	0	0	0	18.0533	22.12	9.27333	0	0	32.8633	15.59	0	8.29	10.8533	8.77	0	33.4833	16.3767	13.7733	15.31
616	0	0	0	65.27	45.2033	36.84	12.68	50.0733	24.3067	0	4.58667	27.78	8	29.72	61.6967	2.00667	0	0	53.1833	0	20.4133	0	30.36	0	12.64	0	27.9733	0	0	10.1767	0	13.4633	22.4	29.0033	0	0.856667	31.63	49.2533	21.17	22.1133	34.49	3.07	0	9.82667	46.83	15.1433	31.82	34.6067	0
617	0	18.23	20.6267	0	0	0	0	0	13.48	16.45	11.5233	8.11667	0	0	0	8.26	42.3867	7.43333	0	33.57	13.4033	0	0	0	0	27.9967	15.37	14.8333	0	18.7267	21.34	5.39667	18.6267	0	0	0	0	0	0	0	0	7.02	12.11	8.65667	0	0	0	0	14.8533
618	12.4333	0	4.98333	0	11.2833	0	0	0	0	4.53667	0	0	14.3533	0	0	0	0	8.51333	0	0	0	0	0	0	0	0	0	0	3.16667	0	13.6533	15.09	0	8.14667	0	18.22	0	0	0	0	0	0	0	0	0	0	0	0	5.27333
619	0	8.09667	0	4.81667	0	0	0	0	5.19	0	0	12.4467	11.18	11.8933	0	0	0	0	0	6.39333	0	0	5.07333	9.75667	11.8767	3.32667	0	0	7.46667	14.2833	0	8.39667	3.12667	6.16333	9.74667	15.3567	5.26333	0	9.70667	23.7733	8.10667	9.28333	0	20.58	10.18	0	23.94	0	0
620	12.4467	8.81667	13.6167	0	47.56	8.12667	10.0033	2.30333	3.37667	4.48333	0	0	7.28333	0	2.94	19.5667	0.85	19.3633	5.46333	0	4.56667	9.14667	3.29667	4.04333	10.0333	0	14.6567	34.3667	0	0	11.45	11.8833	0	0	0	0	8.78333	18.82	34.02	9.01333	0	7.39	24.96	16.9467	0	19.4567	0	12.55	0
621	23.4933	0	6.41667	0	0	0	23.3	9.34	8.09	1.76333	4.10667	21.97	4.35	16.25	13.5567	9.02667	24.69	10.81	0	4.01333	27.2367	18.41	0	0	15.5033	7.07333	0	0	11.26	10.3967	0	0	3.81	15.4867	29.4	0	5.60333	2.43667	5.87667	0	22.49	0	0	0	0	0	0	12.04	6.46667
622	0	0	0	22.2967	0	4.13	0	0	0	9.70333	0	7.11333	0	17.2967	0	0	2.66	0	2.03333	0	8.28333	0	7.36667	0	0	0	0	0	7.68333	18.7667	5.18667	0	17.2033	15.2467	0	0	0	0	0	7.7	0	3.83	0	12.7267	0	0	0	0	0
623	5.20333	16.9033	0	0	0	10.61	5.09333	13.92	0	0	27.65	0	0	0	11.3533	11.23	0	0	13.2233	12.07	0	17.2567	14.31	27.7567	2.65333	6.24333	0	0	0	4.16	0	14.45	9.52	0	0	22.36	14.82	0	0	0	0	4.49667	9.15	0	0	2.5	3.18333	25.5533	8.94667
624	0	44.7833	27.1167	24.54	12.6333	20.3767	8.96333	9.62667	17.59	8.74	0	0	0	5.59333	8.80667	4.45333	0	8.13667	0	11.9967	0	0	0	0	0	3.59	8.85667	19.3933	15.1667	0	22.6633	0	0	13.4367	9.42	5.67333	22.2633	12.5333	5.71667	0	0	7.77333	0	4.62667	4.80333	9.58667	16.15	0	4.16667
625	9.50333	0	0	2.48667	5.93333	9.81667	0	0	14.1633	7.57	0	13.4167	5.31333	0	0	11.5733	20.97	8.53	18.5533	22.1033	17.66	0	0	0	0	0	26.0933	11.45	0	0	8.62	0	0	5.61333	0	0	0	0	12.98	14.68	0	7.47	13.6367	5.13333	37.0367	21.4633	4.65333	16.35	0
626	0	0	0	0	5.46667	0	0	13.11	14.8267	0	8.35667	3.7	24.8	0	3.67667	0	10.4267	0	22.5867	0	0	7.32667	1.74	6.10667	18.8567	1.92667	0	0	21.99	0	15.32	30.55	0	0	18.9967	0	0	0	6.14667	10.8133	38.21	0	25.1733	0	18.9633	0	0	6.33333	32.3033
627	25.9067	0	0	0	8.09667	0	1.72333	40.3067	0	4.47	14.5667	2.90333	0	5.18667	14.1867	0	0	10.5367	0	17.1267	0	7.29	8.83667	0	0	4.12	0	0	0	33.7567	0	0	4.53667	15.3	14.6333	5.11	0	20.5833	8.42333	0	20.8133	16.7767	0	0	0	7.44	10.4733	8.96667	0
628	11.5533	0	9.90667	8.98	5.63667	18.5467	9.40667	0	0	4.32	0	0	7.47667	15.5267	0	14.35	0	14.0533	0	0	3.19333	0	3.54333	22.9233	40.09	9.75	36.5867	14.7667	17.3733	0	0	0	13.91	8.00667	0	49.23	0	0	0	0	0	0	0	31.7	0	0	0	0	1.49333
629	0	0	5.97667	0	0	0	20.9367	0	5.74667	0	0	0	0	11.92	15.9767	0	0	0	0	26.7233	5.33	0	15.79	10.8433	0	10.7933	0	0	0	0	0	0	0	4.69667	0	0	12.6167	8.00333	0	12.2367	0	0	12.66	0	0	0	0	0	10.24
630	0	8.57667	7.97667	6.11	0	18.0833	9.88	0	0	0	0	7.76333	0	0	9.78667	5.16667	3.81	10.4433	0	0	11.1967	10.5167	0	20.15	0	0	0	0	0	9.43667	9.71	10.5567	0	0	0	0	5.2	0	6.44	0	22.4933	0	6.50667	7.86667	0	14.6333	11.07	6.16	0
631	0	23.8933	0	23.4	29.6067	0	9.12667	6.33667	10.3267	23.25	0	30.8033	6.14667	0	15.05	24.4733	8.13333	0	32.9567	17.5933	0	40.86	0	0	10.8067	0	5.49	5.78	6.22667	16.9567	0	4.71333	35.9033	0	26.88	5.66333	4.90333	0	0	22.09	17.33	10.1167	5.18667	0	8.39	0	20.1367	4.55333	0
632	3.98333	0	6.43	0	13.0233	8.44	0	15.02	0	0	0	0	0	25.3367	0	21.9633	14.56	0	0	0	26.1233	0	16.79	0	0	0	7.29333	0	0	0	0	0	0	24.9	0	0	18.8433	16.0767	22.3167	0	0	0	0	0	17.1367	11.15	0	0	0
633	8.68333	8.82667	10.7933	9.59333	0	0	0	4.95333	11.0267	0	13.8667	0	0	0	16.9867	0	0	10.1267	0	0	0	0	0	6.18	11.3133	12.0967	9.22667	6.57333	6.90667	22.8133	14.4	18.9433	22.04	0	13.8833	0	7.89667	14.39	0	15	0	0	0	0	0	15.7367	0	14.65	11.6433
634	2.67	5.32333	0	3.15	0	4.56333	0	0	17.8833	10.9333	4.07333	0	13.7733	0	12.7867	0	11.21	7.81333	7.94667	19.2733	9.57667	9.92	13.02	0	0	0	0	0	16.1067	0	8.59667	4.25667	0.75	0	0	0	0	12.25	3.38333	0	6.70667	8.19667	12.1	3.63667	13.98	0	7.05333	0	11.88
635	0	6.23	0	0	7.73	0	0	0	0	14.98	0	0	0	17.24	0	0	8.10333	0	3.90667	0	0	0	0	3.47667	0	0	0	0	0	2.16667	0	0	0	27.4867	5.44667	0	0	0	0	0	0	13.4733	0	18.94	0	7.9	19.4133	21.1967	0
636	0	0	5.43	3.24667	10.3867	0	20.56	23.9967	4.72	0	5.92333	9.58667	0	12.33	10.05	8.51333	0	9.60667	0	16.1	4.87667	14.88	0	6.67	10.1333	13.3833	7.07333	0	0	14.2333	0	2.21333	0	0	13.6567	30.1267	18.5333	0	0	0	8.43333	0	7.08333	19.3	5.62333	12.3533	0	11.7367	16.17
637	29.4533	22.2133	12.6567	15.73	0	5.02333	0	13.84	6.58333	14.2467	16.7833	11.94	31.32	0	0	5.96667	9.01667	0	4.67667	14.12	12.5967	7.41667	0	21.3933	8.86667	13.9067	24.4733	41.81	46.5367	0	12.2167	18.8767	0	24.15	4.07	0	3.86333	19.2267	4.39333	9.54333	9.83	14.06	19.6633	4.38333	19.17	0	16.11	0	5.09333
638	0	0	20.6533	0	3.06	37.5733	0	0	0	4.86	0	0	0	0	0	0	0	8.90333	11.4367	20.2067	0	0	27.14	8.07667	14.8967	0	0	0	0	3.04667	0	3.05667	13.59	0	0	15.2667	0	0	26.9667	8.11667	0	0	3.11	0	0	0	0	14.99	0
639	14.7167	6.01667	0	4.28667	4.46	0	19.7033	2.82	2.59667	0	17.9733	21.31	8.64333	0	14.36	9.63667	0	10.4933	0	0	17.2433	0	14.3967	0	0	7.49	0	9.40667	13.35	5.67333	7.32333	0	16.1033	7.71667	7.64	13.58	4.4	0	0	0	4.22667	30.13	0	0	12.4233	4.81333	0	7.27333	0
640	0	0	0	0	6.56667	3.10667	8.44333	2.23	0	0	0	0	0	30.0467	0	3.51667	0	0	0	0	19.8167	0	0	0	8.83	0	4.50667	0	5.85667	0	0	0	3.71667	0	0	21	0	16.84	0	0	2.09333	0	6.62667	6.16	0	5.49	0	0	5.16
641	5.04	25.4267	0	7.47333	0	6.01667	0	5.57667	11.8233	0	12.3333	0	0	3.94	4.06667	0	15.1933	9.67667	0	7.31667	0	7.73667	0	0	0	21.9633	4.28	17.88	0	12.45	0	0	0	0	0	0	17	0	0	12.58	0	14.2567	7.66667	12.97	5.91333	0	13.5433	0	0
642	0	0	21.7267	7.80667	6.05333	4.63333	0	0	8.72333	20.7067	0	13.53	0	0	10.1667	16.9567	13.3833	16.1167	17.8533	27.8067	0	5.31333	34.16	4.26667	0	7.58333	0	0	12.1067	4.30667	4.87333	33.8967	7.44	9.69333	29.85	7.67	19.7767	0	8.09333	12.2833	9.97333	0	0	0	0	4.97667	11.71	10.39	0
643	12.8233	0	0	0	16.85	10.3767	0	14.9167	9.14667	0	0	0	23.4133	12.1833	0	4.70667	0	6.36667	18.74	0	0	13.2833	0	33.4067	7.58	6.09	15.1167	3.89667	13.48	0	0	0	29.1733	16.4467	0	0	0	21.68	10.81	0	3.38	0	5.03333	0	11.4167	10.1833	9.03667	15.9667	27.9333
644	18.9667	7.27	0	0	27.1567	0	13.4933	0	7.70667	0	7.58333	0	13.9433	16.94	0	19.56	5.16	11.36	0	0	3.52	6.83667	0	5.9	19.3333	0	0	7.65	0	9.93667	31.5433	0	0	0	0	14.49	9.57	0	0	6.55667	7.37333	25.8533	0	17.9533	0	0	0	0	0
645	0	14.0733	0	0	8.14	11.0933	0	0	2.01667	10.8267	0	0	0	0	2.12667	0	4.83	0	0	21.4133	4.69	0	0	0	20.8033	0	1.60667	0	17.1767	4.73667	0	0	0	13.3133	5.15	5.41	0	4.67667	15.4567	0	0	0	14.4033	0	0	0	0	0	0
646	0	0	16.8367	2.22667	0	0	0	12.9533	0	6.00667	0	10.2167	4.54333	0	8.35333	0	9.20333	0	0	0	0	10.53	7.24333	0	0	0	0	0	21.71	7.01	0	0	0	0	0	0	0	0	12.0933	0	0	0	0	12.4633	18.9	44.3967	11.8133	0	8.64
647	21.2467	14.1633	9.70667	0	0	20.8767	19.86	0	11.4367	10.7067	27.1467	38	0	0	0	26.71	28.3233	11.9933	7.5	0	0	12.3067	0	13.5133	8.12	0	23.7133	12.2167	0	6.43333	26.46	27.7567	0	16.26	15.29	9.55	14.37	15.63	0	9.95333	4.50333	0	6.56333	0	0	0	34.7933	32.2167	0
648	0	0	11.92	18.4667	9.07667	0	0	0	8.61667	0	0	0	8.77	28.1933	18.37	7.74	0	0	26.7367	12.38	16.4133	9.87667	0	18.9267	8.91333	5.70333	15.5133	16.8233	0	6.50667	0	15.4933	16.3933	0	8.84	13.81	0	0	0	36.7133	26.45	17.0467	13.94	0	28.0567	0	0	0	20.19
649	7.29333	20.17	6.73667	0	13.91	21.73	0	23.5533	0	7.15667	6.34667	8.80333	0	6.48333	0	0	8.17	10.2333	0	0	0	15.7267	11.3367	16.51	0	17.5067	0	22.2733	7.51333	0	0	0	11.5833	10.1467	4.76333	0	8.39333	8.86333	22.4033	0	0	38.7433	4.67667	0	0	0	0	0	6.2
650	0	15.9067	0	5.55667	0	0	0	5.75667	10.8733	12.2267	0	0	0	0	5.97333	0	0	3.35	0	8.28667	0	0	19.6033	0	2.75	0	0	8.43333	20.2767	19.3567	14.23	0	0	6.37667	0	19.45	14.3433	0	13.68	0	2.58667	0	0	25.66	0	11.6167	0	14.03	17.9267
651	2.28	0	7.85333	0	0	0	27.28	0	0	0	0	16.96	17.5133	0	4.11	0	0	0	3.52333	4.43	12	7.02333	0	0	20.5367	4.18	0	0	0	0	7.10667	0	8.99	9.11	2.70667	0	0	0	0	0	7.50667	0	16.18	0	6.23	21.3733	0	0	0
652	0	0	0	9.62333	3.70333	9.67	4.04	0	1.32333	0	0	0	0	11.2167	0	0	0	0	0	0	0	0	0	0	6.19667	0	6.34667	0	0	0	4.84667	0	0	0	0	0	0	5.00667	14.0733	0	5.83	5.77667	0	0	3.27667	19.7067	9.3	0	15.93
653	7.42333	8.36333	10.89	12.2967	0	23.9	9.51	0	0	16.2267	5.26333	3.22333	8.06333	5.65667	0	15.2233	10.7233	2.43333	3.58333	3.63667	22.8367	4.91	0	0	0	2.91	0	0	21	11.76	6.78	0	10.72	17.51	31.5567	19.3167	16.0067	7.14333	21.7367	6.43667	9.28667	5.93333	0	9.26333	9.75	0	16.1267	0	0
654	9.26	14.02	0	0	7.68333	0	0	2.83667	0	0	8.39333	0	0	0	12.4833	17.38	3.61667	5.22333	7.4	0	0	0	14.18	16.7533	0	1.97667	6.13	18.74	0	0	0	6.23	0	10.1033	0	11.46	0	0	0	18.65	0	0	3.69333	11.3033	4.26667	0	0	14.8133	0
655	0	0	0	0	1.35667	0	4.38333	0	0	0	0	0	5.86333	14.6933	0	0	0	7.14333	0	0	5.38667	11.43	6.50667	0	10.4433	0	6.01	15.3533	0	0	18.2933	9.73333	0	0	7.29667	0	6.94	4.97	0	7.76	16.0667	13.0667	0	0	13.1967	0	6.95667	13.0167	10.1167
656	0	0	0	5.97333	3.50667	0	3.89	4.93	11.0633	4.96	1.62667	3.34667	0	2.12	0	0	0	3.72667	0	16.9433	5.69	13.2467	0	0	0	5.06333	0	0	5.98667	7.16333	0	0	0	0	0	0	0	3.5	0	0	0	5.08667	9.81667	0	0	8.71	0	0	14.7167
657	0	0	12.7	0	0	0	0	0	1.51	0	0	0	3.91	0	0	0	16.06	0	0	0	3.65667	0	4.06333	0	0	7.01667	0	6.57667	12.07	0	0	0	0	0	0	23.5033	0	0	0	0	17.9667	18.4767	0	0	0	0	0	0	0
658	34.6767	11.3233	0	18.9633	0	0	0	0	0	0	8.56333	19.5633	0	0	23.6167	28.79	9.36333	0	0	0	12.1533	0	10.5933	57.1133	11.0933	0	14.7533	0	0	0	0	23.1333	19.3433	12.8667	6.07	0	46.2467	0	16.28	9.10333	0	0	0	0	0	16.3267	24.0433	0	0
659	18.3733	15.2267	41.9433	32.2767	108.483	81.76	19.3367	70.4567	40.21	28.6667	25.9867	10.64	21.4333	75.1333	70.58	9.65	18.5333	20.8133	93.3167	25.47	0	55.8067	16.0967	0	17.56	17.1533	46.1467	22.4933	27.4233	37.6933	13.4033	28.5267	33.7067	27.7333	37.69	0	0	58.9067	40.6333	28.4433	8.87667	0	70.96	5.1	24.6633	23.9133	35.8833	58.8167	22.3067
660	0	0	0	0	0	0	7.61	0	0	0	0	16.54	8.22	0	0	0	0	25.48	0	8.56	0	0	0	0	3.82	0	0	7.16667	0	0	0	0	0	0	0	11.5733	0	0	0	0	16.86	22.5867	0	27.8	18.04	0	0	0	3.53333
661	15.1833	0	0	0	0	0	4.75667	0	0	0	0	0	0	0	0	23.1267	13.49	0	0	0	13.47	0	0	5.86333	19.5033	8.91667	4.62	0	0	0	1.48667	0	0	0	6.87	0	0	0	0	0	0	14.9633	0	13.3067	0	0	0	0	0
662	0	27.4767	10.8967	4.85333	0	0	0	0	4.92333	7.84	17.2967	15.7067	0	13.8633	0	0	0	0	0	8.14	0	0	27.3967	5.12333	0	8.95	0	0	17.5133	0	0	9.48	0	27.4733	0	24.4567	13.7667	8.02	8.96333	20.3	0	0	0	0	0	0	15.98	7.71	0
663	7.07333	0	0	11.36	0	10.59	8.17667	0	0	11.1633	0	14.15	0	8.47	0	13.4733	0	11.3067	1.93333	0	24.32	19.31	0	0	7.97	0	0	15.59	8.25667	11.4267	17.3167	0	10.1	5.84	10.5833	11.3667	0	16.8133	0	9.84	10.3967	0	0	8.63333	5.12333	2.01667	5.55333	8.73	10.63
664	0	5.57333	0	0	11.81	0	8.07	0	5.36667	0	0	0	0	0	6.17667	6.61667	4.39333	0	0	0	0	0	0	0	0	7.62	7.35333	11.79	0	0	12.34	0	0	0	0	0	17.2233	0	7.59333	0	2.71333	5.81	7.88667	3.44333	4.87667	0	0	0	0
665	12.8067	0	14.4767	0	0	20.7333	0	4.42667	0	6.43667	6.96	0	9	0	10.2367	0	2.37667	0	11.3267	6.38333	0	16.98	0	0	0	6.02667	0	0	0	11.0967	5.80667	4.7	9.29	9.63667	9.5	0	0	0	12.3733	0	0	0	0	0	0	0	0	11.6633	0
666	0	21.4133	5.80333	12.77	11.2233	0	13.6633	0	2.55	9.87667	0	7.32667	5.37667	11.92	0	0	18.2533	0	10.6033	0	12.77	3.3	0	18.86	5.93667	5.90333	20.3667	0	0	0	0	2.37333	20.74	10.7567	10.8067	0	34.4033	4.38	6.3	7.23333	6.77667	0	13.14	0	10.1367	0	13.1633	0	0
667	5.58	9.21	10.6	0	0	0	6.76333	5.31667	0	0	31.57	25.01	0	0	5.88	8.47667	3.84333	17.8367	0	8.50667	6.91333	16.2067	34.2333	0	19.8567	0	0	25.2267	11.5567	12.1567	11.11	12.13	0	0	0	10.51	7	0	21.9567	5.63667	8.32	9.30333	22.1133	0	0	11.5767	0	0	20.5967
668	6.01667	0	0	17.2233	0	0	0	0	19.9167	5.28333	0	8.55333	5.28333	0	0	0	0	6.64333	0	0	0	0	0	17.6933	0	12.01	0	0	16.5767	2.79	17.6267	8.4	0	0	0	0	0	3.39667	0	8.75667	16.9733	0	0	3.93667	0	11.5367	0	0	0
669	0	0	7.47667	0	6.89667	21.0233	0	15.6367	28.7333	13.8033	0	7.27	6.35	8.76	24.8533	10.5267	5.30333	0	8.06333	17.4933	0	3.99333	0	21.2533	0	9.5	13.16	19.0733	18.8533	1.51	9.56	0	18.77	9.21333	19.1833	10.9567	13.51	5.14	0	0	0	0	0	5.83	21.62	7.07667	9.60333	22.4767	11.85
670	0	0	15.77	0	14.9867	18.2933	0	8.14333	0	0	6.99	0	4.75	0	13.5867	0	0	3.79667	7.15333	9.14333	0	0	0	0	17.4633	0	0	0	0	6.62667	0	0	0	7.24	0	12.89	0	12.2333	10.15	14.17	0	16.57	21.2967	0	15.2067	7.47667	19.87	0	16.2333
671	13.1167	10.6333	0	0	2.13333	0	22.25	9.73667	0	10.5833	8.19333	15.2733	0	17.2567	0	0	9.58333	13.17	0	0	24.9	0	9.24667	16.8967	17.8633	7.79667	0	0	0	13.4267	0	12.65	7.86333	15.1133	0	0	4.52	0	0	0	13.6333	8.19	41.96	12.1933	0	0	0	0	0
672	5.06	11.8567	0	13.02	8.43667	7.8	4.72333	0	0	9.84333	0	13.44	19.7267	11.1233	15.53	0	6.52333	10.23	27.3367	0	7.26	30.5067	0	21.5633	0	9.60667	19.13	3.91	18.0433	12.8733	12.1367	32.81	0	0	12.94	10.81	19.44	3.79	21.7833	0	15.81	0	0	8.85	6.05333	9.64667	15.2567	12.2767	15.3567
673	10.8867	5.35333	22.4	5.42667	0	0	0	0	9.96	0	14.6833	0	9.20333	9.95	13.9467	22.1467	0	0	12.99	3.53333	0	0	0	9.83333	4.15	6.09	31.7267	0	0	14.0433	0	0	0	15.8067	0	35.31	0	3.88	0	14.12	15.9533	0	0	9.35333	0	10.94	0	15.11	0
674	0	0	0	0	8.06	12.06	5.10667	6.44	17.7867	0	4.62667	15.17	0	0	0	0	0	8.28667	18.51	15.0667	0	0	10.1267	0	4.36	3.58667	0	38.6933	0	0	0	0	15.6333	0	22.5733	0	17.6367	12.97	0	0	4.00667	19.8	0	0	0	0	6.72333	0	8.40667
675	7.59333	0	0	16.8667	6.43	7.73	15.2333	11.91	15.7533	31.5967	2.04333	0	6.87333	0	4.33667	6.84667	14.4467	0	0	18.3067	8.99333	0	0.986667	4.27333	4.22333	5.82667	0	0	27.01	0	36.1967	16.6467	0	10.4333	0	0	0	0	34.4367	0	8.69	0	3.72333	11.1133	3.5	5.66	3.38	0	13.7733
676	24.1333	21.2033	12.43	5.26	6.36333	16.3467	10.1033	0	6.91333	0	0	6.61333	2.57667	0	0	27.2233	0	4.99667	10.6267	0	0	7.92667	0	0	10.24	0	0	0	0	0	0	0	0	0	0	9.31333	0	13.21	0	24.6367	0	7.44	0	13.7633	9.32667	11.13	0	21.03	0
677	0	5.30667	0	0	14.3067	10.3433	0	7.69667	0	0	0	18.95	6.17333	6.62667	6.74333	0	20.5333	0	0	0	8.81667	15.2633	9.55333	0	4.56667	21.8267	11.2033	14.34	0	8.26333	0	17.6633	0	10.5967	1.50667	0	7	10.4533	0	5.05333	0	0	13.5733	5.3	6.89333	7.74333	6.46	12.0933	14.4933
678	0	7.80667	0	13.7	8.13667	12.81	1.86667	8.32667	5.69333	11.5033	24.0567	0	0	22.6067	3.52333	0	0	15.1567	3.98667	13.8233	13.55	10.7667	16.78	0	15.3333	0	0	0	0	18.8733	0	6.92	19.73	7.06333	0	4.33667	11.4233	0	5.91	0	14.2933	0	0	0	8.82667	0	0	0	0
679	0	0	7.23667	0	0	0	0	0	7.42667	0	0.766667	0	4.34667	5.03	4.54333	16.5567	3.44667	10.3633	0	10.95	12.8533	7.80667	0	23.3333	0	11.5833	6.61333	5.84667	25.5967	4.18333	13.4067	0	13.6767	6.58333	2.04667	19.1333	2.13667	13.9667	4.80667	10.12	13.2767	9.64	9.15333	0	0	1.99	9.92	0	22.8733
680	6.97	3.34333	6.60333	0	0	0	0	0	0	2.99333	0	14.61	14.2867	0	0	0	0	0	0	0	0	0	0	0	0	0	2.41	3.04	0	0	7.75	4.16667	2.98333	0	0	0	0	0	0	0	0	0	3.39333	5.54333	17.4567	0	0	5.80667	0
681	9.38333	4.71333	0	8.61	1.12	11.2867	1.87	4.35667	0	0	3.03667	0	0	0	0	2.32	0	3.9	0	0	0	0	8.39667	0	4.06333	0	0	0	9.95333	0	0	0	0	0	0	6.41333	0	0	7.83333	0	0	0	6.15667	10.6633	13.3333	0	0	7.77	0
682	3.26	8.46	8.62333	3.37333	0	5.88	16.7033	0	9.72	0	0	11.4	0	6.49333	0	0	8.20667	0	2.00667	6.33333	14.6	2.51667	11.0667	0	8.90333	16.3633	0	0	12.5333	5.70667	3.54667	12.3067	3.32333	0	12.83	0	0	3.08667	6.01	3.28667	0	9.47333	0	0	0	9.60667	13.2533	0	0
683	0	0	6.98667	0	10.0767	8.35333	0	0	11.4533	13.2033	0	5.94333	1.67667	0	0	4.59	7.99667	17	2.59	0	6.51667	0	13.0633	0	0	0	0	11.78	0	0	0	0	11.13	4.45333	0	3.88	7.55667	2.34333	3.60667	1.99333	8.02667	0	0	0	0	8.25333	1.00333	5.13	7.28333
684	7.24333	13.7833	0	3.81	0	0	0	6.59333	0	10.9667	0	0	6.33	8.03333	0	3.97667	0	0	0	0	0	0	0	2.51333	7.30333	6.27333	0	0	13.6333	0	0	0	0	16.8233	0	0	3.84333	0	9.45	0	19.6367	26.13	0	0	7.07333	0	0	0	0
685	13.52	0	0	10.38	8.17	0	0	0	5.52667	16.9033	0	0	12.9867	0	15.5033	14.4133	0	0	5.59	15.8533	0	19.8433	0	21.4667	15.4633	3.55	19.7133	36.48	0	17.29	14.5333	12.65	4.50667	0	0	4.87333	19.14	14.9867	0	0	0	0	4.94667	21.7767	6.17667	8.65333	0	0	12.4367
686	6.05	3.36333	10.2433	0	3.49333	10.6333	32.3667	4.04333	4.23	0	0	15.6667	0	5.07333	8.92667	8.40333	9.31	0	1.73	12.9733	0	0	30.2333	0	0	8.64667	9.92333	0	7.72	18.7467	14.3133	13.1533	14.77	0	15.1733	23.62	0	0	5.81333	13.82	4.19667	5.62	7.06	8.24333	0	10.5633	3.74667	26.62	17.4067
687	0	0	0	0	0	0	0	0	0	0	0	0	0	11.5067	0	0	0	0	0	0	0	0	0	0	10.7867	6.42667	0	0	0	0	0	0	0	0	5.91333	0	0	0	0	0	0	0	28.2567	0	14.5867	0	0	0	0
688	0	32.6533	13.3433	19.9	0	0	0	0	0	0	18.89	0	15.6533	0	0	30.1967	33.94	47.1833	0	22.38	0	36.21	0	0	14.13	17.9433	0	14.0067	0	0	0	0	0	0	0	0	0	0	17.1333	0	9.33667	0	0	3.97	0	0	0	9.77333	0
689	45.3	36.8367	12.7967	48.4433	111.907	60.7433	12.6	79.18	81.7533	35.02	56.3233	71.6367	16.7567	40.7767	108.083	49.28	60.44	9.99333	119.52	17.7333	63.2433	9.32	25.64	70.07	24.7133	0	77.9367	0	44.1467	42.52	3.02	65.44	58.77	64.1733	9.57333	15.32	40.1233	88.14	27.02	91.79	53.8233	59.8967	22.6367	16.8767	0	57.44	108.153	19.1033	14.89
690	0	0	0	0	0	29.1467	11.76	0	0	0	0	0	18.0367	0	0	0	0	0	0	0	0	0	0	0	0	20.1467	0	10.47	0	0	0	0	0	0	37.59	8.71333	0	0	0	0	0	0	18.2733	11.86	0	0	0	14.8933	9.52333
691	0	0	12	14.51	0	0	20.7933	0	0	0	0	0	8.66	17.7467	0	0	0	0	0	10.27	0	0	0	0	4.05333	0	0	0	0	22.3033	12.6767	8.59333	5.87	8.83667	0	10.4767	0	0	6.71	0	12.0667	0	11.41	0	50.1467	0	0	0	0
692	19.0467	0	0	0	0	0	13.84	5.26333	0	5.78333	0	0	0	0	0	0	0	12.12	0	12.16	0	8.25	4.65667	0	5.41667	8.49	12.31	11.9833	11.68	0	19.38	14.89	0	7.41667	12.65	15.7167	0	0	0	0	0	0	0	0	0	8.24667	0	0	13.7833
693	4.76667	17.9633	7.65	0	11.1767	0	0	9.82333	7.33	0	13.9767	11.09	0	0	0	0	21.0467	0	0	4.80333	23.07	13.87	19.9067	8.55667	0	0	10.4733	8.87333	0	0	18.2167	0	0	0	0	0	5.21333	0	20.5733	0	15.4267	5.81667	0	13.1667	0	0	0	5.79333	0
694	0	0	7.92333	5.80333	0	0	0	0	0	6.94333	0	23.82	17.6233	0	0	7.81333	0	0	5.04	0	0	3.36333	0	0	0	10.53	0	8.66667	4.20667	17.1133	0	6.04667	10.5633	5.69667	6.15667	0	0	3.18667	0	4.59667	0	1.76333	5.18667	0	0	5.61333	0	7.12333	0
695	11.64	0	11.14	0	0	0	0	0	0	13.06	10.9167	0	0	9.25667	3.53667	0	0	15.03	0	0	10.2867	9.54	13.9633	0	0	0	0	0	12.2667	1.38333	0	7.62333	3.58	5.77667	2.83333	0	2.99	0	13.8433	0	0	0	0	0	0	0	5.08333	9.69667	12.0867
696	4.04667	7.39333	0	4.54	2.83667	0	11.8633	6.72	9.78667	7.61	0	0	5.04667	11.8	6.76667	10.6333	0	0	7.93	15.2567	2.23	0	0	6.70333	20.0633	3.61333	0	2.89667	0	0	26.5633	0	6.34333	5.55667	0	8.24	19.94	23.49	0	10.7967	13.75	6.72	0	3.58333	18.79	26.1233	0	0	8.24667
697	0	11.1967	0	8.07333	5.57333	15.7867	13.0233	0	15.3	11.29	6.91333	6.31	6.76667	0	4.88333	0	15.6933	9.09333	6.27	11.9	0	14.11	5.41	3.83333	0	16.7567	6.84333	8.15	0	2.95333	0	0	0	0	0	0	0	10.69	12.07	4.38333	22.2767	0	11.3567	15.71	0	0	5.03	0	0
698	0	0	5.70333	7.01333	5.14667	7.19	0	4.40333	0	9.56667	8.08	6.68	8.14	0	0	3.53333	3.98667	6.75333	0	7.83667	9	11.61	16.19	0	0	9.75667	0	0	0	0	0	6.99667	14.94	0	2.37667	9.00333	4.58667	0	0	0	0	10.6967	13.7467	3.95	10.3167	15.69	0	6.17667	0
699	16.9	5.37667	5.18333	7.41667	0	0	12.5633	6.48667	10.92	8.86	0	0	2.77667	3.79667	9.1	0	7.43333	6.80333	4.91333	0	0	12.0633	0	13.8367	23.73	8.13	0	15.17	9.18667	16.32	7.7	4.41	0	0	24.0767	13.5333	0	0	16.4733	8.62333	0	0	0	0	0	0	4.63	0	0
700	0	3.57667	0	0	8.14333	0	0	0	2.54	0	0	17.6933	0	7.34667	0	3.42	13.5	0	0	0	0	0	14.5167	11.51	0	3.19	13.2533	0	0	0	0	0	0	13.91	0	0	5.2	0	0	6.22	0	7.00333	0	3.79333	0	0	3.59333	16.9767	10.6667
701	0	0	0	4.44	14.8733	0	21.34	0	0	0	0	0	0	0	0	0	0	0	0	0	0	0	0	0	0	0	3.00667	0	0	0	0	0	0	0	0	0	0	0	0	0	0	0	0	0	6.57333	0	0	0	0
702	18.67	0	17.8367	12.3	0	28.94	13.9633	21.4933	0	0	0	18.2533	0	0	10.5267	47.1933	0	0	25.89	8.00333	0	16.4233	0	15.0733	13.34	0	21.1	23.3633	0	0	38.0567	0	0	0	0	37.78	0	0	0	0	17.5733	15.22	0	0	0	0	23.26	0	0
703	35.0633	37.2933	40.12	25.7133	27.4367	42.2933	0	18.5333	61.3633	26.5	53.63	31.8067	61.3167	30.8767	21.3267	0	42.85	56.8	0	52.97	49.3267	22.76	25.93	10.3967	31.8233	0	28.79	51.7533	49.86	42.1267	0	43.5633	52.1033	43.4767	54.0667	0	32.7467	18.2167	47.97	6.71333	39.8867	11.5567	60.1833	34.0267	14.0867	67.6933	30.9667	41.3167	36.15
704	0	0	0	0	0	0	21.05	0	0	20.0867	0	0	0	0	22.7367	0	0	0	25.29	0	21.5267	19.91	18.3067	26.09	0	37.3167	0	0	0	0	23.0267	21.8	27.6067	16.74	0	12.9267	0	39.69	0	30.7033	0	16.8233	0	0	33.34	0	0	0	11.8267
705	0	15.7933	0	13.6467	10.54	0	19.57	24.7567	0	0	0	0	0	23.2533	10.3067	8.72	12.4433	0	13.37	0	0	0	0	5.99333	0	0	0	0	0	6.25333	11	0	0	0	0	11.8033	12.5733	0	0	0	0	16.4833	0	26.6533	0	0	0	0	0
706	0	6.84667	10.3067	0	0	10.5633	0	0	5.57667	6.14667	2.35667	0	0	3.70333	8.43333	0	0	5.07	0	10.2333	0	0	0	0	0	0	0	0	0	0	0	0	0	0	13.7267	5.32333	0	0	0	7.44667	0	2.61	0	0	7.15667	0	0	5.23	0
707	9.27667	0	24.9967	10.9033	0	4.11	0	0	0	0	0	15.74	0	0	0	5.15	4.35333	0	2.53	0	0	0	8.75333	12.3167	4.26333	10.9033	0	6.57667	8.75	0	5.97	0	0	0	0	0	0	4.59333	1.55667	0	12.6633	0	6.25333	2.69333	0	0	4.12667	9.33	10.8567
708	0	3.61333	0	0	22.37	4.72333	0	0	2.33667	0	0	0	0	0	0	0	0	0	0	0	12.2367	8.12667	0	5.81	0	4.47	8.91667	0	0	0	5.77	3.04667	0	2.58667	0	0	10.13	0	0	9.67	0	4.74333	0	0	15.37	2.43333	5.60667	0	0
709	0	8.00667	0	0	10.61	0	24.6433	5.00333	5.22667	2.81	6.08333	0	13.8133	0	5.73667	6.14667	25.79	11.14	3.97667	0	0	0	0	0	3.57333	0	10.4133	19.2033	0	13.7733	9.03	0	13.3867	1.62	13.4267	0	8.58667	1.70667	0	9.45667	10.13	0	12.3167	0	0	7.67667	0	0	11.4767
710	18.5767	7.9	0	0	0	7.31	3.61667	0	7.82333	7.45	0	9.85	6.98667	8.26667	21.78	10.51	1.92667	9.17333	0	0	26.1567	0	3.56333	3.75	7.78333	9.81333	12.93	0	13.3733	0	4.88667	22.37	0	13.5833	9.84333	14.21	12.1633	13.6433	20.92	0	6.56	6.15333	0	13.48	8.71667	0	0	17.9833	15.9533
711	8.49333	0	0	5.58	0	29.8767	0	11.0867	0	0	10.39	12.4167	7.72	0	0	0	0	17.9467	28.4833	29.5267	0	19.6767	19.8767	0	0	3.64667	0	13.2367	12.4167	0	0	8.59	3.51333	0	0	4.43	0	3.66	0	11.7767	6.53333	0	19.3733	0	0	21.8667	13.68	21.51	0
712	13.6333	14.79	0	0	14.8433	0	15.2933	24.6667	0	3.69	9.44667	0	12.2767	20.8667	0	11.5733	17.97	0	6.73667	7.18667	4.00333	0	2.98667	8.55	4.28	3.45667	0	0	0	0	0	0	0	0	4.39333	2.90333	7.87	0	13.1	7.16667	0	15.4833	0	7.87333	6.71667	0	0	5.46333	13.74
713	0	0	0	0	0	8.75333	6.94	0	17.8067	14.2033	5.90333	0	0	0	7.74333	7.83	0	0	0	0	0	23.1467	0	0	4.11333	10.54	21.1033	0	11.82	7.18	19.3333	0	25.8467	12.4567	0	0	0	0	0	0	16.2967	0	5.84333	0	7.63667	0	0	0	0
714	0	0	12.3833	0	10.0067	0	0	8.52	11.06	0	0	16.04	0	0	0	0	0	0	0	0	13.9867	0	0	3.19	0	0	7.82	9.42333	0	14.9233	2.49667	29.3533	0	0	0	0	13.98	0	0	4.88667	16.8067	0	0	0	13.76	11.1567	20.4167	16.18	12.0033
715	0	4.37667	18.3333	5.37333	14.5267	10.74	9.99667	0	0	0	0	11.1267	0	23.0633	0	14.77	6.25	0	13.0067	7.21	12.31	0	0	0	8.31	5.85667	0	0	7.36667	0	0	0	25.59	0	4.80667	0	0	37.4433	9.65	20.5333	0	0	0	3.38667	16.5933	6.84667	0	0	0
716	11.3367	0	0	16.94	0	0	7.96333	15.1067	0	0	11.2433	16.8	25.22	0	0	0	21.5167	9.80667	11.85	18.1467	0	0	17.87	14.86	0	13.5567	0	0	0	11.0533	15.3933	0	0	0	0	0	11.9033	0	0	0	7.95667	0	14.0167	0	3.84	0	4.67667	15.57	0
717	0	27.1333	6.05	9.18333	20.2967	24.1067	0	9.62333	0	26.14	15.3	0	0	9.51333	27.7933	32.34	0	18.9167	14.3067	0	0	4.36667	23.7267	23.7567	0	5.05667	0	9.50667	10.2733	23.19	0	17.71	0	21.0433	42.5467	35.1333	18.7667	0	0	0	7.27	8.70667	18.2467	0	7.07333	12.08	0	11.8	23.55
718	14.9533	0	13.9467	0	5.36	0	6.58333	0	20.77	12.24	6.58667	5.34	23.89	0	24.4267	7.63333	11.67	0	0	3.94667	16.15	42.8233	0	12.2767	46.72	7.77333	9.51667	17.9167	8.76333	7.70667	18.1133	6.81	18.59	32.1433	5.84	27.0633	7.49667	0	37.7367	23.2767	7.53	14.87	0	11.9367	0	20.9	26.2067	0	9.18333
719	0	0	0	0	0	0	0	0	0	0	0	0	0	0	0	0	0	0	0	0	0	0	0	0	0	0	0	0	0	0	0	0	0	0	0	0	4.07	0	0	0	0	0	0	0	0	0	0	0	0
720	0	0	0	9.71667	0	21.58	0	0	18.89	0	0	0	0	0	0	0	0	16.7367	0	0	36.7267	0	0	0	0	21.91	8.62	0	0	7.02333	0	0	0	0	0	0	0	0	0	0	0	0	0	0	0	0	0	0	0
721	53.38	45.6533	59.9433	47.0267	56.5667	40.6033	62.0667	77.69	49.6433	42.9933	47.9667	69.9133	30.2833	75.4533	68.2467	56.7733	65.7767	33.3067	77.87	57.6133	37.7667	22.3767	47.0967	50.4167	31.0233	13.5067	47.94	47.3833	43.7567	25.6967	45.75	36.9267	59.1233	32.2033	57.7633	16.85	23.1367	88.57	43.22	50.3533	49.9167	31.3533	51.7067	64.3633	13.64	58.4233	70.54	67.3333	55.4133
722	0	0	0	0	0	0	0	0	0	0	0	0	18.7833	0	0	0	0	0	0	0	0	13.9467	0	0	16.9867	0	0	0	0	0	0	15.5633	0	0	0	13.6333	19.59	0	0	0	0	0	12.9733	0	9.42667	0	0	0	0
723	0	0	0	17.96	0	0	0	0	0	0	0	0	0	0	0	0	0	0	0	0	0	16.89	0	0	0	0	7.96	0	0	0	0	0	0	10.6567	0	10.7667	0	0	0	0	0	3.95667	0	0	0	0	0	0	0
724	0	9.65	0	0	0	0	2.52667	0	0	6.20667	0	0	8.24667	0	0	15.1633	0	0	0	6.35	4.59667	0	0	0	0	10.22	0	0	17.9633	0	9.83	0	0	16.3567	7.31667	0	7.02667	0	14.04	0	0	13.1433	0	0	16.46	0	0	7.29333	0
725	0	0	0	2.65667	28.7933	0	0	6.75333	0	8.01667	5.53333	1.32333	7.63	0	6.66	0	5.65667	4.19	1.99333	0	0	0	15.2667	28.0533	13.3567	0	5.73	13.4267	0	14.8933	6.31	9.37333	0	2.37	0	5.96333	10.76	0	8.17	15.3867	0	0	8.48333	2.50667	5.04	6.33333	4.39667	6.42667	5.89667
726	6.19333	9.84333	3.96333	0	0	11.5367	3.54667	0	4.17333	3.36	13.1133	9.39	0	6.45333	3.2	0	10.8467	16.4767	0	6.93667	7.94	2.94	0	0	7.8	0	0	0	0	6.89333	0	8.29333	17.3267	4.38333	2.26667	0	0	3.87	1.10333	0	19.2533	0	0	0	0	0	0	5.02	8.62667
727	14.4867	15.28	0	2.90333	0	1.75667	11.4867	3.8	0	0	0	0	0	0	0.88	0	0	0	0	0	2.62667	0	5.76333	0	0	1.6	0	0	0	0	0	0	0	0	0	0	0	4.51667	7.47333	3.75667	0	0	3.62	2.06667	11.4733	4.24333	0	0	0
728	0	0	0	0	0	7.77	0	0	3.35	0	3.77667	6.1	3.69667	2.84667	0	8.74	4.63	0	2.17333	1.68	0	0	0	7.29667	0	7.85667	17.2733	2.82333	8.1	0	0	0	0	0	0	0	5.82667	3.65667	0	3.11667	0	1.72667	8.47	9.85333	0	0	0	0	0
729	0	0	0	5.63	8.65667	3.39	4.89	0	0	24.1	0	20.1633	0	13.2333	0	18.75	0	0	0	3.85667	5.80667	6.28	0	0	10.1233	9.67	0	0	20.21	14.6567	13.66	11.6	0	0	4.78333	20.55	0	0	5.90333	0	0	4.43	4.31	0	11.24	0	0	2.88333	5.45
730	6.16	5.57667	35.0333	0	26.3233	9.09333	0	0	0	0	4.55	0	0	0	4.47667	8.80333	0	0	2.66333	0	0	6.40667	0	0	3.85667	0	13.9633	3.98667	0	4.02667	0	0	0	0	2.56	0	12.91	0	0	6.00667	34.3067	0	3.92667	0	0	0	4.9	0	9.61667
731	0	11.4133	0	15.9833	0	0	16.1167	20.98	13.6333	0	23.95	3.95	0	11.7233	14.3867	0	14.16	23.9533	9.92667	16.17	24.54	6.70333	15.9033	26.48	0	0	5.53333	9.44667	5.83667	0	12.7533	10.8833	17.95	36.9533	7.25333	9.01333	8.7	13.3967	10.3833	26.2567	0	0	0	11.6267	0	11.78	11.1033	23.91	0
732	31.1833	0	9.25667	0	8.94667	23.87	24.8633	7.41333	0	18.63	0	12.1533	22.5633	7.28	0	0	0	9.98333	0	0	0	6.85333	17.1867	0	0	18.57	0	8.91667	17.32	10.0633	12.21	0	0	0	3.39	9.01	13.9833	0	24.1533	0	16.08	23.92	10.9633	4.07333	14.9333	33.05	4.07333	0	13.7933
733	4.47333	10.3233	8.78	0	10.17	0	0	0	16.4	16.1233	5.40333	0	0	0	0	6.59667	4.39667	0	23.1833	7.75	0	0	0	15.84	12.6367	28.4233	0	0	4.61333	0	0	20.9333	9.93333	0	0	5.49333	8.21333	45.18	0	0	0	0	0	0	6.99667	0	0	5.25333	0
734	0	9.46667	0	0	0	0	0	0	0	0	0	0	24.3033	14.9133	15.29	25.28	0	0	4.92667	13.8	9.27333	0	0	7.39	0	0	18.2767	10.86	0	0	8.61333	0	0	8.18667	10.4267	3.44667	4.01333	9.96	0	0	0	0	25.9033	0	0	0	35.4167	3.01333	0
735	0	0	0	16.75	8.07333	0	0	0	0	0	0	0	0	11.3367	0	0	0	2.37667	0	0	2.1	8.74	15.41	0	0	0	0	0	5.20333	6.74	0	1.22333	0	14.1267	0	0	0	0	17.55	0	14.5	21.0967	0	0	0	0	0	0	4.08667
736	0	15.02	8.60333	0	0	6.62	2.86667	23.9233	21.1667	7.96	13.25	0	7.28333	0	16.01	0	21.0167	0	19.63	0	0	0	0	0	28.9867	0	0	0	0	10.9467	8.42	0	13.55	8.89667	0	10.2333	12.2167	6.55333	15.9667	10.03	0	0	0	0	7.40333	4.28	0	0	10.8467
737	27.5567	0	6.88333	8.80333	10.4333	0	13.64	10.8067	5.62333	2.70333	21.6933	36.35	0	9.28333	8.81	8.27333	18.75	14.19	0	8.45	4.92333	22.2233	14.5267	21.75	8.2	3.88333	15.77	12.5933	20.7833	12.0733	9.33	21.53	0	0	44.9833	12.1	17.9167	9.00667	0	6.69333	19.48	23.9333	11.3767	37.05	0	0	13.7667	12.7533	0
738	0	0	0	0	0	0	0	0	0	0	0	0	0	0	0	0	0	0	0	0	0	0	0	0	0	0	0	0	0	0	0	0	0	0	0	0	0	0	0	0	0	0	0	0	0	0	0	0	0
739	33.7533	10.7633	17.7967	50.03	0	35.9733	0	19.12	0	0	0	25.15	24.57	14.6867	14.0067	43.57	0	16.1867	0	26.9833	41.72	0	6.31333	0	15.4667	12.8033	0	43.77	23.3167	0	20.68	13.9533	26.2033	0	0	30.1933	0	2.78	23.71	39.4567	0	0	11.77	0	23.47	21.3567	10.01	30.7567	0
740	28.92	46.02	37.52	0	60.14	15.42	85.63	16.0367	61.7033	41.5833	40.5567	44.05	36.7533	37.0633	33.9667	9.99333	59.14	28.11	47.7867	46.05	45.01	61.34	35.2367	69.27	31.3167	37.4033	48.4533	21.19	34.0033	43.3667	39.0167	24.9467	31.8767	60.39	52.2133	19.0133	33.99	38.55	38.5233	17.85	58.2833	34.0833	37.5733	49.8367	33.0867	42.8033	30.19	40.4867	39.0267
741	0	0	0	0	0	0	0	0	0	0	0	0	0	0	0	0	0	0	0	0	0	0	0	0	0	0	0	0	0	0	0	0	0	0	0	0	0	0	0	0	0	12.0567	0	0	0	0	0	0	0
742	0	0	0	0	0	0	0	9.10333	0	0	0	0	5.49667	0	0	0	0	0	0	0	0	0	0	0	0	0	0	0	0	0	0	0	0	0	0	3.98	0	0	0	0	0	0	0	0	0	0	0	0	0
743	3.41333	0	0	0	7.83	0	8.95667	0	0	9.64333	10.1267	0	0	8.93	0	0	0	0	3.25667	0	4.08667	13.96	7.06667	0	5.92667	14.8	6.47333	0	0	13.8733	2.08	0	5.96667	0	5.49333	0.883333	3.63333	11.5333	0	9.46	2.26333	0	12.6833	0	0	0	3.27	0	7.62667
744	0	6.27	10.63	8.55	3.77	5.6	0	9.48333	10.41	13.9433	5.81	2.31	7.31333	0	5.24	8.67667	5.55667	0	0	7.75	0	0	0	4.63	17.5433	11.69	0	9.00667	0	1.65667	1.78333	2.38667	0	0	3.60333	0	7.51333	6.8	4.44	0	0	0	0	4.14667	19.7633	10.08	6.17667	0	11.0367
745	0	7.53	0	0	0	0	9.21333	13.5033	0	4.97333	0	0	3.39	8.79333	0	3.98333	0	14.7867	0	3.47667	0	0	2.73	0	0	0	24.2867	0.85	4.46667	0	0	8.86	3.43667	11.3033	0	10.2467	2.55333	0	0	0	0	6.64667	0	0	0	10.8433	0	0	0
746	8.62	0	0	2.11667	0	0	0	9.52	0	0	0	8.4	0	0	9.7	12.26	2.04667	7.27333	0	0	0	14.7933	0	0	0	0	0	0	0	4.28	5.44	5.66	5.48	0	4.24667	0	0	0	7.34667	10.2433	13.7033	9.22	12.4233	4.97333	0	8.55333	16.72	0	9.92
747	0	10.6133	0	6.19333	0	15.99	14.5033	0	10.3633	0	9.70333	0	0	2.74667	4.92667	0	0	0	16.28	9.97333	7.22333	3.84333	0	5.66667	4.10667	0	2.90333	10.76	0	4.45333	2.94	0	3.94667	0	14.89	15.72	0	12.3867	20.3567	0	2.98333	0	7.08333	8.25667	0	0	6.52333	9.42	0
748	10.4733	3.78333	0	3.60333	3.54667	5.18333	0	13.06	0	3.50667	5.9	0	0	0	0	7.08667	7.16	0	4.60333	4.36	7.34333	0	10.3067	0	9.57	9.17	0	4.10333	8.04333	5.02333	0	13.0467	0	10.5867	0	0	18.96	8.75	0	0	0	5.47	0	0	18.9767	5.86667	0	11.94	0
749	6.03	6.23	9.54	3.22333	2.54667	0	0	0	4.66	7.42333	8.87	17.25	14.4567	6.24	1.77	15.1667	1.46	15.5933	0	2.90667	10.4	0	9.00333	0	0	5.65	9.95333	0	4.91333	0	7.78667	0	5.38	0	0	0	0	7.29667	2.45	5.37333	0	0	0	0	0	0	5.36667	0	9.06667
750	0	0	1.94	2.93667	3.69667	0	7.84333	0	6.92667	0	0	0	0	11.6367	0	20.77	0	0	0	0	0	0	0	11.8467	3.08	0	0	0	0	5.45667	2.09333	0	0	0	6.02333	5.42333	0	0	6.81	0	2.75333	7.30333	0	2.41667	6.96667	0	0	0	0
751	0	0	0	1.39	0	6.77333	0	0	0	0	0	0	0	0	1.34333	0	9.69667	4.39333	0	2.85333	0	0	0	0	2.00333	0	8.04333	0	0	0	0	0	0	7.72667	12.5667	7.86333	0	0	0	2.01333	1.34333	0	9.42333	2.30333	0	0	0	0	0
752	0	0	0	0	3.17333	0	5.35333	0	0	0	0	4.01333	6.36333	3.92667	2.64667	0	0	0	0	3.83333	5.02667	0	3.36333	6.52333	0	16.22	0	2.66667	6.57	5.48667	1.82	3.86667	0	0	0	3.77333	3.52333	3.05333	1.65667	6.24	3.69667	0	5.34	2.22333	0	4	1.69667	0	3.58667
753	0	7.04	9.18333	3.68	0	4.75	0	0	2.02	0	5.82	3.08333	0	0	0	3.96	0	0	6.68	3.23	0	1.83333	4.87	3.43	6.65333	5.86	0	0	0	7.10333	0	7.77	8.43333	0	0	0	6.54667	0	0	1.30667	10.58	4.12	0	0	0	6.92	4.13667	1.99	0
754	10.0533	9.53	0	0	0	0	0	8.19333	0	0	0	0	0	5.01	1.92667	0	2.39667	3.52	0	0	4.12667	4.43	0	0	0	0	0	6.96333	8.27	0	0	5.45	0	0	0	0	0	0.726667	0	0	0	8.88667	0	2.12333	0	0	5.16333	0	1.76
755	6.35333	0	0	0	0	0	26.34	0	0	0	0	0	0	0	0	6.57	0	0	0	0	0	0	0	0	0	0	0	0	0	0	0	0	0	0	0	0	0	0	0	0	0	3.89333	0	0	0	0	0	0	0
756	0	11.1433	0	0	0	0	0	2.83333	0	14.0133	0	0	0	11.4533	0	0	0	0	0	0	0	0	0	0	0	0	0	0	6.58	0	0	0	0	0	8.48	0	19.44	38.24	0	14.5967	0	0	0	0	0	0	0	0	0
757	0	14.1333	19.9133	0	0	0	0	0	0	0	0	0	0	0	0	0	0	0	38.7	0	34.1567	24.0767	0	0	0	0	0	0	0	0	5.92667	0	0	0	0	11.8333	0	0	0	0	0	0	0	0	0	0	0	2.47333	0
758	0	31.44	0	42.4433	93.6067	21.4267	0	0	0	0	0	0	0	44.74	104.103	0	88.63	0	87.5833	0	0	0	0	0	0	0	0	0	0	0	0	0	0	0	0	0	0	53.92	0	0	0	0	0	0	44.23	0	46.81	0	0
759	134.473	33.5633	98.6767	89.1667	46.6333	63.92	99.45	114.46	141.113	149.13	111.64	112.463	121.517	87.2233	47	109.993	44.0267	131.84	0	115.607	70.7	92.51	128.393	100.707	131.09	111.557	133.53	114.87	131.053	117.49	120.89	140.13	116.237	146.51	123.83	82.3867	106.63	63.5467	128.363	93.9933	127.347	124.83	135.453	132.753	37.8533	130.24	84.3267	104.82	124.797
760	0	27.0833	17.99	0	0	0	0	0	0	0	0	0	0	0	0	0	0	0	0	0	22.5767	25.5933	0	0	0	0	0	0	0	0	0	0	0	0	0	35.69	0	0	0	0	0	0	0	0	0	0	0	0	0
761	0	0	0	0	0	0	0	0	0	0	0	0	0	0	0	0	0	0	0	0	0	0	0	0	0	0	0	0	0	0	0	0	0	0	0	0	0	0	0	0	0	0	0	0	2.78	0	0	0	0
762	0	0	0	0	0	0	0	0	0	0	0	0	0	0	0	0	0	0	0	0	0	0	0	0	0	0	0	0	0	0	0	0	0	0	0	0	0	0	0	0	0	0	0	0	0	0	0	0	0
763	0	2.61	0	0	0	0	0	0	0	0	0	0	4.64	0	0	0	0	0	5.6	1.92	0	0	0	3.09333	0	0	0	0	0	0	0	0	0	0	0	0	0	0	0	0	0	0	0	0	0	0	0	0	3.11333
764	0	0	0	0	0	0	0	0	0	0	0	0	0	0	0	0	3.64667	0	0	0	0	0	0	0	0	0	0	3.21667	9.17667	5.15667	0	0	3.80667	0	2.55333	0	5.41	0	0	0	5.66667	2.13	3.40333	0	0	0	0	0	3.99667
765	6.19333	5.87667	0	5.39	0	0	0	0	0	0	0	0	0	3.82	0	3.12333	0	0	0	5.29667	0	0	0	7.01667	7.49333	5.87667	0	2.52333	0	2.19	0	3.56667	0	11.13	2.55	0	0	6.97667	0	0	0	0	0	0	4.21667	0	6.71	0	0
766	4.85	5.46	0.28	1.61667	6.58	16.1333	8.22667	3.87	9.23333	1.77	9.81	3.25333	12.0767	1.08333	3.12333	2.53333	0	0	5.85667	6.63333	0	3.37333	7.32333	0	8.19667	0	5.34	1.58667	5.09333	0	3.77667	0	6.61	0	0	0	13.6433	0	12.2667	4.76333	10.8	6.69	0	3.44667	2.16	0	0	0	0
767	0	0	0	3.88667	0	1.31	2.71333	0	0	0	4.74667	0	0	4.03	0	5.65333	3.3	7.07667	0	0	4.75333	2.15	0	2.32	0	3.09667	5.65667	2.24667	0	0	6.63667	0	0	2.81667	1.83667	16.6833	0	0	0	0	0	3.97333	0	6.69667	3.02	4.28667	1.75333	1.56	1.80667
768	0	0	6.13333	0	0	0	0.843333	0	0	0	0	9.92667	2.92667	0	6.09333	4.06	0	0	0	0	0	0	0	0	0	0	11.1367	1.21333	0	0	0	10.2933	0	0	0	0	0	3.87	0	1.33	0	0	0	0	0	1.64333	0	0	0
769	11.8833	5.76667	1.54333	0	5.05	0	0	4.74333	3.41667	0	6.47667	7.44	0	24.2033	0	0	4.51667	2.25667	7.63	6.15667	0	15.1133	5.69333	12.2533	0	4.46	0	0	0	0	3.93667	11.03	8.18667	13.0933	8.68	0	0	2.32	0	15.1033	11.7333	0	11.11	0	9.70333	3.63333	0	0	0
770	0	19.0967	3.14	13.0533	0	8.03667	2.14333	0	3.16333	25.62	8.54333	0	7.65	3.26667	8.55333	9.63	13.2233	11.0133	11.5767	0	17.5867	1.76333	14.06	0	2.11667	8.78333	13.02	8.48667	12.6567	0	0	0	19.3667	9.70333	0	8.58	19.1267	5.94333	7.02667	12.1867	9.55667	21.9533	14.2533	3.04	0	12.8	21.31	2.37	8.79333
771	0	0	12.4267	15.95	24.7333	0	5.46	14.7133	1.70667	0	0	0	0	0	0	11.3533	6.44333	0	0	10.5333	18.7233	0	0	20.5267	14.4733	8.61667	0	0	0	25.7833	15.3967	8.44667	0	4.37333	7.09667	9.29667	16.3967	10.2233	0	0	25.21	0	7.45333	10.1833	0	9.15	4.15333	15.8667	8.9
772	23.0133	0	5.34333	0	14.1567	15.4467	7.79333	13.24	0	2.05333	7.52333	5.72	6.05333	4.69	0	0	0	9.99667	8.66	0	0	7.40667	0	0	2.34	0	0	0	0	11.88	4.79	0	6.39667	0	5.42	0	0	4.17667	21.2267	0	0	0	1.67667	8.55	7.66	0	0	14.8733	0
773	0	0	9.56	0	0	11.3333	0	0	0	0	5.01	19.49	0	0	9.07667	0	3.15667	12.74	6.68667	3.95667	0	0	11.95	0	0	4.25667	6.92	0	25.2867	0	0	0	13.1067	0	0	0	3.26667	0	0	11.4533	4.37	15.36	0	0	11.39	0	0	0	0
774	0	21.8233	0	9.76667	0	0	32.5333	3.71667	0	7.87667	0	0	11.0467	0	12.47	0	7.4	0	0	4.66333	9.02667	0	0	0	0	11.5633	0	0	0	6.12667	17.8667	0	0	0	0	6.99667	0	0	6.15667	0	4.86333	0	11.1567	0	10.7833	10.6267	20.0233	0	6.71667
775	13.0533	0	0	0	0	0	0	0	11.7233	9.81	0	0	0	3.42333	0	0	0	0	8.72667	0	0	0	23.4367	32.17	0	0	34.65	8.88333	0	0	0	15.47	13.2333	6.62	0	7.64	4.85667	0	10.8233	0	0	14.8367	0	4.38333	0	13.4867	7.91	0	22.4433
776	0	37.7633	0	4.66667	0	0	7.99333	21.4033	0	8.68333	9.52667	11.9867	20.4667	18.5767	0	18.6567	14.6733	0	0	11.2367	0	0	0	0	0	0	0	20.6967	0	0	17.4833	0	0	0	32.2	0	0	13.75	0	9.73667	0	0	30.0267	12.82	0	0	0	17.6033	0
777	12.48	0	10.43	0	11.4133	5.75333	0	18.48	0	0	21.0367	31.0533	0	5.21333	24.4333	18.3267	21.2	33.9467	0	9.13	23.5533	31.5333	11.6667	12.37	39.1067	31.78	0	0	12.9733	8.19	0	13.48	0	18.1733	0	0	9.50333	19.1033	5.25	35.4633	7.99	0	0	19.9767	1.34333	11.5733	0	29.6833	23.52
778	14.5567	0	9.63333	15.0167	21.95	23.56	26.7733	0	51.8233	6.04667	24.7367	0	22.8133	17.1333	10.8133	0	15.0967	16.6233	18.61	21.4567	13.0267	21.7733	10.0133	7.05	8.84667	0	16.4667	10.7633	27.12	23.9367	15.7233	32.0467	0	30.4233	19.4467	53.8633	33.2067	12.1933	10.71	0	6.42333	13.5833	0	0	21.26	14.4067	18.3767	0	0
779	0	0	0	0	0	0	0	0	0	0	0	0	0	0	0	0	0	0	0	0	0	0	0	0	0	0	0	0	0	0	0	0	0	0	0	0	0	0	0	0	0	0	0	0	0	0	0	0	0
780	0	0	0	0	0	0	0	0	0	0	0	0	0	0	0	0	0	0	0	0	0	0	7.21667	0	0	0	0	0	0	0	0	0	0	0	0	0	0	0	19.16	0	0	0	0	0	0	0	0	0	0
781	42.3967	60.46	55.9667	56.6767	43.1133	42.4133	33.5967	29.9567	54.1167	39.7967	42.3667	53.7767	71.0833	55.93	48.4433	42.7133	46.21	41.4467	43.55	49.28	48.32	41.4433	28.91	31.26	39.76	38.1267	41.5233	47.5867	57.5033	44.91	33.8767	37.4567	39.3867	31.9533	38.89	39.33	18.12	27.2333	10.58	40.7333	52.07	39.5767	52.9433	54.4333	9.78	30.8133	47.37	40.5833	41.14
782	0	0	0	0	0	0	10.53	0	0	0	0	0	0	0	0	0	0	0	0	0	0	0	0	0	0	0	0	0	0	0	0	0	0	0	0	0	8.39667	0	0	0	0	0	0	0	0	10.9067	0	0	0
783	0	0	0	0	0	3.43333	0	10.7467	0	7.24333	0	0	0	0	0	0	0	0	0	0	9.92333	0	16.33	0	0	2.59	0	0	0	0	0	0	0	5.98667	0	0	3.98	0	4.74667	0	0	0	0	0	14.1567	0	0	0	1.57333
784	0	0	0	0	12.32	2.6	0	0	0	0	0	3.54667	0	0	0	0	0	0	1.90667	0	0	0	0	5.49333	0	0	0	0	0	8.42333	2.27333	0	5.22333	2.36333	0	0	0	20.1267	0	0	3.42	4.38667	0	11.0967	0	2.06667	0	0	0
785	0	0	0	4.58333	4.2	0	6.84	12.3933	0	0	0	4.88	0	0	0	3.88667	0	5.55667	4.22667	7.77	0	1.76667	0	0	3.91333	0	0	0	0	0	0	8.65	0	0	10.4867	0.793333	0	0	0	0	0	0	0	0	0	0	0	7.47	0
786	15.8133	3.48	9.51333	0	0	0	4.17	13.0033	0	2.70333	0	3.23333	0	1.57	9.06667	12.4	4.90667	0	0	0	0	0	9.12	5.81667	0	0	0	5.38	0	11.0367	0	0	0	0	6.16	0	11.9367	10.9033	5.50333	6.36333	0	4.72	7.74333	0	1.54	0	7.73333	0	11.04
787	0	3.03667	0	2.49	16.9533	8.1	4.67333	0	5.28	8.59	11.77	0	8.69333	2.16333	0	3.99667	3.99	3.73667	0	0	3.51667	2.29	6.39667	6.00667	6.86333	7.91667	6.09333	3.59	6.47	0	2.23667	3.83333	2.73	13.33	0	7.69	15.6267	9.00667	5.93	11.2533	18.45	2.17667	7.79	1.3	2.97667	14.3	7.56667	3.31667	4.77667
788	0	0	0	0	0	0	0	0	0	0	0	0	0	0	0	0	0	0	12.3233	0	0	0	0	0	0	0	0	0	0	0	7.71	0	0	0	0	0	0	0	0	0	0	0	0	0	19.46	0	0	0	0
789	0	0	5.33333	3.30667	0	8.22333	0	0	7.81333	6.48333	11.9567	9.00333	0	0	0	0	0	0	2.00667	12.03	2.98333	0	0	0	0	8.83667	10.0633	0	0	0	0	0	20.17	3.28667	4.42333	0	0	8.91	0	6.28	0	0	21.4667	0	6.90333	0	0	14.8033	0
790	22.77	12.0167	16.53	0	5.88667	8.57667	17.8367	19.2433	9.69333	0	10.5533	27.4567	11.05	20.0567	10.09	26.2033	5.45	21.7267	0	17.89	2.51	11.46	34.0767	2.36	20.0767	13.5267	3.59	33.4333	23.8933	12.6733	27.65	18.5733	10.7933	0	23.7133	10.5867	0	0	4.40667	0	31.54	9.43	0	30.8767	0	33.6167	2.87667	19.1033	8.84667
791	0	39.23	0	8.81333	6.32667	0	13.0767	0	0	11.0767	5.56667	0	12.97	5.48667	3.72	6.04	15.25	12.7533	0	10.7367	11.5167	19.7667	0	11.1267	11.15	0	5.29667	0	0	0	12.34	2.44	0	0	0	10.5967	0	0	0	0	0	0	3.95667	0	6.54667	0	6.56667	0	0
792	0	0	0	9.69333	0	0	0	0	0	0	0	6.33333	4.41	0	0	0	0	0	0	5.39667	0	0	0	0	0	0	0	0	11.8967	22.04	0	0	0	2.37	2.93333	0	0	0	3.11333	3.18	0	13.3767	0	5.21	0	0	0	0	22.5
793	16.4767	0	0	5.23	0	0	13	2.48667	4.66333	0	0	0	0	0	0	10.86	3.76	0	0	3.67333	0	0	0	6.33	0	6.26	0	13.1167	0	0	0	0	0	0	4.01667	0	11.75	0	3.35667	0	0	15.6567	0	0	0	0	6.84333	0	13.77
794	8.85667	15.75	6.36	0	0	19.89	9.89667	10.3	0	0	6.59333	7.58	0	16.6333	23.09	0	5.87333	0	16.5433	8.26667	22.4033	0	0	0	0	0	2.65	3.1	5.68667	16.6033	32.39	7.74667	12.34	0	2.68333	0	14	0	0	21.0633	5.55333	0	3.23	0	21.3833	0	0	8.05	0
795	0	0	22.69	0	0	0	11.2167	0	0	24.6367	0	0	4.01	0	0	19.52	0	9.01	0	0	15.75	0	15.1467	0	17.3767	0	6.07	0	15.21	0	3.11333	3.54	0	10.2967	0	0	0	0	2.89	0	10.04	0	33.8867	0	17.57	6.55333	0	5.5	0
796	0	11.4533	0	53.9733	42.57	38.0567	0	8.07333	14.93	14.8433	24.33	12.69	13.31	39.2033	14.5	0	25.4233	9.89333	26.1767	0	0	34.79	0	0	0	33.45	5.24	0	0	0	10.03	19.86	15.4767	0	0	44.7433	0	45.61	10.45	0	13.5767	14.8833	0	32.0167	0	14.4967	13.0267	9.25333	4.91333
797	22.7833	6.85333	0	0	25.04	0	16.3567	8.28	36.5233	0	6.44667	3.67	25.99	0	20.98	25.2567	12.9233	5.36333	33.0667	31.9533	15.8067	0	6.82333	22.1633	18.1033	0	29.0667	15.28	8.53333	27.9233	0	0	12.8533	28.9033	15.3333	0	41.3233	26.8167	16.5633	47.37	19.5067	9.94333	0	15.79	0	14.4067	42.8267	19.3067	8.66
798	13.74	0	26.59	0	0	0	6.1	17.4133	0	8.45667	0	0	0	0	0	0	0	11.97	0	0	0	0	0	20.04	18.0867	12.67	0	0	3.87333	0	4.75	12.6067	2.55667	0	15.6133	0	0	0	0	0	0	0	28.33	0	11.9333	1.95667	0	0	7.87
799	0	0	0	7.57	0	0	0	0	0	6.00333	0	4.75	5.8	4.72333	6.19333	7.74	0	4.41	0	0	12.54	5.03667	4.44333	3.49667	13.48	0	0	0	0	0	4.56	12.35	4.45	0	4.44667	8.06333	0	0	0	0	0	4.71	0	6.47667	13.4533	0	6.30333	0	6.89
800	0	0	0	0	14.8367	0	0	3.15333	0	0	0	4.42333	0	0	0	0	4.08667	0	4	4.27333	6.00667	0	5.53	0	0	0	6.34667	0	1.71	0	0	0	1.74	11.0333	3.45	0	2.10333	9.62	2.33333	3.72333	0	0	0	0	0	0	0	1.49333	2.45667
801	0	0	0	0	0	0	0	0	0	0	0	0	0	0	0	3.81333	0	0	0	0	0	0	0	0	0	4.63333	0	0	0	0	4.87667	0	0	0	0	0	0	0	0	0	0	0	0	0	0	0	0	0	0
802	0	0	0	15.56	8.98	0	0	7.68	11.59	7.98667	12.04	0	7.24	12.8167	0	0	0	0	0	10.5167	0	0	0	11.45	7.51333	0	0	0	11.6833	0	0	0	11.9733	0	8.05667	24.5267	0	0	0	0	0	11.0967	0	8.36	0	8.77333	0	16.4	19.6767
803	25.17	22.7267	38.38	18.2333	25.8	48.2067	28.2933	20.1567	37.8733	15.66	47.1067	36.02	8.11	34.05	78.0233	17.8733	49.0433	41.4167	17.7467	16.38	33.8667	38.3367	32.79	28.07	0	15.1767	15.4067	27.82	46.0667	20.9767	0	37.6567	27.3333	45.52	0	10.04	42.41	35.6867	12.2367	25.7833	34.0433	38.7933	16.8633	21.2733	15.47	29.3867	56.6033	12.6533	17.05
804	0	42.66	17.7833	0	14.73	0	17.7067	18.9133	0	15.2267	0	14.7133	19.03	0	0	31.7067	0	14.2667	40.55	24.26	24.1933	0	14.4833	0	37.0833	36.3167	40.7433	9.52333	0	30.4133	46.82	20.29	0	0	42.1633	0	0	0	15.79	19.1433	5.39333	0	42.3233	0	33.7033	0	0	22.84	0
805	20.3733	0	0	19.34	0	0	0	20.29	12.97	7.84	7.87667	0	9.32333	13.4167	0	0	0	0	0	12.6	10.9733	0	0	11.7333	10.99	0	0	0	9.01333	0	0	0	7.38333	0	8.77667	7.08667	0	0	7.81333	0	0	10.2833	0	26.6333	0	13.95	0	0	21.1767
806	0	0	0	6.47	0	7.78333	0	0	9.32667	0	0	0	3.24667	0	0	0	0	4.09	0	0	0	4.06333	0	6.64	0	0	0	0	0	0	0	0	3.47	5.68	0	0	0	2.02333	6.19667	6.33	12.6933	0	5.66667	0	0	0	0	0	0
807	8.57333	0	0	0	18.56	8.64	4.01667	0	0	0	5.55	0	0	5.82	0	21.7	0	0	0	0	3.57667	0	7.47667	3.16	0	0	0	16.31	0	0	8.34	0	0	6.26333	0	8.38667	0	0	6.09667	0	0	2.92667	0	0	22.0033	0	1.46	0	0
808	0	0	0	0	0	0	2.28667	0	0	0	0	0	0	0	0	0	0	0	3.24667	0	0	0	0	0	3.52	0	0	3.84667	0	0	2.29333	2.99333	0	1.84333	0	0	0	0	1.89	1.97333	0	0	0	0	0	0	1.70667	0	0
809	0	0	0	11.3467	0	0	0	7.73667	0	0	0	0	0	0	0	0	0	0	0	0	3.47	0	0	6.15333	0	12.78	0	0	0	3.31333	0	0	0	0	0	16.1667	8.40667	0	9.82667	0	4.57	0	11.8567	0	0	0	0	0	0
810	0	9.91667	0	5.27333	14.8233	0	24.2367	0	0	0	0	0	0	18.2167	0	0	10.2033	10.5333	0	8.91667	0	6.18	22.1033	14.8467	0	0	22.04	12.3967	0	0	10.5633	0	35.49	5.6	1.85667	0	12.5333	0	0	9.82	24.83	0	12.2533	3.21	0	16.8767	4.81333	0	0
811	53.67	7.22667	48.31	15.0133	14.37	23.59	16.8533	17.9967	39.3567	57.8567	50.1367	12.1	33.0767	14.6033	32.6133	18.7633	25.68	23.1067	56.92	40.8433	29.93	13.9933	0	0	9.88	22.9167	9.41	15.4	26.06	12.3133	0	19.01	0	17.7133	0	15.73	0	20.4733	10.1767	1.62333	20.1167	17.7333	14.0933	12.7733	7.28333	9.99667	3.55667	47.4933	15.1833
812	14.1467	0	0	4.15667	0	31.7967	0	3.93333	26.0167	0	0	21.57	19.9333	18.9867	18.0267	15.7567	27.91	33.69	0	0	0	34.6367	0	0	31.8933	0	8.04	24.9033	26.1367	0	24.6467	0	0	11.6633	31.5533	7.29	19.6233	8.54667	21.8033	0	0	0	0	16.2433	27.25	0	14.6567	21.4833	42.6067
813	0	17.3233	4.56	8.19667	7.92333	11.69	12.7	6.19333	0	0	0	16.85	0	0	7.43667	4.81	0	0	0	0	0	0	4.58667	0	17.58	0	11.0233	0	11.7767	15.1267	0	30.9433	0	5.20333	9.12333	0	12.83	0	0	16.4833	30.23	7.99333	20.2133	14.1733	0	5.95667	5.00333	0	0
814	0	8.12667	0	3.75667	4.00667	0	0	6.29	8.86	5.82333	0	0	0	0	0	0	5.21	0	0	4.98667	9.69667	0	14.1933	15.1867	0	11.49	0	0	0	17.4367	7.31	0	4.03333	0	0	7.22333	0	0	0	15.5767	8.14333	2.56	0	0	0	2.98333	6.21333	0	0
815	0	0	9.23	3.24333	0	0	18.41	0	0	0	0	0	0	0	0	12.8733	0	0	0	2.41333	0	0	7.25333	6.84667	5.78333	0	0	0	0	0	5.84333	0	5.55667	0	0	0	0	4.67333	9.11333	0	0	0	5.26	0	0	0	0	0	0
816	0	0	0	0	0	8.55	0	0	0	0	0	0	0	0	0	7.27667	0	7.95667	0	0	0	0	5.12667	0	0	0	0	3.30667	0	0	0	0	0	7.76667	6.63	0	2.61333	10.2433	0	9.67333	0	2.28667	0	0	0	2.71	0	0	0
817	3.47333	0	0	9.19667	10.81	3.89333	8.8	17.2567	4.64667	0	9.84	0	3.98	0	4.97667	0	0	0	7.51	0	14.1133	0	0	0	0	3.70667	5.50667	0	0	0	0	2.35333	2.95	0	4.36333	6.25667	4.54	0	0	0	6.80333	9.75	10.89	0	2.34333	0	0	11.0067	0
818	0	2.07	11.9667	0	4.01	3.97333	0	4.01	2.36667	0	7.32333	11.1533	0	16.9133	3.25667	5.78	11.2633	0	3.96	9.64667	15.6733	0	7.93	9.93667	0	0	3.05	0	4.18333	3.78333	0	0	4.68333	0	0	4.53667	0	4.39667	0	6.64	0	0	0	8.85667	0	5.60333	5.14	0	3.73333
819	3.88333	17.4967	0	2.91333	0	0	0	0	0	18.1033	0	0	0	0	0	0	0	0	0	0	0	6.04667	2.67333	0	0	7.07	3.48	2.56	4.35333	4.83	4.04	2.12667	0	0	2.00667	0	0	0	8.19	0	3.86667	3.07667	0	0	8.09333	0	3.92333	0	6.1
820	0	0	0	0	0	4.49667	0	0	0	0	0.693333	5.99333	6.04	0	0	0	0	1.29	0	0	0	0	0	0	1.26333	3.23	0	0	0	3.04	0	0	1.89333	6.09333	0	2.31333	2.28	0	2.39333	3.71	2.12333	0	0	0	12.6767	0	2.43667	0	0
821	0	0	0	0	0	0	10.9533	13.21	0	0	0	4.49	0	0	0	0	0	5.65	0	0	0	1.99667	0	10.1933	0	0	0	0	0	0	0	8.41667	0	0	0	0	0	0	2.87	2.64	0	0	5.49667	0	0	0	0	4.16	0
822	0	0	6.18333	6	0	0	0	6.12667	2.39	8.23667	8.15333	0	6.43	0	6.59333	0	3.80333	5.17333	12.0433	7.12667	4.41333	3.77667	2.12667	0	8.11	0	3.90333	4.97333	0	0	5.10333	8.08	6.15333	0	0	5.06333	7.16	0	0	0	4.55667	4.69	4.51	4.19	9.67333	10.36	0	11.1367	0
823	10.6867	5.19	0	6.14667	20.3033	14.4767	0	0	8.96667	0	4.47	0	0	5.90333	12.12	0	9.16	4.8	4.15	9.38	14.7267	11.5533	5.81	13.5467	5.69667	19.9933	3.98667	4.28667	6.73333	4.85667	5.81	0	0	5.68333	15.8667	0	4.54	4.46667	2.82333	11.93	0	0	2.04333	5.97333	0	8.79667	2.32667	0	10.14
824	0	0	0	0	0	0	0	4.93333	0	0	0	3.48333	0	0	0	0	0	0	0	0	0	0	0	0	0	0	0	0	0	6.05	0	0	2.63667	0	0	0	7.57	5.06	6.45	0	4.80333	5.99	0	5.45333	0	0	0	0	0.74
825	0	0	0	0	0	0	0	0	0	0	0	0	7.20667	0	0	0	0	0	0	0	0	0	0	0	0	0	0	0	0	0	0	0	0	0	0	0	0	0	0	0	0	2.08	0	0	0	0	0	0	0
826	0	0	0	0	0	0	0	0	0	0	0	0	0	0	0	0	0	0	0	0	0	0	0	0	0	0	0	0	0	0	0	0	0	0	0	0	0	0	0	0	0	0	0	0	18.8	0	0	0	0
827	74.54	73.8533	63.3467	59.35	53.6067	52.8733	61.0233	52.2	92.7033	65.9567	67.7367	67.0967	41.42	72.1067	77.3567	58.84	58.35	61.1233	73.5967	61.1267	47.99	63.1333	52.5433	50.4467	49.49	51.17	54.6733	75.5267	62.22	86.9833	34.58	51.36	79.99	93.87	61.7233	73.2467	80.7367	50.7133	56.1467	53.54	57.53	52.7333	53.4033	58.1433	24.0167	64.2333	81.97	56.1733	78.89
828	0	0	0	0	0	0	0	0	0	0	0	0	0	0	0	0	0	0	0	0	0	0	24.8367	0	0	0	0	0	0	0	28.47	0	0	0	0	0	0	0	0	0	0	0	0	0	0	0	0	0	0
829	0	0	0	0	0	0	0	0	0	0	0	0	0	0	0	0	0	0	0	0	16.45	0	0	0	0	0	0	0	0	0	0	0	0	0	0	0	0	0	4.71	0	0	0	0	0	6.91667	0	0	0	0
830	0	0	7.02667	6.20333	7.59667	0	3.17	0	0	0	0	0	3.04333	0	4.31667	1.06333	5.02667	0	0	0	6.1	11.82	0	2.73	24.5433	6.38333	5.84	0	5.94333	0	6.34333	7.43	0	0	6.01	0	0	4.54667	0	0	0	8.6	6.66	5.27	4.97333	5.78	0	5.46333	0
831	2.77667	0	5.8	0	0	9.85	5.80333	0	0	0	0	0	4.54	5.35	0	0	0	2.99667	0	0	0	0	0	0	0	0	0	11.7033	0	0	0	0	10.69	0	0	0	0	0	0	0	3.78	0	0	0	0	0	0	0	0
832	0	6.34	0	3.97333	3.40667	0	0	0	0	0	0	0	0	0	0	4.64333	4.55333	0	0	0	0	0	21.0367	22.0767	0	3.97333	0	10.9133	0	0	5.74	0	0	0	0	1.93333	0	5.88667	11.8467	3.57	0	11.0633	0	0	0	4.89667	0	16.4633	0
833	6.31333	0	0	1.24667	0	0	5.04667	5.57667	0	10.9833	0	0	0	1.81	0	3.79667	0	0	2.3	0	0	0	0	0	0	4.94667	0	0	6.69333	9.71333	0	1.29	1.60333	0	5.10333	0	2.66	0	1.87	7.36	0	0	3.46667	2.32333	10.0833	0	0	4.53667	0
834	0	0	0	0	0	0	0	8.90333	0	2.63667	0	0	0	0	0	0	0	9.66667	0	2.14667	0	0	7.45667	0	0	0	0	0	0	11.46	3.24667	0	0	0	0	1.53	5.08333	0	0	0	0	0	0	0	2.40333	0	0	0	0
835	18.6633	7.16333	15.1067	7.07333	7.95667	6.03	10.7133	3.55	9.28	0	3.27667	0	19.29	0	9.96333	11.34	9.83667	9.17667	10.49	15.7	4.89333	4.57	0	5.40667	17.02	15.9267	0	12.19	3.90667	4.99667	0	0	0	8.29667	0	11.51	5.74333	10.6867	12.4733	6.62333	6.94333	0	8.03333	17.1367	0	2.71667	0	0	9.63
836	0	21.4933	0	17.66	8.10333	36.3967	0	5.29	0	3.20333	32.35	21.2033	3.38	21.9933	36.66	2.28333	15.4233	2.62333	26.9933	2.66333	13.3867	30.3233	0	4.47333	6.48667	13.9867	33.6933	0	11.0267	4.38	7.30667	36.59	0	22.29	8.15	24.2033	7.99	19.2967	12.5233	10.1633	12.3867	0	0	0	14.7833	6.36667	35.11	13.5267	0
837	6.89	0	0	0	0	0	15.7967	0	10.9567	2.79	0	8.07333	0	5.24333	0	0	0	0	1.35	0	9.81333	0	0	0	2.96667	0	8.63	14.48	0	0	4.79	0	0	0	8.74667	0	6.95667	0	8.83	0	10.4233	10.6033	9.17	6.69	0	0	17.9733	7.96333	10.29
838	2.74667	0	0	5.51667	12.0967	3.05667	0	0	30.03	10.1733	0	0	0	0	7.22	0	0	0	0	0	0	0	0	5.39	0	0	0	0	0	0	0	0	27.96	0	0	0	0	4.37667	0	7.18667	6.57	3.63	0	0	7.09333	2.14	0	0	0
839	0	0	0	0	0	0	3.59	0	0	5.45667	0	0	0	0	0	7.87	0	11.2067	2.85	0	0	0	8.11	4.33333	17.5367	0	0	2.63667	0	0	0	0	0	2.84	5.19	3.01667	0	0	0	6.28333	0	5.92	0	0	0	0	6.34667	0	14.7967
840	0	3.83667	10.41	9.15333	0	0	0	7.64667	7.11	0	20.0367	0	8.49333	0	0	21.7733	16.1433	0	0	18.5133	24.01	32.1833	4.06	0	0	0	0	13.5233	26.3867	18.2333	10.8133	0	10.34	16.8733	8.41667	0	12.7567	0	6.31333	0	0	0	13.6133	11.1633	3.96333	0	0	0	20.0267
841	36.4067	0	0	15.03	28.0833	32.7967	13.7833	18.01	0	7.39667	0	19.2733	12.7633	18.2633	0	0	27.9567	14.3567	14.5167	0	0	0	7.28667	15.0533	0	0	18.8667	9.64	16.2467	12.43	12.4133	17.7367	0	0	8.76333	0	15.1167	10.51	15.2567	11.99	0	12.4233	0	36.5267	0	47.33	0	0	0
842	0	12.7967	29.6433	7.93333	15.8067	8.6	0	0	36.3867	1.07	8.21333	15.7667	0	23.44	56.61	20.4633	1.79	0	32.41	0	3.32667	0	0	28.2267	0	11.7533	27.2133	0	0	12.9733	0	6.76	10.91	20.9133	7.79333	12.7233	10.3967	19.2967	0	13.6533	42.9933	9.17333	16.0333	0	23.0467	0	48.57	23.1267	0
843	0	2.1	0	10.76	0	0	12.83	0	0	3.27667	10.2233	0	0	0	0	13.06	0	10.63	0	8.70333	5.33667	4.71667	4.62	0	22.7467	18.4233	0	9.16333	0	0	12.58	0	12.3567	9.02667	0	0	0	0	5.79333	16.65	0	0	0	9.37667	10.9867	0	0	0	6.63
844	5.86	0	0	0	0	0	3.32333	0	5.52333	1.85667	3.37	0	11.4933	0	0	0	5.35667	0	0	3.23	0	3.39333	0	4.41	0	0	0	0	0	2.97	0	2.30333	0	0	4.33	9.5	0	0	6.67333	0	0	1.6	0	0	0	0	0	8.44	2.35
845	0	17.8767	0	0	0	7.72	0	3.78333	0	2.55667	0	4.29667	0	4.31333	0	0	0	4.07333	0	0	4.44667	0	0	3.52	0	0	0	5.54667	6.55333	0	5.73667	0	0	0	0	0	0	0	0	0	0	2.37667	7.4	0	5.14	0	0	0	3.35
846	13.2833	2.95333	0	0	0	13.1	0	0	0	0	0	0	0	0	0	0	0	0	0	0	0	0	14.9	0	0	0	1.88	15.69	0	0	3.23	0	0	0	0	0	10.06	2.01333	0	0	17.4767	0	2.25667	0	0	0	7.15	0	0
847	0	0	18.8333	10.8	14.36	0	16.72	15.1233	17.3167	0	0	12.6233	6.37667	0	4.93333	6.97667	0	14.39	12.12	0	11.06	14.23	10.5367	0	0	0	0	0	13.0833	5.4	0	4.32333	11.0267	9.37	0	14.5667	12.0167	11.2567	28.9267	29.3833	0	0	11.37	7.59667	0	0	7.37	12.7967	0
848	23.2467	16.62	17.4467	12.2067	7.23667	0	14.9933	5.14	0	27.22	29.7	8.98	30.12	11.5633	4.15333	20.86	30.2167	13.5833	4.05333	30.86	22.6467	9.55667	9.02	18.99	31.39	35.14	20.6633	15.0167	19.42	3.87	15.2367	19.2533	20.2767	26.0333	39.3967	23.4633	15.3567	4.35667	7.50667	0	0	20.43	0	6.42667	10.6533	15.8733	6.10667	14.3067	22.96
849	0	0	0	0	0	10.2	0	0	0	0	0	0	0	0	5.22667	0	0	0	0	0	0	0	0	0	0	0	0	0	0	6.89	0	0	0	0	0	0	0	0	0	0	11.6667	0	0	7.82667	0	10.59	0	0	0
850	0	0	0	0	0	0	0	0	0	0	0	0	0	0	0	0	0	0	0	0	0	0	0	0	0	0	0	0	0	0	0	0	0	0	0	0	0	0	0	0	0	0	0	0	0	0	0	0	0
851	0	0	0	0	0	0	0	0	0	0	20.0367	0	0	0	0	0	0	0	0	0	0	0	0	0	0	0	0	0	0	0	0	0	0	0	0	0	0	0	0	0	0	0	0	0	0	0	0	0	0
852	45.79	59.47	69.4133	59.29	65.2767	55.4733	57.6167	49.9667	56.1967	61.49	43.1267	63.7233	50.06	60.6133	56.8633	62.3733	62.5667	48.4067	55.4	50.1	58.9333	44.67	54.8833	56.24	56.5167	47.28	59.9	62.9733	51.7667	50.1033	44.1567	51.62	51.16	49.26	61.7233	41.48	56.4467	57.78	60.1433	34.7267	57.66	68.2933	57.92	51.7667	34.37	40.1433	65.4867	56.42	46.4433
853	0	0	0	0	0	0	0	0	0	0	0	0	0	0	0	0	0	0	0	0	0	0	0	0	0	0	0	0	0	0	0	0	0	0	0	0	0	0	0	19.1767	0	0	0	0	0	0	0	0	0
854	0	0	0	0	0	0	0	0	0	0	0	0	0	0	0	0	0	0	0	0	0	0	0	0	0	0	0	0	0	0	0	0	0	0	0	0	0	0	0	0	0	0	0	0	0	0	0	0	0
855	0	0	0	0	0	0	0	0	2.23	0	0	0	0	0	0	0	0	0	0	0	3.88667	0	0	0	0	0	0	0	3.60333	0	5.82	0	0	0	0	0	0	6.04333	0	0	0	0	0	0	0	3.38	0	0	0
856	2.97667	0	0	0	1.79	3.88667	0	0	0	0	0	0	0	0	0	0	0	0	0	0	4.51667	3.99333	0	0	0	0	0	0	0	4.43333	0	6.33667	0	3.39333	0	0	2.82667	0	3.31667	6.38333	0	0	0	0	12.31	7.33	0	0	7.69333
857	4.74333	0	0	0	0	1.85333	0	5.61	1.61	0	1.27	0	7.50667	6.34	3.42667	0	0	1.44667	0	1.48333	2.53	0	0	2.88333	3.14	0	0	2.88	0	2.31667	4.68667	0	3.84	0	0	8.33	0	0	0	0	3.18	0	3.84	4.53	0	0	4.26	1.82667	0
858	0	0	0	0	0	0	0	0	0	0	0	0	0	0	0	3.09667	0	0	5.3	1.43333	0	6.55	0	0	0	0	3.39	0	0	5.81333	0	0	0	2.80333	0	0	0	0	0	0	1.49667	0	0	3.57	4.34	0	0	0	1.73
859	3.17667	4.12333	0	8.19333	0	0	0	0	0	0	0	0	0	0	0	0	0	12.84	0	0	0	0	7.81	20.32	0	0	0	2.22667	0	0	6	9.35	6.55333	12.9233	2.02667	0	0	15.2067	0	0	0	6.47333	3.90333	0	0	0	3.14	3.75667	0
860	0	21.3533	5.41	9.8	26.9167	0	32.4967	31.4667	0	14.49	0	6.00667	4.75	0	0	14.3967	0	0	9.23333	0	0	0	7.82	0	0	11.9333	3.95667	9.99333	11.67	5.05	0	0	0	0	0	7.68	14.3	0	13.2267	19.9933	4.91667	0	0	11.6033	1.73667	13.7867	10.26	18.22	7.56
861	0	0	17.27	10.0467	0	24.26	0	0	19.83	0	39.8867	7.67667	32.0533	3.64667	24.8233	0	17.1967	14.9133	30.34	5.22	24.2667	9.92333	7.70667	10.2767	1.35333	3.05667	12.68	0	10.28	5.45667	15.6133	12.8733	11.75	0	10.0567	6.13333	13.1667	23.01	12.4333	4.43333	21.31	21.5933	12.97	3.13	0	8.27667	0	0	0
862	5.36333	10.4133	0	0	0	12.8067	19.4767	0	12.1733	10.17	0	7.73333	0	10.4667	0	12.41	17.7467	0	0	6.27667	0	4.71667	0	12.0467	7.70667	0	7.11333	2.98667	8.42	6.91	3.09	11.5733	8.36	0	14.2767	0	0	0	0	0	0	0	5.7	0	6.14333	0	0	4.20333	8.29667
863	9.07	0	0	17.5533	0	0	0	4.56667	0	1.38667	0	0	5.86	0	0	9.86333	0	0	0	0	0	6.22333	3.16	0	1.35	6.51	0	6.1	0	3.26667	0	0	0	0	0	13.1133	6.28333	0	6.83	5.70333	0	0	9.31667	12.9567	0	0	8.94333	0	25.3167
864	2.12333	0	0	0	5.31333	0	0	0	0	0	0	3.66333	0	0	2.30667	15.4733	8.72333	0	4.36333	12.4133	0	0	0	3.52	9.27	0	0	0	0	0	3.91667	7.62333	0	24.47	0	1.86667	8.18	0	10.9467	17.62	2.41	3.61333	0	0	15.94	0	4.17	0	0
865	0	19.7567	12.7733	0	7.37	1.94333	0	7.26	2.32	0	0	0	7.85333	10.4933	4.02	0	0	13.1167	6.81667	9.09333	16.27	0.72	5.48667	0	0	9.34333	3.40667	6.24333	6.76	0	0	0	0	0	0	0	0	10.4633	0	0	2.92667	0	5.80667	3.61333	0	0	1.81333	17.6267	0
866	11.3333	6.79	3.17333	0	0	0	0	12.9767	5.43	3.17667	0	3.85333	11.8967	14.6033	3.13	0	17.0633	0	3.62333	0	0	14.79	31.4867	9.18667	14.29	0	4.51	10.5267	11.8	13.5133	12.1067	5.07	12.3067	10.2733	18.2267	6.65667	17.4933	0	0	4.46667	0	11.2667	7.10667	0	1.61667	17.5767	0	0	0
867	0	0	0	15.5467	3.5	4.73	20.1033	0	0	0	1.56333	5.5	7.01667	0	0	9.75333	0	0	0	1.59333	0	0	0	12.6933	0	0	0	0	0	15.1	18.89	0	0	12.2367	0	24.1233	0	0	8.70333	12.91	9.84	0	5.31333	4.57333	9.02667	0	0	0	0
868	0	0	5.61333	6.44667	9.36	19.9967	8.92333	0	7.15333	19.9033	10.87	7.61667	7.51667	18.2667	10.64	31.5567	23.34	4.41667	0	0	43.7167	22.4633	0	0	9.14	3.46667	17.57	6.08	6.24333	6.54333	0	4.33333	0	0	0	0	0	16.93	0	0	16.03	7.79333	3.48667	15.82	0	21.1467	3.56	5.79667	18.0633
869	10.64	36.9767	7.84667	0	7.92	0	0	5.55	13.88	10.6533	11.1667	0	5.79667	10.21	3.53667	0	0	11.4833	26.4767	19.3633	0	0	3.74	18.4633	7.94	8.22333	5.67667	5.72667	11.09	16.4767	0	13.5467	29.4667	6.72	10.93	7.04	18.9433	13.07	18.19	15.43	0	2.8	0	13.4433	26.3967	0	23.2667	14.06	12.87
870	0	0	0	0	9.65333	0	0	5.30333	0	0	3.10333	7.68667	0	0	0	0	0	0	0	0	0	0	0	0	0	4.30333	0	0	0	0	0	0	0	0	0	0	0	0	0	0	3.75	0	5.66	0	0	0	0	0	0
871	6.08333	0	4.22667	14.2	0	0	0	0	0	4.81333	4.21	9.23667	6.26	0	0	8.43	0	0	0	0	0	0	0	2.52667	0	0	8.55	0	0	0	0	0	2.59667	0	0	0	0	0	2.22	0	7.27333	3.82667	0	0	3.09	2.17667	3.85333	0	0
872	2.87667	7.00333	0	5.16667	0	11.8233	0	0	7.11333	0	0	0	0	0	1.39667	0	1.59667	0	7.62333	0	0	0	1.68667	2.06	1.34667	3.04	0	3.18333	2.91333	6.59667	14.1333	2.23333	0	2.20333	0	0	0	14.8033	0	0	7.38333	0	3.76333	0	8.59	0	0	0	0
873	0	0	0	0	3.94	7.52	23.66	0	0	0	2.89333	0	0	19.4967	0	0	0	7.81333	0	0	0	0	10.14	0	0	0	0	0	0	0	7.06	0	8.86	0	0	4.29667	0	7.12667	0	0	0	7.87	0	0	0	0	0	0	9.46667
874	0	6.71	6.34333	0	7.18333	0	0	13.4933	0	0	5.66333	0	14.5433	1.50333	0.55	16.04	12.1533	0	4.89	14.93	0	0	9.37333	0	7.74667	0	5.05333	0	4.87	12.1067	0	0	0	6.03	0	0	10.5667	0	7.71	11.74	6.91667	0	9.34333	4.48	0	6.5	0	0	0
875	19.2133	8.55	11.35	11.1267	5.62667	3.25667	0	6.21333	3.24667	4.56667	9.14333	20.61	3.25333	0	4.57	8.62667	5.40667	0	0	9.60333	12.2433	15.4433	5.02333	3.78667	12.8433	12.35	3.67333	14.2867	5.85333	11.9233	11.7067	11.5933	14.89	4.03667	16.9633	11.0733	11.38	0	5.60333	9.67333	4.29667	0	0	16.6	13.0033	11.5033	15.3267	17.4733	9.29333
876	0	5.72667	0	0	8.56	0	0	0	8.09667	0	0	0	0	0	10.01	0	0	2.14333	3.64333	0	0	0	0	0	0	0	0	0	0	3.07667	0	10.09	6.66667	0	0	0	0	0	10.1533	0	0	0	0	0	0	0	0	0	0
877	0	0	0	0	0	0	0	0	0	5.12667	0	0	0	0	0	0	0	0	0	0	0	0	0	0	0	0	0	0	0	0	0	0	0	0	0	0	0	0	0	0	0	0	0	0	0	0	0	0	0
878	0	0	0	0	0	0	0	0	0	0	0	0	0	0	0	0	0	0	0	0	0	0	0	0	0	10.7933	0	0	23.61	0	0	0	0	0	0	0	0	21.0167	0	0	0	0	0	0	0	0	0	0	19.05
879	60.7833	69.68	82.67	50.4233	46.7433	73.48	70.75	53.3867	74.72	66.0867	79.9167	43.0533	58.2333	63.85	73.4667	62.5367	86.5133	65.15	44.9867	66.0133	71.8933	56.7733	67.4367	67.8467	65.12	41.9633	47.74	70.82	60.14	105.38	58.9633	62.67	71.2567	62.1533	66.5867	38.5933	88.7	28.11	53.04	68.2333	56.8933	70.1867	58.0767	66.62	29.2933	66.2933	46.79	48.4767	41.3267
880	0	0	0	0	0	0	0	0	0	0	0	37.28	0	0	0	0	0	0	0	0	0	0	0	0	0	0	0	0	0	0	0	0	0	0	0	13.9967	0	0	0	0	0	0	0	0	25.7133	0	0	0	0
881	0	0	0	0	0	0	0	0	0	0	0	0	0	0	0	0	0	0	0	0	0	0	0	0	0	0	0	0	0	0	0	0	0	0	0	0	0	0	0	0	0	0	0	0	4.57667	0	0	0	0
882	0	0	0	0	0	0	0	7.01333	0	0	0	0	8.57667	0	5.44667	0	0	0	6.98667	0	0	4.84667	10.31	0	0	0	9.83333	0	0	0	0	5.84	0	8.41667	0	0	0	0	0	0	0	0	0	0	0	5.01333	7.43	0	0
883	0.79	6.14	2.94333	16.6333	27.5233	0	0	0	2.7	4.07333	0	8.9	9.22	12.0033	0	11.1033	12.5833	4.01667	13.35	8.17667	2.61667	15.7633	0	11.64	3.34	0	3.61	0	0	0	4.94667	0	10.5333	3.94333	0	5.74667	6.48	44.64	12.32	0	7.21333	5.11667	13.4567	0	0	0	11.3167	13.8367	0
884	7.05333	0	4.30667	11.4433	0	6.51333	4.37	4.23667	0	0	0	1.26667	0	0	0	4.88	2.58667	0	0	10.59	0	0	9.85	0	0	9.85667	2.31333	5.66	8.17333	0	2.68667	0	10.3733	0	4.79	0	0	0	8.34	3.77	0	0	0	1.96333	0	7.83	0	4.53333	7.97
885	0	0	0	0	0	3.30333	0	6.46667	0	4.20667	0	0	0	9.88667	0	12.7967	0	1.42333	6.14333	0	0	0	6.43667	0	5.49333	8.43333	0	0	0	0	1.93333	5.52	0	0	0	3.10667	0	0	0	0	10.9233	12.73	0	0	0	0	0	0	0
886	8.55667	2.50333	3.81667	3.01	3.65	1.35667	2.92333	0	6.48667	7.39333	0	0	0	9.66667	2.70333	0	0	0	0	0	2.33667	8.11667	0	4.08	0	2.97667	0	6.3	3.35667	0	0	0	0	0	1.48	0	4.98333	0	0	0	0	0	2.65	2.59	0	0	0	0.766667	11.36
887	4.90667	2.70333	0	0	5.46333	0	7.54	4.49	0	6.49333	7.96333	8.67	3.66667	0	4.64667	0	4.39	8.48333	5.94	0	4.01333	0	0	5.69	1.98333	0	4.67333	1.85667	0	2.63667	0	0	0	4.39	0	2.22333	6.28667	0	7.42	15.8733	1.78	0	4.71	2.10333	13.74	0	6.23	0	1.32
888	0	1.34333	0	0	0	0	0	0	0	0	0	0	12.9633	0	0	0	0	7.1	0	0	5.19667	0	0	0	0	3.82	0	0	0	0	13.6	4.67	0	0	2.56667	0	0	6.00333	0	0	0	0	3.41333	2.93333	0	0	0	0	0
889	2.42667	0	3.64667	0	0	0	0	0	0	3.60667	19.0267	8.97667	0	0	0	0	2.84	0	0	25.0333	0	0	8.79333	12.51	0	0	0	5.61667	33.36	0	0	0	5.04333	9.94333	9.40333	10.78	0	0	0	0	0	0	10.07	2.77333	14.56	0	0	5.80667	0
890	17.4633	16.3967	8.42333	0	0	23.84	7.99333	0	6.28667	4.59	5.87333	6.01	6.7	0	0	10.4133	16.2733	3.20667	33.6533	0	7.93667	4.69	7.41	0	8.74333	8.57667	24.8	18.9167	0	0	7.71333	12.07	0	0	2.07	0	4.21333	0	8.27667	13.71	0	10.4033	3.12333	0	0	10.1133	5.77	0	8.49667
891	0	0	3.43	29.73	32.8133	0	10.2533	20.72	12.6967	0	0	0	0	18.53	21.5333	13.2667	0	13.7133	9.71333	2.7	0	12.3633	0	12.38	0	0	9.67333	0	0	7.59	0	24.06	20.2733	16.4567	0	0	0	25.8233	12.39	5.56	11.8867	0	11.8067	9.9	4.19	9.83	19.68	17.9167	15.7033
892	0	11.0933	9.49333	0	0	0	12.19	0	0	4.05	0	0	4.49	7.15	0	12.95	0	0	0	0	13.9567	17.6533	19.9833	0	0	7.89333	0	4.24333	0	14.5167	1.83333	0	0	0	0	0	8.83667	0	0	0	20.8967	19.22	0	0	0	0	0	0	0
893	3.6	4.96333	0	0	0	10.2233	8.41	0	5.75333	12.6967	5.3	5.14667	12.7033	0	0	0	3.26667	12.4833	0	3.07	20.67	0	0	0	0	0	0	10.82	0	4.1	0	0	0	15.2933	0	7.12	21.7733	0	15.24	0	0	6.37667	5.82667	5.80333	13.88	0	0	3.93	4.63667
894	0	0	0	3.76667	0	6.14333	0	0	0	5.7	6.03667	8.63667	0	0	3.18333	6.05333	0	8.26667	0	0	0	0	15.22	0	0	0	0	0	4.1	4.52	26.74	14.5167	8.48333	0	11.7767	11.7167	0	0	0	22.3533	0	0	9.14667	0	0	9.97	0	6.09333	0
895	3.37667	0	12.5833	0	0	0	0	0	14.9567	0	20.4233	0	15.54	18.4233	0	0	3.31	0	7.87667	13.09	0	0	0	0	0	11.6333	10.92	0	0	7.16	0	0	10.5833	0	0	0	0	4.31667	0	0	0	0	0	11.6433	5.23	0	7.91667	0	0
896	0	33.43	7.43	8.00333	4.37	7.77	0	14.5033	0	0	0	0	9.66333	17.15	0	3.32333	0	15.3833	7.75	7.75667	4.14	16.9167	0	31.1633	23.23	0	8.21667	3.63667	10.2033	18.58	9.37667	0	0	0	18.13	17.81	19.21	4.42	0	0	29.03	0	12.5733	10.7667	0	14.1267	12.75	0	11.8733
897	13.54	0	0	13.86	7.03333	18.6767	50.4533	27.84	1.85	15.9467	21.8733	33.6233	9.44333	0	21.8867	7.77667	11.41	0	7.50667	0	0	27.0833	23.3033	16.7167	30.3367	20.5167	0	0	0	0	0	18.3433	3.18333	21.79	13.3133	23.5733	14.5967	14.46	27.4433	14.7167	0	10.98	0	14.4667	8.02	6.64667	14.41	24.9	13.1767
898	7.78	12.7167	17.66	0	7.51667	0	0	0	7.58667	0	0	2.77	0	3.94	9.48667	9.02	16.51	30.8567	0	8.39333	15.1633	0	0	0	0	10.9667	7.91333	17.8467	25.8667	10.1367	17.69	0	5.1	11.6367	0	0	0	0	10.76	9.25667	8.20333	12.4933	14.2033	0	23.6067	7.61333	0	0	0
899	9.09667	0	8.23667	15.3733	5.64	13.5133	0	0	8.34667	0	0	0	0	0	0	9.72333	0	0	0	5.86	8.64667	0	0	0	0	13.3733	0	0	9.05667	0	0	8.47	0	0	0	0	6.1	0	0	10.3733	0	2.68333	0	0	3.14333	0	0	0	6.19667
900	2.14667	0	0	5.42	0	0	0	5.84333	0	2.65667	0	0	0	0	0	0	0	0	0	0	0	0	2.18667	0	0	2.90333	0	0	0	0	0	0	8.70333	0	0	3.79667	0	0	0	0	0	0	0	0	0	0	4.25	0	0
901	0	0	0	0	2.21333	0	1.01	0	4.81667	0	0	0	7.91	4.70333	0	7.45667	0	0	9.07333	0	0	0	0	2.73333	8.12	0	0	2.51	0	10.8167	0	2.34667	1.73667	0	0	0	0	0	5.63	0	0	0	0	0	2.61	2.60667	0	0	0
902	0	9.25667	3.18667	0	0	0	0	4.14	0	4.35333	0	3.67667	15.0467	3.51	0	0	0	0	0	15.8067	0.903333	0	3.38333	0	0	4.97667	0	3.09	0	0	0	0	4.4	0	5.69333	0	4.15667	0	0	0	14.8867	0	5.95667	0.99	3.58	5.83	0	3.14333	2.82333
903	4.33	0	0	2.26333	3.14333	5.49	0	8.02667	8.43667	2.09667	16.9233	1.88667	0	0	13.31	6.00333	16.4433	13.1067	3.04333	0	7.31333	8.76	9.7	9.13333	10.39	3.86333	2.37	7.67667	9.77667	7.43667	5.83667	9.84333	0	12.5933	7.5	17.3133	16.0667	8.41	5.41	11.2267	4	10.2267	0	9.78	5.01333	11.49	3.20667	0	1.02667
904	5.57	2.30667	1.15333	0	0	0	5.83333	0	0	8.07667	0	0	0	4.23667	0	0	0	0	5.70667	0	0	6.47667	0	0	0	0	9.57333	0	0	0	3.45333	0	4.23	0	8.78	0	0	3.94667	0	0	0	2.68333	3.73333	0	0	0	0.563333	4.20333	0
905	0	0	0	0	0	0	2.21333	0	0	0	0	0	0	0	0	0	0	0	0	0	0	0	4.38333	0	0	0	0	0	0	0	0	0	0	0	0	0	0	0	0	0	0	0	0	0	0	0	0	0	0
906	0	0	0	0	0	0	0	0	0	0	0	0	0	0	0	0	0	0	0	0	0	0	0	0	0	0	0	0	0	0	0	0	0	0	0	0	0	0	0	0	0	0	0	0	0	0	0	0	0
907	45.58	58.11	73.7167	42.6567	46.2	37.9633	48.5533	37.2133	63.5633	63.0667	41.0933	48.8433	51.5067	41.1467	65.6033	61.74	65.25	52.9833	47.76	43.6267	58.0733	50.8033	33.7167	49.4333	45.3567	57.5767	54.16	60.73	44.69	46.8833	44.84	46.9567	52.31	44.5233	38.99	48.4533	52.2267	52.0933	52.4033	57.8033	51.7633	55.11	57.2433	55.5467	36.5333	54.43	46.99	62.38	48.2167
908	0	0	0	0	0	0	0	0	0	0	0	0	0	24.4633	0	0	0	0	0	0	0	0	0	0	0	0	0	0	0	0	0	0	0	0	0	0	0	0	0	0	0	0	0	0	0	0	0	0	0
909	0	0	0	0	0	0	0	0	0	0	7.16	0	0	0	0	0	0	0	0	0	0	0	23.51	0	0	0	0	0	0	0	0	0	0	0	0	0	0	0	0	0	0	0	0	0	0	0	0	0	0
910	0	0	0	3.56667	4.62667	0	0	0	0	0	0	0	5.05667	0	0	0	0	0	0	0	0	0	0	0	0	0	0	0	0	0	4.33	0	0	0	5.55333	0	0	0	0	0	0	0	0	0	0	0	0	0	14.4133
911	0	3.75667	0	0	0	0	5.83667	2.73667	0	0	0	0	1.35333	0	5.15333	0	0	1.96333	1.80667	21.22	5.92	13.1267	0	4.34	0	0	3.12667	3.52333	9.71333	0	0	0	0	0	0	0	0.42	0	0	0	0	5.76667	0	11.1867	0	3.83	2.91333	5.05667	0
912	9.8	0	5.53333	0	0	0	0	6.14667	5.62667	19.67	3.92	18.6467	0	11.9333	0	0	10.3167	5.52	3.52	0	17.4567	11.2433	0	0	2.94333	15.99	4.16333	2.85333	2.84333	0	0	4.80333	2.96667	4.43667	0	0	0	18.9	0	0	0	3.64667	3.49667	0	12.2233	7.69667	0	18.22	0
913	0	7.44333	22.62	8.74667	7.65333	12.1767	0	0	9.25	0	21.75	0	9.28333	14.8133	0	15.8167	9.85667	0	0	3.93667	0	0	16.8867	19.6467	27.8333	7.82667	0	0	4.72667	34.3833	12.0667	8.64667	24.5933	7.18	11.17	4.03667	2.79	0	0	5.83333	8.07333	0	17.4567	0	0	1.29667	8.66	5.41	0
914	2.81	2.94333	0	0	0	7.87667	15.93	7.27333	9.35	0	0	3.91667	0	0	0	0	0	0	0	5.05	0	4.76667	0	12.6967	0	0	0	12.88	0	0	0	0	0	14.44	18.4833	4.38667	13.9733	0	14.1533	10.63	26.9167	4.98667	0	8.7	5.80667	0	0	3.86	7.5
915	0	11.58	0	0	11.6367	0	3.03667	8.74667	0	16.0867	0	2.69333	12.5033	0	7.96667	0	2.27667	20.4367	8.97	0	5.93	0	0	0	3.49	4.99333	30	13.8933	1.82667	0	8.95667	0	0	0	0	8.18	0	13.6367	0	0	0	0	0	19.3233	0	3.50333	16.79	0	25.1867
916	7.5	13.73	1.6	3.26667	0	0	0	0	0	0	0	0	6.05333	3.78	6.21333	2.72333	0	0	9.62	0	0	0	3.90333	0	0	0	8.23333	0	0	0	15.9	3.36	3.19667	3.82667	16.2	4.33667	4.06	4.13	24.84	0	0	10.5967	5	0	5.45	11.1033	0	0	0
917	4.41667	0	9.47667	0	8.98333	4.85333	0	3.62	8.29667	0	0	0	0	6.84333	0	26.7767	13.4833	0	0	0	6.82	5.79667	3.84	0	0	0	0	0	0	11.87	0	5.70667	0	0	0	2.10333	0	3.44667	0	5.22667	9.71667	0	0	0	0	0	0	4.15333	3.74333
918	7.15	0	0	0	0	0	9.24	0	0	0	0	0	23.8933	7.56667	22.33	0	8.77667	14.2533	0	0	0	0	0	15.8767	0	10.4233	0	0	4.31333	0	0	9.44	0	0	0	3.88333	0	0	0	5.84667	0	0	16.7967	0	6.76	0	0	0	0
919	5.83667	12.5567	23.0667	17.2767	12.9067	11.3	18.68	11.49	16.5967	12.0967	43.4067	36.0367	0	6.42667	23.9333	0	0	18.4967	39.2067	24.8667	38.42	16.83	10.84	5.76	10.0733	11.8233	12.3867	17.0367	0	15.5167	12.3867	5.13667	7.63333	6.38667	5.66333	0	5.54667	8.95667	20.8333	4.53333	15.9067	4.55333	3.37333	1.89333	24.2633	8.89	10.9533	16.1533	19.87
920	2.12667	0	0	8.36	11.7733	9.59	0	0	10.29	20.6967	0	9.82667	0	0	0	6.36	13.37	0	0	4.56	0	0	14.78	0	0	4.92667	12.0633	9.54333	10.9367	12.77	9.06667	0	12.4533	0	19.0167	8.82333	11.4567	11.92	0	5.13	0	6.91667	1.74	19.1267	0	12.93	11.19	3.86667	10.1933
921	0	1.27333	3.76	0	0	0	5.66667	8.71333	0	0	0	0	0	2.67333	0	22.6667	0	0	0	0	5.82333	13.8067	0	0	10.9967	0	0	0	7.15667	0	0	0	0	18.0967	0	5.85	0	0	0	0	13.29	0	0	0	0	0	0	0	0
922	5.29667	3.42667	0	0	0	3.24667	0	0	0	0	0	0	0	11.2467	0	0	0	0	8.92	0	0	0	0	0	5.44667	4.6	0	0	3.54333	5.26	0	0	0	0	0	0	5.59667	0	0	1.12667	0	0	8.03667	3.76667	4.62667	0	0	0	0
923	12.1467	14.5333	0	6.08667	0	3.52333	5.14667	26.6233	0	0	12.41	0	3.4	0	4.22	0	2.86	0	0	0	0	0	0	22.01	0	0	3.85	0	0	0	11.15	0	7.86333	0	2.91333	0	0	18.8733	1.18333	10.0267	0	4.26333	0	0	5.21333	0	0	4.19667	7.78
924	2.06667	0	0	15.7033	4.71333	5.83	2.61	0	20.24	6.22667	0	22.17	2.92333	16.5033	0	5.06667	2.11667	0	0	1.15667	6.35667	17.2	17.5933	0	0	6.30667	0	3.6	4.26667	10.3367	0	8.51	0	10.9233	0	7.16333	0	0	0	6.04333	12.9167	5.04	0	0	0	0	8.66	0	1.26667
925	0	9.91333	1.62333	0	0	0	0	5.21	0	3.22667	0	0	11.6133	5.25667	3.36333	6.12	0	17.7667	0	5.27	5.68	6.32333	0	0	0	0	9.13	0	3.01667	6.00333	7.28667	8.21667	0	0	12.22	15.0633	2.62333	0	25.65	0	0	1.61333	0	2.24	0	10.06	25.6967	0	0
926	0	0	0	12.2767	9.29	9.19	7.10667	0	0	15.69	0	9.93333	11.8533	0	0	0	9	8.62	0	0	0	0	7.8	0	2.74	7.41667	11.9267	0	0	0	15.97	13.4867	2.84333	0	0	0	9.13667	0	0	0	0	2.45333	10.8633	0	0	17.3467	0	14.5267	0
927	7.74	9.8	24.3133	0	25.6833	17.8	9.7	1.78	20.6833	0	17.14	15.07	0	15.5267	19.3767	0	8.52	0	43.9733	0	35.8033	0	4.88667	31.64	0	10.3833	13.28	32.5367	21.8067	9.62333	0	13.0033	3.92333	0	14.58	0	23.67	15.6633	0	42.1833	0	5.61333	9.88667	31.77	14.5067	2.83333	9.41667	8.35333	8.09
928	0	7.81667	5.68333	12.1467	0	12.03	7.35	18.3433	17.2367	23.3933	12.2033	10.0933	0	0	9.63667	7.97	8.37667	7.80333	0	25.5933	0	21.13	0	12.1567	28.15	9.85333	0	8.67333	0	3.91667	0	3.78	12.5133	19.64	0	15.52	0	0	6.22667	0	30.8533	8.79667	9.95667	0	25.9	0	6.99	0	14.92
929	0	0	0	11.0133	0	0	11.3567	2.09	0	0	0	4.6	5.74667	8.25667	0	5.29333	0	4.11333	0	0	4.62667	9.21333	3.25	0	0	3.44667	0	0	13.99	9.85667	19.1333	0	7.25667	0	5.96333	11.0033	0	14.25	1.54	0	0	0	0	0	12.9267	6.25667	4.12	0	5.76333
930	0	12.3833	0	0	0	0	0	0	9.19667	7.80333	5.94333	0	0	0	0	15.4833	0	8.9	0	0	0	0	10.9967	0	0	0	2.19333	0	0	0	15.46	0	0	0	3.15	0	0	0	0	0	6.85667	0	0	0	0	2.79	0	0	0
931	0	0	0	0	3.21	0	0	0	0	0	0	2.97	0	7.26	2.06667	1.73667	0	0	0	0	6.86	0	0	0	0	0	0	7.04667	0	0	0	0	5.21667	0	0	0	11.95	0	0	0	4.63667	3.74333	0	0	3.59667	0	0	0	0
932	4.44667	0	0	0	2.16333	11.9267	0	5.34	0	0	0	4.08667	9.97333	4.11667	0	0	1.47	0	0	0	7.25333	7.44	0	5.54333	0	10.02	7.89667	0	4.87333	6.09	0	0	5.66667	15.26	0	9.13	9.49333	0	0	0	0	4.14333	4.41	5.4	0	4.08	0.806667	5.61333	4.54
933	7.00333	3.67667	10.5667	9.9	0	0	12.4567	5.38667	8.11333	9.23	12.39	0	6.27	0	6.46333	2.08333	10.5733	4.41333	4.81	7.88	0	6.49	5.12667	0	11.06	0	0	4.74333	4.95667	0	0	11.5933	2.71	4.06333	6.95667	7.41	2.43	6.14333	15.5367	4.75333	5.39333	0	1.70333	3.36667	0	2.47	0	8.43333	8.31333
934	5.51	4.57667	0	0	0	0	6.92667	3.46667	0	0	0	0	0	3.88667	0	0	0	0	0	5.04667	0	0	0	0	0	0	0	0	4.41	4.32333	0	0	0	0	0	0	0	0	0	0	0	4.94333	3.38667	0	0	0	0	0	0
935	0	0	0	0	0	0	0	0	0	0	0	0	0	2.58667	0	0	0	0	13.0233	0	0	4.25333	0	0	0	0	0	0	0	0	0	2.54667	0	0	0	0	0	0	0	0	0	0	0	0	0	0	0	0	0
936	0	0	0	0	0	0	0	8.27333	0	0	0	0	0	0	0	0	0	7.42333	0	0	0	0	0	0	0	0	0	0	0	0	0	0	14.1667	0	0	0	0	10.6633	0	0	0	0	0	0	0	0	29.89	0	0
937	36.16	35.46	52.88	47.16	49.18	69.7933	34.4133	21.7833	42.1967	17.99	32.3533	45.5767	32.6733	44.35	55.5333	30.2767	48.35	26.6667	33.9033	36.2333	37.8767	33.7567	31.9267	40.79	50.3633	42.0367	50.92	49.2067	33.3133	30.2367	36.5767	43.56	20.2733	39.9233	51.4267	30.98	37.0167	31.1867	18.3467	48.7867	37.5133	55.5133	35.2867	38.8567	20.91	46.77	20.14	37.5367	40.9533
938	0	0	0	0	0	0	0	0	0	0	0	0	0	0	0	0	0	0	0	0	0	0	0	0	0	0	0	0	0	0	0	0	0	0	0	0	0	0	15.35	0	0	0	0	0	0	0	0	0	0
939	0	0	0	0	0	0	0	0	0	13.76	5.68667	0	0	0	0	0	0	6.58	0	0	0	0	0	0	0	0	0	0	0	0	0	0	15.4367	0	0	4.98	0	0	0	6.23	0	0	0	0	17.3467	0	0	0	0
940	3.41	9.43667	0	5.31	4.98667	0	5.54667	3.60333	0	7.28667	0	4.14333	5.51	0	0	3.32333	5.28667	0	2.33667	0	2.88333	3.90667	10.55	0	8.97333	0	3.53	0	8.31667	11.0033	6.37	0	5.53	5.74	0	0	2.32333	6.26333	0	0	0	0	2.88333	3.60333	0	0	0	0	2.77333
941	6.83333	12.1	4.04667	0	0	0	0	2.91333	7.24667	7.4	4.58667	5.28333	2.41667	8.47	4.73333	0	0	10.0333	0	1.85333	4.39667	0	5.50333	12.73	0.76	12.7633	0	8.64667	5.16	0	0	0	0	13.9967	0	4.61333	1.62667	0	1.10333	6.4	5.84667	0	0.863333	4.5	4.06667	0	0	2.74667	4.90333
942	0	0	0	3.02667	15.22	6.20667	6.77333	0	0	0	0	0	8.56	0.9	0	15.63	5.73333	7.66	0	6.93	0	0	0	0	0	1.63	0	2.46333	5.97667	0	11.82	5.01	1.69333	0	9.15	0	1.33333	4.07667	0	0	0	0	0	0	0	0	0	0	0
943	0	0	7.29	0	0	27.9633	0	0	3.46	0	1.11667	13.5733	0	0	0	3.69	4.01	0	0	2.25333	0	0	0	0	4.82667	0	2.90333	0	0	5.74	4.92667	0	0	0	5.87	11.07	0	3.4	0	4.59333	10.0933	1.84	2.64	9.07667	7.22333	8.24333	9.80333	2.34	1.60333
944	12.9767	0	0	9.47333	0	0	4.15333	13.7633	2.61667	0	0	0	0	0	1.24667	0	0	0	0.97	0	7.50667	0	2.79333	0	0	1.94667	3.73667	0	0	5.83	0	0	0	2.59667	0	0	7.83667	0	7.55333	0	0	0	10.4833	0	0	12.0067	0	0	0
945	8.19667	8.58667	0	5.15	0	0	12.06	0	0	0	3.35667	0	3.41667	8.73	12.4967	0	0	6.67333	0	0	0	15.9167	7.61	10.2733	12.0767	5.42333	0	0	8.10667	0	3.29667	8.8	0	0	0	0	0	0	0	0	0	0	0	0	0	0	0	10.3733	6.24333
946	0	0	9.09	0	0	0	4.07667	19.9067	0	22.88	0	5.77	0	0	0	9.12333	0	10.3667	0	0	0	0	0	10.65	0	0	0	0	0	0	5.73667	0	12.9667	0	0	0	0	3.62333	14.56	25.4933	0	9.34667	8.35667	0	0	0	6.69	0	0
947	0	11.1267	21.9733	18.5533	23.6	19.7633	0	0	8.35	0	0	0	0	0	9.41667	11.62	10.5767	0	37.6633	0	8.61333	0	10.4833	2.98333	5.90667	8.65333	17.8967	21.9633	9.88333	22.25	4.81	0	7.9	47.2633	22.9233	17.8033	7	26.3867	7.02333	10.67	35.5967	0	10.0033	15.9233	0	3.78667	20.7633	5.81	7.42667
948	0	0	3.33667	0	18.9667	8.91667	0	0	21.8033	0.39	19.9633	24.5667	18.76	36.4833	35.0167	4.37	9.49667	3.35	0	29	0	5.77667	0	0	1.50333	6.60667	11.4433	0	6.72333	0	0	9.62667	8.99667	0	24.8	0	5.39667	0	0	11.7233	0	17.8667	5.83667	10.53	43.58	0	0	13.7967	0
949	16.9067	4.01333	0	0	0	0	12.8467	20.73	0	16.42	0	12.39	1.51	7.62333	0	0	19.49	14.5433	0	24.7733	14.6567	21.3167	9.91333	21.7833	28.6467	0	14.5567	0	0	0	11.6433	38.6567	0	0	0	22.2333	22.3667	0	5.04333	0	0	9.86333	0	0	0	0	0	15.2533	25.2367
950	7.95	10.3133	3.83333	11.63	3.73	0	32.4367	0	0	0	0	0	0	0	0	16.6767	11.57	0	12.62	0	22.64	0	0	0	14.73	9.04333	0	8.73	7.60333	0	6.32333	0	0	4.79333	0	18.5033	0	21.3067	0	6.44	0	0	0	0	3.26333	36.3667	8.79	0	2.50667
951	0	0	8.39333	0	18.79	4.21667	0	0	8.74667	0	28.48	19.8267	0	0	0	2.50667	9.49667	2.23	5.4	0	0	0	0	0	0	7.10333	0	16.2633	14.4833	10.5533	10.8367	0	0	11.66	3.45	0	0	0	28.0767	0	24.6	6.77	17.1933	7.46333	0	0	7.15	0	0
952	3.83	0	0	0	0	0	0	4.37333	6.45667	23.8233	3.74667	0	11.19	23.1467	4.72	0	6.38333	0	10.7733	8.4	0	0	0	4.45	0	10.4733	7.84667	0	0	18.36	6.62	0	0	0	8.51667	6.37333	0	5.61667	0	0	0	5.90333	0	13.7733	10.2733	0	0	0	4.86333
953	5.18333	3.3	8.53667	4.36	0	25.8367	0	0	0	0	10.3533	31.05	0	0	5.08333	4.75	0	13.4333	0	0	11.03	15.1433	32.1433	8.65	0	0	0	0	0	0	3.90333	10.0167	19.0167	5.47333	0	8.45	12.4467	0	18.9	7.48	6.54333	0	5.05	0	5.15	0	4.49667	0	0
954	0	13.97	11.78	7.08333	4.07	0	9.84	0	8.79	12.7033	0	0	0	14.9833	0	15.8767	4.67	0	0	0	6.32333	0	9.35667	0	5.36333	5.90667	5.8	1.68667	0	0	0	9.80667	0	10.2833	10.2267	0	0	0.446667	0	11.1767	3.71333	9.88667	0	0	0.973333	0	6.76333	9.60333	10.0033
955	8.25333	12.03	0	0	8.62333	12.2433	0	14.2967	0	0	0	0	5.84667	4.81333	5.30667	0	5.81	0	1.90667	14.9	0	8.22667	0	6.60667	0	0	2.76	0	0	0	0	0	0	0	8.51333	0	5.30667	5.79	0	24.76	0	6.71333	2.66667	5.20333	0	17.3467	0	8.54333	4.80333
956	0	0	0	11.48	0	0	0	5.35	5.29667	11.56	0	0	16.71	0	5.74667	10.7833	0	8.71	11.3667	8.97	9.48667	0	0	23.8733	0	2.99333	0	2.05667	0	16.9933	3.90333	0	9.52333	0	0	0	0	0	5.61	0	12.09	0	0	0	4.48	0	4.80667	0	0
957	6.68	0	0	8.74667	8.47333	0	4.29333	0	0	9.82333	8.11	9.82667	3.85333	6.17667	0	6.67	4.91	8.41	4.21667	10.6767	10.3	12.5267	0	0	8.24667	11.4033	8.46667	0	15.2433	0	0	16.8167	12.66	2.94	0	27.3933	6.68	3.76333	0	7.07	0	11.0733	9.14667	7.94333	6.99667	0	5.26	0	7.27333
958	17.9533	4.68333	12.6733	10.3333	0	0	11.5033	10.2667	0	0	13.1733	10.29	10.9733	4.95333	0	0	12.6267	13.05	0	0	12.6	3.72667	24.9867	4.71	3.91667	3.18667	3.89333	15.05	10.07	12	5.43	20.5533	12.0967	5.12667	4.14	0	5.15667	0	11.49	0	10.16	3.39333	0	0	0	0	8.22667	3.94	15.5
959	10.4767	10.5633	8.95667	7.22333	8.73667	6.75667	6.09667	0	28.2567	7.70333	0	6.49333	0	0	8.91333	0	0	0	0	8.60667	0	3.26667	0	4.92	6.47333	2.64333	0	0	0	0	0	0	0	0	11.37	0	0	8.15667	3.22	0	0	7.93	9.47667	10.97	10.99	12.1133	15.3133	2.03333	9.11667
960	0	0	0	0	11.01	13.1433	0	0	0	0	2.89	0	0	3.02667	0	5.39667	3.53667	0	10.0833	2.78333	0	0	0	0	0	5.69	0	0	0	0	0	0	0	8.76	0	10.5067	0	0	0	0	2.76	0	0	3.80333	3.14667	0	0	0	2.41
961	0	4.27667	0	0	6.33667	0	4.64667	3.45667	0	4.85667	0	8.11667	2.87333	15.45	5.45	9.71333	4.98333	0	0	3.54667	2.35	3.79	7.23333	0	4.09	0	6.44333	3.30333	13.42	12.02	3.84333	3.44	0	0	0	4.29333	8.63333	12.0133	0	0	0	0	0	10.0367	8.25333	1.60667	0	5	0
962	8.37	0	0	2.60667	0	6.91	0	0	0	6.67	0	0	0	0	0	0	0	0	0	0	0	3.80333	4.69667	8.7	0	2.59667	3.71667	2.85	0	0	0	8.64333	0	0	1.11667	0	9.96	0	0	14.91	1.55	0	0	0	0	0	0	2.27667	0
963	0	2.25333	0	0	0	0	0	0	0	0	0	0	0	0	0	0	0	0	0	0	0	0	0	13.9733	0	0	0	0	0	0	0	0	0	0	0	0	0	0	16.0133	0	0	0	0	0	0	1.80667	18.92	0	0
964	0	4.73333	44.9933	11.1767	5.80667	12.4933	12.9667	6.03	11.3167	0	23.54	8.4	11.52	11.1167	0	18.13	0	18.8633	18.88	11.4167	42.1633	8.36667	0	0	20.8467	3.45	0	4.16	31.0933	32.9733	16.94	0	24.38	8.90667	0	0	0	20.2167	0	0	0	3.86667	0	0	19.3833	0	21.5567	6.23	14.73
965	37.2733	5.99	4.31	13.8133	15.2067	3.64	0	6.9	7.9	15.9767	0	29.89	0	5.55667	35.6433	35.2133	27.0233	0	3.65667	0	0	27.3633	29.45	0	9.76333	7.14667	13.0233	12.6	11.9967	23.29	8.69	27.6933	0	23.87	24.89	29.7033	28.7367	12.92	0	25.5567	34.48	19.2133	16.3067	26.6067	0	15.79	0	16.4333	9.30667
966	0	0	0	0	13.4233	4.41333	0	13.03	0	0	0	0	10.3967	0	22.7367	0	20.63	0	0	10.2567	0	0	0	33.7267	0	13.23	0	0	0	0	1.88667	0	0	0	0	11.7567	0	0	35.6367	15.56	0	2.72333	0	9.25667	0	0	0	0	0
967	0	0	0	0	0	6.21	0	6.15333	0	0	3.38667	0	0	16.69	0	0	0	0	8.13667	21.0167	7.06333	0	0	0	0	0	17.7867	0	0	0	0	0	0	0	0	0	6.42333	18.81	0	0	0	0	0	0	6.45333	0	5.58667	0	0
968	9.86333	14.5733	0	9.29333	0	0	0	0	15.4467	0	0	0	9.67	10.04	0	0	0	14.4433	10.94	0	8.56667	12.0367	12.8867	0	0	0	0	0	0	0	10.2267	0	8.01	15.1	0	0	0	0	11.4267	0	11.7433	11.95	0	0	0	0	11.6567	0	0
969	0	14.9233	14.34	14.7867	18.9467	0	21.84	19.6633	17.46	26.3533	10.2367	0	0	0	0	0	0	0	0	0	0	21.78	20.34	22.3133	0	17.8467	23.8733	8.62667	0	0	0	0	10.0133	0	14.5433	13.3067	28.4133	0	0	0	47.5533	0	5.76	18.67	16.3467	41.1033	0	0	38.7733
970	32.32	14.9967	38.6767	17.2833	33.73	44.0733	0	13.3433	14.45	37.5033	37.75	43.7233	13.1567	42.9433	58.11	47.64	36.7	15.0067	38.15	60.9567	32.5433	19.35	12.6367	34.45	44.6267	37.0433	40.0467	27.94	51.69	31.3267	25.48	37.5867	14.3733	36.3067	29.23	28.6	10.2067	48.6333	25.5	52.43	0	12.8167	23.1767	36.9567	9.17333	17.1933	40.9367	34.83	17.64
971	14.8767	17.22	0	15.1767	0	0	22.43	0	14.66	0	0	0	27.29	17.48	0	0	21.1033	31.5567	16.1133	0	9.70667	0	15.6767	0	0	0	0	7.52	0	18.6233	21.1	0	10.19	0	0	0	0	0	13.0867	0	19.03	32.5967	8.31667	0	0	0	12.5333	14.95	0
972	0	0	0	5.43667	0	0	0	0	0	0	0	0	0	0	0	0	0	0	0	0	0	20.64	0	0	0	0	0	0	0	0	0	0	0	14.9433	0	0	0	0	4.37667	0	0	0	0	0	7.23	0	0	0	0
973	0	0	0	0	5.19667	0	4.31667	0	0	0	0	4.72	10.02	0	0	0	0	0	0	0	0	0	0	8.21333	0	0	0	0	5.64667	6.17333	0	0	1.87667	0	2.75333	0	0	0	0	0	11.0867	0	0	0	0	8.50333	0	0	0
974	0	5.57	5.58	0	0	0	0	5.28333	5.63333	3.58667	24.41	2.01667	4.82	1.78667	4.09667	0	5.47667	0	0	3.26	5.36333	0	0	2.57667	0	0	0	2.43667	0	0	3.87667	2.44	0	0	1.94333	7.26	7.15667	0	0	0	0	2.37667	1.54667	0	0	0	0	7.46667	9.54333
975	4.53	0	0	0	7.63667	0	0	14.8833	0	0	0	3.46667	0	0	3.26	0	3.03	0	4.32667	0	0	0	0	0	3.08333	1.06333	0	0	0	0	0	5.22667	0	0	0	0	5.16667	0	0	2.2	0	0	0	0	11.36	0	5.73	0	0
976	8.22667	0	1.98	0	11.28	0	0	0	2.88667	0	0	7.82667	0	6.07667	0	5.45	0	0	2.51333	0	8.62333	7.24333	17.94	11.9967	5.51333	12.5433	10.1833	5.49333	0	0	0	0	4.12333	0	5.78667	7.81	8.47667	5.07667	0	5.19667	0	2.70667	0	2.98333	0	12.2567	0	0	0
977	0	1.39667	1.49	16.7367	0	3.02	5.83333	0	0	13.8533	0	0	12.6067	5.78333	0	2.83	0	8.54	0	0	9.26333	2.26	6.76	0	2.09333	0	0	3.4	14.26	6.09333	5.39	4.39333	6.02	0	0	8.41667	6.46333	3.22667	20.68	10.6533	2.23333	0	3.19	11.21	0	0	0	0	22.9767
978	0	0	9.08	0	0	0	2.42667	0	3.80333	0	2.29667	0	0	0	0	0	0	0	0	0	2.27667	0	0	0	0	0	0	0	0	5.51333	0	0	0	0	0	0	0	0	0	0	0	0	0	0	7.73	0	0	6.92333	0
979	0	1.61	0	8.91667	0	0	0	4.15333	0	7.31	13.24	0	0	0	0	8.29667	0	8.08333	0	4.31667	0	0	0	13.7	0	0	10.81	0	0	0	10.1767	0	0	4.92333	4.76	13.3933	12.18	4.44667	0	0	1.29333	5.33667	1.71667	0	10.43	17.8667	12.7933	15.27	0
980	18.0133	10.1967	8.05	5.39333	9.69333	9.57	4.73667	4.98333	9.49	0	4.82	5.48	2.75333	3.36	6.56	0	10.5867	0	15.6233	9.24667	0	21.6333	0	7.26	7.29667	12.2367	0	7.33	8.27333	0	0.803333	1.53667	9.07333	2.12	7.42	0	0	5.09	3.59	16.45	5.43667	5.73	0	0	0	0	9.88	0	0
981	5.96667	0	0	0	4.34667	0	3.61	0	0	5.71667	9.2	10.3633	5.12333	6.91333	4.41667	0	0	3.52333	0	0	3.79	0	0	0	0	0	0	0	7.8	3.26	0	3.18	0	0	0	0	0	0	3.06	0	6.32	0	9.70667	1.68667	0	0	0	0	0
982	0	0	3.69333	0	0	0	0	27.2067	10.2667	0	0	13.42	3.51	21.06	3.67333	0	0	4.74333	0	0	0	0	0	0	0	0	15.3167	0	0	10.8567	14.0533	0	7.74333	15.3833	4.91333	6.70333	0	0	0	0	0	0	0	0	3.01	20.82	0	9.73333	15.69
983	11.26	6.43333	0	16.41	0	18.3467	6.7	9.75333	0	24.5167	0	0	4.74	0	0	29.06	23.34	16.2033	0	1.29333	0	8.87667	31.5067	4.10333	26.45	28.59	8.32667	16.5367	0	12.6433	14.1133	21.1067	4.70667	6.78333	5.38333	0	18.84	0	15.0533	23.37	8.99667	0	11.3167	2.12333	18.89	8.49	12.78	9.6	0
984	14.5567	16.4533	43.64	0	7.3	0	15.6	0	22.05	4.91667	2.92	0.906667	0	10.45	34.98	10.78	15.7967	0	22.3967	10.0267	18.8367	0	0	5.13333	11.1	0	0	14.09	32.3467	9.85333	0	0	0	0	6.67	30.38	21.73	27.02	0	0	21.4033	18.28	0	29.4067	6.71	11.85	5.25	0	7.89667
985	21.3833	0	0	21.9633	14.3333	9.55667	0	5.57333	0	0	12.98	6.99	18.0867	4.78333	0	0	0	0	0	0	0	0	0	6.69333	0	0	0	0	0	0	9.61333	11.2333	0	15.7167	0	0	0	11.4967	6.19667	0	0	0	0	0	0	0	4.49667	11.52	16.8867
986	0	0	0	0	10.4533	0	0	0	0	0	0	0	5.37667	0	0	7.39333	0	11.6467	0	21.5167	9.26	6.95667	21.7367	6.08	15.21	0	15.4067	0	13.9733	5.24333	0	0	8.72	0	3.13	10.5333	8.19333	0	5.43	0	0	10.2233	8.45667	4.78	7.11	0	0	6.04667	4.47333
987	3.92	0	0	0	0	0	0	13.2067	4.91667	4.1	15.8633	1.96	0	0	3.53333	9.38333	0	0	0	0	2.33	0	0	0	2.73667	17.3567	0	0	0	5.82	0	3.47667	0	7.42667	3.74	0	10.0367	0	0	0	3.59667	0	0	13.4167	10.8467	8.67	0	3.98	0
988	0	6.29	0	5.15667	0	7.06667	4.77	1.7	0	0	0	0	0	0	0	0	0	0	6.72333	0	0	7.79333	0	5.42667	0	0	3.41	12.5433	0	0	12.9067	0	0	5.50667	9.53333	0	0	0	0	1.45333	0	9.26667	9.61333	0	0	3.87667	8.87	0	0
989	0	0	0	0	0	5.89667	24.3933	0	2.18	17.8867	0	0	5.05667	11.86	3.80333	5.1	0	0	2.36667	7.37	9.93333	6.57333	0	3.40333	2.92667	2.63667	6.13667	0	4.98	0	0	3.94333	10.5467	5.55333	2.94333	0	0	0	14.12	2.99	0	0	0	3.45	0	0	0	0	11.5833
990	15.5667	0	0	0	7.25667	6.27333	0	0	0	0	0	1.86667	0	0	0	0	0	0	0	0	0	0	7.82333	6.50333	10.5567	0	0	13.6067	0	6.85333	7.26667	0	0	0	0	11.2733	0	12.1967	18.89	0	0	0	6.64	0	4.28	8.04667	0	0	0
991	17.1333	6.26667	0	0	0	0	0	0	0	0	5.98667	0	0	0	0	16.37	0	17.44	0	0	0	7.21	7.88333	0	0	15.3	0	0	0	0	0	6.9	0	5.31333	9.09333	0	9.59333	0	0	3.19333	0	12.7133	3.29667	0	0	0	0	13.1067	8.35667
992	0	0	15.0033	10.74	0	0	0	6.7	14.8233	3.36667	11.4667	8.05333	6.01333	23.0167	7.95	0	10.2467	4.93	33.59	0	4.3	2.11	0	17.9067	19.1233	0	7.96667	6.59667	4.73667	3.28333	6.52	0	0	7.82333	0	9.25	10.1333	19.3333	0	0	0	19.49	0	3.42667	0	0	9.39667	7.48	0
993	10.8533	31.99	7.33	0	38.4733	30.8233	5.40667	30.1667	10.3167	17.7467	11.7467	16.3233	17.5433	11.24	20.3667	13.9467	32.91	0	15.1067	27.1733	20.13	16.8633	0	3.67667	7.6	23.0933	22.8033	2.97333	4.04667	16.3667	1.74333	7.89333	30.2467	7.96667	16.3533	2.58	0	10.3067	1.55667	11.22	17.0933	14.1367	14.7433	5.51	29.15	35.94	19.3467	7.59	4.75
994	21.9933	0	9.26667	5.67	0	0	0	0	0	0	13.5367	0	0	0	0	0	0	5.57333	0	0	0	0	5.25667	0	0	0	0	0	13.8933	5.91667	0	8.37	21.3867	0	0	0	0	0	14.81	5.30667	11.6133	0	10.7333	2.35	0	0	0	0	0
995	0	3.64667	18.2	5.68	0	0	9.92667	0	0	0	0	5.29333	0	0	9.93	0	8.63333	0	0	0	0	10.3667	32.19	0	6.87	0	0	0	6.47667	0	0	0	0	0	0	4.68667	23.5033	0	9.63667	6.04333	0	4.34333	0	14.08	0	0	0	4.99333	0
996	0	4.30667	0	11.1967	15.1	0	11.4667	0	10.2033	16.7467	0	0	0	5.67333	2.96	21.6333	11.0167	10.65	0	0	10.8767	0	0	14.5867	4.98	12.1433	0	9.80333	0	0	12.11	11.03	6.49333	21.23	9.10333	0	14.9633	7.91333	5.74667	2.3	0	0	0	0	7.57	23.53	2.01	0	27.5633
997	0	0	5.99667	0	0	13.5233	0	10.0067	0	0	8.84	15.3867	10.2833	0	0	12.7333	0	17.0533	0	20.7033	20.8333	10.5467	0	3.93	10.0867	7.96333	6.87	8.88667	14.8333	4.77667	4.02667	0	0	0	0	13.9533	0	0	0	0	11.3467	12.4633	32.93	13.3967	0	0	0	0	0
998	8.78667	3.08	4.12	3.80667	9.31	1.80333	9.67	0	0	2.50667	3.67667	6.45	10.7133	0	0	0	0	0	1.14667	0	0	10.03	0	0	0	2.68	7.15333	0	4.73	4.49	0	0	0	0	20.6033	0	0	0	0	0	4.61667	3.42333	0	0	0	0	3.44333	0.76	0
999	6.30667	15.8267	0	11.56	4.17	0	0	0	0	0	6.89333	0	0	4.55667	4.33667	0	2.50333	3.78333	0.906667	5.61667	4.81	0	0	10.51	8.41333	0	3.51	0	0	0	6.13667	21.9233	0	3.41667	0	13.78	0	5.15667	9.54	8.41333	0	9.44333	0	0	13.1	4.50667	10.0767	6.13333	0
1000	0	0	0	0	2.9	1.69667	0	3.80333	0	0	0	0	0	0	0	3.51	0	0	0	0	0	0	3.23333	0	4.07667	0	0	0	0	1.08	8.79667	0	0	0	4.68	0	17.2267	0	0	0	0	0	0	3.11	8.63	0	0	4.42	4.66667
1001	5.18	0	0	0	0	0	0	0	3.15	0	0	0	2.08667	0	0	0	0	0	7.01	0	4.43333	0	0	0	0	0	0	3.37667	0	0	0	0	0	0	0	0	0	0	0	2.95	0	0	0	0	0	0	0	0	0
1002	0	0	0	0	0	0	0	0	0	0	0	0	0	0	0	0	0	0	0	0	0	0	0	0	0	0	0	0	0	0	0	0	0	0	0	0	0	0	0	0	0	0	0	0	0	0	0	0	0
1003	6.18333	0	0	0	0	12.2	20.8233	17.19	0	0	20.1067	18.55	4.72667	8.29333	0	8.90667	0	0	0	0	0	0	0	0	0	0	0	0	0	0	0	0	0	0	0	0	0	0	7.46333	0	0	0	20.24	18.58	0	0	0	13.01	0
1004	26.5533	37.5867	64.5233	53.7767	37.4567	24.6533	21.5867	22.09	26.9067	41.7567	15.53	33.5033	32.1833	31.31	69.94	31.3733	61.7267	45.2	44.3033	51.58	43.0933	40.7967	48.4333	55.4767	42.8533	20.83	58.5967	50.9667	50.44	38.2833	43.4267	33.4833	44.79	62.03	46.2933	18.72	22.9367	43.4267	22.1033	34.45	48.2767	51.7533	39.4033	36.9533	40.0367	45.3433	59.9667	25.76	55.3567
1005	0	0	0	0	0	0	0	0	25.4033	0	0	0	0	0	0	0	0	0	0	0	0	0	0	0	0	10.42	0	0	0	0	0	0	0	0	0	0	14.6133	0	0	0	0	0	0	0	0	0	0	0	0
1006	5.93	0	0	0	5.25333	0	0	0	0	0	0	0	8.16	0	0	6.68667	0	0	0	0	0	0	0	0	0	0	0	0	0	0	0	0	0	0	0	17.73	0	0	0	0	0	0	0	0	0	0	0	0	0
1007	0	0	0	0	0	4.19333	0	0	0	5.57667	5.9	0	0	15.33	0	0	0	0	0	0	0	0	1.65667	6.92667	6.01	0	0	0	0	0	4.30667	3.36333	9.98667	0	0	7.18667	0	0	3.19667	0	7.63667	0	0	0	0	0	0	0	0
1008	0	0	0	0	0	0	0	4.01	0	0	0	4.33333	4.87667	0	0	3.74667	0	0	4.01	0	0	1.96333	2.42333	0	0	0	0	0	0	0	0	1.11333	0	0.73	0	0	2.62333	6.44333	2.34	0	0	0	0	2.01333	7.64333	0	0	0	0
1009	0	0	0	12.64	0	12.6567	8.94667	0	0	0	9.30667	0	4.12333	0	7.58667	0	0	0	0	0	0	10.49	0	0	8.37333	7.71667	2.17333	0	0	0	4.24333	0	0	0	4.55	7.33667	0	0	0	0	8.52333	6.73	7.36667	0	11.0533	0	6.38667	0	0
1010	17.6133	7.71	8.42667	5.39	21.4733	5.79333	6.29	8.66333	14.9733	5.65333	0	8.78667	8.72667	7.68333	9.92	29.37	10.2767	12.7733	8.74	16.02	9.74333	2.32333	4.4	17.0367	0	7.35333	4.81	6.81667	6.6	0	7.08667	3.44	0	15.4667	6.16667	0	6.20667	3.4	5.27333	32.1933	2.57333	5.55	0	4.83667	6.28	5.19	10.2233	6.91333	27.0867
1011	15.0533	5.82	19.9267	0	20.3967	0	0	0	0	9.32333	5.74667	5.93333	8.06333	0	11.07	1.22	22.63	0	18.02	11.6233	10.4667	0	3.39667	3.76	8.08	0	6.33667	5.09	6.60333	9.57667	21.6	2.27	3.89333	5.22	0	0	0	17.3867	5.71667	0	7.21333	0	6.47667	0	9.44	12.1667	6.17333	9.73333	0
1012	0	0	0	0	0	0	5.60333	13.1733	0	10.5667	0	3.48667	0	0	0	0	0	0	6.86	0	12.69	4.91	5.47667	0	0	0	0	8.25333	2.00333	23.3467	0	9.40667	0	0	7.45667	0	22.5333	0	4.51667	0	0	0	0	16.3233	0	0	0	0	0
1013	0	7.05333	8.63667	13.4767	0	1.51333	1.93333	0	0	0	0	0	0	7.40333	4.89333	8.26667	0	13.9933	2.44	15.0567	0	0	6.84	0	0	10.2267	6.75333	0	3.63	0	0	0	10.7033	0	0	0	0	6.66	0	0	0	0	0	0	6.49333	8.83	0	0	7.03333
1014	3.99333	8.78667	0	0	10.0367	12.11	0	4.44333	0	0	19.9533	0	17.0867	19.51	3.23667	0	0	0	0	0	0	8.26333	0	4.87667	0	0	0	4.18333	3.44333	7.36667	0	6.71333	9.74	0	23.4967	28.9567	2.28333	14.2433	7.83333	0	14.1133	23.74	10.6133	0	0	0	13.68	13.2133	0
1015	0	8.17333	12.6	1.02667	6.49333	14.07	0	0	18.7967	18.98	0	18.6433	0	0	0	7.52	0	0	7.93	0	12.5267	18.0267	13.6467	3.55333	0	9.81	11.58	0	3.59333	0	0	6.67	7.85667	0	0	0	11.0767	0	0	5.44333	0	0	20.53	9.30333	0	0	4.33667	8.92333	7.67333
1016	14.6033	6.95667	0	0	0	0	5.74333	0	0	5.11333	0	0	15.3267	0	18.29	18.9733	24.7433	0	0	5.45667	0	0	0	12.6133	26.82	12.6733	8.58667	11.76	0	0	10.5333	3.75	0	8.58667	0	16.4867	5.25333	0	6.59	0	0	0	0	6.75	20.05	0	0	0	5.93667
1017	11.2867	0	0	14.5333	0	10.2433	3.03333	4.67667	0	0	12.83	9.39	0	24.3967	0	0	0	13.9033	0	3.19	0	0	0	0	42.1	4.19333	0	0	2.96333	20.8933	8.48	7.24333	0	7.06333	3.11333	6.08333	0	9.77	0	6.93667	3.27667	0	0	0	20.4267	0	3.41667	2.15333	11.7033
1018	0	2.67	2.50667	13.8967	8.45667	14.84	0	9.71667	6.96333	2.41333	6.51667	0	8.97667	0	0	0	2.13333	0	4.30667	4.03667	5.61333	12.6733	14.73	9.72	0	0	20.5933	6.65333	5	0	0	0	6.53667	0	0	0	7.44333	6.72	4.77667	0	0	18.0033	5.05333	13.16	0	14.5467	2.74333	1.99333	0
1019	0	14.1933	9.84333	0	6.68	0	19.81	0	3.49333	7.22667	0	6.77	1.10667	0	6.08333	4.95333	0	12.4467	12.7867	0	7.04667	0	0	0	0	0	0	0	3.67	0	18.0267	6.39667	0	0	0	19.5	8.76667	1.92333	3.02	0	4.03	0	0	0	10.8067	18.5033	5.51667	5.02667	5.78333
1020	2.73667	0	0	7.8	0	0	3.29333	12.1967	0	0	3.51	4.01333	15.2967	0	0	0	2.28333	0	3.92333	0	0	3.15667	0	0	0	0	21.9267	0	0	0	7.27	7.04667	20.2533	20.5367	10.2267	9.04	0	4.26667	0	0	9.96667	0	0	0	0	0	4.57	6.16	0
1021	5.34333	0	0	0	10.58	8.44667	5.42	4.68	0	0	13.51	0	0	0	8.46	19.16	0	7.28667	0	26.9	9.40333	0	0	3.76667	13.85	0	0	7.79667	0	12.0267	0	0	13.0233	5.14333	0	0	7.72667	7.47667	9.12	0	10.1533	12.65	10.98	7.68667	9.9	0	0	9.41333	0
1022	16.47	9.86667	8.35667	0	19.32	10.24	0	14.0433	30.5867	6.98	13.54	23.23	4.12	13.6433	4.57667	0	20.46	0	11.5633	7.5	0	13.1067	7.99667	0	10.5467	4.71333	0	23.1367	11.87	12.14	0	11.0467	17.11	3.06667	14.0733	16.95	0	0	6.7	40.92	3.34	0	0	3.83	3.65667	16.63	2.47667	0	6.34
1023	12.8767	14.9033	0	9.37333	0	0	0	0	0	0	0	13.8	0	7.48333	0	6.08	17.22	11.5333	7.65667	0	23.29	20.6967	24.6367	0	17.77	14.16	7.26	0	10.9	0	6.20333	3.69667	0	0	8.56333	20.31	9.50667	23.6033	7.21333	0	0	15.19	7.26667	16.28	0	9.58	0	8.97	14.79
1024	0	10.2433	22.9667	5.48333	0	4.40333	8.46	2.4	0	3.64	11.4033	0	19.02	0	14.3	0	0	5.59	0	0	0	0	0	10.33	0	0	0	0	12.8433	0	0	2.73667	0	5.12	0	6.97	0	0	0	0	0	12.9833	7.63333	14.78	0	0	19.13	9.93667	0
1025	0	0	0	0	9.15667	6.50667	6.00667	0	0	12.6333	8.78333	0	0	16.5567	4.57667	7.65	0	18.82	0	0	0	0	0	0	0	23.2733	4.51333	4.76667	5.36667	10.13	10.0167	0	0	8.27667	5.01667	0	8.30667	0	0	18.0533	15	0	0	0	8.55333	0	0	10.64	6.89667
1026	3.6	8.01667	0	10.66	0	0	4.93333	2.19667	7.92333	10.69	0	4.84	10.16	6.59	0	12.7	7.37	0	2.85333	0	10.4033	10.0567	21.98	0	6.36667	0	4.19333	2.54	4.30667	0	0	1.57	0	0	18.23	0	9.08	11.1867	0	5.04	0	0	7.39	0	0	16.63	7.17333	0	18.73
1027	0	2.58	8.61	0	15.7133	10.6467	0	4.35	11.86	0	0	0	0	0	9.31333	9.02	0	3.54333	0	24.21	11.1133	10.2733	0	21.4633	0	0	7.64	0	0	2.97	0	0	6.78	11.1267	4.54	4.13667	0	11.2233	10.4433	0	0	3.13333	0	7.83667	17.0867	0	3.25333	0	0
1028	0.903333	0	10.42	5.52	0	6.27333	25.6333	4.24333	0	0	0	13.36	11.2267	2.18333	4.15667	0	0	9.13333	6.85333	0	14.8	0	0	0	9.98667	0	0	4.42333	5.72333	0	8.03667	9.94	9.41333	5.94	0	6.06	5.85667	0	6.77	0	9	0	0	0	0	19.85	0	0	15.7367
1029	0	0	14.7333	0	15.7233	0	0	7.2	16.82	0	11.0667	0	0	3.34667	0	0	0	0	4.57	0	0	0	7.62	3.15	0	12.4	2.30333	0	0	12.68	0	5.85333	11.7167	5.44333	4.58667	0	0	0	0	8.13333	0	7.66667	4.32333	14.96	0	0	3.74667	13.43	0
1030	0	2.25667	0	5.70333	0	9.08	5.04333	4.02333	22.1333	14.71	0	2.49667	13.6733	1.31	0	9.64333	7.83667	0	0	5.52667	6.62333	7.86	3.33333	7.40333	0	0	0	5.06333	0	2.47667	6.92	0	0	0	0	4.57667	0	0	0	8.57333	5.51333	7.42667	11.82	4.64667	12.7033	4.74667	0	6.57	0
1031	0	0	0	9.7	6.48667	0	0	0	0	0	8.97333	6.70333	0	0	11.1033	12.1533	0	12.9067	0	12.8367	0	16.57	5.26333	0	9.27667	14.7467	2.45667	0	8.2	0	4.59	4.25	0	0	0	0	15.1167	14.9133	0	2.28333	0	0	0	0	7.59	0	8.19333	6.67333	10.2567
1032	22.42	14.64	16.3167	4.08	0	0	4.48333	2.96667	0	0	7.30667	0	17.2333	6.61333	2.86667	15.09	1.86667	4.06	7.15333	0	0	0	10.7467	0	0	0	15.08	16.38	0	3.93333	0	10.92	8.29	2.41667	5.69333	3.99667	0	10.8867	12.7533	0	12.8967	10.4867	0	2.19333	0	0	0	0	6.41
1033	0	0	0	0	6.91667	12.2267	0	6.47667	0	0	0	6.62	0	0	0	0	4.11667	0	0	0	5.86667	0	0	3.16667	4.76667	0	4.2	0	0	6.73	0	0	20.34	0	0	0	0	9.61333	0	0	0	0	4.11667	5.12667	0	16.6	4.41333	0	0
1034	0	0	0	0	0	11.3167	0	7.01	6.53	16.9233	5.42333	0	0	8.00667	3.52333	0	0	0	0	5.84333	5.56333	0	4.08333	7.25333	10.06	15.3633	0	14.3367	5.85333	6.69	3.66667	0	0	0	0	0	22.4967	0	14.2433	0	0	12.33	19.0833	0	0	0	0	0	4.74333
1035	0	20.6667	17.4567	0	19.0467	0	0	1.30333	0	4.24333	0	0	17.2667	26.3	0	11.1767	5.95	8.00667	17.5267	14.7767	11.3467	0	0	0	10.4533	0	3.86	0	0	0	7.54667	4.92333	8.81	8.26333	1.93	40.5433	17.66	14.3667	0	7.39667	0	0	0	0	19.2033	0	15.27	4.72667	8.84333
1036	41.7533	0	8.32667	30.68	0	5.57333	15.2833	0	14.1767	13.9	11.8367	10.19	0	0	10.18	0	12.87	17.3367	0	0	0	22.89	24.1933	12.19	0	0	6.23333	9.58	5.67	12.7533	0	9.66	0	5.55667	12.7667	0	0	0	0	0	27.1233	6.64667	7.48	28.0933	14.0367	27.4733	6.76667	5.37333	16.9867
1037	0	0	0	9.76667	0	18.2367	24.0267	12.3533	21.18	0	16.0467	15.45	0	7.96333	20.52	23.4333	0	14.4867	36.0133	0	4.29333	11.1033	0	0	18.2067	26.6633	13.46	2.84333	12.49	3.86	8.36333	16.92	0	6.68	16.1833	0	5.60667	0	15.0567	16.4233	0	15.7167	0	0	0	0	5.54333	0	0
1038	0	21.5633	10.3833	0	21.8233	0	0	0	6.53333	0	0	0	0	0	0	3.81667	13.6633	0	0	11.46	7.51333	0	3.89	4.71667	0	0	0	0	10.8433	0	27.4933	0	13.9567	7.64333	0	0	0	6.05	0	6.06667	0	0	3.55667	16.7367	0	1.24667	0	0	21.16
1039	0	0	0	0	0	0	0	0	0	0	19.3333	0	0	0	0	0	0	0	0	0	0	0	0	0	0	0	0	0	0	0	0	0	0	0	0	0	0	0	0	0	15.84	0	0	0	0	0	0	0	0
1040	0	0	0	0	0	12.1167	0	5.28	13.7067	0	9.37667	0	8.41667	19.12	13.09	8.47	0	13.44	0	6.79667	13.5367	0	0	14.5833	0	0	11.7567	7.06667	0	6.64	0	0	0	0	0	0	0	0	0	0	0	0	6.84	0	0	3.06333	0	3.40333	8.13667
1041	49.9367	19.0667	69.5733	32.6967	29.3167	20.5367	24.9733	27.43	29.74	38.0267	19.3533	41.5533	30.7933	10.0233	32.8667	22.8733	53.69	12.5633	38.9967	22.43	10.8367	36.07	31.8333	15.57	26.77	38.17	31.05	32.84	38	26.9433	27.31	39.65	49.1033	48.0133	30.9667	19.9833	35.23	29.2433	21.24	22.5	33.6867	30.27	26.48	35.5533	15.52	26.0567	41.93	35.0267	13.49
1042	0	15.5967	0	0	0	0	0	0	0	0	0	0	0	0	0	0	0	8.90333	0	11.9867	0	0	15.7367	17.0267	0	0	0	0	0	0	0	0	0	0	0	0	0	0	0	18.76	0	0	0	0	0	0	0	0	0
1043	0	0	0	0	0	19.8767	5.31	30.6467	12.8267	12.44	25.6733	0	0	12.4767	10.11	0	0	0	7.9	12.76	22.1033	0	0	0	6.51667	0	7.91333	6.24667	0	11.2867	0	0	0	0	0	13.4833	10.45	0	0	0	0	3.82	10.28	15.24	23.3933	0	0	0	13.74
1044	0	0	0	17.27	5.02	0	0	0	0	0	0	5.40667	7.68	0	0	33.0533	12.84	0	0	0	9.34	5.06667	0	16.3233	0	6.31667	0	0	0	0	9.74333	0	0	0	4.49	17.0833	7.64333	6.4	9.84333	0	0	5.62333	0	7.06	0	18.7167	0	0	0
1045	4.05667	0	6.31	0	0	0	10.1567	0	0	0	0	0	0	0	0	0	0	4.41	0	0	0	0	6.16333	0	0	0	0	0	0	0	0	10.93	0	0	0	5.87333	0	4.18333	0	3.33333	0	0	0	0	0	0	0	10.6533	12.09
1046	0	0	0	0	10.5667	0	0	0	2.43	0	0	0	0	5.8	0	0	4.22333	6.73667	2.18333	0	3.46	2.61667	0	2.68	8.20667	5.67333	6.45	0	0	3.73667	1.86333	0	0	2.02333	1.20667	0	3.57667	0	0	7.56333	3.45	0	3.05667	0	0	0	0	0	6.18
1047	0	1.98	4.78333	6.08333	0	2.47333	4.95333	11.14	12.3333	1.76	4.71333	3.28667	18.32	0	2.00667	2.26333	0	5.64333	4.88	0	0	3.75	5.45333	0	5.64333	8.94333	0	2.14	3.86333	0	0	2.10667	0	0	0	0	3.2	9.09	4.4	0	0	2.44667	10.0167	2.55333	0	2.48667	0	4.70667	0
1048	1.59333	0	0	0	2.49333	0	0	5.04333	0	0	0	1.40333	0	0	0	0	0	0	0	4.31	0	0	0	2.93	0	0	0	2.92	0	0	8.08667	0	4.55667	0	0	2.21333	0	4.14333	0	0	0	6.32	0	0	0	0	0	0	0
1049	0	3.52667	0	0	2.93333	11.0367	0	0	0	0	6.25667	0	0	7.38	2.56333	2.99	6.16333	0	1.37333	0	8.48333	0	0	0	0	5.18667	5.33667	0	3.44	0	0	0	4.25	0	0	0	0	8.09667	20.3133	0	0	0	0	28.83	2.64	0	6.51333	19.2567	18.61
1050	7.19333	1.98667	9.69667	14.8067	0	6.60667	19.64	0	0	8.29	2.37	0	0	0	0	0	1.72333	18.8433	4.03667	0	13.2033	4.29667	3.85333	7.32	6.11333	0	9.28	2.78333	3.09	14.0567	6.16	2.4	0	13.9667	8.23333	6.04333	11.67	0	7.54667	18.79	11.7367	0	10.2633	0	9.56667	21.8833	8.13667	4.37	0
1051	9.47	8.47333	12.09	0	11.4267	3.03333	0	11.9733	0	5.46	9.87333	0	0	0	2.62333	5.82667	14.7333	0	7.54667	30.2167	9.56667	8.33	7.65	9.12667	9.44333	0	16.07	10.25	3.44	0	3.76	3.58	2.28333	0	7.99667	7.76667	11.9667	9.14333	0	16.5367	16.3933	19.3667	0	0	10.1733	0	0	0	0
1052	0	0	0	11.34	13.9067	4.11667	7.84333	19.8433	9.25667	0	0	15.27	16.5667	12.0033	0	0	18.4033	9.09333	0	0	0	0	9.42667	0	0	29.1867	0	0	0	9.22	7.71667	0	3.04333	0	20.2067	0	3.49333	23.5167	9.22	0	0	13.1633	0	15.6567	0	0	6.63667	2.55667	3.88333
1053	7.99	0	19.25	2.74667	0	0	7.99667	0	8.85	20.9	25.3367	13.3633	0	7.09333	18.7667	6.37	2.92333	1.32667	22.63	13.86	6.56667	12.35	12.29	8.38667	11.8867	0	8.94	7.41333	0	5.65333	0.863333	29.0867	6.26333	14.17	8.49333	9.88667	0	0	0	9.33	2.77333	0	4.22333	0	0	0	9.21667	0	3.57667
1054	10.91	7.21667	4.53333	0	0	1.75333	0	0	0	2.54667	8.49667	0	0	5.73	4.58	14.3467	0	0	0	5.93333	0	32.4967	0	0	13.2133	0	0	3.59	3.8	3.39333	0	0	0	11.1567	0	0	6.67	6.65667	0	0	0	0	12.0067	0	0	0	0	2.22667	0
1055	0	13.2267	0	0	0	3.94333	6.87	3.54	11.2267	0	0	8.49667	0	0	0	0	5.59667	6.53667	0	0	3.02667	0	0	9.34667	5.35667	10.6	0	2.90667	0	0	5.02667	0	3.87	0	0	6.34	0	0	0	0	1.24333	0	5.56333	0	0	4.92667	10.7533	1.42333	5.61333
1056	0	0	6.9	2.59667	4.81	4.93667	6.42667	0	5.11333	4.47667	0	4.17667	27.9767	0	0	0	1.95667	6.33667	0	12.94	0	0	5.07	0	0	8.05333	9	2.8	21.41	2.85333	3.8	0	0	5.63333	12.5767	2.31667	0	7.42333	10.6	5.70333	0	4.22	3.89667	0	0	0	5.10667	0	8.94667
1057	0	3.66333	0	0	0	1.45	3.31667	0	0	0	0	9.11	0	12.2067	5.03	9.47667	0	0	0	0	15.79	10.48	0	15.7	11.6667	9.09	3.78333	0	17.0733	0	12.7633	0	15.61	0	0	0	5.26667	7.40667	13.7333	1.85667	12.0467	0	0	19.6633	20.6867	21.0267	0	7.39667	0
1058	0	0	9.91667	22.9467	0	0	0	3.02	13.36	16.92	0	0	10.4167	5.79	0	14.3933	0	3.37	0	0	0	0	0	0	0	0	0	0	0	3.8	12.7333	0	3.40667	0	0	14.5033	0	0	0	0	7.43333	9.51	6.38	20.52	0	0	0	4.84333	0
1059	28.74	10.1433	26.7933	24.1467	30.12	10.76	16.3667	12.37	5.46333	0	29.9767	5.67333	0	0	33.45	8.13333	17.9833	22.7233	58.1767	0	7.37667	7.29333	5.01	32.8433	2.2	5.8	17.2067	18.57	0	4.41333	0	29.5967	11.0467	7.27667	9.46667	10.44	0	19.1933	5.52333	2.62	8.91333	8.61	0	0	0	21.11	19.78	3.96667	7.3
1060	11.4567	13.0267	0	0	0	15.7033	8.60333	10.8633	6.50333	6.68	10.11	14.1167	5.77	13.8367	19.67	0	10.0767	0	0	29.5067	6.18333	6.8	6.48333	5.21333	16.1167	0	9.45667	0	6.85333	16.4767	11.0167	9.21333	0	15.6433	34.3267	21.6833	28.8833	0	13.02	25.37	9.79667	9.43333	3.45	11.34	22.4333	0	15.14	0	7.38333
1061	0	0	0	0	0	0	0	0	0	7.47333	0	27.6533	0	0	0	21.37	0	0	0	0	0	7.92667	7.12333	0	0	8.90667	0	0	6.55667	0	0	0	0	0	0	0	0	0	0	0	4.72333	0	8.18667	0	0	0	3.43667	11.35	0
1062	0	3.61333	0	0	0	0	0	7.64	9.05667	0	13.07	0	0	0	0	0	0	1.47333	0	0	10.2033	0	5.09	0	5.50667	10.9167	0	0	0	4.46667	4.05667	11.2967	2.87333	0	0	0	0	13.1833	0	4.59333	0	0	2.23	10.6333	0	6.63667	0	0	0
1063	0	0	0	0	20.0033	0	0	0	0	0	0	0	0	1.55667	9.85333	0	4.53667	12.81	0	0	0	0	0	2.38333	6.76333	4.85667	0	28.59	0	0	0	0	0	0	2.04	0	6.91667	0	8.11	0	0	0	0	13.3267	8.30333	8.79	4.70333	5.12333	0
1064	4.32667	0	7.21333	0	0	6.97	3.72667	18.6367	4.68667	7.29667	6.2	4.94667	0	8.74333	1.37667	0	16.35	2.98333	6.95333	6.79667	11.3667	18.7667	0	0	0	4.01	23.65	0	32.81	7.32	0	0	0	4.64	0	0	23.2367	0	0	0	2.08667	0	2.45333	0	0	4.21333	0	4.63667	3.52
1065	22.95	19.4933	17.2633	9.21333	0	19.0833	6.05	0	2.17	6.06667	14.4767	0	32	0	0	13.64	0	3.19333	0	3.57	0	0	13.8967	23.8933	20.58	0	0	7.18667	0	13.51	0	3.37333	2.93667	0	4.29333	14.0167	0	0	18.27	20.46	8.65	18.88	6.4	6.32	6.91333	2.83667	11.8867	4.75	8.52
1066	0	0	0	0	5.95333	0	5.78667	9.07	0	11.68	0	0	0	11.0733	7.69667	0	0	0	2.3	0	0	0	17.3667	0	0	0	0	11.2233	0	0	0	0	12.1267	22.36	13.0367	0	0	14.4867	0	0	13.0567	6.00333	0	4.62	0	0	3.68333	0	0
1067	0	0	0	0	0	0	7.66	0	0	0	3.46333	7.88	0	0	0	2.23	0	0	0	0	9.11333	6.52	0	0	0	0	0	0	0	0	25.95	4.02333	7.79333	0	0	5.34	0	0	0	0	2.22667	0	7.19	0	4.15333	0	0	0	0
1068	13.5833	8.46667	0	11.3133	0	4.88667	0	0	13.1867	4.29333	6.74333	7.28333	5.32	0	7.01333	4.39333	10.0867	4.03	9.88333	7.94667	9.79333	16.58	0	3.79333	10.6833	1.98333	0	0	2.24333	11.3467	14.36	10.17	0	2.82667	3.37667	0	9.02	0	3.57333	10.2333	0	3.79	6.09	0	6.89667	16.5	15.3633	14.65	9.69667
1069	0	8.12	9.59	8.56667	16.2667	7.01333	6.34	16.7733	8.71667	5.43667	14.16	8.31667	3.95	24.1533	10.1367	7.68	17.2767	4.38333	10.5433	7.06333	0	0	0	12.17	5.39667	18.1433	14.1533	8.83333	3.45	13.4833	0	4.06	1.52333	11.5	14.29	12.9267	5.82	0	7.75333	0	0	6.17	3.23333	4.14	2.87333	0	7.54	6.46	0
1070	0	0	0	0	0	5.12667	0	0	0	6.79	0	0	1.65333	0	0	3.67667	0	0	0	0	7.74333	0	0	0	0	3.96	0	2.74333	0	0	0	0	0	4.11667	0	4.51	0	19.09	0	0	0	0	0	19.3467	0	0	0	0	5.51333
1071	0	0	1.68333	0	0	0	0	7.44	0	0	0	0	0	0	0	4.38333	0	0	0	0	0	8.89667	16.65	0	0	0	5.02333	0	0	1.63	9.63667	0	3.13333	0	0	0	0	0	4.85333	5.87667	0	3.76333	0	0	7.05667	0	0	8.99333	5.06667
1072	7.32333	0	4.33333	0	4.03333	0	11.5133	0	15.2133	0	2.91333	3.35	15.6767	9.04667	0	0	13.9367	0	4.52	7.38	0	11.1633	0	0	0	11.4633	0	5.82333	5.36667	0	0	2.63	4.04333	6.74333	0	0	10.03	13.9167	0	13.6933	3.01667	0	9.03667	0	0	0	0	0	0
1073	18.06	21.76	0	8.61667	3.42333	12.1733	0	0	5.26	19.62	12.0967	9.64	20.0867	0	18.9233	0	6.65333	23.8567	0	8.69667	2.17	0	4.99667	17.0067	10.28	0	11.6233	10.5233	14.71	9.53333	8.26	0	13.1467	5.50667	7.34	8.12	2.49333	3.32333	12.2267	0	4.05667	9.32	10.63	0	9.59667	15.8033	18.9967	5.68	6.76667
1074	8.52333	0	18.97	13.16	0	11.8833	14.5267	2.72	0	0	5.54667	0	0	0	9.47333	0	0	0	11.5667	0	32.3733	0	5.76	0	8.43	0	0	0	0	0	0	0	0	0	13.5067	0	0	0	16.16	7.41667	0	0	0	0	6.12333	0	0	0	14.15
1075	10.2633	0	8.78333	13.2833	14.9833	0	0	10.8367	1.66333	8.28	0	0	18.2767	40.32	0	16.07	0	0	0	0	0	0	0	0	3.5	9.74333	5.07333	0	5.66	10.9867	9.65	9.02333	10.7833	0	4.81	0	10.4567	17.04	0	0	18.0833	8.58	7.13333	9.87	0	0	10.4867	3.80667	5.99333
1076	0	0	0	0	0	11.0933	0	16.7067	0	6.16333	0	0	0	0	1.85667	15.2833	12.8267	0	11.8033	0	5.98	0	9.62333	0	0	0	0	3.49667	8.13667	2.81667	0	7.23	4.24	0	6.03333	15.2533	5.11	6.72333	5.86	0	10.8933	17.9133	0	13.86	0	14.2767	0	0	0
1077	10.0633	17.1267	0	0	4.96333	0	0	2.14	18.1833	0	11.78	11.9367	0	0	0	0	0	14.0667	11.4	14.8867	0	12.2933	0	23.8633	5.61667	7.17	0	0	6.37333	3.16667	0	0	0	35.1133	0	19.51	0	0	0	35.54	8.43	8.89	0	8.26333	7.22333	0	0	19.4633	6.13667
1078	5.53333	0	0	6.78333	9.45667	0	14.9133	0	0	0	6.91333	8.43	0	0	12.3	5.78333	15.2267	0	0	9.59667	8.11333	19.8167	0	0	2.46	10.07	6.12	10.2767	0	7.94333	2.51333	11.31	5.72333	0	0	0	0	0	0	0	4.17	0	15.8067	0	1.31667	0	1.92	2.19667	3.01667
1079	0	0	0	10.26	0	0	0	0	0	0	0	0	0	0	0	0	0	0	0	0	0	0	0	0	0	0	0	0	0	0	0	0	0	0	0	0	0	0	0	0	0	0	0	0	0	0	0	0	0
1080	0	0	0	0	0	22.7667	0	8.23	0	0	0	0	6.39333	0	9.43333	0	0	8.18	11.77	0	6.79333	0	32.93	0	0	13.7767	16.5033	0	0	4.86667	0	9.16	16.03	0	0	18.48	0	23.7267	0	0	0	34.9567	7.99333	0	4.76667	0	0	0	0
1081	38.0367	41.37	36.9833	28.6767	26.5267	7.67333	33.21	30.0767	31.8167	28.2633	27.23	44.22	14.87	20.8467	28.3167	40.4233	40.54	27.7567	28.6033	32.3233	27.6733	29.35	12.3633	35.4133	40.3133	14.4767	28.9533	34.4333	37.9733	20.5933	32.78	18.3067	37.1567	33.66	38.46	19.1167	46.1367	25.17	28.8167	24.9833	48.65	22.5133	14.04	40.0233	25.6333	39.8467	27.8233	28.3133	33.4033
1082	0	0	0	0	15.7667	18.3867	0	0	0	0	0	0	0	16.01	0	0	0	0	0	0	0	0	0	0	0	6.55333	0	0	0	0	0	0	0	0	0	0	0	0	0	15.7667	0	0	0	0	0	0	14.21	0	0
1083	0	0	0	3.23333	0	0	0	0	0	17.3867	0	0	25.9467	0	8.17333	0	0	10.7767	10.5467	0	6.36	0	0	0	0	0	0	0	0	11.3833	0	0	0	0	0	0	0	0	0	0	0	0	0	0	0	0	0	0	0
1084	0	0	5.34667	0	4.94333	6.19333	2.62667	4.04333	1.70333	0	0	0	0	0	0	4.94	0	4.1	0	6.49667	0	0	0	0	0	0	0	0	7.52	0	7.42667	2.26333	0	9.06333	0	3.31333	0	0	0	1.65333	0	0	2.00333	0	16.07	0	0	0	11.9833
1085	2.43667	11.3233	0	0	0	0	0	4.38333	0	0	0	2.56	0	4.05667	0	2.04333	0	0	2.70333	0	7.85667	3.21333	0	0	3.02667	9.00667	0	0	0	0	4.34667	0	0	3.39333	0	0	2.95667	0	1.28	0	0	0	3.12	0	0	0	2.87	3.71333	1.01
1086	0	3.20667	1.08	3.70667	0	0	4.21	0	0	0	0	6.69333	0	0	0	0	0	0	0	0	0	0	0	1.71333	0	0	0	0	5.38667	0	0	7.82	0	0	12.0267	4.15333	1.54333	0	1.30667	0	0	2.74333	0	5.51	0	0	0	0	0
1087	4.94667	3.25	4.58667	0	0	0	3.68	0	17.5767	3.27667	14.16	0	0	9.53	0	0	5.36333	6.51667	4.40667	10.6133	5.8	9.91667	4.86333	0	2.85333	5.43667	0	0	0	8.30333	0	3.35667	9.83	4.11	2.51667	5.34	0	0	13.7467	1.49667	8.18667	5.47333	0	13.9267	9.69333	4.26333	6.51333	4.98667	3.96667
1088	0	0	0	4.08333	32.1167	0	1.25667	4.01333	9.29	4.46667	6.46333	2.26333	4.89	0	10.3367	6.12667	0	0	0	0	0	0	2.12333	12.34	6.35333	5.51333	0	2.99	11.2733	5.77667	0	0	8.70667	3.87	0	4.16333	11.36	4.36667	0	0	3.32667	6.04333	3.16333	0	14.0667	0	0	5.60333	2.31
1089	12.7	0	0	0	7.73333	17.2333	0	0	0	12.2133	0	0	25.7467	3.23333	0	0	7.50333	12.8467	9.65	10.1267	0	0	3.39333	3.23	9.67333	0	8.41	16.8733	0	0	8.82	3.64	0	3.42333	0	0	0	4.53333	9.88333	19.42	0	0	0	0	14.1133	3.25333	3.85333	0	0
1090	0	0	0	5.43	0	8.19	0	0	0	0	0	0	0	2.68333	5.75	0	0	0	5.07	0	13.6833	0	0	0	2.18333	9.27333	7.86	0	5.13	0	14.95	0	0	0	0	3.68333	0	0	0	0	0	0	0	0	0	9.99667	0	0	0
1091	13.1933	0	4.07667	0	0	0	5.99333	24.2667	25.6433	0	0	19.4067	7.11667	12.6433	10.6533	4.45333	0	16.68	0	8.63	0	13.9233	11.35	5.95	0	0	0	0	4.25	31.6667	0	0	0	14.32	0	7.75333	15.2667	0	2.51667	0	5.93667	35.26	0	16.34	5.85	4.42333	0	2.27333	12.9033
1092	8.43	10.01	6.97333	0	0	4.72	17.0467	0	12.18	10.3867	15.2267	0	0	7.81667	0	4.69667	39.6533	6.84	4.86	0	0	0	0	20.5467	4.47667	27.7133	0	0	0	0	0	8.28333	27.52	5.28333	32.5267	0	5.01667	12.6867	0	0	0	0	32.85	0	0	0	16.1667	14.8833	7.35
1093	21.02	19.9033	0	9.76667	17.2633	11.76	0	17.0833	13.57	8.09667	0	22.8467	0	0	0	0	5.79667	0	14.4367	10.8367	0	34.8467	6.89	2.32667	0	0	10.4067	15.2267	11.8333	0	6.85667	0	0	0	0	23.1933	0	10.13	27.9	25.5167	24.9633	0	0	25.1567	0	0	9.8	0	0
1094	0	0	11.08	19.9033	4.71333	15.7867	7.79	0	0	0	0	0	24.85	0	17.21	0	0	6.92667	0	0	16.5467	0	0	0	9.34667	0	7.37667	2.26	0	7.86	10.9633	24.57	0	10.0267	0	0	0	0	0	0	0	11.6867	0	0	25.4467	10.6	0	20.8433	19.5033
1095	5.36333	0	7.97667	21.21	0	5.56	0	11.05	0	0	13.0667	0	0	6.48667	4.78333	19.59	0	0	0	10.98	12.46	11.0267	4.22667	10.3633	0	14.4533	0	0	10.11	0	0	0	17.7467	0	0	17.8633	9.48667	4.47667	5.34	9.50667	0	0	6.98333	0	10.0967	28.8333	0	0	7.14667
1096	4.56667	13.4967	0	0	2.43667	3.46	0	0	0	9.43667	0	5.54333	0	2.23333	0	0	7.35	1.95	9.86333	0	0	0	7.38333	0	0	0	0	10.39	0	14.8633	3.64333	5.25	0	6.84	10.52	0	5.40667	0	6.82	0	0	0	0	0	0	0	0	0	0
1097	0	0	0	0	9.79667	0	2.70333	0	0	5.90667	7.03	0	2.07	0	2.37333	0	0	0	0	4.43333	0	0	4.32	0	10.2667	6.34333	21.7667	3.64333	0	0	0	0	0.92	0	1.87	0	0	3.64	0	0	5.02667	3.12	3.04667	11.98	15.32	0	0	6.71	0
1098	0	0	4.59667	0	9.30667	0	0	6.34	0	0	2.98333	0	0	1.36333	0	4.78333	1.59	0	0	10.3167	0	0	0	1.93333	8.51333	0	0	0	6.44	0	7.78	8.54	7.91333	0	0	0	0	0	0	6.39333	17.6	12.12	0	4.57	8.9	4.36	9.46333	0	6.52
1099	9.17333	0	0	0	0	4.96667	12.6767	6.96667	0.846667	4.16667	0	6.37667	0	2.12	0	0	10.29	12.79	12.9	0	0	1.93667	0	0	0.876667	0	0	8.55333	6.27667	4.07333	0	0	0	9.15333	0	0	27.18	8.41333	0	4.85	0	7.68667	0	0	0	0	0	1.65667	8.73
1100	6.48	0	0	17.0233	6.42	5.67333	4.59333	0	0	8.18	8.96	3.06333	18.16	0	9.60667	10.0433	0	0	14.5633	7.18333	5.55	17.9633	3.35333	17.62	0	11.5433	3.91333	0	0	0	12.8567	0	3.66667	0	10.3	11.11	0	0	11.3233	0	0	6.00333	3.78667	5.93333	0	5.88	6.76667	0	6.76667
1101	0	5.89667	12.1933	0	0	0	0	0	0	0	0	0	0	9.60333	5.37667	0	0	14.25	0	18.6433	10.45	0	0	0	0	0	0	0	6.24	1.88667	0	13.62	12.62	0	2.39333	0	9.10667	17.87	20.87	11.4733	0	0	0	3.96667	5.78	0	1.62333	0	0
1102	0	0	9.70333	5.84333	0	4.97333	13.4633	8.25333	0	23.6067	0	12.4233	5.90667	0	4.54	12.1033	8.35	0	0	0	19.8967	2.89667	16.16	17.5633	10.0333	8.38	0	14.8133	11.33	23.8867	0	0	0	22.6433	0	0	0	3.47333	0	0	8.11	0	20.2233	8.14	1.87	16.0833	1.01667	20.9	9.78
1103	18.3	0	0	5.79667	0	0	0	13.0733	5.07	0	0	9.83333	0	2.06667	0	0	0	20.7133	1.55333	0	0	0	0	0	0	0	0	0	5.33667	0	0	0	8.64333	0	5.39667	6.76333	0	15.0433	0	10.09	0	0	1.74667	8.78333	6.42667	0	0	0	7.30667
1104	0	16	7.65	0	13.8633	0	0	0	0	0	7.55	0	0	5.95333	0	0	3.61	0	0	0	0	3.44	0	3.84667	1.61667	0	17.6833	2.38	0	0	2.93	0	0	5.37	0	3.46667	0	0	0	0	15.0367	0	0	0	0	0	0	3.72667	0
1105	0	7.76333	9.39667	12.6567	0	0	18.25	0	25.0233	0	5.66333	0	2.89333	3.52333	3.93	0	0	0	3.48	23.7367	0	0	1.76	0	9.89333	13.96	4.60667	3.85667	0	5.40333	12.5933	0	0	0	9.41667	0	12.9767	3.88667	0	4.84667	9.04333	6.66333	0	0	21.41	19.38	16.7767	9.82	0
1106	0	0	3.12333	0	0	12.2467	0	0	0	0	0	0	11.2967	0	0	0	0	2.52667	6.46667	0	0	0	4.92	0.81	0	12.8933	0	0	0	3.87667	0	11.42	1.73333	9.30333	9.23333	6.51	5.89333	0	10.8733	0	0	19.89	16.01	7.50667	0	0	0	0	0
1107	0	0	0	0	0	0	0	20.0967	7.05	0	0	5.65333	9.28667	0	0	0	0	0	0	15.2067	0	18.7367	4.72667	0	0	0	7.49333	11.61	20.7533	0	3.58333	0	0	0	0	0	0	7.39	0	0	7.64333	0	6.83	4.66333	0	0	0	4.08667	0
1108	9.05333	0	6.83333	8.47	11.0633	11.95	5.51667	0	0	0	18.6833	3.88333	0	9.95	31.06	27.9733	23.9167	4.25333	2.7	0	10.0367	9.34	4.16333	13.1933	20.0933	7.26333	4.34333	0	14.3867	0	5.83667	0	6.5	5.1	0	5.86333	9.94333	0	6.49667	8.16333	12.08	9.50667	0	11.7067	0	3.57333	11.5433	0	0
1109	11.2433	12.04	2.72667	1.73	22.83	15.9033	12.34	0	0	28.5467	0	4.56333	13.2233	14.26	0	0	0	11.0633	14.8967	8.51333	8.73333	9.11667	2.26333	8.29667	13.9467	6.66667	9.23333	12.49	0	11.4667	6.63	22.4967	12.06	7.15	0	8.63	3.14333	9.71333	9.94667	18.27	19.4633	10.2267	16.7433	0	26.3	9.74	10.6033	15.2267	30.7133
1110	0	0	0	0	0	0	3.35	0	21.34	10.1667	0	0	0	0	0	0	0	0	0	4.39	0	0	4.58667	0	0	8.53	0	0	0	0	0	0	16.88	0	3.94667	0	0	0	0	6.10333	6.99333	0	10.94	8.54	0	0	0	0	0
1111	0	13.25	21.6367	12.3033	0	2.55333	6.19	4.74	10.6	0	10.9233	20.5967	2.78	8.63	5.51	9.04667	0	3.86333	10.13	0	39.95	0	8.04	0	0	4.63667	3.52667	0	0	30.1767	0	6.49	2.93333	0	17.3633	6.26667	0	2.56	4.56	9.42667	0	0	2.38333	14.3867	0	16.5967	0	0	0
1112	6.12333	6.45333	3.79333	5.91667	4.86333	5.27333	0	13.1733	0	0	0	0	0	17.2133	0	6.89	7.6	8.53667	0	6.17667	0	26.6433	0	16.5767	3.44333	0	0	0	15.6533	0	16.57	0	0	4.42333	0	6.62	11.3367	7.89333	0	0	0	16.3233	0	0	10.8733	0	2.69667	21.6233	0
1113	0	0	0	12.7533	15.4133	5.55	2.8	0	6.68	5.29667	18.31	0	20.92	11.55	13.47	0	17.2267	0	22.8267	4.94333	0	0	0	7.00333	10.9533	25.06	6.95333	17.1667	12.14	0	0	3.42	2.33	12.7167	0	12.97	0	0	5.52	5.81	4.45	0	5.13667	2.59333	16.5333	16.52	4.47667	0	9.08
1114	7.78	0	6.09667	0	3.48333	0	0	0	0	0	0	11.89	0	0	0	3.34	0	3.31667	0	2.48	0	0	15.5367	4.82667	0	3.27333	0	0	0	0	5.86667	8.44333	5.54333	7.12	0	0	15.0567	4.18	0	0	17.5933	2.23333	0	0	1.58333	0	4.28	4.10333	7.3
1115	0	0	0	3.36333	0	0	7.89667	7.06333	13.06	10.9567	0	0	2.31	0	2.77	2.80667	9.95667	1.91333	0	0	0.886667	0	0	0	4.66667	8.96667	15.0467	6.39667	0	1.31667	0	8.73333	0	0	1.87333	0	0	0	5.92667	4.41667	0	0	2.31333	0	0	3.01667	3.32667	0	2.26667
1116	0	3.15333	13.69	3.35333	0	0	4.70667	5.21333	0	4.81667	9.69333	3.1	0	13.3	0	6.96	0	0	4.63333	8.46	0	6.67667	0	0	0	0	0	0	0	6.67	9.94333	0	0	2.01667	3.50333	8.23667	2.47667	5.45667	0	0	0	6.85333	13.51	2.47667	3.23	0	10.3	0	0
1117	4.80333	1.88667	6.26667	0	2.42333	4.89	0	0	0	0	2.45667	0	0	0	16.8133	3.24333	0	12.9333	0	0	7.52667	5.02333	0	4.35333	0	0	8.68667	13.4167	0	0	0	0	0	4.99	1.69333	0	0	0	1.02333	7.22667	15.3933	0	0	5.38333	0	3.79667	0	2.92	0
1118	5.01667	0	0	0	0	3.88333	2.53	3.61333	2.03333	0	0	0	0	0	0	0	0	2.14	0	0	3.51333	5.39333	0	4.55	8.84333	0	0	0	10.3467	0.596667	0	4.21667	2.08333	0	3.74	1.19333	14.8167	5.8	0	7.19667	0	0	2.47	4.84	0	0	0	0	4.56
1119	0	11.7367	0	11.01	3.91	0	4.83667	4.03667	0	2.83333	18.76	1.69333	0	0	0	0	0	0	5.77333	19.67	0	0	4.86333	8.25	4.88333	2.75333	0	3.42667	0	0	4.14333	2.52	0	2.47667	1.84667	1.71667	3.86333	5.05667	5.24667	0	0	4.81	2.27333	0	12.4133	6.16667	5.72	0	0
1120	0	0	0	0	0	0	0	0	0	0	0	2.15667	0	5.54333	4.85667	3.71333	4.57333	0	9.26333	2.84	10.47	0	4.83333	0	0	18.96	9.09667	0	0	0	5.03333	2.97333	2.62333	3.99	0	0	0	0	0	0	1.81667	2.6	0	0	9.47	0	1.95667	0	0
1121	9.57	0	0	0	0	13.1567	0	2.85333	0	0	0	0	14.03	0	0	1.34333	0	0	4.93667	0	0	3.22667	1.85667	0	0	0	2.11	0	0	2.57333	0	0	5.59	8.91	0	6.22667	1.85	0	0	15.1733	5.45667	1.54333	0	3.74667	4.70333	0	0	0.783333	1.68667
1122	0	4.79	2.69	0	4.57667	0	0	0	0	0	4.46667	0	0	9.65667	0	0	0	1.91667	0	0	0	0	4.71	0	5.58333	0	0	9.17	1.67333	2.19333	0	0	0	0	0	0	0	0	0	0	0	0	0	0	6.15333	0	0	0	0
1123	0	6.16333	0	9.92	6.43667	0	0	4.88333	11.0333	4.01667	9.11	0	4.62667	7.46333	0	0	11.32	0	0	0	3.88	0	6.34333	12.1333	0	9.67667	6.01	0	0	0	9.14333	0	6.82	3.92	0	0	0	0	0	0	6.18	0	13.9433	0	0	0	4.50333	0	0
1124	6.32	0	4.29333	7.66333	11.5633	6.53333	24.39	2.08333	0	0	3.05667	10.9233	7.30333	0	10.47	8.8	0	10.6267	14.3033	6.17	10.8733	8.72	1.87667	0	0	2.96	13.0233	9.39333	9.29333	0	13.9667	9.08	0	6.5	11.7467	6.46333	0	0	2.87	0	0	7.39333	0	6.03667	0	6.87667	3.78	22.35	11.1133
1125	31.12	9.48333	6.93	9.92	0	0	0	6.11333	17.88	0	12.2267	8.26667	0	0	14.2667	4.40667	17.8167	17.13	6.23667	20.5233	0	12.5733	0	0	20.45	7.08	0	13.6533	13.2467	0	0	19.36	6.35667	7.48	11.3167	0	8.75667	6.40333	0	12.9133	17.3467	11.3767	0	13.03	2.41333	12.44	4.61667	0	0
1126	0	3.1	6.23333	0	0	0	0	0	0	21.5233	0	0	0	0	0	0	0	0	0	0	0	10.2567	0	6.52333	7.80333	0	0	0	0	0	0	0	0	0	8.44	22.6	0	11.0333	9.45667	6.15	4.05667	0	6.29	9.75	0	6.10333	0	0	0
1127	12.8233	0	6.43333	3.11	0	0	4.39667	0	2.52	0	0	11.1533	0	0	10.2133	0	0	0	4.74667	4.34	8.53333	0	11.6767	0	0	0	0	2.49	14.97	0	4.83667	0	23.6867	0	0	0	12.31	2.51	0	0	0	7.82	28.3	0	0	0	0	21.4367	20.99
1128	0	24.13	7.85	12.1767	23.6167	23.78	6.00333	9.03667	0	4.47333	12.17	23.6133	33.9967	45.4367	0	24.7333	23.3233	10.5267	18.48	22.28	0	14.9033	19.8433	9.42	10.6167	4.37	31.2833	0	25.53	37.5467	20.2733	7.09333	0	22.8533	3.22667	21.8967	12.72	13.98	15.8133	0	8.66	7.49	0	0	46.6233	33.36	19.2	9.25	5.59333
1129	0	0	7.30333	0	50.68	13.5567	11.36	27.3733	0	15.3433	9.93333	0	0	0	15.5833	15.2233	6.78	0	10.7367	0	54.0833	27.06	10.3567	12.4	18.02	9.06333	0	12.63	0	21.3633	7.90333	7.24667	24.9067	8.07667	27.8467	0	6.32667	0	0	10.0367	12.16	12.7133	21.9567	48.3533	0	2.72333	10.44	16.76	0
1130	9.4	3.11667	0	7.60667	0	0	3.03333	0	0	0	9.77333	5.11667	2.56	0	7.49333	0	0	0	0	7.2	0	5.53667	0	11.67	0	4.10333	2.65	8.87333	0	1.26	2.44333	0	0	0	0	15.7833	8.83667	0	0	0	1.13333	0	0	0	0	0	0	0	0
1131	18.8867	0	0	8.53667	0	2.60333	0	0	14.4667	5.92	0	0	26.0367	0	0	0	5.18	21.76	1.96	6.22	0	0	0	0	5.63333	0	0	0	2.01667	0	0	0	7.15	5.39667	8.36667	0	0	3	13.1933	10.85	0	0	6.36667	0	11.6433	0	2.32333	0	16.8433
1132	0	0	11.3667	0	0	7.69	0	0	0	0	0	0	0	14.4633	19.0533	7.06667	0	10.04	11.77	0	0	6.67667	8.14	0	0	0	0	0	8.69667	0	0	5.23	3.71	3.81667	0	2.59667	1.89667	3.36	0	3.01667	0	5.76333	0	0	6.84	9.00667	6.82667	0	7.33333
1133	0	0	2.87	0	0	0	3.37	0	0	0	2.13333	12.39	1.75333	0	0	0	0	0	0	0	0	0	0	0	15.3733	2.79	2.13	0	0.873333	0	4.63333	1.58333	0	0	1.21333	0	0	5.80667	9.7	0	2.01333	2.58333	0	0	0	6.85667	0	0	0
1134	3.85333	0	0	0	0	0	2.53	8.61	9.63333	0	7.95667	5.04	0	0	6.82	0	0	0	0	0	0	0	0	4.33667	0	19.6167	0	0	0	3.79333	0	0	2.23	0	0	4.83333	13.7633	0	3.04	7.71667	12.2167	0	5.97333	0	0	0	0	9.01667	0
1135	7.83333	23.63	7.50667	2.44	18.15	4.51	5.74667	13.2133	0	4.45333	0	0	8.37667	0	0	0	4.94333	3.53333	11.6133	5.21333	0	0	3.54	0	0	0	17.21	5.26	0	10.48	12.19	9.06	0	7.46	0	6.5	7.46667	15.16	0	5.90667	0	8.24333	17.8233	6.8	1.88667	0	5.29667	0	13.16
1136	0	0	4.59333	3.34667	0	3.23667	2.82667	5.12333	4.14667	0	3.27	4.58	0	3.9	0	0	0	7.02333	11.3733	0	0	2.48333	3.54	0	2.35	3.89333	6.32	5.96667	3.57	0	0	2.46667	3.94	11.4767	6.95333	0	0	8.12667	0	0	1.75667	15.93	0	0	10.0467	0	0	0	6.29667
1137	15.52	0	0	0	2.76	0	2.66667	0	0	3.4	1.53333	4.70333	6.50333	0	6.73	14.49	0	3.09333	0	0	0	0	0	6.39	2.83667	0	0	0	3.89	0	0	0	0	6.80667	2.59333	0	0	0	13.3133	3.62	0	0	0	0	0	0	8.44	7.45667	0
1138	0	8.16333	0	2.47333	0	0	0	0	3.05	0	9.45333	0	0	3.78333	0	0	0	0	0	0	6.23333	0	0	5.15	0	0	0	0	0	0	0	0	8.63	0	0	8.28	5.06	0	0	0	0	0	0	0	1.11	3.05667	0	0	0
1139	0	0.61	0	0	0	0	0	0	0	4.33333	0	0	0	0	0	0	0	4.09667	0	17.5567	0	8.84	1.51	0	0	7.57667	2.07667	4.83	0	0	8.15333	10.54	0	0	5.88	2.12	0	4.27667	6.52667	4.26333	10.03	0	0	0	0	0	0	0	2.39
1140	5.87667	0	8.90333	4.40333	7.78	6.23667	7.04667	0.88	0	4.86333	3.61667	0	0	2.82333	5.07667	3.98	1.62333	7.85	10.1833	0	0	4.06	5.61333	2.12	9.21667	3.29667	4.87333	0	0	2.79	0	5.38	3.86333	4.39667	2.87	4.69333	0	2.07667	0	0	5.02333	3.36333	4.94667	5.81667	0	4.91333	5.35333	2.98667	1.45333
1141	0	9.63667	0	14.16	0	11.03	0	8.54667	4.63333	0	0	9.79333	4.23333	1.86	0.766667	8.11	0	0	0	0	4.82	3.39333	0	0	1.84	0	5.16333	0	0	6.08667	0	0	0	4.36333	0	0	6.99333	4.33	0	12.36	0	0	0	3.37333	7.99333	0	0	0	3.30667
1142	0	0	0	0	0	0	8.09667	0	2.35	2.60333	0	0	5.40667	1.1	0	0	2.79333	0	0	0	3.19	0	0	8.69	0	2.66667	1.73333	9.60333	1.71667	5.11667	0	0	0	0	0	2.00333	0	12.4833	1.67667	0	3.88667	0	7.72333	0	9.02	5.85333	5.23	4.13667	2.88667
1143	0	0	1.96	0	0	0	0	6.44333	0	0	3.11667	1.39	0	4.32	0	0	1.81667	0	1.59667	1.18	0	0	3.29667	3.41333	3.06667	0	0	0	1.54	0	12.18	0	0	0	0	1.89	0	0	0	3.08667	0	2.50667	2.03	0	0	1.67667	0	4.36667	0
1144	0	4.27667	7.71	0	0	0	0	0	9.45333	3.54667	3.86667	7.27667	0	0	0	0	0	0	0	3.62667	0	0	0	0	0	0	0	0	6.13	0	0	0	0	0	3.01667	0	0	0	0	0	0	0	0	0	0	0	4.36333	0	0
1145	0	3.66	0	0	0	0	0	0	4.10333	0	0	1.85	0	0	0	0	0	0	0	0	0	0	0	2.60333	0	1.96	0	0	0	0	0	0	0	9.45333	0	0	3.24333	0	0	0	0	0	0	4.86667	0	0	1.66667	0	0
1146	0	0	0	2.67667	0	0	0	0	0	0	0	0	0	0	0	0	0	22.48	0	0	0	0	0	0	0	0	0	0	0	0	0	0	0	0	0	0	0	0	0	3	0	0	0	0	0	0	0	0	0
1147	35	0	0	0	22.88	0	30.5333	11.4733	2.83	21.0067	31.2833	0	27.4933	0	0	14.5433	0	0	0	10.78	0	14.79	12.19	0	13.8867	7.66333	26.48	0	0	6.47667	0	5.76667	0	0	0	0	0	0	8.69667	11.3833	0	13.21	0	0	0	0	0	18.93	0
1148	11.8633	13.95	38.0633	24.5633	25.5167	54.9233	19.9267	12.12	0	12.1467	44.39	51.78	9.29333	59.2367	35.8633	7.93667	82.3967	13.74	47.6167	34.6033	32.6033	39.26	29.83	37.6367	25.55	2.67667	16.7167	14.18	33.2367	42.4167	43.5167	28.1333	46.1067	24.8867	28.47	24.78	36.1567	54.5833	29.0933	11.55	22.4667	10.9833	34.8867	15.1933	24.8067	20.27	38.34	0	25.4933
1149	0	19.09	13.74	41.3433	0	0	0	11.9433	0	0	0	0	0	0	0	22.7	0	0	0	0	82.98	0	0	0	26.1733	16.4733	0	24.6267	35.2033	7.16333	0	5.77667	61.5533	11.7967	0	34.69	28.0667	0	0	12.3233	9.92	11.7233	0	52.0433	17.9767	22.9233	0	33.03	16.4933
1150	0	0	0	0	11.3867	0	0	6.74333	8.39	0	0	0	18.7833	0	0	0	0	13.25	0	0	0	0	0	0	0	0	0	0.38	0	0	0	0	0	0	13.38	0	0	0	0	0	0	0	0	0	0	0	0	0	0
1151	10.0067	0	0	0	8.36667	0	0	0	9.00333	24.95	0	7.64	18.8033	0	0	3.18667	0	0	0	11.73	0	11.97	5.52667	8.61667	0	8.64	0	9.5	0	7.31	0	6.09	0	21.7833	0	5.78667	0	9.47667	5.27333	3.74333	7.10667	6.17333	3.95	0	3.84	3.68333	0	0	0
1152	0	0	8.82333	0	7.47667	0	13.0067	0	10.7967	0	0	0	0	4.16667	0.35	0	8.95333	0	11.5633	6.98333	0	0	8.37333	6.33	18.2333	3.77333	0	0	10.69	0	4.05	7.13333	0	9.37333	0	0	0	12.51	0	0	2.83333	10.8233	3.42333	0	0	0	8.73	0	6.81
1153	5.22667	0	7.17333	8.94333	0	15.9967	0	24.5167	0	9.22	6.20333	0	0	0	11.8067	10.6633	0	0	0	0	0	2.99667	0	0	9.84667	0	6.05333	0	3.65333	0	0	8.16667	0	0	6.39	14.0333	11.2033	0	4.27	0	8.43	0	8.67	8.31667	0	3.83667	3.21	11.2667	5.24
1154	0	5.37333	0	2.19	1.93	1.37667	5.16333	0	4.19	3.41	5.99	0	0	0	3.39333	4.31333	0	0	0	0	0	5.49667	5.96	0	0	0	4.19667	0	0	4.12333	6.24333	0	7.06333	0	1.49667	0	0	0	0	6.16667	0	6.78	5.40667	3.4	8.21667	0	0	0	11.0867
1155	5.75	1.63667	0	0	0	0	7.16667	0	0	0	0	9.22667	4.28	0	0	0	0	21.5733	3.79333	0	0	0	0	9.47667	2.06667	0	0.913333	6.03	0	3.27	0	0	0	0	2.73333	0	4.82333	5.62667	0	2.67333	0	0	0	0	0	4.24333	6.32	4.25333	0
1156	0	5.79333	0	0	0	0	0	7.10333	0	0	0	0	5.60667	0	6.53	0	0	0	8.34333	5.95	0	0	0	0	5.33667	3.10333	0	0	0	0	0	5.90333	0	0	0	0	0	11.04	9.46667	0	2.35333	5.51333	2.52	3.75333	7.75667	0	0	0	0
1157	0	0	9.26333	2.05667	0	7.13333	0	2.04667	0	3.22	0	4.64	0	1.55333	4.74	9.76	0	0	0	9.93	0	0	3.99333	0	0	0	0	0	5.94333	0	5.11667	8.75	0	6.11667	0	3.66333	0	0	6.50333	0	0	0	0	0	0	3.79333	2.22333	0	0
1158	1.36667	0	9.44333	0	0	0	0	0	0	8.35667	9.17	0	0	0	3.88667	0	1.58	2.75667	0	0	2.99667	5.33333	1.58333	0	4.63667	0	12.55	0	0	2.64333	1.01333	7.27	1.04333	0	1.93333	0	0	3.99333	0	5.42667	0	3.00667	0	2.66	0	0	0	0	0
1159	1.95	3.37667	0	17.5167	2.09	0	0	0	0	0	0	0	0	10.3133	0	0	0	12.4533	0	0	0	4.41	0	2.76667	0	0	2.93	0	0	0	1.57333	0	5.90667	0	3.54333	4.70667	6.02667	0	0	5.50667	9.91333	0	0	0	0	5.35	0	0	1.95333
1160	0	0	0.763333	1.68	5.45667	0	6.63333	0	0	5.53333	5.5	3.45333	4.38333	0	2.9	5.72667	6.36	4.41	7.89667	3.45333	1.73333	5.76333	8.95667	7.46667	0	10.2733	0	18.34	14.4367	1.22	0	0	2.10667	1.99333	4.18333	3.65333	2.22333	0	12.0467	0	6.64	0	5.53333	8.62	6.14333	5.12333	7.06333	7.71333	0
1161	4.69	11.34	3.60333	0	3.26	6.35667	9.65	7.48333	0	0	0	10.31	0	1.77333	3.87667	7.59667	0	0	0	3.68333	0	5.43	0	0	9.51	0	0	0	0	1.48	6.66667	5.53667	5.38333	2.11	1.72667	0	0	3.70333	0	0	0	4.54333	5.76	0	0	0	9.18	0.623333	14.7967
1162	0	5.8	0	0	0	9.93333	5.62667	7.2	0	2.55	10.8167	2.47667	3.71667	0	0	0	1.26	1.12333	0	9.56	5.84667	0	4.03	2.68333	0	0	0	0	0	2.33	0	7.71333	0	5.21667	0	2.73	3.12333	11.9867	3.93667	7.24333	7.42333	8.30333	0	0	8.13667	4.69667	0	0	2.17333
1163	2.51	0	2.19	0	1.41	0	5.91667	0	23.16	2.37667	0.906667	0	0	0	0	2.92667	2.34333	0	0	5.02667	0	8.47333	4.34333	3.22	0	9.9	4.14333	0	0	0	2.63667	0	0.803333	0	4.13	0	0	0	0	3.20667	0	0	5.46667	3.28667	0	0	6.55667	3.91333	0
1164	0	0	1.23667	3.67	0	0	0	0	0	0	0	1.55	3.76333	4.93	2.70667	0	0	2.17667	1.48	0.766667	0	0	0	0	0	3.29333	0	0	0	2	4.26	0	0	0	0	0	0	3.27667	0	0	0	0	3.32	3.72	0	0	8.46333	0	0
1165	0	7.54	0	0	2.59	0	0	0	0	0	0	0	0	0	0	0	0	0	0	0	0	0	0	0	1.22	0	0	0	0	0	0	0	0	0	0	0	3.99667	0	0	0	0	0	0	0	0	0	0	0	0
1166	0	0	0	0	0	0	0	0	0	0	0	0	0	0	0	0	0	0	0	0	0	0	0	0	0	0	3.93667	0	0	0	0	3.94	0	0	0	0	0	0	9.91	0	0	0	1.75	0	0	0	0	0	0
1167	8.25	0	0	9.74333	0	13.1333	8.14	9.38333	0	0	0	0	0	0	12.89	0	0	6.61333	23.1133	6.47333	0	0	0	0	0	25.9367	0	0	9.29333	14.5667	6.43667	10.7233	0	0	22.5167	0	0	13.8467	11.21	0	0	0	0	0	9.19333	0	27.3967	0	0
1168	13.12	29.3967	33.2767	22.6167	15.4067	22.5367	24.28	11.9	1.71333	42.3633	30.55	50.0567	33.46	28.6267	39.91	20.0433	22.96	0	16.6167	6.74	36.4667	34.5533	16.8567	33.3467	23.0733	0	35.4267	10.55	42.1867	15.11	28.4767	17.3833	20.96	34.3933	9.56333	55.97	19.39	18.32	0	57.3	30.8833	55.4167	45.12	59.8367	23.7533	41.28	0	35.1	10.92
1169	0	0	0	0	55.09	0	0	11.4767	16.1733	23.4333	7.78	0	0	62.2633	0	34.0333	31.14	11.2067	0	0	48.2867	30.7867	14.2	11.9767	29.6267	0	3.60333	19.0667	0	19.9033	5.25333	0	24.9833	16.22	0	19.32	12.2367	21.4933	31.54	0	23.8833	25.9167	0	0	0	0	25.4367	15.8933	42.6533
1170	17.25	0	0	0	0	0	3.67333	0	19.1733	0	0	10.44	0	0	0	0	0	20.06	0	0	0	0	0	0	0	0	0	0	9.17	0	0	9.52333	28.5433	0	0	0	0	15.05	0	0	0	0	0	0	0	0	0	0	0
1171	11.5267	12.5967	5.99333	2.89333	0	14.1233	6.54333	3.95667	0	0	0	0	27.1133	0	12.0033	6.77	17.0233	0	12.1733	26.6867	0	8.44	13.5267	6.74333	6.09667	29.0567	0	6.56667	0	17.26	0	5.95333	0	9.24667	11.4433	4.93333	15.9067	0	10.7333	4.58667	11.96	0	14.5767	0	1.95333	3.74667	0	8.61667	6.31
1172	0	0	9.64333	7.79	0	9.52333	7.06667	6.87	0	7.21	11.34	6.61667	0	0	0	0	0	5.38333	0	0	0	0	0	6.35333	13.5767	0	22.6867	0	0	0	8.93667	0	0	0	7.33333	0	2.9	0	0	0	5.93667	0	4.49667	10.0767	5.13	6.48333	0	0	4.09333
1173	0	0	0	5.21667	0	0	0	0	0	0	0	4.13667	0	0	0	0	0	0	4.05	0	0	0	0	0	0	14.7967	6	0	0	0	0	0	20.8833	0	0	0	0	6.67667	0	0	0	0	0	5.33667	0	0	0	0	4.98667
1174	6.83	1.67	0	4.03333	2.46667	0	0	11.5	4.48	2.74333	2.81	0	0	0	3.74	7.20667	0	0	0	0	0	4.14333	2.67	0	0	1.87667	0	0	5.64667	0	0	7.17333	0	0	0	6.05333	6.15	0	0	0	0	0	2.37333	0	0.9	3.39333	5.54667	3.99	0
1175	0	0	0	0	0	0	3.76667	0	0	0	0	0	0	3.84667	0	0	0	4.13	3.36333	0	0	0	0	15.21	2.71333	0	0	10.97	0	0	4.50333	8.71333	0	4.13667	0	7.94333	0	2.56	17.1233	1.5	2.54667	4.72333	0	0	0	6.46333	4.22667	2.75667	0
1176	6.35667	0	0	0	5.75667	0	4.28333	0	0	4.59667	3.37667	0	0	0	0.943333	0	2.91	2.49	5.11	3.84	0	0	2.47	0	1.87333	3.65	0	2.95667	0	0	2.98333	0	0	2.57	0	0	0	0	0	1.98333	0	2.76333	4.2	0	5.23667	0	0	0	0.88
1177	0	4.91333	2.79	0	0	4.22333	0	3.02333	1.43333	0	0	3.59333	5.69	1.23	0	4.41	0	0	0	0	1.18	0	0.6	0	0	0.73	0	13.8067	0	0	0	0	0	0	2.58	0	4.68	10.31	2.16667	0	0	0	6.23667	6.74333	2.31	0.716667	0	0	0
1178	0	0	0	5.61	0	0	0	0	2.31	1.64667	0	0	0	0	0	2.82	0	0	0	0	0	0	0	0	0	0	0	0	1.95	0	0	0	0	0	0	0	1.37	0	0	4.78667	0	1.39	0	0	0	0	0	0	0
1179	2.85667	0	3.04	0	0	0	0	0	0	4.73333	4.97667	0	0	2.81333	3.61667	5.93667	0	0	0	0	0	1.71667	0	0	0	0.913333	2.66667	6.36667	0	0	5.64667	0	0	0	0	0	0	0	5.98333	0	4.67667	0	0	0	8.00333	0	0	0	0
1180	3.35667	11.7033	0	11.78	10.9033	9.23333	13.3233	2.95667	0	3.83333	1.38333	10.6267	15.2967	9.27333	5.08333	9.05	16.7	6.17333	1.55	18.84	12.8667	14.84	2.70667	18.6967	9.99333	13.7367	15.7367	0	13.7367	16.45	5.37667	9.63333	2.85667	12.3833	1.12667	12.0033	10.3733	8.2	0	4.63667	12.3433	6.39333	0	12.0667	4.10667	8.95	12.2333	9.53667	14.6667
1181	0	10.4667	12.1667	0	0	17.6167	6.42	9.42	7.1	3.24	0	0	4.60667	2.32333	0	7.22667	0	0	7.63	10.4567	0	2.32667	5.86667	0	5.11667	3.56	0	20.2367	0	0	0	6.72667	5.24667	0	8.56333	0	0	0	0	14.57	0	7.34333	13.59	0	0	7.81333	8.33667	0	0
1182	4.02667	8.47	0	7.79667	5.64	0	0	1.96	0	7.57667	4.22333	0	0	0	2.35	0	3.96333	13.6733	0	0	7.38333	0	4.91667	0	0	0	3.89333	2.03	0	0	0	9.3	0	0	0	4.08333	4.3	3.46	8.31667	0	11.3967	0	0	0	4.89	0	0	11.9	11.2067
1183	11.1967	0	6.3	0	0	0	0	0	0	0	0	7.08333	0	0	0	0	0	7.30667	6.26667	0	0	0	0	0	0	0	3.34667	0	0	0	6.13667	0	12.8367	0	3.53333	0	3.34333	4.2	0	0	0	0	2.07	0	0	0	0	4.67667	4.51667
1184	0	7.61667	0	7.09333	0	0	6.55	0	14.8367	0	0	0	0	2.51667	0	0	0	2.55	0	0	0	0	0.546667	7.30667	4.79	0	0	3.73	0	0	3.75667	2.27333	0	0	16.3	2.29333	0	0	0	4.23333	0	2.75667	0	5.94333	0	0	8.48333	8.25	3.27667
1185	0	0	4.93	0	4.09333	0	3.57	2.45333	0	2.32	0	0	0	0	2.36	2.11	0	0	0	10.4	3.44667	0	0	5.38	0	1.59667	0	3.45	7.82667	0	0	0	0	0	0	6.48667	8.34333	0	2.07333	0	0	0	5.18667	3.18333	0	0	0	0	0
1186	0	0	0	0	0	0	0	0	0	0	0	0	9.54333	0	0	0	0	0	0	0	4.52333	0	0	0	0	0	0	15.0733	0	0	0	0	2.97333	0	0	0	0	0	0	0	0	2.83	0	0	0	9.44667	0	0	0
1187	11.0467	0	7.9	0	0	0	0	0	0	0	0	0	0	0	0	0	0	0	0	0	0	0	0	0	0	0	6.74333	0	0	0	0	0	0	0	0	0	0	0	7.56667	0	0	0	0	0	0	0	0	0	0
1188	22.7	13.0767	29.45	24.5233	12.9567	35.06	3.76667	28.8633	3.36667	43.6933	33.7	41.7867	20.0167	28.8367	26.9467	24.3033	35.6833	21.6367	7.72	21.0067	15.42	19.8933	18.36	21.75	30.6167	23.42	15.03	15.58	23.78	63.34	35.32	25.9667	10.0067	42.1	7.97	30.3767	22.3533	41.4567	19.6467	26.9167	31.79	24.27	33.6067	15.27	35.8533	6.01	25.39	50.4667	52.2367
1189	0	0	0	0	0	11.9467	18.2167	0	0	0	14.2733	0	10.7033	0	10.0133	12.49	0	9.32667	15.49	8.65667	11.9933	0	17.7233	20.61	13.9167	0	0	0	7.79333	0	0	0	0	0	19.16	0	12.9033	0	0	8.1	27.7167	20.7367	0	27.54	0	22.29	0	0	0
1190	0	8.20667	9.46667	0	0	0	0	0	11.7467	0	0	0	0	0	0	0	0	0	0	0	17.92	3.64667	0	0	0	0	0	5.13333	0	0	0	0	21.2267	0	0	0	0	0	4.84	0	0	0	0	0	0	6.32667	3.19	0	0
1191	11.2833	4.53667	0	6.73	29.3133	0	0	5.72667	11.8567	0	0	0	0	25.8633	0	0	6.59667	0	0	4.03	0	30.2333	12.2133	0	5.89333	0	0	0	0	0	0	10.3433	22.1067	0	5.16	0	0	14.9767	0	0	0	3.87	7.99333	6.55333	0	5.87667	0	2.67333	5.85667
1192	0	0	0	5.7	0	0	2.98	2.02	0	0	0	0	5.4	0	0.733333	2.29333	18.79	1.95	5.31667	4.57	15.77	0	0	16.8833	0	4.38667	0	1.66	10.4967	0	0	0	0	1.38333	4.05333	12.76	0	0	13.9333	5.15333	31.12	0	0	0	2.65667	0	0	22.7667	6.38333
1193	5.67333	0	11.41	0	7.05333	7.55333	12.2667	0	3.15	19.83	12.24	6.61333	10.63	2.42	5.13	0	0	0	5.80667	0	12.9267	0	0	0	0	8.11667	10.2533	9.96333	0	1.67333	15.7467	0	5.62	9.18667	2.95333	0	0	13.4533	0	0	0	0	8.15333	4.34333	5.60333	0	5.56	0	0
1194	2.81	0	3.85333	5.94667	0	12.76	6.12667	6.1	0	3.32	2.76667	7.54667	0	0	0	4.07	0	2.16667	0	6.32667	0	0	5.19667	0	0	0	0	0	0	2.72667	0	4.78667	0	12.76	0	4.35667	9.61333	0	0.943333	9.40667	0	11.97	0	0	0	0	12.3433	4.36	0
1195	0	10.1067	0	0	6.64333	0	0	0	0	0	0	0	0	0	5.25333	4.28333	0	3.26333	0	0	0	5.84	4.4	0	0	0	21.6733	0	6.91	0	0	0	0	0	0	4.12	5.02333	0	0	0	0	0	0	0	4.04333	0	0	0	3.23333
1196	6.11	1.10667	4.06	0.753333	0	0	6.85667	9.96	5.00333	0	4.23333	0	1.78333	3.42667	5.50333	1.9	0	5.60333	5.63	6.14333	0	0	0	3.19	1.96333	1.88667	0	4.40667	3.37667	6.15	0	0	2.99333	0	6.88	0	0	0	0	0	1.97	0	3.06	0	0	3.9	0	0	0
1197	0	0	0	3.65	1.95667	0	0	0	1.86	0	0.853333	1.64333	0	0	0	0	0	0	0	0	0	2.07667	0	0	0	2.42333	0	0	0	0	3.31333	3.23	3.56	0	0	0	0	0	1.00333	1.83667	0	2.28333	0	0	2.67	0	0	0	0
1198	0	0	0	0	0	0	4.27333	0	0	0	0	0	0	0	0	0	0	0	0	2.43667	0	0	0	0	0	0	0	0	3.95	0	0	0.803333	0	0	0	0	0	0	0	0	0	0	0	0	0	0	0	3.86667	0
1199	1.82	0	0	2.71667	0	0	0	0	0	0	0	6.71333	0	0	0	0	0	13.3567	0	3.46	6.15	0	0	0	0	0	0	11.2367	0	0	0	6.17667	0	0	7.51333	6.39333	0	9.91333	0	0	0	0	0	0	0	0	0	0	0
1200	30.1233	23.7567	7.85667	5	0	5.45	25.3	10.19	0	20.4767	28.9733	10.1267	17.5333	14.7133	24.6633	10.4333	20.4533	11.4033	24.2633	10.7133	0	10.3367	16.2133	27.1167	30.9867	12.37	33.3333	0	4.25	38.2733	14.0633	0	20.33	23.87	17.0067	11.88	16.0733	12.92	29.9333	31.0367	25.45	9.42333	27.7433	11.98	26.0133	13.7367	0	3.97667	17.31
1201	0	0	17.4733	0	29.1	7.84333	14.9467	10.9967	0	0	0	0	6.96	8.29333	11.4167	22.09	0	0	0	5.51667	2.79	24.4967	0	0	0	19.9433	0	0	17.2033	0	23.6167	13.1367	0	0	0	0	11.0633	0	6.22333	0	0	11.3367	0	19.31	0	10.85	12.7767	22.92	11.78
1202	0	0	0	8.53333	0	14.4533	10.6967	18.1667	0	13.28	0	12.6833	10.1367	8.29333	0	0	2.76333	0	0	10.2967	7.75667	0	0	0	0	0	0	9.92	0	2.87	0	0	15.13	9.41333	0	6.54333	0	0	0	0	0	0	0	11.9333	0	7.26	13.8533	0	0
1203	0	0	0	5.99667	0	0	0	0	6.84667	0	0	4.07333	3.20667	2.64667	0	3.04667	5.72333	10.19	0	0	3.05667	0	7.83667	3.03	2.70333	0	0	6.59333	0	0	0	5.04333	3.85	0	0	0	4.25333	0	0	1.25667	0	4.55333	4.13333	0	0	0	0	4.24667	0
1204	8.35	6.49333	0	0	0	4.78	10.1933	0	22.2467	5.94333	0	4.07333	2.68	0	4.19333	0	0	0	15.7667	0	10.1133	0	0	0	17.4167	3.33667	0	2.36	0	0	0	0	0	4.08667	0	3.58	0	5.17667	0	0	0	11.3367	2.73333	2.00667	2.32667	2.70333	0	0	0
1205	0	2.74	3.95	2.02667	2.85667	0	0	0	0	0	0	0	2.89333	0	0	0	0	6.11333	0	0	2.52333	0	0	0	6.41333	9.63	0	0	7.47667	2.9	0	9.20333	3.34333	12.82	0	0	0	0	2.64333	3.06667	0	0	0	0	2.63667	0	4.06667	3.52333	3.13667
1206	0	6.97667	0	0	0	0	0	6.45	0	0	9.50667	0	0	0	0	0	0	6.44667	0	0	0	2.39	3.35333	2.83	0	3.75333	4.93333	0	0	0	0	0	6.53667	0	2.62	2.92333	0	0	0	0	3.46333	0	0	0	5.31	0	7.67333	3.99667	3.43667
1207	13.8533	0	0	0	0	0	0	0	2.69667	0	0	0	5.55667	4.52667	7.75667	0	0	0	4.93	0	0	0	0	5.71333	0	0	1.1	10.4567	0	0	0	3.00667	0	0	0	0	9.65	3.79	0	0	0	0	3.12333	0	0	1.58333	0	0	0
1208	0	2.57667	16.4967	7.79	19.75	9.39	3.64333	1.97667	4.36667	29.09	4.33333	4.06667	9.04667	7.62667	7.43	8.86667	7.94	0	2.14333	10.4967	25.16	14.9533	12.79	3.30667	25.09	3.05	0	5.90667	30.6767	12.5567	10.49	0	0	23.4333	12.37	12.1867	23.36	6.37333	4.89667	7.08333	0	4.52333	1.38	5.78333	3.24667	6.80333	0	0	0
1209	14.2233	1.69	0	2.86	0	0	8.04333	0	0	0	5.96667	13.4033	0	4.93667	0	0	6.90667	1.82333	6.9	0	0	16.83	1.54	2.25667	0	0.646667	9.12333	0	9.51333	4.81333	0	0	9.98	0	0	13.5333	0	4.10333	2.46667	8.52333	10.26	12.15	0.783333	4.43667	15.3133	0	3.51333	2.27667	11.1533
1210	0	2.01667	0	0	0	0	0	0	0	0	0	0	0	2.89	5.10667	0	0	4.14	0	0	2.5	0	0	0	0	0	0	0	0	0	0	0	0	0	0	0	0	0	0	0	0	0	2.79	0	0	0	0	0	6.37333
1211	0	0	0	0	0	3.48	0	0	13.46	0	0	0	0	0	0	2.14	0	1.50333	8.23333	0	18.55	0	7.66	0	5.39	1.04	0	0	0	0	0	7.75	0	0	0	0	4.11	2.48667	9.56667	0	0	0	0	5.98667	0	2.80667	0	0.9	0
1212	9.8	2.28	0	0	0	8.44	0	0	7.36	7.41333	3.14333	3.23	13.6467	11.91	39.0867	4.41667	0	0	7.51333	7.47333	0	4.34	0	32.4833	23.97	4.78333	11.56	3.23667	14.6367	19.0033	5.57	0	24.9633	19.36	0	7.28333	0	13.5933	0	37.0033	7.28667	7.43333	1.31333	0	12.6567	7.66	6.72	29.2867	0
1213	11.55	5.58667	10.1133	29.5767	17.9767	0	6.75	0	0	14.65	17.21	7.81667	5.84333	8.28667	0	13.66	20.2467	5.44667	0	8.36	0	4.86667	2.08333	10.55	26.49	0	2.89333	3.7	8.62667	0	15.2533	0	11.87	6.24333	10.1367	11.4533	7.44333	4.98667	8.20333	12.6567	12.5533	10.9533	0	13.0567	0	2.43667	6.94	0	18.99
1214	0	4.37667	15.2	0	8.36667	21.45	22.88	18.7767	0	0	5.11	5.44333	0	6.86333	0	0	0	7.28667	0	0	16.7867	13.2667	1.82667	0	0	21.2533	1.52	3.83	0	25.7	0	17.05	0	0	0	8.63667	4.96	0	0	9.1	0	0	33.65	8.05667	18.35	0	9.85667	0	7.56333
1215	8.49667	0	13.2533	0	0	0	0	11.8633	2.72667	0	3.73667	0	0	0	0	3.78	0	9.54667	1.09	0	0	0	0	0	0	0	0	3.33667	0	0	0	0	0	0	21.5567	4.18333	0	0	9.94667	5.59667	3.11	19.4567	4.43667	0	0	6.46667	0	0	0
1216	0	11.3033	0	5.63	0	2.97	0	0	2.80333	0	0	4.80333	0	1.68333	1.34333	0	10.1267	0	4.86	8.69333	0	0	20.81	2.65	4.36667	6.04	0	0	0	0	5.4	0	3.69667	0	0	0	0	7.56667	3.60333	0	6.74333	0	0	5.30333	0	2.78	0	6.15	0.933333
1217	3.94	0	0	0	0	0	14.9267	0	0	5.57667	0	0	4.28333	0	0	8.29	0	0	1.69667	0	0	4.01667	3.07333	0	0	0	2.58667	7.77333	0	0	0	15.0333	0	4.65333	2.03	0	3.36667	0	3.75667	0	0	0	0	3.26667	3.17	2.6	0	0	0
1218	0	0	0	4.26333	0	0	2.75667	0	0	0	0	0	0	0	0	0	0	3.14333	0	0	0	0	0	0	0	1.38333	0	0	0	0	3.72333	0	0	0	0	0	0	0	0	0	0	0	0	0	0	0	3.37333	0	0
1219	2.38667	0	0	0	4.45333	0	0	4.25667	0	4.70333	6.46	0	0	0	0	0	0	0	2.78667	21.1733	1.24	0	0	0	0	0	0	7.33	0	19.77	13.1867	0	0	0	0	0	0	7.09	0	0	0	0	0	0	0	0	0	0	1.41
1220	0	13.8933	19.1433	25.6067	0	18.0167	0	18.6933	0	13.9	0	21.9767	20.7667	10.7567	12.57	6.65333	14.75	20.64	0	0	9.71333	43.7333	0	10.3467	5.91	19.3967	0	6.84667	0	4.03	15.37	0	11.3967	10.7333	7.42	0	17.84	19.3067	22.3567	18.7667	1.13	0	0	14.6633	0	5.30333	9.64333	20.3433	13.3767
1221	0	6.54	38.2067	0	13.0767	0	22.8833	0	0	8.01	7.60667	21.4333	12.92	33.62	15.4567	21.4967	13.43	18.9867	0	17.4133	18.9433	0	48.94	9.37	0	15.93	14.7767	12.8533	42.6367	12.7333	0	35.0567	28.93	36.5833	11.5	19.4933	27.2267	0	27.8533	11.41	36.1467	39.3433	54.8767	0	0	20.3467	14.505	15.5717	19.94
1222	46.5633	15.3167	0	6.19667	22.88	5.14333	0	13.6	2.18	19.0767	30.39	0	0	0	5.13667	19.8533	14.1533	0	38.4967	3.43	0	0	0	13.03	16.9867	0	27.39	0	0	13.6333	14.5967	16.49	12.33	0	19.5033	35.12	0	6.46	0	11.9933	0	0	0	23.5867	36.9233	8.27	0	0	12.11
1223	0	0	0	3.13	0	0	0	6.56667	0	0	0	0	4.65	0	0	0	0	0	0	9.05	0	0	0	0	0	0	0	0	0	0	0	0	0	0	0	0	0	0	0	0	0	0	0	13.2433	0	3.18	0	2.39	0
1224	0	0	5.21667	0	0	12.6433	0	0	0	0	0	13.6433	0	0	9.4	0	0	5.22	0	0	0	2.09	0	6.77	18.1733	4.44	0	15.2567	0	0	0	0	0	0	0	0	4.94	5.03333	0	0	9.20333	0	0	0	0	0	5.32667	2.13667	0
1225	4.88	0	0	0	0	0	0	0	9.90667	3.10333	0	6.36667	0	0	0	0.82	0	0	0	0	7.54667	0	11.6933	0	0	5.13	5.41	0	0	4.12667	12.8367	0	5.99667	0	2.92667	0	0	0	0	0	0	4.02667	9.11	0	0	0	3.44	0	0
1226	0	0	0	0	0	0	3.81	0	30.92	0	0	0	0	12.0967	0	0	3.96333	0	4.27667	7.1	6.95333	0	0	0	0	0	0	0	0	0	0	5.07333	3.88	4.58333	3.12	3.12667	0	3.17	0	2.42667	0	6.49333	0	5.27667	10.0567	0	0	4.86	6.45667
1227	3.77667	5.07	1.76667	0	4.49667	7.79	8.16667	2.4	0	5.95333	9.70333	0	0	0	0	9.05333	3.39333	2.63	0	0	0	6.02667	3.04333	2.13667	0	0	0	0	0	3.44	0	7.35	3.41333	0	0	1.39667	8.04	0	3.91333	0	0	0	0	0	0	0	0	0	1.57
1228	3.31333	0.446667	0	6.76667	5.78333	2.51	0	0.996667	0	8.01333	3.93667	0	4.69333	0	1.75667	0	2.00667	1.47667	1.58	2.10333	6.26333	8.03	2.00667	8.20667	3.56333	0	11.6967	0	4.46333	1.77333	3.11333	2.75667	0	4.18667	3.46	0	1.88333	3.08333	3.37667	0	0	0	2.47667	1.73	5.52667	1.56	4.48	2.22667	0
1229	0	0	0	0	0	0	0	0	2.56333	0	0	0	0	0	0	3.04667	0	0	1.85	2.8	0	1.13	0	0	0	1.28667	0	2.00667	3.38333	0	0	0	0	0	0	0	0	0	0	0	0	7.39	0	0	0	0	0	0	2.53667
1230	0	0	0	0	0	0	0	0.82	0	0	0	5.19	0	0	0	0	0	0	0	0	0	0	0	0	0	0	0	0	0	0	0	0	0	0	0	0	0	0	0	0	0	0	2.15667	0	0	0	0	0	0
1231	0	0	0	0	0	0	0	0	0	0	0	0	0	0	0	0	0	0	0	0	0	0	0	0	0	0	0	0	0	0	0	0	0	0	0	0	0	1.39	0	0	0	0	0	0	0	0	0	0	0
1232	4.06667	2.12333	0	0	0	0	2.76333	0	3.08667	6.30667	0	0	1.89333	0	0	0	5.36	2.73333	0	0	0	0	0	0	3.89333	3.53667	0	0	0	7.07333	0	0	0	2.2	2.31667	0	0	0	0	0	0	0	0	0	0	0	0	0	0
1233	0	0	10.78	0	15.1567	3.35667	0	0	13.2333	0	0	0	0	2.41	16.0533	0	0	0	17.6933	3.77	2.61	7.84	0	10.9033	0	0	0	0	0	0	0	0	0	0	0	8.64	0	0	0	0	0	0	0	0	6.43	0	0	0	6.84333
1234	15.0833	5.47667	5.97	21.1567	0	14.98	7.97	9.79667	0	0	35.8033	27.65	6.78333	8.83333	9.28	11.0267	0	12.6633	0	0	3.94667	26.0467	5.17	4.95333	0	3.80667	27.75	7.24667	27.4633	12.4933	7.47333	1.87667	12.7033	4.61	7.90333	15.9933	1.99667	0	13.3133	3.72	34.12	26.3033	8.26667	17.5267	11.36	0	7.53667	6.48333	0
1235	9.4	0	22.0667	0	13.8667	3.05333	9.55333	35.7967	7.03667	9.57	0	0	21.7	14.3633	4.56333	8.70667	9.91333	16.0467	12.14	0	1.03667	0	7.23667	4.39	40.38	0	0	5.42	19.2833	10.95	10.63	6.26667	13.58	4.48333	11.7667	7.98	11.27	17.0233	0	8.45667	0	16.86	0	0	0	20.4	2.48667	0	11.6567
1236	0	6.15	0	0	18.7567	7.62	0	0	16.1633	15.2267	2.30333	4.27667	0	0	0	0	27.0067	0	1.63333	23.8067	19.6833	0	14.7967	0	0	11.7667	29.8067	0	0	14.9267	5.87	0	9.38667	0	0	12.5033	10.3067	14.9933	28.2667	2.79	0	0	0	4.6	11.0067	0	7.88	6.06	14.29
1237	0	25.0533	2.44	0	0	3.5	5.75	0	0	18.3033	0	1.03667	0	20.0633	5.37667	19.35	0	1.42333	0	18.9167	4.78667	31.09	0	27.2133	0	5.3	21.6	21.39	15.86	0	0	5.83	0	14.1167	0	0	13.6633	0	0	35.4067	0	0	47.2833	0	0	21.7433	0	19.2267	27.48
1238	36.24	0	0	0	0	36.5933	0	0	0	0	0	0	3.72333	0	0	0	0	0	3.4	0	0	0	2.25	46.3267	0	0	1.27	10.7367	0	0	0	0	0	5.27333	4.49667	0	0	0	0	0	41.0667	5.70667	0	0	0	14.1067	23.27	2.27333	0
1239	0	0	0	24.5667	22.5267	4.64667	20.43	5.9	0	0	15.1833	25.79	16.4633	7.96667	12.42	2.10667	0	6.25	24.06	0	0	13.22	6.45333	0	0	23.82	0	16.2933	0	5.76	3.74333	13.7533	0	0	5.58333	6.04333	0	7.25667	0	4.74	0	0	1.53667	12.3467	20.4567	0	0	5.29667	4.31667
1240	8.28	2.39	4.82333	9.48667	1.29333	6.60333	5.26333	19.1767	11.7267	11.66	4.88667	0	9.55	0	9.92667	5.51333	30.04	0	8.25333	0	0	12.91	2.12	0	25.19	0	30.53	4.38	13.1567	19.32	16.6167	3.80333	24.8	2.92333	6.76333	0	8.7	11.8433	0	7.37667	13.02	20.8667	2.76333	0	5.38	11.01	0	0	4.58
1241	0	0	13.7467	0	0	0	0	0	0	7.98	0	6.81667	6.95	9.37667	19.9233	13.4667	14.1467	24.7767	14.0067	8.22	9.48667	5.78	6.09	3.4	11.45	5.88333	0	0	10.9067	0	5.56667	0	0	11.2867	3.72	17.81	2.67333	0	23.4833	0	9.51	0	8.14667	10.7267	0	0	11.2867	11.61	7.53
1242	0	13.94	11.48	0	27.0267	0	0	0	0	0	0	0	0	0	0	0	0	0	0	0.5	0	0	0	11.3733	0	0	7.22	0	0	0	0	11.56	0	0	0	10.6133	0	0	0	0	0	0	0	0	0	0	0	0	0
1243	0	8.54	0	0	0	0	0	0	0	9.52667	0	17.2633	15.8433	0	0	0	0	0	0	0	0	0	0	0	9.09333	0	0	11.1467	0	0	0	0	0	0	0	0	16.96	0	7.05333	0	0	0	0	0	0	0	0	0	0
1244	0	0	0	0	0	0	0	0	0	0	0	22.16	0	0	0	0	0	0	0	0	0	0	0	0	0	0	0	14.9467	0	0	0	0	0	0	0	0	0	0	0	0	0	0	0	0	0	5.79	0	0	0
1245	0	0	0	4.23667	0	6.01667	0	6.03667	0	0	0	0	0	0	0	0	0	0	0	0	0	0	0	0	0	6.83	0	0	0	0	0	0	0	5.3	0	0	0	0	0	11.1233	0	0	0	8.44	0	0	0	0	5.89667
1246	0	0	0	0	0	0	0	0	0	0	0	0	0	0	0	0	0	4.51	0	0	0	0	0	0	0	0	0	0	0	0	0	0	2.87667	0	0	0	0	0	0	0	0	0	0	0	12.02	0	0	5.73667	0
1247	0	0	0	0	0	0	0	0	0	0	0	0	0	0	0	0	0	0	0	2.45	0	0	0	8.24667	0	0	2.75667	0	0	0	6.82	5.53333	0	0	5.58333	0	11.9167	0	0	0	0	0	0	0	0	0	0	3.99333	0
1248	0	0	0	0	0	0	0	0	45.3267	0	0	0	0	0	0	0	0	0	0	0	4.06333	0	6.61667	0	0	0	0	0	6.19333	8.93667	0	0	0	0	0	0	0	0	12.1633	0	0	0	0	0	0	7.15333	0	0	0
1249	0	0	0	0	0	0	0	7.84667	0	0	0	3.71	0	0	0	0	0	0	5.47667	0	0	0	0	0	0	0	0	4.10667	0	0	0	0	0	0	0	0	0	0	0	0	0	0	0	0	0	0	4.78	0	0
1250	0	0	0	7.83667	0	0	5.98333	0	0	2.88667	0	0	0	0	0	0	0	0	0	0	0	0	0	0	0	0	0	0	0	0	0	0	0	0	0	0	0	0	0	0	0	0	0	0	5.07667	0	3.64	0	0
1251	0	3.75667	2.52667	0	0	0	0	0	0	0	3.53333	0	0	0	0	10.1133	0	0	0	0	0	0	0	0	0	0	0	0	0	0	0	2.71667	0	2.44333	0	2.14667	0	1.26333	0	8.22	0	0	5.21667	0	0	0	0	0	0
1252	0	5.96333	0	0	0	0	0	0	0	0	1.28333	0	0	0	0	0	0	0	0	0	0	0	0	0	0	0	0	0	0	0	0	4.63333	0	0	0	0	0	0	0	0	0	0	0	0	0	0	0	0	0
1253	0	0	0	0	0	0	3.13333	0	0	0	0	0	0	0	0	0	0	0	0	0	0	0	0	0	0	0	0	0	5.72333	0	0	0	0	0	0	0	0	0	0	0	0	0	0	0	0	0	0	0	0
1254	0	0	0	0	0	0	0	0	0	0	0	0	0	0	0	0	0	0	0	0	0	0	0	0	0	0	4.51	0	0	0	0	0	0	0	0	0	0	0	0	0	0	0	0	0	0	3.76	0	0	0
1255	0	0	0	0	0	0	0	0	0	0	0	3.51667	0	18.98	0	0	0	0	0	0	0	0	0	0	0	0	0	0	0	0	0	0	0	0	0	0	0	0	0	0	0	0	0	0	0	0	0	0	0
1256	0	0	27.8033	0	16.7533	0	0	13.6167	8.71333	0	18.9433	16.4267	0	0	0	14.1	0	0	0	15.87	0	0	13.7533	0	0	8.45	0	9.43667	22.3133	12.6933	0	0	0	0	0	0	15.5367	16.1133	8.15667	27.9467	0	0	0	0	0	0	25.08	19.22	0
1257	0	0	51.2067	0	15.9967	18.9833	17.0733	0	0	35.48	0	0	0	0	31.9333	26.2233	21.1	23.79	0	0	0	43.5733	0	0	13.1633	15.2667	30.9467	33.8	12.2	44.8767	27.2333	0	41.0067	0	0	15.0033	0	0	0	0	0	43.66	24.9867	56.9267	21.0233	0	10.6533	0	0
1258	23.97	54.8933	0	38.0033	25.7133	53.7567	17.1933	44.8267	0	44.18	36.5333	54.0767	57.06	29.59	16.9933	20.28	53.42	24.9367	59.5033	29.8033	91.29	23.1467	0	70.5567	61.1733	26.6233	25.41	0	36.5133	40.8033	56.67	54.9167	42.4367	56.5767	64.0567	39.04	76.54	42.1533	44.3667	24.1367	105.707	35.9533	50.14	20.05	47.4567	86.85	20.34	34.8133	79.6567
1259	48.2733	0	0	0	19.3833	0	13.0467	0	14.0033	0	19.76	0	0	41.9567	0	0	0	0	0	0	0	0	84.98	0	0	0	0	0	0	0	0	18.9267	45.8833	0	24.5767	26.0433	0	0	0	0	0	0	0	0	0	0	0	29.8067	0
1260	0	0	0	23.1033	0	0	0	0	17.5033	0	0	0	0	0	0	0	0	0	0	0	0	0	0	0	0	0	0	0	0	0	0	0	0	35.1733	0	0	0	0	0	0	0	0	0	0	0	0	0	0	0
1261	0	0	0	0	0	0	0	0	0	0	0	0	0	0	0	0	0	0	0	0	0	0	0	0	0	0	0	0	10.6833	10.49	0	0	0	0	0	12.43	0	0	0	0	0	0	0	0	0	0	0	0	0
1262	0	0	0	0	0	0	0	0	0	0	0	0	0	0	0	0	0	12.4133	0	0	0	0	0	0	0	0	7.23	0	0	0	0	0	0	0	0	0	0	0	4.21	0	0	0	0	0	0	0	0	0	0
1263	0	0	0	0	0	0	0	0	0	0	0	0	1.47	0	0	0	0	0	5.21	3.05	0	0	0	0	0	9.38333	0	0	0	0	0	0	0	0	0	0	0	0	0	6.08	0	0	5.40333	23.24	0	0	0	0	0
1264	0	9.51667	0	12.32	0	0	7.32333	0	0	0	0	0	0	0	0	0	1.92667	8.69667	0	0	0	0	0	0	0	0	0	0	0	0	0	0	0	0	0	0	0	0	0	0	13.1167	0	0	0	0	0	0	0	0
1265	2.31667	0	0	0	0	0	0	0	0	0	0	0	3.75667	0	0	0	0	0	0	0	0	0	0	0	0	3.85667	0	0	0	0	0	0	0	0	0	0	0	3.42667	0	0	0	4.42	0	0	0	0	0	2.32	0
1266	6.00667	5.67667	0	0	0	0	3.63667	6.53667	0	0	0	0	0	0	0	0	0	0	0	0	0	0	0	0	0	0	0	2.29	0	0	0	0	0	0	0	0	0	0	0	0	0	0	0	0	0	0	0	2.69	0
1267	0	0	0	0	0	0	0	0	0	0	7.47333	4.08667	0	0	0	0	0	0	0	0	0	0	9.64667	3.01667	0	0	0	14.9567	0	0	0	0	0	2.92	0	0	2.28667	0	4.39667	0	0	0	0	0	0	0	0	0	0
1268	0	0	0	0	0	0	18.4267	0	0	0	0	0	0	0	0	0	0	0	0	0	0	0	0	0	0	0	0	0	0	0	0	0	0	0	0	0	0	0	0	0	0	0	0	0	0	0	6.84667	0	0
1269	0	0	0	0	0	0	0	7.15333	0	0	0	0	0	0	0	0	0	0	0	0	0	6.18667	0	6.2	0	8.51	0	0	0	0	0	0	0	0	0	0	0	0	5.62	3.18667	0	0	9.86667	9.07	0	0	0	0	0
1270	5.72333	7.55	34.4333	7.32333	9.07333	10.7233	0	16.9667	20.1933	11.4033	16.6633	7.58333	19.53	15.76	25.45	25.75	20.83	17.6067	7.45	16.43	16.81	16.6333	0	7.91667	11.3667	7.29333	10.1867	17.7633	16.0533	17.66	13.4533	9.21333	12.0667	11.36	8.50333	8.35333	17.7167	9.97	6.02	18.2933	8.71333	16.5467	7.86667	11.8933	24.56	4.96333	18.9367	16.1667	14.25
1271	0	11.6967	0	27.2767	20.3167	10.4333	22.4933	9.93	10.39	23.8967	0	15.8833	5.79667	10.07	0	0	11.9267	0	8.50667	0	0	0	11.3733	0	8.3	12.5733	17.6267	0	6.29667	0	11.2067	19.5133	0	14.02	0	13.3833	0	0	0	17.9933	9.62667	0	0	7.69667	10.8667	0	0	0	9.48667
1272	25.8867	8.33333	0	0	0	4.97333	0	0	0	0	0	0	0	0	0	0	0	3.23	4.62333	9.48333	8.20667	0	0	0	0	0	0	17.81	0	8.42667	0	0	0	7.49	0	0	4.60333	0	0	0	11.0567	9.69667	12.7133	0	0	10.85	8.39333	7.98333	0
1273	0	0	0	0	0	0	0	0	11.1433	0	8.56667	3.93	0	0	0	0	0	0	0	0	0	0	16.58	9.26333	0	0	0	0	0	0	11.09	0	0	0	6.72333	7.80667	0	18.0133	0	0	0	0	0	0	0	6.19667	0	0	0
1274	0	0	0	0	0	0	0	4.43333	0	0	0	0	0	2.73667	0	0	0	0	0	6.45667	0	0	0	7.88333	0	0	0	0	0	0	0	0	9.41	0	10.73	0	0	0	3.29	0	0	0	0	0	0	0	0	0	0
1275	0	0	0	0	0	0	0	0	0	0	0	0	0	0	0	0	0	0	0	0	0	0	0	0	0	0	7.00333	0	0	0	0	0	0	0	0	0	0	0	0	8.78667	0	0	0	0	0	0	0	0	0
1276	6.22667	7.58667	0	10.7933	0	0	0	0	0	3.3	0	0	0	0	0	0	0	8.20333	4.76	0	0	0	0	0	0	0	3.74	0	0	0	0	0	0	0	0	0	0	6.47333	0	0	0	4.12667	0	0	0	0	7.07	0	0
1277	0	6.10333	0	0	0	0	0	0	0	0	0	0	0	0	0	0	16.2333	4.36333	0	0	0	0	0	0	0	0	0	0	0	0	0	0	0	0	0	0	0	0	0	7.69	0	0	0	6.96333	0	0	0	0	0
1278	7.84	9.90333	22.5633	9.47	15.1933	19.65	11.3867	0	15.7833	13.99	18.27	16.8267	0	14.6533	16.0833	0	28.7033	16.15	18.4333	8.85333	15.1333	11.3933	23.46	12.2833	16.33	0	16.13	8.80333	30.7867	15.5	16.5867	17.2	20.2267	24.9033	29.9767	14.8433	17.8733	25.5933	13.3633	0	10.6767	7.45333	14.5733	8.55667	7.74333	25.96	22.5733	29.9767	28.9367
1279	10.6	0	0	0	0	0	0	2.77667	16.2	0	0	6.48333	35.64	8.41667	13.2733	3.28333	0	0	0	0	11.0033	13.0067	5.08333	6.07	0	8.98667	0	0	0	11.7533	0	0	0	0	0	11.0833	0	0	5.56	0	5.93	15.1533	0	0	10.4467	0	0	0	0
1280	0	0	0	0	0	0	0	0	0	0	0	0	0	0	0	0	0	0	0	0	0	0	0	0	0	0	0	0	0	0	0	0	0	0	0	0	0	0	0	0	0	0	0	0	0	0	0	0	0
1281	0	0	0	14.6133	6.43333	0	0	13.4133	15.52	0	0	0	0	0	0	0	7.50667	0	0	0	0	0	0	0	0	6.88	12.0233	12.79	8.75	0	0	0	11.0933	0	0	5.10667	0	0	0	18.7633	0	0	0	0	0	0	9.21333	0	0
1282	5.64667	0	0	0	0	13.1967	0	0	0	9.46333	26.2067	10.46	13.5067	11.22	0	11.13	0	15.8833	0	0	0	11.0367	0	14.7667	0	0	0	0	0	0	10.8633	6.31333	4.63	0	0	0	0	0	4.22667	17.02	0	13.2833	0	9.23333	0	5.88667	11.23	0	10.0467
1283	6.55333	0	0	8.76667	6.32667	7.75	10.5433	5.05667	8.7	0	0	6.67667	0	8.38	0	23.8067	14.2633	0	0	14.59	10.8367	5.90333	11.53	6.21333	10.4333	0	0	0	0	0	6.64667	9.74333	0	26.78	0	0	0	0	8.53333	0	9.12	0	20.5833	0	0	0	0	20.2067	0
1284	0	15.95	10.31	13.7867	0	0	16.6233	0	0	0	0	0	25.2867	0	16.0533	0	0	0	0	0	6.77	0	5.55667	0	0	0	18.7633	11.18	12.7	0	0	0	0	0	9.93667	11.88	10.3067	4.81	9.02333	6.07	8.58	10.16	0	18.4633	6.42333	0	5.42667	0	0
1285	8.21667	0	9.22333	0	15.1067	7.16667	0	7.5	0	15.5267	0	0	0	0	0	0	0	0	3.11667	5.18	0	0	21.2167	9.15333	12.4533	15.0167	5.58	0	0	11.84	0	0	14.3833	12.1367	0	0	10.71	10.5933	0	0	0	9.88	11.1967	0	4.5	0	0	0	0
1286	0	0	0	0	0	0	0	0	0	0	0	8.51333	0	0	21.1767	0	0	0	9.34667	0	0	0	0	0	13.6367	0	0	21.6	0	0	11.26	8.01	12.8867	0	16.4467	0	0	0	0	0	0	0	0	0	0	0	0	0	0
1287	0	0	0	0	0	0	0	0	0	0	21.3033	0	0	0	0	0	0	0	0	2.08	0	0	0	0	0	0	0	0	0	0	0	0	0	0	0	0	6.32	0	0	8.7	0	0	0	0	0	0	0	4.78	4.6
1288	0	30.86	0	6.24	0	0	0	0	0	0	0	0	0	0	0	0	0	5.65	0	22.7067	0	0	0	0	0	0	0	0	0	0	0	0	0	0	0	0	0	0	0	0	0	0	0	0	4.98667	0	0	0	0
1289	0	0	0	0	0	0	0	0	0	0	0	6.14	0	0	0	17.19	0	1.75333	0	0	0	0	0	0	0	0	0	0	0	0	0	0	0	0	0	0	0	12.64	22.2467	0	0	0	6.10667	0	0	0	0	0	0
1290	27.9533	0	41.72	0	19.26	9.06	43.7967	50.9033	0	28.8867	13.5467	17.3633	68.4533	37.58	31.8767	11.44	20.6667	0	12.17	10.0433	4.90667	18.9033	0	11.6567	12.2133	14.26	0	26.0633	49.7	17.3067	29.3633	0	26.33	6.17	12.8267	30.0233	18.2033	24.18	11.66	0	13.4767	25.8667	34.9633	21.98	15.5367	33.3633	14.49	0	28.47
1291	18.79	7.89333	22.7333	14.8267	0	20.8233	0	0	0	11.8667	15.1	18.0167	0	11.7033	0	0	22.2367	15.2633	39.0267	5.17333	0	0	48.5233	41.6733	14.3933	10.01	24.3867	0	0	19.4	0	44.0533	22.5733	10.6467	20.8067	0	0	0	7.39	50.3367	13.52	19.9633	0	13.7667	0	0	33.4533	0	0
1292	0	7.9	0	18.51	41.43	0	0	0	0	0	0	0	0	0	0	0	19.7433	0	0	0	19.05	17.6667	0	12.08	17.0367	0	0	0	0	0	0	0	0	0	17.6933	0	0	0	0	0	15.3867	0	0	0	0	6.58	0	14.72	30.1433
1293	0	0	0	0	0	20.7633	0	0	0	0	0	0	0	0	0	0	0	8.57667	0	0	20.5333	0	0	0	0	9.20333	21.5367	0	0	12.4867	14.9633	0	0	21.4833	0	0	9.62	0	0	0	0	0	0	0	0	0	0	0	18.4033
1294	0	0	0	0	0	0	0	0	0	0	0	0	0	0	0	0	0	0	0	0	0	7.48	0	0	0	0	0	0	0	0	0	0	0	0	0	0	0	0	6.75333	0	0	0	0	0	0	0	0	18.4767	0
1295	0	0	0	0	0	0	5.61	0	14.24	0	0	0	0	0	0	12.4633	0	7.46333	18.91	0	0	0	0	0	0	0	9.08	7.5	0	0	0	0	6.64	0	0	0	8.33	0	0	0	0	0	0	0	5.94667	0	0	0	0
1296	0	0	0	0	0	0	0	0	0	0	0	0	0	0	0	0	0	0	0	6.30667	0	0	0	0	0	0	0	3.24333	0	0	0	0	0	0	0	2.33333	0	0	0	0	0	0	0	0	0	0	0	0	0
1297	17.6833	0	0	0	0	0	0	0	29.3067	0	0	0	0	0	0	0	0	0	0	0	0	0	0	0	0	0	0	6.03333	0	0	0	0	0	0	0	0	0	0	0	0	0	0	0	1.48667	0	7.90667	0	0	0
1298	0	0	0	0	0	0	0	2.51	0	0	0	0	0	0	0	0	0	0	0	0	0	0	4.41	15.4167	0	0	5.22667	0	0	0	2.37	0	0	5.53667	0	0	0	0	0	0	0	0	0	0	0	0	0	4.49	0
1299	0	0	0	0	0	0	0	0	0	0	0	0	0	0	0	0	0	0	0	0	0	4.46333	0	0	0	0	0	0	0	0	0	0	0	0	0	0	0	0	0	0	0	0	0	0	0	0	0	0	0
1300	0	0	0	0	0	0	0	0	0	0	0	0	0	0	0	0	0	0	0	0	0	0	0	0	0	0	0	0	0	0	5.05667	0	0	0	0	0	0	0	0	0	0	0	0	0	0	0	0	0	0
1301	0	0	0	0	0	0	0	0	0	0	0	0	0	0	0	0	0	0	0	0	0	0	0	0	0	0	0	0	0	0	0	0	0	0	0	0	0	0	0	0	0	0	0	0	0	0	0	0	0
1302	0	0	0	0	0	0	0	0	0	0	0	0	0	0	0	0	0	0	0	0	0	0	0	0	0	0	0	0	0	0	0	0	0	0	0	0	0	0	0	0	0	0	0	0	0	6.33333	0	0	0
1303	0	0	0	0	0	0	0	0	0	0	0	0	0	0	0	0	0	0	0	0	0	0	0	0	0	0	0	0	0	0	0	0	0	0	0	0	0	0	0	0	0	0	0	0	0	0	0	0	0
1304	0	0	0	0	0	0	0	0	0	0	0	0	0	0	0	0	0	0	0	0	0	0	0	0	0	0	9.58667	0	0	0	0	0	0	0	0	0	0	0	0	0	0	0	0	0	0	0	0	0	0
1305	0	0	0	14.8367	7.02333	15.1833	0	0	0	0	0	0	0	0	0	0	0	0	36.0633	0	0	0	0	0	17.4733	0	0	0	0	0	0	0	0	0	0	0	0	0	0	17.4133	0	0	0	0	23.2567	0	0	0	0
1306	21.9333	15.6533	0	0	13.63	0	36.8933	0	0	68.6133	30.48	37.3967	25.9733	16.69	0	0	0	15.0033	19.7767	11.07	0	0	12.7467	0	0	0	19.5767	0	16.8033	0	0	0	0	0	0	11.46	0	0	13.0433	0	0	30.6733	0	25.0333	0	24.18	12.18	0	0
1307	0	31.5567	24.0767	0	0	16.1967	19.7767	0	0	0	31.0067	24.3767	37.4667	39.8067	0	46.0567	0	9.28333	0	69.5133	39.9267	0	35.16	0	65.82	34.8133	0	18.4833	14.7	0	32.46	0	25.8233	52.8133	14.6333	39.9867	17.2767	39.1	50.0767	9.71667	20.8133	11.1067	34.2167	0	0	42.79	0	35.4633	34.3
1308	25.6233	23.9567	21.75	14.3667	38.2533	18.2433	0	78.7633	0	29.4033	0	0	0	0	125.92	37.23	134.487	24.7433	0	0	0	0	34.0233	79.6267	17.78	17.0733	33.8967	38.59	21.8733	44.5833	21.0867	15.6633	18	21.5133	29.5267	0	33.0067	0	0	29.5433	23.68	31.5667	62.97	59.35	17.67	0	41.12	16.2	14.9267
1309	0	0	42.7733	24.75	8.03333	0	0	0	21.88	0	0	0	0	27.7133	0	0	0	0	0	0	66.41	105.913	0	0	0	0	0	0	0	78.79	0	46.95	57.6933	0	34.4133	0	0	20.9067	0	0	37.7033	0	0	0	28.4167	0	0	0	0
1310	0	0	0	28.0467	0	7.55333	0	0	21.6767	0	0	0	0	0	0	0	0	0	0	0	0	0	0	0	0	0	0	0	0	0	0	0	0	0	0	0	0	0	0	0	0	0	0	0	0	0	0	0	0
1311	0	0	0	0	0	0	0	0	0	0	3.36667	0	0	0	0	0	0	0	0	0	0	0	0	0	0	0	0	0	0	0	0	0	0	0	0	0	0	0	0	0	0	0	0	0	0	0	0	0	0
1312	6.15667	0	0	5.90333	0	0	0	0	0	0	0	0	4.93333	0	0	7.08667	0	7.17	0	0	0	0	0	0	0	0	0	0	8.06667	0	0	11.8633	0	0	0	5.25	14.0467	0	0	3.65	0	0	0	0	4.09	0	5.81333	0	0
1313	0	0	0	0	0	0	0	0	0	0	6.68	2.51	0	0	0	0	0	0	0	0	0	0	0	0	0	0	5.6	0	0	0	10.4867	0	0	0	0	0	0	0	0	6.44667	0	0	0	0	6.47667	0	0	5.82333	0
1314	0	0	0	0	0	0	0	22.0567	0	0	0	4.85667	0	0	0	0	0	0	0	0	16.79	0	8.16333	0	0	4.65	0	0	5.66667	0	0	0	0	0	0	0	0	0	0	0	0	6.41333	0	0	0	0	0	4.63667	6.69667
1315	0	0	1.07333	0	9.42667	0	6.30333	0	0	0	0	0	0	0	0	0	0	4.3	5.64	0	0	0	0	0	0	0	0	0	0	0	0	0	0	0	0	0	0	0	0	0	2.97667	0	0	0	0	0	0	0	0
1316	0	0	0	2.33333	0	0	0	0	0	18.39	0	0	0	0	0	0	0	0	0	0	0	0	0	0	0	0	8.32667	0	0	0	8.70333	0	0	0	0	1.41333	0	5.25333	3.63667	0	0	0	0	0	0	0	0	0	0
1317	0	0	0	0	0	0	0	0	0	0	0	0	0	0	0	0	0	0	0	0	0	0	0	0	0	0	0	0	0	0	0	0	0	0	0	0	0	0	0	0	0	0	0	0	3.14333	0	0	0	0
1318	0	0	0	8.23	0	0	0	0	0	0	0	0	0	0	0	0	0	0	0	0	0	0	0	0	0	0	0	0	0	0	0	0	0	13.94	0	0	0	0	0	0	0	0	0	0	0	0	0	0	0
1319	0	0	0	0	0	0	0	0	0	0	0	0	0	0	0	0	0	0	0	8.61667	0	0	0	0	0	0	0	2.25333	0	0	0	32.01	0	0	0	0	0	0	0	0	0	9.33	0	0	0	6.54	0	0	0
1320	32.3267	20.7433	0	8.11333	9.79333	5.40333	5.23333	23.3133	4.94667	11.8067	0	18.98	0	20.3333	10.17	0	38.3567	25.81	23.3133	17.0133	19.4767	11.5833	0	23.3467	9.47667	11.8733	13.9367	23.1033	6.22	32.07	5.57333	21.8867	2.01333	14.4233	10.48	10.9733	0	34.33	20.0367	7.88	22.6967	5.46333	31.8133	15.7133	33.4067	16.39	0	9.26	12.93
1321	0	0	0	0	5.85	32.0467	24.29	8.6	12.8333	19.28	20.34	0	19.5233	6.61667	0	22.8933	0	0	0	0	10.56	22.48	0	20.3533	0	0	0	0	0	0	7.36667	0	0	0	0	0	20.8433	0	0	0	9.25	0	0	13.6133	6.86667	9.40333	19.0967	19.13	34.2033
1322	0	33.2	7.78	11.41	19.1067	0	0	0	22.91	0	18.3867	13.77	11.84	0	22.5633	14.9467	0	0	9.28	11.3267	0	0	19.0633	0	0	29.7033	0	0	17.2467	0	0	14.5267	0	0	20.07	19.75	10.0667	0	0	0	0	13.1133	0	0	0	21.2833	0	0	0
1323	0	0	33.2667	0	0	0	0	0	0	11.95	0	16.4733	0	0	0	0	0	0	0	21.8833	0	0	14.3133	0	12.9	0	7.8	12.6433	0	0	18.2233	0	49.23	9.65333	0	0	0	0	18.45	33.5	0	0	19.0367	0	0	0	14.3067	0	0
1324	0	0	0	0	0	0	7.16	0	3.6	0	0	0	0	10.9233	0	0	0	0	0	0	0	0	14.3933	0	22.87	0	0	0	21.87	0	0	0	0	0	0	0	0	0	0	0	0	0	0	7.40333	0	0	14.3133	0	0
1325	0	0	0	0	0	0	7.40667	0	0	0	0	0	0	8.67333	0	0	0	0	0	0	0	0	0	3.31667	21.85	0	0	0	0	0	0	0	0	0	0	0	0	0	0	0	0	0	0	0	0	0	0	0	0
1326	0	0	0	4.14333	0	0	0	5.37	0	0	0	0	0	0	0	0	0	3.95	0	0	0	4.23333	0	0	0	0	2.73667	0	10.8333	0	4.77333	0	0	0	0	0	0	0	0	0	0	25.9433	0	0	2.97667	0	0	4.55667	0
1327	0	0	0	0	0	0	0	0	4.62	0	6.75333	0	17.6567	0	0	6.88333	5.30333	5.11	4.65667	0	15.06	0	0	0	0	0	3.41	7.06	0	6.26	0	0	0	0	0	8.98333	4.72	0	0	0	5.65333	0	0	0	0	0	0	7.40333	0
1328	5.82333	0	6.27	5.93	0	0	0	4.86667	0	0	3.92667	0	0	5.73667	5.76667	0	4.54667	7.04333	14.2067	0	11.3033	4.64333	0	0	0	3.45333	0	0	0	11.8133	0	3.64	0	0	7.16333	9.06	0	0	0	3.84667	0	0	0	5.14667	0	0	0	0	0
1329	0	0	0	0	0	0	0	0	0	0	0	0	0	0	0	0	0	0	0	0	0	0	0	0	0	0	0	0	0	0	0	0	0	11.25	0	0	2.75667	0	0	0	0	0	0	0	0	0	0	0	0
1330	0	0	0	0	0	0	0	0	0	0	0	0	0	0	0	0	0	0	0	0	0	0	0	0	0	0	0	0	0	0	0	0	0	0	0	0	0	0	0	0	0	0	0	0	0	0	0	0	0
1331	0	0	0	0	0	0	0	4.19333	10.3867	0	0	0	0	0	0	0	0	0	5.25333	0	0	0	0	0	0	8.91333	0	0	5.32667	0	0	0	0	0	0	0	0	0	0	0	3.73	0	0	0	0	0	0	0	0
1332	0	0	0	5.05667	0	14.2733	0	0	0	19.9267	0	0	0	0	10.3167	0	23.9467	5.49667	0	0	0	0	0	0	0	2.6	0	0	0	6.72333	0	0	0	0	0	0	0	0	0	21.1233	0	0	0	0	0	0	0	0	6.01
1333	9.23333	0	0	0	5.20333	0	16.07	10.8833	10.9467	5.07	0	0	0	0	0	0	0	9.31	0	0	0	16.6867	24.2933	0	15.4767	0	0	0	0	0	6.26667	15.0533	0	0	4.95667	20.1967	0	0	23.9567	0	10.2933	0	0	0	0	15.3567	0	6.16	0
1334	5.85333	0	0	0	10.5933	0	6.09333	13.4033	0	0	7.63667	3.85	0	0	18.0167	10.3933	0	0	5.39333	0	16.2933	0	0	17.1833	30.1833	22.78	14.1333	0	0	12.9933	9.31667	0	13.2033	23.3633	12.3733	0	13.4867	11.97	0	0	0	0	0	13.4167	17.2433	6.00667	0	16.21	12.28
1335	9.14667	14.72	6.61667	10.93	7.41	0	0	0	11.2	0	13.73	27.15	21.7767	22.2433	9.95	0	18.6767	12.9033	0	0	44.5967	0	0	18.0267	0	0	13.3667	21.9333	16.83	0	0	0	14.7867	4.79	11.02	0	8.3	13.2667	0	6.52	10.31	13.8633	31.01	13.5067	0	0	5.01333	11.5867	0
1336	0	20.13	8.41667	0	0	14.6667	0	0	0	0	0	0	0	0	0	23.1767	0	12.8933	0	9.09333	0	0	0	0	0	0	0	0	15.7733	0	0	0	15.4867	0	0	12.2033	0	7.75333	12.35	0	0	32.7767	0	0	13.3033	0	0	0	0
1337	0	28.43	11.53	0	0	3.86333	0	0	0	11.2433	0	4.17667	15.9	11.33	0	0	0	0	0	0	0	0	0	0	0	0	0	11.9167	4.53	7.74333	0	0	0	0	0	0	12.8767	0	20.7667	16.04	0	0	21.9167	0	0	0	10.2833	0	8.01
1338	0	0	18.19	0	0	0	18.54	0	4.19	0	23.7367	0	0	0	0	0	0	0	0	20.7667	0	0	0	0	0	6.64	11.6367	0	0	0	0	34.4633	0	0	0	0	0	0	0	0	6.68667	0	0	0	0	0	20.9967	0	0
1339	0	0	0	32.71	15.8067	0	17.51	16.5233	0	0	0	0	0	0	0	0	18.93	0	18.5633	19.68	0	0	10.13	0	10.66	0	0	11.3167	0	0	18.8933	9.72	0	8.32333	11.0533	0	14.6033	0	0	6.94	0	0	0	27.9433	7.02	23.4733	9.49667	0	0
1340	9.76333	0	12.1333	14.6833	16.86	18.4633	8.58333	37.3	0	14.9333	20.9933	10.7333	10.7633	23.5433	31.3433	13.7033	26.3033	9.73667	63.77	0	15.7767	25.0367	0	19.8133	0	0	44.81	0	0	0	16.38	0	33.9667	25.06	0	20.4233	8.74	19.9533	10.61	7.37667	11.5	0	0	19.1867	0	0	9.68333	9.39	0
1341	13.8833	0	0	0	0	9.82333	0	0	2.62667	0	0	10.63	0	5.96667	14.1267	15.2233	0	0	0	0	21.9467	0	22.51	14.87	12.5067	38.9133	0	0	0	14.64	0	11.1433	0	0	12.9133	0	0	0	0	0	16.1933	7.49	14.79	0	0	17.19	0	14.69	17.3967
1342	0	0	5.44333	17.0767	0	19.8533	0	0	0	11.8667	0	4.87333	0	0	0	0	0	0	0	0	0	13.8867	0	0	13.27	0	0	0	14.59	6.86333	0	0	14.2167	0	12.31	0	0	10.75	13.3767	0	0	9.28667	0	0	15.42	0	0	0	11.03
1343	0	0	0	0	0	0	0	5.77	0	0	0	0	9.44667	0	0	0	0	0	0	0	9.18333	0	0	0	0	0	0	18.6967	0	13.97	7.34	0	0	0	0	0	9.38	7.54333	0	0	0	0	0	0	0	0	0	0	13.76
1344	0	0	0	0	0	0	0	0	0	0	0	0	0	0	0	0	0	13.72	0	1.98333	0	0	0	0	0	0	0	0	0	0	0	0	0	0	0	0	0	0	8.42	0	0	0	0	0	0	0	0	0	0
1345	0	7.41333	0	0	6.88	5.48333	0	0	0	0	0	0	0	0	0	0	0	0	0	0	0	3.34333	0	0	0	0	0	0	6.25667	0	0	0	0	0	0	0	0	0	0	4.98333	0	0	0	0	0	0	0	0	0
1346	0	0	0	0	0	0	0	0	0	0	3.23667	0	0	0	0	0	0	0	0	0	0	0	0	0	0	0	5.45667	0	0	0	0	0	0	0	0	0	0	0	0	0	0	0	0	0	0	0	0	0	0
1347	0	0	0	0	0	9.60333	0	0	9.14667	0	12.2433	0	0	0	0	0	1.93333	0	0	0	0	0	0	0	0	4.89	0	10.3033	0	0	0	0	0	0	0	3.54333	0	0	0	0	0	0	0	0	0	7.79667	0	4.49667	0
1348	0	0	0	6.14667	0	0	0	0	33.2933	0	0	4.83333	0	0	0	0	0	0	0	0	0	0	6.75	0	0	0	0	0	0	0	0	0	0	0	0	0	0	0	0	0	0	0	0	2	0	0	0	0	0
1349	0	6.29333	0	0	0	13.1467	0	0	0	0	0	0	0	6.91	0	0	0	0	0	0	6.85	0	3.67667	0	6	0	0	0	0	0	3.67	0	7.23333	0	0	0	3.71333	5.08	0	2.52	3.06	0	0	0	8.35333	4.10333	0	0	9.42667
1350	0	8.38	3.02333	3.94	3.89667	0	11.2067	22.66	0	9.29333	8.05667	5.23	5.56	3.19333	8.08333	7.23333	0	0	4.92	16.82	4.93	4.18333	4.72	13.2867	0	14.85	19.9133	6.61	3	0	5.35	11.8433	0	4.74	5.14	0	3.35667	7.91	6.12	0	3.28667	0	17.2767	9.05	0	0	4.82667	0	6.11333
1351	1.36333	6.06	2.9	0	6.49667	0	0	7.89667	0	0	0	0	0	5.42	8.91667	8.29667	4.07667	7.38	25.39	0	0	4.21667	0	0	6.68	0	0	5.08667	0	8.46667	0	0	0	6.28333	0	0	0	0	13.1467	9.47667	0	7.7	0	3.70333	12.2833	0	14.2533	0	6.98
1352	5.18667	0	0	6.84333	0	0	12.3233	0	0	6.06667	7.69	0	0	0	0	2.53333	0	10.9233	0	13.0433	0	0	0	4.92333	0	0	0	0	0	0	0	0	3.15333	0	0	25.7767	0	8.07	0	0	0	0	0	0	0	5.25	0	5.19667	0
1353	5.52667	0	9.23667	0	0	0	0	0	3.13333	0	0	0	7.27	0	0	0	4.04	0	3.00333	0	1.37667	0	0	0	0	0	0	0	0	0	0	3.33667	0	0	0	0	3.87333	0	0	0	0	0	0	3.43	0	0	0	0	0
1354	0	0	0	0	0	0	0	0	0	0	0	5.87	8.33	0	0	0	0	0	0	0	0	0	0	0	0	0	0	0	4.22667	3.96	0	0	0	0	0	0	6.55333	0	5.02667	0	0	1.99333	0	0	0	0	0	16.6	0
1355	0	0	0	4.38333	0	0	0	0	0	0	0	0	0	0	0	0	0	0	0	0	0	0	0	0	0	0	0	0	0	0	0	0	0	0	0	0	0	0	0	0	0	0	0	0	0	0	0	0	0
1356	0	0	0	0	0	0	9.97667	0	0	0	8.45333	0	0	0	0	0	0	0	0	0	0	0	0	0	0	0	0	5.81	0	0	0	0	0	0	0	0	0	0	0	0	0	0	0	0	0	0	0	0	0
1357	0	0	0	0	0	0	0	0	0	12.7333	0	0	0	0	0	0	0	0	0	0	26.4267	0	0	0	0	0	0	0	0	0	0	0	0	0	0	0	0	0	0	0	0	12.7267	0	0	0	8.05333	0	23.3867	0
1358	38.6967	5.51	19.7433	40.83	32.1967	71.83	11.6467	73.7067	0	37.3767	31.8567	35.6667	31.26	42.4933	65.97	7.26333	58.2033	25.32	25.53	36.3	41.1833	61.5133	56.6133	28.4	74.5533	19.59	29.9667	15.77	52.2033	60.7333	29.0667	32.8467	44.0367	26.0633	42.7133	48.4567	43.7567	53.1333	26.7433	62.91	34.2667	29.7667	41.77	16.0933	54.51	13.42	20.8533	0	26.7133
1359	0	14.0233	13.55	0	27.1133	0	8.33333	0	0	0	0	0	5.32333	0	0	12.5	0	5.08	10.7367	0	0	0	0	22.2167	0	9.94	0	0	0	23.2067	0	0	0	26.2933	0	0	0	0	8.36333	0	7.94667	0	0	0	0	24.4333	8.52333	10.1333	20.1267
1360	0	0	0	0	0	0	0	0	7.14333	0	0	0	0	0	0	25.5767	0	0	0	0	0	0	0	0	0	0	0	0	0	0	0	0	0	0	0	0	0	0	0	0	0	0	0	19.8267	16.41	0	0	0	0
1361	0	0	0	0	0	0	0	0	34.3533	0	23.87	8.97	0	0	0	6.43	0	0	0	0	0	0	0	0	0	0	0	0	0	0	0	0	0	0	0	0	0	0	0	0	0	0	0	5.61333	0	0	0	12.3467	0
1362	0	0	0	0	10.82	0	8.3	0	0	11.4433	0	0	0	0	0	0	0	0	0	0	0	0	0	0	0	0	0	4.36	0	0	0	0	0	0	0	0	0	0	0	0	0	0	0	0	0	0	0	0	0
1363	0	0	0	17.3667	0	0	0	0	0	0	0	0	0	0	0	0	8.61667	9.73333	7.49333	0	0	0	7.24667	0	14.1067	6.10667	5.53	0	0	16.3067	7.98667	6.59	0	4.23667	0	6.04333	14.2633	0	7.52	0	0	17.98	14.6767	9.07333	0	0	0	0	0
1364	13.9167	8.14667	8.92	0	0	0	0	0	0	6.61333	5.97	4.11	0	0	5.27667	0	0	0	0	0	0	0	5.15333	10.3067	0	8.60333	7.01667	6.25667	0	0	0	0	0	0	12.2	0	4.25333	0	0	0	13.6033	5.43	0	0	0	0	0	0	0
1365	0	0	0	0	0	0	3.40667	0	0	0	0	6.25	0	8.62333	0	0	0	0	13.9133	7.38333	0	0	0	0	8.60667	0	0	0	0	0	0	5.59667	0	0	0	0	0	0	0	0	0	0	8.94333	0	0	6.52333	6.48667	0	4.91
1366	0	0	0	0	0	0	0	7.73	0	0	0	0	8.42667	0	0	0	0	5.14	0	3.20667	0	0	0	10.94	0	0	0	0	0	0	3.96	0	0	0	0	0	0	7.24667	0	4.18333	0	0	0	0	6.00333	0	4.05333	0	0
1367	0	10.72	0	0	0	7.01667	0	0	0	0	0	0	0	0	0	0	0	0	0	0	0	0	0	0	0	0	0	4.84333	0	0	0	0	8.54	0	0	0	0	0	0	0	0	0	0	0	0	2.12333	0	0	4.41333
1368	0	0	0	0	0	0	0	0	0	0	0	0	0	0	0	0	0	0	0	0	0	0	0	0	0	15.6167	0	7.63333	0	0	0	3.74333	0	0	0	0	8.40333	0	0	2.97667	0	0	0	0	0	0	0	0	0
1369	0	0	0	0	0	0	0	0	0	0	9.44667	0	0	0	0	0	0	0	3.12333	0	0	4.92667	0	0	0	0	19.5267	0	0	0	3.97	0	0	0	0	0	0	0	0	0	0	0	0	0	0	0	0	11.7767	0
1370	15.4433	25.3533	33.8733	25.3633	0	20.87	15.0667	28.4433	0	11.5867	9.23333	18.4133	11.3333	24.9333	31.3733	24.8333	39.3133	0	11.83	11.1833	14.7267	6.99333	14.8933	21.54	39.7933	0	22.2267	0	14.6567	40.6933	0	0	0	24.8633	14.8667	8.14	28	31.5167	21.5767	24.16	14.8567	35.0267	0	12.3267	31.5133	12.6167	7.74667	10.9367	8.38667
1371	16.4567	15.59	0	17.2333	22.3667	15.8267	0	0	0	17.04	0	12.2833	23.7067	0	0	0	0	8.12667	0	0	18.06	16.4567	34.7133	23.7833	0	21.2233	0	0	0	0	9.23	9.56667	14.1733	16.59	9.74667	0	0	0	26.5033	20.1033	7.75	0	13.62	9.51	5.8	31.3467	24.1233	0	33.3267
1372	0	0	14.6033	0	38.4267	32.11	9.51	0	0	16.1833	26.8133	15.5967	0	0	18.4567	16.57	0	19.63	0	29.7433	12.6733	0	0	0	0	0	25.2467	6.94	0	0	9.73333	11.28	14.1467	0	18.5467	10.3167	0	0	0	0	15.2033	22.5067	21.3067	9.56	0	0	0	18.46	0
1373	0	0	0	0	0	0	10.5367	0	0	0	0	0	0	17.8967	0	0	0	0	15.21	0	0	0	0	0	0	0	0	0	22.09	0	0	8.52	0	0	0	15.7133	0	0	0	0	0	0	19.8467	0	0	0	0	0	0
1374	0	0	0	0	0	0	0	8.01	24.16	0	0	13.9067	0	0	0	0	0	0	10.6167	0	0	5.16	0	0	0	0	0	12.0667	0	0	0	0	0	0	0	0	0	0	0	0	0	0	0	0	0	0	0	0	0
1375	0	0	0	0	0	0	0	0	0	0	0	0	0	0	0	4.13	0	22.6533	0	0	0	0	0	0	0	0	0	0	0	0	0	0	8.11333	0	0	0	0	0	0	0	0	0	0	0	0	0	0	4.38	0
1376	0	0	0	13.0367	0	0	0	0	0	0	0	0	0	0	0	0	0	0	0	0	0	0	0	6.86333	0	0	0	0	0	0	0	0	0	0	0	0	0	4.43667	0	0	0	0	0	2.72	4.72333	0	0	0	7.29
1377	0	7.68333	0	12.5167	0	0	0	0	0	0	0	0	0	0	0	0	0	7.3	0	0	0	0	0	4.17	0	0	0	0	0	0	0	0	0	0	0	0	8.95333	0	0	0	7.67333	0	0	0	0	0	6.75	0	0
1378	0	0	0	0	0	0	0	3.11	17.7133	0	0	0	0	0	0	0	0	0	0	2.15667	0	0	0	0	0	5.73	0	4.07333	4.55333	3.94	0	0	0	0	0	4.17	0	0	0	0	5.57333	0	0	0	0	0	0	0	0
1379	1.90667	0	0	0	0	0	3.06667	0	9.75	0	8.85	0	0	4.48	0	0	0	1.25333	15.1333	0	0	0	0	0	0	0	0	6.49667	0	0	0	0	0	0	0	0	0	0	0	0	0	0	0	0	0	3.29	0	0	0
1380	0	6.14333	0	0	0	0	0	0	0	0	0	0	2.75667	0	0	0	0	0	0	0	0	0	0	0	0	0	0	0	0	0	0	2.03	0	7.45	0	0	9.59	0	0	0	0	1.31667	3.14667	0	0	0	4.41	0	0
1381	0	7.43333	0	2.60667	0	0	0	0	0	2.50667	0	0	0	0	0	2.87667	0	0	0	0	0	0	3.33333	0	0	0	0	0	0	0	0	0	0	0	2.78	0	0	0	0	0	0	0	0	0	0	0	2.62	0	0
1382	5.68667	0	0	0	0	0	3.08	0	0	0	0	0	0	0	1.79333	0	0	0	0	0	0	0	0	0	0	0	4.90333	0	0	6.05667	0	0	0	0	0	0	0	9.04333	3.93667	0	0	0	0	0	0	0	0	0	0
1383	0	0	0	0	0	0	0	0	0	0	0	3.77	0	0	0	0	0	0	0	0	0	0	0	0	0	0	0	0	0	0	0	0	0	4.42	0	0	0	0	0	0	0	0	0	0	0	3.66333	0	0	1.31
1384	0	0	0	0	0	0	0	0	0	0	0	0	0	0	0	0	0	0	0	0	0	0	0	0	0	0	0	0	0	0	0	0	0	0	0	0	0	0	0	0	0	0	0	0	0	0	0	0	0
1385	0	0	0	0	0	0	0	0	0	0	0	0	0	0	0	0	0	0	0	0	0	0	0	0	0	0	0	0	9.25333	0	0	0	0	0	0	0	0	0	0	0	0	0	0	0	0	0	0	0	0
1386	0	0	0	0	20.65	0	0	0	0	0	22.93	0	10.73	0	0	0	0	0	12.8433	0	0	0	0	0	0	0	0	0	0	0	0	0	13.5533	0	0	0	0	27.7767	0	17.3467	0	0	0	0	0	0	0	0	0
1387	30.8	11.7733	22.6233	0	0	21.0067	21.76	16	0	0	14.32	26.6867	0	61.96	41.1733	0	28.8367	31.6	0	0	23	26.7633	28.3733	0	20.1667	0	0	0	0	31.01	13.47	0	39.9667	0	0	27.7867	0	14.09	0	0	29.77	32.1867	0	20.19	57.29	10.7833	16.61	13.9167	21.43
1388	33.96	18.6967	47.9167	60.2067	33.0933	44.0533	45.0233	27.2267	22.19	63.4667	20.6533	56.3433	26.1333	29.9	15.31	59.5567	52.9833	27.4233	49.2733	43.3867	52.5467	46.8833	52.36	90.97	55.6133	23.2533	54.8033	69.0733	82.6667	62.5233	12.75	58.7367	28.2133	82.7433	81.9933	38.8133	49.2467	32.6133	47.67	53.4333	58.23	46.3367	85.12	31.6467	7.51333	58.4167	15.2567	39.91	34.7333
1389	0	6.09333	0	0	0	0	0	0	19.5833	0	0	0	0	0	0	0	0	0	0	0	0	0	0	0	0	27.61	10.6033	0	0	0	25.35	0	0	0	0	0	0	0	0	28.7333	0	0	0	0	0	0	11.6767	17.67	0
1390	0	0	0	0	0	0	0	0	22.5867	0	0	0	0	0	0	0	0	0	0	0	0	0	0	0	0	0	0	0	0	0	0	0	0	0	0	20.46	0	0	0	0	0	0	0	0	0	0	0	0	0
1391	0	0	0	0	0	0	0	0	0	0	14.6433	0	5.50667	0	0	0	0	0	0	0	0	0	0	0	0	0	0	0	0	0	0	0	0	0	0	0	0	0	0	0	0	0	0	0	0	0	0	0	0
1392	0	0	0	0	8.28333	0	19.6067	9.17333	0	0	0	0	4.04	0	0	0	0	0	0	0	0	0	0	0	0	0	4.25333	0	0	0	15.8933	20.1167	7.38667	0	0	0	0	0	0	0	0	0	0	0	0	7.66	0	0	0
1393	0	3.86333	0	0	8.01667	6.35333	0	6.15667	0	5.84333	0	0	0	0	7.44	0	0	0	0	20.3467	0	0	0	0	0	0	0	0	0	0	7.86667	0	0	0	0	0	0	0	0	0	0	0	0	0	0	0	11.8667	0	0
1394	0	0	3.91667	0	0	0	0	5.67667	0	5.15	0	0	0	0	0	2.72	0	6.42667	3.34333	0	0	0	0	0	0	0	9.24667	0	5.28667	0	0	0	0	0	0	0	3.92333	17.2133	0	0	0	0	0	0	7.81	0	4.23333	0	8.98333
1395	4.46	0	0	0	0	0	9.31	0	0	0	5.34333	0	0	0	0	0	0	0	0	0	0	0	0	0	0	0	0	0	0	0	0	5.27333	0	0	4.57333	0	0	0	0	0	0	0	0	6.09667	0	0	0	10.48	0
1396	0	0	0	0	0	0	0	12.7733	0	0	0	0	0	0	0	0	0	2.31667	0	0	0	8.72	0	0	0	0	0	0	0	0	0	0	0	0	0	0	0	0	4.22667	0	0	0	0	0	0	0	0	6.67	0
1397	0	8.99	0	8.43333	0	0	0	0	0	0	0	0	6.55	0	0	0	0	0	0	3.69333	21.6567	0	0	10.48	0	14.9667	30.7633	0	0	0	0	0	0	0	0	0	0	0	8.61	0	0	0	0	0	0	0	0	0	0
1398	0	0	0	0	0	0	0	0	0	0	0	0	0	0	0	0	0	0	9.08	0	34.46	0	0	0	0	0	0	0	0	0	0	0	0	0	0	0	0	0	0	0	0	0	0	0	0	0	0	0	0
1399	4.80667	0	7.52667	0	0	0	0	0	0	0	0	11.5367	0	0	0	0	0	0	0	0	0	0	3.45333	0	0	0	0	15.4367	0	0	0	0	0	0	0	2.41667	0	0	0	0	0	0	0	0	5.83	0	0	0	0
1400	9.90667	11.2367	0	16.07	33.6833	0	15.94	17.8333	1.54333	17.66	0	0	7.92	0	7.98333	15.7833	7.17	16.2267	0	17.91	21.0067	0	10.9933	39.03	30.48	8.78667	23.13	0	3.86	47.74	21.2333	33.2767	29.2567	16.7033	29.13	25.26	14.8433	7.99333	12.1667	10.66	15.3633	20.3233	0	17.2767	11.7333	0	20.73	11.37	33.7667
1401	5.44667	0	16.2033	0	0	12.26	0	0	0	0	0	17.7633	8.51667	18.6333	13.4567	14.79	26.2867	0	16.9467	0	0	0	11.4633	0	5.13333	0	0	0	7.37333	0	11.8067	0	16.9533	11.42	0	0	18.8667	32.8033	0	25.1333	0	12.92	22.28	0	10.2467	45.6433	0	16.6467	20.3167
1402	0	0	0	0	0	24.0067	16.63	0	0	0	0	16.57	0	18.3733	19.1367	13.44	0	15.09	24.5633	8.46667	0	18.61	0	0	0	0	0	11.1867	0	0	0	0	0	0	17.44	0	0	0	0	18.7633	18.7233	0	16.0367	21	0	0	19.2533	13.2	0
1403	0	10.09	21.8	0	0	15.48	19.2567	13.3733	9.65	0	19.7867	0	0	18.6733	0	0	0	0	0	0	0	21.49	0	0	0	13.11	0	0	0	0	0	0	0	15.09	0	0	0	0	0	0	0	0	0	0	0	0	0	0	0
1404	6.04667	0	0	0	16.21	0	0	0	0	0	22.2433	0	0	0	0	0	6.06667	19.67	0	13.68	0	16.9467	0	16.4567	0	10.1633	0	17.4933	0	18.8667	0	5.24667	0	0	0	12.0867	0	0	16.8267	0	4.28667	0	24.63	0	5.87	0	6.86	0	0
1405	0	0	0	16.0067	0	0	0	0	14.61	17.1267	15.4167	7.88	0	0	8.70667	0	0	0	0	0	0	0	17.63	0	0	0	0	0	24.3467	0	6.61	0	0	0	0	6.24	0	0	0	0	0	0	0	0	6.66	0	0	0	0
1406	0	0	0	0	0	0	0	0	15.6833	0	0	0	0	0	0	0	0	0	0	0	0	0	0	0	0	0	0	0	0	0	0	0	4.82	0	0	0	8.07667	0	6.98	0	0	0	0	0	0	0	0	0	0
1407	12.8333	0	0	4.13333	0	8.73333	0	0	0	0	0	0	5.56333	0	0	0	0	0	0	0	0	0	0	0	0	0	0	0	0.713333	0	0	0	0	0	0	0	0	0	1.18667	0	4.99667	0	13.4033	0	0	0	0	5.72	3.53667
1408	2.19667	0	0	0	0	0	0	0	0	0	0	0	0	0	0	0	0	0	0	0	0	0	0	0	0	0	0	0	0	0	0	0	0	3.93	0	0	0	4.40333	0	0	0	0	0	0	0	3.26	0	0	0
1409	0	0	0	0	4.14667	0	0	0	0	0	0	0	0	0	0	0	0	0	0	3.83333	0	0	0	0	0	0	0	0	0	0	0	0	0	0	0	0	3.94333	0	0	0	0	0	0	0	0	0	0	0	0
1410	0	5.00667	0	0	0	0	0	0	0	0	2.1	0	0	0	0	0	0	0	0	0	0	0	0	0	0	1.77667	0	0	0	0	0	3.43667	0	0	7.84	0	0	0	0	0	0	0	0	10.8567	0	0	2.65	0	0
1411	0	0	0	0	0	0	5.46667	0	4.71667	0	0	0	3.58	3.82667	0	0	0	0	0	0	0	0	1.78333	0	0	0	0	4.47667	0	0	0	0	0	0	0	0	0	0	0	0	4.81667	5.28667	0	0	0	1.62667	4.14333	0	0
1412	0	0	0	0	0	0	0	0	0	5.79	0	0	0	0	0	0	0	0	0	0	0	0	0	0	0	0	7.17333	3.65	0	0	0	0	0	0	0	0	2.13	0	0	0	0	0	0	0	0	0	0	0	0
1413	0	0	0	0	0	0	0	0	0	0	0	0	0	0	0	4.84667	0	3.76333	0	0	0	0	0	0	0	0	0	0	0	0	0	0	0	0	0	0	0	0	0	0	0	0	0	0	0	0	0	0	0
1414	0	0	0	0	0	0	3.99333	0	0	0	0	0	0	0	0	0	0	0	0	0	0	0	0	0	6.6	2.58667	0	0	0	0	0	0	0	0	0	0	0	0	0	6.31667	0	0	0	0	0	6.55333	0	0	0
1415	0	0	0	0	0	0	0	0	0	0	0	0	0	0	0	0	0	0	0	5.97333	0	0	0	0	0	0	0	0	0	0	0	0	0	0	0	0	0	0	0	0	0	0	0	0	0	0	0	0	0
1416	17.5567	0	11.8933	11.4667	0	0	0	0	0	0	14.96	0	0	0	0	0	0	0	0	18.6433	0	0	0	0	0	8.49	21.4667	0	22.9167	0	0	0	0	0	0	0	0	0	0	0	18.3533	0	19.1767	0	28.9067	0	0	0	14.9333
1417	61.28	11.15	0	0	31.7233	37.9733	28.8	25.2867	13.95	17.2567	26.2633	34.0567	14.1667	0	0	20.5733	18.14	0	14.1933	22.8767	38.9433	0	31.07	19.5867	37.2	11.02	24.92	21.1333	21.1533	0	15.6767	10.4533	51.1867	17.9433	15.2667	16.9167	15.2533	25.9533	0	58.5633	0	10.3367	0	0	25.7933	0	27.33	0	16.6867
1418	0	10.54	51.8933	51.5733	22.86	49.0867	24.6367	37.7167	0	36.0433	24.9533	15.8433	12.6833	66.4867	84.46	48.6233	47.0867	41.9533	51.3	32.2933	58.6667	36.4633	25.87	38.76	14.8833	11.07	0	20.1067	37.2467	93.9533	33.5067	51.2233	21.3567	50.37	33.7233	52.2133	24.62	28.1267	17.6267	17.8267	47.8067	52.4933	60.4767	70.9	0	87.3933	0	59.4867	15.0367
1419	0	20.2267	27.03	0	0	0	0	0	22.02	15.4267	0	0	7.8	0	0	0	0	0	0	0	0	31.06	0	0	24.8833	0	0	0	0	0	0	0	0	0	0	0	9.95667	0	54.8733	0	0	0	30.8933	0	0	0	14.13	0	0
1420	0	0	0	0	0	0	0	0	23.57	0	0	0	0	0	0	0	0	0	0	0	0	0	0	0	0	0	0	0	0	0	0	0	0	0	0	0	0	0	0	0	0	0	0	0	0	0	0	0	0
1421	0	0	0	0	0	0	0	0	0	0	0	0	0	0	0	0	0	0	0	6.95333	0	6.25667	0	0	0	0	0	0	0	0	11.4467	0	0	0	0	0	0	0	0	0	0	0	0	0	0	0	0	0	0
1422	5.12	0	0	0	0	0	0	0	0	0	0	0	0	0	0	0	0	0	0	0	0	0	0	0	0	0	0	0	0	0	0	0	0	0	0	6.85667	0	0	0	0	0	0	0	0	0	0	10.51	0	0
1423	0	11.42	0	0	0	6.36333	0	0	0	0	0	0	19.7567	0	0	4.84667	0	0	0	0	6.35	0	6.45667	0	7.93667	7.21667	0	7.13333	0	0	0	0	0	17.81	0	6.10667	0	6.47333	0	4.56667	0	0	0	0	0	0	0	0	0
1424	0	0	0	0	0	0	0	0	5.94	0	0	11.7467	0	0	4.53	0	4.83667	0	4.41667	0	0	0	0	0	0	0	0	6.56	0	0	0	26.5933	0	0	0	0	4.54333	0	0	0	15.4267	0	0	0	0	8.44667	0	0	0
1425	0	0	0	0	2.99333	0	11.8067	0	0	0	0	0	0	0	0	0	0	13.3567	0	5.36667	0	0	3.96333	0	0	0	2.64333	0	0	0	0	0	0	0	0	0	0	0	0	0	0	0	0	0	0	0	14.9267	0	0
1426	0	0	0	18.01	0	0	0	0	0	0	4.02333	0	0	0	3.71	0	0	0	2.51667	0	0	0	0	0	0	0	0	0	0	7.84333	2.27333	0	0	0	3.26333	0	0	0	0	0	0	0	0	0	0	0	0	0	0
1427	3.14333	14.5433	0	0	0	0	0	0	0	0	0	0	0	0	0	0	0	0	0	0	0	0	0	0	0	4.29333	13.88	0	0	0	0	0	0	0	0	0	3.31	0	4.08667	0	0	0	0	0	0	0	0	0	0
1428	0	0	0	0	0	0	0	0	0	0	0	0	0	0	0	0	0	0	0	0	0	0	0	0	0	0	0	0	0	0	0	18.82	0	0	0	0	0	10.63	0	0	0	0	0	0	0	0	0	0	0
1429	0	5.09	0	0	0	0	0	0	0	0	0	0	0	0	0	5.25667	0	0	0	0	0	15.2433	0	0	0	0	0	0	0	0	0	0	0	0	0	0	0	0	0	0	0	10.1	0	0	0	0	0	0	0
1430	0	11.9633	0	0	0	44.18	24.8133	19.4	0	17.26	43.47	10.57	24.67	7.86333	40.6867	8.63667	30.0067	24.64	28.07	13.92	19.68	13.4867	11.15	15.37	10.4067	0	22.42	15.7167	0	19.6567	23.44	21.0867	18.9733	22.9633	44.1633	0	10.7033	34.5033	0	14.5967	0	0	27.8367	23.3433	0	10.9633	23.2467	16.58	0
1431	13.7133	0	12.1533	9.68333	26.2767	0	21.2033	10.54	0	11.9167	0	15.0867	20.4033	19.0167	0	15.18	7.70333	21.7567	0	26	18.7367	0	10.1267	31.5867	8.42667	25.0767	0	21.9367	44.8567	25.2467	0	0	36.67	0	0	5.89333	10.14	0	11.39	9.87	20.64	14.5167	13.0567	10.14	26.4633	12.19	0	11.2067	23.6967
1432	14.1067	6.72333	31.5133	17.3967	20.8267	0	0	9.99667	0	13.57	0	10.5	0	0	0	0	0	0	16.6833	0	17.1967	0	0	0	0	0	9.65667	0	12.5767	0	0	0	0	0	0	12.4567	0	0	0	0	20.4633	0	0	0	17.01	8.57333	8.45667	14.2533	13.9833
1433	8.85667	0	0	14.05	0	0	0	0	0	0	0	0	0	0	0	0	0	0	0	0	0	0	14.5767	0	13.31	0	5.46667	0	0	0	0	0	0	13.4067	0	0	0	0	12.9433	13.6033	0	0	0	0	0	0	0	0	0
1434	0	4.95	0	0	16.9933	0	0	0	23.35	0	0	0	0	0	0	0	0	0	0	0	0	0	0	0	0	6.92667	0	0	0	0	4.54333	0	0	0	0	18.21	13.8567	7.55667	15.6733	0	0	0	0	0	0	0	0	0	0
1435	8.4	0	0	0	0	0	0	0	11.76	0	0	0	0	0	0	0	0	0	0	0	0	0	0	0	0	0	0	0	0	0	3.33333	0	15.8233	0	0	0	0	0	0	0	5.05333	0	0	0	0	0	0	0	0
1436	0	2.49667	0	0	0	0	5.11333	0	0	0	0	0	6.65	0	0	0	0	0	7.24333	0	0	0	0	0	0	0	0	0	0	0	0	10.0567	0	0	5.51	0	0	0	0	0	0	0	0	0	0	0	0	0	0
1437	0	0	0	0	0	0	0	5.21333	16.8433	0	6.23667	4.48	0	0	0	0	0	0	10.2867	0	0	0	0	0	13.7333	0	0	0	0	5.06333	0	0	0	0	0	0	0	0	7.84	0	0	0	0	0	0	5.41667	0	0	0
1438	0	0	0	0	0	0	0	0	0	2.70333	0	0	0	0	0	0	0	4.45	0	0	0	0	5.87333	0	0	0	0	5.31	0	0	1.06667	0	0	0	0	0	0	0	0	0	0	0	0	0	0	6.86667	2.42667	0	0
1439	0	0	0	5.37667	0	3.01333	0	0	0	0	0	0	0	0	0	3.06	0	0	0	0	0	0	0	0	0	2.66333	0	0	0	0	0	0	0	3.61	0	0	3.86	5.01333	0	7.77	0	0	3.59	11.6133	4.45	0	0	0	0
1440	0	4.19667	0	4.70667	0	0	0	0	0	0	0	0	0	0	0	0	0	0	0	0	0	0	1.20667	2.49667	0	0	0	4.28667	0	0	0	0	0	0	0	0	0	0	3.59333	0	0	0	0	0	8.98667	0	0	5.25333	0
1441	5.52	0	0	0	0	0	0	0	0	0	0	0	5.92667	0	0	0	0	4.07	0	7.11667	0	0	0	0	0	0	0	0	3.18333	0	0	0	0	0	0	0	0	0	0	6.92667	0	0	0	0	0	0	0	0	0
1442	0	0	0	0	0	6.21667	0	6.95	0	0	0	0	0	0	0	0	0	0	0	0	0	1.96333	0	2.04667	6.64667	0	0	4.83	0	0	0	0	3.97667	0	0	0	0	0	0	0	0	0	0	0	0	0	11.1933	0	0
1443	0	0	0	2.63333	6.58667	0	5.17667	0	0	0	0	0	0	0	0	3.4	0	0	0	0	0	0	0	0	0	3.23333	2.91667	0	0	0	0	0	0	0	0	0	0	0	0	0	0	0	3.09667	0	0	0	0	0	0
1444	0	0	3.65333	0	0	0	0	0	0	0	8.36667	0	0	0	0	0	0	0	0	0	0	0	0	0	0	0	0	0	0	0	0	0	0	0	0	0	0	9.77	0	0	0	0	0	0	0	0	0	0	1.52333
1445	0	5.19333	0	0	0	0	0	0	0	0	0	0	0	0	0	0	0	0	0	0	0	0	0	0	0	0	0	0	0	0	0	0	0	0	0	0	0	0	0	0	0	0	0	0	0	0	0	0	0
1446	0	20.0067	40.8567	14.65	0	0	0	0	8.74	0	0	0	0	0	0	0	0	0	34.5267	0	0	0	0	0	0	0	0	0	0	0	0	0	0	0	0	0	0	0	0	0	0	0	0	0	0	0	17.6133	10.9433	0
1447	20.91	0	0	10.4567	0	14.19	0	14.9867	0	34.0733	22.3633	10.8033	17.2333	13.2333	0	0	0	0	10.5167	17.2533	0	19.0133	14.2833	0	0	0	0	0	0	0	16.8567	23.23	14.0833	13.4633	0	9.93667	0	0	25.49	14.8567	31.7933	0	20.87	13.5433	23.1067	39.5633	6.89667	0	33.3167
1448	33.3067	12.6233	34.12	5.63	79.2067	62.13	46.9567	30.4733	0	19.5167	58.6433	50.7867	38.4633	49.5933	61.01	28.2567	71.88	46.8167	19.1433	31.5367	93.5667	27.4533	33.13	69.6167	56.8667	22.75	43.8667	43.9133	52.88	57.0167	41.39	11.7967	28.2933	34.5467	64.2133	40.2333	32.9367	44.7867	31.7733	72.14	37.05	67.3367	31.29	43.37	33.65	13.29	10.2167	49.15	28.5433
1449	0	0	0	0	0	0	0	0	38.0567	0	0	0	0	0	0	22.6233	0	0	0	0	0	0	0	0	0	17.6967	7.00333	0	0	0	0	0	47.88	0	0	0	27.86	0	0	0	0	0	0	0	0	0	0	28.2533	0
1450	15.4	0	0	0	0	0	0	0	0	0	0	0	0	0	0	0	0	0	0	0	0	0	0	0	0	0	0	0	0	0	0	0	0	0	0	0	0	0	0	0	0	0	0	0	0	0	0	0	0
1451	1.77	0	0	0	0	0	0	0	20.29	0	0	0	0	0	0	0	0	0	0	0	0	0	0	0	0	0	0	7.75667	0	0	0	0	0	0	5.73	0	0	7.60333	0	0	0	0	0	0	0	0	0	0	0
1452	0	7.28667	0	0	0	0	0	0	0	0	0	0	0	0	0	0	0	0	0	0	0	0	10.1867	0	10.57	0	0	0	0	0	0	4.78667	0	0	0	6.48333	0	0	0	0	0	0	0	0	0	0	0	0	0
1453	0	0	0	0	0	0	0	0	0	0	0	0	7.45333	0	0	0	7.70667	0	0	4.42333	0	3.66667	0	0	0	3.76	0	12.1567	0	0	0	3.85667	0	0	0	0	0	0	0	0	0	0	6.7	0	0	0	0	0	6.10333
1454	0	6.00333	0	3.59	0	12.98	0	0	0	0	0	0	0	5.26	4.44667	0	0	0	12.21	0	0	0	0	4.95	6.17667	0	7.20667	0	9.14667	0	0	0	0	4.76667	0	0	0	0	7.49	5.73667	4.70333	0	0	3.04	0	6.14333	0	1.93667	0
1455	2.34667	0	0	0	0	0	15.4533	2.72	0	0	0	0	5.63667	0	3.90667	7.79333	0	0	10.8167	8.85667	0	0	0	0	0	0	5.79333	0	0	4.04667	0	0	0	0	0	0	4.75333	0	0	0	0	0	0	0	3.54	0	4.32667	0	0
1456	0	0	0	4.27333	2.93333	11.7333	0	0	8.74	2.82667	0	0	0	0	0	0	0	12.13	0	0	0	0	4.45	0	0	2.79667	0	0	0	0	5.42667	0	0	0	0	0	0	9.17	0	0	0	11.95	0	0	3.96	0	0	0	0
1457	0	0	0	0	0	0	0	0	0	1.94333	0	0	0	0	0	0	0	0	0	0	0	0	0	0	0	0	0	0	0	0	0	0	0	0	0	0	0	0	0	0	0	0	0	0	0	0	0	0	0
1458	0	0	0	0	0	0	0	9.92	0	0	0	0	0	0	0	0	0	0	0	13.2067	7.37667	0	0	0	0	0	0	3.66	0	0	0	0	0	0	0	0	0	0	0	0	0	0	0	6.47667	0	0	0	0	0
1459	0	0	0	5.79333	0	0	0	0	0	0	12.3	0	8.47667	0	0	0	12.2867	0	0	10.5467	0	0	0	0	0	8.54667	0	0	0	0	6.30667	13.2433	0	0	0	0	4.87667	0	0	0	10.23	0	0	0	0	0	16.6867	0	0
1460	26.6833	12.2733	49.5367	0	14.95	12.7267	9.33	4.14333	0	7.27	0	12.0233	11.8267	27.0633	5.09333	10.6667	0	0	17.7633	9.29	9.76667	9.68667	0	0	12.0267	25.4067	15.72	0	4.62333	11.9733	9.88333	8.40333	9.47667	36.0333	22.6667	12.5967	10.3467	10.4667	12.99	13.7633	0	29.9	26.5933	15.45	18.96	16.5567	6	10.2167	25.37
1461	0	13.2833	13.8967	10.4767	13.6633	25.4867	0	0	0	13.9067	33.3033	0	0	10.9667	24.7233	22.93	11.1767	0	25.75	0	0	26.5733	8.44	21.7	9.04333	0	22.3733	13.6267	30.9967	0	0	10.39	27.5833	0	0	30.5667	12.1067	15.6633	0	15.37	14.3633	0	0	14.2133	11.8067	0	0	11.2767	0
1462	11.07	0	0	0	8.49667	0	11.3033	0	0	9.62	14.0833	16.95	14.3233	0	0	0	10.7	8.06667	0	0	0	0	0	16.46	10.5133	0	0	0	0	28.3333	7.52333	16.54	0	0	0	0	0	0	18.5667	13.5133	21.06	0	18.8033	0	0	28.04	0	0	14.6767
1463	0	0	0	15.8667	0	0	0	14.8067	0	0	0	16.36	0	0	0	0	0	0	0	0	10.2167	0	26.24	0	0	0	0	13.99	0	0	0	0	0	0	15.1	0	0	0	0	0	0	0	0	0	0	0	0	9.28333	0
1464	0	13.8533	0	0	0	0	0	0	0	0	0	0	0	0	0	0	0	7.94	0	0	0	0	0	0	0	0	0	10.63	0	0	0	0	0	0	0	0	5.96333	0	0	0	0	0	0	0	0	0	0	0	0
1465	0	0	11.61	0	3.28333	0	0	0	0	0	0	0	0	0	0	0	0	0	0	0	4.87	0	0	0	0	0	0	0	0	0	6.29667	0	0	0	0	0	0	0	0	0	0	0	0	0	0	0	0	0	0
1466	0	0	0	0	0	8.04333	0	0	30.22	0	0	0	0	0	0	5.13667	0	0	0	0	0	0	0	0	3.78333	6.07667	0	0	0	0	0	0	0	0	0	0	0	0	0	0	0	0	0	5.54333	4.86333	0	7.65333	0	0
1467	0	0	0	0	0	0	0	0	10.7767	0	0	0	0	0	0	2.07667	0	0	6.50667	0	0	5.98	0	0	0	0	0	0	6.16333	0	0	0	0	0	0	0	0	5.27667	0	0	0	0	0	0	8.83333	0	0	11.94	0
1468	0	0	0	0	0	0	0	0	0	0	0	6.35333	0	0	0	0	0	0	0	0	0	0	0	0	2.52	0	0	0	3.69333	0	0	0	0	0	0	4.76333	0	0	0	0	0	0	0	0	0	0	0	0	0
1469	10.4567	8.5	0	0	0	0	9.99	0	0	0	12.19	0	7.63667	7.53667	0	4.75	0	6.60667	0	0	0	0	7.77	8.31333	6.97333	0	4.59333	0	3.64333	0	4.73333	0	0	0	0	0	0	4.93333	10.3333	0	14.83	0	0	0	0	0	2.59	0	0
1470	0	9.89667	3.97	3.68333	9.26	0	5.96667	12.3033	19.5167	0	0	0	6.75667	14.9667	5.1	16.2367	0	0	3.91333	11.1267	5.01667	7.11333	5.05333	4.44333	0	11.67	0	17.2033	0	0	11.2933	7.46333	0	13.2533	0	0	4.56333	0	0	4.74	4.03667	8.55	8.36667	5.40667	10.71	9.45667	0	0	0
1471	0	12.0767	0	8.15667	0	9.28	0	0	0	7.38667	4.13	3.40667	0	0	0	0	1.95667	18.3733	0	5.26667	8.66667	0	0	0	0	7.25667	0	0	0	10.7267	0	4.76	11.5167	0	5.43667	0	7.38667	4.48667	0	0	7.39333	3.77667	8.28	1.77667	0	0	7.48667	0	5.29
1472	17.21	0	2.99	4.41	0	0	0	9.10667	0	5.32	0	3.62333	13.1633	0	12.1967	0	8.36333	0	0	12.48	0	0	0	0	0	0	0	18.6867	6.35333	0	0	4.55667	0	0	0	0	0	0	0	0	0	0	9.63667	0	4.85333	12.1567	10.5267	0	0
1473	0	0	0	0	0	0	12.3833	0	0	5.31667	0	0	0	0	0	0	0	5.51333	0	0	0	0	0	0	3.18333	3.85333	10.7067	0	0	3.47667	0	0	6.83667	17.4133	5.37333	0	0	3.86667	6.38	2.45	0	0	0	0	2.39667	0	0	6.09333	8.66667
1474	0	0	12.0133	5.81667	7.59	3.79333	15.53	0	0	0	0	0	0	0	0	10.5967	0	0	9.82333	0	8.64333	0	3.88667	0	6.28333	0	4.75	0	0	0	4.68333	0	8.37333	0	0	13.7467	5.81333	5.48	0	0	0	0	0	6.93	0	8.05	0	4.65333	0
1475	0	9.29	0	0	0	0	0	3.72	0	0	3.31667	0	0	0	0	0	0	6.2	0	10.8967	0	0	3.48667	5.67333	0	0	0	0	0	0	0	0	0	3.08333	0	0	3.64667	0	0	0	0	0	0	0	0	0	10.4533	0	0
1476	0	0	0	0	0	0	0	0	7.45667	0	0	0	13.97	0	0	0	0	0	0	0	0	0	0	0	0	0	0	0	0	0	30.6633	0	0	0	0	0	0	0	0	0	0	0	0	0	0	0	0	9.07	0
1477	0	0	0	6.09333	0	0	0	0	0	0	0	0	0	0	0	0	0	6.29667	0	0	0	0	0	0	0	0	0	0	0	0	0	0	0	0	0	0	0	0	0	0	0	0	0	0	0	0	0	0	0
1478	25.53	11.28	23.75	8.17667	18.47	28.08	5.93	2.99667	2.90667	7.65333	37.34	29.8833	3.08	44.8633	12.5533	23.1467	41.33	20.0433	27.9167	22.94	46.2667	36.9633	29.4533	30.1367	22.31	14.53	27.4233	6.89	36.12	26.67	8.58667	27.79	35.5433	19.8433	31.21	23.02	5.07	19.31	22.7133	50.57	42.6067	29.7	28.1133	12.3033	6.01	7.16	14.18	8.23667	8.11333
1479	7.59667	0	14.39	0	14.5967	0	11.7667	11.1867	9.56333	27.61	0	0	0	0	15.3467	0	0	0	0	11.98	0	0	0	0	11.96	0	0	21.17	0	0	0	0	0	10.7767	0	10.9533	5.74	4.46	0	0	0	0	0	9.91	25.21	27.7633	0	16.4967	0
1480	0	0	0	0	0	0	0	0	0	0	0	0	0	0	0	0	0	0	0	0	0	0	0	0	0	6.94	0	0	0	0	0	0	0	0	0	0	0	0	0	0	0	0	0	0	0	0	0	0	0
1481	0	0	0	0	0	0	0	0	0	0	0	4.87333	9.44667	0	18.1	0	0	0	0	0	0	0	0	0	15.8867	0	0	0	0	0	8.45333	6.45333	0	0	0	0	0	0	0	0	0	0	0	0	0	0	0	0	0
1482	0	5.37333	0	0	0	0	9.40333	0	38.01	0	5.25	0	0	0	0	0	0	10.82	0	0	7.63	0	5.45	0	0	0	0	0	0	0	0	3.93667	6.33667	0	0	11.6433	0	3.31667	0	0	0	0	0	17.2467	0	17.2	0	0	18.2633
1483	0	0	6.74	6.96333	5.81	7.00333	0	0	0	5.67333	4.04	0	0	15.6667	6.92	0	13.69	2.54667	0	0	7.09333	7.46	0	6.29	14.1433	4.14333	11.2833	0	0	13.3467	0	0	0	4.61	14.8967	0	5.4	5.02333	0	8.36333	10.8733	8.13333	5.05667	0	4.69667	10.05	0	19.0633	0
1484	23.9033	0	6	0	11.16	8.81667	7.3	5	0	0	0	0	0	0	7.19	7.68333	8.66	0	6.03	26.81	0	0	0	24.0067	0	0	5.28	5.77667	0	10.1467	0	5.39667	0	4.11667	0	4.77	6.87	0	0	0	5.56667	0	4.69333	0	0	0	22.1033	0	24.52
1485	0	15.2167	0	4.31667	0	0	0	6.39667	0	0	0	8.51333	25.48	0	0	0	0	5.44	11.78	0	0	0	5.31667	0	5.57333	4.22667	0	8.62667	17.0333	0	8.76333	0	0	8.16333	9.85333	8.44333	3.53	0	7.39	6.84	0	0	0	7.57	0	11.01	24.6467	0	0
1486	0	6.07333	0	7.07	0	0	9.43	0	0	0	0	4.56333	0	6.14	0	0	0	11.02	0	0	0	15.2833	16.3633	0	0	8.17	0	0	5.02333	0	0	0	6.26667	0	0	0	0	0	26.3467	0	0	0	0	0	3.88667	0	0	0	0
1487	0	0	0	0	0	0	0	0	4.43667	20.02	3.74333	0	0	0	0	0	0	0	0	0	0	0	0	0	0	0	0	4.57333	0	0	19.77	2.46333	0	0	0	0	0	0	0	0	0	0	0	0	0	0	0	0	0
1488	0	0	0	0	0	0	5.96667	0	0	0	0	0	0	0	0	0	0	0	0	0	0	0	0	0	0	0	0	0	0	0	0	0	12.1667	0	0	0	0	0	0	0	0	4.05667	0	0	0	0	0	0	0
1489	0	9.45667	5.95333	11.8133	0	0	0	7.85667	0	0	11.44	0	8.38667	0	9.35667	0	0	0	0	5.90333	0	6.94333	12.5967	10.2833	0	12.4167	0	0	0	0	0	10.7867	0	5.20333	10.8733	0	4.77667	0	0	0	0	0	0	0	6.09667	0	0	0	0
1490	0	0	11.4667	0	24.5833	32.6567	0	11.5667	0	8.11333	0	23.33	6.44	4.53667	11.51	12.4267	25.5267	9.13	30.0767	0	24.0767	11.4967	0	10.8867	20.4367	15.46	17.32	12.8367	21.87	0	10.5467	6.15	4.68333	0	16.8267	9.34667	7.58333	9.14	32.43	20.5833	21.3333	11.37	20.4367	35.6667	0	29.15	0	0	0
1491	15.9	0	0	13.41	0	0	25.14	6.49333	5.61	7.77667	24.39	14.82	0	9.67	11.2933	21.91	0	4.85	0	7.68333	0	0	0	0	23.2	0	10.6933	5.66667	14.2133	36.39	0	4.51	0	0	6.66333	23.1733	13.2167	7.11667	0	12.31	27.8	0	6.23667	0	0	7.5	26.1033	12.36	14.57
1492	0	0	10.2433	0	12.3067	0	0	0	10.42	19.6333	0	0	0	0	0	0	0	0	0	0	0	0	0	6.67667	0	5.26667	16.0733	0	0	0	12.99	0	9.85333	10.73	0	0	0	11.5	0	0	0	19.5567	0	0	32.8633	0	0	0	49.6367
1493	0	11.97	0	0	0	0	0	0	0	0	0	0	0	7.42333	0	0	0	14.36	0	5.42	0	10.4867	9.64	0	0	0	0	0	0	0	5.04	0	0	14.17	18.3967	0	0	0	0	0	0	0	9.53333	0	2.7	0	0	11.02	0
1494	0	0	0	4.54667	0	0	0	0	3.78667	0	0	0	20.9033	6.12667	0	0	15.31	0	0	27.5933	0	0	16.7833	11.3267	0	0	0	0	0	0	0	0	0	6.11	0	0	0	0	0	0	0	0	0	0	0	0	5.16333	0	0
1495	5.29333	0	0	0	0	0	0	0	0	5.67667	0	0	0	0	0	0	0	0	2.87667	0	4.41333	0	0	0	0	0	0	0	0	0	0	3.72333	0	0	0	0	10.23	0	0	0	0	0	0	0	0	0	0	0	0
1496	0	0	0	0	0	0	0	0	0	0	0	0	0	0	0	0	0	0	0	0	0	0	0	0	0	0	0	0	0	0	0	0	0	0	0	0	0	0	0	0	0	0	9.45333	0	0	0	0	0	0
1497	0	0	0	0	0	2.62667	0	0	0	0	0	0	4.47667	0	0	0	0	0	2.86333	0	0	0	0	0	0	0	0	0	0	0	0	0	0	0	0	0	0	0	0	0	5.46	0	0	0	0	0	0	0	0
1498	0	0	0	0	0	0	0	0	0	0	0	0	0	0	0	0	0	3.89	0	0	0	0	0	0	5.86667	0	1.48333	0	0	0	0	0	0	0	0	0	0	0	0	0	0	0	0	0	0	0	0	0	0
1499	0	0	0	10.54	0	0	0	0	8.61	0	0	8.82333	0	0	0	0	0	0	0	0	0	0	0	0	0	0	0	0	0	0	0	0	0	0	0	4.24333	6.69	7.95	9.53	0	0	0	10.5	0	21.0633	12.07	0	0	0
1500	0	7.91	11.1733	7.14	5.07	0	14.2867	11.3267	26.7433	12.2533	20.1133	19.7667	9.33	0	0	15.7333	13.1	0	11.23	26.7267	12.1867	27.83	0	21.0367	33.2167	8.25333	0	0	22.0733	27.4033	0	0	7.26667	9.46333	6.75	5.69667	13.06	14.0433	0	8.09333	31.9467	8.41	20.8467	6.13667	20.8267	8.49	17.8433	5.10667	33.5233
1501	12.9467	7.01333	0	0	5.77	0	0	0	0	16.68	0	0	19.43	8.84	10.96	0	0	12.0167	0	0	11.2433	0	23.6933	0	0	11.5833	0	5.91333	0	7.27667	15.6833	0	0	0	0	0	0	0	0	9.89	0	0	0	34.2933	0	0	9.85333	3.35667	0
1502	0	21.2667	24.8967	9.27333	8.2	10.27	14.16	0	0	0	10.4867	0	0	8.91	0	11.1367	12.3833	8.54667	11.6867	11.64	10.1267	0	13.42	10.2267	0	0	9.04667	28.41	0	2.83333	5.66333	0	21	23.0967	8.47667	5.40333	0	0	13.72	0	11.66	5.72667	0	0	0	7.15667	0	6.54333	10.2367
1503	6.41333	0	0	0	0	21.3733	9.76667	7.23333	0	0	0	20.7067	0	27.6467	20.4833	0	0	25.36	15.3	0	0	10.08	0	20.2467	6.41	6.47333	20.5067	0	0	0	6.48333	0	0	17.0767	7.94667	0	12.5433	29.4633	0	19.3133	0	0	0	0	0	0	0	0	0
1504	18.5833	0	0	0	0	20.8867	0	8.61333	0	0	0	0	7	0	22.9867	0	0	0	0	0	0	0	0	0	0	0	0	0	0	0	0	33.8967	7.44667	0	16.4267	0	0	0	17.4333	0	15.2733	7.76333	20.0533	0	18.6267	0	6.56667	0	0
1505	0	0	0	9.60333	10.4133	0	7.27333	0	0	8.74333	0	10.3967	0	0	0	0	0	0	0	0	0	0	0	0	0	0	0	17.58	12.0667	0	0	21.5933	0	0	0	25.5033	0	22.1167	0	0	10.97	6.65333	0	9.73333	6.45333	10.11	0	0	0
1506	0	5.34	0	0	18.4833	0	0	9.41	5.61333	0	0	0	0	12.2667	0	13.1033	0	8.32333	0	0	0	0	0	0	0	0	0	5.56	16.9667	0	7.26667	0	0	0	0	0	0	0	0	0	0	0	0	0	0	8.00333	0	0	15.38
1507	0	0	20.87	4.92	0	0	0	0	0	0	6.16333	0	0	0	0	0	24.0967	0	8.75	0	0	8.67333	7.5	0	0	4.20667	7.25667	0	7.77333	8.73667	0	3.38	0	7.48	0	0	26	0	0	8.35	0	7.52	0	0	0	0	0	6.08333	0
1508	8.67	0	0	5.72	0	5.71667	0	4.1	0	12.07	0	9.03333	0	0	0	7.03667	9.40667	0	0	0	13.64	5.92333	0	0	7.01333	6.78333	0	0	0	0	6.84	0	0	0	9.36333	6.22667	0	0	4.82	0	6.28667	0	0	17.81	6.69667	4.81667	13.16	5.87667	0
1509	0	0	0	0	0	0	0	0	2.68333	0	0	0	0	0	0	0	0	0	0	0	0	0	0	0	0	0	0	0	0	0	0	0	0	0	0	0	0	0	0	0	0	0	0	0	0	0	0	0	0
1510	0	0	0	0	0	0	0	0	0	0	0	0	0	0	0	0	0	0	0	0	0	0	0	0	0	0	0	0	0	0	0	0	0	0	0	0	0	0	0	0	0	0	0	0	0	0	0	0	0
1511	0	10.29	0	0	0	0	0	0	0	0	0	0	0	0	0	0	0	5.50667	0	0	0	0	0	4.71667	0	0	0	0	0	0	0	0	0	0	0	0	0	0	0	0	0	0	0	0	0	0	0	0	0
1512	0	0	0	0	0	0	0	0	0	0	0	0	0	0	0	0	0	0	0	0	0	0	0	0	0	0	2.45	0	0	0	0	0	0	0	0	0	0	0	0	0	0	0	0	4.76	0	0	0	0	0
1513	23.9133	0	0	0	0	0	0	10.7067	9.03	0	0	0	0	3.25	0	0	0	0	0	11.5933	0	0	0	0	0	0	0	3.05333	0	0	0	0	0	0	0	0	0	0	0	0	0	0	0	0	0	0	0	0	0
1514	4.59333	0	0	0	15.6967	0	0	0	0	0	0	0	6.61333	13.27	0	0	12.41	0	2.15333	0	18.1867	0	0	0	0	0	7.71667	0	7.26	0	12.0133	0	0	0	0	0	0	0	0	0	0	0	0	14.9633	0	0	0	0	11.47
1515	0	0	0	26.4267	16.8233	0	0	14.18	0	0	0	9.84333	0	0	12.9333	0	0	0	0	0	20.1733	0	6.05333	0	27.2667	0	0	0	0	10.6833	0	0	0	0	0	0	0	10.64	0	13.7467	0	8.4	12.7667	0	7.77	7.54667	11.31	0	0
1516	0	5.85	0	34.78	0	22.4567	0	0	0	0	39.4467	17.36	7.30667	15.67	55.76	0	0	7.14333	36.36	17.2567	0	17.32	18.2133	0	0	0	0	0	0	21.5267	0	22.0633	0	18.4133	28.7533	0	0	0	0	16	0	0	0	0	16.06	11.45	12.7633	0	21.4067
1517	0	0	31.02	0	33.25	0	14.3433	0	15.6467	40.65	0	0	0	29.4633	0	14.9633	11.6867	0	0	21.3933	0	10.0533	24.31	0	0	22.9667	15.7167	0	14.2867	9.64667	27.45	17.3667	53.0833	21.02	12.9	0	30.08	0	18.2967	0	0	20.21	0	17.42	0	18.3833	0	12.3533	19.43
1518	0	31.32	31.6267	0	0	23.84	36.9533	34.8067	0	0	18.2967	29.48	25.1967	0	0	36.6433	0	33.8467	0	40.5733	19.0733	26.8933	10.45	58.07	25.4333	25.2767	9.15	38.49	28.84	0	0	0	12.25	21.0033	26.5733	39.44	21.0567	44.1233	19.3267	35.29	0	17.7933	27.5833	8.77333	13.9833	0	31.0367	28.3733	0
1519	40.1067	4.34333	29.5533	0	0	30.8533	0	18.15	0	28.15	0	0	13.04	5.67667	0	0	42.22	18.8867	22.1133	0	0	0	0	27.14	21.06	0	0	14.9033	0	0	0	25.16	0	0	0	36.1333	36.6133	0	23.2133	0	48.2933	0	0	0	0	0	0	0	15.1133
1520	0	0	0	0	0	0	0	0	34.35	0	0	0	0	0	0	0	10.0167	0	13.85	0	0	0	0	0	0	0	13.2567	0	0	7.66333	0	0	0	0	0	0	0	0	0	0	36.3	0	0	0	6.02333	0	6.49	0	0
1521	0	0	0	0	7.6	0	0	0	0	0	5.68333	0	10.6633	0	0	0	6.19667	0	0	9.15333	0	0	0	0	0	0	0	0	0	0	7.25	0	0	0	0	0	0	0	0	0	0	0	5.45667	0	0	15.3467	0	21.55	0
1522	5.96	4.82667	0	0	0	0	0	0	0	0	0	0	0	0	0	0	0	0	5.75	0	0	8.27	0	0	0	0	0	0	8.84667	0	15.77	0	0	0	20.59	0	0	0	0	7.8	0	0	0	0	0	0	0	6.15333	0
1523	0	0	0	0	5.08333	0	0	0	0	0	0	0	0	1.54333	0	10.61	0	0	0	0	3.42333	0	0	0	0	0	0	0	0	0	6.38667	7.27	4.58	0	0	0	0	0	0	7.82	0	5	0	22.3967	0	0	0	0	0
1524	0	0	0	0	0	0	0	0	0	10.0567	0	0	0	0	0	0	0	0	0	0	0	6.77667	0	0	0	4.96333	0	0	0	0	0	0	0	0	0	0	0	0	0	0	0	0	0	0	9.04667	0	0	0	3.99667
1525	0	0	0	7.15667	0	0	0	10.79	2.11667	0	4.79	0	0	0	2.92	0	0	0	0	0	7.52333	0	6.82667	11.9533	2.65333	0	0	0	0	0	0	0	0	0	0	12.1133	0	0	0	0	0	3.05	0	0	0	0	0	0	0
1526	0	14.9033	0	0	0	0	0	11.2067	0	0	0	0	0	0	2.86	0	0	2.27667	0	0	0	0	0	0	0	3.76333	0	7.58667	12.5233	0	0	0	9.17	0	0	0	4.06333	0	0	0	7.13333	0	0	6.56	7.31333	11.88	4.12667	0	0
1527	0	3.15	0	3.1	0	3.54	5.86333	0	0	4.60333	0	0	0	0	0	0	0	2.22333	0	0	0	0	0	6.57667	0	0	0	5.06333	0	0	0	0	0	0	0	0	0	0	3.97667	3.80333	0	0	8.56	0	0	0	0	0	0
1528	0	0	0	0	0	0	6.90667	0	0	0	0	0	0	0	0	12.54	0	12.45	0	0	0	0	0	0	0	0	12.3333	0	0	0	0	0	0	0	0	0	0	0	0	0	0	0	0	0	0	0	0	0	0
1529	8.32333	0	0	0	10.0567	0	0	0	0	0	0	0	0	9.87667	0	0	0	0	0	0	0	0	0	0	0	0	0	0	0	0	0	0	0	0	0	0	0	10.4433	0	0	0	0	0	0	0	0	0	6.63667	0
1530	9.78333	8.83667	14.9667	13.0367	0	12.63	6.63667	17.31	0	9.78333	0	13.1	28.3833	15.4833	10.6367	9.02	16.98	0	6.67667	0	33	10.2	0	16.1067	16.88	19.9733	7.18667	0	38.1533	0	29.7833	25.02	19.18	16.81	28.4733	0	8.19667	18.79	14.7767	9.16	24.5333	11.0967	0	10.44	19.11	7.18667	0	0	34.3033
1531	14.4533	15.44	10.86	0	21.9533	0	0	9.15	19.3267	0	22.32	18.24	0	18.0633	13.0033	0	18.7033	0	12.13	43.5467	0	25.73	16.2767	0	11.7033	0	0	0	0	10.1733	0	14.2333	11.93	7.02	0	23.3433	0	0	0	9.63	10.9767	12.6967	13.16	13.7167	7.97	9.00667	39.5867	7.92667	0
1532	0	0	0	9.15333	0	24.6333	0	9.56	0	24.3067	0	0	0	0	0	12.0867	0	0	14.7233	0	0	0	0	0	0	0	16.0467	0	0	0	0	0	12.6333	0	8.51	10.3033	9.02667	0	11.1767	0	0	9.44	0	0	0	9.40667	0	15.8567	0
1533	0	0	0	0	0	0	0	0	0	9.55	12.6967	0	0	0	0	0	0	0	0	0	0	0	0	15.27	0	5.60667	0	23.84	0	38.7267	0	0	0	0	0	0	12.3567	10.7267	0	10.1233	0	0	0	0	0	0	0	0	0
1534	0	2.98667	0	0	0	0	23.8533	0	10.5067	0	0	0	0	0	0	0	0	11.9967	0	0	10.9167	0	0	0	0	0	0	0	0	0	20.1367	0	0	0	0	19.7467	0	0	0	0	0	0	0	0	0	0	15.56	0	11.8567
1535	0	0	0	8.87667	0	0	4.43667	0	7.28667	0	0	0	5.35667	0	0	0	6.44	0	4.52667	0	0	2.32	0	9.66333	0	0	0	3.71333	0	0	0	0	0	0	16.3567	0	0	0	0	0	0	0	6.48667	0	10.1033	0	0	0	0
1536	0	0	0	0	0	0	0	4.89667	4.22333	0	5.73	4.47	0	0	5.33333	4.05	0	0	0	0	0	4.37	0	0	0	0	14.17	0	13.9967	0	0	0	0	0	0	0	0	0	0	0	0	0	0	0	6.22333	5.48667	0	0	0
1537	0	12.5433	0	0	0	0	0	0	0	8.08	4.03333	0	9.63333	25.3967	0	0	0	0	0	0	0	0	0	0	0	0	19.5467	0	0	0	0	0	0	0	0	0	4.99	0	4.76333	0	0	8.30667	9.46667	11.9767	0	0	0	2.95333	6.35333
1538	0	0	2.17333	0	9.05333	0	0	4.31333	0	0	0	5.32	0	0	0	6.11	2.47333	0	0	0	3.53333	0	0	0	0	0	0	0	0	7.91	5.83333	0	4.49	3.77333	0	0	0	18.8933	19.1	0	0	0	9.43	0	0	5.39667	0	0	0
1539	0	6.92667	0	5.07667	0	0	0	4.87667	0	0	0	8.83667	0	0	1.62333	0	0	0	0	0	0	0	0	0	22.1533	0	0	0	4.99667	0	0	0	17.24	2.87667	2.37333	0	0	7.20333	0	0	4.90667	0	0	0	0	0	0	0	0
1540	0	0	0	10.21	0	5.68667	0	3.71333	12.31	0	0	0	0	0	0	0	10.9233	2.44667	2.72333	21.9167	0	0	0	2.80333	0	0	0	0	0	0	5.35667	0	0	0	0	0	0	0	15.57	0	0	0	0	0	0	0	6.91	2.83667	0
1541	0	10.45	0	8.43667	0	0	0	0	5.65333	0	0	0	0	0	2.95	0	0	9.34	11.2367	0	4.47	0	0	4.97667	0	11.82	0	15.21	0	2.89333	0	3.14	0	0	2.37	2.45	0	0	0	8.01	0	0	0	8.21	0	0	3.81	0	0
1542	0	0	0	0	0	2.14667	5.15	0	0	0	0	0	0	0	0	0	0	0	0	5.48	0	3.99333	13.6633	0	0	5.87333	0	0	0	0	0	10.84	0	2.55	16.19	0	7.05	0	9.35667	0	0	0	0	0	13.03	0	0	0	0
1543	0	0	0	0	0	0	8.44667	0	0	0	0	0	0	0	0	0	0	0	0	0	0	0	0	0	0	9.25333	0	6.99	0	0	0	2.62	0	0	0	0	0	0	0	0	0	0	0	0	0	7.78333	0	0	18.04
1544	0	18.9167	12.0767	9.44333	9.74333	0	0	0	0	0	11.2867	0	11.6767	0	0	5.30333	0	9.13667	0	0	0	0	0	0	0	0	9.14667	11.5933	4.24	0	12.4033	0	0	0	0	25.6667	0	0	0	0	5.05	14.7933	5.23	21.53	0	0	0	0	0
1545	18.4767	0	0	0	0	0	12.4633	5.7	0	10.7467	15.22	0	0	0	0	0	10.6133	0	0	0	0	10.8833	8.48667	0	0	0	0	0	23.51	0	14.5	0	10.2167	0	0	0	7.73333	21.4367	0	10.74	0	11.2333	0	5.51	0	0	0	0	12.0833
1546	8.65667	20.73	14.7867	0	0	0	0	8.09333	7.54	42.3833	0	0	5.50333	16.2533	0	0	21.4667	0	0	0	11.6367	8.62667	0	0	15.14	0	0	20.15	0	17.95	8.72	0	0	0	33.3767	0	0	10.52	0	0	0	0	35.3433	0	0	0	9.99	0	0
1547	0	13.63	0	15.4333	9.56	12.9667	0	0	0	0	0	0	9.26667	12.1867	29.0933	0	13.85	0	14.35	20.3867	0	14.86	0	21.27	5.88667	19.2933	14.1133	0	0	20.29	0	5.67	15.73	18.7367	19.3933	0	0	0	16.8067	0	23.3933	10.5467	0	0	17.39	15.87	7.19	17.3733	0
1548	0	0	6.76667	7.25667	34.4533	8.83	8.95667	11.4533	0	0	14.19	27.6033	0	9.2	14.0467	29.22	0	25.2733	8.51667	11.1133	32.22	0	6.26333	7.45333	6.69667	7.99333	15.1	6.87	3.98333	13.14	0	14.31	15.3833	17.7233	0	28.4567	15.5933	0	0	21.2267	33.2167	0	0	9.22	21.7133	14.5367	5.02667	11.5033	26.23
1549	0	0	3.82667	0	0	19.2333	0	0	2.91667	0	0	14.8033	0	0	0	0	0	0	0	0	0	0	0	0	0	0	0	0	0	0	0	0	0	0	0	0	0	0	0	0	0	0	4.17667	0	0	0	0	0	0
1550	0	0	0	0	0	0	0	0	0	0	0	0	0	0	0	7.16333	0	0	0	0	0	0	0	0	0	0	0	0	0	0	0	0	0	0	0	0	0	0	0	0	0	0	0	0	0	0	0	0	0
1551	0	4.67667	0	0	0	0	0	11.3567	0	5.02667	10.7	0	6.83667	0	10.9367	0	9.89333	7.25667	16.3867	19.0867	0	0	9.56333	0	0	7.12333	0	0	0	0	0	0	12.7733	0	0	0	0	14.5733	0	0	0	0	0	0	0	9.65667	3.66333	0	0
1552	12.6433	6.66667	6.16667	0	0	0	0	0	33.66	0	0	0	12.07	0	0	0	0	0	0	0	9.80333	4.91333	12.7433	3.40667	16.8733	0	3.11	0	0	0	0	4.56333	0	0	17.71	0	0	0	28.42	0	0	5.22667	0	16.12	7.82333	0	5.01	0	0
1553	0	0	0	0	0	0	6.35	0	0	0	0	0	0	0	0	0	0	9.51	0	0	7.56	5.56333	6.19	3.99	7.63	0	0	0	0	5.51667	17	0	0	9.3	11.56	18.3133	3.63333	0	0	8.14333	0	0	8.95667	0	0	0	5.46	0	15.0833
1554	0	0	0	13.68	5.91	19.8833	0	0	0	9.40333	22.97	0	0	7.39	0	0	0	7.45333	0	9.95333	0	0	0	0	0	3.74	0	0	8.17333	8.81333	3.27333	0	10.01	6.12333	0	0	0	0	0	13.4067	0	10.09	4.78333	0	0	0	0	5	5.85333
1555	0	0	0	0	8.26	0	7.69333	10.7633	0	0	0	0	2.34333	7.79667	1.97667	0	3.10667	0	0	0	9.67333	2.52333	0	0	0	8.55	0	15.6567	9.91	0	0	8.33667	0	0	0	5.78333	18.91	9.72333	0	0	0	9.45333	0	5.61	0	6.73333	0	4.38	0
1556	18.76	0	2.45333	0	0	0	0	8.49667	0	8.45	0	5.55333	0	8.53333	0	0	0	0	22.74	0	0	5.78	0	2.41	0	0	0	0	11.12	0	0	9.19	6.77667	6.67	0	0	6.22333	9.43667	0	0	0	0	0	0	0	0	0	12.11	0
1557	0	0	0	0	0	0	0	0	0	0	0	0	0	0	13.71	0	0	8.72667	0	0	0	6.10667	0	3.95667	0	0	7.24333	19.47	0	0	9.29	0	5.94333	3.32667	2.38333	0	3.80667	0	0	0	0	0	0	7.15667	0	0	16.59	0	0
1558	0	9.21333	0	0	11.87	0	23.1533	0	0	9.54667	0	9.35	0	0	0	11.08	0	0	0	0	0	0	0	0	0	0	3.83667	0	0	0	0	0	0	0	0	0	0	0	8.57	0	0	10.33	0	0	0	8.25	0	0	0
1559	0	0	0	3.38333	0	4.34	0	0	7.75333	0	0	0	8.65333	0	0	0	0	0	0	7.42667	0	2.45	7.68333	0	0	8.85667	0	0	0	0	5.17	8.58667	0	0	3.43667	0	0	0	0	0	0	0	3.55333	0	6.74	0	0	0	0
1560	14.95	0	16.4133	5.56667	0	12.0633	0	16.6333	3.71667	9.78333	4.76667	8.77	5.11667	16.0933	0	9.23	6.60333	8.86333	13.0933	21.74	6.8	0	0	1.73333	11.56	0	6.00667	5.35333	9.51667	15.6167	16.0367	9.45667	14.0233	18.6267	9.46	7.94667	0	28.4567	0	11.91	25.3333	23.4267	0	16.88	18.9567	10.9167	0	8.93667	9.49
1561	0	14.3167	0	5.57	0	0	8.05667	4.67667	0	0	16.5033	8.78667	5.70667	10.3167	3.11333	0	14.09	10.5667	0	0	14.0333	0	19.38	26.51	0	0	0	7.43333	0	13.43	0	8.38	4.28667	0	0	11.5333	4.66333	0	9.90667	0	0	0	14.2267	0	0	0	8.55	2.76667	11.0733
1562	0	0	13.36	5.39667	13.93	19.4467	0	0	0	0	0	0	0	0	24.34	26.8233	11.73	0	0	11.3233	0	0	0	0	3.54	12.9467	0	0	0	0	0	0	7.60333	6.13	5.75	15.47	3.52	7.02333	10.1367	23.3	0	0	0	0	0	0	0	0	0
1563	8.88333	9.55667	0	2.38333	7.08333	0	7.51	11.0367	0	0	0	0	0	0	0	0	0	0	17.66	0	0	6.88667	0	0	5.64667	0	2.77	0	0	0	0	0	0	0	5.04	0	0	0	0	11.1533	12.18	0	4.36667	7.72333	0	15.2033	0	0	0
1564	0	0	0	0	0	0	0	0	0	11.2033	0	0	0	0	0	0	0	0	0	0	0	0	3.98667	0	0	0	7.20667	0	0	0	0	0	0	0	0	0	0	0	0	0	0	0	0	0	0	0	6.07667	0	0
1565	0	0	3.88333	0	0	0	0	8.52667	0	0	0	0	0	0	3.24	0	0	3.99667	0	0	0	13.3867	0	0	0	0	0	0	0	2.63333	0	0	0	0	0	0	17.4867	0	0	0	0	0	3.83333	0	13.7967	0	4.41667	0	0
1566	0	0	0	0	0	0	0	0	0	0	0	0	0	0	0	0	0	0	0	0	4.01667	0	0	2.15	0	0	0	0	0	0	3.60333	0	0	3.2	0	0	0	5.96667	0	0	0	0	0	3.07667	0	7.55333	0	2.71333	0
1567	0	0	0	3.45	0	0	0	0	7.10667	0	0	0	0	0	0	0	0	0	3.18667	0	0	3.39	0	0	0	0	0	5.42667	0	8.39667	0	0	0	0	0	0	2.79667	0	0	0	0	0	0	0	0	0	6.15	0	0
1568	0	0	0	0	0	0	0	0	22.2633	17.6	43.3767	8.51	4.41	0	0	0	4.57333	0	0	0	0	0	17.54	0	0	0	0	10.5633	9.90333	0	0	0	0	0	0	0	0	0	0	0	0	0	0	0	0	0	0	0	0
1569	0	13.43	0	0	0	0	0	0	20.23	0	5.2	0	0	0	0	5.25667	0	0	0	0	0	0	0	0	0	0	0	0	0	0	0	25.67	11.8	6.37	0	0	0	32.8467	13.1333	0	0	16.0933	6.73	0	0	18.6767	0	0	7.84333
1570	17.1267	2.49333	0	13.8767	24.63	0	8.41	24.13	0	24.8733	0	5.89667	26.86	13.5333	27.4067	0	6.65667	23.4033	10.3367	0	7.16667	18.3633	12.7467	26.58	37.2233	31.9567	28.8667	34.65	16.4667	0	29.6033	17.3867	27.1433	33.9933	19.9733	16.8833	18.38	24.0433	4.07333	0	10.2333	22.5067	0	0	1.56333	0	13.9	6.75	14.84
1571	10.4467	0	14.79	0	10.4833	0	10.99	0	7.87	0	10.37	10.1167	0	14.8533	0	14.7033	0	0	24.3033	13.8067	0	0	0	6.14	0	0	0	0	21.86	9.88333	0	0	0	0	38.5533	24.61	0	0	14.0733	18.91	20.09	0	26.7033	26.7333	46.2567	12.53	16.1233	14.4667	16.3067
1572	0	20.7967	24.0733	21.2767	22.3267	34.9167	8.94667	0	0	0	0	0	0	0	15.5333	23.4733	15.73	0	0	30.2467	11.5867	0	0	0	0	5.39333	8.35	0	0	32.1167	0	0	0	0	0	14.8933	0	0	0	12.6633	0	24	0	13.63	0	11.0633	0	0	0
1573	10.54	0	18.1533	0	0	20.84	0	0	0	0	11.39	0	0	0	0	0	5.89333	6.99667	0	0	12.76	9.19333	0	0	13.7067	0	0	0	0	0	0	0	0	0	0	0	8.61667	0	0	0	0	0	0	23.41	8.22667	0	13.4967	0	0
1574	0	0	0	0	0	0	0	17.58	0	0	0	0	17.98	33.2733	0	11.1333	0	0	0	0	0	11.2	4.66667	0	0	12.7333	0	0	0	0	0	0	0	0	0	0	15.3167	0	4.98667	0	23.8467	0	0	0	0	0	0	7.24333	0
1575	0	0	0	0	0	0	0	6.80667	0	0	0	7.59667	0	0	0	0	5.9	0	0	0	0	0	5.50667	0	0	0	0	9.99667	0	0	0	0	0	0	0	0	0	18.6767	0	0	0	0	0	0	0	0	0	0	6.05667
1576	0	13.8367	0	0	0	0	4.49333	0	0	0	0	0	6.3	0	0	14.22	0	0	11.93	0	0	8.27	0	11.1633	0	10.08	0	0	5.52	9.32	0	0	4.88333	0	0	16.8	0	0	0	0	0	0	0	0	0	0	0	6.58	0
1577	0	4.19333	0	0	0	0	0	0	2.77	0	0	11.6533	0	0	0	0	0	0	0	0	0	0	3.70667	0	2.41667	0	0	0	0	7.93333	0	0	6.01333	0	0	0	0	0	0	0	0	0	0	0	0	0	0	0	0
1578	10.75	0	0	0	0	0	0	0	0	0	0	0	0	3.72	0	0	0	4.96667	0	0	0	0	0	0	0	0	4.29667	0	2.51333	0	5.24333	0	0	0	0	0	0	0	0	3.14	0	0	0	8.68	0	4.14333	0	0	3
1579	9.20667	0	0	14.9833	0	3.87	2.06	6.02	5.39333	0	4.14	0	0	0	0	0	0	0	0	8.23667	0	0	0	0	0	0	0	0	0	0	0	0	9.70333	0	0	0	0	0	0	5.16667	0	0	0	0	0	0	4.33333	0	0
1580	0	0	0	0	0	0	0	0	0	0	0	0	0	0	0	5.58	0	0	0	0	0	0	0	0	0	0	0	0	0	5.42333	0	0	0	0	7.28667	0	0	0	0	0	0	0	0	0	0	3.06667	0	0	2.66667
1581	0	0	0	0	0	0	0	0	0	0	0	0	0	0	0	0	0	0	0	0	0	0	0	0	0	5.02667	0	0	0	0	5.74333	0	2.82667	0	0	0	0	3.41667	0	0	0	0	3.80667	0	0	0	0	0	0
1582	0	0	0	0	0	0	0	0	0	0	0	0	12.2667	0	0	0	0	12.97	6.71333	0	0	0	4.24333	0	0	0	0	0	0	0	0	0	0	3.81	0	0	0	0	2.07333	0	0	0	0	1.91667	0	0	0	0	0
1583	0	0	0	5.68333	0	0	0	0	10.0167	0	0	0	0	0	0	0	0	0	0	2.56	0	0	0	0	0	0	0	0	0	0	0	0	0	0	0	0	0	0	0	0	0	12.5967	0	0	0	0	0	0	0
1584	0	19.9833	0	0	0	0	0	0	0	0	0	0	9.48333	0	0	0	0	0	0	0	0	21.8067	0	0	0	0	0	5.29	0	0	0	0	0	0	0	0	0	0	0	0	0	0	0	0	0	0	0	0	0
1585	0	0	0	0	0	17.04	13.5933	0	0	0	0	10.97	0	16.67	0	0	0	0	0	0	13.84	0	0	0	0	0	0	0	0	0	0	0	0	0	0	0	0	13.17	0	0	0	0	0	0	0	0	12.53	15.7033	0
1586	24.0533	0	16.6033	26.0333	0	29.9967	0	6.17333	0	0	0	0	14.73	0	21.4933	21.2567	0	13.36	8.86	0	0	29.6933	0	0	0	9.47667	24.6933	9.6	0	0	0	0	0	0	0	0	0	9.12667	0	0	15.76	0	0	0	0	11.9667	30.2067	0	12.5467
1587	32.3067	0	0	12.7733	0	0	10.4867	0	11.4833	0	42.94	18.5433	20.1667	31.2667	0	0	0	9.92333	34.98	12.63	30.08	0	18.43	12.4033	15	13.0567	17.4733	0	13.75	36.8533	38.06	20.6167	0	15.57	51.0133	25.9033	12.1067	14.07	12.6567	0	25.84	32.2633	12.81	53.54	43.3667	0	0	11.03	46.5567
1588	0	51.4633	46.72	0	86.44	0	12.1333	35.7167	20.02	32.2233	0	15.5833	0	25.0967	28.2967	40.4367	68.0767	0	0	21.9633	41.8633	21.13	30.3233	32.18	33.01	0	12.9267	6.52333	34.9867	49.9633	19.2267	34.91	45.2967	35.7333	0	32.2567	36.4133	23.4033	26.9967	56.7933	13.5933	0	45.1733	11.7967	22.2167	42.9533	14.2267	13.32	16.72
1589	0	0	0	14.27	0	0	0	0	20.29	23.22	29.9867	0	0	0	0	0	0	25.35	0	0	0	0	0	0	0	11.46	0	12.3567	0	0	0	0	14.4867	0	0	0	0	0	0	0	0	0	0	0	0	0	0	0	0
1590	0	0	0	0	0	0	0	0	0	0	17.2767	0	0	0	0	0	0	0	0	0	0	0	0	0	0	0	0	0	0	0	0	0	0	0	0	0	0	0	0	0	0	0	0	0	0	0	0	0	0
1591	0	0	0	7.12333	0	0	0	0	0	0	0	0	0	0	0	0	0	0	3.63333	0	0	0	0	0	0	0	0	3.04333	0	0	7.03333	0	0	21.9067	0	11.6733	0	0	0	0	0	2.76	0	0	0	8.19667	0	0	0
1592	5.39	0	0	0	0	0	0	0	6.12667	0	0	7.80667	0	21.5467	0	0	0	0	0	0	0	0	0	0	4.29333	0	0	0	0	0	0	0	0	0	5.87	4.74667	0	9.79	9.27667	8.06	0	0	0	8.89	0	0	5.66333	0	6.99333
1593	4.78	0	0	6.26667	0	5.70333	0	0	0	0	22.9333	0	0	0	5.17333	0	0	9.64	8.07667	7.62	0	0	0	0	0	0	6.65333	5.1	0	0	0	5.50333	0	25.2467	2.07	0	8.49333	0	0	8.44333	10.5467	5.99333	0	0	0	18.0067	0	0	0
1594	0	11.27	18.8567	0	7.88667	0	5.31667	0	0	5.75667	0	1.37667	0	0	0	0	16.21	0	0	10.93	0	6.75667	0	8.77333	0	5.68667	0	11.0833	0	0	0	0	14.2167	0	0	0	0	0	0	0	0	0	0	0	0	0	0	0	0
1595	12.4267	0	0	0	0	6.11333	8.1	0	19.8767	11.3933	0	0	0	4.87667	4.69333	0	0	0	6.68667	0	0	0	6.88667	0	0	6.62	0	0	0	0	0	10.3333	0	0	0	0	0	0	0	0	0	3.87	0	0	0	0	0	6.38333	0
1596	0	6.09333	7.70667	3.97667	12.7467	0	17.6567	14.1267	0	5.86667	0	0	1.81333	0	0	0	0	0	0	0	0	0	17.07	0	0	7.09333	0	0	0	7.73	15.2167	4.95	0	0	0	10.7533	0	3.12333	8.94333	0	3.52667	0	14.0633	9.34333	6.54333	0	2.78667	0	0
1597	0	10.28	0	0	0	0	0	5.48333	0	0	0	0	0	3.65333	2.82333	0	0	11.2567	0	0	0	6.78333	0	9.21	6.10667	3.35333	0	0	17.2833	0	0	0	0	0	0	3.12	0	0	0	0	0	0	9.39333	10.76	22.34	0	0	0	0
1598	0	0	0	0	0	0	0	0	0	0	0	0	6.17333	0	0	0	0	0	5.03667	0	4.56	0	0	0	0	0	4.07667	0	0	0	0	0	0	0	6.08	1.94	0	0	0	0	0	0	0	0	0	0	0	13.3633	5.10333
1599	0	0	0	0	0	0	10.6967	0	0	0	9.32	0	0	0	0	0	0	0	0	7.17667	0	0	0	10.1733	8.98333	0	0	0	7.65333	4.51333	13.8667	0	0	0	0	0	14.83	0	0	0	0	0	0	0	0	0	6.29	4.78	0
1600	12.57	12.87	10.94	8.41667	24.4633	41.0167	8.21667	4.86	0	3.67333	6.33667	17.5633	8.95333	8.69333	7.55333	11.4367	17.1333	5.81333	11.4	10.5133	0	7.02667	12.9267	0	9.12	0	0	24.5067	0	3.13	0	12.2767	25.5067	27.12	0	0	20.0067	11.1867	12.6433	27.71	0	10.3067	0	9.17333	15.15	0	0	0	0
1601	14.1533	0	8.44333	0	0	0	0	4.45333	0	10.0667	30.41	6.70333	6.06333	13.7633	30.3833	23.9433	11.45	0	0	0	11.1667	0	7.13333	16.7733	0	0	0	22.7467	0	0	7.22333	0	0	0	17.9867	0	0	0	17.0733	0	29.5133	5.87667	9.14667	15.12	0	0	11.7233	5.62	20.2267
1602	0	0	10.2467	22.8967	0	0	0	12.38	0	0	0	0	0	0	5.9	0	14.1033	0	0	6.59	11.7	0	7.18	0	8.17	0	20.76	0	11.1833	0	0	0	0	7.51	0	16.1833	16.5667	14.65	0	0	0	0	8.34667	10.13	0	19.9133	0	0	0
1603	0	5.7	0	0	9.98667	0	0	0	0	0	0	9.61667	0	0	0	0	0	23.0833	8.84333	0	8.44667	7.15	0	0	0	22.02	6.6	9.44	4.06667	0	13.1367	0	0	0	0	0	0	11.4433	0	0	0	7.26667	0	0	0	7.66667	22.47	5.51333	33.4933
1604	12.84	0	0	0	0	8.55	23.83	0	6.82	6.92333	0	0	7.4	0	0	0	0	0	0	0	0	9.08	0	0	0	14.8967	0	0	0	27.55	0	19.8333	5.49667	0	7.43333	0	0	0	0	0	0	0	0	0	4.79	0	0	0	0
1605	0	0	0	0	0	0	0	0	4.83333	0	11.6733	0	0	0	0	0	0	4.83	22.1467	6.16	0	0	0	0	0	0	0	0	0	0	0	0	0	0	0	0	0	0	0	0	0	2.67333	0	0	0	0	0	0	0
1606	0	0	0	0	0	0	0	9.36333	19.8967	0	0	6.38333	0	0	9.15333	0	0	0	0	0	0	0	0	0	0	0	0	0	0	0	0	5.53667	0	0	0	3.99333	0	0	0	0	0	0	0	0	1.86	0	0	0	0
1607	0	0	0	0	0	5.63667	0	0	0	0	0	0	2.86	0	0	3.16667	0	0	0	0	0	0	5.26333	0	0	0	5.32	0	3.73333	0	0	0	0	0	0	0	0	0	7.92667	0	0	4.05667	0	0	0	0	3.80333	4.63333	0
1608	0	0	0	0	0	0	0	0	0	0	0	0	0	0	0	0	0	6.81667	0	0	4.13667	0	0	0	5.74	0	0	0	0	0	0	0	0	0	0	0	0	0	0	0	4.50333	0	0	0	0	5.11333	0	0	0
1609	0	0	7.67333	10.4533	0	0	0	0	0	15.2733	0	0	0	10.2567	0	3.37667	0	10.02	0	0	0	9.4	9.27333	6.71333	15.8533	0	9.98333	0	4.02667	4.54333	0	0	0	6.67	0	3.08667	0	0	0	0	0	0	0	0	0	3.52667	0	0	0
1610	9.3	0	0	20.0367	0	0	0	11.9233	12.8733	7.04333	0	0	8.69	2.67667	0	0	22.4333	0	10.8433	11.1433	7.13333	13.5633	0	10.3767	19.7867	3.35667	0	5.63	10.8267	9.16667	31.3167	5.74667	13.9933	0	13.9567	0	4.25	0	0	7.27	0	9.54	0	0	26.6	0	8.5	8.88	28.83
1611	0	12.1267	0	0	33.72	0	17.5	17.15	0	0	15.5333	53.4067	0	0	0	0	0	24.5033	0	0	13.9833	0	8.02667	0	11.7533	14.1267	0	0	0	0	4.57333	11.8033	0	11.82	10.9633	6.88667	9.71333	0	0	16.4933	15.5733	0	7.56333	0	6.42667	0	0	0	5.97
1612	19.96	12.1633	13.7933	0	0	20.5367	12.51	0	0	0	0	0	18.3933	10.0733	31.8767	32.4967	9.61333	0	17.9267	0	0	0	0	15.9167	0	0	0	12.4633	0	5.58	0	0	5.13333	0	0	0	14.16	25.1467	6.16	0	0	24.82	6.97333	15.61	0	7.72	23.5367	0	0
1613	0	12.8267	0	10.4933	10.8033	21.5867	0	0	0	0	0	0	8.61	10.8067	0	0	0	0	0	13.7133	0	7.78333	10.0233	0	0	10.2367	23.7367	0	0	12.8833	0	0	4.86667	0	0	0	0	0	11.59	13.3167	0	0	0	21.22	0	0	0	16.31	20.5233
1614	0	0	0	0	0	28.7367	0	0	0	14.4367	25.7967	0	0	0	0	0	0	0	0	0	0	0	0	0	0	0	30.15	13.2767	14.4167	0	0	21.8267	0	0	0	9.05	0	0	0	0	0	0	0	0	0	0	0	10.6067	0
1615	0	0	6.59333	0	0	0	0	4.67	0	7.41667	0	0	0	0	9.96667	0	10.0067	8.69333	0	0	20.76	13.82	0	0	0	0	0	0	12.5367	17.1467	9.90333	7.09667	0	0	0	0	8.62333	18.4767	0	0	0	0	14.97	0	0	6.76667	15.7067	10.14	0
1616	0	0	0	5.97	0	0	14.25	4.99	0	0	12.8067	0	0	0	0	0	0	17.4333	8.84667	0	0	0	4.59333	0	0	11.1933	0	4.40667	0	0	0	0	0	9.61667	6.59333	0	5.69667	0	8.27	5.81	41.0833	4.87	0	0	0	8.45667	0	0	0
1617	0	0	6.2	0	11.95	0	0	0	0	5.15	0	0	0	0	12.6933	0	0	0	0	0	0	0	0	0	8.87	0	0	0	3.19333	7.17667	0	0	7.09333	0	6.04	0	8.74333	15.3167	0	0	0	0	0	6.04667	7.72333	0	0	0	0
1618	0	3.36333	0	8.55333	0	0	0	2.5	0	0	0	7.07667	11.02	6.55	0	0	0	0	0	7.25667	10.1133	0	0	5.69667	0	2.38333	0	0	0	0	0	0	15.2	7.27	0	0	0	0	4.26667	0	0	0	0	0	5.34333	0	0	0	9.15667
1619	20.41	3.1	0	0	0	0	5.36333	0	1.98	0	12.0133	0	0	0	0	0	0	0	0	0	0	0	4.96667	0	0	0	0	0	0	0	0	0	0	0	0	0	0	0	0	0	0	0	3.99667	0	0	0	0	0	0
1620	0	0	0	0	0	0	0	0	0	0	0	0	0	0	0	0	0	0	0	0	0	0	0	0	0	0	0	4.2	0	0	0	0	0	0	0	0	0	0	0	0	0	0	0	4.27	0	0	0	0	0
1621	0	0	0	0	0	0	0	0	0	0	0	0	9.00667	0	0	0	0	0	0	0	0	0	0	0	0	10.2767	0	0	0	0	0	0	0	0	0	2.73667	0	0	0	0	0	5.33333	0	0	0	0	0	0	0
1622	0	3.56333	0	0	0	0	0	0	0	0	0	0	0	0	0	0	0	25.5533	7.14667	0	0	0	10.6	0	0	0	0	3.5	0	0	0	0	0	5.59333	0	0	0	6.82333	5.85333	0	0	0	0	2.97333	0	4.08667	0	0	0
1623	0	4.13667	0	0	0	0	16.2933	4.45667	3.58	0	16.3533	0	0	4.47333	0	0	0	11.3467	8.34333	0	18.5633	0	0	0	0	0	0	10.5267	6.37333	0	10.4833	0	0	0	0	19.5667	0	0	0	0	0	0	0	6.59667	0	0	9.84333	19.07	0
1624	23.1533	0	10.5933	0	0	0	0	3.23	5.62	0	0	5.89667	10.7833	5.33667	0	0	0	0	0	25.37	0	6.7	0	0	0	0	0	0	11.21	14.05	0	0	0	6.22667	8.71	0	0	4.12667	0	5.08333	0	0	12.24	0	0	9.73333	4.65333	0	0
1625	13.5533	0	0	0	20.51	9.26667	0	0	0	5.16	0	0	18.4033	0	30.6333	0	0	0	23.0333	16.5633	0	0	6.59333	0	12.7933	14.7033	0	0	0	10.81	0	0	21.71	5.52	16.3667	0	21.2167	13.64	13.6	7.66333	0	6.75333	0	10.4267	4.68	0	0	0	6.45667
1626	0	17.11	0	10.2533	15.6033	20.0233	0	0	0	0	13.53	0	0	15.61	0	15.5267	0	14.0667	0	0	0	0	0	35.2533	19.0533	0	53.8767	11.12	0	11.2967	19.9167	15.72	0	0	0	0	16.6	0	0	0	0	0	0	0	31.9667	10.1567	13.97	0	9.5
1627	0	0	0	17.4033	26.2033	0	0	15.0267	6.39	0	6.52333	17.38	19.8333	0	0	26.5133	27.3067	0	29.8833	14.7767	27.6233	0	0	0	0	10.4467	15.15	10.93	0	0	6.43667	10.8033	17.5967	10.01	0	12.1833	0	0	13.43	15.61	31.31	7.05667	26.9633	0	0	0	0	0	0
1628	16.44	21.3267	21.81	8.07	0	23.9267	48.4	15.2267	0	35.8967	0	0	0	19.0667	0	0	0	0	8.97333	12.69	24.01	47.7233	5.09667	0	0	0	0	0	21.4767	5.44667	19.5933	7.74667	0	0	33.3067	0	18.8833	0	0	8.97667	17.0233	22.06	0	18.2067	0	12.35	0	6.65	12.3567
1629	4.73333	0	5.90333	0	0	0	0	13.7367	20.5633	0	9.89667	34.6833	0	0	21.27	0	18.2433	0	0	0	0	0	13.77	0	0	7.53333	0	0	0	0	0	16.1267	0	7.5	0	0	0	7.50667	0	0	19.8767	0	0	0	7.96333	0	14.2267	19.59	0
1630	10.23	0	0	0	0	0	0	0	0	0	0	0	0	0	0	0	0	8.24	0	0	0	0	21.5433	0	0	0	0	0	17.45	0	0	0	0	0	8.73333	19.0667	0	0	0	6.46333	0	0	21.5033	0	0	0	10.27	0	9.13
1631	0	0	0	5.95	0	0	0	0	0	0	4.08667	0	0	0	0	2.61667	0	0	0	0	0	0	0	0	13.17	6.94	0	15.7633	0	0	0	9.48667	0	21.2667	0	10.9967	0	7.20667	5.29333	0	0	0	35.05	0	0	4.01	0	0	0
1632	0	3.17333	0	0	0	0	5.77	0	0	4.59333	0	0	0	0	7.58	4.91333	0	0	0	0	14.97	0	0	6.11667	8.17	0	17.06	0	0	0	3.20667	0	3.33	0	5.55667	0	0	0	0	0	0	0	0	0	0	0	0	9.00333	0
1633	0	14.9967	6.47667	0	0	0	4.69333	15.2567	0	0	0	0	0	0	7.20333	4.83333	0	0	4.78333	0	0	0	0	0	0	2.84	15.71	0	0	11.6333	0	0	0	0	0	0	15.39	0	9.67667	5.44667	6.47333	0	0	0	0	12.1567	0	4.03667	0
1634	0	0	0	9.81333	0	0	0	0	4.68	0	0	0	6.45	0	0	1.95	0	5.22667	5.55667	4.83667	0	0	0	0	0	4.11333	0	0	0	0	0	3.31667	8.98667	3.03667	0	0	0	0	0	0	0	11.3933	0	0	0	0	0	2.90667	5.00667
1635	0	0	0	0	0	7.12333	12.49	0	6.46	0	17.0933	19.9833	0	4.18333	0	0	0	0	0	33.3333	0	5.91	0	0	0	0	0	0	6.64	6.42333	7.04333	0	0	10.52	0	0	11.65	4.31333	0	11.2	0	0	0	7.77667	5.75333	0	5.15333	0	0
1636	0	0	0	0	2.84333	0	3.70667	3.04667	0	8.14667	0	0	3.52667	0	0	4.77667	0	0	0	0	0	0	0	0	0	7.87667	0	10.33	0	0	4.81667	1.92	0	0	3.94667	0	0	0	0	0	0	3.27	0	3.06333	5.7	3.92	4.79	3.01333	0
1637	5.43	6.83333	3.76333	0	5.46667	7.60333	0	0	0	0	0	5.19	2.80333	0	0	0	4.30333	0	0	4.68	0	1.64	0	7.23667	0	0	0	10.0433	0	0	0	0	0	2.17667	0	5.45	0	2.71	0	0	5.12667	0	0	0	0	0	0	0	0
1638	0	0	0	5.95333	0	0	0	0	0	0	0	0	0	0	0	0	0	0	0	0	0	0	0	0	0	0	0	0	0	0	0	0	7.21667	0	0	5.22	0	0	0	0	0	0	0	7.04	0	0	0	0	0
1639	1.91333	3.09667	0	0	0	0	5.01333	0	0	0	0	0	0	3.74333	0	7.43333	0	0	0	0	0	9.23333	0	0	0	0	13.1533	0	8.03333	0	0	0	0	0	0	0	14.6067	0	8.87667	0	0	9.42667	13.0433	0	7.88667	0	0	5.61667	18.0167
1640	12.3967	3.07667	10.6567	8.09	6.33333	29.78	7.49667	10.5167	0	14.08	10.4167	0	7.30333	10.2967	32.8033	0	19.3867	0	39.17	0	14.54	0	18.1067	11.2467	0	6.27667	15.36	0	27.11	9.13333	17.73	8.29333	12.9	27.6033	26.1567	9.59667	0	6.67667	13.93	0	5.85667	0	5.68333	6.42	0	34.2467	15.6267	0	0
1641	0	0	5.37667	0	0	0	5.54333	0	0	8.74667	6.32333	27.0233	0	0	0	5.19	0	11.8267	0	0	29.8033	0	0	22.43	32.1733	0	0	0	0	8.16	0	0	0	0	0	0	9.91	0	7.74667	0	14.4167	0	0	0	0	0	9.19	8.94	8.66
1642	3.58	0	8.31	13.7967	13.92	0	0	8.65	0	0	0	13.77	9.14667	18.9233	0	0	0	15.83	0	13.64	0	10.8233	19.8267	0	19.55	13.8333	0	9.28	0	0	9.29333	10.51	0	10.8833	10.53	0	0	0	0	27.2467	0	11.2833	0	6.14	17.9067	0	0	7.14333	0
1643	0	0	0	0	0	4.85333	0	7.77333	0	0	0	0	9.7	0	0	12.8667	7.89	0	0	25.0667	0	0	0	0	0	0	9.43333	0	0	0	0	0	0	0	0	10.4733	6.85667	4.39667	0	24.51	0	4.09333	13.2367	0	0	0	5.17667	10.55	0
1644	8.17667	9.75	0	0	0	0	0	0	0	0	0	0	0	0	0	0	0	5.01	24.6833	0	0	9.37667	7.94333	0	0	0	0	9.64667	0	0	6.67667	0	0	0	0	0	0	18.7933	0	0	12.62	0	0	0	0	0	0	0	8.39333
1645	0	0	0	17.53	3.15333	0	0	0	19.42	0	0	0	0	0	0	0	0	0	0	0	0	0	0	0	0	5.10667	0	0	0	5.63	0	0	10.5433	3.50667	0	0	0	0	9.38333	0	0	0	6.90333	8.09667	0	2.64	0	0	0
1646	5.56	0	0	0	0	0	9.84667	0	9.72	0	13.0233	0	0	0	0	0	0	0	0	8.22667	0	0	0	0	0	0	0	17.27	0	0	0	3.98333	0	0	0	11.09	0	0	0	0	0	0	0	0	8.04	0	0	0	0
1647	0	0	3	0	0	4.85667	0	0	0	0	5.22667	0	0	0	0	0	2.72667	4.32333	0	0	0	6.49	6.70667	3.55333	20.1533	0	0	0	0	0	0	10.38	4.74333	0	0	0	0	7.81667	0	3.89333	0	6.81	0	0	0	0	4.31333	0	0
1648	4.99667	0	0	3.20667	3.12333	9.47333	0	0	0	0	0	0	0	0	0	0	0	0	0	0	0	12.49	0	0	0	0	0	0	0	0	12.7867	0	0	0	0	0	0	0	0	0	0	0	0	5.52333	0	0	0	0	0
1649	0	0	0	0	0	0	0	10.44	18.3267	8.54	0	2.90667	6.97	0	0	3.83333	0	0	17.68	0	0	10.87	0	8.12333	3.43333	0	0	0	0	3.80333	3.92667	0	42.5067	0	7.85333	0	0	0	0	0	8.53667	0	0	3.71667	0	0	0	0	4.58333
1650	8.38	30.1133	0	7.80667	9.27	0	18.5367	0	0	0	0	9.02667	0	18.81	0	14.3867	0	12.2833	0	0	33.6833	0	18.59	0	9.59333	4.90333	3.75667	24.9	30.6033	10.83	0	0	0	19.72	0	0	9.84333	18.9367	12.6333	0	11.8667	0	11.52	20.8533	0	5.15667	18.7767	15.6	0
1651	7.76333	21.35	6.10333	9.43333	0	0	5.43	0	14.6233	0	0	0	9.90333	9.11333	0	0	0	0	17.21	14.9733	0	0	0	5.15667	0	18.0967	0	0	0	0	0	0	0	4.89333	18.7433	6.16	0	0	24.7767	11.2933	0	12.14	10.0967	0	0	0	0	0	8.61333
1652	0	0	8.1	0	0	0	0	9.05333	4.79	10.1733	27.31	12.8867	0	8.12333	54.6733	0	35.17	0	0	0	0	9.11667	8.16333	0	0	0	29.36	0	0	0	12.8633	12.9133	0	0	5.41333	10.2467	0	0	0	5.42333	0	0	0	8.55	38.5867	7.02333	0	0	0
1653	0	0	12.48	11.04	15.0933	0	0	0	0	11.32	0	0	13.93	0	25.47	10.5633	0	0	11.64	10.71	0	0	0	16.5467	0	0	22.65	0	0	0	4.30667	12.2167	7.21333	0	0	0	18.8533	0	0	6.78	14.08	25.3367	0	0	6.22333	7.10333	0	18.7633	9.25
1654	11.0367	0	0	8.62667	0	27.7767	0	15.4833	0	0	0	6.51333	0	0	0	0	0	9.41	33.3333	0	0	0	0	0	8.90667	0	0	0	8.80333	8.80667	0	0	0	0	10.7667	16.94	13.9733	0	0	0	0	0	0	0	0	5.53333	4.77	7.41333	7.56333
1655	0	0	0	6.97667	0	15.0533	0	0	0	0	0	0	5.72	0	0	0	0	0	0	0	5.02667	19.2467	11.8767	0	12.55	7.44333	0	0	9.73	18.5933	0	9.53333	0	4.89	0	0	0	6.40333	9.69333	0	0	0	4.72333	12.68	0	0	11.76	22.35	8.97
1656	4.97	0	0	0	0	0	0	0	0	7.56	21.45	0	16.3333	0	0	8.07	0	18.1533	0	7.90667	0	8.71333	0	5.25667	0	6.58667	0	0	0	0	0	0	0	0	0	6.49	0	8.04333	0	0	0	0	0	0	0	0	0	0	0
1657	4.31667	22.8467	0	0	6.03333	0	0	8.77	6.14	0	0	0	0	7.57333	0	0	0	0	11.0867	0	6.76	0	7.71	6.67	0	0	0	0	6.09333	0	26.9067	0	4.33667	5.42	8.23667	4.19667	0	0	8.08333	5.85667	5.09667	0	0	0	0	0	0	0	0
1658	0	0	0	0	4.09333	0	0	0	0	6.57	0	0	0	8.36333	0	0	0	0	0	0	0	4.68	0	0	0	0	0	19.9067	0	0	0	0	0	4.75667	0	0	0	0	0	15.76	0	0	0	15.0967	0	0	0	3.03667	0
1659	0	0	0	0	0	0	15.9767	0	0	0	0	0	0	0	0	0	0	0	0	0	0	0	0	0	0	0	0	0	0	0	0	0	0	0	0	0	0	0	0	0	0	2.55667	0	0	0	9.46333	0	0	0
1660	0	0	0	0	0	0	0	0	0	0	0	0	0	0	0	0	0	17.96	0	0	0	0	0	0	0	0	0	0	0	0	0	0	0	0	0	0	0	0	0	3.84333	0	0	2.95	0	0	0	0	0	0
1661	0	0	0	4.91333	0	0	0	0	0	0	0	0	0	0	0	0	0	0	0	0	0	0	0	5.59333	0	0	11.7667	0	0	0	0	0	0	0	0	0	0	2.94333	0	0	0	0	0	0	0	0	0	0	0
1662	0	0	5.81667	0	0	0	0	0	0	0	0	0	0	0	0	0	0	0	0	0	0	0	0	0	0	0	0	0	21.11	0	0	0	0	6.79333	0	0	0	0	0	0	0	0	0	0	0	0	4.15	0	0
1663	0	0	0	0	0	0	0	0	0	0	0	0	0	4.15333	0	14.1433	0	0	0	0	0	0	0	0	0	3.30667	0	5.28667	0	0	0	0	0	0	0	4.80667	0	0	0	0	0	0	2.96	0	16.0067	0	0	0	3.78
1664	4.77	0	0	0	0	0	9.45	0	0	0	29.2633	0	0	0	0	0	0	0	0	0	0	0	26.27	0	0	0	0	0	0	0	0	0	0	0	0	0	0	0	0	0	0	0	0	0	0	0	0	0	0
1665	4.37667	8.61	0	0	0	0	7.08667	16.2	0	0	0	9.88333	0	0	0	0	0	0	0	0	12.4367	0	0	6.49667	0	7.34667	0	0	16.4033	0	0	0	15.3367	0	9.24	0	18.45	0	7.71333	0	0	0	0	12.61	0	24.6967	0	0	0
1666	0	0	15.8467	0	16.0333	15.15	0	0	0	0	33.8333	16.8767	0	27.8667	0	0	0	0	0	0	0	0	14.7067	0	0	13.5633	0	0	0	0	36.3133	0	39.4633	7.83333	0	0	21.13	0	0	22.8133	0	9.93333	0	0	35.94	12.1467	49.4933	23.9033	0
1667	39.31	36.8633	36.5733	11.2433	17.7833	28.59	0	30.0167	0	14.78	0	0	19.0967	14.4667	35.6467	6.14333	0	37.0067	0	15.9267	0	28.0133	13.3167	0	43.6367	0	36.07	0	10.7533	0	0	21.0067	0	22.53	0	8.09333	0	35.27	9.66667	27.8433	0	14.1033	13.8	23.6333	0	8.60333	0	11.78	7.35667
1668	0	0	0	18.3133	25.07	0	22.6667	0	64.4967	42.8767	23.74	45.2467	15.6033	20.0467	27.4367	0	33.4167	0	77.6167	24.6367	42.5067	17.1733	0	42.23	0	9.17667	0	9.79	0	49.8267	13.3633	35.54	0	10.41	18.6233	24.45	0	11.3433	7.58	0	56.48	0	5.43	11.1367	0	0	0	30.05	33.58
1669	0	0	0	0	0	28.3867	0	0	0	0	0	0	30.43	0	0	14.4233	28.34	0	0	0	0	13.8267	0	11.78	0	0	37.2367	24.5767	0	0	0	0	0	0	24.7533	13.62	0	0	0	0	0	27.5467	15.47	0	0	0	0	0	0
1670	8.60667	18.7567	0	0	0	0	6.46333	0	0	0	0	0	0	0	0	0	0	0	0	0	0	0	0	0	0	11.2133	0	0	0	0	0	0	0	0	0	0	0	0	0	0	0	0	0	0	0	0	0	0	0
1671	0	8.44	0	0	0	0	0	0	0	12.7067	0	0	0	0	0	0	0	26.07	0	0	0	0	19.9333	0	0	0	0	0	16.53	0	10.9033	0	0	0	0	0	0	8.56333	0	8.80667	0	0	0	0	0	0	9.03	0	0
1672	0	0	0	0	0	0	0	0	0	0	0	0	0	0	0	7.52333	0	0	0	5.60667	0	17.79	0	0	0	0	13.1767	4.25667	11.6733	12.5667	0	0	0	0	0	3.93333	10.1633	7.60333	0	0	0	0	0	3.22667	0	15.25	12.03	7.07667	6.78667
1673	0	0	0	10.98	0	16.6733	6.00667	5.02333	0	0	0	0	0	16.34	0	5.77667	0	0	0	0	0	0	0	0	0	0	0	17.1767	0	0	0	0	0	0	4.96	15.9667	8.57	0	0	0	0	6.00333	0	0	25.8967	0	0	0	9.17667
1674	0	0	0	0	0	0	0	0	0	0	0	0	0	0	0	0	0	0	25.3067	0	10.23	0	0	15.6067	7.06667	0	0	0	0	6.95667	0	0	0	0	7.81667	0	0	0	0	0	0	1.09667	11.66	6.30333	0	6.10333	0	0	0
1675	0	6.41	9.68667	0	0	3.52667	0	8.07333	0	6.59333	0	6.57333	0	0	0	6.42	0	4.23333	2.96	0	0	8.54333	9.19667	0	0	25.73	0	0	0	0	0	0	0	3.50333	0	0	7.79333	0	12.97	0	0	0	0	0	10.6133	0	3.51333	0	0
1676	2.13	0	0	8.14	0	0	0	0	0	3.58	13.74	0	3.74667	0	2.86667	0	8.44667	0	0	6.26	0	0	0	4.34667	0	8.33	0	0	0	9.96667	0	5.01667	9.49	0	0	0	0	23.0267	0	4.29333	0	0	0	0	0	0	0	4.81	0
1677	0	4.95667	0	0	0	0	0	0	0	0	0	0	0	6.8	0	0	0	21.0833	0	0	0	0	0	0	0	0	13.3433	7.95333	0	0	0	0	0	3.87667	0	0	0	0	0	0	0	0	0	0	0	0	0	0	0
1678	12.64	0	0	0	0	0	28.89	3.53	0	0	0	0	14.1133	0	0	0	0	0	0	0	0	7.67	0	0	0	0	0	0	0	0	0	0	0	0	0	0	0	8.63	0	0	0	0	7.46	0	0	0	0	0	0
1679	0	0	0	4.07667	0	0	0	11.7067	3.10333	0	0	13.85	0	0	0	4.39	0	11.57	0	0	4.57333	0	13.64	0	0	3.85667	0	12.8533	4.53333	0	13.3233	6.38	0	0	0	0	0	0	0	3.61333	8.29667	0	12.47	4.71667	23.4333	0	6.03	7.59	12.9067
1680	0	44.56	24.8033	5.77333	12.63	12.8067	0	0	0	6.95	8.2	7.62667	14.9233	10.3033	21.6033	13.0833	11.8533	0	7	9.20333	3.72	0	8.75667	9.36	0	0	5.43	0	22.06	5.27667	15.21	0	11.02	15.0667	7.59	6.61667	8.11	0	22.4867	11.2033	17.26	7.43	0	5.79333	0	5.00667	7.70333	5.86667	1.94667
1681	5.73	0	8.37	0	0	0	0	0	0	11.3267	0	9.55333	0	0	0	0	12.4267	0	5.41	4.74667	5.60667	0	0	5.73	14.6333	0	17.3767	0	0	0	0	4.83333	0	0	11.2933	6.39	0	12.96	0	14.2967	0	20.14	25.7533	0	0	8.21	0	0	0
1682	0	0	0	0	10.4767	0	0	4.64667	5.46	0	0	0	0	3.69	0	0	0	5.10667	0	0	6.01	0	0	10.3233	5.96333	17.4567	10.26	9.77	0	9.59667	0	9.96333	10.73	0	11.92	5.55333	20.6567	0	19.9533	0	0	0	0	5.57	0	19.1333	3.11	0	14.8833
1683	8.66667	0	0	0	0	14.28	3.66	0	0	0	18.1867	0	0	0	0	7.16667	14.79	0	0	13.7933	8.80667	30.1933	0	0	0	4.73667	0	0	0	0	0	4.12333	5.19667	9.06667	0	0	0	0	0	0	13.9833	0	0	6.01667	15.4067	0	0	0	0
1684	4.22	5.34667	0	0	4.91667	0	0	9.82333	8.83	9.54333	18.2367	12.4367	0	0	0	0	0	0	0	0	0	0	7.98667	0	10.2033	0	0	0	0	17.8633	0	0	0	0	0	0	0	0	0	0	0	0	11.2133	0	0	0	6.6	0	11.78
1685	0	0	0	0	0	0	12.1533	8.10667	0	0	0	0	0	0	2.79	0	0	17.8567	0	0	0	9.11	0	0	0	0	0	23.2367	0	0	0	0	0	0	0	0	0	7.32	0	0	4.30667	0	6.63	0	0	0	0	15.5267	0
1686	0	0	15.01	14.37	17.5433	0	0	4.07333	0	0	0	0	0	2.58333	0	0	0	4.52	10.8367	4.47667	2.71333	0	0	0	0	0	7.37	10.7733	7.03	0	6.93	0	0	3.93	0	0	0	5.47667	0	8.19333	0	5.29667	0	0	2.89333	0	10.14	0	6.01667
1687	0	0	0	6.33667	0	0	8.91333	0	0	0	0	0	0	6.84667	0	4.1	0	0	0	4	8.90333	4.77667	6.32667	4.09667	0	8.47	0	0	0	0	7.59333	0	0	0	20.16	0	0	0	0	0	0	3.90333	0	0	3.35667	4.12	0	0	0
1688	3.51333	0	0	0	0	7.44333	0	0	24.0767	0	0	0	0	0	11.3767	0	0	0	0	0	0	6.12	0	0	0	0	15.3533	0	0	3.02	0	0	0	0	0	7.57333	17.1967	0	3.09667	0	0	0	11.68	0	0	6.36667	0	0	0
1689	0	0	0	7.17333	0	3.22667	0	0	10.5567	0	0	0	5.54667	0	0	0	0	0	0	0	0	0	0	0	0	7.96	0	0	0	0	0	8.76	7.30333	0	0	0	0	0	21.1267	0	18.02	0	0	0	5.98667	7.77667	0	6.79	0
1690	0	0	18.44	0	7.46667	0	0	7.24667	0	2.11667	0	0	13.3567	16.7433	0	0	48.6	0	0	6.04333	4.75	31.3033	0	0	10.4867	0	13.75	0	0	5.73	0	6.66667	14.06	0	0	9.52333	24.6733	24.9867	0	12.6733	12.2133	0	0	26.13	5.84667	12.43	0	0	0
1691	17.2567	12.1767	0	0	8.13	14.62	8.94333	8.61	0	0	26.0833	14.83	0	0	20.4267	9.75333	0	28.3633	23.4567	5.23	9.67333	0	19.7867	7.22667	16.1033	11.7567	5.59667	24.6433	17.8433	4.65667	0	0	0	31.06	6.54	0	0	0	0	0	0	15	7.43667	0	0	0	11.4267	0	27.26
1692	6.94	28.3433	14.6533	32.8767	0	9.55	0	6.16	0	39.3233	16.87	9.98333	0	8.74	0	10.6667	0	0	13.5333	0	0	0	0	0	11.0833	0	0	10.03	10.4667	0	14.2967	0	5.67	13.14	20.5067	6.87667	0	0	9.21	17.92	0	0	21.1467	0	8.76667	5.92333	6.99667	0	0
1693	0	0	0	0	0	0	29.52	0	0	0	0	12.91	7.97667	0	0	7.66	0	11.6867	0	10.3533	0	4.19667	0	9.60667	0	0	0	22.1067	0	11.2633	0	5.45667	0	0	0	0	0	0	0	0	0	9.52	0	0	0	0	14.9633	12.9767	0
1694	0	0	0	0	12.5467	0	8.68	0	0	0	0	0	14.3367	0	0	0	17.0067	0	0	0	0	0	4.44333	16.2267	8.51667	4.28667	0	0	0	7.39	0	0	0	0	0	6.56	0	0	0	0	0	0	0	11.24	0	0	0	0	12.1
1695	0	0	0	0	0	0	7.59	0	5.82667	0	5.82667	0	7.82333	0	9.45	0	0	0	0	0	0	6.99667	0	0	10.7867	0	0	0	0	0	0	0	0	8.11333	0	0	0	0	13.37	0	9.83	0	10.7133	3.28333	7.54667	0	0	0	0
1696	0	0	6.36333	0	0	0	0	5.06667	0	0	12.5033	0	0	14.92	0	0	7.86667	0	0	13.19	0	0	0	0	0	9.82667	8.09667	0	0	0	10.38	10.05	8.63	0	0	0	0	9.3	6.56667	0	5.08	0	0	0	0	0	0	16.2967	4.46
1697	5.63	0	0	9.96333	0	0	0	0	0	3.62	0	0	0	0	0	6.27333	0	7.09	0	0	8.38	13.01	6.30333	0	0	0	0	0	0	7.01	0	0	8.69667	0	4.16333	0	0	0	6.59333	0	0	0	4.74333	7.51333	0	13.2133	0	0	0
1698	0	16.2867	5.66	0	0	18.54	0	24.41	0	11.3833	8.27333	4.6	0	13.2467	0	0	0	0	3.65333	0	7.36667	20.0033	0	0	0	0	9.30667	0	9.22333	0	0	0	0	3.6	15.2967	0	7.66333	0	0	0	6.92333	7.22333	0	0	0	16.6867	0	0	9.65
1699	9.31333	12.2	0	18.08	0	0	0	0	0	0	3.4	8.58	0	8.93	3.33333	0	0	0	0	7.71333	8.01	0	11.1967	7.1	3.77667	0	0	0	0	4.75667	7.03667	11.2433	6.68	0	0	11.3	9.24	7.86	0	0	0	0	0	0	0	0	3.46333	6.13333	2.95667
1700	0	0	0	0	9.23667	0	6.52667	13.3133	0	4.15	0	0	14.8833	0	0	0	0	4.42667	0	0	0	0	0	0	0	0	2.87333	6.17	0	0	0	0	0	0	6.45333	0	0	0	0	0	0	0	0	0	0	7.69	7.12	0	2.50333
1701	0	0	0	0	5.43	0	5.44	0	9.46667	0	0	0	0	0	0	10.66	0	0	0	14.39	0	0	0	0	3.84667	13.2567	0	5.92	0	0	0	0	0	1.90333	0	0	0	0	0	14.9133	0	6.40333	0	0	6.07333	0	0	0	0
1702	9.40333	0	0	0	0	0	0	0	0	0	0	5.05	0	0	0	0	0	13.8733	0	0	0	0	0	4.39667	0	0	0	0	11.2667	0	0	3.15333	0	3.97333	0	0	4.08333	0	4.69333	0	0	5.81667	0	0	0	0	0	2.61667	0
1703	0	0	0	0	0	0	0	0	0	0	0	0	0	0	0	0	0	0	0	0	0	0	0	0	0	4.59667	0	12.7167	4.85	0	2.28667	0	0	0	0	0	0	3.40333	0	4.31	3.14333	0	5.48	0	0	0	0	0	0
1704	0	7.39	4.92	0	7.11	0	0	2.74667	0	0	0	0	4.08	0	0	10.61	0	0	0	6.53333	0	0	0	0	0	0	0	0	0	0	0	0	0	0	0	0	2.39333	0	0	0	0	0	0	7.86667	0	0	0	0	0
1705	0	0	0	0	0	0	0	0	0	0	0	0	0	0	0	0	0	0	4.65	0	0	0	0	0	0	0	0	0	0	0	9.21333	0	4.54	0	4.50667	0	0	0	0	0	0	0	0	0	0	0	0	0	0
1706	0	0	0	20.3167	0	0	0	0	0	0	16.0933	0	0	0	19.7667	6.70667	0	10.6833	0	0	0	7.08667	0	0	22.6967	12.9733	0	0	0	0	0	0	0	0	0	0	0	0	0	0	0	0	0	0	0	0	0	0	0
1707	20.93	17.6333	11.3033	6.14333	20.3567	23.09	13.5767	7.75333	14.41	22.7167	0	0	6.05	0	0	0	0	5.73	0	0	11.9133	11.8467	0	12.7633	0	0	0	0	10.7367	17.5867	10.6867	0	0	13.3433	16.3867	0	0	15.0833	0	25.7833	42.68	16.02	3.99333	12.91	22.8067	20.79	0	18.9833	0
1708	10.5367	4.98667	30.59	15.7467	7.1	30.8333	22.4433	21.1233	5.02333	12.8533	36.5733	18.08	23.2433	28.8067	45.8367	11.28	54.68	16.7233	53.6233	18.0233	26.8967	0	40.37	8.07	21.0967	15.0267	67.27	27.0467	32.1	26.3733	13.06	35.0033	34.1433	21.6933	19.1333	46.0267	26.5133	19.8833	45.25	0	0	22.44	24.6533	25.81	33.4533	32.09	17.7933	20.2667	35.8267
1709	0	0	0	0	0	0	0	0	0	0	16.9333	29.96	0	16.7367	0	0	0	0	0	10.6267	0	16.37	0	0	0	0	0	0	0	0	0	0	0	0	0	0	0	0	0	10.67	0	0	0	0	0	0	20.9267	0	0
1710	0	0	0	0	0	0	0	0	0	16.6733	0	0	0	0	0	0	0	0	0	0	0	0	0	0	0	0	0	0	0	0	0	0	0	0	0	0	0	0	0	0	0	0	0	0	0	0	0	0	0
1711	0	9.20333	0	0	0	0	3.97667	0	0	0	0	12.6433	4.37667	0	0	11.84	0	0	0	0	11.2733	21.12	0	0	0	0	0	0	0	0	0	0	0	6.43667	0	0	3.56333	0	0	7.37667	0	0	0	0	0	0	0	0	0
1712	5.51333	6.25667	0	6.15333	0	5.43667	0	0	6.77667	0	0	0	0	5.32	0	0	0	0	0	0	0	0	14.2533	22.0667	0	0	6.21333	0	0	0	0	0	0	4.68	0	0	0	0	0	0	0	5.19667	9.3	0	0	0	0	0	0
1713	0	0	0	5.91667	0	0	0	0	0	26.5033	0	0	0	0	0	0	4.97333	3.72333	0	6.23667	0	0	0	0	0	13.3633	0	14.5033	11.64	6.94667	6.84667	0	0	0	5.38333	5.41667	6.44	0	17.2967	9.38	0	0	8.19333	0	16.0167	10.9167	6.96333	0	5.8
1714	8.00333	6.3	7.89333	0	6.48333	0	0	0	10.17	0	0	0	0	0	0	12.53	17.8267	9.36	0	0	4.89667	0	0	0	9.98667	4.33	0	0	0	0	0	0	21.1467	5.04333	0	0	0	0	0	0	0	6.61	0	5.21333	0	0	0	4.79667	0
1715	4.21333	0	5.86333	9.54333	4.58333	0	0	17.81	8.11	0	18.1	11.77	5.57	9.63	0	2.08	0	0	0	0	0	0	5.36	0	0	7.1	4.85667	0	0	4.93333	0	0	0	0	6.97	0	4.79333	8.18333	13.4467	2.68333	8.08	0	0	0	0	0	0	6.07667	8.69
1716	0	0	0	0	0	4.03	0	0	0	0	0	0	0	0	6.51	0	0	0	0	8.54667	0	0	12.71	0	0	0	0	0	4.42667	0	12.92	8.44667	0	0	0	0	0	6.75667	0	0	4.33	0	0	9.13333	0	0	0	0	0
1717	9.6	4.97	0	0	0	0	0	0	0	0	0	0	0	0	0	4.10667	0	0	5.8	17.9267	0	0	0	0	6.19333	0	10.2	14.2967	0	3.68	0	26.97	0	5.54667	22.9967	0	0	0	11.92	0	0	0	0	11.3833	2.55333	18.8967	0	3.31333	0
1718	0	6.27333	6.03	0	0	0	0	0	0	10.2467	0	0	0	0	0	0	10.22	6.09333	0	0	0	0	0	0	0	4.3	0	9.89	0	0	0	0	0	6.77667	0	8.31	6.18	10.85	0	0	0	0	0	0	8.43333	0	0	0	7.89
1719	0	0	0	0	11.3867	0	3.89667	14.45	0	17.9967	0	12.98	0	22.65	0	5.86333	0	35.5	13.08	0	0	6.31	18.9367	4.11	0	19.1767	0	0	16.1433	0	0	0	8.42667	0	0	8.39333	6.99333	0	21.8767	9.47667	0	0	0	0	0	0	0	0	9.60667
1720	6.40667	10.5667	0	7.67333	13.52	16.7167	15.4033	7.09	7.04333	0	0	12.3933	22.1067	0	10.31	0	11.0133	6.02333	0	7.93	15.1233	0	10.8233	0	0	0	5.82667	0	15.29	6.88	31.7567	3.57333	7.60333	12.3533	8.46333	0	0	4.95	0	16.3167	19.7433	29.43	5.24	3.97667	12.23	0	25.2967	13.8233	0
1721	10.8033	0	8.82333	16.9367	0	0	0	0	0	0	18.2233	0	9.48333	0	21.4267	0	0	0	13.8767	9.86	9.80333	4.45	20.49	11.3633	0	12.7733	7.07333	0	7.41667	8.36333	0	0	0	0	11.4867	14.3567	0	7.64667	0	0	4.37667	0	8.57333	12.2467	0	0	0	10.36	26.67
1722	0	13.7967	7.38	0	0	5.43	0	6.92	0	0	8.98	0	0	0	0	0	0	0	0	0	0	0	0	0	34.7733	0	3.32	0	0	9.81	0	0	8.93333	8.81667	0	0	18.4633	0	0	0	0	0	0	0	0	4.09667	0	0	0
1723	0	3.43	0	0	0	0	6.15	0	0	0	15.65	0	0	0	0	24.79	0	0	0	0	0	0	0	8.27667	0	3.4	0	0	0	0	0	12.98	0	0	0	0	0	0	0	0	0	0	8.60667	0	9.51333	0	0	0	0
1724	8.49	0	6.38	4.75333	4.22	0	0	0	0	7.07667	0	0	0	0	0	0	16.6267	14.43	0	0	0	12.42	0	10.5367	0	0	0	9.35667	0	0	0	0	0	0	0	22.6167	0	7.39333	0	0	0	0	5.73333	5.26667	0	14.96	0	0	0
1725	0	0	0	7.02	0	0	0	6.8	0	0	0	4.49333	0	0	0	0	0	0	0	0	0	0	0	0	0	0	0	0	0	0	0	0	4.20333	0	0	0	0	0	4.35333	0	0	6.73667	0	0	0	0	0	0	0
1726	0	0	0	0	0	0	5.63	0	0	0	0	2.5	6.23667	0	0	0	0	7.10333	5.68333	0	0	2.77333	0	0	0	0	0	3.67667	0	0	6.19	0	0	0	0	0	0	0	0	0	0	0	0	5.09	9.12667	0	0	0	6.68667
1727	0	0	0	0	0	0	0	4.52333	23.74	3.05667	0	0	10.1633	6.53333	0	2.90333	0	0	0	4.80333	0	0	4.93333	0	0	4.61667	2.99667	0	0	0	0	0	5.66667	1.99	0	7.37333	0	0	0	0	0	4.70667	0	0	0	2.97667	5.06	4.07667	0
1728	0	1.94	0	0	0	0	0	0	0	0	0	0	0	0	0	0	0	0	0	0	0	0	0	0	0	0	0	0	0	0	0	0	0	7.79333	0	0	3.70667	0	0	0	0	0	0	0	0	0	0	0	0
1729	6.21667	0	10.1533	0	7.91667	0	0	0	14.4733	4.9	0	0	0	0	0	0	0	0	0	11.4	5.29667	0	0	0	0	0	0	0	0	0	0	0	0	0	0	5.25	0	0	0	3.24	0	0	14.0433	0	0	17.3133	0	12.6433	0
1730	0	14.0833	6.28	7.21	2.23	17.61	0	6.46667	0	0	22.5933	9.57	0	8.56	18.16	8.54	22.7833	0	11.75	9.18333	5.11667	17.5367	17.2667	5	7.19	12.4767	16.91	15.24	6.55667	5.14	0	13.8533	0	5.20667	8.42667	0	7.36667	11.4167	14.12	9.35	18.93	0	6.8	0	13.0567	0	18.29	7.08	6.07667
1731	25.3467	0	7.98667	0	0	12.0367	12.3833	7.41	0	13.07	0	0	8.37333	0	8.87667	16.4867	25.11	19.8767	0	0	15.2667	0	7.24333	4.17333	3.07667	14.4833	0	0	20.2433	12.0167	4.62667	15.6733	6.34333	0	8.23	0	6.70333	11.6867	0	14.7133	12.7967	7.13333	0	0	0	2.46333	0	0	0
1732	3.68667	8.68667	0	0	16.77	0	26.19	0	11.23	0	17.32	8.09	0	15.0533	0	0	0	26.3167	22.57	13.0867	0	12.3867	0	7.33	12.5567	0	8.61333	0	12.8667	0	15.2067	0	5.61667	9.37333	13.27	17.8967	0	0	15.29	0	0	0	15.3333	4.44333	0	0	6.19	0	9.3
1733	0	0	0	5.01667	0	0	0	0	0	0	0	5.36333	12.1367	6.14667	0	0	0	0	0	0	0	0	0	0	0	0	0	7.85333	0	0	0	0	8.82	0	0	0	0	0	0	0	0	23.59	0	22.43	3.74333	0	0	0	0
1734	0	10	0	6.30333	0	0	0	12.6367	0	0	0	0	0	0	0	0	0	0	0	0	0	0	4.46	0	8.47667	0	0	0	0	0	15.5367	0	0	0	0	3.70333	12.9467	3.57	0	0	0	0	0	0	0	7.21333	0	0	0
1735	0	0	0	0	0	0	0	0	0	0	0	0	0	0	6.18	6.09	0	5.93667	0	0	0	0	0	2.03	0	0	4.21	0	0	8.75	0	0	0	0	0	0	4.14333	0	18.5	0	0	0	4.19333	0	7.41	0	0	0	3.65667
1736	0	0	0	6.63667	0	2.61667	0	13.4767	0	0	4.21667	0	10.3167	0	0	3.81333	0	0	0	0	7.32333	6.52667	0	8.72667	0	0	0	9.80667	5.77667	13.0867	0	0	6.60333	0	6.8	0	0	0	0	13.5667	0	0	13.4267	5.65333	0	9.47	0	0	6.39
1737	0	0	0	0	0	0	15.08	0	0	0	0	0	0	0	0	0	2.53667	0	0	0	0	0	0	0	0	5.97667	0	6.05333	0	0	0	0	0	17.1967	0	3.26667	16.8767	0	4.55	2.24333	0	0	0	3.08333	2.73333	0	0	10.36	0
1738	16.4067	0	0	3.21333	5.72	0	0	0	0	18.2733	0	0	2.14333	0	19.81	0	5.39	0	0	0	7.78667	0	0	0	0	12.6433	0	0	0	1.73	0	12.0033	0	0	0	0	0	20.03	7.89	0	7.95667	0	8.22333	0	0	0	0	0	0
1739	0	10.6867	6.27	3.91	17.9	0	13.12	0	0	0	3.53	0	0	21.2767	0	0	18.7	0	0	0	0	18.1833	4.92333	17.34	24.7267	0	0	0	0	0	24.0733	3.12	3.78	0	0	16.4433	0	0	0	0	0	0	7.44	7.33	9.89333	0	5.03	0	0
1740	0	0	8.40333	0	0	0	0	7.30667	12.2533	0	0	0	7.69	0	9.68667	0	0	14.7633	6.62667	3.85667	0	0	0	5.39	7.04333	12.9033	15.6967	8.71667	6.68667	0	0	14.3067	8.97333	0	0	0	0	0	0	5.72667	7.52667	14.7733	0	0	0	14.7467	0	9.78	0
1741	15.2233	0	6.13	5.23333	0	7.15	0	0	11.5167	0	10.0167	7.39	5.08	0	0	4.55333	0	0	22.06	0	15.0833	0	18.7767	0	0	0	0	0	14.9567	8.91667	3.27333	0	10.28	0	7.77	9.71667	9.45	11.3867	11.63	0	10.8667	12.8067	0	7.5	14.7967	4.68667	18.1233	12.0933	0
1742	0	0	0	0	0	9.62667	0	6.61667	0	0	0	9.69667	8.07333	6.25667	0	11.0167	0	7.57333	0	11.5933	7.49667	10.8533	0	0	0	0	7.32	0	0	0	0	0	0	46.2133	15.1333	3.92	14.9033	6.94667	0	0	0	0	0	0	0	0	0	0	25.8033
1743	0	0	0	0	0	0	0	0	11.4433	0	13.08	0	0	7.81667	0	0	8.6	0	0	0	0	23.14	5.19333	0	3.26667	5.26333	0	12.0367	0	0	0	3.58333	0	0	14.1033	0	14.53	0	0	0	7.79667	0	0	0	6.46	0	0	0	0
1744	18.1733	0	0	0	10.21	0	6.41333	12.6267	16.1733	0	0	3.21	4.04	0	0	0	0	9.97	0	0	11.7367	10.6567	0	0	0	0	0	11.58	0	20.91	0	12.9067	0	0	0	0	0	0	0	6.93667	0	21.1433	0	11.32	13	0	8.76	0	0
1745	0	12.83	0	0	6.55333	31.6233	23.65	4.72	0	6.30667	0	0	0	0	9.80333	0	0	0	5.43	0	0	0	0	26.7367	4.63	0	17.0233	0	0	0	0	0	6.54	0	0	0	0	7.93	9.41333	31.2467	0	12.7467	0	0	0	7.80333	5.88333	19.8667	0
1746	23.8	8.57	13.9767	13.8633	0	0	0	0	0	7.99333	0	0	0	0	12.6533	0	0	7.80333	0	18.2933	0	0	0	0	0	0	0	9.05	0	0	0	9.36667	10.1267	0	8.47667	9.76	0	6.54667	0	0	0	0	33.0467	0	0	9.35667	0	2.21	0
1747	0	13.5467	14.4367	29.5633	10.4367	7.83667	0	0	0	0	16.5333	5.67	0	0	7.23333	8.78	9.69667	0	0	6.48	0	0	0	0	0	9.15	0	0	0	0	12.2	9.83	0	0	8.56333	0	10.93	0	7.92	0	11.9567	0	0	0	0	5.81333	0	0	0
1748	0	0	0	0	10.6567	5.15333	7.65	15.11	4.02	5.93333	0	0	6.34333	15.9333	0	8.11333	6.84667	0	6.57	0	0	9.91333	15.8	8.44333	3.40333	0	7.76667	9.48	21.03	6.12	0	0	5.18	6.77333	0	7.76333	0	5.28667	11.31	9.05	5.15667	3.16333	0	12.8767	0	0	0	0	12.6467
1749	0	5.35333	0	0	0	0	0	0	0	0	0	0	0	7.94667	0	0	0	0	0	0	0	0	6.29	0	0	0	0	0	0	0	21.2167	0	0	5.80667	0	0	8.72667	0	0	0	0	0	0	0	0	0	0	0	0
1750	0	0	0	0	0	0	0	0	0	0	0	0	0	0	0	0	0	0	0	0	0	0	0	0	0	0	0	0	0	0	0	0	0	0	0	0	0	0	0	0	0	0	0	0	0	0	0	0	0
1751	0	0	0	0	0	0	0	0	0	0	0	0	0	0	0	0	0	0	0	0	0	0	0	0	0	0	0	7.99	0	0	0	0	0	0	0	0	0	0	0	0	0	0	0	0	0	0	0	0	0
1752	0	8.20667	0	4.06	0	0	0	0	0	2.01333	6.88	0	3.64333	0	0	0	0	0	0	6.99333	0	16.1633	0	0	0	0	0	0	0	12.8133	0	0	0	0	0	0	0	7.54667	0	0	0	0	4.80333	5.07333	0	0	0	0	0
1753	6.35667	0	0	0	0	0	0	3.01667	10.9033	0	3.96667	7.45667	0	0	9.84	0	0	8.24667	2.42667	0	0	0	0	0	0	0	0	16.7433	0	0	0	0	19.09	0	0	0	0	0	0	0	13.31	0	0	5.10333	10.0233	0	0	0	0
1754	12.7433	0	0	10.6633	0	17.2	0	0	0	8.24333	0	18.3733	13.38	0	0	4.16	0	0	0	0	0	0	0	0	0	0	0	0	0	0	0	0	0	0	5.54333	7.43333	0	0	22.3067	9.91	11.56	0	0	0	0	9.68	10.9133	0	9.23333
1755	16.9833	14.56	6.32333	0	0	7.56333	12.6133	9.95667	0	5.54	15.2833	0	0	0	10.7433	0	0	0	4.27	11.0267	0	0	0	0	0	11.6667	8.91667	0	0	6.28333	15.0733	0	0	10.6333	0	9.04333	0	0	0	30.8367	0	4.37667	14.0333	6.63	7.52333	0	0	8.13	0
1756	0	0	0	18.8967	18.5667	19.4133	6.58667	11.8733	9.81667	18.75	0	0	0	0	0	16.48	0	9.51667	11.4	8.21333	0	0	18.8867	0	17.2933	17.56	0	7.53333	4.71667	0	11.4333	29.4	0	7.99	13.96	13.98	10.9	0	14.6567	0	25.5467	26.1033	12.75	0	5.87	12.18	0	0	9.76667
1757	0	20.0467	31.5033	0	8.04	0	18.8467	0	0	0	3.15667	11.55	10.6533	58.8133	6.85	0	31.1233	0	0	0	13.07	20.5033	9.61333	39.8867	15.4633	0	27.0633	15.7133	28.05	9.23667	0	0	11.6267	17.1967	0	0	0	24.7167	0	0	0	0	0	9.97	0	17.5667	25.2567	9.67333	12.3
1758	0	19.49	30.8167	6.41	17.31	0	0	0	0	0	0	0	4.37	0	0	9.43	16.87	14.2467	0	10.5133	21.18	0	14.19	0	20.58	0	0	0	17.5933	25.6267	0	10.0433	22.2467	0	26.7067	0	10.1367	10.0333	0	0	4.77333	17.6433	0	6.66667	0	17.66	10.1433	19.9	0
1759	9.51667	0	0	0	11.5867	10.2433	0	0	32.1167	0	8.43333	28.96	0	0	20.9967	23.01	0	0	14.5933	5.92	16.6	0	0	0	0	12.9267	9.07	0	0	0	21.07	0	21.5567	0	0	4.96	9.44	0	0	12.41	0	7.68667	0	0	13.3667	0	0	11.0967	0
1760	0	0	0	0	0	0	0	0	0	0	0	0	0	0	0	0	0	0	0	0	0	0	0	0	0	5.78	0	0	0	0	0	0	0	0	0	0	0	0	0	0	0	0	19.4867	0	0	0	0	0	7.36667
1761	0	16.4233	0	0	4.65	10.9567	10.1533	0	0	6.64333	0	0	5.31667	9.36333	8.6	0	0	5.15667	6.84667	0	0	4.32333	0	0	0	0	0	4.19	0	0	0	8.26	0	0	0	4.77	0	0	15.94	0	0	0	0	0	0	10.7367	0	0	11.5467
1762	6.56667	6.06667	0	4.35	0	0	0	0	7.2	0	0	8.73333	0	0	0	6.90333	6.48	4.98667	0	0	7.57	7.26333	0	0	5.03	0	8.79667	0	0	0	0	0	0	4.76667	0	0	0	8.23667	0	0	5.19333	0	0	0	10.8333	0	0	0	0
1763	0	0	0	4.97	0	6.77	0	0	0	0	0	0	6.16667	0	0	0	0	0	8.37333	0	0	0	0	18.6667	0	4.43667	0	3.95333	0	0	5.62333	0	0	0	0	8.35	9.41667	0	0	0	5.89333	0	0	26.1433	9.19667	0	0	0	0
1764	6.97	0	0	4.86333	0	0	0	0	0	0	8.02	0	0	0	4.56	0	0	0	0	23.3233	3.88667	8.39667	0	8.33333	3.65	7.49667	5.05667	11.58	15.3033	0	12.0267	7.57	4.81333	0	13.3467	6.11	0	0	5.33	13.05	0	18.4433	5.21667	11.2433	0	5.92	0	10.4533	0
1765	12.4267	0	0	0	4.55667	0	5.03	14.0233	0	0	0	0	0	0	0	14.99	0	0	0	0	0	0	20.7167	0	3.29	0	0	0	0	0	11.9133	0	0	0	0	0	0	11.7733	0	0	0	0	0	0	0	0	0	0	0
1766	0	0	0	0	3.87667	0	4.76	0	0	6.78333	0	0	9.72	0	0	0	0	3.45333	0	0	6.47333	0	0	0	0	0	9.07	0	0	0	0	0	0	4.54333	0	0	0	0	0	0	3.08	5.45333	8.09333	0	0	0	11.8967	4.60333	0
1767	0	4.97667	0	0	0	0	0	0	0	18.41	8.54	0	0	0	0	2.19333	0	0	0	0	0	0	0	0	0	27.13	0	5.62	0	4.15	0	7.80333	0	7.64333	9.37	0	0	0	7.22333	0	0	0	0	0	0	8.24333	0	0	0
1768	0	0	0	0	0	0	0	0	0	0	0	0	0	0	0	0	0	0	0	0	0	10.7933	0	7.33667	0	0	0	0	0	0	0	0	0	0	0	0	0	3.04333	0	11.43	0	0	0	0	0	0	0	0	0
1769	7.89667	9.08667	7.98667	0	0	0	3.35	0	0	0	10.45	0	0	23.13	0	8.39667	0	13.0133	6.15	0	0	0	7.21667	0	0	0	0	9.52333	0	0	10.5167	0	0	0	0	9.24	9.51667	0	0	0	0	0	0	0	0	0	7.7	0	0
1770	20.4533	0	0	0	11.6533	25.9333	19.0367	4.28667	0	8.07333	0	7.03667	8.14333	19.2033	17.7033	22.2933	9.85333	0	0	7.47667	8.71	0	18.73	9.58333	0	18.5033	14.3833	12.13	0	5.24	24.2633	0	15.8	4.67333	0	7.11667	0	9.01667	14.26	10.1367	3.62667	16.94	9.03667	8.10667	14.4967	0	9.42333	6.35333	39.4467
1771	0	16.3167	0	0	11.93	19.89	4.63667	0	9.39333	0	0	19.4867	6.68333	0	0	11.1867	12.99	0	9.79333	13.6	0	7.54333	0	7.46	20.3867	4.76	10.39	0	9.34	0	0	6.85667	11.5033	10.7233	0	8.02667	17.49	0	0	0	0	0	0	13.9567	14.3	12.4133	0	5.88	10.9267
1772	0	0	15.3633	27.0533	0	0	0	13.12	0	0	13.82	0	0	0	0	0	23.9933	30.6933	0	15.15	8.04333	9.72	0	0	0	0	0	0	0	15.39	0	0	0	0	11.85	0	0	0	0	0	7.39	0	0	0	0	0	7.74667	0	0
1773	0	0	12.9733	0	0	0	0	0	0	0	0	0	17.6433	20.49	12.89	0	0	12.1433	20.0367	0	0	0	0	0	22.7933	0	0	17.2033	16.7067	0	0	22.2	0	0	0	0	0	6.43667	28.6567	20.6033	4.99667	12.85	0	0	0	17.2	5.19333	0	0
1774	0	0	0	0	0	0	3.84	9.91333	0	4.66333	0	7.87	0	0	0	3.96333	0	0	0	0	0	0	0	0	0	0	0	6.17333	0	0	12.3267	0	0	0	15.68	0	3.42333	0	0	0	16.84	0	0	13.5033	0	0	0	0	0
1775	0	9.67667	0	0	0	0	0	0	27.22	0	0	0	0	0	0	0	0	0	0	0	0	6.88667	0	9.83	0	0	0	0	0	6.24333	0	7.67667	0	0	0	0	5.50667	0	0	0	0	0	0	0	0	5.02333	8.98333	12.9667	0
1776	4.81	0	6.04333	0	4.16	11.6067	7.29667	8.09	4.55333	10.3167	0	0	5.98333	0	0	0	0	0	6.77	0	0	0	6.81333	0	0	22.79	0	0	6.68333	0	0	0	0	5.24	0	4.16	0	0	4.55333	0	0	0	16.8533	0	0	0	0	0	0
1777	0	0	0	0	3.30667	0	0	0	0	0	21.4133	0	0	0	0	3.05	0	0	0	0	8.05667	0	0	0	20.3233	0	0	0	0	0	8.98	0	0	0	0	0	0	2.81333	0	5.94667	9.77333	0	0	5.96	18.3967	0	0	4.38333	9.30667
1778	0	0	0	0	0	0	0	0	0	4.56	0	0	0	0	0	0	0	0	0	0	0	0	0	0	0	0	0	0	0	0	10.89	0	0	0	0	0	0	0	0	0	0	0	0	0	0	7.61333	0	0	0
1779	0	0	0	0	0	0	9.29	0	5.43667	0	0	0	0	0	0	0	0	0	0	0	0	9.85667	6.28667	0	0	0	0	10.4067	0	12.8333	0	0	0	0	0	14.58	0	0	0	5.95	0	0	0	0	0	0	0	0	0
1780	0	5.77333	5.82	19.5567	14.95	9.44333	10.0233	14.9967	10.5367	5.38	0	5.98	19.5533	26.68	0	17.58	5	11.5767	17.8833	50.99	5.78	11.9367	4.12333	22.4133	20.2667	12.85	7.86667	16.1033	0	12.9533	0	10.4133	0	8.13667	6.73667	0	14.05	17.1267	26.3233	16.1767	0	42.5933	3.16	0	8.48333	25.0467	6.45333	0	33.74
1781	0	0	9.30667	0	17.1067	0	0	0	0	0	9.43	18.6433	11.0033	0	24.2033	6.28333	0	22.37	27.33	0	0	21.0267	0	8.75333	0	9.88	38.6467	21.77	0	0	7.85667	0	38.52	24.46	0	15.58	9.97	13.84	12.7867	8.85	6.28	0	6.47	12.1867	6.72333	4.63667	11.3367	16.83	0
1782	23.3467	8.02667	0	0	0	30.37	0	0	0	13.8967	8.72333	0	8.81333	0	13.57	0	19.7067	0	0	0	15.7933	0	0	0	0	0	0	0	23.89	10.2533	0	15.2967	0	13.33	0	0	0	0	0	0	0	0	0	18.4867	0	0	16.5133	0	0
1783	7.16	0	16.82	14.3333	0	0	9.9	9.93333	0	0	0	0	0	13.98	0	0	18.2467	0	9.64667	0	16.8633	0	12.0467	0	0	0	0	0	0	0	0	13.2833	0	0	9.95	11.2067	11.12	0	0	0	13.5033	12.4333	9.19333	0	11.6133	0	0	4.33	0
1784	4.95	0	4.21333	15.0233	0	0	0	0	0	0	33.3333	0	0	0	0	7.03667	0	0	0	0	0	0	2.91667	0	26.8833	2.96	0	0	13.9067	0	0	0	5.24	0	0	0	0	0	0	0	0	0	25.03	0	0	0	0	0	0
1785	0	7.87667	0	0	7.5	0	0	11.5733	0	0	0	7.97	11.4867	0	0	0	6.54	0	0	0	0	0	0	4.54	8.75667	5.16333	0	0	0	6.21667	0	0	0	0	9.02333	0	0	0	0	7.58667	9.6	0	0	0	0	7.31667	0	0	0
1786	0	5.75333	0	0	0	4.20333	0	0	16.2833	0	0	0	8.81	2.98333	0	0	0	0	0	12.8067	0	7.92667	6.64667	17.5267	0	0	8.27667	0	8.77667	7.28333	0	0	0	0	4.56333	0	0	0	7.13	7.74667	0	0	0	0	0	0	7.99667	0	11.93
1787	4.04333	0	0	0	0	0	0	0	0	18.9367	0	0	0	12.06	10.7133	18.34	0	0	0	0	5.78333	0	0	3.72	0	0	0	13.1767	0	0	7.80333	0	8.17	3.68667	0	6.95667	13.4433	0	11.2533	0	0	0	0	0	15.8933	0	11.5133	5.34333	0
1788	0	0	10.1367	0	12.46	0	22.86	0	0	0	0	4.98	0	0	0	0	0	0	0	0	0	0	0	0	0	0	19.2967	0	0	0	0	0	0	7.27667	5.74	0	0	0	0	0	0	0	0	0	0	14.55	7.80333	0	0
1789	0	0	0	0	0	23.1467	0	0	0	0	0	0	16.2667	0	0	0	0	10.6167	5.02667	0	19.8233	10.34	0	0	0	5.73667	8.76667	0	0	0	0	0	0	0	0	0	0	0	0	0	0	0	0	6.13	0	0	5.25333	0	0
1790	10.35	6.93667	0	6.55667	9.68667	3.74333	0	5.35	0	9.47667	0	0	17.7733	0	0	0	5.15333	0	0	0	0	0	4.29	8.25333	0	4.25	0	0	1.65667	0	0	0	2.24	0	0	0	4.76667	18.02	5.89	0	0	12.3433	5.79333	0	0	0	0	0	11.17
1791	0	0	0	1.46	0	0	0	0	8.49	0	0	0	0	2.56	15.61	5.62	0	0	0	0	0	0	7.04667	5.63	0	7.96667	0	21.1633	0	0	10.19	18.7433	0	9.66667	0	0	0	0	7.81	29.28	0	6.18333	0	0	8.88667	0	0	2.98667	0
1792	0	8.72333	0	0	11.87	0	6.21667	33.3333	23.64	5.33333	4.43333	3.84667	0	0	0	0	7.71333	18.4967	0	0	0	0	0	0	11.9967	10.81	0	0	10.5533	28.28	19.9667	10.79	0	0	8.08	0	0	10.9667	0	0	0	0	0	0	0	0	0	0	0
1793	21.15	0	13.0433	7.81333	0	0	0	0	0	0	0	3.76333	0	15.49	2.82333	6.28333	0	0	8.72667	0	0	30.93	11.9033	0	0	0	0	0	11.4867	13.1033	0	0	7.96	7.03667	10.1467	29.3667	15.9967	0	7.69667	0	19.15	0	15.5533	0	8.84667	5.82667	5.86667	12.1767	10.1367
1794	0	0	17.6133	6.82	0	10.5	0	0	0	0	2.08667	7.59667	0	0	0	0	10.1667	0	8.71667	19.44	11.9267	0	0	10.94	0	0	0	9.40333	0	0	0	0	9.87	0	0	0	0	0	0	0	0	0	0	0	0	5.02667	0	7.14667	0
1795	16.3367	19.24	0	4.46	22.5933	0	0	0	0	15.2033	20.8467	0	0	0	0	9.17667	9.55	5.03333	0	16.1133	25.1633	0	0	0	0	0	11.7133	0	9.63	0	0	0	0	0	0	0	0	0	0	0	0	11.5	0	4.5	0	0	0	0	0
1796	0	0	0	17.1067	0	0	4.87667	0	0	8.13333	0	0	0	0	0	0	0	0	0	0	0	0	6.69333	0	0	3.70667	5.05667	0	0	0	15.54	7.06333	0	6.11	0	0	0	0	0	0	0	0	11.41	0	0	0	26.09	0	0
1797	0	4.52667	0	0	6.67667	0	0	6.80333	6.36	8.16333	0	31.0133	5.81667	0	0	0	0	4.16	0	0	0	6.24	0	0	0	0	0	0	7.41333	0	0	0	7.19667	12.76	0	9.53333	7.43667	15.1067	4.42	7.3	0	25.04	0	17.52	13.93	0	0	8.68333	0
1798	0	0	27.79	0	0	23.9733	17.2467	8.96333	13.8	0	7.83333	0	15.71	21.1833	32.8867	13.2333	10.7967	0	21.9567	0	12.1167	7.82	0	15.2433	35.5733	12.6067	18.0633	3.71333	7.64667	15.7767	0	13.0833	5.99667	10.0933	14.62	0	5.48333	0	0	16.7167	24.8567	0	7.29	0	12.75	32.6367	0	0	21.56
1799	0	0	0	0	0	0	9.34333	0	0	0	0	6.15	6.25	0	0	0	0	4.61	0	0	0	6.24	5.58667	0	0	0	0	0	0	0	0	0	0	0	9.14667	0	0	0	5.98333	0	0	0	0	6.52333	9.38667	0	4.34	0	0
1800	0	0	0	0	0	0	0	0	0	0	0	0	0	0	0	0	0	0	0	0	0	0	0	0	0	0	0	0	0	0	0	0	0	0	0	0	0	0	0	0	0	0	0	0	0	0	0	0	0
1801	2.70667	4.65667	0	0	4.73333	0	0	11.2433	9.92333	4.74	6.79333	0	0	0	0	0	0	0	0	0	0	0	0	0	0	0	0	10.1433	0	0	0	0	4.38333	0	0	0	0	0	0	0	0	0	6.26667	0	0	0	3.77667	7.38	0
1802	0	7.97667	0	4.84333	0	20.39	0	3.82	4.04	5.17667	16.6	0	0	0	0	0	0	11.46	0	16.7633	0	0	0	0	0	0	0	0	0	0	0	0	0	0	0	0	0	4.30667	6.97667	4.98667	0	0	0	0	0	0	10.68	0	0
1803	0	0	0	0	13.46	0	0	0	6.38333	0	3.92	12.2133	0	7.37667	15.0333	0	5.94333	0	4.26333	0	0	0	10.57	0	7.98	3.16	10.2767	5.64	0	7.01333	13.6933	4.58667	0	11.8733	0	6.83667	0	0	5.32667	0	22.72	0	5.46	0	0	0	0	4.87	0
1804	7.47333	0	4.35333	3.56	0	0	5.91	0	0	9.07667	0	0	0	7.48333	8.23667	9.72	7.17	0	9.22	0	0	5.91333	0	13.1733	0	6.10333	15.05	0	4.96	0	0	7.21333	6.72333	0	0	7.08667	4.87	0	5.45667	0	0	0	0	6.63667	7.46667	36.46	0	0	0
1805	10.88	13.22	9.1	0	0	0	0	0	0	0	0	0	7.96333	0	0	0	0	0	0	10.1867	0	25.64	0	0	0	4.19667	0	0	12.4533	6.56667	11.6233	10.83	0	0	0	5.21667	0	10.0867	0	0	0	10.7567	0	20.4167	6.15333	0	0	13.48	0
1806	0	4.43	16.5967	12.4633	0	5.38	16.51	20.5233	0	4.84667	6.14333	19.79	0	0	8.19	5.51667	0	34.38	17.6333	0	28.3133	0	7.61667	0	0	0	0	14.6633	0	0	0	0	21.9933	38.7367	15.8367	0	0	0	0	19.69	13	17.94	4.00333	0	0	0	0	7.12667	0
1807	0	0	0	0	0	0	0	4	4.41	0	6.41	0	5.62	15.8267	0	0	21.2367	0	0	0	0	0	0	0	21.8567	0	0	0	0	3.8	38.57	0	0	0	0	0	49.8967	12.3667	13.0133	0	0	0	8.73667	0	0	0	13.5033	0	40.9833
1808	0	10.6767	9.79	0	0	0	0	0	0	4.71333	8.32333	0	13.0767	0	0	0	0	0	0	10.62	0	0	6.50667	4.89667	8.4	3.13333	0	4.55	3.67667	0	0	5.45	0	0	0	0	0	0	11.0233	5.17667	11.71	8.71667	6.59333	0	5.48	0	7.50667	9.32333	0
1809	16.93	0	0	7.63333	9.54333	10.8033	21.4933	0	0	0	0	5.79333	0	13.6033	0	12.9467	0	0	0	0	0	26.0133	0	4.38333	0	8.85667	0	9.09	0	0	0	0	18.6667	0	37.3767	0	0	0	11.7733	24.5067	0	0	0	0	0	0	0	5.89	6.14333
1810	6.69667	0	0	0	0	0	0	0	13.25	6.65667	0	9.24333	0	0	6.44	0	13.1133	2.99333	4.24333	0	16.9167	0	0	3.56333	23.22	0	0	0	24.8733	0	7.77667	11.9433	26.6267	0	0	20.4967	0	19.88	0	0	18.05	0	0	4.87333	8.83333	25.89	0	3.72	0
1811	0	0	0	3.84667	0	5.82	0	0	9.01333	7.37	0	0	7.55667	0	0	0	13.5967	3.37333	7.95667	8.11	0	0	6.29	0	0	0	11.4	0	10.7933	0	0	10.2233	0	5.21667	0	7.17333	0	11.1967	0	0	0	7.60333	5.46667	10.4133	0	0	0	0	0
1812	0	22.28	6.29667	9.36	9.76667	3.91667	0	0	0	0	9.17	0	0	9.56	4.39333	7.07	0	0	0	0	0	0	0	0	0	7.93667	11.8367	0	0	0	0	4.26	0	0	10.6833	0	0	4.96333	0	7.86667	0	0	0	0	5.71	0	0	0	0
1813	0	0	8.14333	0	11.42	0	0	4.94667	6.59333	0	4.28	5.31333	7.93333	7.32333	0	8.31	0	15.7	0	8.32333	14.7533	0	7.84667	9.47	0	0	0	11.8033	7.28333	26.1433	8.53667	0	0	0	0	0	0	0	0	0	0	11.9767	0	5.53	0	0	0	0	0
1814	0	4.55333	0	0	10.5033	0	4.96	0	0	13.6967	0	0	0	0	4.58667	0	0	0	0	0	0	0	0	0	0	6.07667	8.6	0	9.13333	0	0	0	0	7.16	15.7967	0	15.3267	0	0	0	3.98	8.51333	25.5667	0	4.65333	0	11.8267	0	20.6233
1815	0	0	0	0	0	0	0	5.43333	0	0	0	0	0	0	0	0	0	0	6.84333	0	0	23.4133	0	5.7	6.42667	0	0	7.68667	0	0	0	0	0	0	0	0	0	0	0	0	0	0	0	0	0	0	0	25.0033	4.05333
1816	3.47	0	0	0	0	0	0	0	0	3.99667	0	0	5.20333	0	0	0	0	10.5833	0	0	0	0	7.02333	0	0	0	0	0	0	5.11333	2.05	0	0	3.43667	6.87	0	0	3.55667	0	0	2.49	0	0	0	0	0	3.39333	0	0
1817	6.03333	5.01333	0	5.35333	0	1.84333	0	0	0	0	0	0	0	4.97333	0	0	0	0	0	0	0	0	0	0	5.64	0	0	8.41333	0	0	0	0	0	0	0	0	0	0	0	8.83333	0	0	0	3.02667	0	9.65	0	0	0
1818	0	0	0	0	0	0	0	0	0	0	0	0	0	0	0	0	0	0	0	0	0	0	0	0	0	0	0	0	0	0	0	0	0	0	0	0	0	0	0	0	0	0	0	0	0	0	0	0	0
1819	10.1167	5.97667	13.0267	0	5.47333	15.23	5.55	10.21	0	0	0	15.9267	0	0	0	0	0	18.71	0	11.4933	0	0	0	0	0	0	0	0	27.6133	0	6.53667	0	0	0	0	0	5.78	0	16.0033	0	12.7633	0	0	0	0	0	0	0	0
1820	0	0	14.8533	0	29.0233	0	4.44333	10.7	0	13.2033	30.8333	0	17.92	29.83	0	14.6433	6.22333	12.8567	0	4.99333	8.19	5.17667	9.43	4.29333	6.31667	5.22333	0	11.3533	0	16.7633	0	16.23	7.61	21.23	0	11.3	6.88333	17.5133	0	0	4.41333	0	4.23333	22.0733	25.8133	0	7.23667	21.34	18.12
1821	12.9067	0	0	0	0	0	21.7933	11.6633	13.3433	13.75	0	0	5.81333	0	20.87	0	19.9333	0	6.49	9.83	0	9.19333	6.66667	18.9667	0	7.28667	8.71	20.7833	16.2067	0	8.75333	0	10.72	12.2333	13.4133	6.16667	14.6133	0	19.0267	0	0	0	0	8.28333	0	2.43	0	5.71	0
1822	0	9.53333	0	23.67	0	0	0	0	0	0	0	0	13.77	0	0	10.62	0	0	25.9333	0	0	0	0	0	18.7533	8.07	0	0	10.2533	0	5.46333	0	7.89333	0	16.9	9.85	0	11.23	0	13.1433	0	22.5833	0	0	0	14.5167	11.0867	0	23.9333
1823	9.43667	19.8433	0	6.94	0	5.24	0	0	5.00667	0	0	11.1267	0	0	0	0	0	0	0	0	0	5.78333	8.94	0	18.4433	0	15.0367	0	0	0	0	11.0633	0	0	0	0	0	0	14.1233	32.3633	0	0	21.41	0	0	12.15	0	0	0
1824	0	3.09333	0	0	6.61333	4.76667	3.97	0	7.45667	0	0	0	0	0	0	5.52	0	6.15	0	7.52667	0	0	0	11.5	0	0	11.1833	0	0	10	0	0	0	0	0	0	0	0	0	0	17.9833	6.13	10.3767	0	0	0	0	0	0
1825	0	0	0	0	0	4.70667	0	0	0	5.69333	14.2567	4.65667	0	0	12.0167	0	5.73	0	2.69	4.33667	16.44	21.0667	5.69	0	4.69667	7.29333	0	0	0	0	0	0	0	0	8.07	0	4.08	7.21333	0	0	0	0	0	0	0	0	6.84	5.55	13.2733
1826	0	0	0	0	5.16	0	8.17667	0	0	10.1033	0	0	0	10.17	6.81667	0	0	0	0	0	0	0	0	12.5667	0	19.1	8.92333	6.48333	11.1633	0	0	10.72	0	0	0	0	4.26667	0	0	0	0	8.18667	21.05	0	6.69	3.82667	0	0	0
1827	0	0	0	5.83333	0	0	0	0	0	0	0	0	0	10.5233	0	8.68667	0	5.57	0	0	0	0	7.38667	14.0867	0	0	2.89667	0	0	4.62333	0	4.18	0	0	0	0	0	0	0	0	0	0	0	0	0	19.5	9.78	8.26333	0
1828	0	0	0	0	0	0	6.88667	0	0	0	0	0	0	0	0	0	0	0	0	0	0	0	0	0	0	0	0	0	0	0	0	0	0	0	0	0	0	16.8533	0	0	0	0	0	0	0	0	0	0	0
1829	0	9.38	0	0	4.77667	0	0	11.5967	0	0	0	0	9.08667	0	0	0	0	13.08	0	0	0	0	0	7.7	0	0	0	0	0	2.97	0	17.6633	0	8.55667	0	5.35667	0	0	0	0	12.6833	6.87	0	0	0	0	0	0	0
1830	27.32	15.3533	28.78	0	0	8.24333	17.4833	23.75	12.1433	15.5833	17.52	7.62	3.92333	0	0	0	0	0	11.1467	12.1233	14.9567	9.46	0	0	13.3433	3.35	0	0	13.5533	0	4.86	0	0	9.07333	14.3567	11.4867	8.56667	5.63667	0	12.1533	0	23.4967	0	0	11.3233	6.74333	11.7333	7.15667	21.7233
1831	6.65333	0	0	19.9067	0	0	0	0	25.7667	0	0	11.9567	11.73	0	0	17.1133	17.8667	16.2933	0	0	7.84667	11.1933	0	8.89667	0	0	2.27333	56.53	35.98	5.79	9.64	0	7.03333	0	7.28	0	11.5667	0	17.7067	0	21.06	0	12.7567	0	0	0	0	23.6233	0
1832	0	0	0	7.42	16.0267	11.38	0	0	0	0	20.79	0	0	0	9.98	0	7.52667	0	0	0	0	0	6.7	0	0	9.69	14.5667	4.77	0	6.75333	0	10.0567	14.3467	11.3733	0	0	0	0	19.4633	0	0	0	0	44.27	10.5433	0	0	0	15.9367
1833	0	0	0	0	0	0	0	4.85667	0	9.7	11.5033	15.3833	0	17.35	21.8933	8.31	0	0	5.92333	15.7733	10.2167	14.21	12.6833	0	24.61	0	5.63	0	0	0	8.76	12.0767	12.0767	13.47	6	0	0	0	0	0	0	0	0	0	18.3767	0	10.89	0	0
1834	0	9.98667	0	0	9.85667	15.0433	5.67667	0	0	8.57333	0	0	7.26333	5.74	0	0	0	6.22333	19.7667	15.0867	0	0	0	15.9367	0	0	0	0	0	10.04	0	0	0	0	0	4.74	13.6633	33.4433	9.1	13.46	0	0	0	0	6.05	4.53667	9.47333	15.6867	14.0133
1835	9.55333	6.85333	0	0	0	0	0	0	0	0	0	0	6.66333	14.4033	0	9.01667	20.77	0	0	0	0	0	3.54	0	0	8.04333	0	0	0	0	5.49333	0	0	0	0	28.7833	0	0	0	25.66	0	0	7.09	0	0	0	0	0	0
1836	0	4.74	12.3467	4.77	0	0	0	6.78333	0	0	0	3.81333	0	0	0	0	0	13.8333	0	8.11	0	0	0	24.1733	0	0	10.0167	0	8.61	0	9.65333	0	0	0	0	0	2.37333	6.12667	0	0	10.4633	5.24	10.33	0	0	12.2333	0	0	0
1837	0	0	0	7.72333	13.75	0	5.71	0	3.27667	0	0	0	12.5533	0	9.08	7.83667	0	0	0	0	22.7533	0	0	0	0	0	7.24	11.63	0	0	0	4.06	0	0	9.36667	0	0	0	0	0	6.74	0	0	0	11.0167	0	0	0	6.46333
1838	0	0	0	3.63667	0	0	0	0	0	5.92333	0	7.81333	4.78	0	4.75667	0	0	5.30333	0	0	0	8.72333	0	0	19.8333	0	0	0	0	0	0	0	0	0	0	0	0	0	0	0	0	0	0	0	0	0	0	0	0
1839	9.04667	0	4.82667	0	0	0	0	0	0	11.5633	8.37	9.08	0	0	0	6.46	10.54	0	0	0	0	17.3867	0	0	0	13.1733	0	0	0	5.58667	0	0	9.07333	10.1633	0	9.31667	0	0	0	0	0	0	8.17333	7.83	0	0	0	0	0
1840	17.1733	0	3.83	0	8.27	6.81333	12.1433	20.2967	10.3767	0	0	0	7.61333	14.58	0	0	0	0	0	0	0	0	11.6133	0	0	0	0	4.35333	7.18667	0	0	0	3.42333	0	0	0	0	0	6.44	8.92333	11.4267	8.36667	0	0	0	0	36.1533	8.99667	0
1841	0	18.37	0	0	0	0	0	0	9.09	0	6.00667	4.89	0	12.68	5.07333	9.31667	1.79	5.73333	0	0	0	0	0	5.56333	5.87667	0	0	0	14.0733	14.3733	0	4.55667	0	21.13	0	0	0	0	17.79	0	0	9.33333	0	0	0	0	0	0	7.62
1842	0	0	0	0	0	0	4.67667	0	5.07333	0	0	0	0	0	2.3	0	0	0	0	0	11.7733	0	0	7.78333	0	5.28333	0	0	0	0	9.44333	0	0	0	11.68	8.94	5.18333	2.50333	14.2167	0	8.09333	6.77667	0	22.6267	0	13.2767	0	0	0
1843	0	11.05	0	0	0	0	0	0	0	13.6667	0	0	0	6.12333	0	0	0	0	0	0	0	0	0	0	6.39333	0	3.04	0	11.7867	0	10.67	0	7.99333	0	0	13.52	15.32	5.45333	0	10.4867	3.05	0	0	16.9233	27.64	0	0	18.6633	0
1844	0	0	0	0	0	0	0	0	0	0	0	0	16.5467	0	0	4.18	0	10.5767	0	20.6933	0	6.71	0	0	0	0	9.6	19.2667	3	0	0	17.6633	21.3767	0	10.1867	0	0	0	0	11.9	0	0	26.8633	9.08	0	0	0	0	0
1845	0	10.7167	0	9.34333	10.1233	0	7.97	12.6767	0	19.61	0	13.3167	0	0	0	7.12	0	0	29.6267	0	0	0	0	10.9333	0	6.69333	0	0	0	17.56	0	11.2633	0	15.32	0	0	0	0	0	0	0	0	0	0	6.38667	19.5333	5.63333	0	21.4967
1846	10.1133	8.64333	0	30.7833	0	17.0033	0	6.02333	0	0	13.03	0	0	0	0	0	0	0	0	0	11.99	0	7.93667	25.8633	0	0	0	8.94	0	0	10.57	0	0	0	0	20.9367	0	4.18667	23.1033	16.4467	0	0	0	0	0	0	0	0	0
1847	18.0433	0	0	0	0	18.9633	0	13.5733	18.0133	0	29.44	0	16.8133	10.3967	37.3467	0	24.93	0	17.2033	11.8067	16.4433	9.07667	0	0	0	0	15.9933	0	0	0	0	0	14.94	18.7	0	0	23.25	0	18.78	11.48	0	11.2	0	0	0	0	11.9667	0	0
1848	9.74333	0	35.3733	5.26	19.69	0	20.3	0	0	20.8333	0	21.0867	0	8.75333	0	11.08	25.3933	9.33	14.5533	5.24333	5.03	4.83667	7.18	0	19.2033	10.23	19.9133	11.8967	25.8633	24.8633	3.78	20.91	0	0	15.6467	5.28333	14.38	28.1333	0	0	21.8033	0	9.59333	11.69	26.91	32.95	8.85	16.94	25.2667
1849	7.94333	4.36667	0	0	0	0	0	0	0	0	0	0	0	0	0	0	0	0	0	0	0	6.43	20.9033	0	10.7033	0	0	0	0	0	0	0	3.65333	0	0	0	0	0	0	16.1267	0	7.04	0	0	0	12.9933	0	0	0
1850	0	0	0	0	0	0	0	0	0	0	0	0	0	0	0	0	0	0	0	0	0	0	0	0	0	0	0	0	0	0	0	0	0	0	0	0	0	0	0	0	0	0	0	0	0	0	0	0	0
1851	0	0	0	0	0	0	8.54667	0	0	0	0	4.13667	0	0	0	0	0	0	0	0	0	3.30333	0	10.7633	0	0	0	0	0	0	0	0	0	0	0	0	0	0	0	0	0	2.33	0	0	0	0	0	6.44	0
1852	0	7.79	0	0	0	4.14	0	0	0	3.84667	6.67333	0	0	0	3.31	0	0	4.37	13.7	0	0	0	0	0	0	2.94333	0	7.76333	0	7.22333	0	0	0	0	0	6.01667	0	0	7.09667	0	0	0	0	0	0	4.91667	0	0	0
1853	0	0	0	0	4.46	0	5.49	19.34	6.75333	0	0	13.1833	0	0	0	9.22333	0	0	0	0	0	5.62333	8.72	3.93333	4.49667	5.64667	0	1.99	0	18.0133	0	0	17.02	0	0	0	6.82	0	0	6.57667	4.84667	3.47333	3.87667	16.2467	0	0	5.7	0	6.45333
1854	0	0	6.28	13.6533	0	5.74333	0	0	3.65333	11.39	15.17	3.75667	0	17.7567	0	0	8.83	32.5967	0	0	0	0	0	0	0	0	20.1967	11.26	6.84333	0	0	20.5	12.5833	9.11667	5.79667	0	0	11.3433	5.54333	8.91667	0	0	0	0	32.4767	0	0	0	0
1855	24.3933	0	12.2333	11.1433	0	0	22.1433	0	6.09667	4.23	0	0	5.61667	0	12.7767	0	0	0	5.99	23.78	0	4.02	5.95667	11.2833	0	26.1667	0	0	10.8433	0	23.9433	0	0	31.5967	0	6.65333	7.81333	0	0	0	0	0	0	11.5233	0	6.84667	15.7267	7.91667	0
1856	12.6967	20.4433	0	9.91667	16.4267	0	0	29.6133	0	0	0	3.56	10.3767	0	0	6.44667	0	0	0	0	23.3367	6.19	0	0	0	0	0	0	0	0	7.74	20.64	0	0	6.00333	0	0	0	0	0	9.86333	24.84	0	13.6233	0	0	0	16.62	12.44
1857	0	11.3733	10.9233	0	10.3667	5.91333	8.50667	0	0	15.6333	0	0	5.72333	8.76333	0	5.03	11.3167	0	8.42	13.93	7.50333	5.89333	0	0	15.27	7.78	0	0	18.63	9.48	0	0	4.66	19.2633	0	9.71333	0	19.9533	9.13333	9.68667	6.58333	0	10.91	0	14.5067	0	4.99667	0	0
1858	0	0	0	6.02333	8.3	0	9.61333	0	2.24	8.10333	0	0	0	8.52	0	0	0	0	0	0	0	0	13.1267	0	9.07333	0	0	8.87667	0	0	23	2.78667	0	16.3667	0	0	5.49	0	9.41	6.08667	0	5.06	7.31333	5.13667	5.48667	3.53333	7.27667	0	8.96
1859	0	12.22	10.5	0	0	14.6733	0	0	0	0	12.2133	0	8.20333	0	16.1433	23.71	5.4	5.7	0	32.8133	0	0	23.95	17.2733	0	13.63	0	0	9.48667	6.26	0	0	21.1667	0	0	5.96333	9.36667	0	0	0	3.94	0	11.7167	0	9	7.29333	0	0	0
1860	0	0	0	0	0	0	0	0	38.7333	0	0	0	0	0	0	0	0	20.28	0	0	5.8	0	0	0	0	0	5.74667	0	17.75	0	0	0	0	0	26.51	8.77667	0	0	0	0	0	3.08667	0	0	0	10.3033	0	0	0
1861	5.84	0	0	0	0	0	0	0	0	0	0	8.15333	0	0	0	13.9567	0	12.7133	0	5.73333	21.12	0	0	0	0	0	0	9.31333	0	9.28333	4.84	0	0	0	0	13.73	0	5.6	0	0	0	0	0	0	0	0	0	0	13.87
1862	0	0	13.75	8.09	0	0	0	0	0	0	0	12.8733	0	6.30667	14.64	0	5.63333	0	0	0	0	0	0	14.4667	9.55	2.58333	0	0	0	5.17	11.0433	0	0	11.0867	0	0	6.98333	4.88333	0	4.79333	10.6867	5.56	0	0	0	0	8.26	0	9.47333
1863	3.10333	0	0	0	0	5.05333	11.1167	12.17	0	0	0	0	0	0	0	0	0	0	19.97	0	0	4.76333	4.24667	0	0	0	0	0	0	0	0	0	6.94	0	0	0	0	0	10.4233	0	0	0	0	9.84333	0	2.68	0	13.3633	0
1864	0	7.41	0	6.81333	6.38667	5.54333	23.96	0	0	9.25333	16.7	0	0	0	0	0	0	0	5.47	13.0933	0	19.29	0	0	8.01	12.6233	10.45	0	2.45667	0	0	10.1067	0	2.64333	0	0	9.46667	8.6	5.32	5.02333	7.59	0	5.79667	0	1.47333	3.67333	0	17.2633	0
1865	0	0	0	0	0	0	0	0	12.4367	0	0	0	6.94	5.64	0	6.03667	0	15.3533	0	5.37667	0	0	0	0	3.27	0	0	14.0333	0	0	0	0	0	0	0	0	0	0	0	0	0	0	0	3.58667	0	0	0	0	0
1866	0	0	3.27	0	0	0	0	0	0	0	4.80333	0	0	0	0	0	0	0	0	5.18	0	0	0	6.38	0	4.91333	8.11333	3.88333	0	0	27.38	2.50333	0	0	0	0	0	0	0	0	0	0	0	0	0	0	5.94333	0	19.2733
1867	0	0	0	0	0	0	9.93667	0	0	0	0	0	16.8067	0	0	0	0	8.70333	8.01333	0	0	3.70333	2.45667	0	0	9.48	0	0	11.05	0	0	0	2.99667	14.8933	0	0	0	0	2.17667	6.54	0	14.4567	3.55333	13.86	12.0467	0	3.50333	0	7.58333
1868	0	0	6.08333	0	0	0	0	0	0	0	0	0	0	13.41	0	0	0	0	0	0	0	0	0	0	0	0	0	0	0	0	0	12.4733	4.60333	0	0	0	0	0	0	5.83667	0	0	0	0	0	0	0	0	0
1869	15.68	20.09	0	10.63	13.9467	6.17667	0	8.13	0	0	0	10.9633	13.7633	0	0	11.84	7.06333	18.9167	3.89667	0	2.43	0	0	0	11.48	0	0	0	0	0	0	0	0	0	0	0	5.36333	0	4.63	16.1933	0	0	0	0	0	7.78333	7.46667	9.83667	0
1870	0	0	0	2.11667	3.06667	0	0	0	10.36	18.4867	11.59	8.08	0	4.50333	15.31	0	0	0	0	3.48	0	0	9.45667	16.3733	20.9867	15.0267	12.2567	16.7833	7.08667	23.26	0	6.81	11.7633	27.2933	13.22	27.3067	9.81	13.2133	11.3133	0	6.53333	0	14.0867	12.15	0	6.94	0	15.4233	0
1871	11.95	6.10667	0	0	0	0	0	21.24	0	0	0	28.08	19.7967	0	21.4167	0	10.6767	5.04	0	0	10.3967	10.2967	15.7367	0	0	6.00333	11.7733	18.01	22.3833	0	10.2667	11.0267	0	7.36	7.29333	0	0	0	0	0	17.62	9.45	0	0	4.38	7.08333	15.2833	0	0
1872	0	0	0	18.1667	0	39.3767	23.6233	0	4.82333	0	0	0	0	0	0	22.36	12.49	0	0	12.83	0	5.65333	0	0	0	0	0	0	0	0	7.72	0	0	0	0	0	0	0	0	4.56	0	0	0	0	20.13	0	0	0	6.8
1873	12.14	0	26.62	0	0	0	9.69667	0	0	0	10.5167	6.66	23.75	18.7767	0	0	0	0	9.84667	14.1967	7.61	7.69667	4.84333	0	0	0	12.9833	0	0	0	0	0	19.9033	0	0	4.94667	0	0	0	0	0	6.82	15.4467	0	0	0	0	7.38667	7.18
1874	0	0	12.0433	0	21.82	0	0	0	12.7633	0	24.1867	0	0	0	0	0	0	0	20.54	0	0	0	0	5.64	0	0	0	0	0	0	0	0	0	0	0	8.13333	13.04	0	0	0	0	9.11	0	4.07	0	6.14667	0	0	0
1875	0	0	0	3.00667	0	0	0	0	18.2833	16.4567	0	4.54	0	0	0	0	0	16.98	5.27333	0	0	0	0	0	0	0	0	0	4.31333	0	0	0	0	0	0	0	0	9.48667	16.2633	0	0	0	0	4.72333	18.6367	0	0	11.0367	0
1876	0	28.8833	0	0	0	0	0	5.15667	0	0	0	0	0	0	0	0	0	7.65	0	0	0	2.42	0	7.84333	11.1	0	0	0	0	0	0	0	0	15.4833	0	0	0	0	18.4533	0	5.33667	0	0	0	0	0	0	0	0
1877	0	0	0	0	0	0	0	0	1.91667	0	13.38	0	0	0	0	0	0	0	13.81	0	0	3.65	1.95333	0	0	0	3.43333	0	0	5.79333	5.09	11.1933	4.48	0	4.99	0	6.57333	5.25333	0	9.67	0	0	0	0	0	5.85667	5.02333	0	5.21
1878	0	0	0	0	0	0	0	0	0	0	0	13.4133	0	0	0	0	0	0	2.46333	0	9.8	0	2.24	0	4.98667	0	0	0	0	0	0	0	0	5.26	8.50333	0	0	0	0	13.9967	0	0	0	0	0	0	0	0	0
1879	0	0	0	11.1333	3.85333	16.61	0	9.89333	0	11.5433	4.01	0	4.41667	0	5.24667	17.4133	0	6.85	0	0	0	0	0	0	0	4.61	6.01	0	5.01667	0	12.7533	0	0	0	10.2067	0	0	6.64333	0	0	0	0	0	0	7.80333	0	0	0	0
1880	8.56333	3.49333	9.4	18.3433	11.85	0	0	7.71333	4.03333	0	4.48333	0	0	7.27667	0	0	0	0	15.5733	11.76	7.31667	13.8367	9.74333	9.39667	0	0	0	20.08	3.71	9.57667	0	19.8267	16.39	20.1967	5.00667	0	21.0867	5.72	0	0	0	4.80333	6.16333	0	0	20.1433	0	3.85333	5.05333
1881	7.79	0	0	0	0	0	27.37	0	5.56667	21.2267	0	0	12.59	10.77	14.5033	0	11.5133	8.64	0	0	10.5533	0	0	0	25.5767	14.9767	0	7	0	6.00333	8.43333	0	9.93333	0	0	5.59	8.34333	0	0	0	12.2967	0	15.04	5.01	31.1867	16.39	15.6833	0	0
1882	19.3133	11.9833	33.6433	0	20.7933	40.3067	0	5.22333	14.5433	0	0	8.75333	0	8.65667	0	23.2833	15.24	0	0	30.6633	0	5.91333	4.93667	0	0	0	8.57	0	0	0	0	0	0	0	20.18	7.47667	0	0	13.4333	15.6333	9.44667	26.1233	0	9.27	0	0	0	11.0467	6.78667
1883	0	8.26333	0	0	0	0	0	0	0	0	0	0	0	0	0	0	0	0	0	0	5.77667	0	3.79	15.4233	0	0	0	0	0	13.6333	7.13667	0	0	12.8067	0	0	0	0	9.49	0	0	0	6.60667	0	0	0	0	3.4	0
1884	0	0	7.38333	0	0	0	0	0	0	0	14.0233	0	4.25333	0	0	0	12.4567	12.1933	8.42667	11.59	7.75	0	7.05667	8.53667	0	14.9367	12.8533	0	6.54	0	0	0	0	0	0	0	0	10.0633	0	11.01	8.44	0	0	14.7833	0	0	0	0	23.1833
1885	8.05667	0	0	6.67667	4.15333	0	18.3933	7.99	0	9.1	0	16.2767	0	0	16.81	4.76667	0	0	9.92333	0	0	0	0	7.01	24.9033	12.5967	0	14.5067	7.94333	0	13.4667	10.5867	9.77	0	17.4	0	0	5.34333	11.6533	0	9.54667	0	6.75667	0	0	7.57333	0	0	0
1886	0	0	0	0	8.01667	0	0	0	5.21333	0	3.87333	0	0	8.81667	0	0	0	0	0	0	0	14.2167	0	0	0	0	11.4067	0	7.15	0	5.18333	0	0	0	13.8967	20.49	17.8267	9.37333	0	0	0	3.54	0	0	5.80333	0	12.4367	0	7.74667
1887	0	7.44667	0	0	0	0	30.6567	0	0	13.8567	0	0	0	0	0	0	0	12.23	0	0	0	0	8.67667	0	0	0	6.05	0	0	0	0	2.69	13.9	6.69333	0	0	0	0	0	0	0	10.85	9.52667	7.04667	12.3267	0	0	0	0
1888	0	0	0	9.51333	16.61	0	0	0	0	0	4.84333	0	0	0	0	0	0	0	0	0	0	0	4.82	0	0	0	0	0	0	6.68333	0	0	0	0	0	0	0	0	0	0	0	0	0	11.84	0	0	0	3.47333	12.87
1889	0	0	10.07	10.85	0	0	0	0	4.37333	10.42	0	0	13.4133	12.8633	0	0	0	0	0	0	21.45	0	0	0	0	0	0	0	0	0	0	0	0	0	0	0	0	0	0	7.71333	0	0	0	0	0	0	0	4.34	0
1890	12.7267	0	4.14	9.63333	8.26333	0	0	14.28	10.2733	0	0	3.11667	7.22	9.02	0	7.39	0	6.03333	16.3967	0	5.15333	0	3.34333	11.2767	17.8133	17.3933	0	9.34	4.84333	3.64333	7.47	28.5667	15.4333	0	8.85	0	0	5.60667	0	0	13.7733	0	0	0	11.99	0	6.20667	8.39333	0
1891	6.80333	7.32667	0	0	0	11.4333	0	0	17.04	0	10.0767	7.59333	0	0	7.95667	29.81	22.6467	0	26.5867	12.0467	18.04	6.92333	0	9.26667	14.69	0	3.96333	18.0667	17.1567	0	22.7667	18.3167	0	20.5667	0	6.56333	0	0	5.90333	13.7833	8.83	2.57333	4.08333	15.01	5.85667	9.89	18.6533	0	0
1892	0	0	6.99333	0	7.84333	0	0	0	0	9.84	6.35667	0	0	0	0	0	0	0	0	6.84333	0	6.72	0	12.11	0	0	0	0	0	5.98333	0	0	10.1133	0	0	0	0	0	0	0	0	9.55667	16.5667	17.2333	0	16.3633	0	0	0
1893	0	19.2767	0	0	0	10.1967	0	7.61	0	0	8.21333	0	0	0	10.1333	0	0	8.41	0	13.42	0	19.0533	0	0	0	0	0	16.23	0	0	0	0	0	0	20.4867	18.9967	17.97	0	15.4367	0	0	0	20.8133	0	0	0	0	0	0
1894	0	0	0	0	0	0	0	0	0	28.43	0	0	18.0267	0	0	0	0	0	0	0	0	0	0	0	0	0	17.59	0	0	0	3.9	14.5467	0	3.22667	0	0	0	52.3433	0	18.01	0	0	5.31333	0	0	23.3267	0	0	7.92
1895	10.05	0	18.94	0	14.7667	9.85333	20.2933	0	20.88	0	12.9667	8.15667	11.2733	0	13.13	0	8.51333	0	12.9633	0	0	0	9.8	0	6.73333	4.59	0	0	0	0	0	0	14.9133	0	0	0	19.2533	0	0	5.44333	17.8333	10.4033	0	0	13.08	8.84333	0	8.89333	12.86
1896	0	18.74	7.49667	12.49	0	0	0	1.75333	0	0	0	27.7067	0	25.37	0	8.96	8.05	0	0	0	0	0	20.2933	0	9.97667	23.1433	12.4933	0	6.7	7.15333	7.81	0	31.7633	0	22.5533	6.03333	0	13.56	0	0	0	10.5333	0	15.8767	0	0	4.23333	6.60333	0
1897	0	0	0	7.90333	7.25667	6.31333	0	0	0	0	0	0	0	9.91	0	13.61	0	19.6467	0	0	13.6	6.32667	0	7.63333	0	0	12.11	0	0	7.65667	0	6.32667	0	16.2	0	0	0	8.28667	0	0	0	0	0	6.78667	0	0	0	0	6.14
1898	21.7167	0	0	15.8633	0	0	6.71333	4.53667	0	8.14333	0	0	12.4967	0	18.57	9.25667	0	0	13.71	4.65667	3.96	19.9533	0	5.08667	12.9733	0	0	36.8167	6.35	0	0	9.63	0	6.21	0	15.3833	8.07	0	15.5133	6.75	0	0	0	0	9.57	0	3.35667	0	0
1899	0	0	0	0	0	0	0	0	0	0	0	0	0	0	0	0	0	0	0	2.12	0	0	0	0	0	0	0	0	8.72333	0	0	0	0	0	0	0	0	0	5.63333	0	0	0	9.61667	0	0	0	0	4.19	0
1900	0	0	0	0	0	0	0	0	0	0	0	0	7.14	0	0	0	0	0	0	0	0	0	0	0	0	0	0	11.56	0	0	5.26333	0	0	0	0	0	0	0	0	0	0	0	0	6.2	0	0	0	0	0
1901	0	0	0	0	0	0	0	0	0	0	0	0	0	0	0	0	0	0	0	0	0	0	0	0	0	0	0	0	0	0	0	0	0	0	0	0	0	0	0	0	6.24667	0	0	0	0	0	5.25667	0	0
1902	0	0	0	0	0	0	0	0	0	0	0	0	0	3.16667	0	0	15.0233	0	0	3.05333	0	0	0	4.15333	0	0	10.8267	0	0	6.75	0	0	14.6567	0	0	0	0	6.21333	0	0	0	0	0	0	0	0	0	0	0
1903	7.65333	0	0	0	0	0	0	0	0	0	8.92667	3.76667	0	0	0	0	0	0	0	0	0	2.47333	0	0	0	0	0	0	4.01333	0	0	0	0	0	0	0	0	0	0	8.81333	0	2.83667	10.7633	0	0	2.66333	0	0	0
1904	0	13.0567	13.8967	0	0	0	26.9133	0	0	12.65	4.44333	0	0	0	0	0	0	0	8.90667	0	0	0	6.90333	0	0	0	0	0	0	7.21333	20.04	4.8	4.56	0	0	0	0	0	0	0	4.25	0	0	3.57667	0	0	0	0	0
1905	0	0	20.12	0	5.30333	6.23667	20.1633	17.1867	13.0733	0	0	0	0	0	0	0	0	14.24	10.7267	27.9067	0	13.6033	11.5367	15.3033	0	8.60333	0	0	0	0	0	0	0	0	5.61333	5.19333	8.29333	0	0	20.9167	0	0	12.4967	0	24.3867	0	0	0	0
1906	0	0	0	0	12.1667	0	0	28.29	0	17.8367	28.24	14.07	0	0	0	21.2467	0	37.9033	0	0	11.6733	0	23.7733	0	27.9567	14.1167	0	0	0	0	0	14.6733	17.9833	0	18.32	29.0667	0	0	18.0233	0	0	0	17.7433	19.8667	0	7.97	7.69667	0	16.5733
1907	13	16.0133	0	27.29	26.4867	33.4933	0	0	40.8767	0	0	30.79	55.8333	14.9133	13.81	11.5467	6.65	0	29.51	0	27.4033	21.86	0	23.8433	0	13.87	8.39	12.2467	14.7567	0	0	25.59	0	29.6533	12.7633	0	22.9033	26.3633	0	0	9.01333	13.3867	0	10.9333	19.3733	0	32.9033	18.7433	26.09
1908	29.1867	14.8033	15.54	38.2433	0	5.16667	29.2133	0	0	0	5.63667	0	0	15.0567	59.1	15.56	13.44	10.78	0	23.1667	18.88	0	0	0	27.84	0	34.41	37.38	29.9833	31.3867	19.71	0	25.3733	18.5367	0	0	12.54	0	30.88	18.6467	17.1	14.3767	0	0	0	52.3733	0	12.3967	0
1909	8.60667	0	0	0	7.3	0	0	11.06	0	23.6933	4.47	9.51333	0	0	0	0	16.3867	0	9.73667	0	0	5.13	19.42	0	0	0	0	0	6.93667	0	0	4.2	0	0	6.58	0	0	26.8267	0	0	8.2	0	14.47	8.02333	6.42	0	0	25.3267	15.9733
1910	0	0	0	0	0	0	0	0	0	0	0	0	0	26.27	0	0	0	12.51	0	0	0	0	0	0	0	0	0	0	0	0	0	0	0	0	0	0	0	0	0	0	0	0	0	0	0	0	11.53	0	0
1911	10.17	9.93667	14.2633	0	0	0	0	0	0	0	0	0	0	0	0	9.44333	0	0	0	5.15667	0	0	0	14.93	0	0	0	0	0	8.62667	7.01	0	0	0	0	13.26	0	0	0	5.47333	0	0	0	0	0	0	0	0	0
1912	0	0	0	0	0	0	0	0	9.03333	0	0	0	6.64333	0	0	0	0	0	14.1367	8.61667	0	0	6.18	0	0	0	6.31	0	0	6.47667	0	0	0	6.84	0	0	21.9433	0	0	0	0	9.42	6.14333	7	0	0	4.43667	0	0
1913	0	7.20667	0	0	0	5.63	4.69667	13.33	0	9.22333	3.42	0	0	0	0	0	0	10.3667	0	0	11.5033	0	0	0	8.49	8.81	0	0	5.99333	0	0	18.5633	6.11667	0	5.2	6.15667	4.09667	7.91333	0	0	0	24.66	0	10.5067	0	4.1	7.5	0	0
1914	0	0	0	4.05333	0	7.20333	7.88667	9.01333	0	5.95333	3.83	0	0	25.4867	7.50333	7.48	1.41333	0	0	20.2733	8.62	10.5233	2.27333	0	9.39667	0	8.51667	6.16333	5.41333	6.72667	0	0	14.1533	13.8533	15.3867	0	0	6.78667	8.11	0	0	0	14.1433	0	4.58333	5.40667	0	0	20.1133
1915	0	0	7.19	0	0	0	0	0	1.36	2.87	5.96333	0	0	3.3	0	0	8.77	0	0	8.44667	0	0	0	0	0	0	0	0	0	0	3.87333	5.55667	0	0	0	6.45667	0	0	0	4.75333	8.48667	0	0	0	0	8.95667	0	0	6.55333
1916	0	0	0	6.85333	0	0	0	0	0	0	0	0	0	0	0	17.0233	0	0	5.31	0	0	0	10.6967	0	0	12.2133	5.71	0	0	0	0	2.32	0	0	0	0	0	2.36	9.08	0	0	0	0	4.67333	6.9	3.89667	10.4	11.9633	4.28
1917	0	0	0	0	0	0	0	0	0	0	0	12.4667	0	0	0	0	0	0	2.99	0	0	0	0	40.35	0	0	12.1367	16.4633	0	7.59	0	0	0	0	0	0	0	0	6.08	6.05667	0	0	0	0	0	0	0	0	0
1918	0	11	0	0	0	2.16	0	0	0	0	0	0	6.10333	0	0	0	0	0	0	0	0	0	0	0	6.66	0	0	0	5.06333	0	0	0	0	0	7.43	0	0	0	0	0	0	0	0	0	0	0	0	0	0
1919	0	0	0	6.27	5.30333	0	3.16667	18.4433	3.1	0	0	18.8433	6.71	0	0	18.48	0	9.18667	0	0	0	0	0	0	9.88333	0	0	6.61333	0	0	0	6.97667	0	0	0	2.36667	9.11	11.3467	0	0	13.54	0	0	0	0	0	0	0	0
1920	27.1133	0	40.4333	21.2133	12.0833	0	8.62333	25.4533	0	14.2333	8.12333	0	9.33	6.44667	17.6633	0	19.1367	4.43333	9.84	15.8767	3.74	0	11.5733	0	0	6.08667	7.74333	8.82	18.34	0	18.9133	11.7133	16.37	15.67	0	15.69	0	6.11	0	0	0	19.8133	12.2567	6.91667	7.01667	5.91333	30.88	18.43	15.4833
1921	17.5367	34.3	10.7667	0	0	16.86	0	0	0	10.9067	13.0167	0	0	0	10.8367	6.51667	13.61	25.8533	11.5067	0	15.36	32.3433	14.5533	0	0	6.25333	7.94333	13.2	0	7.08	8.5	0	5.71667	0	11.13	0	26.84	0	7.76667	0	0	9.58333	26.5867	0	0	0	0	0	10.5767
1922	0	0	0	0	0	10.82	10.9167	0	6.61333	0	0	6.27333	0	20.4333	0	0	9.62333	0	0	8.77667	13.9367	0	0	0	7.84333	0	11.0633	0	0	14.8267	0	16.7767	0	25.9233	0	0	0	0	0	0	16.27	15.44	12.0533	0	9.01333	17.2233	0	0	0
1923	0	0	0	0	5.72333	7.51	0	0	0	0	0	0	0	0	0	7.94667	0	2.40667	0	0	11.0333	0	0	0	0	6.31	0	0	25.7067	7.48333	0	0	9.88	0	16.05	4.01	0	0	0	0	0	0	0	5.08	6.16667	0	0	4.89333	14.7667
1924	0	0	0	0	0	0	5.78667	0	0	0	0	0	0	0	0	0	0	0	13.3567	0	0	14.38	0	6.32	4.58	0	0	0	0	0	0	0	0	0	0	6.07667	0	12.7333	0	19.2367	0	15.6467	0	7.31	0	0	0	0	0
1925	0	0	0	15.12	0	0	0	0	15.23	4.34667	0	0	8.76667	0	5.23667	0	0	0	0	0	0	4.12	0	10.5567	0	0	0	0	0	0	0	0	0	0	0	0	0	0	6.31	7.16	3.43	0	0	0	0	0	0	0	0
1926	10.79	0	0	0	0	0	0	10.8367	0	0	0	4.31	4.74667	0	0	0	0	0	0	0	0	0	0	0	0	0	0	6.61333	0	1.76	5.02667	0	0	0	0	0	0	0	3.87	0	0	0	0	0	0	0	0	0	0
1927	0	0	0	0	0	0	0	0	30.8567	0	14.28	0	0	0	0	2.90333	6.75	4.12	0	0	0	0	3.01	4.07333	0	3.91333	6.51	0	5.34333	0	0	17.1133	2.52333	8.34667	0	0	0	0	4.35	0	0	0	0	0	4.50667	0	0	0	0
1928	0	0	0	0	9.61333	0	0	0	0	0	0	0	0	7.55	0	0	0	5.12	0	7.46667	0	0	0	0	0	0	0	0	0	0	0	0	0	0	0	0	3.34667	0	0	0	0	0	0	0	0	0	0	0	0
1929	5.47333	13.2367	9.56667	0	0	17.7833	0	0	0	11.4233	0	8.09	3.89333	0	0	0	0	0	0	8.30333	0	0	8.16	0	0	0	0	0	0	0	0	0	5.69	0	9.62667	0	0	0	0	18.9333	0	0	0	0	1.71667	0	0	0	0
1930	11.5333	20.1433	0	8.89333	15.85	16.6067	7.95	13.45	15.8133	0	14.57	0	0	0	43.47	19.76	10.89	9.11333	9.06	0	17.1533	7.25	0	8.19	30.53	32.2533	0	11.6833	0	6.56	0	9.22	11.3067	0	13.2367	3.41333	10.8733	8.70667	6.71	11.8233	0	0	23.74	3.53667	2.91333	13.1433	0	5.23667	8.54333
1931	15.65	0	14.5133	18.54	0	0	0	0	0	0	15.98	9.12667	0	18.2567	0	9.10667	0	21.0067	0	0	0	7.13	0	0	4.65333	0	15.8933	8.16	0	0	0	0	0	17.4867	0	0	11.8033	0	0	0	25.7367	4.90667	20.4133	10.1467	7.61333	13.9567	0	14.43	13.7333
1932	0	0	15.04	0	0	0	0	12.1833	0	18.6433	0	25.8433	0	0	0	0	12.6067	0	15.4167	0	0	14.6567	22.32	0	0	0	0	7.45667	27.19	21.6333	11.6333	0	6.81667	25.14	0	0	0	17.86	22.62	0	0	9.98333	0	10.3267	0	27.0233	36.9033	0	0
1933	9.18333	0	0	13.99	4.82667	0	17.92	0	0	6.56	11.73	0	6.68	0	0	0	0	12.6333	19.41	23.86	23.2467	0	0	0	0	0	7.69	0	0	0	0	18.7	13.95	0	0	9.57333	0	11.8167	0	6.96333	0	10.7067	0	8.56	11.4467	0	0	0	0
1934	0	4.84333	0	0	0	0	0	0	0	0	0	0	11.2533	0	0	0	0	0	0	0	0	0	0	18.2433	5.38	0	0	0	14.3067	0	37.0133	13.1333	0	0	20.4933	0	12.2233	0	0	0	0	0	0	0	0	0	0	4.19667	0
1935	0	14.0533	10.4867	0	6.25	0	6.59333	4.21667	0	0	0	0	0	0	0	0	23.47	0	0	0	0	0	0	0	0	0	7.04667	0	0	0	0	0	7.86	0	0	15.2567	5.25	0	0	0	0	0	0	0	0	0	10.4367	0	11.6933
1936	2.94333	6.11667	0	0	0	5.27333	0	11.7633	8.60333	0	0	0	10.1367	0	0	5.70667	0	0	0	0	12.6833	0	5.17667	0	0	0	0	12.31	0	0	0	0	0	7.92333	0	0	0	0	14.92	0	24.0667	0	0	0	14.7867	0	0	0	0
1937	0	0	0	0	7.06667	0	0	10.5967	0	0	0	17.1467	0	0	0	0	0	9.71333	0	6.5	0	0	0	0	0	5.58	0	0	0	7.22	6.32	5.57	0	0	0	0	20.87	4.31667	0	0	12.0133	15.64	0	8.55333	0	0	0	7.29333	0
1938	0	0	0	0	0	0	0	0	0	0	0	0	0	20.7233	0	11.5233	9.82	0	12.7633	0	0	0	8.11333	11.86	0	0	0	0	0	4.40667	0	0	0	0	0	0	0	0	0	0	0	0	0	0	0	0	0	0	23.38
1939	0	0	0	15.2633	0	5.35667	12.6033	0	10.07	7.04	0	0	0	0	0	4.99667	7.93667	0	10.82	6.60333	9.46333	24.7733	0	0	0	27.8333	0	0	0	0	0	0	7.02333	0	0	0	0	0	15.9167	0	0	0	15.0233	5.51333	7.40333	4.73	0	12.7033	0
1940	0	0	31.13	7.40333	0	0	8.94	0	0	22.6633	8.41333	0	0	45.1367	9.15333	0	0	22.73	10.7233	0	0	8.88333	0	0	17.6867	0	16.91	6.89667	9.54	12.5	8.36	22.0533	0	0	4.86	12.2567	0	0	0	10.2267	0	28.0833	4.88	0	3.86667	0	12.4033	0	0
1941	0	17.13	0	0	0	17.7733	0	0	20.6	0	0	10.2	7.56	0	13.36	7.31	0	0	0	0	0	0	0	0	0	0	14.7167	12.5667	15.7067	4.09	0	0	0	12.4867	0	9.93	0	16.8133	8.8	0	17.23	8.52333	0	4.21	0	10.2167	0	0	12.5867
1942	27.6133	4.34333	16.6033	0	5.89667	27.5867	9.77333	0	0	0	0	0	9.97333	0	21.1433	14.7933	0	0	5.24	5.52333	0	0	0	0	0	21.3333	0	16.7667	0	0	0	21.0567	0	13.9933	0	0	8.28667	9.71	8.48333	13.7233	0	7.86333	0	9.84667	0	12.2967	0	0	0
1943	0	0	0	6.12667	9.19	0	0	10.7067	0	0	7.01	0	0	0	0	0	0	8.14	4.03667	7.43667	4.81667	5.32	8.66	17.99	16.0667	0	2.32	0	9.96333	2.61667	33.91	0	32.1133	0	13.6767	0	8.15667	0	0	0	0	0	0	0	0	0	10.79	15.66	5.56
1944	0	9.26667	0	6.05667	0	0	7.15333	0	0	22.0333	0	13.2767	9.15	0	0	0	11.9267	0	0	0	11.6567	0	10.8333	0	0	0	0	0	0	10.0433	0	0	0	11.5867	15.74	0	8.4	0	0	0	8.29333	0	6.5	10.07	0	0	0	0	0
1945	4.90333	0	25.67	0	0	0	0	23.88	0	0	0	3.48	0	0	0	0	0	9.16	7.19333	0	0	0	8.11333	16.9033	0	0	18.47	0	0	0	0	0	6.52	0	0	0	0	0	12.82	0	0	0	21.7833	0	0	6.75333	0	5.81	0
1946	13.6367	3.19667	0	0	10.1833	0	0	0	0	0	16.97	0	0	14.4833	0	0	6.12667	0	0	0	0	6.16	0	0	0	0	0	27.2567	0	0	0	0	0	0	0	12.16	0	7.46333	0	7.80333	10.0033	0	0	6.12333	6.99333	14.51	0	3.65333	0
1947	0	19.1633	0	0	0	17.5833	0	0	3.14333	0	12.2133	0	26.3733	7.93333	0	0	9.46	8.09	0	14.07	14.5267	0	0	0	0	10.3567	0	0	15.49	16.3967	0	0	14.0133	0	5.91667	7.76333	19.6333	0	0	0	0	14.4033	0	5.66667	7.34667	0	0	0	14.24
1948	4.80667	0	0	0	0	17.2633	0	0	0	0	0	0	0	0	10.65	13.21	0	9.09	4.62667	0	0	0	0	0	0	0	14.1467	0	0	0	0	0	0	0	8.71333	0	5.85	0	6.38667	21.0067	0	0	0	0	9.58333	0	6.23667	0	8.99333
1949	0	0	4.89667	2.54333	8.30333	0	0	0	0	17.2767	0	0	0	0	0	0	0	0	0	0	4.51333	6.88333	15.5533	21.1067	0	0	0	0	0	0	7.13	0	0	7.68	0	0	0	0	0	0	0	0	0	0	0	0	11.4533	6.53	0
1950	0	0	5.48333	13.7333	0	0	6.3	0	0	0	0	0	0	0	0	0	1.59	12.0267	2.56333	0	0	0	0	0	9.24667	19.4033	7.47	0	0	6.70667	16.5	0	0	7.43667	0	0	0	0	0	0	5.79667	0	0	11.95	0	0	0	4.98	0
1951	0	0	15.08	0	7.98333	0	0	3.98667	0	0	0	0	0	0	3.18667	8.14667	0	0	0	11.35	0	0	18	0	6.40333	0	0	5.9	0	2.94	0	0	0	0	0	0	0	0	0	0	0	0	0	0	0	0	0	0	17.59
1952	2.82333	0	0	5.04333	10.25	0	0	5.24667	11.1833	0	0	3.74667	14.2967	0	0	0	0	0	0	4.89667	0	0	0	0	9.18667	0	0	21.8333	0	0	0	0	5.27667	0	0	0	0	0	6.17667	0	0	0	2.98	0	0	17.8533	0	0	0
1953	0	0	0	0	0	0	0	0	14.7667	0	6.04667	0	0	0	6.99333	0	0	0	0	0	0	0	0	0	0	0	0	0	11.3433	0	0	23.3567	0	0	0	0	21.4367	5.11667	0	0	0	0	0	9.6	0	0	0	0	0
1954	21.4367	0	0	0	0	9.96	13.7	0	0	4.76	0	0	18.0667	0	0	0	0	3.52667	0	0	7.07	0	9.16667	19.9233	17.66	0	16.83	0	0	0	11.46	9.69	18.38	0	0	10.2167	0	4.12	0	0	0	27.8633	32.31	0	0	0	0	0	16.81
1955	0	0	0	16.5133	5.77	0	0	0	0	0	5.47333	0	11.5967	19.97	0	0	0	5.53667	7.65333	12.15	0	0	0	0	0	10.8867	0	14.5267	0	10.9533	0	0	0	14.3667	14.57	0	0	0	13.9267	0	0	0	5.43333	7.18	12.05	0	15.6733	0	0
1956	0	20.5967	0	0	0	20.4867	13.6367	0	0	13.6233	0	0	0	11.7167	0	15.9033	10.2233	0	0	8.04333	11.3567	0	0	18.8967	0	0	0	0	43.33	0	0	15.8433	0	23.57	35.7833	23.0333	10.8667	0	14.41	22.5833	12.9833	13.3633	0	12.7633	0	0	29.66	21.3167	0
1957	11.4567	0	20.9533	6.56333	0	0	0	0	0	0	0	9.52	0	0	0	0	0	0	0	0	0	27.3533	12.2033	0	0	0	23.9933	0	0	32.28	6.60333	0	10.1567	0	0	0	0	16.3767	0	13.95	0	0	0	0	13.5433	11.8767	0	15.3267	0
1958	9.26667	25.38	11.7267	7.61333	27.9867	18.13	23.6667	35.4067	8.61	7.27	22.1033	29.1167	0	12.2967	45.2667	35.69	22.1433	20.3233	44.7967	0	10.1067	15.2033	0	0	24.09	16.14	10.4333	0	15.4967	0	21.0867	29.94	9.36667	0	0	15.61	0	6.23667	12.02	13.1267	24.43	6.81667	0	0	38.0633	8.9	0	0	24.0567
1959	0	0	0	0	0	0	0	0	7.03667	6.76	17.3833	0	0	0	0	0	0	0	0	10.1167	0	0	0	13.5967	0	0	0	5.77	8	0	0	0	0	0	0	0	0	0	0	0	0	0	9.33333	10.8633	0	13.6833	7.45	0	6.75333
1960	0	0	0	0	0	0	0	0	0	0	0	0	0	0	0	0	0	0	0	0	0	0	0	0	0	14.23	0	0	0	0	0	0	0	0	0	0	0	0	0	0	0	0	0	3.66667	0	0	0	0	0
1961	5.42667	0	0	0	0	0	0	0	0	0	0	3.28667	0	0	0	7.15	0	0	0	0	0	14.0367	0	0	0	0	0	0	0	5.22667	0	0	0	0	0	0	0	0	0	0	0	0	0	0	0	0	0	0	0
1962	0	0	0	0	0	13.2833	0	0	12.94	0	0	0	0	0	0	0	0	0	2.39667	0	0	0	18.4733	0	0	0	0	0	9.28333	0	0	0	9.00667	3.57333	0	0	5.15667	2.42667	17.7867	0	0	0	13.31	0	0	0	0	22.4933	0
1963	7.39667	0	0	0	5.43333	0	0	6.55667	17.7067	0	0	9.74333	15.1033	0	5.68	0	0	24.0767	0	0	5.00667	0	0	0	5	0	0	0	0	0	0	0	0	0	0	0	0	7.75	12.2967	0	0	28.3067	0	0	0	12.2133	0	0	0
1964	0	16.9467	0	5.52667	0	0	0	0	0	19.0133	6.08667	0	7.62333	0	0	0	5.08667	13.8933	0	0	0	0	9.50667	5.59667	0	3.48333	9.28333	14.87	6.41667	7.45667	4.71667	0	20.3767	0	0	0	0	4.74667	0	11.94	7.13667	0	0	0	2.08	0	29.1533	6.03333	13.9533
1965	0	14.9133	0	0	0	0	25.9833	11.4967	0	0	0	0	0	0	8.48333	11.08	10.47	0	10.9833	7.58333	0	0	10.02	0	19.0967	11.4533	0	0	0	0	0	1.51667	0	4.56	20.8733	0	4.71	0	0	5.52667	0	0	11.63	0	0	5.99333	0	12.3933	0
1966	25.4033	0	35.9833	0	23.7533	0	8.55	0	8.21667	0	3.95333	0	0	15.85	0	12.36	0	0	0	17.5567	8.75333	0	0	14.3667	0	0	2.89667	0	0	12.3467	0	0	11.6	11.9633	0	17.7367	9.48667	5.69	0	19.9933	0	0	4.55333	7.8	5.2	6.31	0	0	0
1967	0	6.33	0	34.85	18.3067	6.90333	0	0	0	9.19	0	6.04333	9.44	13.63	5.91	0	12.31	4.02	15.4933	0	9.80333	16.5367	0	0	4.99	14.8533	0	0	12.1433	0	25.1367	16.5067	0	0	0	0	0	0	0	0	9.77	0	0	0	4.02667	0	4.68333	0	0
1968	0	13.8467	6.06667	7.02	0	8.22333	0	14.1467	0	0	0	0	0	0	0	12.35	0	0	7.08333	0	0	0	0	0	0	5.21333	13.8067	19.7567	0	11.2833	14.8967	17.3967	3.71333	20.9733	11.7667	16.9567	10.5567	8.45333	13.0067	0	0	0	0	20.7167	0	0	14.74	25.4233	4.44333
1969	0	0	0	0	0	0	10.48	8.07	11.21	0	24.0733	17.4633	14.6833	15.6733	0	0	0	0	0	0	16.58	0	0	6.90333	12.8233	0	0	0	0	8.56	4.8	5.95333	0	0	11.35	15.3067	10.04	0	0	9.20667	0	11.7133	0	0	6.55667	7.88667	0	4.04333	7.48667
1970	16.21	0	0	0	0	0	0	0	5.64333	17.06	15.5967	0	0	7.03	9.22333	0	10.98	29.7967	4.92333	0	0	5.97333	0	0	0	3.15333	7.12	13.3033	0	0	0	0	0	0	0	0	0	0	9.01	0	6.44	0	8.50333	0	0	0	0	0	0
1971	0	0	0	0	0	18.1433	0	0	0	0	10.8367	14.38	11.51	13.1967	11.2433	0	3.57	0	0	6.49333	5.31667	0	5.30667	0	6.14333	0	6.46	0	0	0	0	18.7967	0	0	0	7.28333	0	0	0	0	8.69	0	16.0233	0	8.8	11.2467	6.83333	10.5867	0
1972	0	18.3733	13.32	6.46	0	0	0	11.5467	0	7.52333	0	0	0	0	0	0	10.5333	0	0	0	0	12.09	0	13.8633	0	0	0	0	36.53	0	10.7267	0	0	0	0	0	0	0	0	0	2.22333	14.0667	0	0	3.48333	19.77	0	0	4.67333
1973	0	2.92	0	0	0	0	0	0	11.95	7.98333	0	0	0	0	0	15.0167	0	12.7867	7.16333	0	0	0	12.3467	0	0	4.26667	0	0	0	0	0	0	13.6933	0	0	0	13.5033	19.0933	4.57667	7.49	0	14.2533	0	15.73	0	0	0	0	0
1974	0	0	11.3533	0	15.3033	0	8.95333	3.09667	6.97333	0	0	0	0	0	5.54333	0	0	0	0	0	0	6.67667	0	0	0	7.02	0	0	0	0	0	0	0	0	6.73333	6.57	0	4.42333	0	0	0	0	0	0	0	0	0	6.75333	0
1975	0	0	0	0	0	0	0	6.65333	0	0	0	0	0	0	0	4.04	0	0	0	0	0	0	4.11	0	8.50333	0	0	0	13.1833	4.21	0	0	0	8.87333	0	0	0	0	10.8433	4.26333	0	0	0	0	0	0	4.74	0	0
1976	0	0	4.84667	7.85667	0	3.21	0	0	0	0	0	0	0	0	0	9.06	2.91667	0	0	10.58	0	0	3.66333	0	0	0	11.1867	0	0	0	0	0	0	0	0	0	0	0	0	0	5.04333	0	8.71333	8.29	0	2.20333	0	0	7.71333
1977	0	0	0	11.1767	0	0	10.7033	0	0	4.40667	0	0	4.85333	0	0	0	0	3.51667	0	0	11.9333	0	0	0	0	3.72333	0	0	0	0	0	0	0	0	0	0	0	0	2.38333	0	0	0	0	0	0	0	0	0	25.9567
1978	8.72333	6.90333	0	0	0	0	0	0	0	0	0	9.67	0	3.46	0	0	0	6.80667	0	0	0	0	0	10.6267	0	0	0	7.28667	0	0	0	5.92333	0	0	0	4.69333	0	0	0	0	0	0	0	0	0	0	0	6.03333	0
1979	7.02333	0	0	15.5333	39.43	0	0	0	0	0	5.79667	0	0	0	0	8.44667	0	0	0	0	3.72667	4.68667	0	4.63333	0	13.2333	0	0	0	21.84	23.9	0	7.61	0	0	12.1167	0	8.70667	5.33	14.32	0	18.3367	0	0	8.96	0	10.1233	0	25.23
1980	0	9.9	18.5767	0	0	12.75	7.74	0	13.1533	15.9767	0	12.1733	10.5567	6.18	17.1067	14.8733	0	9.84333	0	33.48	0	13.7267	14.6233	14.3433	11.6567	0	7.06333	0	0	0	0	31.63	0	0	13.23	6.59333	16.16	22.5167	0	8.49333	7.6	37.65	29.6367	8.65	18.99	21.87	0	34.98	0
1981	0	13.74	0	0	0	0	0	11.5867	0	10.1367	0	17.1133	0	0	13.9	0	27.7133	0	16.38	0	13.3733	0	3.83667	0	13.3133	24.21	0	10.8	7.13333	0	0	0	10.69	10.0967	0	0	0	0	17.9367	8.38333	0	0	0	0	0	0	0	0	0
1982	29.75	7.70333	18.7433	0	0	12.06	10.3367	0	9.29667	16.33	14.8767	0	0	12.5167	10.5433	0	0	0	0	15.1667	0	0	7.30333	0	0	0	0	10.6633	15.0267	0	0	0	0	13.8333	0	6.84667	9.02333	12.2133	0	0	11.3967	0	11.49	7.97667	0	7.42	20.74	0	0
1983	0	0	7.18	0	6.43333	0	0	15.3733	0	0	23.1167	13.8	0	8.55	0	0	0	0	7.63667	0	23.7	14.75	0	0	0	0	0	0	23.41	26.0867	0	5.49667	0	15.16	21.57	0	0	0	0	0	16.3667	0	0	0	0	4.90667	0	6.17	0
1984	0	0	0	6.83333	3.54333	9.79333	0	7.43667	0	0	0	0	4.40667	0	0	8.01667	0	21.9433	0	0	0	12.8	0	0	15.0633	0	11.26	5.07333	0	0	0	3.36	28.5833	0	0	0	0	0	0	0	0	0	0	0	5.70667	0	0	0	12.49
1985	15.6133	0	2.64333	18.57	16.32	0	5.64667	0	0	0	0	0	22.4667	3.95	0	6.44	0	11.9133	14.9433	0	0	0	4.89	6.58667	0	8.07667	8.33667	0	0	0	0	0	0	0	0	0	4.97667	12.3933	0	0	0	12.8367	14.78	0	0	0	0	0	0
1986	0	7.29333	0	0	0	0	0	0	7.26	0	0	0	0	0	0	0	0	3.50667	0	0	0	0	0	0	11.6767	0	0	5.53667	0	0	18.61	0	0	0	0	0	0	0	0	14.2467	0	0	0	5.57667	0	0	0	0	0
1987	0	0	0	0	0	10.88	0	0	0	0	0	0	0	0	0	0	4.77667	0	0	0	0	0	4.42667	0	4.49667	4.07	0	0	0	15.3167	0	0	4.92667	0	7.46333	0	0	0	4.89333	0	0	0	14.7567	0	4.90333	0	3.34	0	0
1988	0	0	0	15.25	0	0	0	0	8.63667	24.9133	0	3.42	0	0	0	0	0	0	0	7.59333	0	2.94667	0	13.71	0	0	0	0	0	0	0	0	0	0	0	20.2033	0	0	0	0	0	0	0	0	0	0	0	8.55	7.45333
1989	0	0	0	0	0	0	0	6.99	10.9733	0	0	7.69667	0	0	0	0	0	0	0	0	0	0	0	7.1	7.39	0	0	0	0	12.0967	0	0	0	0	8.30667	0	0	0	0	7.93667	0	0	10.59	0	7.61667	0	0	0	0
1990	0	0	25.22	8.58333	13.4433	8.96667	14.4533	6.79333	0	0	10.67	0	0	0	0	0	0	0	4.48333	0	0	6.82	17.47	0	0	0	0	0	8.13333	16.8833	19.9733	0	0	9.96333	11.17	0	4.10667	0	6.86667	0	9.34667	7.06	0	0	7.72333	10.82	4.98	21.5733	3.13333
1991	25.12	1.71	0	4.78333	17.0833	0	0	0	12.2633	8.1	0	0	0	0	9.39333	28.65	23.64	7.45667	0	0	0	7.36333	0	0	0	4.36	7.95	8.76	0	0	0	0	16.6067	0	0	0	0	12.8333	0	0	0	18.41	0	0	0	8.28333	10.9767	10.5433	0
1992	0	7.11667	0	0	0	0	7.38	0	0	14.8633	6.72	0	0	0	6.17333	0	6.23	11.4467	0	16.6933	2.14	0	0	0	0	22.07	0	18.83	4.05667	0	0	20.8767	19.4667	6.75333	0	0	0	0	0	0	16.12	0	0	16.6233	0	0	3.33333	0	0
1993	8.77667	8.83	0	0	0	15.19	7.81333	0	0	0	0	0	0	15.9133	0	0	0	0	0	0	10.49	0.766667	0	9.67	0	0	8.78667	0	0	0	0	21.25	0	0	44.6133	0	0	5.22	0	0	0	0	0	0	0	19.0133	0	0	8.40667
1994	0	0	6.66667	0	11.4367	8.56	0	0	6.79667	0	0	20.4333	0	15.7233	0	0	0	0	7.00333	25.8567	0	0	5.49667	13.5967	10.64	0	0	0	13.93	0	0	0	0	10.9933	0	8.83667	13.41	0	12.43	14.4733	0	0	6.61333	0	5.22333	0	0	0	5.13
1995	6.34333	0	0	0	0	0	0	2.58667	0	0	0	0	0	11.85	9.22333	27.7133	0	0	0	0	0	0	0	10.1067	6.79333	0	4.07333	0	0	1.05333	0	0	0	0	0	0	0	0	9.75333	19.1833	6.22	0	5.04	9.93	0	0	0	0	4.26
1996	0	11.6767	0	9.6	0	0	10.55	5.67	0	0	11.8533	6.11667	9.56333	0	0	2.77333	3.46	0	11.4967	0	0	0	0	0	19.47	4.01667	0	0	0	0	0	8.20667	0	0	0	16.6967	5.61333	7.16333	0	0	0	0	6.87	0	0	0	8.48333	11.7533	0
1997	0	0	0	0	0	0	0	0	0	21.1533	0	0	7.16333	0	0	0	0	4.86	0	0	9.8	0	0	0	0	0	0	0	0	0	5.83667	0	0	0	0	0	0	0	0	0	0	16.22	0	0	0	0	0	0	0
1998	0	0	0	0	0	0	0	10.0567	0	0	3.42667	0	9.2	0	0	0	0	0	0	0	0	8.38333	0	0	0	0	0	0	0	0	0	0	0	0	0	0	0	0	0	0	0	0	0	0	7.2	6.91667	0	0	0
1999	0	0	0	0.626667	0	0	0	0	2.64	0	0	0	0	0	0	0	0	0	0	0	0	0	0	0	0	0	0	0	0	6.25333	0	0	0	0	0	0	0	0	0	0	0	0	0	0	0	11.3367	0	0	0
2000	0	0	0	0	0	0	0	0	0	0	0	0	0	0	0	0	0	0	0	0	0	0	0	0	0	0	0	0	0	0	0	0	0	0	0	0	0	0	0	0	0	0	0	0	0	0	0	0	0
[truncated: 9 more columns]
