# Supplementary material for: Distinguishing patients with idiopathic epilepsy from solitary cysticercus granuloma epilepsy and biochemical phenotype assessment using a serum biomolecule profiling platform
Source: PLoS One. 2020 Aug 21;15(8):e0237064. doi: 10.1371/journal.pone.0237064 (PMC7527271; doi:10.1371/journal.pone.0237064)
Supplement: S6 File — (XLSX) [file pone.0237064.s012.xlsx]

## Sheet: S6_Advion_raw_export
	m/Z_Patient_01_a	Intensity_Patient_01_a	m/Z_Patient_01_b	Intensity_Patient_01_b	m/Z_Patient_01_c	Intensity_Patient_01_c	m/Z_Patient_02_a	Intensity_Patient_02_a	m/Z_Patient_02_b	Intensity_Patient_02_b	m/Z_Patient_02_c	Intensity_Patient_02_c	m/Z_Patient_03_a	Intensity_Patient_03_a	m/Z_Patient_03_b	Intensity_Patient_03_b	m/Z_Patient_03_c	Intensity_Patient_03_c	m/Z_Patient_04_a	Intensity_Patient_04_a	m/Z_Patient_04_b	Intensity_Patient_04_b	m/Z_Patient_04_c	Intensity_Patient_04_c	m/Z_Patient_05_a	Intensity_Patient_05_a	m/Z_Patient_05_b	Intensity_Patient_05_b	m/Z_Patient_05_c	Intensity_Patient_05_c	m/Z_Patient_06_a	Intensity_Patient_06_a	m/Z_Patient_06_b	Intensity_Patient_06_b	m/Z_Patient_06_c	Intensity_Patient_06_c	m/Z_Patient_07_a	Intensity_Patient_07_a	m/Z_Patient_07_b	Intensity_Patient_07_b	m/Z_Patient_07_c	Intensity_Patient_07_c	m/Z_Patient_08_a	Intensity_Patient_08_a	m/Z_Patient_08_b	Intensity_Patient_08_b	m/Z_Patient_08_c	Intensity_Patient_08_c	m/Z_Patient_09_a
group	IE	IE	IE	IE	IE	IE	IE	IE	IE	IE	IE	IE	IE	IE	IE	IE	IE	IE	IE	IE	IE	IE	IE	IE	IE	IE	IE	IE	IE	IE	IE	IE	IE	IE	IE	IE	IE	IE	IE	IE	IE	IE	IE	IE	IE	IE	IE	IE	IE
	99.55	29582.4	99.55	29388.1	99.55	6694.32	99.55	43503.8	99.55	46028.6	99.55	57456.1	99.7	1.73326e+06	99.7	1.36936e+06	99.7	1.46572e+06	99.7	1.72051e+06	99.7	1.41776e+06	99.7	1.33279e+06	99.7	1514088	99.7	1.24914e+06	99.7	1.14429e+06	99.7	4896116	99.7	5490053	99.7	4773981	99.55	36482.1	99.55	37239.8	99.55	49753.1	99.7	879376	99.7	960801	99.7	1.03284e+06	99.55
	99.6	17228.8	99.6	27661.4	99.6	11175.7	99.6	51873.4	99.6	54285.5	99.6	77615.2	99.75	1.73326e+06	99.75	1.36936e+06	99.75	1.46572e+06	99.75	1.72051e+06	99.75	1.41776e+06	99.75	1.33279e+06	99.75	1514088	99.75	1.24914e+06	99.75	1.14429e+06	99.75	4896116	99.75	5490053	99.75	4773981	99.6	49745.4	99.6	41866.8	99.6	51368.5	99.75	879376	99.75	960801	99.75	1.03284e+06	99.6
	99.65	32305.7	99.65	55024.7	99.65	59713.3	99.65	71437.1	99.65	87119.6	99.65	85446.1	99.8	1.74556e+06	99.8	1.39259e+06	99.8	1.47065e+06	99.8	1.7604e+06	99.8	1.40541e+06	99.8	1.29913e+06	99.8	1.51714e+06	99.8	1.24872e+06	99.8	1.14482e+06	99.8	4918945	99.8	5.43579e+06	99.8	4772214	99.65	70123.6	99.65	105130	99.65	102117	99.8	878667	99.8	953155	99.8	1.02878e+06	99.65
	99.7	82770.7	99.7	94923	99.7	69374.7	99.7	109138	99.7	132984	99.7	103562	99.85	1.74451e+06	99.85	1.44456e+06	99.85	1.47217e+06	99.85	1.78678e+06	99.85	1.36274e+06	99.85	1.26681e+06	99.85	1.52923e+06	99.85	1.23643e+06	99.85	1.13636e+06	99.85	4.93889e+06	99.85	5360901	99.85	4738329	99.7	194654	99.7	198668	99.7	159073	99.85	856823	99.85	934402	99.85	1.00808e+06	99.7
	99.75	163555	99.75	207650	99.75	96148	99.75	266062	99.75	291065	99.75	287578	99.9	1737819	99.9	1.50367e+06	99.9	1.45325e+06	99.9	1.78513e+06	99.9	1.31078e+06	99.9	1.23035e+06	99.9	1.54782e+06	99.9	1.21544e+06	99.9	1.1169e+06	99.9	4948085	99.9	5280105	99.9	4.67425e+06	99.75	374619	99.75	335994	99.75	311308	99.9	836394	99.9	931069	99.9	981961	99.75
	99.8	288805	99.8	344852	99.8	305095	99.8	519473	99.8	722338	99.8	743253	99.95	1.72468e+06	99.95	1.5526e+06	99.95	1436159	99.95	1.75877e+06	99.95	1.28845e+06	99.95	1.21054e+06	99.95	1.55424e+06	99.95	1.21321e+06	99.95	1.10787e+06	99.95	4981259	99.95	5.25299e+06	99.95	4656101	99.8	837338	99.8	718203	99.8	762150	99.95	837985	99.95	934198	99.95	962257	99.8
	99.85	537488	99.85	572573	99.85	513315	99.85	871840	99.85	1.2878e+06	99.85	1341090	100	1726754	100	1.56905e+06	100	1.43006e+06	100	1744517	100	1.29861e+06	100	1.21932e+06	100	1.56535e+06	100	1.22235e+06	100	1.13581e+06	100	5001488	100	5.29103e+06	100	4.69213e+06	99.85	1.36826e+06	99.85	1.55923e+06	99.85	1.32599e+06	100	834221	100	977816	100	966966	99.85
	99.9	694126	99.9	731343	99.9	635699	99.9	1.12804e+06	99.9	1.50476e+06	99.9	1.86238e+06	100.05	1.72659e+06	100.05	1.58002e+06	100.05	1.41026e+06	100.05	1.7377e+06	100.05	1.33602e+06	100.05	1.25807e+06	100.05	1.59708e+06	100.05	1.23726e+06	100.05	1.16117e+06	100.05	5010175	100.05	5.30538e+06	100.05	4774760	99.9	1612578	99.9	1.9527e+06	99.9	1.59063e+06	100.05	843722	100.05	1.02062e+06	100.05	1.00381e+06	99.9
	99.95	774408	99.95	787627	99.95	631322	99.95	1.32831e+06	99.95	1.62952e+06	99.95	2332428	100.1	1.73445e+06	100.1	1.58736e+06	100.1	1.42583e+06	100.1	1.75398e+06	100.1	1.3645e+06	100.1	1.29999e+06	100.1	1.60888e+06	100.1	1.22549e+06	100.1	1152600	100.1	4973830	100.1	5.27127e+06	100.1	4.8574e+06	99.95	1.88709e+06	99.95	1.88357e+06	99.95	1983765	100.1	865791	100.1	1068987	100.1	1.0488e+06	99.95
	100	766123	100	827104	100	698879	100	1.3939e+06	100	1.7661e+06	100	2467492	100.15	1.70009e+06	100.15	1.59917e+06	100.15	1.42075e+06	100.15	1756183	100.15	1.35519e+06	100.15	1.31644e+06	100.15	1.59497e+06	100.15	1.19934e+06	100.15	1.11071e+06	100.15	4707173	100.15	5.00512e+06	100.15	4670354	100	2.07596e+06	100	1.78155e+06	100	2.12228e+06	100.15	848374	100.15	1.07644e+06	100.15	1.0598e+06	100
	100.05	821264	100.05	854290	100.05	742714	100.05	1.3863e+06	100.05	2.04433e+06	100.05	2.49467e+06	100.2	1.59721e+06	100.2	1.51083e+06	100.2	1.35128e+06	100.2	1.64947e+06	100.2	1.28793e+06	100.2	1.27391e+06	100.2	1.46491e+06	100.2	1.10512e+06	100.2	1.03857e+06	100.2	4.17584e+06	100.2	4526104	100.2	4.22271e+06	100.05	2.12985e+06	100.05	1.98614e+06	100.05	2264035	100.2	814865	100.2	1.01798e+06	100.2	1.00346e+06	100.05
	100.1	776356	100.1	891511	100.1	801211	100.1	1.40543e+06	100.1	1.98069e+06	100.1	2.39002e+06	100.25	1.3301e+06	100.25	1.26887e+06	100.25	1153365	100.25	1.33449e+06	100.25	1.07848e+06	100.25	1.09173e+06	100.25	1.21981e+06	100.25	913549	100.25	860398	100.25	3.37156e+06	100.25	3.77517e+06	100.25	3.46441e+06	100.1	2.16565e+06	100.1	2.04874e+06	100.1	2119272	100.25	712845	100.25	858023	100.25	859625	100.1
	100.15	847368	100.15	858357	100.15	871720	100.15	1.48201e+06	100.15	2.00872e+06	100.15	2.49876e+06	100.3	946903	100.3	925159	100.3	837397	100.3	1.01558e+06	100.3	842344	100.3	853460	100.3	855017	100.3	645998	100.3	628895	100.3	2.20165e+06	100.3	2569331	100.3	2292886	100.15	2.05061e+06	100.15	2.06587e+06	100.15	2.05935e+06	100.3	522310	100.3	615264	100.3	625158	100.15
	100.2	893084	100.2	839286	100.2	870836	100.2	1370515	100.2	1.82588e+06	100.2	2.46246e+06	100.35	636325	100.35	629393	100.35	578096	100.35	690228	100.35	594920	100.35	602501	100.35	567937	100.35	435081	100.35	440358	100.35	1.33032e+06	100.35	1.666e+06	100.35	1407705	100.2	2219475	100.2	1.94686e+06	100.2	2.00144e+06	100.35	325490	100.35	372016	100.35	395266	100.2
	100.25	635490	100.25	648262	100.25	695089	100.25	1.08103e+06	100.25	1.66819e+06	100.25	1.95198e+06	100.4	350197	100.4	345275	100.4	331717	100.4	354030	100.4	325535	100.4	336040	100.4	307596	100.4	246510	100.4	253509	100.4	652038	100.4	853958	100.4	668475	100.25	1.94496e+06	100.25	1.62714e+06	100.25	1.53511e+06	100.4	178186	100.4	200557	100.4	219674	100.25
	100.3	484063	100.3	429017	100.3	477174	100.3	702753	100.3	1.28777e+06	100.3	1.38638e+06	100.45	137342	100.45	140945	100.45	139850	100.45	139162	100.45	140515	100.45	148574	100.45	126120	100.45	99805.6	100.45	105884	100.45	220234	100.45	295307	100.45	201627	100.3	1.25527e+06	100.3	1.22285e+06	100.3	1.25876e+06	100.45	87319.1	100.45	96841.1	100.45	99748.5	100.3
	100.35	257642	100.35	231818	100.35	237682	100.35	344830	100.35	628048	100.35	812138	100.5	61760	100.5	60263.7	100.5	68064.6	100.5	52327.7	100.5	59331.5	100.5	59073.9	100.5	54735.5	100.5	49606.5	100.5	40916.7	100.5	85617.7	100.5	109891	100.5	65385.6	100.35	535450	100.35	507909	100.35	674983	100.5	32350.5	100.5	42307.4	100.5	30755.3	100.35
	100.4	110759	100.4	76108.3	100.4	78432.5	100.4	94591.9	100.4	153616	100.4	235323	100.55	41352.7	100.55	36538.7	100.55	49093.2	100.55	34743.4	100.55	38497.8	100.55	33356.7	100.55	35568.4	100.55	32855.8	100.55	23524.5	100.55	91315.1	100.55	85708	100.55	61640.5	100.4	125355	100.4	158346	100.4	156184	100.55	19256.8	100.55	25056.2	100.55	16106.5	100.4
	100.45	30643.4	100.45	23853.3	100.45	11966.5	100.45	48652.9	100.45	30998.9	100.45	42524.9	100.6	63985.4	100.6	52342.1	100.6	58852.5	100.6	54355.9	100.6	46983.4	100.6	33872.7	100.6	54832.5	100.6	37909.8	100.6	27184.1	100.6	187650	100.6	165231	100.6	127543	100.45	29004.5	100.45	40183.6	100.45	20316.8	100.6	26858.4	100.6	34695.6	100.6	28264.8	100.45
	100.5	8555.16	100.5	8788.71	100.5	10698.3	100.5	46764.8	100.5	3779.75	100.5	26697.9	100.65	115114	100.65	94692.2	100.65	110279	100.65	104331	100.65	84322.5	100.65	69390.8	100.65	99402.4	100.65	67017	100.65	60161.3	100.65	429918	100.65	369516	100.65	317925	100.5	12405.5	100.5	28325.1	100.5	33221	100.65	50357.6	100.65	49308.5	100.65	51455	100.5
	100.55	7700.42	100.55	6032.6	100.55	10064.7	100.55	18831.6	100.55	6401.69	100.55	4087.26	100.7	176297	100.7	154686	100.7	170226	100.7	156427	100.7	134795	100.7	112260	100.7	160595	100.7	98926.9	100.7	106694	100.7	777273	100.7	727100	100.7	643868	100.55	29901.2	100.55	29598.7	100.55	44124.2	100.7	82297.2	100.7	75618.1	100.7	91392.7	100.55
	100.6	6368.49	100.6	20768.8	100.6	12187.3	100.6	23865.2	100.6	10871.9	100.6	31249.8	100.75	265580	100.75	230492	100.75	248534	100.75	227034	100.75	194939	100.75	168590	100.75	245910	100.75	154984	100.75	184540	100.75	1105175	100.75	1.12161e+06	100.75	979618	100.6	38453.6	100.6	35881	100.6	39044.9	100.75	117340	100.75	113874	100.75	136878	100.6
	100.65	14314.7	100.65	29093.4	100.65	25753.8	100.65	33745.9	100.65	35204.2	100.65	40379.4	100.8	374059	100.8	331409	100.8	343031	100.8	311135	100.8	264446	100.8	228107	100.8	359629	100.8	233713	100.8	283257	100.8	1.43418e+06	100.8	1.52185e+06	100.8	1.32349e+06	100.65	39868.8	100.65	41384.5	100.65	46021.9	100.8	154765	100.8	151267	100.8	181002	100.65
	100.7	63686.9	100.7	96054.1	100.7	69094.5	100.7	32594.1	100.7	94827.3	100.7	49722	100.85	467914	100.85	430075	100.85	433559	100.85	371353	100.85	315621	100.85	254614	100.85	469863	100.85	305576	100.85	353790	100.85	1.7648e+06	100.85	1.90172e+06	100.85	1.65124e+06	100.7	102276	100.7	90520.9	100.7	58999.1	100.85	170064	100.85	192258	100.85	218490	100.7
	100.75	121967	100.75	153991	100.75	158644	100.75	158698	100.75	135890	100.75	105255	100.9	528053	100.9	496908	100.9	495361	100.9	408167	100.9	349983	100.9	276248	100.9	549349	100.9	353746	100.9	393275	100.9	2.0114e+06	100.9	2168059	100.9	1900117	100.75	213987	100.75	165511	100.75	182984	100.9	187558	100.9	222732	100.9	232367	100.75
	100.8	197153	100.8	239400	100.8	188087	100.8	269269	100.8	248203	100.8	356878	100.95	575169	100.95	527456	100.95	525708	100.95	441056	100.95	376264	100.95	290861	100.95	590107	100.95	388053	100.95	405144	100.95	2.14536e+06	100.95	2.33921e+06	100.95	2.03723e+06	100.8	364082	100.8	288927	100.8	377947	100.95	202311	100.95	237280	100.95	221923	100.8
	100.85	337950	100.85	349779	100.85	281759	100.85	211025	100.85	350638	100.85	502701	101	626477	101	557959	101	543588	101	493072	101	406705	101	321066	101	624397	101	411571	101	392876	101	2223625	101	2.44053e+06	101	2.10187e+06	100.85	646254	100.85	631380	100.85	606361	101	221744	101	242826	101	215795	100.85
	100.9	418508	100.9	383648	100.9	345776	100.9	306625	100.9	531504	100.9	604514	101.05	670690	101.05	572114	101.05	535948	101.05	522018	101.05	423833	101.05	343029	101.05	627178	101.05	423811	101.05	379910	101.05	2.21569e+06	101.05	2467100	101.05	2.06105e+06	100.9	952587	100.9	822995	100.9	790159	101.05	245826	101.05	252617	101.05	213031	100.9
	100.95	424274	100.95	471238	100.95	450028	100.95	580374	100.95	655245	100.95	670334	101.1	687109	101.1	578916	101.1	527400	101.1	540075	101.1	428761	101.1	350926	101.1	611244	101.1	423788	101.1	369485	101.1	2127810	101.1	2.37751e+06	101.1	1.95724e+06	100.95	1068730	100.95	890425	100.95	953188	101.1	244695	101.1	258129	101.1	219016	100.95
	101	438162	101	461215	101	364422	101	564835	101	593406	101	706916	101.15	672643	101.15	541623	101.15	498086	101.15	521767	101.15	407226	101.15	335927	101.15	567786	101.15	411643	101.15	358408	101.15	1.95098e+06	101.15	2.22566e+06	101.15	1.77457e+06	101	943730	101	974803	101	962809	101.15	229172	101.15	265869	101.15	215993	101
	101.05	443673	101.05	459955	101.05	300298	101.05	443312	101.05	597611	101.05	729631	101.2	596747	101.2	461773	101.2	441637	101.2	445015	101.2	364205	101.2	293731	101.2	481871	101.2	357043	101.2	329777	101.2	1.57952e+06	101.2	1873278	101.2	1416956	101.05	976966	101.05	1.07784e+06	101.05	858144	101.2	203965	101.2	248871	101.2	209883	101.05
	101.1	457335	101.1	499905	101.1	341025	101.1	588469	101.1	616273	101.1	775167	101.25	489620	101.25	361071	101.25	371031	101.25	359756	101.25	311501	101.25	244715	101.25	384951	101.25	280847	101.25	285804	101.25	1.12485e+06	101.25	1.41631e+06	101.25	1.02198e+06	101.1	1.06768e+06	101.1	1.04041e+06	101.1	926688	101.25	157008	101.25	207065	101.25	171067	101.1
	101.15	474492	101.15	441442	101.15	366584	101.15	519810	101.15	575544	101.15	702624	101.3	353208	101.3	258974	101.3	275389	101.3	240181	101.3	239293	101.3	179211	101.3	279153	101.3	201134	101.3	216035	101.3	726804	101.3	972335	101.3	679821	101.15	1.19019e+06	101.15	919824	101.15	805960	101.3	114774	101.3	151231	101.3	124927	101.15
	101.2	381589	101.2	381036	101.2	377358	101.2	507027	101.2	503338	101.2	758868	101.35	202957	101.35	146931	101.35	162437	101.35	147509	101.35	163722	101.35	113857	101.35	171980	101.35	105669	101.35	128465	101.35	420404	101.35	584682	101.35	416537	101.2	875108	101.2	865451	101.2	757746	101.35	80659.6	101.35	103497	101.35	88931.5	101.2
	101.25	272266	101.25	306450	101.25	281496	101.25	511334	101.25	433367	101.25	601893	101.4	87842	101.4	81852.1	101.4	86830.6	101.4	76943	101.4	93283.5	101.4	66603.5	101.4	82606.5	101.4	43266.9	101.4	60069.2	101.4	185110	101.4	240670	101.4	191131	101.25	642641	101.25	687280	101.25	717466	101.4	43271.1	101.4	53133.8	101.4	48025.7	101.25
	101.3	220681	101.3	251150	101.3	168276	101.3	272102	101.3	269363	101.3	356129	101.45	37027.9	101.45	48898.5	101.45	43263.4	101.45	44901.3	101.45	51977.1	101.45	36141.7	101.45	40344.7	101.45	19255.6	101.45	27702.7	101.45	73259.3	101.45	78483.3	101.45	64845.5	101.3	402420	101.3	435627	101.3	428216	101.45	24961.8	101.45	23344.5	101.45	21983.2	101.3
	101.35	134966	101.35	123363	101.35	71199.9	101.35	64060.6	101.35	118198	101.35	232346	101.5	23887.4	101.5	36360.4	101.5	25015.1	101.5	27563.2	101.5	28760	101.5	22782.5	101.5	24544.5	101.5	14725.5	101.5	17507.3	101.5	40946.1	101.5	34697.4	101.5	29086.4	101.35	216147	101.35	193910	101.35	240408	101.5	14447.6	101.5	14517.7	101.5	12191.8	101.35
	101.4	36223.7	101.4	16368	101.4	22839.1	101.4	7634.04	101.4	28647.2	101.4	60239.3	101.55	22826.6	101.55	24407.4	101.55	21017.5	101.55	20099.2	101.55	17447.2	101.55	24331.9	101.55	23485.2	101.55	14302.7	101.55	10452.9	101.55	46343.4	101.55	37813.9	101.55	30873.8	101.4	53822.3	101.4	46607.6	101.4	90670.8	101.55	9362.6	101.55	12775.5	101.55	12050.9	101.4
	101.45	12782.4	101.45	12517.2	101.45	12995.3	101.45	4493.84	101.45	25864.1	101.45	19892.5	101.6	33660.1	101.6	34248.5	101.6	27499.5	101.6	32250.4	101.6	30301.7	101.6	29181.6	101.6	34211.4	101.6	25469	101.6	8496.71	101.6	77230.3	101.6	70654.4	101.6	62594	101.45	25431.6	101.45	8884.05	101.45	24345.9	101.6	14498.1	101.6	17441.5	101.6	17023.1	101.45
	101.5	2802.11	101.5	10746.9	101.5	14237.4	101.5	16676.3	101.5	8212.28	101.5	10906.9	101.65	62231	101.65	54889.9	101.65	50707.5	101.65	52776.3	101.65	50701	101.65	39707.4	101.65	55829.7	101.65	39598.1	101.65	13471.7	101.65	173634	101.65	170783	101.65	145091	101.5	16047.5	101.5	3050.66	101.5	8921.63	101.65	30302.4	101.65	31332.4	101.65	33833.9	101.5
	101.55	4198.33	101.55	26388	101.55	4516.27	101.55	19276.4	101.55	5216.08	101.55	13069.9	101.7	102290	101.7	88715.6	101.7	93228.3	101.7	80452.7	101.7	91748.6	101.7	55150.4	101.7	88108.4	101.7	53156.4	101.7	35435	101.7	296784	101.7	285729	101.7	239161	101.55	12854.8	101.55	9050.71	101.55	40822.4	101.7	47199	101.7	49507.2	101.7	53196.3	101.55
	101.6	19631.2	101.6	41972.2	101.6	17115.9	101.6	11758.1	101.6	36817.1	101.6	22217.4	101.75	162579	101.75	151658	101.75	154456	101.75	133127	101.75	150404	101.75	95936.9	101.75	138171	101.75	76060.4	101.75	68794.5	101.75	487063	101.75	488887	101.75	393006	101.6	22022.3	101.6	18400.1	101.6	22820.8	101.75	71524.1	101.75	71388.6	101.75	74934.5	101.6
	101.65	40784.2	101.65	50114.8	101.65	52485.5	101.65	18353.8	101.65	61049.2	101.65	24940.4	101.8	233076	101.8	222153	101.8	218987	101.8	188225	101.8	200949	101.8	139166	101.8	194369	101.8	115870	101.8	111469	101.8	750532	101.8	747656	101.8	582072	101.65	39872.9	101.65	22217.7	101.65	20636.4	101.8	103243	101.8	103336	101.8	118062	101.65
	101.7	89440	101.7	91072.3	101.7	55186.5	101.7	37171.3	101.7	44119.8	101.7	29010.1	101.85	291992	101.85	285864	101.85	279829	101.85	249770	101.85	238547	101.85	180228	101.85	242880	101.85	148681	101.85	156667	101.85	982829	101.85	957218	101.85	769030	101.7	71013.9	101.7	38072.4	101.7	20453.1	101.85	137107	101.85	138140	101.85	162347	101.7
	101.75	198339	101.75	228158	101.75	153600	101.75	42941.2	101.75	90502.6	101.75	77937	101.9	342466	101.9	342668	101.9	346896	101.9	315769	101.9	278762	101.9	230044	101.9	285953	101.9	181976	101.9	201515	101.9	1.14786e+06	101.9	1.12384e+06	101.9	929569	101.75	157241	101.75	127846	101.75	59182.4	101.9	166075	101.9	166282	101.9	194107	101.75
	101.8	361068	101.8	437382	101.8	408237	101.8	184395	101.8	210674	101.8	177174	101.95	391831	101.95	384347	101.95	409661	101.95	357677	101.95	312756	101.95	269368	101.95	339936	101.95	203698	101.95	245095	101.95	1.27306e+06	101.95	1.25563e+06	101.95	1.07928e+06	101.8	206182	101.8	149595	101.8	126498	101.95	192343	101.95	188291	101.95	216811	101.8
	101.85	555861	101.85	612363	101.85	547717	101.85	310960	101.85	307952	101.85	372373	102	422196	102	412986	102	441527	102	385112	102	342540	102	289961	102	378899	102	216008	102	277789	102	1.3467e+06	102	1.30714e+06	102	1.18152e+06	101.85	312829	101.85	265169	101.85	318244	102	218622	102	212987	102	242722	101.85
	101.9	642030	101.9	763499	101.9	674830	101.9	381396	101.9	612285	101.9	576185	102.05	435417	102.05	421403	102.05	448886	102.05	394884	102.05	358132	102.05	290360	102.05	403172	102.05	233859	102.05	293969	102.05	1.35423e+06	102.05	1.3086e+06	102.05	1.22648e+06	101.9	652901	101.9	422510	101.9	605006	102.05	226602	102.05	225409	102.05	259334	101.9
	101.95	728686	101.95	913547	101.95	802610	101.95	456848	101.95	757551	101.95	703217	102.1	448461	102.1	421688	102.1	442557	102.1	407287	102.1	361849	102.1	289615	102.1	406385	102.1	250044	102.1	293808	102.1	1.32644e+06	102.1	1.29148e+06	102.1	1.23596e+06	101.95	853491	101.95	569961	101.95	722386	102.1	221422	102.1	229191	102.1	252111	101.95
	102	764213	102	954316	102	802691	102	440160	102	718105	102	831905	102.15	446882	102.15	403742	102.15	411753	102.15	410737	102.15	356081	102.15	290148	102.15	379746	102.15	252830	102.15	277077	102.15	1.24738e+06	102.15	1241197	102.15	1.1796e+06	102	814446	102	582075	102	695677	102.15	214628	102.15	229713	102.15	237587	102
	102.05	887834	102.05	976057	102.05	966108	102.05	538294	102.05	685410	102.05	939381	102.2	433035	102.2	370487	102.2	374047	102.2	409241	102.2	332595	102.2	277788	102.2	350920	102.2	230820	102.2	245453	102.2	1092666	102.2	1.08492e+06	102.2	1045648	102.05	746362	102.05	578709	102.05	679706	102.2	189407	102.2	210384	102.2	217121	102.05
	102.1	950391	102.1	976855	102.1	921792	102.1	606663	102.1	723502	102.1	759209	102.25	393690	102.25	330917	102.25	326439	102.25	374221	102.25	283411	102.25	254163	102.25	300343	102.25	195046	102.25	206320	102.25	916597	102.25	908430	102.25	871604	102.1	775960	102.1	643474	102.1	716594	102.25	162993	102.25	192130	102.25	194835	102.1
	102.15	956871	102.15	905225	102.15	883268	102.15	568436	102.15	627571	102.15	735686	102.3	317312	102.3	262509	102.3	258575	102.3	297983	102.3	212929	102.3	205052	102.3	231995	102.3	140464	102.3	148279	102.3	686419	102.3	699754	102.3	667194	102.15	711809	102.15	722087	102.15	713882	102.3	123927	102.3	159657	102.3	155895	102.15
	102.2	1.02967e+06	102.2	831930	102.2	808328	102.2	576648	102.2	672297	102.2	755249	102.35	216348	102.35	183901	102.35	183778	102.35	207582	102.35	147493	102.35	150172	102.35	155248	102.35	93105	102.35	101044	102.35	415806	102.35	447873	102.35	426842	102.2	708454	102.2	712167	102.2	718322	102.35	81304.7	102.35	116516	102.35	104905	102.2
	102.25	873413	102.25	756544	102.25	659680	102.25	626204	102.25	674848	102.25	782201	102.4	141383	102.4	112012	102.4	127405	102.4	132024	102.4	99437.5	102.4	104203	102.4	100308	102.4	65380.7	102.4	62994.5	102.4	238354	102.4	238589	102.4	224023	102.25	610218	102.25	608978	102.25	674638	102.4	46144.2	102.4	77523.5	102.4	67215.7	102.25
	102.3	649787	102.3	547776	102.3	481360	102.3	511284	102.3	555317	102.3	641970	102.45	89937	102.45	65286.6	102.45	89035.9	102.45	79388.5	102.45	66654.1	102.45	72424.9	102.45	59466.3	102.45	39299.6	102.45	36999.6	102.45	144474	102.45	128355	102.45	121065	102.3	469668	102.3	438553	102.3	463197	102.45	29879.7	102.45	56249.5	102.45	45904.1	102.3
	102.35	337871	102.35	339339	102.35	261961	102.35	275170	102.35	333325	102.35	340068	102.5	73682.4	102.5	45752.7	102.5	69607.7	102.5	57710.9	102.5	59927.4	102.5	62118.4	102.5	31759.7	102.5	28400.2	102.5	20547.3	102.5	111886	102.5	85651.4	102.5	83640.4	102.35	242364	102.35	290496	102.35	230705	102.5	33431.7	102.5	49962.6	102.5	34953.6	102.35
	102.4	159695	102.4	178290	102.4	102411	102.4	49269.7	102.4	142080	102.4	146497	102.55	88137.7	102.55	60368.5	102.55	82978.6	102.55	71420.5	102.55	91450.2	102.55	79683.5	102.55	36731.5	102.55	31565.7	102.55	23708.2	102.55	148214	102.55	120024	102.55	90211.5	102.4	100037	102.4	83905.1	102.4	110839	102.55	52928.7	102.55	62173.4	102.55	63093.3	102.4
	102.45	67196	102.45	46364.9	102.45	35267	102.45	17716.6	102.45	51458.6	102.45	38100.6	102.6	121608	102.6	90998.5	102.6	120214	102.6	121232	102.6	143302	102.6	120838	102.6	53930.7	102.6	46654.6	102.6	34608.5	102.6	242232	102.6	213314	102.6	161716	102.45	24928.5	102.45	12253.7	102.45	24314.2	102.6	95216	102.6	94821.9	102.6	104313	102.45
	102.5	22427.5	102.5	7417.76	102.5	10532.1	102.5	29052	102.5	19243.6	102.5	40080.1	102.65	191029	102.65	137204	102.65	189968	102.65	210028	102.65	230935	102.65	185637	102.65	93439.6	102.65	72939.3	102.65	53230.1	102.65	425259	102.65	406028	102.65	319797	102.5	1045.41	102.5	8143.12	102.5	11030.2	102.65	147372	102.65	137025	102.65	153870	102.5
	102.55	13394	102.55	13162.7	102.55	6229.21	102.55	27510.6	102.55	30488.5	102.55	26682.4	102.7	293233	102.7	218381	102.7	283819	102.7	335367	102.7	336133	102.7	261041	102.7	162392	102.7	111933	102.7	87458	102.7	747095	102.7	754300	102.7	621360	102.55	1555.74	102.55	8304.07	102.55	29323.7	102.7	210641	102.7	195988	102.7	205876	102.55
	102.6	23511.8	102.6	38380.8	102.6	9902.29	102.6	38143.4	102.6	32575.6	102.6	33219.7	102.75	404175	102.75	309705	102.75	390029	102.75	454913	102.75	423388	102.75	321250	102.75	227683	102.75	160965	102.75	130112	102.75	1.19358e+06	102.75	1.19879e+06	102.75	1.02444e+06	102.6	9499.47	102.6	10204.1	102.6	37988.1	102.75	293425	102.75	290701	102.75	286522	102.6
	102.65	82077.9	102.65	66335.7	102.65	26638	102.65	49437.5	102.65	74613.7	102.65	40924.8	102.8	523622	102.8	405790	102.8	502675	102.8	584790	102.8	508613	102.8	400620	102.8	322088	102.8	202463	102.8	190262	102.8	1.56576e+06	102.8	1.57665e+06	102.8	1349850	102.65	32925.4	102.65	18128.6	102.65	40398.9	102.8	348509	102.8	374184	102.8	353766	102.65
	102.7	118759	102.7	123176	102.7	94262.7	102.7	42044.1	102.7	197434	102.7	90754.3	102.85	669504	102.85	546379	102.85	653143	102.85	711350	102.85	582293	102.85	488117	102.85	429491	102.85	261578	102.85	277638	102.85	1.93949e+06	102.85	1.94316e+06	102.85	1.63797e+06	102.7	73296.6	102.7	52717.5	102.7	31025	102.85	388717	102.85	424159	102.85	401193	102.7
	102.75	214347	102.75	181905	102.75	156705	102.75	132009	102.75	266462	102.75	193191	102.9	772439	102.9	656835	102.9	770561	102.9	799656	102.9	625490	102.9	570458	102.9	520142	102.9	312060	102.9	347516	102.9	2289666	102.9	2.25829e+06	102.9	1.89019e+06	102.75	180006	102.75	152992	102.75	136698	102.9	413714	102.9	465420	102.9	457113	102.75
	102.8	296958	102.8	271870	102.8	229918	102.8	289542	102.8	392664	102.8	322805	102.95	816379	102.95	727330	102.95	834367	102.95	838727	102.95	657188	102.95	628924	102.95	570442	102.95	352982	102.95	390299	102.95	2.45296e+06	102.95	2.44181e+06	102.95	2032837	102.8	308067	102.8	310222	102.8	291185	102.95	421824	102.95	488578	102.95	503562	102.8
	102.85	396350	102.85	350519	102.85	331458	102.85	390306	102.85	579530	102.85	474496	103	812337	103	799235	103	847556	103	842223	103	676519	103	677197	103	592944	103	383432	103	420632	103	2507034	103	2476129	103	2.08086e+06	102.85	478643	102.85	402767	102.85	402470	103	431938	103	492793	103	532081	102.85
	102.9	428701	102.9	380747	102.9	369399	102.9	550128	102.9	589853	102.9	689371	103.05	801107	103.05	827942	103.05	833418	103.05	806835	103.05	682493	103.05	700335	103.05	621991	103.05	391662	103.05	435004	103.05	2455147	103.05	2.39888e+06	103.05	2.06018e+06	102.9	595732	102.9	543976	102.9	496334	103.05	438868	103.05	486212	103.05	529630	102.9
	102.95	451059	102.95	518245	102.95	331704	102.95	479070	102.95	644972	102.95	771770	103.1	772872	103.1	795246	103.1	796113	103.1	744121	103.1	636136	103.1	635481	103.1	630525	103.1	390076	103.1	420287	103.1	2.28065e+06	103.1	2.22772e+06	103.1	1.96299e+06	102.95	600580	102.95	735097	102.95	596180	103.1	433467	103.1	449888	103.1	478815	102.95
	103	455029	103	460484	103	319298	103	527790	103	812766	103	809564	103.15	732632	103.15	725723	103.15	709029	103.15	672677	103.15	570233	103.15	545877	103.15	616305	103.15	377429	103.15	388460	103.15	2.01947e+06	103.15	2.01227e+06	103.15	1.74972e+06	103	674519	103	701729	103	609704	103.15	395173	103.15	385112	103.15	412222	103
	103.05	442380	103.05	425343	103.05	406296	103.05	482303	103.05	851558	103.05	780005	103.2	639084	103.2	608135	103.2	603724	103.2	569564	103.2	479586	103.2	436451	103.2	562752	103.2	336036	103.2	334709	103.2	1.70338e+06	103.2	1.72608e+06	103.2	1.4861e+06	103.05	620071	103.05	688926	103.05	698026	103.2	336344	103.2	303874	103.2	324486	103.05
	103.1	499345	103.1	458307	103.1	408415	103.1	546142	103.1	628479	103.1	792834	103.25	508902	103.25	446739	103.25	463657	103.25	433185	103.25	346590	103.25	305652	103.25	448319	103.25	271522	103.25	259721	103.25	1.36026e+06	103.25	1.39895e+06	103.25	1.20308e+06	103.1	720450	103.1	649219	103.1	733060	103.25	264210	103.25	226099	103.25	237966	103.1
	103.15	405219	103.15	452477	103.15	343669	103.15	598899	103.15	594583	103.15	789437	103.3	332856	103.3	267693	103.3	296703	103.3	295150	103.3	217870	103.3	183549	103.3	305097	103.3	182592	103.3	177965	103.3	878644	103.3	909347	103.3	786785	103.15	932276	103.15	583738	103.15	623431	103.3	143713	103.3	127021	103.3	127420	103.15
	103.2	304399	103.2	380736	103.2	223465	103.2	484014	103.2	567041	103.2	676393	103.35	197002	103.35	149586	103.35	169502	103.35	187911	103.35	127566	103.35	102043	103.35	191067	103.35	113793	103.35	113569	103.35	547885	103.35	545593	103.35	483097	103.2	827255	103.2	557930	103.2	455432	103.35	71167.7	103.35	68447.7	103.35	68626.3	103.2
	103.25	188286	103.25	180995	103.25	157694	103.25	323341	103.25	459635	103.25	552260	103.4	93702.6	103.4	76963.7	103.4	95550.2	103.4	95824.5	103.4	67870.8	103.4	54467.9	103.4	104752	103.4	65525.2	103.4	73282.2	103.4	302685	103.4	277985	103.4	259640	103.25	593518	103.25	506586	103.25	418720	103.4	33071	103.4	34103.4	103.4	36236.5	103.25
	103.3	87374.2	103.3	92937.2	103.3	82432.6	103.3	203212	103.3	293145	103.3	354921	103.45	25975	103.45	34039.1	103.45	33913.7	103.45	47295.5	103.45	30190.6	103.45	32133.7	103.45	44448.5	103.45	26565.4	103.45	35886.3	103.45	125790	103.45	101754	103.45	95349.6	103.3	402699	103.3	309569	103.3	251111	103.45	18429.8	103.45	20601.3	103.45	21559.4	103.3
	103.35	47548.6	103.35	33075.9	103.35	32793.6	103.35	113266	103.35	141319	103.35	142551	103.5	9616.37	103.5	21020.2	103.5	17512.5	103.5	25122.4	103.5	16675.8	103.5	24412.9	103.5	18576.7	103.5	11163.3	103.5	19321.3	103.5	43685.3	103.5	32592.5	103.5	27523.4	103.35	146777	103.35	160125	103.35	80047.6	103.5	9803.73	103.5	14058.3	103.5	13525.1	103.35
	103.4	22888.3	103.4	13477.4	103.4	17047.8	103.4	31826.1	103.4	53103.3	103.4	58525.9	103.55	8907.54	103.55	19910.9	103.55	10589.6	103.55	19421.3	103.55	18193.1	103.55	24288.6	103.55	8322.77	103.55	11694.8	103.55	15497.7	103.55	20902.5	103.55	18884.6	103.55	13955.4	103.4	53939.3	103.4	81676.4	103.4	29292.7	103.55	8300.14	103.55	13669.2	103.55	10931.9	103.4
	103.45	9036.3	103.45	885.208	103.45	3833.65	103.45	8262.04	103.45	5825.1	103.45	16005.8	103.6	14492.5	103.6	23260.7	103.6	19730.3	103.6	30223.2	103.6	24308	103.6	31922.4	103.6	5916.3	103.6	12817.6	103.6	9740.24	103.6	22755.4	103.6	23965.6	103.6	12299.4	103.45	10956.4	103.45	21275.4	103.45	10607	103.6	11040.3	103.6	15989.3	103.6	22522.3	103.45
	103.5	9832.29	103.5	2970.53	103.5	0	103.5	6988.86	103.5	687.533	103.5	14306.4	103.65	35295.3	103.65	43202.5	103.65	36983.4	103.65	55635.3	103.65	37407	103.65	46921.1	103.65	13419.4	103.65	20815.2	103.65	9696.6	103.65	44239.6	103.65	42760.9	103.65	26833.4	103.5	0	103.5	1337.45	103.5	4946.5	103.65	18558	103.65	26682.7	103.65	43606.9	103.5
	103.55	9271.61	103.55	5241.28	103.55	3139.97	103.55	0	103.55	0	103.55	10572.5	103.7	63226.2	103.7	60864.2	103.7	64527.1	103.7	90698	103.7	62100.6	103.7	68825.3	103.7	23485.1	103.7	31621.3	103.7	12498.9	103.7	99117.6	103.7	88170.7	103.7	46739.6	103.55	8031.02	103.55	8882.1	103.55	3807.36	103.7	33324	103.7	46922.5	103.7	69834.7	103.55
	103.6	2026.19	103.6	4676.03	103.6	4213.72	103.6	0	103.6	0	103.6	7060.86	103.75	99522.7	103.75	92529.9	103.75	101756	103.75	123676	103.75	94833.3	103.75	94664.7	103.75	37420.8	103.75	45431.2	103.75	22195.7	103.75	168327	103.75	145230	103.75	77039.2	103.6	14489.3	103.6	10077	103.6	11246.4	103.75	49146.2	103.75	74477.6	103.75	99684.3	103.6
	103.65	0	103.65	6582.16	103.65	476.855	103.65	7694.39	103.65	0	103.65	11894	103.8	157759	103.8	138523	103.8	146959	103.8	174855	103.8	144908	103.8	139475	103.8	65104.3	103.8	65306.6	103.8	30647.2	103.8	243184	103.8	205058	103.8	116490	103.65	6086.45	103.65	5852.66	103.65	2680.97	103.8	70324.3	103.8	105477	103.8	125327	103.65
	103.7	12933.5	103.7	11178.6	103.7	696.389	103.7	5483.3	103.7	8295.98	103.7	8704.4	103.85	204438	103.85	201073	103.85	191847	103.85	225644	103.85	198906	103.85	195035	103.85	88409.8	103.85	81611.3	103.85	41140.1	103.85	309230	103.85	270298	103.85	164094	103.7	10935.1	103.7	1368.28	103.7	11589.9	103.85	109922	103.85	137309	103.85	157739	103.7
	103.75	21097.2	103.75	27986.2	103.75	13525.1	103.75	9927.69	103.75	20913.3	103.75	19743.2	103.9	238004	103.9	248329	103.9	213178	103.9	260132	103.9	243711	103.9	236895	103.9	109088	103.9	89286.8	103.9	52760.4	103.9	361155	103.9	328502	103.9	211312	103.75	24588.4	103.75	13021.6	103.75	20012.2	103.9	145921	103.9	159125	103.9	186828	103.75
	103.8	75977.7	103.8	82332.6	103.8	54768.3	103.8	21485.5	103.8	20752.9	103.8	20009.7	103.95	278552	103.95	281233	103.95	247340	103.95	280119	103.95	276401	103.95	265949	103.95	126856	103.95	86431	103.95	53618.1	103.95	382533	103.95	360877	103.95	232917	103.8	39457.5	103.8	54587.5	103.8	38192.5	103.95	157038	103.95	175135	103.95	205338	103.8
	103.85	138331	103.85	112822	103.85	83936.5	103.85	33837.9	103.85	44789.6	103.85	24882.4	104	313627	104	312498	104	285236	104	302843	104	316355	104	290807	104	142657	104	83466.4	104	57120.1	104	398700	104	370864	104	251074	103.85	71531.2	103.85	58231.9	103.85	63562.9	104	165918	104	187461	104	225307	103.85
	103.9	162198	103.9	145469	103.9	94029.5	103.9	66006.1	103.9	102201	103.9	70897.6	104.05	332037	104.05	308767	104.05	311571	104.05	302047	104.05	324182	104.05	292294	104.05	140572	104.05	81045.8	104.05	63124.5	104.05	413787	104.05	372225	104.05	270705	103.9	94340.7	103.9	70507.9	103.9	119991	104.05	155828	104.05	201957	104.05	244518	103.9
	103.95	159085	103.95	130171	103.95	147898	103.95	93529.4	103.95	98114.5	103.95	101926	104.1	329312	104.1	299561	104.1	316034	104.1	291604	104.1	326774	104.1	275021	104.1	128500	104.1	79013.5	104.1	70561.6	104.1	420974	104.1	362931	104.1	281568	103.95	107097	103.95	103813	103.95	146617	104.1	133845	104.1	209780	104.1	252625	103.95
	104	152032	104	129770	104	184814	104	78280.3	104	122439	104	165338	104.15	325616	104.15	287989	104.15	303496	104.15	269209	104.15	310734	104.15	249848	104.15	113873	104.15	72610	104.15	74477.1	104.15	410644	104.15	349791	104.15	265637	104	137967	104	131792	104	105503	104.15	128122	104.15	208678	104.15	259770	104
	104.05	212141	104.05	127924	104.05	175366	104.05	78824.7	104.05	132647	104.05	163522	104.2	293359	104.2	263725	104.2	268322	104.2	253941	104.2	294673	104.2	238971	104.2	98709.8	104.2	61280.2	104.2	72963.8	104.2	362282	104.2	311685	104.2	231131	104.05	153928	104.05	174771	104.05	139176	104.2	120454	104.2	188262	104.2	241457	104.05
	104.1	220039	104.1	158693	104.1	162047	104.1	98038.7	104.1	180343	104.1	164244	104.25	257210	104.25	231733	104.25	230132	104.25	238578	104.25	271863	104.25	228488	104.25	82382.5	104.25	52231.1	104.25	64635.9	104.25	281360	104.25	254663	104.25	186511	104.1	101240	104.1	195406	104.1	189081	104.25	110458	104.25	155038	104.25	205872	104.1
	104.15	185165	104.15	149280	104.15	157713	104.15	86203.9	104.15	132152	104.15	157603	104.3	212340	104.3	189348	104.3	182535	104.3	202552	104.3	224194	104.3	202787	104.3	70069.8	104.3	46169	104.3	50913.4	104.3	211838	104.3	193835	104.3	142150	104.15	141064	104.15	136215	104.15	170659	104.3	87596.8	104.3	121152	104.3	160129	104.15
	104.2	122089	104.2	148331	104.2	130933	104.2	110370	104.2	58787.2	104.2	180758	104.35	141119	104.35	128034	104.35	128814	104.35	145081	104.35	152364	104.35	157202	104.35	53669.1	104.35	36127.7	104.35	34436.3	104.35	142763	104.35	125221	104.35	98444.5	104.2	155178	104.2	80781.5	104.2	163510	104.35	66996.2	104.35	85310.9	104.35	112899	104.2
	104.25	104902	104.25	176069	104.25	132801	104.25	107243	104.25	100145	104.25	169065	104.4	82407.4	104.4	67788.5	104.4	81051.9	104.4	100154	104.4	99843.2	104.4	108230	104.4	37316.2	104.4	24183.5	104.4	28848.7	104.4	74043	104.4	66817.5	104.4	69504.7	104.25	133344	104.25	110716	104.25	119478	104.4	43191.1	104.4	54752.3	104.4	70988.4	104.25
	104.3	112368	104.3	125408	104.3	106908	104.3	85727.9	104.3	124182	104.3	105498	104.45	50711.9	104.45	35030.8	104.45	48780.4	104.45	67984.9	104.45	68586.9	104.45	76262.6	104.45	29594.2	104.45	18766.4	104.45	24185.2	104.45	45434	104.45	56878.5	104.45	61945.1	104.3	74861.1	104.3	80945	104.3	63582.7	104.45	27195.7	104.45	34407.5	104.45	55429.8	104.3
	104.35	61410	104.35	42618.4	104.35	71660.6	104.35	35281	104.35	74720.6	104.35	52431.4	104.5	34749.1	104.5	21344.3	104.5	35370.8	104.5	55841.8	104.5	50106.8	104.5	45033.6	104.5	25989.5	104.5	18388.2	104.5	26155.3	104.5	48110.8	104.5	66663.7	104.5	66540.2	104.35	43694.6	104.35	83063.6	104.35	65278.8	104.5	29012.4	104.5	30669.7	104.5	46502.6	104.35
	104.4	48277.5	104.4	6762.89	104.4	17028.7	104.4	17669	104.4	34800.8	104.4	26469.1	104.55	33681.4	104.55	32797.9	104.55	29723	104.55	63614.4	104.55	65659.5	104.55	41178	104.55	41061.9	104.55	26889.6	104.55	33304.8	104.55	91199.7	104.55	115747	104.55	111130	104.4	46332.7	104.4	27715.9	104.4	35159.5	104.55	51778.7	104.55	41149.9	104.55	57075.1	104.4
	104.45	16091	104.45	4354.89	104.45	10041.5	104.45	12738.7	104.45	18497.4	104.45	21755.4	104.6	67524.8	104.6	57634	104.6	53928	104.6	118179	104.6	119436	104.6	73389.8	104.6	82662.5	104.6	54152.1	104.6	55920.2	104.6	203471	104.6	217683	104.6	225708	104.45	27508.9	104.45	16268.7	104.45	11515.7	104.6	99873	104.6	75147	104.6	82287.1	104.45
	104.5	8196.93	104.5	11263.6	104.5	6353.47	104.5	18945.9	104.5	7591.66	104.5	19849.6	104.65	128622	104.65	103656	104.65	101196	104.65	203604	104.65	178788	104.65	125267	104.65	145399	104.65	98201.3	104.65	90458.5	104.65	441039	104.65	465619	104.65	412869	104.5	5019.17	104.5	11776.6	104.5	17624.7	104.65	167187	104.65	129621	104.65	161933	104.5
	104.55	11178.6	104.55	14092.6	104.55	2166.99	104.55	47085.7	104.55	17786	104.55	44919.8	104.7	213160	104.7	166984	104.7	166270	104.7	310311	104.7	260804	104.7	204325	104.7	230937	104.7	150191	104.7	153628	104.7	758237	104.7	786710	104.7	634533	104.55	3855.98	104.55	22241	104.55	15165.8	104.7	234351	104.7	197218	104.7	247845	104.55
	104.6	23367.5	104.6	42475.8	104.6	17610.2	104.6	56623.1	104.6	25226.7	104.6	44315.1	104.75	341058	104.75	287191	104.75	273847	104.75	458218	104.75	372411	104.75	329254	104.75	375066	104.75	234360	104.75	253129	104.75	1.17891e+06	104.75	1.22569e+06	104.75	935771	104.6	13777.2	104.6	23848.2	104.6	24408.5	104.75	317158	104.75	280263	104.75	355370	104.6
	104.65	34624.9	104.65	65747.8	104.65	30148.7	104.65	44624.3	104.65	56058.4	104.65	38227.1	104.8	484296	104.8	422881	104.8	372683	104.8	574254	104.8	457173	104.8	435014	104.8	521790	104.8	326173	104.8	365297	104.8	1.6651e+06	104.8	1775406	104.8	1.32624e+06	104.65	45558.8	104.65	30672.1	104.65	22969.2	104.8	424412	104.8	389034	104.8	489308	104.65
	104.7	67671.5	104.7	88907.2	104.7	90147.8	104.7	124692	104.7	136850	104.7	91250	104.85	592310	104.85	521268	104.85	452740	104.85	689084	104.85	559405	104.85	542935	104.85	628134	104.85	412554	104.85	457584	104.85	2.04044e+06	104.85	2.19069e+06	104.85	1.69303e+06	104.7	81832.3	104.7	61409.9	104.7	85821.9	104.85	543277	104.85	525437	104.85	616407	104.7
	104.75	175623	104.75	185866	104.75	140344	104.75	123502	104.75	262173	104.75	278656	104.9	666847	104.9	600274	104.9	532288	104.9	780724	104.9	653407	104.9	637093	104.9	702207	104.9	475734	104.9	531388	104.9	2.29339e+06	104.9	2.51344e+06	104.9	1.99878e+06	104.75	213782	104.75	184640	104.75	187657	104.9	602440	104.9	609616	104.9	704558	104.75
	104.8	266581	104.8	324168	104.8	243897	104.8	214653	104.8	449173	104.8	408727	104.95	731210	104.95	673478	104.95	618633	104.95	851058	104.95	723984	104.95	699899	104.95	753418	104.95	547280	104.95	588186	104.95	2.44771e+06	104.95	2.76062e+06	104.95	2300033	104.8	408914	104.8	378540	104.8	404524	104.95	671765	104.95	677826	104.95	775727	104.8
	104.85	395709	104.85	421282	104.85	366378	104.85	503034	104.85	503004	104.85	606051	105	778512	105	703359	105	662515	105	895335	105	769102	105	728613	105	772889	105	594504	105	602422	105	2.46383e+06	105	2838501	105	2.49212e+06	104.85	614880	104.85	665672	104.85	649062	105	707947	105	719157	105	835138	104.85
	104.9	465816	104.9	498917	104.9	450224	104.9	616550	104.9	689135	104.9	785958	105.05	783156	105.05	691586	105.05	683994	105.05	924372	105.05	800422	105.05	748852	105.05	772838	105.05	613852	105.05	599440	105.05	2.40571e+06	105.05	2.77508e+06	105.05	2.53447e+06	104.9	868676	104.9	860591	104.9	738280	105.05	712088	105.05	728539	105.05	854230	104.9
	104.95	452128	104.95	533101	104.95	456707	104.95	603103	104.95	720588	104.95	781538	105.1	768334	105.1	660244	105.1	655474	105.1	927457	105.1	813376	105.1	739464	105.1	766341	105.1	616860	105.1	584254	105.1	2.25291e+06	105.1	2595498	105.1	2463158	104.95	910118	104.95	922264	104.95	833710	105.1	676396	105.1	728005	105.1	828189	104.95
	105	539590	105	583030	105	457817	105	581268	105	685463	105	913818	105.15	710927	105.15	598306	105.15	581555	105.15	876691	105.15	766137	105.15	680177	105.15	739182	105.15	577555	105.15	537575	105.15	1.97936e+06	105.15	2285626	105.15	2207628	105	1.02225e+06	105	759786	105	873260	105.15	609445	105.15	689361	105.15	762676	105
	105.05	554365	105.05	631975	105.05	498216	105.05	618111	105.05	837795	105.05	1.00335e+06	105.2	616722	105.2	533295	105.2	490983	105.2	782955	105.2	677112	105.2	592640	105.2	666902	105.2	510287	105.2	471539	105.2	1.59614e+06	105.2	1.84916e+06	105.2	1.79464e+06	105.05	955637	105.05	867513	105.05	877622	105.2	501220	105.2	594909	105.2	642954	105.05
	105.1	557824	105.1	512141	105.1	482841	105.1	587169	105.1	907949	105.1	947833	105.25	506822	105.25	445373	105.25	397101	105.25	645557	105.25	543272	105.25	478363	105.25	547614	105.25	416896	105.25	389553	105.25	1.24159e+06	105.25	1.43448e+06	105.25	1.40232e+06	105.1	823619	105.1	943869	105.1	810511	105.25	400174	105.25	491759	105.25	531494	105.1
	105.15	483589	105.15	426976	105.15	395355	105.15	645051	105.15	756968	105.15	877361	105.3	355047	105.3	311932	105.3	257337	105.3	435494	105.3	362236	105.3	336019	105.3	363603	105.3	289421	105.3	267805	105.3	847066	105.3	1.00086e+06	105.3	973543	105.15	886116	105.15	867532	105.15	814893	105.3	282035	105.3	358394	105.3	382624	105.15
	105.2	376241	105.2	469517	105.2	408982	105.2	649741	105.2	720690	105.2	848471	105.35	205498	105.35	195405	105.35	136539	105.35	236677	105.35	182774	105.35	183438	105.35	188933	105.35	161041	105.35	150106	105.35	460034	105.35	541266	105.35	513224	105.2	857741	105.2	883090	105.2	748148	105.35	150823	105.35	193230	105.35	216618	105.2
	105.25	281349	105.25	470052	105.25	296552	105.25	438846	105.25	582659	105.25	611953	105.4	109974	105.4	112627	105.4	75057.9	105.4	133416	105.4	89789.6	105.4	95583.8	105.4	81377.8	105.4	84595.4	105.4	77348.3	105.4	207114	105.4	229002	105.4	214894	105.25	701852	105.25	618562	105.25	505906	105.4	68187.3	105.4	86195.6	105.4	102658	105.25
	105.3	160125	105.3	242280	105.3	186642	105.3	299134	105.3	335297	105.3	467187	105.45	52655.5	105.45	58733.3	105.45	36291.8	105.45	71238.1	105.45	37303	105.45	51439.7	105.45	31195.3	105.45	38963	105.45	38628.5	105.45	84552.1	105.45	93232	105.45	87142.3	105.3	456317	105.3	333853	105.3	293926	105.45	28354.9	105.45	36533.5	105.45	45033.7	105.3
	105.35	75682.7	105.35	114078	105.35	88781.4	105.35	168974	105.35	151497	105.35	257655	105.5	27970.7	105.5	31698.1	105.5	20900.1	105.5	33682.5	105.5	12528.8	105.5	27214.6	105.5	12929	105.5	12982.7	105.5	13526.7	105.5	35106.1	105.5	41557	105.5	37933	105.35	217946	105.35	176177	105.35	199691	105.5	12184.3	105.5	17442.8	105.5	20667.1	105.35
	105.4	27967.1	105.4	59987.3	105.4	28599.7	105.4	42273.6	105.4	35257.9	105.4	90237.1	105.55	23012.8	105.55	27283.7	105.55	13132.2	105.55	24429.7	105.55	9754.07	105.55	20230.8	105.55	10516.9	105.55	8495.51	105.55	4230.75	105.55	16203.3	105.55	29589.5	105.55	19600.4	105.4	50209.7	105.4	47952.6	105.4	44904.6	105.55	9064.14	105.55	9309.2	105.55	10760.1	105.4
	105.45	12343.5	105.45	7346.04	105.45	11524	105.45	1183.28	105.45	6107.55	105.45	24062.7	105.6	29766.8	105.6	31312.7	105.6	13772	105.6	27989.1	105.6	22293.7	105.6	18357.6	105.6	11294.6	105.6	10113.7	105.6	8972.01	105.6	27448.6	105.6	34440.3	105.6	26175.2	105.45	3067.93	105.45	17954	105.45	9087.55	105.6	12404.7	105.6	15994.2	105.6	16526.2	105.45
	105.5	6044.84	105.5	12335.4	105.5	1604.87	105.5	0	105.5	19500.8	105.5	23658.3	105.65	39786.4	105.65	45404.4	105.65	24494.6	105.65	46573.5	105.65	39129.7	105.65	31097.6	105.65	24207.9	105.65	19774.9	105.65	15732.1	105.65	66036.2	105.65	50866.4	105.65	52803.3	105.5	0	105.5	13006.2	105.5	37217.2	105.65	20715.3	105.65	25437.6	105.65	25798.8	105.5
	105.55	14208.3	105.55	15462.6	105.55	4471.41	105.55	3389.97	105.55	16110.6	105.55	23448.6	105.7	55879.1	105.7	54500.9	105.7	40733.3	105.7	74944.6	105.7	60769.2	105.7	50677.4	105.7	41134.3	105.7	31110.5	105.7	35072.9	105.7	145800	105.7	94626.2	105.7	102583	105.55	9264.03	105.55	4278.25	105.55	19528.3	105.7	31146.2	105.7	39409.5	105.7	35899.2	105.55
	105.6	20613.5	105.6	16740.5	105.6	14524.4	105.6	2895.24	105.6	14315.5	105.6	3806.19	105.75	75842.2	105.75	67194.9	105.75	59029.4	105.75	100067	105.75	83490	105.75	79942.4	105.75	63943.5	105.75	43360.8	105.75	54092.3	105.75	234324	105.75	170872	105.75	176066	105.6	20050.8	105.6	3969.91	105.6	0	105.75	39249.9	105.75	59666.1	105.75	54238.9	105.6
	105.65	13400.5	105.65	34385.3	105.65	13330.8	105.65	0	105.65	17117.4	105.65	19256.6	105.8	107055	105.8	77597.9	105.8	76026.9	105.8	132625	105.8	113704	105.8	108771	105.8	85830.3	105.8	54442.5	105.8	63438.4	105.8	307345	105.8	253952	105.8	232249	105.65	22149	105.65	10449.9	105.65	591.042	105.8	48556.2	105.8	83936.7	105.8	70451.2	105.65
	105.7	24947	105.7	71533.9	105.7	28626.2	105.7	15478.9	105.7	11060.5	105.7	47762.5	105.85	139414	105.85	101938	105.85	90168.2	105.85	176079	105.85	147347	105.85	138212	105.85	102245	105.85	66765.4	105.85	84870.7	105.85	374210	105.85	323348	105.85	283753	105.7	14249.2	105.7	10946.1	105.7	2851.67	105.85	52987.8	105.85	103921	105.85	78794	105.7
	105.75	53498.7	105.75	135037	105.75	90373.4	105.75	31701	105.75	37519.7	105.75	53019.5	105.9	162486	105.9	134622	105.9	113458	105.9	217051	105.9	169482	105.9	154157	105.9	122869	105.9	77206.8	105.9	99064	105.9	431056	105.9	411118	105.9	326779	105.75	16100.6	105.75	12143.9	105.75	24064.5	105.9	58929.2	105.9	128946	105.9	88280.3	105.75
	105.8	138675	105.8	180913	105.8	214116	105.8	90623.4	105.8	85486.1	105.8	58751.7	105.95	178182	105.95	150876	105.95	130250	105.95	248729	105.95	172592	105.95	155845	105.95	129397	105.95	86082.1	105.95	110134	105.95	467469	105.95	473925	105.95	356745	105.8	53137.3	105.8	43368.1	105.8	66633.1	105.95	67410.1	105.95	149111	105.95	101421	105.8
	105.85	208335	105.85	326359	105.85	318003	105.85	75324.2	105.85	96018.6	105.85	143003	106	184593	106	166268	106	142951	106	272312	106	176115	106	163807	106	143150	106	92714.1	106	119116	106	497966	106	500895	106	386724	105.85	90721.6	105.85	134538	105.85	158259	106	78308.1	106	151077	106	109292	105.85
	105.9	196338	105.9	479953	105.9	332919	105.9	86174	105.9	131184	105.9	170016	106.05	189086	106.05	172987	106.05	152453	106.05	284644	106.05	173405	106.05	174241	106.05	153306	106.05	100392	106.05	130804	106.05	496071	106.05	508513	106.05	400539	105.9	135923	105.9	185535	105.9	189584	106.05	91035.6	106.05	141755	106.05	118917	105.9
	105.95	177829	105.95	546768	105.95	352090	105.95	136776	105.95	161960	105.95	195322	106.1	182839	106.1	168639	106.1	154546	106.1	273232	106.1	178151	106.1	184079	106.1	161848	106.1	111099	106.1	139932	106.1	490252	106.1	485839	106.1	400116	105.95	145904	105.95	183163	105.95	209919	106.1	100548	106.1	121033	106.1	137009	105.95
	106	206795	106	650548	106	341582	106	125734	106	166182	106	228615	106.15	178296	106.15	158219	106.15	132965	106.15	260831	106.15	172479	106.15	182059	106.15	175653	106.15	114477	106.15	138590	106.15	461050	106.15	466457	106.15	370542	106	149767	106	186882	106	200678	106.15	102553	106.15	101513	106.15	136195	106
	106.05	292451	106.05	708366	106.05	389111	106.05	134338	106.05	123604	106.05	158165	106.2	163796	106.2	138324	106.2	111831	106.2	248267	106.2	163810	106.2	168229	106.2	169911	106.2	110512	106.2	132670	106.2	415532	106.2	421178	106.2	323158	106.05	160078	106.05	110813	106.05	170616	106.2	93404.2	106.2	91097.5	106.2	123473	106.05
	106.1	318335	106.1	704373	106.1	401283	106.1	141253	106.1	86960.4	106.1	125426	106.25	128570	106.25	109182	106.25	85906.3	106.25	220478	106.25	142999	106.25	143221	106.25	156098	106.25	92748.3	106.25	111728	106.25	347559	106.25	357572	106.25	260101	106.1	217081	106.1	114569	106.1	165964	106.25	76830.3	106.25	77160.1	106.25	111514	106.1
	106.15	272166	106.15	649390	106.15	375856	106.15	133630	106.15	136722	106.15	189921	106.3	91525.9	106.3	81233.2	106.3	66916	106.3	183101	106.3	115046	106.3	117399	106.3	123901	106.3	60682.4	106.3	76745.2	106.3	260360	106.3	270274	106.3	178504	106.15	195694	106.15	138703	106.15	154413	106.3	55150.9	106.3	57663.3	106.3	87797.6	106.15
	106.2	207048	106.2	557367	106.2	371236	106.2	134693	106.2	115441	106.2	215884	106.35	66510.4	106.35	55478.5	106.35	50839.5	106.35	137734	106.35	84784.1	106.35	85415.1	106.35	88574.1	106.35	39992.9	106.35	53799.7	106.35	191528	106.35	200775	106.35	127091	106.2	125131	106.2	117605	106.2	176568	106.35	35456.4	106.35	42255.6	106.35	58743.4	106.2
	106.25	136993	106.25	523052	106.25	238330	106.25	98183.5	106.25	58653.7	106.25	217747	106.4	37136.9	106.4	31048.9	106.4	32300.5	106.4	85517.4	106.4	51872.9	106.4	59811.3	106.4	66888.7	106.4	26843.3	106.4	35394.7	106.4	142262	106.4	147588	106.4	101281	106.25	84589.9	106.25	160355	106.25	137170	106.4	19273.4	106.4	28907.7	106.4	40154.4	106.25
	106.3	100540	106.3	438417	106.3	220628	106.3	86534.3	106.3	73466.8	106.3	174518	106.45	28993.5	106.45	21662.6	106.45	31190.3	106.45	51853.8	106.45	41418.4	106.45	41844.3	106.45	56236.9	106.45	22397.7	106.45	28388.1	106.45	115131	106.45	127375	106.45	101928	106.3	108468	106.3	98942.2	106.3	64452.3	106.45	14470.8	106.45	24238.5	106.45	24752.4	106.3
	106.35	46861.7	106.35	237821	106.35	116552	106.35	62293.5	106.35	50109.1	106.35	77395.6	106.5	36445.5	106.5	22938.8	106.5	33182.1	106.5	42477.2	106.5	42528.9	106.5	33924.1	106.5	56782.7	106.5	26763.4	106.5	28307.9	106.5	143905	106.5	163600	106.5	147480	106.35	101369	106.35	46202.8	106.35	37162.8	106.5	14195.2	106.5	21304.3	106.5	17615.6	106.35
	106.4	10237.5	106.4	65133.6	106.4	40772.6	106.4	13949.5	106.4	23544.1	106.4	33531.1	106.55	55450.2	106.55	32638.7	106.55	39462	106.55	51462.9	106.55	52541.7	106.55	39422.6	106.55	65627.3	106.55	36793.9	106.55	37950.2	106.55	225548	106.55	247271	106.55	238302	106.4	56261.6	106.4	15982.7	106.4	38391.3	106.55	18156.7	106.55	31095.5	106.55	27112.8	106.4
	106.45	3012.39	106.45	14537.7	106.45	12431.6	106.45	680.801	106.45	10929.1	106.45	13224.5	106.6	111089	106.6	66758.4	106.6	73974	106.6	84376.8	106.6	87187.1	106.6	68929.5	106.6	96210.8	106.6	65053	106.6	71615.4	106.6	412093	106.6	476786	106.6	449674	106.45	18401	106.45	9049.83	106.45	34516	106.6	36076.9	106.6	58327.4	106.6	46214.2	106.45
	106.5	10964.6	106.5	9518.06	106.5	3837.87	106.5	9712.07	106.5	17663.9	106.5	3651.59	106.65	245899	106.65	161929	106.65	164216	106.65	181669	106.65	164042	106.65	149132	106.65	188554	106.65	138515	106.65	150393	106.65	974941	106.65	1.11074e+06	106.65	988800	106.5	3818.17	106.5	6937.64	106.5	20593.3	106.65	102595	106.65	124203	106.65	102492	106.5
	106.55	8155.67	106.55	18507.8	106.55	12466.4	106.55	18861.1	106.55	12554.9	106.55	4069	106.7	406868	106.7	290215	106.7	266845	106.7	292305	106.7	254560	106.7	240562	106.7	320753	106.7	226897	106.7	247679	106.7	1.95757e+06	106.7	2174392	106.7	1918263	106.55	24908.3	106.55	10736	106.55	16840.6	106.7	203375	106.7	219589	106.7	196807	106.55
	106.6	13322	106.6	28795.3	106.6	18835.4	106.6	1798.18	106.6	29548	106.6	7170.21	106.75	618533	106.75	483992	106.75	467734	106.75	467890	106.75	385518	106.75	373129	106.75	561796	106.75	397031	106.75	418423	106.75	3.14427e+06	106.75	3.4285e+06	106.75	3092639	106.6	32284.8	106.6	13913	106.6	23218.6	106.75	325567	106.75	341591	106.75	325009	106.6
	106.65	33222	106.65	47746.1	106.65	35491.6	106.65	11765.6	106.65	62688.5	106.65	24649.2	106.8	894876	106.8	752836	106.8	741855	106.8	711446	106.8	546116	106.8	538040	106.8	885839	106.8	636703	106.8	628714	106.8	4508926	106.8	4.81862e+06	106.8	4.42426e+06	106.65	40470	106.65	57827.1	106.65	36517.2	106.8	455902	106.8	476915	106.8	466347	106.65
	106.7	64560	106.7	66797.8	106.7	70501.7	106.7	72716	106.7	139019	106.7	47941.3	106.85	1.19056e+06	106.85	1.0048e+06	106.85	1.03136e+06	106.85	942985	106.85	726904	106.85	708709	106.85	1.2443e+06	106.85	897846	106.85	830978	106.85	6075585	106.85	6490114	106.85	5997368	106.7	82293	106.7	84471.7	106.7	68064.7	106.85	606821	106.85	622525	106.85	631602	106.7
	106.75	112947	106.75	125362	106.75	99949.5	106.75	165058	106.75	151759	106.75	134351	106.9	1.42773e+06	106.9	1.18299e+06	106.9	1.2284e+06	106.9	1.10619e+06	106.9	867559	106.9	841436	106.9	1.51128e+06	106.9	1.07623e+06	106.9	993558	106.9	7413200	106.9	7.96183e+06	106.9	7344694	106.75	143502	106.75	190039	106.75	179001	106.9	752393	106.9	753141	106.9	778014	106.75
	106.8	236365	106.8	240408	106.8	201133	106.8	219612	106.8	233740	106.8	316693	106.95	1610760	106.95	1.3058e+06	106.95	1.36028e+06	106.95	1215049	106.95	965133	106.95	923050	106.95	1.7059e+06	106.95	1196022	106.95	1.11178e+06	106.95	8.16789e+06	106.95	8851881	106.95	8081621	106.8	350694	106.8	345043	106.8	349350	106.95	832512	106.95	824676	106.95	855152	106.8
	106.85	340349	106.85	391620	106.85	256308	106.85	349847	106.85	573798	106.85	603067	107	1.77697e+06	107	1.4016e+06	107	1.44029e+06	107	1.29946e+06	107	1.06935e+06	107	996729	107	1.79072e+06	107	1.27317e+06	107	1.20072e+06	107	8498454	107	9347429	107	8465589	106.85	582885	106.85	586426	106.85	598776	107	884238	107	858540	107	930444	106.85
	106.9	382839	106.9	408555	106.9	302456	106.9	624518	106.9	847479	106.9	962823	107.05	1828726	107.05	1.43839e+06	107.05	1.49286e+06	107.05	1.33039e+06	107.05	1.11242e+06	107.05	1.02965e+06	107.05	1.77654e+06	107.05	1.27588e+06	107.05	1.25038e+06	107.05	8480062	107.05	9508706	107.05	8529004	106.9	881640	106.9	946206	106.9	826941	107.05	899656	107.05	870881	107.05	966298	106.9
	106.95	423271	106.95	551036	106.95	370520	106.95	796709	106.95	937142	106.95	1.21203e+06	107.1	1.82091e+06	107.1	1.43295e+06	107.1	1.52503e+06	107.1	1.31484e+06	107.1	1100317	107.1	1.02671e+06	107.1	1.7251e+06	107.1	1.22781e+06	107.1	1.25487e+06	107.1	8.22935e+06	107.1	9399404	107.1	8.29908e+06	106.95	1.07077e+06	106.95	1.14326e+06	106.95	1.06944e+06	107.1	876023	107.1	847263	107.1	941809	106.95
	107	559417	107	474801	107	504550	107	678193	107	970142	107	1.27626e+06	107.15	1.77001e+06	107.15	1.38902e+06	107.15	1510280	107.15	1.25418e+06	107.15	1.01392e+06	107.15	980986	107.15	1649837	107.15	1.15794e+06	107.15	1.22312e+06	107.15	7742406	107.15	8974298	107.15	7807780	107	1.21958e+06	107	1.1697e+06	107	1.15645e+06	107.15	814207	107.15	807784	107.15	869671	107
	107.05	554008	107.05	490508	107.05	502427	107.05	776682	107.05	1.05979e+06	107.05	1224608	107.2	1.59157e+06	107.2	1.25736e+06	107.2	1.3848e+06	107.2	1.12757e+06	107.2	856911	107.2	870588	107.2	1.48732e+06	107.2	1.03812e+06	107.2	1.10595e+06	107.2	6708050	107.2	7925520	107.2	6.81608e+06	107.05	1.35038e+06	107.05	1.27658e+06	107.05	1.26546e+06	107.2	716166	107.2	738221	107.2	755050	107.05
	107.1	502086	107.1	440315	107.1	436212	107.1	954100	107.1	1003807	107.1	1.16309e+06	107.25	1.36133e+06	107.25	1.10194e+06	107.25	1.21297e+06	107.25	976116	107.25	707672	107.25	739969	107.25	1.28398e+06	107.25	889842	107.25	960048	107.25	5295792	107.25	6340970	107.25	5420828	107.1	1.14947e+06	107.1	1.35661e+06	107.1	1.33585e+06	107.25	564252	107.25	601974	107.25	598422	107.1
	107.15	397942	107.15	490760	107.15	498290	107.15	876470	107.15	978878	107.15	1256407	107.3	1.03154e+06	107.3	862519	107.3	947704	107.3	787238	107.3	540410	107.3	573031	107.3	1.00821e+06	107.3	705508	107.3	749444	107.3	3.87057e+06	107.3	4.68018e+06	107.3	4.00516e+06	107.15	1.08452e+06	107.15	1.21046e+06	107.15	1.21352e+06	107.3	435100	107.3	464611	107.3	456309	107.15
	107.2	405164	107.2	501627	107.2	520530	107.2	767246	107.2	902146	107.2	1.17459e+06	107.35	637902	107.35	569627	107.35	603838	107.35	532586	107.35	330722	107.35	380502	107.35	649594	107.35	479185	107.35	479871	107.35	2.49659e+06	107.35	3040746	107.35	2647327	107.2	1.20987e+06	107.2	1.29584e+06	107.2	1.2508e+06	107.35	303613	107.35	321536	107.35	318059	107.2
	107.25	377571	107.25	414109	107.25	431050	107.25	635987	107.25	847671	107.25	954097	107.4	296448	107.4	295027	107.4	294345	107.4	282115	107.4	158371	107.4	190777	107.4	328665	107.4	265225	107.4	251592	107.4	1.15942e+06	107.4	1.41512e+06	107.4	1.2544e+06	107.25	1.14224e+06	107.25	1.08737e+06	107.25	1.10795e+06	107.4	156724	107.4	153141	107.4	149754	107.25
	107.3	298998	107.3	272833	107.3	332327	107.3	390240	107.3	530477	107.3	651980	107.45	122619	107.45	128263	107.45	120217	107.45	138178	107.45	75438.3	107.45	87812.2	107.45	140700	107.45	121301	107.45	119169	107.45	387922	107.45	478900	107.45	445647	107.3	718445	107.3	533431	107.3	737187	107.45	74219.6	107.45	63528.1	107.45	60027.4	107.3
	107.35	177131	107.35	139367	107.35	166177	107.35	209355	107.35	317596	107.35	412343	107.5	51409.3	107.5	56301	107.5	50399.3	107.5	65754.1	107.5	35469.4	107.5	46052.5	107.5	59329.1	107.5	48602.4	107.5	52291.4	107.5	130740	107.5	160730	107.5	166278	107.35	366231	107.35	289799	107.35	315149	107.5	34830.3	107.5	32680.2	107.5	25975.9	107.35
	107.4	91641.7	107.4	65689.4	107.4	42165.6	107.4	60184.1	107.4	131965	107.4	165073	107.55	24815.8	107.55	36387.8	107.55	26048.3	107.55	27937.4	107.55	18897	107.55	21840.5	107.55	28252.2	107.55	16678.6	107.55	23724.4	107.55	64605.2	107.55	65810.1	107.55	72904.2	107.4	147517	107.4	111717	107.4	117810	107.55	21512.9	107.55	24463.5	107.55	14214.9	107.4
	107.45	30677.3	107.45	13334.9	107.45	4543.06	107.45	3112.33	107.45	17909.1	107.45	33586.1	107.6	29508.6	107.6	43126	107.6	33473.8	107.6	21547.6	107.6	18284.8	107.6	19658.6	107.6	34054.2	107.6	9735.37	107.6	17105.9	107.6	81459.6	107.6	69494.6	107.6	71499	107.45	21046.4	107.45	4058.6	107.45	26222.7	107.6	21067.6	107.6	27635	107.6	15080	107.45
	107.5	1634.38	107.5	1915.79	107.5	1380.06	107.5	0	107.5	21334.5	107.5	15928.4	107.65	45441.2	107.65	62261.6	107.65	59364.5	107.65	41763.9	107.65	34732.4	107.65	29959.4	107.65	49280.8	107.65	13602.2	107.65	27310.8	107.65	181001	107.65	190869	107.65	176401	107.5	5369.62	107.5	10649.3	107.5	26565.5	107.65	27148.5	107.65	48946.3	107.65	31864.2	107.5
	107.55	0	107.55	977.338	107.55	2031.22	107.55	0	107.55	11443.3	107.55	3233.32	107.7	76973.2	107.7	91720.2	107.7	89041.2	107.7	70934.3	107.7	59889.8	107.7	58575.2	107.7	71328.4	107.7	32481.4	107.7	44176.4	107.7	315065	107.7	375421	107.7	320970	107.55	7719.83	107.55	9186.63	107.55	15635.1	107.7	42299.3	107.7	60143.5	107.7	39283.9	107.55
	107.6	0	107.6	0	107.6	3616.6	107.6	1091.71	107.6	2429.21	107.6	0	107.75	130278	107.75	145023	107.75	139396	107.75	120424	107.75	106931	107.75	100939	107.75	122093	107.75	60249.2	107.75	72950.4	107.75	516351	107.75	609327	107.75	539021	107.6	20158.4	107.6	635.964	107.6	6131.43	107.75	70784.1	107.75	82046.8	107.75	56900.5	107.6
	107.65	2663.83	107.65	5580.88	107.65	6303.94	107.65	11340.2	107.65	5590.48	107.65	0	107.8	175708	107.8	181392	107.8	178692	107.8	166537	107.8	145249	107.8	130328	107.8	172462	107.8	96616.1	107.8	109470	107.8	762621	107.8	873282	107.8	813692	107.65	14662.2	107.65	3738.66	107.65	2442.11	107.8	107436	107.8	112047	107.8	95640.3	107.65
	107.7	10717.6	107.7	2321.29	107.7	13625.7	107.7	21080.7	107.7	16126.3	107.7	2933.95	107.85	231005	107.85	224401	107.85	229591	107.85	223143	107.85	188338	107.85	165082	107.85	220141	107.85	126751	107.85	138716	107.85	967243	107.85	1.08482e+06	107.85	1.01336e+06	107.7	13858.2	107.7	20373.5	107.7	20135.1	107.85	151329	107.85	137546	107.85	147244	107.7
	107.75	41218.2	107.75	30903.1	107.75	19966.9	107.75	29045.7	107.75	51328.2	107.75	23520.9	107.9	294701	107.9	249483	107.9	272692	107.9	274522	107.9	223185	107.9	204096	107.9	266556	107.9	151478	107.9	171582	107.9	1.13937e+06	107.9	1.24951e+06	107.9	1.142e+06	107.75	40559.9	107.75	28035.9	107.75	24950.9	107.9	180333	107.9	168593	107.9	199265	107.75
	107.8	89753.5	107.8	58144.2	107.8	35329.1	107.8	63325.1	107.8	62601.6	107.8	76757.9	107.95	338501	107.95	274776	107.95	293510	107.95	299390	107.95	242672	107.95	236117	107.95	304585	107.95	170060	107.95	194296	107.95	1.26289e+06	107.95	1400749	107.95	1.23536e+06	107.8	87208.4	107.8	74022.9	107.8	60984.4	107.95	190366	107.95	185664	107.95	230783	107.8
	107.85	86538.6	107.85	97174.5	107.85	53850.3	107.85	97506.7	107.85	83894.3	107.85	121022	108	351943	108	292629	108	305200	108	317085	108	249206	108	253222	108	321762	108	180777	108	211416	108	1.35135e+06	108	1.48746e+06	108	1.31002e+06	107.85	132146	107.85	132867	107.85	145343	108	190788	108	202238	108	242400	107.85
	107.9	118795	107.9	114241	107.9	67739.6	107.9	101201	107.9	124388	107.9	163909	108.05	355100	108.05	295794	108.05	308776	108.05	340304	108.05	242240	108.05	259121	108.05	322295	108.05	193073	108.05	221884	108.05	1.39626e+06	108.05	1.524e+06	108.05	1.33824e+06	107.9	157378	107.9	180252	107.9	146270	108.05	188926	108.05	205527	108.05	234970	107.9
	107.95	131647	107.95	121390	107.95	110579	107.95	117673	107.95	172505	107.95	260863	108.1	356279	108.1	299182	108.1	311183	108.1	355088	108.1	228948	108.1	261370	108.1	310478	108.1	219020	108.1	218029	108.1	1.39222e+06	108.1	1.52878e+06	108.1	1351022	107.95	156587	107.95	158631	107.95	147856	108.1	179771	108.1	195557	108.1	224953	107.95
	108	130166	108	126410	108	120711	108	162022	108	244309	108	334117	108.15	338869	108.15	286332	108.15	304357	108.15	344300	108.15	215506	108.15	241893	108.15	305843	108.15	238995	108.15	208117	108.15	1.31948e+06	108.15	1437932	108.15	1.30631e+06	108	216879	108	195349	108	250704	108.15	168678	108.15	176013	108.15	209444	108
	108.05	141742	108.05	153838	108.05	117773	108.05	159871	108.05	296163	108.05	306617	108.2	308451	108.2	261016	108.2	295300	108.2	311118	108.2	202099	108.2	216328	108.2	281205	108.2	222180	108.2	191280	108.2	1134530	108.2	1.24078e+06	108.2	1.16342e+06	108.05	228236	108.05	202919	108.05	328104	108.2	156147	108.2	157653	108.2	194674	108.05
	108.1	110574	108.1	123516	108.1	83104.2	108.1	179041	108.1	232528	108.1	259260	108.25	266872	108.25	232921	108.25	259903	108.25	259018	108.25	181604	108.25	192641	108.25	244799	108.25	187017	108.25	170596	108.25	931366	108.25	1.02413e+06	108.25	986450	108.1	207006	108.1	244529	108.1	309508	108.25	132806	108.25	137971	108.25	177690	108.1
	108.15	109137	108.15	135782	108.15	101827	108.15	220896	108.15	200683	108.15	309265	108.3	200347	108.3	184799	108.3	201322	108.3	184021	108.3	146736	108.3	152115	108.3	191515	108.3	130259	108.3	130849	108.3	702093	108.3	776524	108.3	768367	108.15	181063	108.15	327978	108.15	248993	108.3	97927	108.3	117619	108.3	141147	108.15
	108.2	119035	108.2	128286	108.2	96063.5	108.2	195708	108.2	188488	108.2	307460	108.35	137304	108.35	130432	108.35	128957	108.35	114013	108.35	106966	108.35	113797	108.35	132764	108.35	86393.2	108.35	100328	108.35	454855	108.35	490598	108.35	513160	108.2	291931	108.2	244821	108.2	286582	108.35	65892.6	108.35	89490.9	108.35	98605.8	108.2
	108.25	97973.2	108.25	92894.8	108.25	86137.8	108.25	192219	108.25	153410	108.25	280305	108.4	95289.9	108.4	89462.2	108.4	79680.4	108.4	73497.7	108.4	76236.1	108.4	80970.4	108.4	86948.5	108.4	60637.9	108.4	81011.1	108.4	282130	108.4	304906	108.4	324128	108.25	253511	108.25	176843	108.25	204310	108.4	34209.5	108.4	60110.6	108.4	61675.7	108.25
	108.3	87993.1	108.3	84125.2	108.3	32104	108.3	104612	108.3	148357	108.3	241733	108.45	68232	108.45	69549.6	108.45	52365.4	108.45	53145.1	108.45	51482.4	108.45	59170.9	108.45	56360.7	108.45	47199.1	108.45	62820.2	108.45	198925	108.45	245846	108.45	249938	108.3	137766	108.3	130918	108.3	114931	108.45	18179.9	108.45	37923.1	108.45	41215.8	108.3
	108.35	39036.8	108.35	32352.8	108.35	16158.1	108.35	29396.5	108.35	69792.4	108.35	107506	108.5	57438.4	108.5	67256.8	108.5	46750.3	108.5	48859.3	108.5	44126.1	108.5	49283.9	108.5	51242.7	108.5	44983.8	108.5	49115	108.5	202489	108.5	275501	108.5	252652	108.35	61163.5	108.35	56611.4	108.35	111681	108.5	20204.8	108.5	36738.4	108.5	34950.6	108.35
	108.4	23608.5	108.4	11219.3	108.4	3802.87	108.4	17197.5	108.4	19708.7	108.4	33626.9	108.55	65869.9	108.55	77192	108.55	64494.9	108.55	60108.9	108.55	48283.4	108.55	50799.4	108.55	72774.3	108.55	50886.1	108.55	43372.4	108.55	355440	108.55	449820	108.55	377707	108.4	39030.4	108.4	18791.5	108.4	48516.4	108.55	31784.5	108.55	36283.2	108.55	42240	108.4
	108.45	6222.53	108.45	5986.53	108.45	2007.97	108.45	30962.8	108.45	1701.36	108.45	6625.26	108.6	93305	108.6	98763.7	108.6	101480	108.6	90278.4	108.6	72097.4	108.6	60851.4	108.6	119323	108.6	62288.7	108.6	63283	108.6	639257	108.6	784850	108.6	667633	108.45	19748.3	108.45	21411.2	108.45	16828.8	108.6	54464.3	108.6	55025.8	108.6	64986.5	108.45
	108.5	5237.32	108.5	4924.62	108.5	599.003	108.5	25241.9	108.5	2999.74	108.5	17439.4	108.65	196581	108.65	180619	108.65	190600	108.65	198233	108.65	148542	108.65	114077	108.65	235695	108.65	121559	108.65	112285	108.65	1.37143e+06	108.65	1.60683e+06	108.65	1.39183e+06	108.5	20634.3	108.5	25291.6	108.5	23502.4	108.65	98673.4	108.65	102793	108.65	125290	108.5
	108.55	4941.51	108.55	10563.8	108.55	891.693	108.55	15255.9	108.55	15707.3	108.55	15803.5	108.7	423371	108.7	375026	108.7	369562	108.7	400161	108.7	300077	108.7	215763	108.7	477699	108.7	271915	108.7	240689	108.7	2836792	108.7	3.25642e+06	108.7	2.8405e+06	108.55	48514.8	108.55	27565.6	108.55	27798.4	108.7	192453	108.7	178571	108.7	211612	108.55
	108.6	17424.4	108.6	18114.4	108.6	15780.2	108.6	22215.2	108.6	13228	108.6	32572.5	108.75	714112	108.75	609893	108.75	607305	108.75	640640	108.75	466821	108.75	343419	108.75	760468	108.75	477805	108.75	411638	108.75	4894436	108.75	5579454	108.75	4.91715e+06	108.6	41971.5	108.6	34433.8	108.6	36794.5	108.75	345242	108.75	329024	108.75	336286	108.6
	108.65	30289.2	108.65	42111.6	108.65	27758	108.65	50485.9	108.65	35933	108.65	58834.4	108.8	1.05848e+06	108.8	894865	108.8	876922	108.8	911069	108.8	664809	108.8	512675	108.8	1.06585e+06	108.8	722306	108.8	642830	108.8	6732271	108.8	7675020	108.8	6.83913e+06	108.65	51217.4	108.65	54240.7	108.65	36624.7	108.8	496967	108.8	496106	108.8	478852	108.65
	108.7	52167.5	108.7	31225	108.7	36526.4	108.7	75156.3	108.7	53866.7	108.7	73415.4	108.85	1.50717e+06	108.85	1.26965e+06	108.85	1.2627e+06	108.85	1224906	108.85	912241	108.85	762941	108.85	1.47871e+06	108.85	1.05461e+06	108.85	977030	108.85	8799418	108.85	10035624	108.85	8951147	108.7	123916	108.7	75992.2	108.7	72160.6	108.85	675400	108.85	696861	108.85	649609	108.7
	108.75	93992	108.75	90398.9	108.75	67761.8	108.75	102183	108.75	126797	108.75	109889	108.9	1.94056e+06	108.9	1.62479e+06	108.9	1.60659e+06	108.9	1.49158e+06	108.9	1.16858e+06	108.9	1051934	108.9	1.90458e+06	108.9	1.35011e+06	108.9	1.30245e+06	108.9	10958497	108.9	12449521	108.9	11161875	108.75	213270	108.75	122247	108.75	195613	108.9	895986	108.9	942556	108.9	873431	108.75
	108.8	201558	108.8	230649	108.8	177821	108.8	251062	108.8	244074	108.8	263755	108.95	2.21325e+06	108.95	1.85116e+06	108.95	1.8464e+06	108.95	1.66406e+06	108.95	1.31654e+06	108.95	1.24172e+06	108.95	2.20919e+06	108.95	1.54147e+06	108.95	1.49207e+06	108.95	12450217	108.95	14136561	108.95	12735363	108.8	456536	108.8	304102	108.8	380073	108.95	1064236	108.95	1.12336e+06	108.95	1.03051e+06	108.8
	108.85	331911	108.85	430213	108.85	254588	108.85	413911	108.85	457970	108.85	456573	109	2.35843e+06	109	2.01143e+06	109	1.98983e+06	109	1.79945e+06	109	1.39101e+06	109	1.35123e+06	109	2.41917e+06	109	1.65602e+06	109	1.61357e+06	109	13177886	109	14947208	109	13473034	108.85	966182	108.85	594024	108.85	565298	109	1.14852e+06	109	1.21711e+06	109	1.1015e+06	108.85
	108.9	421210	108.9	646429	108.9	422689	108.9	609773	108.9	763115	108.9	740778	109.05	2438782	109.05	2.09022e+06	109.05	2.06086e+06	109.05	1.88657e+06	109.05	1.43259e+06	109.05	1.41459e+06	109.05	2506412	109.05	1722334	109.05	1.69457e+06	109.05	13401132	109.05	15212282	109.05	13648715	108.9	1.3753e+06	108.9	1.21827e+06	108.9	896554	109.05	1.18349e+06	109.05	1.24362e+06	109.05	1.14643e+06	108.9
	108.95	545627	108.95	735624	108.95	580752	108.95	769761	108.95	888708	108.95	1.28263e+06	109.1	2421513	109.1	2.10031e+06	109.1	2.05198e+06	109.1	1.91328e+06	109.1	1.44901e+06	109.1	1.40461e+06	109.1	2.49966e+06	109.1	1.71721e+06	109.1	1.72107e+06	109.1	13123437	109.1	14930728	109.1	13256743	108.95	1.63243e+06	108.95	1.40035e+06	108.95	1.21644e+06	109.1	1.17544e+06	109.1	1.21352e+06	109.1	1.14155e+06	108.95
	109	660218	109	716992	109	622594	109	875084	109	985393	109	1.45984e+06	109.15	2.35743e+06	109.15	2.02783e+06	109.15	1.98912e+06	109.15	1.86065e+06	109.15	1.41767e+06	109.15	1.35393e+06	109.15	2.41778e+06	109.15	1.65096e+06	109.15	1.68734e+06	109.15	12446441	109.15	14204184	109.15	12501980	109	1.79526e+06	109	1.45278e+06	109	1.46562e+06	109.15	1.09377e+06	109.15	1134099	109.15	1.10969e+06	109
	109.05	603270	109.05	753104	109.05	647238	109.05	963309	109.05	1.11915e+06	109.05	1.42271e+06	109.2	2208207	109.2	1.8497e+06	109.2	1.82543e+06	109.2	1.69463e+06	109.2	1.31349e+06	109.2	1.19886e+06	109.2	2.21148e+06	109.2	1.53029e+06	109.2	1.58179e+06	109.2	11100080	109.2	12706604	109.2	11121092	109.05	2.16597e+06	109.05	1.69924e+06	109.05	1.73307e+06	109.2	964351	109.2	1.0232e+06	109.2	1.02599e+06	109.05
	109.1	613278	109.1	746930	109.1	654884	109.1	995395	109.1	1.14675e+06	109.1	1.37981e+06	109.25	1.91629e+06	109.25	1.5373e+06	109.25	1.55562e+06	109.25	1.4156e+06	109.25	1.15059e+06	109.25	1.00542e+06	109.25	1.84642e+06	109.25	1.30998e+06	109.25	1.33986e+06	109.25	8897546	109.25	10294345	109.25	8974049	109.1	1.99368e+06	109.1	1.80522e+06	109.1	1.65979e+06	109.25	813818	109.25	888398	109.25	915341	109.1
	109.15	760881	109.15	685860	109.15	637166	109.15	849721	109.15	1090288	109.15	1.3241e+06	109.3	1.53242e+06	109.3	1.17811e+06	109.3	1.2415e+06	109.3	1112564	109.3	935756	109.3	801985	109.3	1314617	109.3	985721	109.3	969806	109.3	6.05209e+06	109.3	7112930	109.3	6.11653e+06	109.15	1.71511e+06	109.15	1.77763e+06	109.15	1414760	109.3	584453	109.3	670934	109.3	703713	109.15
	109.2	617078	109.2	596591	109.2	591870	109.2	819738	109.2	928957	109.2	1.31945e+06	109.35	1.08301e+06	109.35	828405	109.35	906558	109.35	788916	109.35	674803	109.35	593991	109.35	896571	109.35	704270	109.35	653877	109.35	3793824	109.35	4.51907e+06	109.35	3.84409e+06	109.2	1870769	109.2	1.77465e+06	109.2	1.4209e+06	109.35	376447	109.35	445736	109.35	469294	109.2
	109.25	553467	109.25	581883	109.25	573024	109.25	769210	109.25	921458	109.25	1.16483e+06	109.4	585932	109.4	455855	109.4	532247	109.4	428742	109.4	376718	109.4	361246	109.4	537769	109.4	455724	109.4	399369	109.4	2.0074e+06	109.4	2403279	109.4	2.02377e+06	109.25	1.90999e+06	109.25	1.5727e+06	109.25	1.34357e+06	109.4	214522	109.4	270591	109.4	269536	109.25
	109.3	400130	109.3	514037	109.3	548208	109.3	745392	109.3	732361	109.3	878038	109.45	244582	109.45	213437	109.45	248899	109.45	181841	109.45	168352	109.45	164954	109.45	236215	109.45	210859	109.45	189804	109.45	680157	109.45	794485	109.45	638553	109.3	1.42212e+06	109.3	1.08391e+06	109.3	1.0459e+06	109.45	104987	109.45	138412	109.45	139016	109.3
	109.35	247672	109.35	307386	109.35	288982	109.35	393365	109.35	516871	109.35	548262	109.5	93189	109.5	92131.4	109.5	102625	109.5	83690.8	109.5	76603	109.5	77892.2	109.5	98440.4	109.5	91536.2	109.5	86800.6	109.5	176585	109.5	186480	109.5	149621	109.35	676298	109.35	587992	109.35	651792	109.5	40840.8	109.5	57745.2	109.5	62745.2	109.35
	109.4	86635.9	109.4	106238	109.4	99829.3	109.4	166799	109.4	218897	109.4	192597	109.55	39620.9	109.55	37914.2	109.55	34979.9	109.55	33374.2	109.55	36212.3	109.55	39587.4	109.55	39893.3	109.55	33628.6	109.55	45125.9	109.55	65007.1	109.55	59636.3	109.55	53830.9	109.4	292201	109.4	319631	109.4	304820	109.55	19032.2	109.55	29327	109.55	38172.9	109.4
	109.45	34487	109.45	26485.2	109.45	33211.5	109.45	39823.3	109.45	68722.4	109.45	23897.9	109.6	22377.6	109.6	18262.5	109.6	12685.5	109.6	20936	109.6	19755.2	109.6	30968.1	109.6	28271	109.6	12452.8	109.6	25223	109.6	70228.4	109.6	58273.5	109.6	59280.3	109.45	75243.9	109.45	87961.9	109.45	124632	109.6	17622.2	109.6	30727.3	109.6	32182	109.45
	109.5	6093.91	109.5	5808.88	109.5	14667.9	109.5	28578.6	109.5	13154.4	109.5	5400.99	109.65	43415.8	109.65	31549.9	109.65	24301.3	109.65	38465.1	109.65	31550.8	109.65	55620.5	109.65	40462	109.65	14854	109.65	25256	109.65	160555	109.65	138840	109.65	129534	109.5	14844.3	109.5	13223.9	109.5	16045	109.65	38226.4	109.65	47708.6	109.65	37968.3	109.5
	109.55	7456.56	109.55	5893.23	109.55	8221.22	109.55	29335.5	109.55	0	109.55	6122.49	109.7	87880.2	109.7	51877.7	109.7	53744.4	109.7	82396.6	109.7	63766.2	109.7	106662	109.7	62763	109.7	32270.3	109.7	35772.5	109.7	364519	109.7	342335	109.7	299413	109.55	7043.18	109.55	2688.37	109.55	0	109.7	87186.1	109.7	88968.4	109.7	62949.5	109.55
	109.6	5743.37	109.6	14047.2	109.6	1616.38	109.6	7885.28	109.6	1905.47	109.6	14710.8	109.75	152800	109.75	92124.9	109.75	98942.6	109.75	148943	109.75	115336	109.75	167024	109.75	104659	109.75	66156	109.75	57093.2	109.75	587759	109.75	590352	109.75	497609	109.6	4765.24	109.6	572.371	109.6	0	109.75	132482	109.75	131809	109.75	101669	109.6
	109.65	0	109.65	17147.4	109.65	6256.45	109.65	18299	109.65	9747.25	109.65	25246.4	109.8	245776	109.8	156315	109.8	150619	109.8	247921	109.8	198648	109.8	236657	109.8	168265	109.8	122406	109.8	97660	109.8	800468	109.8	801103	109.8	672887	109.65	4500.59	109.65	0	109.65	0	109.8	178289	109.8	181288	109.8	159235	109.65
	109.7	4886.9	109.7	17720.2	109.7	22478.5	109.7	16595.7	109.7	47507.1	109.7	16800.6	109.85	346190	109.85	226115	109.85	206334	109.85	322894	109.85	270828	109.85	294875	109.85	231847	109.85	170082	109.85	134633	109.85	1.05053e+06	109.85	1.06075e+06	109.85	870138	109.7	16479.8	109.7	1584.12	109.7	2515.22	109.85	236832	109.85	252697	109.85	237786	109.7
	109.75	32244.5	109.75	41493.6	109.75	21675.9	109.75	11155.6	109.75	59060.8	109.75	17907.9	109.9	416052	109.9	262953	109.9	247807	109.9	390245	109.9	338937	109.9	344105	109.9	265685	109.9	194027	109.9	167955	109.9	1.20838e+06	109.9	1.25789e+06	109.9	1.01634e+06	109.75	38781.3	109.75	17243	109.75	15804.8	109.9	288534	109.9	319254	109.9	300805	109.75
	109.8	63643.4	109.8	70495.7	109.8	50114.4	109.8	38752.9	109.8	60933.5	109.8	47119.5	109.95	458445	109.95	288730	109.95	269581	109.95	441167	109.95	388581	109.95	378657	109.95	287051	109.95	207176	109.95	199556	109.95	1317557	109.95	1.39108e+06	109.95	1.13495e+06	109.8	59307.9	109.8	55709.4	109.8	69507.9	109.95	330005	109.95	359978	109.95	334626	109.8
	109.85	73961.8	109.85	86217	109.85	101066	109.85	100413	109.85	124830	109.85	87617.8	110	464571	110	324484	110	302139	110	459680	110	428674	110	385867	110	305308	110	205847	110	210459	110	1.44012e+06	110	1.50077e+06	110	1.25318e+06	109.85	96993	109.85	107551	109.85	130757	110	358164	110	376971	110	349838	109.85
	109.9	75270.7	109.9	160466	109.9	140121	109.9	172425	109.9	204069	109.9	164200	110.05	443220	110.05	331944	110.05	326291	110.05	462331	110.05	452780	110.05	394015	110.05	311898	110.05	200024	110.05	216870	110.05	1.49918e+06	110.05	1.49362e+06	110.05	1.32133e+06	109.9	169357	109.9	93857.1	109.9	143455	110.05	372918	110.05	379920	110.05	360033	109.9
	109.95	135428	109.95	240593	109.95	139047	109.95	205202	109.95	188572	109.95	256575	110.1	421436	110.1	336157	110.1	350904	110.1	452234	110.1	467720	110.1	395289	110.1	309182	110.1	185189	110.1	212029	110.1	1498452	110.1	1.45878e+06	110.1	1.30273e+06	109.95	235676	109.95	168015	109.95	255213	110.1	377889	110.1	374861	110.1	369476	109.95
	110	180574	110	196757	110	151110	110	237471	110	167411	110	237284	110.15	393981	110.15	317604	110.15	364187	110.15	425686	110.15	447936	110.15	386284	110.15	290910	110.15	185292	110.15	207430	110.15	1.41512e+06	110.15	1386194	110.15	1.21468e+06	110	258002	110	236726	110	281057	110.15	371893	110.15	358968	110.15	358083	110
	110.05	180699	110.05	211235	110.05	203584	110.05	234230	110.05	234224	110.05	246489	110.2	367211	110.2	282353	110.2	349126	110.2	375723	110.2	392802	110.2	360176	110.2	268624	110.2	185367	110.2	193881	110.2	1.24234e+06	110.2	1218571	110.2	1.02503e+06	110.05	257462	110.05	213252	110.05	267206	110.2	350468	110.2	343229	110.2	329361	110.05
	110.1	229286	110.1	225896	110.1	227296	110.1	173198	110.1	182670	110.1	202950	110.25	330872	110.25	248624	110.25	321373	110.25	326582	110.25	330133	110.25	312634	110.25	238530	110.25	176111	110.25	176779	110.25	988722	110.25	1.00549e+06	110.25	789861	110.1	219197	110.1	211625	110.1	226157	110.25	293028	110.25	302913	110.25	279843	110.1
	110.15	212376	110.15	189909	110.15	192375	110.15	187605	110.15	207748	110.15	267349	110.3	264063	110.3	199328	110.3	258083	110.3	248092	110.3	258048	110.3	255653	110.3	188528	110.3	154261	110.3	147019	110.3	731098	110.3	789000	110.3	570914	110.15	197111	110.15	226543	110.15	235475	110.3	221775	110.3	246751	110.3	232990	110.15
	110.2	177854	110.2	181689	110.2	197845	110.2	241504	110.2	228507	110.2	313234	110.35	169607	110.35	139808	110.35	179754	110.35	160268	110.35	163253	110.35	174847	110.35	123072	110.35	119553	110.35	99412.5	110.35	493819	110.35	549335	110.35	384588	110.2	233588	110.2	214945	110.2	222950	110.35	142077	110.35	184132	110.35	172818	110.2
	110.25	178404	110.25	189237	110.25	166160	110.25	253806	110.25	173993	110.25	204956	110.4	99792.5	110.4	89354.2	110.4	112664	110.4	88630.1	110.4	91333.2	110.4	106526	110.4	72344.3	110.4	78380.7	110.4	64475.7	110.4	273091	110.4	317640	110.4	208098	110.25	204546	110.25	282118	110.25	251656	110.4	74434.6	110.4	114826	110.4	114054	110.25
	110.3	143678	110.3	123484	110.3	124086	110.3	147023	110.3	138858	110.3	176334	110.45	56486	110.45	53863.4	110.45	69477.4	110.45	51728.4	110.45	52668	110.45	59319.2	110.45	41616.5	110.45	45148.3	110.45	40443.3	110.45	141610	110.45	167732	110.45	101810	110.3	208011	110.3	217492	110.3	194930	110.45	34123.7	110.45	59820.9	110.45	62887.3	110.3
	110.35	68244.5	110.35	82126.8	110.35	52737.2	110.35	85905.2	110.35	82279.1	110.35	99668.9	110.5	44458.1	110.5	32584	110.5	45376.1	110.5	35788.8	110.5	39476.1	110.5	31593	110.5	31475.9	110.5	31537.9	110.5	37254.4	110.5	111731	110.5	116449	110.5	77877.4	110.35	119551	110.35	145663	110.35	108908	110.5	23906.8	110.5	36612.8	110.5	41955.8	110.35
	110.4	31005.4	110.4	15999.5	110.4	32122.6	110.4	53785.1	110.4	25005	110.4	48080.5	110.55	44907.9	110.55	24646.8	110.55	35313.8	110.55	32877.2	110.55	39049	110.55	32199.4	110.55	45127.6	110.55	38272.1	110.55	49506.3	110.55	138569	110.55	122014	110.55	116045	110.4	72296.3	110.4	57792.5	110.4	46835.1	110.55	28661.8	110.55	33953.8	110.55	37865.9	110.4
	110.45	17878.3	110.45	4887.14	110.45	18478.3	110.45	24451.5	110.45	6044.02	110.45	25873.3	110.6	73018.3	110.6	41451	110.6	62786.1	110.6	55726.4	110.6	51481.1	110.6	51477.8	110.6	73714.9	110.6	59949.6	110.6	75498.7	110.6	243200	110.6	218790	110.6	237038	110.45	36999.7	110.45	32252.3	110.45	7790.36	110.6	57332.4	110.6	40688.2	110.6	48693.5	110.45
	110.5	2528.39	110.5	5973.33	110.5	1178.52	110.5	17296.7	110.5	14565.1	110.5	11162.5	110.65	130954	110.65	87232.2	110.65	117515	110.65	116035	110.65	103915	110.65	86394.8	110.65	124515	110.65	101471	110.65	114224	110.65	447757	110.65	473741	110.65	456629	110.5	34903.6	110.5	31650	110.5	18753.9	110.65	109789	110.65	65424.8	110.65	101850	110.5
	110.55	5186.96	110.55	12144	110.55	3116.94	110.55	18629.5	110.55	24222.8	110.55	25268.3	110.7	244520	110.7	169229	110.7	209919	110.7	250113	110.7	213217	110.7	174006	110.7	213804	110.7	166243	110.7	179373	110.7	813465	110.7	950483	110.7	845459	110.55	42082.1	110.55	34672.7	110.55	37831.7	110.7	179460	110.7	121334	110.7	175565	110.55
	110.6	20226.5	110.6	12245.2	110.6	6481.03	110.6	15583	110.6	40667.5	110.6	10629.5	110.75	454038	110.75	337358	110.75	392583	110.75	462996	110.75	358631	110.75	299265	110.75	431364	110.75	291095	110.75	317516	110.75	1586141	110.75	1.87638e+06	110.75	1.58882e+06	110.6	26148.8	110.6	38551.1	110.6	26830.1	110.75	275451	110.75	204242	110.75	261946	110.6
	110.65	15693.9	110.65	22856.1	110.65	36430.4	110.65	44441.2	110.65	44303.7	110.65	29844.6	110.8	661922	110.8	523214	110.8	574901	110.8	665756	110.8	495851	110.8	427030	110.8	649198	110.8	421421	110.8	466602	110.8	2.49475e+06	110.8	2.91791e+06	110.8	2.49867e+06	110.65	69505.5	110.65	64252.2	110.65	35569.4	110.8	397428	110.8	318921	110.8	360972	110.65
	110.7	37091	110.7	60063.4	110.7	58318.7	110.7	51198.2	110.7	70682.5	110.7	66690.2	110.85	884009	110.85	738656	110.85	772548	110.85	876012	110.85	630391	110.85	545180	110.85	862526	110.85	565868	110.85	625504	110.85	3.31651e+06	110.85	3.84216e+06	110.85	3.29929e+06	110.7	111951	110.7	70498.3	110.7	68451.4	110.85	523558	110.85	451680	110.85	461201	110.7
	110.75	97115.1	110.75	99940.8	110.75	102282	110.75	101058	110.75	168863	110.75	134747	110.9	1.17649e+06	110.9	999347	110.9	1.0127e+06	110.9	1.11592e+06	110.9	785131	110.9	675729	110.9	1.08973e+06	110.9	726995	110.9	796363	110.9	4044036	110.9	4.67605e+06	110.9	4.02058e+06	110.75	206644	110.75	208973	110.75	127938	110.9	620127	110.9	566136	110.9	534372	110.75
	110.8	180822	110.8	175255	110.8	223860	110.8	254606	110.8	392092	110.8	295532	110.95	1.43638e+06	110.95	1.2203e+06	110.95	1204592	110.95	1.30334e+06	110.95	913042	110.95	787360	110.95	1.27221e+06	110.95	893085	110.95	920962	110.95	4.78989e+06	110.95	5545577	110.95	4798173	110.8	530618	110.8	492483	110.8	324558	110.95	710619	110.95	665555	110.95	603583	110.8
	110.85	341359	110.85	354488	110.85	353108	110.85	385171	110.85	560392	110.85	527038	111	1.55741e+06	111	1349971	111	1.29389e+06	111	1.40474e+06	111	974191	111	854602	111	1.39533e+06	111	999510	111	994909	111	5.23247e+06	111	6.05706e+06	111	5.29601e+06	110.85	892550	110.85	776834	110.85	794801	111	784270	111	705010	111	665791	110.85
	110.9	442422	110.9	499182	110.9	474364	110.9	601656	110.9	717926	110.9	797640	111.05	1.60467e+06	111.05	1.41454e+06	111.05	1.33079e+06	111.05	1.46411e+06	111.05	1.00805e+06	111.05	895285	111.05	1.47343e+06	111.05	1.06062e+06	111.05	1.01763e+06	111.05	5.36676e+06	111.05	6208758	111.05	5473322	110.9	1.33806e+06	110.9	959818	110.9	1.15356e+06	111.05	802832	111.05	717547	111.05	715966	110.9
	110.95	531201	110.95	591854	110.95	535649	110.95	796185	110.95	933933	110.95	1.11599e+06	111.1	1.59497e+06	111.1	1.43459e+06	111.1	1313294	111.1	1.47733e+06	111.1	1.03522e+06	111.1	933468	111.1	1.5164e+06	111.1	1.08815e+06	111.1	1.00729e+06	111.1	5304838	111.1	6.15815e+06	111.1	5479954	110.95	1880687	110.95	1398651	110.95	1.42105e+06	111.1	770508	111.1	698149	111.1	747935	110.95
	111	666601	111	625386	111	604491	111	997958	111	939735	111	1299144	111.15	1.52033e+06	111.15	1.35158e+06	111.15	1.24101e+06	111.15	1.41657e+06	111.15	1.03487e+06	111.15	921277	111.15	1.47739e+06	111.15	1.05609e+06	111.15	967493	111.15	5019995	111.15	5879178	111.15	5247302	111	2.03402e+06	111	1.81729e+06	111	1.79053e+06	111.15	692919	111.15	649875	111.15	739681	111
	111.05	698089	111.05	639432	111.05	672093	111.05	965791	111.05	1.07138e+06	111.05	1.51398e+06	111.2	1.39119e+06	111.2	1.19685e+06	111.2	1.13645e+06	111.2	1.2996e+06	111.2	973640	111.2	860367	111.2	1.35481e+06	111.2	982532	111.2	901998	111.2	4419920	111.2	5229964	111.2	4661434	111.05	1870636	111.05	1.94441e+06	111.05	1963976	111.2	581829	111.2	569090	111.2	653398	111.05
	111.1	695670	111.1	730780	111.1	568112	111.1	1.01626e+06	111.1	1216850	111.1	1.51959e+06	111.25	1.22329e+06	111.25	996620	111.25	992355	111.25	1.12133e+06	111.25	874260	111.25	744018	111.25	1.16012e+06	111.25	852415	111.25	812914	111.25	3.73385e+06	111.25	4444926	111.25	3.97322e+06	111.1	1.9953e+06	111.1	1907356	111.1	1.74052e+06	111.25	487969	111.25	482432	111.25	550002	111.1
	111.15	607849	111.15	719448	111.15	562620	111.15	1.01378e+06	111.15	1.339e+06	111.15	1.44979e+06	111.3	960079	111.3	711593	111.3	759475	111.3	851622	111.3	703081	111.3	562676	111.3	868767	111.3	642626	111.3	633428	111.3	2845266	111.3	3.39007e+06	111.3	3.04247e+06	111.15	1.97605e+06	111.15	1.6441e+06	111.15	1.68265e+06	111.3	381055	111.3	388856	111.3	408783	111.15
	111.2	627361	111.2	575966	111.2	629791	111.2	902504	111.2	1.09296e+06	111.2	1.49791e+06	111.35	677419	111.35	458843	111.35	509133	111.35	630650	111.35	522831	111.35	415836	111.35	581999	111.35	408097	111.35	448673	111.35	1.77747e+06	111.35	2.08709e+06	111.35	1.86812e+06	111.2	1.93268e+06	111.2	1.82807e+06	111.2	1.56548e+06	111.35	257657	111.35	268342	111.35	252184	111.2
	111.25	613952	111.25	494363	111.25	473274	111.25	814854	111.25	855267	111.25	1.31911e+06	111.4	423533	111.4	282674	111.4	310542	111.4	410811	111.4	323014	111.4	275592	111.4	366451	111.4	233912	111.4	283962	111.4	1.03228e+06	111.4	1.18698e+06	111.4	1.08059e+06	111.25	1.61086e+06	111.25	1.58878e+06	111.25	1.35179e+06	111.4	145971	111.4	157058	111.4	136122	111.25
	111.3	435837	111.3	396019	111.3	375710	111.3	630450	111.3	705240	111.3	1.06073e+06	111.45	226498	111.45	155858	111.45	171481	111.45	187595	111.45	140845	111.45	134286	111.45	195848	111.45	116069	111.45	142872	111.45	508071	111.45	562627	111.45	497340	111.3	1.08154e+06	111.3	1.11483e+06	111.3	1.04224e+06	111.45	80863.5	111.45	79013.4	111.45	63756	111.3
	111.35	284137	111.35	288603	111.35	272200	111.35	420791	111.35	473642	111.35	647595	111.5	87408.5	111.5	64111.7	111.5	59906.3	111.5	62363.3	111.5	48665.4	111.5	55573	111.5	85485	111.5	43258.7	111.5	44461.2	111.5	177309	111.5	183998	111.5	155043	111.35	649830	111.35	619956	111.35	549332	111.5	33524.8	111.5	32118.6	111.5	37074.5	111.35
	111.4	92982.4	111.4	95343.6	111.4	93051	111.4	200324	111.4	233492	111.4	304626	111.55	37173.1	111.55	28400.6	111.55	25289.4	111.55	19099.7	111.55	18037.2	111.55	26629.3	111.55	30746.2	111.55	15879.2	111.55	11140.6	111.55	44934	111.55	56988.4	111.55	42062.9	111.4	237544	111.4	188143	111.4	226776	111.55	11343.4	111.55	15598.5	111.55	25700.3	111.4
	111.45	16299.7	111.45	13401.8	111.45	31595.4	111.45	38197	111.45	77772.9	111.45	109178	111.6	18094.6	111.6	19046.8	111.6	13334.6	111.6	19874.2	111.6	15802	111.6	17225.2	111.6	18286.2	111.6	9632.37	111.6	8276.3	111.6	31051.3	111.6	37266.4	111.6	22148.1	111.45	59999.4	111.45	76574.1	111.45	115444	111.6	4368.57	111.6	17046.8	111.6	21318.5	111.45
	111.5	2728.13	111.5	4684.98	111.5	4518.27	111.5	5584.09	111.5	18188.8	111.5	18831.4	111.65	13261.9	111.65	23138.9	111.65	14317.2	111.65	27212	111.65	20609	111.65	11716.4	111.65	20188.2	111.65	9058.28	111.65	11710.5	111.65	50849.8	111.65	44712.5	111.65	38077.7	111.5	19643.5	111.5	36010.2	111.5	39242.2	111.65	3543.97	111.65	19374.3	111.65	25257.3	111.5
	111.55	5618.66	111.55	1103.69	111.55	0	111.55	9636.01	111.55	2624.21	111.55	8946.49	111.7	26225.8	111.7	44832.5	111.7	14284.5	111.7	46498.2	111.7	31039.3	111.7	28347.3	111.7	28841.2	111.7	17456	111.7	20672.5	111.7	100446	111.7	89779.7	111.7	70388.6	111.55	7107.2	111.55	7816.4	111.55	5040.12	111.7	5282.4	111.7	28084.1	111.7	29105.5	111.55
	111.6	2341.16	111.6	0	111.6	0	111.6	23401.6	111.6	3513.42	111.6	9736.33	111.75	40906.2	111.75	63338.8	111.75	31261.5	111.75	64506.3	111.75	42340.5	111.75	51418.6	111.75	40257.3	111.75	24778.6	111.75	31790.4	111.75	182832	111.75	169899	111.75	126640	111.6	0	111.6	0	111.6	1059.15	111.75	11387.2	111.75	38489	111.75	37930.1	111.6
	111.65	0	111.65	0	111.65	3837.53	111.65	19358.4	111.65	2459.28	111.65	5733.37	111.8	65755.2	111.8	74181.1	111.8	53147.2	111.8	90969.9	111.8	59144.7	111.8	74088.9	111.8	54965.2	111.8	42416.8	111.8	49833.9	111.8	266666	111.8	252291	111.8	173905	111.65	0	111.65	1090.78	111.65	6600.48	111.8	20686.3	111.8	52457.5	111.8	47429.4	111.65
	111.7	3235.18	111.7	17279.3	111.7	3279.5	111.7	704.06	111.7	469.133	111.7	938.102	111.85	92014.4	111.85	82213.1	111.85	79105.5	111.85	115835	111.85	86957	111.85	97420.4	111.85	63314.3	111.85	64098.8	111.85	71796.3	111.85	334078	111.85	319962	111.85	240955	111.7	5755.88	111.7	12769.1	111.7	8278.09	111.85	27894.3	111.85	62961.7	111.85	58233.8	111.7
	111.75	11227.5	111.75	24251	111.75	1725.14	111.75	8626.61	111.75	1836.4	111.75	12050.3	111.9	114716	111.9	88892.7	111.9	97772.1	111.9	132300	111.9	107945	111.9	110701	111.9	83171.9	111.9	94240.9	111.9	86294.4	111.9	400341	111.9	386609	111.9	319548	111.75	32397.3	111.75	37586.7	111.75	17683.3	111.9	39614.1	111.9	72541.3	111.9	82282.6	111.75
	111.8	20829.5	111.8	27246.8	111.8	7857.56	111.8	9790.54	111.8	21581.9	111.8	22588.4	111.95	121440	111.95	86529.1	111.95	106623	111.95	135440	111.95	106794	111.95	113133	111.95	102854	111.95	113766	111.95	92639.4	111.95	456978	111.95	421832	111.95	370465	111.8	44603.3	111.8	97028.4	111.8	26302.5	111.95	57459.6	111.95	87771.9	111.95	95893.6	111.8
	111.85	47211.6	111.85	38589.2	111.85	17497.7	111.85	23215.8	111.85	47891.9	111.85	37904.3	112	134775	112	92376.7	112	111478	112	129126	112	106823	112	112120	112	123627	112	122822	112	99724.5	112	491762	112	440256	112	407904	111.85	50713.8	111.85	102102	111.85	29257.6	112	74611.2	112	92075.8	112	106264	111.85
	111.9	51284.2	111.9	66491.5	111.9	47216.9	111.9	71808.4	111.9	74973.8	111.9	33862.3	112.05	138376	112.05	106417	112.05	119126	112.05	122622	112.05	106239	112.05	121861	112.05	145749	112.05	128702	112.05	105927	112.05	515401	112.05	458379	112.05	434424	111.9	137037	111.9	74564.4	111.9	61526.5	112.05	85363.4	112.05	95977	112.05	114938	111.9
	111.95	44976.7	111.95	74216.4	111.95	54058	111.95	59564.9	111.95	131075	111.95	74062.6	112.1	144195	112.1	112887	112.1	129285	112.1	117747	112.1	111132	112.1	124759	112.1	148387	112.1	119940	112.1	109265	112.1	530821	112.1	480338	112.1	450343	111.95	198461	111.95	120432	111.95	110055	112.1	94525.1	112.1	95663.6	112.1	112243	111.95
	112	66866.6	112	62373.1	112	85539.8	112	59816.3	112	131911	112	127132	112.15	147243	112.15	110652	112.15	142610	112.15	116853	112.15	113748	112.15	128655	112.15	143374	112.15	106434	112.15	105869	112.15	512900	112.15	487694	112.15	442801	112	186969	112	153990	112	173210	112.15	90717.5	112.15	92990.5	112.15	107625	112
	112.05	42604.9	112.05	49859.3	112.05	60510.7	112.05	67398.7	112.05	158755	112.05	125910	112.2	137522	112.2	97848	112.2	146558	112.2	118509	112.2	110126	112.2	120485	112.2	131888	112.2	93323.2	112.2	96962.8	112.2	480021	112.2	474955	112.2	427295	112.05	153167	112.05	151725	112.05	153828	112.2	82253.7	112.2	89309.3	112.2	98312.3	112.05
	112.1	60640.9	112.1	66435.2	112.1	63780.5	112.1	84519.5	112.1	100297	112.1	173415	112.25	123851	112.25	86509.5	112.25	135387	112.25	118759	112.25	92271.3	112.25	101973	112.25	111811	112.25	79760.2	112.25	81429.5	112.25	402494	112.25	420680	112.25	376304	112.1	117760	112.1	145932	112.1	138155	112.25	71689.7	112.25	73708.6	112.25	90946.1	112.1
	112.15	55534.9	112.15	75007.1	112.15	58800.3	112.15	71076.6	112.15	55754.8	112.15	157529	112.3	101163	112.3	71690.6	112.3	114164	112.3	108913	112.3	73814	112.3	82959.1	112.3	87179.2	112.3	64445.6	112.3	65683.9	112.3	275729	112.3	323494	112.3	293245	112.15	142357	112.15	156987	112.15	161899	112.3	51701.3	112.3	53028.3	112.3	73195.5	112.15
	112.2	58142.2	112.2	69543	112.2	64067.5	112.2	66477.7	112.2	49270.1	112.2	105734	112.35	77562.6	112.35	53065.8	112.35	79422.5	112.35	92438.4	112.35	54411.8	112.35	63325.2	112.35	68947.5	112.35	50941.2	112.35	47811.5	112.35	186474	112.35	236782	112.35	215520	112.2	151233	112.2	142092	112.2	157264	112.35	36219.9	112.35	30719.2	112.35	50172.7	112.2
	112.25	37773.5	112.25	55966.1	112.25	47597.5	112.25	55906.9	112.25	105065	112.25	68380.5	112.4	46814.4	112.4	34374.5	112.4	44331.7	112.4	59446.9	112.4	33617.4	112.4	42407.4	112.4	47206.6	112.4	29142.2	112.4	31295	112.4	107920	112.4	149754	112.4	138030	112.25	109451	112.25	153722	112.25	72047.7	112.4	25981.8	112.4	17308.4	112.4	35780.1	112.25
	112.3	48673	112.3	48671.1	112.3	60042.9	112.3	43873.7	112.3	88141.5	112.3	89385.5	112.45	26285.4	112.45	23352.9	112.45	21386.2	112.45	32071.4	112.45	22453.1	112.45	27173.4	112.45	33389.6	112.45	23409.3	112.45	18727.6	112.45	50591.2	112.45	72215.4	112.45	73019.5	112.3	126826	112.3	89254.7	112.3	42571.7	112.45	20271.1	112.45	13242.7	112.45	24682.6	112.3
	112.35	39745.4	112.35	31163.2	112.35	34673.2	112.35	19286.1	112.35	58097.5	112.35	103394	112.5	20419.9	112.5	20685.9	112.5	8471.97	112.5	19982.9	112.5	14212.3	112.5	17937	112.5	27947.1	112.5	21135.5	112.5	7794.21	112.5	25862.3	112.5	45256.7	112.5	40042.4	112.35	91563.6	112.35	56614	112.35	49410.1	112.5	11419.2	112.5	12863	112.5	13140.4	112.35
	112.4	18652.2	112.4	3097.06	112.4	13105.9	112.4	3498.51	112.4	22635	112.4	74358.9	112.55	16718.2	112.55	24317.7	112.55	6973.79	112.55	21558.8	112.55	15416.1	112.55	17961.7	112.55	26583.3	112.55	18058.2	112.55	5348.99	112.55	25757.4	112.55	49383.4	112.55	47586.7	112.4	30234.6	112.4	22883.6	112.4	34019.6	112.55	7018.03	112.55	17139.2	112.55	13449.6	112.4
	112.45	4086.97	112.45	2153.15	112.45	18307.1	112.45	0	112.45	5035.55	112.45	15409.3	112.6	26238	112.6	27792.5	112.6	11923.9	112.6	30044.9	112.6	31398.5	112.6	26409.9	112.6	39232.1	112.6	17522.9	112.6	7588.98	112.6	50785.2	112.6	66281.1	112.6	68190.7	112.45	13982.8	112.45	6336.38	112.45	19391.7	112.6	11260.4	112.6	22582.4	112.6	17473.3	112.45
	112.5	6803.55	112.5	4995.99	112.5	2554.36	112.5	0	112.5	609.533	112.5	4854.64	112.65	49132.9	112.65	42790.1	112.65	26272.7	112.65	58184.4	112.65	57228.5	112.65	41950.6	112.65	65205	112.65	33808.1	112.65	19158.6	112.65	120844	112.65	110447	112.65	111426	112.5	3525.46	112.5	2426.28	112.5	11703.1	112.65	18601.8	112.65	25329.5	112.65	20871.9	112.5
	112.55	2313.28	112.55	12428.7	112.55	4392.01	112.55	1439.87	112.55	2647.61	112.55	0	112.7	78629.7	112.7	72696.9	112.7	49931.2	112.7	93173.1	112.7	85134.6	112.7	55793.6	112.7	90948	112.7	55100.9	112.7	32027.1	112.7	228384	112.7	214854	112.7	192151	112.55	6707.33	112.55	10666.7	112.55	20351.4	112.7	31585.2	112.7	39260.5	112.7	32705.6	112.55
	112.6	4979.53	112.6	34579.3	112.6	25309.5	112.6	5763.88	112.6	406.73	112.6	2074.38	112.75	128226	112.75	105278	112.75	91012.2	112.75	153017	112.75	111411	112.75	80963.7	112.75	129491	112.75	89651.3	112.75	53881.6	112.75	376099	112.75	382385	112.75	315374	112.6	8152.12	112.6	2929.28	112.6	24685.2	112.75	59447.7	112.75	67386.2	112.75	53161.9	112.6
	112.65	11876.8	112.65	22661.8	112.65	23687.8	112.65	0	112.65	9903.1	112.65	17449.6	112.8	195827	112.8	159509	112.8	144030	112.8	227132	112.8	152821	112.8	112582	112.8	185252	112.8	134121	112.8	89893.8	112.8	566659	112.8	555649	112.8	462363	112.65	12351.3	112.65	9292.6	112.65	16606.6	112.8	98437	112.8	108638	112.8	77919.9	112.65
	112.7	5692.44	112.7	14717.7	112.7	30188.6	112.7	3391.44	112.7	17338	112.7	19812.6	112.85	253045	112.85	208011	112.85	197583	112.85	289118	112.85	191303	112.85	141251	112.85	256122	112.85	182855	112.85	141597	112.85	775656	112.85	769801	112.85	645397	112.7	28120.5	112.7	15023	112.7	39122.1	112.85	141550	112.85	153105	112.85	122918	112.7
	112.75	24815.5	112.75	46450	112.75	59623.2	112.75	12785.6	112.75	15179.1	112.75	36795.8	112.9	312765	112.9	252564	112.9	245311	112.9	340250	112.9	236111	112.9	166625	112.9	310919	112.9	220774	112.9	186640	112.9	928354	112.9	919996	112.9	779649	112.75	38038.3	112.75	48685	112.75	83875.1	112.9	178112	112.9	185805	112.9	159058	112.75
	112.8	65481.6	112.8	73607.9	112.8	119264	112.8	85641.1	112.8	73361.3	112.8	94512.8	112.95	353686	112.95	295797	112.95	318740	112.95	387622	112.95	285201	112.95	197644	112.95	350929	112.95	240752	112.95	216755	112.95	1.02583e+06	112.95	1.01954e+06	112.95	889901	112.8	75111.9	112.8	121757	112.8	100708	112.95	196351	112.95	195415	112.95	190648	112.8
	112.85	138595	112.85	139610	112.85	129717	112.85	146029	112.85	158025	112.85	209697	113	378668	113	324552	113	372221	113	407152	113	313223	113	219561	113	381102	113	264185	113	247317	113	1.09775e+06	113	1.11159e+06	113	995303	112.85	206980	112.85	324359	112.85	213720	113	201187	113	203985	113	210525	112.85
	112.9	201064	112.9	177059	112.9	168840	112.9	197124	112.9	262114	112.9	336729	113.05	389475	113.05	339935	113.05	382711	113.05	411095	113.05	318535	113.05	226295	113.05	402080	113.05	271399	113.05	269367	113.05	1.10429e+06	113.05	1.16178e+06	113.05	1.04629e+06	112.9	368772	112.9	440060	112.9	293214	113.05	207897	113.05	198918	113.05	209767	112.9
	112.95	208018	112.95	193787	112.95	233975	112.95	200206	112.95	323970	112.95	347350	113.1	383322	113.1	363108	113.1	371605	113.1	412564	113.1	315618	113.1	214904	113.1	395965	113.1	257207	113.1	279874	113.1	1.0558e+06	113.1	1.15271e+06	113.1	1.04282e+06	112.95	459959	112.95	503400	112.95	420622	113.1	214278	113.1	198738	113.1	196801	112.95
	113	224224	113	262210	113	236950	113	179067	113	396042	113	419521	113.15	378409	113.15	359742	113.15	339557	113.15	409621	113.15	298999	113.15	201974	113.15	362782	113.15	233385	113.15	270269	113.15	970609	113.15	1.10195e+06	113.15	1.00127e+06	113	487587	113	493623	113	412316	113.15	207065	113.15	196243	113.15	184044	113
	113.05	217045	113.05	289468	113.05	252919	113.05	181096	113.05	353632	113.05	448512	113.2	364648	113.2	326342	113.2	287270	113.2	389670	113.2	255226	113.2	187446	113.2	311003	113.2	190229	113.2	229491	113.2	827346	113.2	970463	113.2	888420	113.05	605014	113.05	520265	113.05	450505	113.2	195907	113.2	184565	113.2	160943	113.05
	113.1	274053	113.1	229061	113.1	217346	113.1	243244	113.1	325905	113.1	468040	113.25	315620	113.25	282377	113.25	229002	113.25	337468	113.25	203807	113.25	171970	113.25	258840	113.25	152723	113.25	190525	113.25	661090	113.25	788821	113.25	713682	113.1	482959	113.1	510969	113.1	484765	113.25	156537	113.25	150370	113.25	122817	113.1
	113.15	293409	113.15	229403	113.15	229121	113.15	276714	113.15	314240	113.15	448732	113.3	252134	113.3	222109	113.3	170291	113.3	271638	113.3	160215	113.3	145054	113.3	203197	113.3	118079	113.3	144626	113.3	497621	113.3	594262	113.3	537584	113.15	439094	113.15	456519	113.15	446059	113.3	121754	113.3	116442	113.3	96546.3	113.15
	113.2	265854	113.2	283088	113.2	207217	113.2	311667	113.2	255610	113.2	372268	113.35	171993	113.35	146985	113.35	114586	113.35	177850	113.35	110757	113.35	102897	113.35	139885	113.35	77520.8	113.35	93650.2	113.35	348707	113.35	425293	113.35	366341	113.2	453157	113.2	476394	113.2	495768	113.35	89002.1	113.35	85453.5	113.35	77906.6	113.2
	113.25	245674	113.25	253508	113.25	199032	113.25	220285	113.25	254299	113.25	386360	113.4	102707	113.4	79643.7	113.4	70830.2	113.4	101397	113.4	69770.6	113.4	68167.5	113.4	84784.9	113.4	47600.2	113.4	62189.9	113.4	181771	113.4	238387	113.4	194824	113.25	416550	113.25	357606	113.25	336695	113.4	52558.5	113.4	52303.8	113.4	53549.8	113.25
	113.3	210322	113.3	179950	113.3	161045	113.3	144350	113.3	248972	113.3	285402	113.45	57006.2	113.45	43730.2	113.45	43308.7	113.45	52725.2	113.45	45109.6	113.45	43614.4	113.45	51066.5	113.45	32575.6	113.45	39546.6	113.45	84390.7	113.45	127977	113.45	94321.7	113.3	300719	113.3	313490	113.3	250956	113.45	28736.6	113.45	31802.2	113.45	34343.7	113.3
	113.35	95908.2	113.35	112828	113.35	115715	113.35	120096	113.35	131422	113.35	154070	113.5	37542.3	113.5	32717.8	113.5	32270.3	113.5	31467.4	113.5	31094.3	113.5	28780	113.5	28728.7	113.5	24704.7	113.5	25547.6	113.5	54682.9	113.5	87561	113.5	62803.4	113.35	185191	113.35	154129	113.35	156036	113.5	19793.1	113.5	23097	113.5	19947.8	113.35
	113.4	44411.3	113.4	55259.9	113.4	48697.5	113.4	45528.1	113.4	53287.1	113.4	75040.1	113.55	33069.5	113.55	28783	113.55	26157.9	113.55	40068.9	113.55	33679.5	113.55	26159.4	113.55	21604	113.55	24158.4	113.55	21018.4	113.55	59193	113.55	96110.4	113.55	60323.4	113.4	87379.2	113.4	75167.3	113.4	46660.1	113.55	21102.2	113.55	28738.2	113.55	21776.6	113.4
	113.45	16446.8	113.45	4450.55	113.45	23055.7	113.45	10097.3	113.45	11068.4	113.45	32996.3	113.6	49686.9	113.6	38948.1	113.6	30084	113.6	58628.2	113.6	48746.6	113.6	37735.1	113.6	37816.6	113.6	35078.3	113.6	37924.8	113.6	121652	113.6	161512	113.6	94289.9	113.45	26611.2	113.45	43354.5	113.45	44814.4	113.6	30335.7	113.6	41410.2	113.6	32983.7	113.45
	113.5	16308.6	113.5	3635.32	113.5	32408.8	113.5	2422.31	113.5	3913.48	113.5	21969	113.65	90935.7	113.65	64751	113.65	61614.6	113.65	108662	113.65	94384.3	113.65	60311.9	113.65	90760	113.65	60669.5	113.65	69934.2	113.65	260520	113.65	290919	113.65	196054	113.5	4405.64	113.5	24891.7	113.5	51059.8	113.65	59881	113.65	70654.1	113.65	67452.6	113.5
	113.55	8278.58	113.55	5602.47	113.55	13745.2	113.55	11133.3	113.55	20745.3	113.55	19411.8	113.7	189636	113.7	135795	113.7	138472	113.7	193894	113.7	180750	113.7	108916	113.7	166332	113.7	111656	113.7	116945	113.7	500165	113.7	523426	113.7	421850	113.55	510.825	113.55	23746	113.55	18229.4	113.7	101546	113.7	101323	113.7	108527	113.55
	113.6	15232.1	113.6	23046.7	113.6	0	113.6	16699.5	113.6	27723.9	113.6	12680.6	113.75	350240	113.75	277084	113.75	261472	113.75	340637	113.75	311767	113.75	196309	113.75	307131	113.75	190851	113.75	205258	113.75	922236	113.75	1.01583e+06	113.75	877347	113.6	7159.52	113.6	8761.73	113.6	11532.5	113.75	165960	113.75	167162	113.75	177008	113.6
	113.65	38358.6	113.65	32916.4	113.65	5848.63	113.65	8538.95	113.65	35597.1	113.65	30541.9	113.8	520719	113.8	433117	113.8	392384	113.8	477099	113.8	415345	113.8	301091	113.8	451483	113.8	270965	113.8	296232	113.8	1.49721e+06	113.8	1.67637e+06	113.8	1477790	113.65	15179.8	113.65	29863.6	113.65	21562.9	113.8	251772	113.8	270635	113.8	266194	113.65
	113.7	68459.4	113.7	55739.8	113.7	25717.5	113.7	10918.6	113.7	49879.5	113.7	49236.8	113.85	708354	113.85	607113	113.85	556186	113.85	635593	113.85	532078	113.85	411407	113.85	601639	113.85	372349	113.85	391617	113.85	2.0555e+06	113.85	2.26675e+06	113.85	2012882	113.7	49357.9	113.7	56420.2	113.7	34753.8	113.85	362024	113.85	385356	113.85	363180	113.7
	113.75	71063.8	113.75	99196.3	113.75	65121.8	113.75	44432.4	113.75	82455.1	113.75	104990	113.9	920832	113.9	800029	113.9	755603	113.9	819289	113.9	680022	113.9	557789	113.9	771663	113.9	506519	113.9	501747	113.9	2.5829e+06	113.9	2.82528e+06	113.9	2.51734e+06	113.75	63822.2	113.75	74932.3	113.75	68942.5	113.9	446910	113.9	479112	113.9	443229	113.75
	113.8	131321	113.8	171044	113.8	149919	113.8	141480	113.8	235926	113.8	201184	113.95	1.07279e+06	113.95	928501	113.95	898240	113.95	969390	113.95	834590	113.95	674084	113.95	890748	113.95	615641	113.95	595674	113.95	3.1043e+06	113.95	3350295	113.95	2.95377e+06	113.8	223678	113.8	181296	113.8	154000	113.95	527588	113.95	561516	113.95	522971	113.8
	113.85	271804	113.85	374726	113.85	250745	113.85	336741	113.85	443058	113.85	284164	114	1150495	114	992594	114	949119	114	1075932	114	943914	114	755281	114	958814	114	694687	114	648444	114	3.44922e+06	114	3.67263e+06	114	3.16221e+06	113.85	323492	113.85	300885	113.85	292826	114	613540	114	642190	114	623954	113.85
	113.9	430445	113.9	471942	113.9	412096	113.9	452856	113.9	607210	113.9	497969	114.05	1.18633e+06	114.05	991688	114.05	960524	114.05	1.10281e+06	114.05	968635	114.05	806735	114.05	988476	114.05	748777	114.05	680032	114.05	3.56868e+06	114.05	3.7837e+06	114.05	3.21548e+06	113.9	556544	113.9	584480	113.9	560690	114.05	650472	114.05	681400	114.05	667939	113.9
	113.95	494366	113.95	486779	113.95	507089	113.95	554368	113.95	787930	113.95	965938	114.1	1213540	114.1	976612	114.1	950598	114.1	1086873	114.1	968113	114.1	833231	114.1	987219	114.1	788448	114.1	704878	114.1	3.56672e+06	114.1	3738861	114.1	3181032	113.95	983840	113.95	966463	113.95	799076	114.1	659223	114.1	700381	114.1	675541	113.95
	114	562306	114	620737	114	512601	114	645466	114	771336	114	1.11273e+06	114.15	1.19156e+06	114.15	936012	114.15	909047	114.15	1.01895e+06	114.15	928907	114.15	815712	114.15	919465	114.15	790760	114.15	682741	114.15	3.41402e+06	114.15	3.5286e+06	114.15	3.04213e+06	114	1.06918e+06	114	1.0568e+06	114	952052	114.15	637014	114.15	694498	114.15	656255	114
	114.05	640556	114.05	694546	114.05	592320	114.05	798964	114.05	992012	114.05	1.11601e+06	114.2	1105367	114.2	867929	114.2	839834	114.2	926825	114.2	863505	114.2	780745	114.2	825320	114.2	756583	114.2	626344	114.2	3.03515e+06	114.2	3.10284e+06	114.2	2720833	114.05	1.10386e+06	114.05	1.00271e+06	114.05	1.10368e+06	114.2	582241	114.2	635556	114.2	606991	114.05
	114.1	560516	114.1	645062	114.1	526948	114.1	704312	114.1	1.03098e+06	114.1	1.18607e+06	114.25	981931	114.25	755547	114.25	755994	114.25	792432	114.25	754995	114.25	700809	114.25	717154	114.25	664141	114.25	534629	114.25	2.56801e+06	114.25	2.59825e+06	114.25	2.33135e+06	114.1	1.24948e+06	114.1	1.11836e+06	114.1	1.01103e+06	114.25	524972	114.25	555708	114.25	527230	114.1
	114.15	632758	114.15	767984	114.15	643858	114.15	806685	114.15	1.07038e+06	114.15	1.20174e+06	114.3	748151	114.3	568003	114.3	602599	114.3	580625	114.3	576546	114.3	528537	114.3	527982	114.3	476931	114.3	404966	114.3	1986167	114.3	1.97668e+06	114.3	1815759	114.15	1.04303e+06	114.15	1.15497e+06	114.15	1.01977e+06	114.3	437959	114.3	435750	114.3	410030	114.15
	114.2	594316	114.2	685900	114.2	658891	114.2	747521	114.2	1.00146e+06	114.2	1.22735e+06	114.35	536233	114.35	394174	114.35	447843	114.35	424138	114.35	427023	114.35	386513	114.35	351474	114.35	297454	114.35	266307	114.35	1.25598e+06	114.35	1.25394e+06	114.35	1.16992e+06	114.2	997525	114.2	1.16817e+06	114.2	984386	114.35	319557	114.35	293318	114.35	301355	114.2
	114.25	558083	114.25	566752	114.25	607465	114.25	708223	114.25	860024	114.25	1.0795e+06	114.4	336710	114.4	250064	114.4	294044	114.4	283636	114.4	287233	114.4	248115	114.4	227335	114.4	163814	114.4	156939	114.4	722863	114.4	709309	114.4	669312	114.25	1.02031e+06	114.25	1.07021e+06	114.25	968621	114.4	191479	114.4	161479	114.4	186450	114.25
	114.3	489365	114.3	443248	114.3	417452	114.3	612857	114.3	736712	114.3	933199	114.45	159824	114.45	115033	114.45	148660	114.45	159984	114.45	149609	114.45	122277	114.45	133613	114.45	81406.6	114.45	86030	114.45	364608	114.45	347186	114.45	326106	114.3	839969	114.3	739500	114.3	709729	114.45	111257	114.45	81029.2	114.45	104890	114.3
	114.35	276304	114.35	269539	114.35	280614	114.35	346727	114.35	428801	114.35	517649	114.5	57272.2	114.5	51486.4	114.5	59887.2	114.5	76707.2	114.5	64861.5	114.5	44806.6	114.5	57921.1	114.5	29258	114.5	38355.3	114.5	152684	114.5	134725	114.5	121428	114.35	415081	114.35	432509	114.35	470009	114.5	52058.4	114.5	38134	114.5	56799.7	114.35
	114.4	120302	114.4	95627.5	114.4	79177.3	114.4	138568	114.4	195253	114.4	210855	114.55	26756	114.55	41487.6	114.55	26569.9	114.55	46168.5	114.55	25769.7	114.55	28106.8	114.55	36620.3	114.55	13961.6	114.55	17433.8	114.55	74659.8	114.55	84429.3	114.55	70199.9	114.4	182266	114.4	263838	114.4	243468	114.55	20186.1	114.55	16072.5	114.55	25849.2	114.4
	114.45	50194.7	114.45	20419.4	114.45	19791.9	114.45	37870.5	114.45	57047	114.45	98580.2	114.6	27479.8	114.6	51440.5	114.6	24103	114.6	44033.3	114.6	24499	114.6	33688.6	114.6	39699.6	114.6	19050.5	114.6	16301.8	114.6	82758.3	114.6	113094	114.6	77195	114.45	54489.4	114.45	118633	114.45	69098.3	114.6	18312.6	114.6	15822.7	114.6	23896	114.45
	114.5	9279.02	114.5	10298.3	114.5	3957.68	114.5	14351.7	114.5	3740.74	114.5	29945	114.65	47675	114.65	79024.6	114.65	42461.2	114.65	63235.2	114.65	45066.7	114.65	55945.8	114.65	68067.4	114.65	35142.5	114.65	33919.5	114.65	143819	114.65	187352	114.65	134112	114.5	29698.6	114.5	16129.1	114.5	32692.4	114.65	29842.3	114.65	22015.6	114.65	35914	114.5
	114.55	12195.5	114.55	11435.1	114.55	4727.91	114.55	34831.4	114.55	5053.41	114.55	23185.8	114.7	109292	114.7	126666	114.7	83102.1	114.7	114772	114.7	92254.5	114.7	93600.3	114.7	115244	114.7	69702.5	114.7	76897.9	114.7	287914	114.7	355393	114.7	280723	114.55	21653.1	114.55	4205.06	114.55	12058	114.7	52149.9	114.7	43205.7	114.7	53494.5	114.55
	114.6	20466.7	114.6	15006.6	114.6	1511.85	114.6	58886.9	114.6	13644.2	114.6	5968.06	114.75	197542	114.75	167365	114.75	132049	114.75	199377	114.75	135500	114.75	134219	114.75	177779	114.75	111817	114.75	128580	114.75	564506	114.75	658779	114.75	544737	114.6	27624.8	114.6	6194.75	114.6	17718.4	114.75	88856.8	114.75	77400.5	114.75	86728.3	114.6
	114.65	10735.4	114.65	24341	114.65	912.955	114.65	32585.9	114.65	18366	114.65	21575.2	114.8	289905	114.8	227694	114.8	206162	114.8	309645	114.8	189497	114.8	174188	114.8	254089	114.8	176903	114.8	190571	114.8	857520	114.8	964267	114.8	792927	114.65	24411.8	114.65	19785.7	114.65	15389.6	114.8	115668	114.8	112291	114.8	115016	114.65
	114.7	17579.8	114.7	36948.3	114.7	8861.77	114.7	8336.84	114.7	22017.5	114.7	34616.3	114.85	410040	114.85	326725	114.85	304298	114.85	419985	114.85	257849	114.85	214903	114.85	360419	114.85	266090	114.85	271006	114.85	1.19848e+06	114.85	1.28761e+06	114.85	1.07274e+06	114.7	53344.7	114.7	34021.6	114.7	27088.6	114.85	146386	114.85	156458	114.85	152680	114.7
	114.75	66881.1	114.75	75808.4	114.75	41085.6	114.75	22018.3	114.75	29822.1	114.75	82891.6	114.9	525785	114.9	424589	114.9	388380	114.9	518826	114.9	315200	114.9	253839	114.9	462580	114.9	351680	114.9	331795	114.9	1.59304e+06	114.9	1637108	114.9	1338505	114.75	161883	114.75	81378.6	114.75	56642.5	114.9	188266	114.9	197549	114.9	201709	114.75
	114.8	66265.2	114.8	104211	114.8	72320.3	114.8	86236.2	114.8	74402.4	114.8	149252	114.95	582205	114.95	496295	114.95	433882	114.95	567555	114.95	361547	114.95	272788	114.95	546506	114.95	406540	114.95	371800	114.95	1.8486e+06	114.95	1.90677e+06	114.95	1.56118e+06	114.8	225148	114.8	130137	114.8	142349	114.95	204958	114.95	233041	114.95	236865	114.8
	114.85	171476	114.85	189735	114.85	138184	114.85	243863	114.85	183155	114.85	284959	115	616880	115	559761	115	478357	115	576724	115	412061	115	296840	115	609299	115	430295	115	390992	115	1.98775e+06	115	2.07708e+06	115	1.69025e+06	114.85	421107	114.85	228443	114.85	363064	115	220190	115	270464	115	257003	114.85
	114.9	365195	114.9	273442	114.9	256468	114.9	355238	114.9	427224	114.9	395324	115.05	625340	115.05	610330	115.05	499820	115.05	563486	115.05	446540	115.05	314601	115.05	640176	115.05	436514	115.05	396951	115.05	2.03886e+06	115.05	2.16896e+06	115.05	1.7509e+06	114.9	609438	114.9	487719	114.9	539123	115.05	214776	115.05	292937	115.05	254367	114.9
	114.95	318913	114.95	374317	114.95	324190	114.95	402748	114.95	630434	114.95	611100	115.1	618452	115.1	622786	115.1	514046	115.1	543473	115.1	464808	115.1	317034	115.1	622109	115.1	422723	115.1	390950	115.1	1.98364e+06	115.1	2182995	115.1	1.77397e+06	114.95	714040	114.95	800366	114.95	660814	115.1	191239	115.1	292944	115.1	249015	114.95
	115	398758	115	393730	115	366557	115	478327	115	669904	115	799399	115.15	603399	115.15	604332	115.15	517425	115.15	511022	115.15	452831	115.15	299222	115.15	573873	115.15	388726	115.15	373885	115.15	1.84797e+06	115.15	2.08125e+06	115.15	1.7305e+06	115	836197	115	798057	115	729561	115.15	168266	115.15	274379	115.15	239516	115
	115.05	452221	115.05	419266	115.05	368004	115.05	483961	115.05	651520	115.05	841946	115.2	570117	115.2	551939	115.2	496233	115.2	460517	115.2	403896	115.2	262484	115.2	493448	115.2	360877	115.2	338844	115.2	1.64355e+06	115.2	1.84983e+06	115.2	1.60686e+06	115.05	1.00577e+06	115.05	785539	115.05	879388	115.2	147095	115.2	247124	115.2	227734	115.05
	115.1	391509	115.1	507778	115.1	357407	115.1	503757	115.1	629501	115.1	864266	115.25	510233	115.25	470620	115.25	433068	115.25	402165	115.25	307025	115.25	219918	115.25	381940	115.25	301113	115.25	288849	115.25	1.32083e+06	115.25	1.48391e+06	115.25	1.37227e+06	115.1	1.07266e+06	115.1	837166	115.1	789489	115.25	131801	115.25	205376	115.25	196560	115.1
	115.15	392862	115.15	491524	115.15	359679	115.15	528638	115.15	609977	115.15	627558	115.3	429573	115.3	365913	115.3	351690	115.3	331438	115.3	220089	115.3	170851	115.3	285312	115.3	233142	115.3	233643	115.3	921651	115.3	1.0089e+06	115.3	1.01595e+06	115.15	941404	115.15	853585	115.15	811967	115.3	101636	115.3	135820	115.3	142368	115.15
	115.2	342359	115.2	476829	115.2	350144	115.2	476590	115.2	687721	115.2	628300	115.35	312171	115.35	265267	115.35	243372	115.35	255537	115.35	146374	115.35	120495	115.35	188790	115.35	157856	115.35	172349	115.35	594280	115.35	665447	115.35	687275	115.2	655337	115.2	817688	115.2	825701	115.35	71019.2	115.35	83782.7	115.35	98067.2	115.2
	115.25	292936	115.25	393341	115.25	341170	115.25	525816	115.25	575182	115.25	654133	115.4	179385	115.4	153428	115.4	136695	115.4	170653	115.4	82438.7	115.4	76049.6	115.4	103616	115.4	90136.2	115.4	109855	115.4	347631	115.4	388666	115.4	424370	115.25	712709	115.25	726824	115.25	663771	115.4	43042.4	115.4	51909.3	115.4	59312.4	115.25
	115.3	240498	115.3	264752	115.3	271750	115.3	369093	115.3	548190	115.3	495364	115.45	85374.3	115.45	70341.9	115.45	71202.5	115.45	100447	115.45	40833.4	115.45	47940.4	115.45	45982.3	115.45	47191	115.45	56896.8	115.45	149610	115.45	168577	115.45	195925	115.3	543874	115.3	532584	115.3	446370	115.45	26122.5	115.45	30132.3	115.45	38919.7	115.3
	115.35	153732	115.35	167719	115.35	113481	115.35	273580	115.35	391322	115.35	326172	115.5	35017	115.5	32909.8	115.5	35932	115.5	59109	115.5	24300	115.5	28578.3	115.5	23749.7	115.5	23054.8	115.5	26349.6	115.5	54826.6	115.5	71903.4	115.5	78783	115.35	285878	115.35	256386	115.35	263802	115.5	17825.6	115.5	15086	115.5	20085.9	115.35
	115.4	42244.7	115.4	77259.1	115.4	37381.9	115.4	105982	115.4	86560.3	115.4	153594	115.55	17891.2	115.55	20689.9	115.55	21119.7	115.55	38644.2	115.55	25800.5	115.55	18620.2	115.55	16026.3	115.55	12891	115.55	12861.8	115.55	48637.8	115.55	42397.4	115.55	41381.9	115.4	165896	115.4	105692	115.4	112498	115.55	15128.9	115.55	14655.6	115.55	17088.2	115.4
	115.45	12281.1	115.45	47675.8	115.45	9559.72	115.45	21726.8	115.45	24833.3	115.45	54977.6	115.6	32073.8	115.6	30102	115.6	25333.3	115.6	43832.9	115.6	40849.1	115.6	31479.5	115.6	14989.5	115.6	15527.3	115.6	8610.72	115.6	74561.7	115.6	60843.8	115.6	46414.8	115.45	36330	115.45	32383.2	115.45	18385.5	115.6	18112.6	115.6	22645.2	115.6	16257.2	115.45
	115.5	1614.18	115.5	12265.4	115.5	3632.1	115.5	2716.92	115.5	19246.8	115.5	25285.3	115.65	77239.6	115.65	67464.8	115.65	50042.8	115.65	83160.6	115.65	72517.5	115.65	60893.4	115.65	29308.4	115.65	31543.7	115.65	13651.2	115.65	149450	115.65	130150	115.65	90204.9	115.5	15275.8	115.5	5262.97	115.5	5258.57	115.65	31943.7	115.65	47613.8	115.65	23591.1	115.5
	115.55	8871.56	115.55	9273.14	115.55	8890.33	115.55	2749.4	115.55	18263.4	115.55	6542.53	115.7	141720	115.7	135689	115.7	97944.1	115.7	124530	115.7	113989	115.7	98658.8	115.7	54254.9	115.7	57535.5	115.7	27643.6	115.7	272714	115.7	234745	115.7	173188	115.55	13865.3	115.55	1679.5	115.55	5792.96	115.7	53247.4	115.7	72296.8	115.7	43941.5	115.55
	115.6	10015.7	115.6	8361.07	115.6	13442.9	115.6	6229.06	115.6	9552.92	115.6	11252.8	115.75	252144	115.75	223210	115.75	189727	115.75	186442	115.75	169441	115.75	145063	115.75	98743.5	115.75	96061.2	115.75	58938.9	115.75	444181	115.75	383858	115.75	305458	115.6	6096.1	115.6	1029.12	115.6	10817.5	115.75	80961	115.75	98399.3	115.75	72479.4	115.6
	115.65	14746.1	115.65	21707.7	115.65	27440.6	115.65	4233.11	115.65	9354.17	115.65	19160.6	115.8	408214	115.8	341429	115.8	345247	115.8	280927	115.8	257923	115.8	217214	115.8	163653	115.8	138810	115.8	105216	115.8	720546	115.8	604914	115.8	494442	115.65	9896.95	115.65	14374.5	115.65	36095.5	115.8	112747	115.8	125964	115.8	111869	115.65
	115.7	32276.1	115.7	58289.2	115.7	31374.4	115.7	19033.9	115.7	21352.8	115.7	13574.7	115.85	547696	115.85	448203	115.85	472295	115.85	359778	115.85	333570	115.85	282878	115.85	224842	115.85	180266	115.85	150290	115.85	1.01438e+06	115.85	848574	115.85	700568	115.7	18314.7	115.7	26592.9	115.7	11264.2	115.85	148642	115.85	164475	115.85	166034	115.7
	115.75	57734.8	115.75	95089.9	115.75	61253	115.75	39361	115.75	33437	115.75	19187.3	115.9	662011	115.9	551029	115.9	576753	115.9	433468	115.9	398587	115.9	332351	115.9	265974	115.9	199452	115.9	181366	115.9	1.25076e+06	115.9	1.02543e+06	115.9	847439	115.75	45541.3	115.75	57173.9	115.75	34554.7	115.9	182453	115.9	198524	115.9	212115	115.75
	115.8	128412	115.8	156978	115.8	174798	115.8	70363.9	115.8	97648.5	115.8	65965.4	115.95	785440	115.95	658756	115.95	668353	115.95	506919	115.95	464473	115.95	394955	115.95	298791	115.95	213751	115.95	212882	115.95	1.42417e+06	115.95	1.15964e+06	115.95	938147	115.8	89999.2	115.8	122305	115.8	61698.3	115.95	208051	115.95	220301	115.95	252329	115.8
	115.85	292571	115.85	361841	115.85	297214	115.85	126732	115.85	194736	115.85	164554	116	857508	116	713691	116	717917	116	577288	116	507952	116	447350	116	316809	116	217037	116	237095	116	1.5814e+06	116	1278399	116	986950	115.85	169332	115.85	201872	115.85	153730	116	240335	116	226814	116	276461	115.85
	115.9	487406	115.9	473871	115.9	451135	115.9	181369	115.9	213986	115.9	336518	116.05	884260	116.05	736862	116.05	712800	116.05	616026	116.05	513833	116.05	479252	116.05	318540	116.05	217530	116.05	254413	116.05	1.66366e+06	116.05	1.33531e+06	116.05	985980	115.9	241313	115.9	309523	115.9	304213	116.05	266153	116.05	229022	116.05	279035	115.9
	115.95	528163	115.95	497014	115.95	681892	115.95	265309	115.95	295898	115.95	422539	116.1	874366	116.1	756067	116.1	694038	116.1	643901	116.1	515920	116.1	491368	116.1	324804	116.1	218416	116.1	258971	116.1	1.67842e+06	116.1	1329812	116.1	952319	115.95	404935	115.95	309937	115.95	513824	116.1	275233	116.1	218474	116.1	271167	115.95
	116	545270	116	602255	116	610340	116	442220	116	448963	116	449642	116.15	813344	116.15	754338	116.15	636335	116.15	648141	116.15	493588	116.15	458980	116.15	330626	116.15	222482	116.15	240318	116.15	1591423	116.15	1.25788e+06	116.15	890825	116	538512	116	346393	116	481688	116.15	270214	116.15	206310	116.15	252296	116
	116.05	609524	116.05	665326	116.05	595680	116.05	399957	116.05	434812	116.05	541443	116.2	706317	116.2	701682	116.2	569338	116.2	594254	116.2	467198	116.2	402983	116.2	308426	116.2	218876	116.2	210290	116.2	1.34249e+06	116.2	1.10167e+06	116.2	784972	116.05	550083	116.05	405474	116.05	512011	116.2	243561	116.2	196132	116.2	234314	116.05
	116.1	657144	116.1	648787	116.1	647548	116.1	325043	116.1	472945	116.1	674822	116.25	586754	116.25	611972	116.25	506071	116.25	517262	116.25	421078	116.25	336549	116.25	275258	116.25	204555	116.25	175478	116.25	1.02273e+06	116.25	871461	116.25	633742	116.1	524350	116.1	460965	116.1	435952	116.25	195364	116.25	175295	116.25	195233	116.1
	116.15	656098	116.15	687037	116.15	695673	116.15	391388	116.15	490069	116.15	608726	116.3	467867	116.3	489867	116.3	395170	116.3	379436	116.3	340431	116.3	253628	116.3	213164	116.3	175225	116.3	133682	116.3	725347	116.3	629929	116.3	467925	116.15	442511	116.15	405796	116.15	449542	116.3	140094	116.3	143951	116.3	141064	116.15
	116.2	683716	116.2	633041	116.2	556144	116.2	438685	116.2	441723	116.2	486957	116.35	315657	116.35	316170	116.35	257448	116.35	248503	116.35	237952	116.35	152646	116.35	134607	116.35	122465	116.35	87600.1	116.35	474662	116.35	430180	116.35	320562	116.2	491265	116.2	359264	116.2	479185	116.35	98478.3	116.35	111414	116.35	101158	116.2
	116.25	592123	116.25	477578	116.25	501807	116.25	341718	116.25	383824	116.25	460010	116.4	216181	116.4	197021	116.4	164185	116.4	149310	116.4	159541	116.4	96991.7	116.4	68937.9	116.4	75301.6	116.4	54858.9	116.4	252331	116.4	241070	116.4	189740	116.25	394244	116.25	349948	116.25	450913	116.4	62513.4	116.4	68996.7	116.4	59923.1	116.25
	116.3	434197	116.3	422361	116.3	346732	116.3	241281	116.3	338005	116.3	451817	116.45	128046	116.45	108086	116.45	90891.7	116.45	81254.2	116.45	93303.4	116.45	60233.8	116.45	33159.5	116.45	48711.9	116.45	33533.3	116.45	136335	116.45	134766	116.45	108378	116.3	281967	116.3	274020	116.3	261762	116.45	38550.2	116.45	41277.8	116.45	34311.4	116.3
	116.35	298299	116.35	247625	116.35	216694	116.35	176805	116.35	183116	116.35	244910	116.5	68184.7	116.5	53322.8	116.5	43185.3	116.5	35930.6	116.5	44208.1	116.5	29919.2	116.5	20550.3	116.5	28332.4	116.5	21692.2	116.5	86645.2	116.5	89711.4	116.5	71979.5	116.35	181736	116.35	140693	116.35	172287	116.5	28555.4	116.5	27772.9	116.5	27109.5	116.35
	116.4	117646	116.4	92268.5	116.4	81797.7	116.4	69809	116.4	90227.4	116.4	67076.7	116.55	45923.9	116.55	45660.4	116.55	27802.3	116.55	25756.3	116.55	24408.5	116.55	26051.9	116.55	18178.9	116.55	19528.3	116.55	22312.6	116.55	69944.2	116.55	81348.2	116.55	68041.6	116.4	73427.5	116.4	61704.5	116.4	66020.5	116.55	31822.9	116.55	24954.1	116.55	27587.2	116.4
	116.45	34038.2	116.45	17682	116.45	16482.3	116.45	42756.7	116.45	19967.3	116.45	32695.3	116.6	51785.6	116.6	46482.7	116.6	37953.1	116.6	43492.9	116.6	30492	116.6	34869.7	116.6	28392	116.6	25903.3	116.6	27681.9	116.6	109490	116.6	109098	116.6	109558	116.45	29714.1	116.45	28701.5	116.45	34863.1	116.6	44854.3	116.6	31047.2	116.6	40308.9	116.45
	116.5	9355.56	116.5	2982.19	116.5	3081.72	116.5	15495.9	116.5	9708.92	116.5	3133.69	116.65	78592.2	116.65	61449	116.65	68499.3	116.65	82733.3	116.65	56749.8	116.65	60447.6	116.65	50582.2	116.65	43420.1	116.65	47577.3	116.65	194927	116.65	209676	116.65	190550	116.5	29103.6	116.5	11593.6	116.5	31071.1	116.65	71132.2	116.65	54338.3	116.65	54521.4	116.5
	116.55	13415.3	116.55	3501.96	116.55	9419.22	116.55	4994.39	116.55	11278.8	116.55	19019.2	116.7	144315	116.7	106823	116.7	128824	116.7	139156	116.7	103084	116.7	99536.8	116.7	93650.7	116.7	83955.9	116.7	79676	116.7	360272	116.7	402133	116.7	356943	116.55	4974.62	116.55	24796.3	116.55	6842.26	116.7	98208.8	116.7	81818.2	116.7	74879.2	116.55
	116.6	24754.4	116.6	17616	116.6	22946.9	116.6	6515.4	116.6	13319.8	116.6	27636.3	116.75	288281	116.75	185163	116.75	234932	116.75	221513	116.75	166171	116.75	156154	116.75	199428	116.75	158199	116.75	150813	116.75	694074	116.75	825009	116.75	733245	116.6	15216.6	116.6	5579.13	116.6	11639.6	116.75	133003	116.75	122778	116.75	100280	116.6
	116.65	7469.01	116.65	23417.3	116.65	7178.81	116.65	12946.6	116.65	14309.9	116.65	20007	116.8	448539	116.8	278044	116.8	358772	116.8	316061	116.8	234868	116.8	217963	116.8	322148	116.8	239674	116.8	221378	116.8	1.14884e+06	116.8	1.36931e+06	116.8	1.23077e+06	116.65	27576.8	116.65	12369.3	116.65	16015.6	116.8	175032	116.8	177151	116.8	137553	116.65
	116.7	32359.4	116.7	39807.2	116.7	13839.2	116.7	28061.1	116.7	29619.4	116.7	39358.1	116.85	604606	116.85	382335	116.85	479403	116.85	388643	116.85	313365	116.85	268457	116.85	441899	116.85	333248	116.85	292858	116.85	1.57871e+06	116.85	1.83385e+06	116.85	1.68532e+06	116.7	39111.8	116.7	52384.9	116.7	9666.89	116.85	217832	116.85	222889	116.85	181877	116.7
	116.75	46244.5	116.75	94950	116.75	37398.8	116.75	39460.8	116.75	39673.8	116.75	40586.5	116.9	753434	116.9	530836	116.9	618523	116.9	458361	116.9	388996	116.9	328229	116.9	565155	116.9	446814	116.9	373783	116.9	1991916	116.9	2.21044e+06	116.9	2.08677e+06	116.75	69242.7	116.75	51795.3	116.75	66812.3	116.9	241182	116.9	239456	116.9	208186	116.75
	116.8	61632.8	116.8	91122.9	116.8	56159.9	116.8	110251	116.8	82799.1	116.8	99438.7	116.95	841089	116.95	649335	116.95	711648	116.95	531870	116.95	451766	116.95	378281	116.95	672706	116.95	523426	116.95	464552	116.95	2377297	116.95	2.57331e+06	116.95	2.48385e+06	116.8	118866	116.8	155037	116.8	177709	116.95	245419	116.95	269684	116.95	233490	116.8
	116.85	134792	116.85	124842	116.85	105502	116.85	194591	116.85	154803	116.85	257997	117	883189	117	727176	117	747064	117	583300	117	485794	117	421686	117	736317	117	550609	117	530233	117	2.59992e+06	117	2796147	117	2728882	116.85	246056	116.85	282003	116.85	281807	117	265367	117	280219	117	261620	116.85
	116.9	184206	116.9	235835	116.9	168988	116.9	246067	116.9	306953	116.9	314975	117.05	894361	117.05	776312	117.05	765166	117.05	619404	117.05	509455	117.05	445399	117.05	774833	117.05	555660	117.05	559952	117.05	2.65004e+06	117.05	2.87527e+06	117.05	2.81135e+06	116.9	420317	116.9	326151	116.9	455046	117.05	287072	117.05	280811	117.05	279718	116.9
	116.95	213898	116.95	213362	116.95	185348	116.95	303967	116.95	307717	116.95	421121	117.1	880185	117.1	798027	117.1	774979	117.1	643549	117.1	503412	117.1	451372	117.1	773694	117.1	550924	117.1	561419	117.1	2.59818e+06	117.1	2.83891e+06	117.1	2766417	116.95	696136	116.95	527453	116.95	581819	117.1	309314	117.1	277864	117.1	272587	116.95
	117	247791	117	234465	117	220651	117	455934	117	430286	117	477120	117.15	856529	117.15	770604	117.15	765255	117.15	625255	117.15	484326	117.15	427539	117.15	718872	117.15	534966	117.15	525960	117.15	2.41715e+06	117.15	2.68285e+06	117.15	2575047	117	768338	117	646344	117	803259	117.15	305237	117.15	267383	117.15	254717	117
	117.05	281432	117.05	246577	117.05	249045	117.05	400144	117.05	570594	117.05	629807	117.2	791766	117.2	704774	117.2	717128	117.2	576873	117.2	443553	117.2	377989	117.2	652664	117.2	505921	117.2	461437	117.2	2.17965e+06	117.2	2.43827e+06	117.2	2.31426e+06	117.05	742940	117.05	728209	117.05	817219	117.2	269170	117.2	232994	117.2	221443	117.05
	117.1	258377	117.1	293210	117.1	243219	117.1	325563	117.1	504962	117.1	666192	117.25	696566	117.25	594543	117.25	619002	117.25	476528	117.25	362721	117.25	303561	117.25	577631	117.25	449277	117.25	390720	117.25	1.83948e+06	117.25	2.07465e+06	117.25	1938463	117.1	938810	117.1	677249	117.1	833954	117.25	221151	117.25	198979	117.25	182055	117.1
	117.15	288617	117.15	258756	117.15	210273	117.15	317429	117.15	474052	117.15	597471	117.3	528504	117.3	458435	117.3	467395	117.3	339855	117.3	247978	117.3	209126	117.3	448274	117.3	341746	117.3	277166	117.3	1.31802e+06	117.3	1.52465e+06	117.3	1.36833e+06	117.15	836642	117.15	745672	117.15	796170	117.3	160273	117.3	149652	117.3	131634	117.15
	117.2	255621	117.2	261315	117.2	217899	117.2	396502	117.2	394132	117.2	615826	117.35	381612	117.35	342810	117.35	324745	117.35	231050	117.35	169365	117.35	143073	117.35	339704	117.35	253446	117.35	191111	117.35	781860	117.35	952573	117.35	802081	117.2	669198	117.2	726437	117.2	763638	117.35	84165.8	117.35	90582.5	117.35	72310.3	117.2
	117.25	189986	117.25	201981	117.25	216274	117.25	363826	117.25	324525	117.25	484952	117.4	227972	117.4	216843	117.4	196717	117.4	150990	117.4	105397	117.4	85179.1	117.4	231748	117.4	165804	117.4	121365	117.4	428748	117.4	551675	117.4	451252	117.25	725374	117.25	691883	117.25	715365	117.4	43097.8	117.4	46471.2	117.4	38391.9	117.25
	117.3	155200	117.3	111779	117.3	197706	117.3	268550	117.3	223297	117.3	261316	117.45	105996	117.45	113717	117.45	97701.7	117.45	91197.9	117.45	55656.6	117.45	43427.8	117.45	118487	117.45	82512.3	117.45	58721.4	117.45	199236	117.45	275413	117.45	206085	117.3	513629	117.3	499099	117.3	434792	117.45	27077	117.45	33940.4	117.45	19315.8	117.3
	117.35	122104	117.35	62233.4	117.35	64827	117.35	156018	117.35	138903	117.35	208377	117.5	43041.8	117.5	39906.9	117.5	48724.1	117.5	62202.7	117.5	29819.4	117.5	23330.2	117.5	54460.7	117.5	37750.9	117.5	24460.4	117.5	75755.3	117.5	104028	117.5	71409.1	117.35	245260	117.35	304317	117.35	183421	117.5	15980.3	117.5	22626.6	117.5	16665.7	117.35
	117.4	79828.6	117.4	20050.8	117.4	28235.1	117.4	70221.4	117.4	63449.7	117.4	117325	117.55	25432.5	117.55	19327.2	117.55	28743	117.55	53286	117.55	23553.4	117.55	18193.6	117.55	28434.3	117.55	17625.8	117.55	14450.9	117.55	38557.3	117.55	47712.7	117.55	24500.4	117.4	93472.2	117.4	58739	117.4	87684.5	117.55	14281.4	117.55	24583.6	117.55	21557.3	117.4
	117.45	19811.4	117.45	5993.13	117.45	15907.8	117.45	25913.5	117.45	36435.5	117.45	62021.5	117.6	25508.4	117.6	17650	117.6	24149.8	117.6	62553.7	117.6	26552.3	117.6	20847.8	117.6	20234.4	117.6	5898.76	117.6	12840	117.6	44645.5	117.6	37381.8	117.6	23404.5	117.45	40639.5	117.45	21709.1	117.45	36977.5	117.6	21322.2	117.6	41566.3	117.6	31459.9	117.45
	117.5	21191.7	117.5	3330.91	117.5	3543.07	117.5	22250.7	117.5	10160.2	117.5	35113.7	117.65	44246.7	117.65	35264.5	117.65	39316.4	117.65	109024	117.65	49022	117.65	53360.7	117.65	21149	117.65	5547.32	117.65	17038.3	117.65	76873.1	117.65	53029	117.65	34454.3	117.5	29797.5	117.5	7409.8	117.5	24453.1	117.65	43517.5	117.65	68347.2	117.65	50011.8	117.5
	117.55	10280.8	117.55	10835.4	117.55	3653.42	117.55	15561	117.55	11262.3	117.55	10502.1	117.7	92025.2	117.7	72380.8	117.7	81675.9	117.7	201617	117.7	95791.9	117.7	94838.6	117.7	30626.4	117.7	15573.5	117.7	20247.9	117.7	169515	117.7	108685	117.7	74952	117.55	46348.2	117.55	7286.47	117.55	18338.4	117.7	80899.5	117.7	97153.6	117.7	78725.8	117.55
	117.6	5917.22	117.6	23539.8	117.6	9169.4	117.6	33906.9	117.6	20672.5	117.6	1783.45	117.75	171318	117.75	127977	117.75	134170	117.75	318999	117.75	157174	117.75	148322	117.75	55625.2	117.75	32289.8	117.75	31269.7	117.75	327154	117.75	220845	117.75	156170	117.6	27568.1	117.6	1691.06	117.6	0	117.75	142209	117.75	163543	117.75	126118	117.6
	117.65	12346.3	117.65	23512.3	117.65	20567.8	117.65	28748.1	117.65	8225.78	117.65	10139.7	117.8	291544	117.8	213064	117.8	206430	117.8	487587	117.8	258924	117.8	216507	117.8	84685.3	117.8	64702.9	117.8	54230.1	117.8	475877	117.8	336297	117.8	241696	117.65	8902.35	117.65	18159.1	117.65	10021.6	117.8	215720	117.8	229020	117.8	189316	117.65
	117.7	48992	117.7	33176.6	117.7	49395.1	117.7	49584.8	117.7	15568	117.7	15378.7	117.85	417822	117.85	342030	117.85	309811	117.85	686379	117.85	396964	117.85	317707	117.85	125358	117.85	110566	117.85	94157.4	117.85	637577	117.85	461170	117.85	328956	117.7	11189	117.7	14553.6	117.7	12295.9	117.85	299814	117.85	321248	117.85	266059	117.7
	117.75	117424	117.75	78989.5	117.75	125715	117.75	48830.8	117.75	26898.8	117.75	31845.2	117.9	518795	117.9	457623	117.9	395713	117.9	843440	117.9	483966	117.9	410302	117.9	171669	117.9	159154	117.9	126920	117.9	840897	117.9	598883	117.9	426252	117.75	33152.8	117.75	21622.3	117.75	4248.2	117.9	393967	117.9	419843	117.9	353991	117.75
	117.8	198088	117.8	185966	117.8	232384	117.8	163826	117.8	55426	117.8	56014.6	117.95	624427	117.95	543746	117.95	458136	117.95	973879	117.95	571581	117.95	476190	117.95	221761	117.95	184626	117.95	142880	117.95	977075	117.95	695748	117.95	492295	117.8	82293	117.8	32677.3	117.8	10314.3	117.95	449905	117.95	506920	117.95	422222	117.8
	117.85	312657	117.85	323494	117.85	406956	117.85	490447	117.85	113178	117.85	114783	118	710140	118	626083	118	516996	118	1.11306e+06	118	658505	118	552806	118	259308	118	198616	118	151880	118	1.06841e+06	118	772835	118	539944	117.85	119829	117.85	73423.4	117.85	115060	118	483925	118	554979	118	474069	117.85
	117.9	531036	117.9	521223	117.9	542596	117.9	692452	117.9	258348	117.9	225106	118.05	761091	118.05	647213	118.05	552258	118.05	1.20554e+06	118.05	703125	118.05	604375	118.05	286409	118.05	212410	118.05	148387	118.05	1141413	118.05	828862	118.05	577813	117.9	219027	117.9	147795	117.9	221439	118.05	484970	118.05	573577	118.05	518272	117.9
	117.95	740375	117.95	671903	117.95	705715	117.95	794656	117.95	408360	117.95	319588	118.1	795848	118.1	645804	118.1	570434	118.1	1.23209e+06	118.1	714996	118.1	612294	118.1	290498	118.1	223139	118.1	151199	118.1	1.15954e+06	118.1	841160	118.1	582179	117.95	326860	117.95	204013	117.95	272451	118.1	476085	118.1	592376	118.1	556454	117.95
	118	789201	118	768818	118	859482	118	1.11599e+06	118	495517	118	447782	118.15	790519	118.15	629199	118.15	563235	118.15	1199051	118.15	710512	118.15	607590	118.15	294294	118.15	219659	118.15	152741	118.15	1.10833e+06	118.15	809618	118.15	559609	118	377000	118	319170	118	344079	118.15	484387	118.15	561204	118.15	557767	118
	118.05	788448	118.05	914547	118.05	850120	118.05	1.10814e+06	118.05	515606	118.05	577717	118.2	725117	118.2	587959	118.2	527951	118.2	1112441	118.2	666400	118.2	575353	118.2	278153	118.2	202487	118.2	158832	118.2	994570	118.2	724419	118.2	506261	118.05	330966	118.05	327778	118.05	389684	118.2	491819	118.2	529494	118.2	525648	118.05
	118.1	847432	118.1	968786	118.1	850054	118.1	1.12722e+06	118.1	497794	118.1	557400	118.25	606316	118.25	509962	118.25	468811	118.25	938503	118.25	581236	118.25	513649	118.25	240879	118.25	174965	118.25	151680	118.25	780655	118.25	578905	118.25	422670	118.1	350361	118.1	376645	118.1	402315	118.25	467979	118.25	476639	118.25	464039	118.1
	118.15	796878	118.15	946089	118.15	845585	118.15	1.21981e+06	118.15	484597	118.15	524194	118.3	481908	118.3	421478	118.3	381095	118.3	734781	118.3	464658	118.3	438071	118.3	203660	118.3	142638	118.3	136099	118.3	532799	118.3	403376	118.3	305607	118.15	364850	118.15	424224	118.15	383997	118.3	383143	118.3	371174	118.3	358565	118.15
	118.2	803529	118.2	926295	118.2	854892	118.2	1.16904e+06	118.2	461663	118.2	469363	118.35	335696	118.35	312041	118.35	281292	118.35	519101	118.35	333866	118.35	319135	118.35	149050	118.35	95352.4	118.35	109714	118.35	348048	118.35	271009	118.35	211641	118.2	393186	118.2	361405	118.2	416075	118.35	264803	118.35	258950	118.35	230708	118.2
	118.25	804720	118.25	888179	118.25	839201	118.25	1.01387e+06	118.25	407363	118.25	476963	118.4	190338	118.4	186460	118.4	156356	118.4	306399	118.4	195552	118.4	197632	118.4	93548	118.4	50631.6	118.4	68592.2	118.4	194117	118.4	160795	118.4	118551	118.25	374638	118.25	293722	118.25	436753	118.4	166271	118.4	159323	118.4	137828	118.25
	118.3	701629	118.3	678279	118.3	585318	118.3	737652	118.3	373347	118.3	306015	118.45	88109	118.45	89571.4	118.45	78566.4	118.45	154254	118.45	101131	118.45	100900	118.45	53195.5	118.45	22122.5	118.45	36308.2	118.45	80531.1	118.45	82536.2	118.45	56339.6	118.3	283362	118.3	315756	118.3	259787	118.45	77997.5	118.45	93677.2	118.45	73404.3	118.3
	118.35	483479	118.35	392105	118.35	331087	118.35	504771	118.35	223140	118.35	219095	118.5	46441.8	118.5	42686.2	118.5	38386.3	118.5	76340.5	118.5	47868	118.5	54548.2	118.5	38414.5	118.5	10164.5	118.5	17107.3	118.5	36158.3	118.5	48788.9	118.5	36942.1	118.35	164281	118.35	194569	118.35	156089	118.5	27162.7	118.5	47805.8	118.5	34480.5	118.35
	118.4	194251	118.4	188229	118.4	223553	118.4	256273	118.4	101369	118.4	151614	118.55	27227.8	118.55	22607.5	118.55	20687.3	118.55	45166.4	118.55	27460.6	118.55	26010.8	118.55	30059.8	118.55	6964.4	118.55	13244.9	118.55	27348.2	118.55	44299.9	118.55	39185.3	118.4	77626.6	118.4	109223	118.4	93838.1	118.55	10102.3	118.55	27929.9	118.55	20611.3	118.4
	118.45	76818	118.45	76957.8	118.45	52534.1	118.45	61166.4	118.45	60672.7	118.45	43945	118.6	28127.5	118.6	23290.7	118.6	18942	118.6	47774.9	118.6	28207.7	118.6	22086.7	118.6	28433.5	118.6	10491.2	118.6	13256.1	118.6	42361.9	118.6	48820.3	118.6	48934.1	118.45	33386.9	118.45	50529.1	118.45	23800	118.6	11590.2	118.6	27806.2	118.6	24331.7	118.45
	118.5	23542.2	118.5	11276.8	118.5	11826.5	118.5	881.648	118.5	14001.8	118.5	7274.56	118.65	38097.7	118.65	36513.6	118.65	31496.3	118.65	75268.9	118.65	51975.4	118.65	39556.2	118.65	38633.2	118.65	23442.9	118.65	25195.4	118.65	97798	118.65	78442.9	118.65	86945.2	118.5	7879.21	118.5	12155.3	118.5	12639.3	118.65	30855.6	118.65	52383	118.65	50709.3	118.5
	118.55	8484.02	118.55	15011.3	118.55	2727.24	118.55	3461.21	118.55	1685.94	118.55	0	118.7	58832.2	118.7	67626.2	118.7	51311.4	118.7	122582	118.7	83310.7	118.7	63547.2	118.7	51535.8	118.7	37620.7	118.7	40527.7	118.7	172774	118.7	138254	118.7	142454	118.55	1161.24	118.55	5690.83	118.55	19614.1	118.7	74106.8	118.7	85200.1	118.7	90610.3	118.55
	118.6	632.809	118.6	5593.51	118.6	0	118.6	10465.6	118.6	36686	118.6	1332.32	118.75	109378	118.75	112107	118.75	104956	118.75	200845	118.75	129456	118.75	101000	118.75	83300.7	118.75	73952.3	118.75	70949.1	118.75	299330	118.75	247940	118.75	235060	118.6	2130.59	118.6	13856	118.6	24548.8	118.75	128396	118.75	116373	118.75	130136	118.6
	118.65	0	118.65	1707.04	118.65	1697.89	118.65	3205.36	118.65	22683.2	118.65	9141.3	118.8	179372	118.8	168216	118.8	168945	118.8	290714	118.8	188421	118.8	145917	118.8	133104	118.8	119126	118.8	108382	118.8	474353	118.8	425210	118.8	386132	118.65	15195.3	118.65	16070.3	118.65	39567.5	118.8	179633	118.8	155719	118.8	173046	118.65
	118.7	10454.6	118.7	14491.1	118.7	16501.3	118.7	17316.9	118.7	11809.5	118.7	12826	118.85	241460	118.85	214895	118.85	222181	118.85	384378	118.85	251092	118.85	197143	118.85	187465	118.85	154627	118.85	137607	118.85	662310	118.85	646716	118.85	575097	118.7	28774.8	118.7	39200.5	118.7	35945.7	118.85	230071	118.85	218590	118.85	235522	118.7
	118.75	39189.1	118.75	24182.2	118.75	32412.9	118.75	65611.9	118.75	52538.2	118.75	36673.1	118.9	290441	118.9	252981	118.9	254437	118.9	457474	118.9	295825	118.9	254092	118.9	246389	118.9	180695	118.9	158615	118.9	800757	118.9	833725	118.9	716438	118.75	47439.5	118.75	41402.6	118.75	48064.1	118.9	264901	118.9	288540	118.9	283806	118.75
	118.8	77522.8	118.8	63046.8	118.8	45496.6	118.8	101961	118.8	53921.2	118.8	84670.7	118.95	346294	118.95	280468	118.95	281455	118.95	514528	118.95	340223	118.95	308688	118.95	305863	118.95	203896	118.95	177192	118.95	888246	118.95	987732	118.95	827569	118.8	113130	118.8	96417.8	118.8	106719	118.95	294456	118.95	328298	118.95	317167	118.8
	118.85	114518	118.85	133858	118.85	121772	118.85	125023	118.85	135267	118.85	122283	119	394048	119	295156	119	295573	119	535628	119	377389	119	347571	119	348732	119	226679	119	201027	119	948931	119	1.13582e+06	119	929994	118.85	244314	118.85	167556	118.85	177659	119	330016	119	358330	119	348462	118.85
	118.9	150233	118.9	154845	118.9	207246	118.9	184065	118.9	241296	118.9	262334	119.05	417151	119.05	308939	119.05	303431	119.05	551033	119.05	394664	119.05	370036	119.05	359767	119.05	227918	119.05	229638	119.05	994306	119.05	1.18347e+06	119.05	955139	118.9	367062	118.9	310037	118.9	296196	119.05	372721	119.05	378569	119.05	365455	118.9
	118.95	196741	118.95	183875	118.95	229025	118.95	183706	118.95	349026	118.95	354713	119.1	413699	119.1	317515	119.1	315333	119.1	545507	119.1	404066	119.1	374146	119.1	351371	119.1	225220	119.1	242449	119.1	1.01087e+06	119.1	1144797	119.1	959736	118.95	451283	118.95	356662	118.95	513961	119.1	409790	119.1	375377	119.1	374119	118.95
	119	181061	119	294994	119	263900	119	311276	119	386824	119	471066	119.15	399952	119.15	315820	119.15	311346	119.15	521530	119.15	400791	119.15	360485	119.15	332610	119.15	225098	119.15	234237	119.15	980549	119.15	1.0612e+06	119.15	915160	119	499400	119	506222	119	560533	119.15	405872	119.15	350614	119.15	363453	119
	119.05	217340	119.05	243938	119.05	250389	119.05	344023	119.05	341645	119.05	548686	119.2	356239	119.2	295558	119.2	290041	119.2	481043	119.2	372607	119.2	323897	119.2	307063	119.2	207614	119.2	210760	119.2	895876	119.2	899142	119.2	792914	119.05	599844	119.05	556470	119.05	494456	119.2	373307	119.2	316418	119.2	324990	119.05
	119.1	261356	119.1	223385	119.1	227522	119.1	308807	119.1	344557	119.1	478773	119.25	303536	119.25	250244	119.25	264296	119.25	427181	119.25	327730	119.25	296544	119.25	268435	119.25	196996	119.25	179040	119.25	733354	119.25	704715	119.25	640032	119.1	580351	119.1	527630	119.1	562294	119.25	302565	119.25	256776	119.25	262258	119.1
	119.15	311002	119.15	265103	119.15	242262	119.15	317086	119.15	423033	119.15	437952	119.3	232895	119.3	195901	119.3	221087	119.3	337836	119.3	249791	119.3	232086	119.3	217923	119.3	171157	119.3	132814	119.3	554608	119.3	510428	119.3	495906	119.15	603426	119.15	430127	119.15	437838	119.3	230930	119.3	190137	119.3	202605	119.15
	119.2	235497	119.2	280607	119.2	245188	119.2	301877	119.2	353611	119.2	427650	119.35	157824	119.35	124950	119.35	155442	119.35	222000	119.35	156418	119.35	148188	119.35	149114	119.35	116853	119.35	79902.1	119.35	371809	119.35	344978	119.35	350261	119.2	535301	119.2	478080	119.2	412919	119.35	159500	119.35	134572	119.35	140161	119.2
	119.25	208630	119.25	232629	119.25	173142	119.25	287482	119.25	312743	119.25	475898	119.4	97810.5	119.4	74194.3	119.4	98195.1	119.4	140980	119.4	100600	119.4	88105.4	119.4	89693.8	119.4	66828.5	119.4	43773.7	119.4	192439	119.4	172044	119.4	188746	119.25	499652	119.25	444569	119.25	396847	119.4	85690.2	119.4	72573.8	119.4	73645.8	119.25
	119.3	131834	119.3	181871	119.3	120598	119.3	283614	119.3	287254	119.3	361890	119.45	50662.8	119.45	41093.4	119.45	56252.1	119.45	83617.9	119.45	53577.6	119.45	56989.6	119.45	48908.2	119.45	35751.3	119.45	26929.5	119.45	85614	119.45	79969.3	119.45	95788.2	119.3	432668	119.3	324476	119.3	313211	119.45	35416.1	119.45	36318.4	119.45	37894.9	119.3
	119.35	126922	119.35	110856	119.35	88487.5	119.35	152179	119.35	148959	119.35	201552	119.5	21207.9	119.5	17648.9	119.5	23234.3	119.5	46627.6	119.5	29519.8	119.5	40159.2	119.5	26521.4	119.5	20260.1	119.5	16524.9	119.5	41860.7	119.5	41339.2	119.5	53171.4	119.35	204888	119.35	241011	119.35	153075	119.5	13368.9	119.5	23721.8	119.5	21653.3	119.35
	119.4	54397.3	119.4	23652.3	119.4	28544.7	119.4	39261.2	119.4	50942.8	119.4	83031.3	119.55	12961.8	119.55	12210.4	119.55	9728.8	119.55	26502.6	119.55	22369.7	119.55	29735.2	119.55	14057.6	119.55	11880.1	119.55	13350.4	119.55	21963.5	119.55	19148.5	119.55	27878.5	119.4	63185.3	119.4	86745.4	119.4	78140.5	119.55	13725.3	119.55	18120.2	119.55	15706.3	119.4
	119.45	17953.5	119.45	4541.5	119.45	13123.5	119.45	12889.4	119.45	14052.5	119.45	43577.6	119.6	19570.2	119.6	16898.6	119.6	6724.25	119.6	30295	119.6	20564.3	119.6	27217.4	119.6	14647.8	119.6	11369.6	119.6	14184.5	119.6	34517.5	119.6	17608.6	119.6	15394.1	119.45	21863.9	119.45	16372.7	119.45	24219.3	119.6	21156.2	119.6	24470.4	119.6	20882	119.45
	119.5	843.084	119.5	442.015	119.5	12070.8	119.5	4996.32	119.5	0	119.5	13149.4	119.65	41699.2	119.65	30813.4	119.65	13368.5	119.65	51214.6	119.65	30973.2	119.65	37200	119.65	22338.2	119.65	13924.2	119.65	16353.8	119.65	63946.8	119.65	36581	119.65	25373.4	119.5	394.503	119.5	11728.4	119.5	16427	119.65	43588.2	119.65	49647.8	119.65	40201.1	119.5
	119.55	0	119.55	4202.92	119.55	1124.25	119.55	17365.8	119.55	718.733	119.55	5034.89	119.7	74475.1	119.7	58479.8	119.7	31001.9	119.7	99867.7	119.7	75521.1	119.7	76118.8	119.7	37758.7	119.7	24101	119.7	26950.2	119.7	114931	119.7	73734.9	119.7	52704.8	119.55	1649.79	119.55	1250.71	119.55	7868.31	119.7	66313	119.7	72672.2	119.7	62310.1	119.55
	119.6	2348.85	119.6	7706.05	119.6	4101.2	119.6	4015.08	119.6	6074.73	119.6	13680.8	119.75	124151	119.75	105270	119.75	66450.9	119.75	176483	119.75	156182	119.75	139975	119.75	62308.4	119.75	49600.6	119.75	36705.9	119.75	203667	119.75	141871	119.75	106438	119.6	11133.8	119.6	3569.03	119.6	2527.97	119.75	102832	119.75	119592	119.75	89957.2	119.6
	119.65	10059.9	119.65	11251.5	119.65	15196.2	119.65	2903	119.65	14526.1	119.65	3965.71	119.8	173519	119.8	154883	119.8	110079	119.8	247790	119.8	235882	119.8	205659	119.8	82171.9	119.8	77949.2	119.8	53846.3	119.8	315134	119.8	230250	119.8	178470	119.65	10438.3	119.65	9816.77	119.65	8426.07	119.8	153599	119.8	181354	119.8	134157	119.65
	119.7	8810.66	119.7	14262.5	119.7	15788.2	119.7	7638.65	119.7	4865.08	119.7	7536.87	119.85	229287	119.85	221003	119.85	160675	119.85	320486	119.85	346301	119.85	295528	119.85	118286	119.85	111764	119.85	83080.8	119.85	409551	119.85	312600	119.85	250265	119.7	17557.7	119.7	10077	119.7	6128.44	119.85	224654	119.85	263528	119.85	199171	119.7
	119.75	13619.6	119.75	27203.3	119.75	25032.7	119.75	18806.8	119.75	13980.1	119.75	20055.2	119.9	289058	119.9	289459	119.9	224572	119.9	400002	119.9	451742	119.9	408919	119.9	162314	119.9	155221	119.9	108376	119.9	482260	119.9	389167	119.9	299894	119.75	30557.6	119.75	41013	119.75	9444.28	119.9	276131	119.9	330270	119.9	252074	119.75
	119.8	52773.2	119.8	76612.3	119.8	56748.8	119.8	31843.7	119.8	81486.8	119.8	43533.6	119.95	329784	119.95	338903	119.95	264371	119.95	480123	119.95	535473	119.95	501633	119.95	200452	119.95	184183	119.95	126856	119.95	541011	119.95	452032	119.95	338158	119.8	39726.5	119.8	43522.4	119.8	32007.6	119.95	317940	119.95	356587	119.95	301975	119.8
	119.85	104297	119.85	116327	119.85	154267	119.85	61564.1	119.85	149053	119.85	97227.6	120	354555	120	371248	120	284370	120	542259	120	598449	120	578749	120	215351	120	194937	120	137130	120	576798	120	492830	120	359191	119.85	66782.6	119.85	108888	119.85	63180.4	120	359633	120	386092	120	348343	119.85
	119.9	182186	119.9	139324	119.9	228798	119.9	150936	119.9	163714	119.9	187560	120.05	378138	120.05	384470	120.05	291195	120.05	583965	120.05	619523	120.05	616716	120.05	218404	120.05	186516	120.05	137988	120.05	586162	120.05	486562	120.05	359670	119.9	128214	119.9	205212	119.9	75285.5	120.05	376084	120.05	408809	120.05	385217	119.9
	119.95	177403	119.95	242647	119.95	242669	119.95	266878	119.95	225202	119.95	273553	120.1	409943	120.1	388064	120.1	297168	120.1	615065	120.1	597430	120.1	633285	120.1	220918	120.1	162404	120.1	155618	120.1	591132	120.1	478317	120.1	344052	119.95	255830	119.95	172308	119.95	187708	120.1	396651	120.1	419758	120.1	400610	119.95
	120	162286	120	245763	120	274977	120	321890	120	310431	120	461997	120.15	419580	120.15	388172	120.15	297266	120.15	606563	120.15	583140	120.15	623177	120.15	214422	120.15	136056	120.15	167639	120.15	568806	120.15	444878	120.15	311990	120	221192	120	184148	120	265131	120.15	398564	120.15	430130	120.15	380913	120
	120.05	261946	120.05	285730	120.05	267940	120.05	331947	120.05	450737	120.05	434131	120.2	404799	120.2	390144	120.2	283671	120.2	558980	120.2	544894	120.2	596620	120.2	206271	120.2	113464	120.2	171149	120.2	526972	120.2	399724	120.2	270710	120.05	231710	120.05	259662	120.05	313414	120.2	357346	120.2	391528	120.2	340213	120.05
	120.1	256331	120.1	295420	120.1	192534	120.1	387396	120.1	407018	120.1	432507	120.25	358200	120.25	348323	120.25	246279	120.25	477621	120.25	475376	120.25	527323	120.25	187702	120.25	96351.7	120.25	157704	120.25	467657	120.25	350189	120.25	224559	120.1	312983	120.1	293975	120.1	293265	120.25	308706	120.25	349067	120.25	291483	120.1
	120.15	290166	120.15	254123	120.15	230478	120.15	401040	120.15	357023	120.15	432083	120.3	267174	120.3	276888	120.3	192772	120.3	366888	120.3	381625	120.3	430502	120.3	155497	120.3	76156.6	120.3	122643	120.3	370651	120.3	276075	120.3	169434	120.15	266158	120.15	241023	120.15	255387	120.3	251059	120.3	279799	120.3	238875	120.15
	120.2	264436	120.2	215542	120.2	275235	120.2	305256	120.2	333151	120.2	340472	120.35	174475	120.35	204984	120.35	143475	120.35	269041	120.35	289682	120.35	342228	120.35	113598	120.35	61664.6	120.35	90218.5	120.35	253537	120.35	190055	120.35	109256	120.2	253878	120.2	219702	120.2	209367	120.35	170021	120.35	188699	120.35	171226	120.2
	120.25	196168	120.25	222168	120.25	263458	120.25	258137	120.25	382926	120.25	270867	120.4	98972.9	120.4	138610	120.4	90484.5	120.4	176002	120.4	190746	120.4	231627	120.4	73646.4	120.4	38999.3	120.4	63622.8	120.4	160974	120.4	123634	120.4	75512.8	120.25	180298	120.25	210804	120.25	224580	120.4	98271.9	120.4	104639	120.4	102143	120.25
	120.3	145935	120.3	212690	120.3	212493	120.3	182027	120.3	237273	120.3	180864	120.45	40810.8	120.45	73545.5	120.45	42461.1	120.45	99108.5	120.45	106075	120.45	120373	120.45	45278.2	120.45	25271.1	120.45	41789.2	120.45	97450	120.45	71517.2	120.45	60478	120.3	126470	120.3	120443	120.3	220897	120.45	56441	120.45	64389.4	120.45	63671.7	120.3
	120.35	87985.5	120.35	153635	120.35	131822	120.35	125792	120.35	112426	120.35	106483	120.5	22638.9	120.5	37545.2	120.5	27344.8	120.5	58431.8	120.5	63957	120.5	66408.6	120.5	30197.8	120.5	21559	120.5	30630.3	120.5	59931.2	120.5	48615.7	120.5	52970.9	120.35	57508.8	120.35	66653.5	120.35	127387	120.5	43004.4	120.5	47082.2	120.5	43819.3	120.35
	120.4	41380.4	120.4	60218.4	120.4	69725.2	120.4	54556.4	120.4	86452	120.4	56058.6	120.55	27231.5	120.55	34431.8	120.55	29505.4	120.55	56584	120.55	55871.4	120.55	55831	120.55	33097.1	120.55	28829.8	120.55	28070.2	120.55	57998.1	120.55	64271.8	120.55	75996.5	120.4	41875.5	120.4	33196.7	120.4	35770.4	120.55	40045.4	120.55	48667	120.55	43443.1	120.4
	120.45	27592.9	120.45	9606.29	120.45	8760.54	120.45	9785.19	120.45	17838.9	120.45	27460.7	120.6	50630.1	120.6	49557.8	120.6	44177.9	120.6	87006.7	120.6	76958.4	120.6	63257.2	120.6	43757.1	120.6	40238.9	120.6	35636.9	120.6	94282.8	120.6	105274	120.6	116879	120.45	20468.6	120.45	6677.5	120.45	8894.36	120.6	64854.1	120.6	80935.1	120.6	83328.9	120.45
	120.5	5760.72	120.5	13206.3	120.5	8485.46	120.5	15991.3	120.5	4369.22	120.5	11630.6	120.65	100094	120.65	90800.1	120.65	95145.8	120.65	170472	120.65	154591	120.65	115511	120.65	83571.1	120.65	73056.8	120.65	64732	120.65	214568	120.65	233232	120.65	203728	120.5	10809	120.5	1963.78	120.5	16887.3	120.65	127822	120.65	148883	120.65	150513	120.5
	120.55	7421.01	120.55	14162	120.55	12065.8	120.55	17870.2	120.55	16223.2	120.55	32863.4	120.7	172820	120.7	152163	120.7	173365	120.7	288336	120.7	258355	120.7	186869	120.7	172082	120.7	136955	120.7	125713	120.7	472656	120.7	505734	120.7	406878	120.55	15005.3	120.55	21182.9	120.55	24465	120.7	213946	120.7	247848	120.7	229292	120.55
	120.6	18937.9	120.6	26182.8	120.6	36917	120.6	21581	120.6	47971.8	120.6	46344.9	120.75	301388	120.75	245670	120.75	280647	120.75	447798	120.75	403810	120.75	307084	120.75	281374	120.75	234163	120.75	197827	120.75	803436	120.75	839335	120.75	696662	120.6	16644.5	120.6	21770.7	120.6	26764.7	120.75	377148	120.75	392191	120.75	371809	120.6
	120.65	15055.1	120.65	34336.3	120.65	34743.1	120.65	12780.8	120.65	33733.3	120.65	59578.3	120.8	498218	120.8	376953	120.8	428725	120.8	651393	120.8	575433	120.8	470710	120.8	411565	120.8	330011	120.8	278791	120.8	1191151	120.8	1.24972e+06	120.8	1.05793e+06	120.65	45299.1	120.65	31013	120.65	40972.3	120.8	516462	120.8	525155	120.8	502516	120.65
	120.7	77691.8	120.7	75322.3	120.7	64067.5	120.7	34325.2	120.7	57038.6	120.7	62828.2	120.85	677961	120.85	528454	120.85	596313	120.85	864562	120.85	752639	120.85	663483	120.85	578745	120.85	471349	120.85	388087	120.85	1.74787e+06	120.85	1.76924e+06	120.85	1.5158e+06	120.7	87746.5	120.7	26945.2	120.7	81507.1	120.85	661293	120.85	672661	120.85	667539	120.7
	120.75	161717	120.75	112789	120.75	120741	120.75	71082.4	120.75	125455	120.75	106627	120.9	805556	120.9	641966	120.9	750867	120.9	1.02107e+06	120.9	869988	120.9	803266	120.9	734004	120.9	592212	120.9	504164	120.9	2.22237e+06	120.9	2.2029e+06	120.9	1873184	120.75	122984	120.75	79575.1	120.75	80276.5	120.9	811642	120.9	806854	120.9	836722	120.75
	120.8	243281	120.8	198145	120.8	173666	120.8	162541	120.8	228972	120.8	194298	120.95	898980	120.95	730864	120.95	871445	120.95	1.10118e+06	120.95	951136	120.95	893998	120.95	836521	120.95	662473	120.95	594100	120.95	2512730	120.95	2.4652e+06	120.95	2.05353e+06	120.8	284663	120.8	177072	120.8	143453	120.95	880355	120.95	878457	120.95	933369	120.8
	120.85	357263	120.85	433608	120.85	276070	120.85	314229	120.85	383492	120.85	385516	121	1.00702e+06	121	810083	121	973080	121	1.16606e+06	121	1.02506e+06	121	943911	121	908210	121	702146	121	661982	121	2.66064e+06	121	2612202	121	2.17212e+06	120.85	465156	120.85	330499	120.85	289828	121	933164	121	927785	121	995741	120.85
	120.9	546025	120.9	514433	120.9	417009	120.9	618535	120.9	579737	120.9	621832	121.05	1.06326e+06	121.05	850304	121.05	1.00562e+06	121.05	1.19407e+06	121.05	1.05417e+06	121.05	931812	121.05	964835	121.05	719847	121.05	709558	121.05	2.67946e+06	121.05	2.69523e+06	121.05	2235109	120.9	713765	120.9	682894	120.9	582143	121.05	959225	121.05	968840	121.05	1.02146e+06	120.9
	120.95	622350	120.95	591349	120.95	516490	120.95	686332	120.95	783109	120.95	1.04412e+06	121.1	1.05737e+06	121.1	837351	121.1	980833	121.1	1.20395e+06	121.1	1.04712e+06	121.1	911156	121.1	987211	121.1	703854	121.1	711515	121.1	2.52248e+06	121.1	2644267	121.1	2.20451e+06	120.95	1.00357e+06	120.95	876465	120.95	882060	121.1	958655	121.1	976107	121.1	990135	120.95
	121	538180	121	619658	121	549297	121	743269	121	1.05323e+06	121	1.11612e+06	121.15	1.00394e+06	121.15	800249	121.15	915817	121.15	1.15928e+06	121.15	988137	121.15	865488	121.15	959642	121.15	660899	121.15	676271	121.15	2312317	121.15	2.50272e+06	121.15	2.10589e+06	121	1.2529e+06	121	1.00983e+06	121	1.09647e+06	121.15	902607	121.15	915030	121.15	893585	121
	121.05	586384	121.05	589323	121.05	553825	121.05	835996	121.05	1.08089e+06	121.05	1.06754e+06	121.2	874632	121.2	722502	121.2	784866	121.2	1.04159e+06	121.2	891809	121.2	755148	121.2	859838	121.2	583546	121.2	587859	121.2	2.00791e+06	121.2	2234635	121.2	1.87803e+06	121.05	1.32241e+06	121.05	1.2188e+06	121.05	1.1403e+06	121.2	806631	121.2	813046	121.2	772909	121.05
	121.1	650168	121.1	635577	121.1	549255	121.1	779004	121.1	994757	121.1	1.13006e+06	121.25	697064	121.25	604194	121.25	608881	121.25	851745	121.25	732314	121.25	612808	121.25	698811	121.25	481693	121.25	482327	121.25	1586274	121.25	1.81086e+06	121.25	1.4947e+06	121.1	1332233	121.1	1.17879e+06	121.1	1.1087e+06	121.25	660326	121.25	684744	121.25	632305	121.1
	121.15	607343	121.15	628415	121.15	606957	121.15	905688	121.15	1.04821e+06	121.15	1.0932e+06	121.3	516532	121.3	470148	121.3	443045	121.3	647222	121.3	560799	121.3	466077	121.3	513102	121.3	373633	121.3	380051	121.3	1100618	121.3	1.27795e+06	121.3	1.02571e+06	121.15	1.3375e+06	121.15	1.20581e+06	121.15	1.16458e+06	121.3	450027	121.3	484417	121.3	431197	121.15
	121.2	515042	121.2	656927	121.2	508155	121.2	875979	121.2	973947	121.2	1.00344e+06	121.35	340190	121.35	335163	121.35	284363	121.35	434825	121.35	387225	121.35	326275	121.35	341508	121.35	267841	121.35	268149	121.35	726648	121.35	831190	121.35	662859	121.2	1.39351e+06	121.2	1.11408e+06	121.2	1.24059e+06	121.35	255258	121.35	302570	121.35	259599	121.2
	121.25	427018	121.25	468500	121.25	403002	121.25	731687	121.25	714433	121.25	841816	121.4	185187	121.4	182582	121.4	132775	121.4	224644	121.4	213039	121.4	161771	121.4	183980	121.4	158382	121.4	154367	121.4	419472	121.4	470744	121.4	365411	121.25	1.05413e+06	121.25	1.0933e+06	121.25	994096	121.4	131233	121.4	165746	121.4	134681	121.25
	121.3	378812	121.3	302599	121.3	306525	121.3	542308	121.3	656843	121.3	745707	121.45	98189	121.45	95477.8	121.45	55060.3	121.45	119349	121.45	117507	121.45	79708	121.45	80377.3	121.45	77301.4	121.45	72863.1	121.45	191278	121.45	188068	121.45	136994	121.3	835519	121.3	863838	121.3	692567	121.45	62053.5	121.45	94679.1	121.45	67997.8	121.3
	121.35	270798	121.35	168752	121.35	140460	121.35	231816	121.35	463826	121.35	462428	121.5	49762.2	121.5	41597.7	121.5	24174.9	121.5	57437.9	121.5	59939.2	121.5	37774.9	121.5	33432	121.5	34797.5	121.5	33321	121.5	88128.3	121.5	73671.3	121.5	52741	121.35	476762	121.35	599788	121.35	446432	121.5	20108.3	121.5	45016.3	121.5	28336.7	121.35
	121.4	113851	121.4	66355.5	121.4	42368.4	121.4	112819	121.4	196361	121.4	214266	121.55	20185.9	121.55	15687.4	121.55	7338.75	121.55	25894.9	121.55	25229	121.55	19391.9	121.55	18552.4	121.55	18324	121.55	16858	121.55	46495.9	121.55	37431.9	121.55	23984.1	121.4	261388	121.4	234575	121.4	188445	121.55	8126.8	121.55	26966.1	121.55	19091.4	121.4
	121.45	25333.3	121.45	26120.4	121.45	13490.1	121.45	58336.5	121.45	66798.1	121.45	111702	121.6	12122.5	121.6	13396.6	121.6	4482.83	121.6	20704.4	121.6	16332.2	121.6	15169.5	121.6	8344.13	121.6	9803.51	121.6	13206.9	121.6	44603.4	121.6	29040.4	121.6	29801.4	121.45	40056.9	121.45	54794.1	121.45	45298.4	121.6	5608.39	121.6	20245.6	121.6	17507.8	121.45
	121.5	0	121.5	3563.58	121.5	5750.82	121.5	13075.4	121.5	20863.1	121.5	14687.9	121.65	16225.2	121.65	20006.3	121.65	9807.22	121.65	29282.8	121.65	21432.5	121.65	19581	121.65	12872.6	121.65	13838.4	121.65	11788.7	121.65	66874.6	121.65	63109	121.65	51824.1	121.5	3476.55	121.5	25703.9	121.5	18309.5	121.65	9246.81	121.65	21875.3	121.65	24011.1	121.5
	121.55	5598.53	121.55	395.366	121.55	18469.7	121.55	0	121.55	4724.68	121.55	3396.51	121.7	34783.2	121.7	35411.4	121.7	16712.6	121.7	41255.3	121.7	34412.1	121.7	35926.4	121.7	23447.6	121.7	24487.5	121.7	14993.7	121.7	111868	121.7	107065	121.7	87499.2	121.55	6750.48	121.55	16193.5	121.55	1533.16	121.7	22981.8	121.7	31917.8	121.7	48586.4	121.55
	121.6	5701.25	121.6	3184.35	121.6	3976.95	121.6	6401.1	121.6	1163.34	121.6	10479.5	121.75	68944.2	121.75	63738.8	121.75	29443.1	121.75	69947.6	121.75	61918.4	121.75	56596.2	121.75	48945.9	121.75	43807	121.75	18859.3	121.75	170127	121.75	181274	121.75	136954	121.6	17563.5	121.6	15388	121.6	893.342	121.75	38170.5	121.75	47763	121.75	81926.7	121.6
	121.65	4497.95	121.65	4263.94	121.65	2186.26	121.65	13600	121.65	1208.5	121.65	3815.15	121.8	125834	121.8	96129.8	121.8	58535.5	121.8	103840	121.8	96289.8	121.8	82103.8	121.8	89817	121.8	71678.9	121.8	28394.5	121.8	261405	121.8	287953	121.8	228144	121.65	35838.6	121.65	1836.54	121.65	5438.01	121.8	56766.1	121.8	70876.5	121.8	104763	121.65
	121.7	7115.69	121.7	8855.03	121.7	4453.8	121.7	5944.61	121.7	6889.35	121.7	3870.39	121.85	177297	121.85	122434	121.85	94632.2	121.85	128759	121.85	132278	121.85	97666.1	121.85	120516	121.85	99873.6	121.85	40747.5	121.85	371736	121.85	423290	121.85	339841	121.7	28251.5	121.7	7381.33	121.7	9757.47	121.85	82419.9	121.85	104267	121.85	135778	121.7
	121.75	13207.7	121.75	20333.6	121.75	551.467	121.75	3988.42	121.75	12259.6	121.75	36169.7	121.9	217296	121.9	152733	121.9	133596	121.9	153509	121.9	156919	121.9	116365	121.9	141336	121.9	118599	121.9	56492.4	121.9	488255	121.9	526592	121.9	413673	121.75	16695.9	121.75	13628.6	121.75	35276.5	121.9	110438	121.9	143227	121.9	158188	121.75
	121.8	21708.1	121.8	42678.7	121.8	25319.9	121.8	32019.7	121.8	29773.6	121.8	79107.1	121.95	244478	121.95	183657	121.95	172736	121.95	169566	121.95	175480	121.95	146874	121.95	155178	121.95	131396	121.95	82545.3	121.95	561276	121.95	605809	121.95	465504	121.8	19800.7	121.8	57006.1	121.8	60820.1	121.95	124325	121.95	170039	121.95	176984	121.8
	121.85	32697.5	121.85	75819.2	121.85	38620.1	121.85	43754.1	121.85	41813.2	121.85	131348	122	254231	122	196908	122	189742	122	184445	122	171644	122	156400	122	161366	122	142691	122	103566	122	604942	122	674303	122	494200	121.85	40470.7	121.85	110656	121.85	57040.3	122	132210	122	192849	122	189553	121.85
	121.9	72044.6	121.9	102695	121.9	56679.3	121.9	90245	121.9	82293.6	121.9	165978	122.05	251818	122.05	200557	122.05	187955	122.05	193400	122.05	172145	122.05	167526	122.05	160672	122.05	143147	122.05	106903	122.05	610725	122.05	708315	122.05	496927	121.9	78627	121.9	176345	121.9	120178	122.05	140381	122.05	212590	122.05	208396	121.9
	121.95	105059	121.95	170093	121.95	163883	121.95	104557	121.95	134103	121.95	156097	122.1	245426	122.1	200052	122.1	178988	122.1	199942	122.1	168215	122.1	174538	122.1	160991	122.1	144559	122.1	109444	122.1	597416	122.1	699165	122.1	484594	121.95	156450	121.95	221779	121.95	225777	122.1	147450	122.1	221149	122.1	210654	121.95
	122	124423	122	171751	122	161319	122	107163	122	133313	122	196230	122.15	236050	122.15	189377	122.15	172296	122.15	210487	122.15	161418	122.15	185132	122.15	163278	122.15	140668	122.15	114809	122.15	574678	122.15	686530	122.15	477488	122	254389	122	258701	122	221274	122.15	139847	122.15	214916	122.15	195140	122
	122.05	136777	122.05	151071	122.05	170105	122.05	143817	122.05	205130	122.05	318339	122.2	219809	122.2	173804	122.2	163850	122.2	216584	122.2	149547	122.2	181272	122.2	161677	122.2	133653	122.2	113295	122.2	524751	122.2	605263	122.2	443597	122.05	216014	122.05	274031	122.05	261672	122.2	125895	122.2	190110	122.2	163754	122.05
	122.1	167971	122.1	134086	122.1	156088	122.1	230351	122.1	179654	122.1	279027	122.25	199245	122.25	144067	122.25	152513	122.25	197968	122.25	137889	122.25	164504	122.25	151399	122.25	119530	122.25	101846	122.25	463438	122.25	518139	122.25	389787	122.1	232910	122.1	287010	122.1	251765	122.25	110066	122.25	156057	122.25	134011	122.1
	122.15	123384	122.15	170486	122.15	161201	122.15	158413	122.15	211161	122.15	197645	122.3	157753	122.3	109834	122.3	123626	122.3	158316	122.3	108979	122.3	134022	122.3	131118	122.3	96667.4	122.3	85445.2	122.3	374619	122.3	392452	122.3	318129	122.15	269789	122.15	294745	122.15	237515	122.3	87477.1	122.3	112496	122.3	102293	122.15
	122.2	137118	122.2	134315	122.2	181093	122.2	163022	122.2	178598	122.2	142486	122.35	108616	122.35	79581.6	122.35	89443.6	122.35	118186	122.35	86567.1	122.35	95137.3	122.35	96687.2	122.35	68216.2	122.35	57608.6	122.35	249565	122.35	248479	122.35	220204	122.2	293831	122.2	199151	122.2	194944	122.35	68126.9	122.35	76236.5	122.35	78448.2	122.2
	122.25	132042	122.25	123589	122.25	136184	122.25	164940	122.25	158067	122.25	176787	122.4	73827.8	122.4	48761.7	122.4	60768.9	122.4	79326.9	122.4	56258.5	122.4	66254.1	122.4	65181.4	122.4	46240.1	122.4	33493.1	122.4	147201	122.4	152312	122.4	134450	122.25	268328	122.25	223753	122.25	148985	122.4	40987.4	122.4	36564.2	122.4	47085.5	122.25
	122.3	99527	122.3	141933	122.3	104531	122.3	139180	122.3	92066.4	122.3	183880	122.45	44829	122.45	34828.5	122.45	40715.5	122.45	49400.6	122.45	38677	122.45	41659	122.45	43492.7	122.45	30218.5	122.45	20751.5	122.45	93471.7	122.45	103341	122.45	92167.9	122.3	178807	122.3	221863	122.3	151568	122.45	21645.2	122.45	18433.2	122.45	26487	122.3
	122.35	39140.1	122.35	69673.6	122.35	89318.8	122.35	117868	122.35	57678.7	122.35	99740.7	122.5	31552.5	122.5	27366.7	122.5	27748.5	122.5	32204.9	122.5	27970	122.5	30839.4	122.5	28667.2	122.5	17792.6	122.5	10165.6	122.5	78021.5	122.5	82546.1	122.5	71070.2	122.35	79770.5	122.35	120173	122.35	136390	122.5	14415	122.5	18583.1	122.5	19382.5	122.35
	122.4	29201.9	122.4	38379	122.4	33182.9	122.4	82621.9	122.4	46567.9	122.4	93494.6	122.55	30319	122.55	31283	122.55	22019	122.55	34220.4	122.55	33981.6	122.55	31737	122.55	29774.3	122.55	13493.4	122.55	8031.21	122.55	102855	122.55	104470	122.55	79755.8	122.4	37832.4	122.4	58382.2	122.4	68158	122.55	17163.2	122.55	22432.4	122.55	21261	122.4
	122.45	36106.8	122.45	23633.7	122.45	11869	122.45	34404.9	122.45	16135.1	122.45	36082.2	122.6	40847.7	122.6	43331.7	122.6	34801.2	122.6	47389.3	122.6	36359.6	122.6	37991	122.6	35023.1	122.6	15149.9	122.6	8568.5	122.6	143717	122.6	164373	122.6	131161	122.45	14225.9	122.45	22969.4	122.45	26062.6	122.6	30942.1	122.6	38274.1	122.6	25882.9	122.45
	122.5	16520.7	122.5	12373.1	122.5	11566.3	122.5	4647.43	122.5	14093.7	122.5	11093.2	122.65	76816.7	122.65	75315.4	122.65	70928.1	122.65	88335.1	122.65	58179.8	122.65	64762.9	122.65	65430.9	122.65	25401.2	122.65	21636	122.65	243939	122.65	273125	122.65	241111	122.5	27395.6	122.5	6330.63	122.5	15143.8	122.65	58783.1	122.65	76504.9	122.65	52051.4	122.5
	122.55	15055.4	122.55	37984.5	122.55	12415.7	122.55	8078.17	122.55	7040.22	122.55	11502.9	122.7	155084	122.7	143154	122.7	155888	122.7	177110	122.7	106881	122.7	128926	122.7	123058	122.7	56362.1	122.7	65783.5	122.7	477604	122.7	510469	122.7	475431	122.55	29333.1	122.55	9242.54	122.55	18178.7	122.7	109026	122.7	123857	122.7	100435	122.55
	122.6	13524.2	122.6	37495	122.6	11809.3	122.6	8228.32	122.6	25632.9	122.6	7635.66	122.75	291510	122.75	269507	122.75	289326	122.75	318299	122.75	202495	122.75	222096	122.75	225660	122.75	133507	122.75	159215	122.75	998475	122.75	1.11889e+06	122.75	984963	122.6	56580.1	122.6	24933.6	122.6	21893.5	122.75	182892	122.75	193675	122.75	186544	122.6
	122.65	17627.6	122.65	27141.1	122.65	36232.2	122.65	24164.2	122.65	22663.8	122.65	16978.4	122.8	445668	122.8	420909	122.8	412168	122.8	454392	122.8	315425	122.8	321569	122.8	369667	122.8	236633	122.8	255021	122.8	1.71214e+06	122.8	1939863	122.8	1697369	122.65	23567.5	122.65	42017	122.65	27131.5	122.8	295079	122.8	310123	122.8	326176	122.65
	122.7	59334.9	122.7	44547.9	122.7	74531.4	122.7	33369.4	122.7	39739.6	122.7	40118.1	122.85	611322	122.85	569437	122.85	528872	122.85	603014	122.85	435926	122.85	438752	122.85	530921	122.85	335087	122.85	343252	122.85	2432711	122.85	2.7595e+06	122.85	2.4036e+06	122.7	50681.8	122.7	50001.2	122.7	57024.8	122.85	400967	122.85	402439	122.85	460388	122.7
	122.75	127628	122.75	154045	122.75	96558.6	122.75	50040.9	122.75	135167	122.75	112476	122.9	813982	122.9	726375	122.9	663030	122.9	789523	122.9	592896	122.9	603972	122.9	698704	122.9	456096	122.9	432974	122.9	3.14667e+06	122.9	3.53433e+06	122.9	3.11401e+06	122.75	128742	122.75	84325.2	122.75	86675.8	122.9	495201	122.9	497798	122.9	594352	122.75
	122.8	217335	122.8	318430	122.8	217270	122.8	152866	122.8	295528	122.8	278010	122.95	934501	122.95	820549	122.95	756664	122.95	922887	122.95	699837	122.95	748924	122.95	812622	122.95	577528	122.95	499902	122.95	3.92742e+06	122.95	4.32215e+06	122.95	3.84583e+06	122.8	230072	122.8	192511	122.8	136527	122.95	592697	122.95	604798	122.95	724633	122.8
	122.85	331377	122.85	385258	122.85	329280	122.85	314711	122.85	457710	122.85	484231	123	993922	123	868178	123	829077	123	1.00352e+06	123	778120	123	838027	123	879089	123	666765	123	549716	123	4377878	123	4.7678e+06	123	4234834	122.85	446735	122.85	347718	122.85	383716	123	637910	123	673365	123	796057	122.85
	122.9	539382	122.9	534586	122.9	488220	122.9	528955	122.9	572688	122.9	734622	123.05	1.04174e+06	123.05	882939	123.05	878851	123.05	1.05029e+06	123.05	857687	123.05	899228	123.05	907401	123.05	719650	123.05	590811	123.05	4.55392e+06	123.05	4981294	123.05	4373491	122.9	727087	122.9	638510	122.9	714181	123.05	665892	123.05	717620	123.05	813540	122.9
	122.95	673214	122.95	683988	122.95	605797	122.95	622702	122.95	725921	122.95	903930	123.1	1.07108e+06	123.1	869543	123.1	872315	123.1	1.06302e+06	123.1	898486	123.1	910180	123.1	898785	123.1	765698	123.1	635410	123.1	4.51869e+06	123.1	5.03e+06	123.1	4.36496e+06	122.95	1150025	122.95	979505	122.95	974705	123.1	681370	123.1	741277	123.1	804555	122.95
	123	749982	123	788160	123	704129	123	603967	123	999772	123	1112605	123.15	1.07333e+06	123.15	845321	123.15	859073	123.15	1.03327e+06	123.15	881874	123.15	881442	123.15	886428	123.15	762357	123.15	655400	123.15	4261071	123.15	4.8314e+06	123.15	4116801	123	1.57358e+06	123	1.27964e+06	123	1.16836e+06	123.15	687861	123.15	725534	123.15	759440	123
	123.05	716464	123.05	909252	123.05	744289	123.05	701211	123.05	1.18896e+06	123.05	1174603	123.2	1.01912e+06	123.2	793866	123.2	842961	123.2	925231	123.2	808279	123.2	817080	123.2	841546	123.2	710488	123.2	640072	123.2	3.87426e+06	123.2	4483092	123.2	3.7698e+06	123.05	1.57624e+06	123.05	1.44149e+06	123.05	1.32393e+06	123.2	648249	123.2	657702	123.2	673326	123.05
	123.1	686648	123.1	905761	123.1	753081	123.1	740088	123.1	1.09721e+06	123.1	1.06747e+06	123.25	896735	123.25	700067	123.25	784985	123.25	758762	123.25	670977	123.25	692884	123.25	738095	123.25	631587	123.25	561709	123.25	3347242	123.25	3976546	123.25	3.3085e+06	123.1	1.62321e+06	123.1	1.41241e+06	123.1	1.28203e+06	123.25	566497	123.25	578858	123.25	569018	123.1
	123.15	742638	123.15	847452	123.15	670211	123.15	727914	123.15	1.02502e+06	123.15	1.21384e+06	123.3	696136	123.3	557257	123.3	658012	123.3	554000	123.3	496384	123.3	543400	123.3	590055	123.3	504112	123.3	435489	123.3	2.55003e+06	123.3	3074057	123.3	2.54379e+06	123.15	1.78318e+06	123.15	1.36799e+06	123.15	1.28998e+06	123.3	448281	123.3	475340	123.3	454316	123.15
	123.2	821657	123.2	778439	123.2	662798	123.2	848351	123.2	894852	123.2	1.13396e+06	123.35	502699	123.35	418593	123.35	514505	123.35	402085	123.35	362676	123.35	413169	123.35	457109	123.35	401498	123.35	324311	123.35	1.694e+06	123.35	2.03683e+06	123.35	1.70835e+06	123.2	1.62124e+06	123.2	1.23125e+06	123.2	1.32928e+06	123.35	303865	123.35	330051	123.35	311048	123.2
	123.25	757458	123.25	701501	123.25	560393	123.25	587689	123.25	780097	123.25	1.13636e+06	123.4	313583	123.4	282824	123.4	343593	123.4	252300	123.4	227325	123.4	278419	123.4	312236	123.4	271360	123.4	197515	123.4	1.04661e+06	123.4	1.25285e+06	123.4	1.07158e+06	123.25	1.33753e+06	123.25	1.02224e+06	123.25	1.07932e+06	123.4	163184	123.4	200658	123.4	184114	123.25
	123.3	566519	123.3	559066	123.3	389710	123.3	458604	123.3	587286	123.3	861042	123.45	149626	123.45	142189	123.45	171108	123.45	126031	123.45	111916	123.45	142195	123.45	166292	123.45	145552	123.45	101947	123.45	535042	123.45	631374	123.45	540754	123.3	1.18053e+06	123.3	805605	123.3	811504	123.45	78214	123.45	108426	123.45	98696.5	123.3
	123.35	371920	123.35	371830	123.35	236200	123.35	363889	123.35	446812	123.35	526840	123.5	62493.2	123.5	60051.2	123.5	72193.3	123.5	57798.9	123.5	51483.7	123.5	64598.7	123.5	75079.4	123.5	61761.2	123.5	53057.6	123.5	208648	123.5	223362	123.5	183019	123.35	663181	123.35	541005	123.35	584889	123.5	31226.8	123.5	56719.8	123.5	53929	123.35
	123.4	195476	123.4	190837	123.4	168647	123.4	157372	123.4	238726	123.4	248458	123.55	26812.7	123.55	29237.8	123.55	36689.9	123.55	29643.2	123.55	21599.1	123.55	36848.3	123.55	33592.9	123.55	25184.1	123.55	33862.8	123.55	91434.1	123.55	56648.1	123.55	45612.4	123.4	321524	123.4	249038	123.4	246035	123.55	11118.1	123.55	24680	123.55	28215.8	123.4
	123.45	44762.7	123.45	34198.2	123.45	60438.2	123.45	58669.5	123.45	61812.6	123.45	73414.8	123.6	22281.5	123.6	14429.2	123.6	32591.7	123.6	23017.4	123.6	11245.1	123.6	31486.2	123.6	27444.7	123.6	16268.2	123.6	24093.3	123.6	69730.1	123.6	35937.8	123.6	26820.2	123.45	120523	123.45	64420.1	123.45	90616.3	123.6	7822.93	123.6	17927.4	123.6	19869.1	123.45
	123.5	3317.7	123.5	19487.5	123.5	4427.01	123.5	12988	123.5	22106.5	123.5	26097.9	123.65	51009.4	123.65	18668.9	123.65	41941	123.65	38183.5	123.65	15933	123.65	38733	123.65	36532.4	123.65	18199	123.65	28150.8	123.65	98618.3	123.65	62647	123.65	43830.3	123.5	28319.2	123.5	12262.3	123.5	20045.3	123.65	14022.6	123.65	36218.7	123.65	19251	123.5
	123.55	753.31	123.55	3951.98	123.55	4483.04	123.55	649.789	123.55	5950.42	123.55	6993.65	123.7	77908.9	123.7	29877.6	123.7	57884.9	123.7	62644.1	123.7	29358.6	123.7	48748.4	123.7	48919	123.7	31204	123.7	37581.8	123.7	163514	123.7	130886	123.7	98748.6	123.55	20555.4	123.55	766.057	123.55	0	123.7	26223.4	123.7	66055.5	123.7	30783.3	123.55
	123.6	5680.06	123.6	2257.91	123.6	5197.13	123.6	4724.96	123.6	22846.6	123.6	21268.8	123.75	107960	123.75	46660	123.75	77350.6	123.75	97411.6	123.75	51028.1	123.75	68315.1	123.75	64510.8	123.75	39216.5	123.75	48158.2	123.75	247022	123.75	230926	123.75	185242	123.6	8005.77	123.6	11123.3	123.6	0	123.75	55903.4	123.75	102337	123.75	52839.6	123.6
	123.65	11804.8	123.65	3826.17	123.65	4415.27	123.65	20706.3	123.65	37709.7	123.65	28876.9	123.8	141005	123.8	75395.1	123.8	109550	123.8	135023	123.8	88034.3	123.8	92920	123.8	85846.9	123.8	57133.4	123.8	58043	123.8	361171	123.8	347491	123.8	308908	123.65	5732.61	123.65	12626.5	123.65	4209.19	123.8	92277.3	123.8	127672	123.8	74848.2	123.65
	123.7	24758.1	123.7	19436.2	123.7	22600.2	123.7	28050.4	123.7	20481	123.7	31094.3	123.85	167928	123.85	104330	123.85	137954	123.85	170967	123.85	130428	123.85	124991	123.85	111463	123.85	79299.1	123.85	85710.1	123.85	481036	123.85	478341	123.85	453167	123.7	32808.3	123.7	22233.3	123.7	14952.7	123.85	118012	123.85	137620	123.85	93686.8	123.7
	123.75	61297.1	123.75	29547.9	123.75	44887.5	123.75	62348.6	123.75	53365.2	123.75	25338.8	123.9	185717	123.9	124650	123.9	154562	123.9	206368	123.9	165428	123.9	149866	123.9	129408	123.9	98777	123.9	120177	123.9	603066	123.9	604405	123.9	567471	123.75	59868.8	123.75	53558.6	123.75	57602.1	123.9	143159	123.9	152893	123.9	131668	123.75
	123.8	71558.6	123.8	50090	123.8	67893.6	123.8	159577	123.8	113162	123.8	113594	123.95	203313	123.95	139714	123.95	156248	123.95	231397	123.95	191058	123.95	156445	123.95	150285	123.95	114090	123.95	146053	123.95	701856	123.95	688143	123.95	628619	123.8	39620.5	123.8	83617.8	123.8	103226	123.95	150859	123.95	175589	123.95	163086	123.8
	123.85	76790.9	123.85	110203	123.85	79943.9	123.85	164973	123.85	175698	123.85	195540	124	214275	124	154534	124	174821	124	242191	124	200370	124	166554	124	176221	124	136939	124	160752	124	772794	124	755632	124	663160	123.85	97195.8	123.85	69193.7	123.85	132423	124	155106	124	190267	124	192311	123.85
	123.9	143765	123.9	128758	123.9	82118.6	123.9	210109	123.9	206785	123.9	217120	124.05	221270	124.05	173787	124.05	176808	124.05	252114	124.05	194239	124.05	161701	124.05	189394	124.05	148984	124.05	155106	124.05	790614	124.05	803913	124.05	680919	123.9	224413	123.9	78225.2	123.9	171309	124.05	152035	124.05	196190	124.05	204981	123.9
	123.95	167422	123.95	155480	123.95	131472	123.95	246242	123.95	217998	123.95	335677	124.1	223309	124.1	184986	124.1	179573	124.1	252070	124.1	180914	124.1	148604	124.1	184809	124.1	155402	124.1	140974	124.1	780048	124.1	801250	124.1	682633	123.95	310525	123.95	178271	123.95	224896	124.1	151676	124.1	197112	124.1	209095	123.95
	124	135501	124	153112	124	140592	124	198286	124	272242	124	324733	124.15	226277	124.15	194728	124.15	170866	124.15	245314	124.15	165490	124.15	138778	124.15	181932	124.15	153673	124.15	126559	124.15	746512	124.15	754653	124.15	642042	124	272110	124	222114	124	223706	124.15	147870	124.15	184181	124.15	206394	124
	124.05	161128	124.05	184642	124.05	199691	124.05	240261	124.05	252393	124.05	290423	124.2	210614	124.2	181403	124.2	155943	124.2	207836	124.2	139366	124.2	125915	124.2	169766	124.2	146380	124.2	118345	124.2	683584	124.2	675929	124.2	595997	124.05	283292	124.05	229183	124.05	309803	124.2	133867	124.2	161647	124.2	175404	124.05
	124.1	244230	124.1	211659	124.1	169128	124.1	260618	124.1	275385	124.1	296459	124.25	179164	124.25	150978	124.25	141735	124.25	170096	124.25	121465	124.25	108669	124.25	151085	124.25	125099	124.25	114964	124.25	560923	124.25	549133	124.25	498201	124.1	276493	124.1	246010	124.1	225686	124.25	111203	124.25	138583	124.25	138711	124.1
	124.15	153683	124.15	182414	124.15	130015	124.15	198175	124.15	302930	124.15	236475	124.3	138682	124.3	115037	124.3	105359	124.3	134900	124.3	98612.1	124.3	86191.5	124.3	124703	124.3	99587.4	124.3	98652.5	124.3	407036	124.3	392754	124.3	360688	124.15	302216	124.15	301234	124.15	164517	124.3	84914.1	124.3	100296	124.3	94930.9	124.15
	124.2	159883	124.2	162099	124.2	124968	124.2	155238	124.2	275051	124.2	201594	124.35	90360.6	124.35	81215.4	124.35	65113.9	124.35	97172.7	124.35	79891.2	124.35	68361.3	124.35	98635.7	124.35	72046.5	124.35	77197.7	124.35	279138	124.35	268214	124.35	245573	124.2	296593	124.2	256006	124.2	236837	124.35	60291.2	124.35	76500.5	124.35	62886.1	124.2
	124.25	119326	124.25	145188	124.25	124852	124.25	116842	124.25	234283	124.25	160298	124.4	54093.5	124.4	49412.8	124.4	32388.4	124.4	60393.1	124.4	54437.9	124.4	46132.8	124.4	60574.2	124.4	42515.2	124.4	47469.2	124.4	167172	124.4	170438	124.4	155054	124.25	230875	124.25	143258	124.25	234433	124.4	37581.7	124.4	52882.2	124.4	41417.9	124.25
	124.3	114888	124.3	132359	124.3	96727.6	124.3	98479.2	124.3	87106.4	124.3	111891	124.45	38143.6	124.45	34298	124.45	17035.2	124.45	51375	124.45	30841.8	124.45	27474	124.45	38056.8	124.45	25528.3	124.45	23586.5	124.45	87449.3	124.45	108996	124.45	83161.2	124.3	198223	124.3	85266.6	124.3	134005	124.45	19780.9	124.45	31317	124.45	26441.6	124.3
	124.35	41462.3	124.35	79488	124.35	58031.4	124.35	43034.9	124.35	68649.9	124.35	69319	124.5	28513.2	124.5	26271.6	124.5	13034.3	124.5	48709.8	124.5	21111.5	124.5	21111.3	124.5	26280	124.5	21702.4	124.5	17913.2	124.5	58815.2	124.5	87119.2	124.5	54305.7	124.35	137058	124.35	74795.5	124.35	83723	124.5	10453.3	124.5	25236.3	124.5	24302.2	124.35
	124.4	17071.9	124.4	30856.5	124.4	31134.1	124.4	19808.7	124.4	17603.9	124.4	38868.4	124.55	25044.2	124.55	27199.6	124.55	17344.7	124.55	52424.4	124.55	19447.9	124.55	21618	124.55	26496.4	124.55	22754.1	124.55	21733.7	124.55	53669.4	124.55	83876.8	124.55	52287	124.4	64369	124.4	75894.5	124.4	28242.3	124.55	6615.27	124.55	24905.7	124.55	22432	124.4
	124.45	11346.2	124.45	3433.52	124.45	2860.79	124.45	2593.84	124.45	10596.5	124.45	12550.3	124.6	32646.5	124.6	37994.1	124.6	33224.6	124.6	53098.1	124.6	34994	124.6	26575.4	124.6	25706	124.6	29089.3	124.6	26074.1	124.6	69834.5	124.6	99555.4	124.6	72327.6	124.45	24941.1	124.45	24050.5	124.45	2243.13	124.6	14581.3	124.6	28925.6	124.6	28998.9	124.45
	124.5	8446.64	124.5	7690.09	124.5	3404.62	124.5	634.283	124.5	5551.49	124.5	11974.1	124.65	56244.8	124.65	56857	124.65	50104.5	124.65	71249.6	124.65	60026.2	124.65	33763.4	124.65	33058.1	124.65	41384.9	124.65	33484.6	124.65	133238	124.65	178946	124.65	156031	124.5	10428.2	124.5	15647.2	124.5	11732.4	124.65	28975.9	124.65	36758.5	124.65	47064.7	124.5
	124.55	10153.1	124.55	8502.21	124.55	0	124.55	4214.73	124.55	5784.36	124.55	13927.6	124.7	109412	124.7	84137.1	124.7	85120	124.7	118375	124.7	98714	124.7	53558.1	124.7	60807.1	124.7	64514.4	124.7	54236.4	124.7	254369	124.7	302383	124.7	276529	124.55	1053.66	124.55	9117.25	124.55	25610	124.7	61089.6	124.7	65016.8	124.7	79192.4	124.55
	124.6	3038.28	124.6	7332.83	124.6	5042.94	124.6	8250.41	124.6	23012.5	124.6	16817.5	124.75	193692	124.75	149413	124.75	145232	124.75	211710	124.75	154740	124.75	102172	124.75	132313	124.75	103809	124.75	106933	124.75	489969	124.75	549217	124.75	501128	124.6	2401.02	124.6	32418.1	124.6	13384.4	124.75	117000	124.75	104171	124.75	120810	124.6
	124.65	9040.14	124.65	17628.4	124.65	4535.2	124.65	29762.3	124.65	21607.5	124.65	20444.5	124.8	296786	124.8	237490	124.8	233432	124.8	330257	124.8	216870	124.8	177466	124.8	237794	124.8	158432	124.8	183907	124.8	877550	124.8	950112	124.8	906826	124.65	14166.3	124.65	40524.5	124.65	23072.4	124.8	196105	124.8	162853	124.8	183927	124.65
	124.7	25574.1	124.7	34845.9	124.7	569.877	124.7	67807.4	124.7	39798.6	124.7	40459.4	124.85	379746	124.85	329513	124.85	322792	124.85	448440	124.85	281746	124.85	242082	124.85	347275	124.85	218399	124.85	261209	124.85	1.29366e+06	124.85	1411050	124.85	1.34449e+06	124.7	18680	124.7	21560.8	124.7	28536.9	124.85	278451	124.85	240915	124.85	281693	124.7
	124.75	98338.2	124.75	69950.8	124.75	40255.1	124.75	45444.2	124.75	92948.6	124.75	63245.8	124.9	472065	124.9	413549	124.9	415241	124.9	554207	124.9	353086	124.9	313488	124.9	457041	124.9	281827	124.9	319834	124.9	1.63537e+06	124.9	1.80221e+06	124.9	1.69302e+06	124.75	104133	124.75	62531.3	124.75	113624	124.9	355855	124.9	339038	124.9	374031	124.75
	124.8	161361	124.8	156200	124.8	93789.8	124.8	108499	124.8	163301	124.8	168981	124.95	569360	124.95	514373	124.95	508048	124.95	659489	124.95	435356	124.95	386167	124.95	582975	124.95	361987	124.95	382335	124.95	1.91616e+06	124.95	2.13485e+06	124.95	1.98161e+06	124.8	265538	124.8	168413	124.8	179683	124.95	410869	124.95	414543	124.95	434950	124.8
	124.85	236047	124.85	263199	124.85	138726	124.85	236563	124.85	274335	124.85	305347	125	663430	125	589088	125	552527	125	728081	125	494071	125	443706	125	665534	125	429763	125	437505	125	2.14696e+06	125	2.4152e+06	125	2218595	124.85	332370	124.85	304319	124.85	346103	125	439037	125	466236	125	481633	124.85
	124.9	259679	124.9	424556	124.9	291750	124.9	453807	124.9	422788	124.9	567516	125.05	705675	125.05	632785	125.05	577475	125.05	762571	125.05	528066	125.05	459742	125.05	688544	125.05	472338	125.05	474589	125.05	2.24531e+06	125.05	2508707	125.05	2.30951e+06	124.9	622808	124.9	561905	124.9	597786	125.05	457696	125.05	465870	125.05	502156	124.9
	124.95	315087	124.95	475739	124.95	365876	124.95	544155	124.95	688580	124.95	755952	125.1	733761	125.1	653213	125.1	576541	125.1	769138	125.1	540203	125.1	471300	125.1	700197	125.1	484764	125.1	504170	125.1	2.25663e+06	125.1	2.48044e+06	125.1	2.32057e+06	124.95	932054	124.95	897855	124.95	879884	125.1	457612	125.1	452103	125.1	505244	124.95
	125	352250	125	493544	125	415435	125	586405	125	695517	125	937613	125.15	723978	125.15	613320	125.15	569780	125.15	730244	125.15	521836	125.15	459487	125.15	690775	125.15	467456	125.15	517166	125.15	2161747	125.15	2325898	125.15	2.19589e+06	125	1.04548e+06	125	1.0639e+06	125	1.0532e+06	125.15	446029	125.15	435394	125.15	501155	125
	125.05	440949	125.05	453850	125.05	428735	125.05	685245	125.05	882259	125.05	965057	125.2	678038	125.2	562021	125.2	534621	125.2	674114	125.2	465393	125.2	423665	125.2	654884	125.2	430007	125.2	481353	125.2	1.92613e+06	125.2	2.05948e+06	125.2	1.90558e+06	125.05	1133637	125.05	1.12463e+06	125.05	1.16133e+06	125.2	393448	125.2	378144	125.2	450195	125.05
	125.1	427471	125.1	505524	125.1	401352	125.1	583476	125.1	851911	125.1	1.03228e+06	125.25	609885	125.25	505323	125.25	479753	125.25	582094	125.25	409832	125.25	365846	125.25	575654	125.25	379789	125.25	422860	125.25	1.63733e+06	125.25	1.75348e+06	125.25	1.57068e+06	125.1	1.20643e+06	125.1	1.20824e+06	125.1	1078599	125.25	316435	125.25	312616	125.25	361747	125.1
	125.15	472438	125.15	564050	125.15	505512	125.15	536711	125.15	881367	125.15	1.14417e+06	125.3	480875	125.3	399108	125.3	387201	125.3	449002	125.3	340067	125.3	273627	125.3	472455	125.3	314207	125.3	319181	125.3	1.26969e+06	125.3	1.36029e+06	125.3	1.18085e+06	125.15	1207676	125.15	1.19751e+06	125.15	991190	125.3	238888	125.3	252522	125.3	269177	125.15
	125.2	409467	125.2	493305	125.2	477649	125.2	692602	125.2	863200	125.2	979348	125.35	332638	125.35	288669	125.35	261711	125.35	306167	125.35	263111	125.35	192357	125.35	325486	125.35	215129	125.35	191473	125.35	836879	125.35	887805	125.35	743757	125.2	1.17886e+06	125.2	1.05966e+06	125.2	982127	125.35	165352	125.35	171814	125.35	194721	125.2
	125.25	353384	125.25	446969	125.25	362327	125.25	600614	125.25	771154	125.25	850739	125.4	216076	125.4	200823	125.4	160294	125.4	193169	125.4	187998	125.4	123968	125.4	203260	125.4	144182	125.4	115511	125.4	453616	125.4	471100	125.4	379667	125.25	1.13659e+06	125.25	974325	125.25	974510	125.4	90961.4	125.4	93965.2	125.4	113820	125.25
	125.3	278942	125.3	346565	125.3	262131	125.3	371236	125.3	619021	125.3	735714	125.45	123651	125.45	112112	125.45	80355	125.45	104076	125.45	117870	125.45	71400.8	125.45	116532	125.45	86847.1	125.45	59476.9	125.45	223464	125.45	225685	125.45	185390	125.3	865661	125.3	738089	125.3	664084	125.45	42836.1	125.45	38634.1	125.45	57938.1	125.3
	125.35	209308	125.35	173339	125.35	142206	125.35	291227	125.35	441192	125.35	479156	125.5	54528.2	125.5	45262.6	125.5	28746.8	125.5	40750.3	125.5	49000.2	125.5	30720.6	125.5	46308.4	125.5	43825.7	125.5	23670.9	125.5	94473.6	125.5	100849	125.5	86478.8	125.35	442902	125.35	386672	125.35	330843	125.5	18044.6	125.5	11871.2	125.5	33493.3	125.35
	125.4	54771.8	125.4	147621	125.4	64493.4	125.4	203460	125.4	249111	125.4	300431	125.55	18842.7	125.55	20253.6	125.55	15525	125.55	19689.6	125.55	18485.6	125.55	19715	125.55	12216.1	125.55	19916.8	125.55	11399.2	125.55	22997.1	125.55	28177.5	125.55	36050.2	125.4	244672	125.4	201263	125.4	158353	125.55	9449.81	125.55	7007.32	125.55	19316.4	125.4
	125.45	10714.8	125.45	49747.2	125.45	27253.9	125.45	60219.1	125.45	80978.7	125.45	130598	125.6	13006.9	125.6	20717.3	125.6	17810.5	125.6	16186.2	125.6	12335.2	125.6	16967.5	125.6	6525.62	125.6	15747.9	125.6	10864.8	125.6	22255.5	125.6	19304.1	125.6	23153.5	125.45	100585	125.45	86506.4	125.45	64487.5	125.6	7974.47	125.6	8538.71	125.6	14421.9	125.45
	125.5	5061.62	125.5	4369.27	125.5	9729.53	125.5	15201.2	125.5	15979.1	125.5	21068.1	125.65	21322.2	125.65	30360.2	125.65	27795	125.65	22792.7	125.65	21398.1	125.65	21242.9	125.65	14176.7	125.65	24564.5	125.65	9348.71	125.65	36547.7	125.65	42180.5	125.65	29229	125.5	20040.1	125.5	37060.3	125.5	18459.5	125.65	14205.9	125.65	18307.4	125.65	18611	125.5
	125.55	0	125.55	1164.53	125.55	5954.13	125.55	9511.43	125.55	4205.41	125.55	20647.4	125.7	41132.4	125.7	46295.7	125.7	39068.6	125.7	35043.6	125.7	39137.5	125.7	32000.2	125.7	35015.1	125.7	42979.1	125.7	16568	125.7	70080.4	125.7	74651.9	125.7	50108.2	125.55	15199.3	125.55	928.907	125.55	26815.2	125.7	19680	125.7	27285.3	125.7	24709.3	125.55
	125.6	0	125.6	4932.62	125.6	3562.33	125.6	28238.9	125.6	9266.57	125.6	17996.3	125.75	62442.4	125.75	60560.8	125.75	50981	125.75	54658	125.75	57691.1	125.75	44981.5	125.75	68334.1	125.75	64176.7	125.75	35514.5	125.75	135103	125.75	131142	125.75	87059.2	125.6	18825.1	125.6	0	125.6	22370.3	125.75	31436.7	125.75	40479.3	125.75	34209.9	125.6
	125.65	1173.43	125.65	16537.2	125.65	6872.84	125.65	39254	125.65	14674.4	125.65	33536.6	125.8	84380.2	125.8	74796.1	125.8	69657.9	125.8	79018.5	125.8	73793.2	125.8	62886.6	125.8	101442	125.8	76293.9	125.8	58680.8	125.8	205641	125.8	181473	125.8	123353	125.65	5604.72	125.65	1584.12	125.65	4956.28	125.8	43985.7	125.8	53565.3	125.8	47980.8	125.65
	125.7	13653.1	125.7	15555.5	125.7	19939.9	125.7	37307.4	125.7	42956.4	125.7	76162	125.85	125329	125.85	91409.1	125.85	101317	125.85	111375	125.85	81617.2	125.85	84543.6	125.85	145940	125.85	103314	125.85	87007.8	125.85	267882	125.85	240202	125.85	164839	125.7	7257.33	125.7	13682.7	125.7	10306.6	125.85	56931.4	125.85	63638.1	125.85	55457	125.7
	125.75	22539.6	125.75	33382.6	125.75	28083.6	125.75	63741.3	125.75	75010.6	125.75	100280	125.9	158980	125.9	108205	125.9	127746	125.9	147022	125.9	81255.3	125.9	106886	125.9	188772	125.9	130407	125.9	114911	125.9	318437	125.9	296726	125.9	222871	125.75	35738.4	125.75	35316.7	125.75	35823.3	125.9	69836.1	125.9	81151.1	125.9	67661.8	125.75
	125.8	40348.7	125.8	57276.8	125.8	24230.9	125.8	129027	125.8	150453	125.8	140843	125.95	184043	125.95	110710	125.95	141297	125.95	165082	125.95	82095.4	125.95	121546	125.95	224405	125.95	161508	125.95	138332	125.95	355563	125.95	342531	125.95	259968	125.8	83240.6	125.8	86105	125.8	91336.4	125.95	80513.3	125.95	100354	125.95	79175.2	125.8
	125.85	107058	125.85	89078	125.85	68276.3	125.85	204984	125.85	213330	125.85	235705	126	187711	126	109774	126	152991	126	170654	126	93074.1	126	129969	126	248717	126	190302	126	159883	126	370868	126	374338	126	288326	125.85	140683	125.85	120850	125.85	122374	126	87412.6	126	112158	126	88742.8	125.85
	125.9	152704	125.9	99548.8	125.9	123560	125.9	263164	125.9	302509	125.9	402375	126.05	181646	126.05	107378	126.05	157244	126.05	163366	126.05	99860.1	126.05	136286	126.05	264591	126.05	215166	126.05	179792	126.05	376698	126.05	381430	126.05	303113	125.9	151457	125.9	157357	125.9	182905	126.05	87220.6	126.05	115498	126.05	80968.7	125.9
	125.95	92063	125.95	127257	125.95	144150	125.95	323704	125.95	436770	125.95	463560	126.1	166747	126.1	101683	126.1	153723	126.1	148783	126.1	109956	126.1	133257	126.1	269383	126.1	217423	126.1	187907	126.1	372249	126.1	366556	126.1	312929	125.95	183507	125.95	201752	125.95	238501	126.1	90235.7	126.1	114794	126.1	83211.8	125.95
	126	95290.3	126	154851	126	99268.2	126	384372	126	524179	126	521366	126.15	156154	126.15	96112.3	126.15	145677	126.15	132566	126.15	114914	126.15	130008	126.15	260572	126.15	194448	126.15	189122	126.15	364668	126.15	344436	126.15	298624	126	227038	126	223694	126	251774	126.15	83400.7	126.15	109043	126.15	78986.8	126
	126.05	137303	126.05	179084	126.05	66405.3	126.05	312664	126.05	598854	126.05	634258	126.2	133964	126.2	85857.4	126.2	133861	126.2	123931	126.2	109964	126.2	128183	126.2	244207	126.2	171338	126.2	177937	126.2	337047	126.2	310744	126.2	283427	126.05	172678	126.05	199065	126.05	251836	126.2	79748.4	126.2	89290.2	126.2	76914.2	126.05
	126.1	121747	126.1	153453	126.1	76518.2	126.1	343401	126.1	591481	126.1	664444	126.25	118484	126.25	66767.1	126.25	103540	126.25	110684	126.25	102892	126.25	108645	126.25	209052	126.25	136920	126.25	157156	126.25	296326	126.25	267858	126.25	251206	126.1	257703	126.1	157792	126.1	289207	126.25	68686	126.25	75167.9	126.25	66506.3	126.1
	126.15	112500	126.15	144624	126.15	81193.7	126.15	564579	126.15	494614	126.15	707870	126.3	90434.6	126.3	48138.8	126.3	66367.1	126.3	94697.4	126.3	82047.3	126.3	85130.9	126.3	153504	126.3	103907	126.3	124831	126.3	227827	126.3	201187	126.3	194707	126.15	245063	126.15	239216	126.15	211525	126.3	49691.8	126.3	60711.4	126.3	53528.2	126.15
	126.2	139227	126.2	147559	126.2	150715	126.2	574942	126.2	368781	126.2	674141	126.35	68493.1	126.35	38633.8	126.35	38126.6	126.35	77308.6	126.35	70187.7	126.35	66756.3	126.35	108502	126.35	80462.6	126.35	97001.6	126.35	150046	126.35	129899	126.35	135434	126.2	282444	126.2	241725	126.2	199845	126.35	30590.5	126.35	45255.6	126.35	37496.4	126.2
	126.25	113666	126.25	70077.4	126.25	72663.2	126.25	389040	126.25	390122	126.25	508670	126.4	45416.7	126.4	26845.9	126.4	22171.6	126.4	57235	126.4	46191.5	126.4	46194.8	126.4	66047.5	126.4	59876	126.4	67415.4	126.4	92589.9	126.4	82416.5	126.4	87169.6	126.25	253680	126.25	182911	126.25	137159	126.4	19680	126.4	27975.7	126.4	22217.4	126.25
	126.3	55338.2	126.3	66573	126.3	41630.4	126.3	254351	126.3	375433	126.3	330320	126.45	25301.4	126.45	20634.5	126.45	13780.6	126.45	38344.6	126.45	29350.9	126.45	26017.4	126.45	32994	126.45	33908.2	126.45	41520.2	126.45	59872.2	126.45	53187.9	126.45	55684.7	126.3	119374	126.3	123102	126.3	127032	126.45	10471.6	126.45	18394.8	126.45	16551	126.3
	126.35	25596.3	126.35	37008.6	126.35	32048.3	126.35	153111	126.35	191218	126.35	230282	126.5	15927.1	126.5	14719.8	126.5	12928.8	126.5	27805.1	126.5	17195.7	126.5	14520.5	126.5	15953.7	126.5	16879	126.5	21594.3	126.5	40538.3	126.5	43337.4	126.5	44599	126.35	70922.4	126.35	69350.4	126.35	95525.5	126.5	5777.2	126.5	13471.2	126.5	11097.4	126.35
	126.4	4539.21	126.4	18164.6	126.4	11582.5	126.4	101889	126.4	36981.6	126.4	147766	126.55	6880	126.55	19262.3	126.55	13742.9	126.55	27828.4	126.55	12313.3	126.55	11613.9	126.55	12543.4	126.55	6989.27	126.55	10991.5	126.55	38914.6	126.55	44425	126.55	45592.3	126.4	43619.3	126.4	27026.1	126.4	52323.7	126.55	2128.32	126.55	12226.1	126.55	12438.6	126.4
	126.45	19326.8	126.45	1079.59	126.45	562.127	126.45	27540.1	126.45	21043.7	126.45	60303.2	126.6	11002.3	126.6	23682.2	126.6	19086.8	126.6	31771.4	126.6	13243.9	126.6	13956.2	126.6	17910.4	126.6	6971.8	126.6	11579.5	126.6	50327.1	126.6	62074.5	126.6	55820	126.45	21345.9	126.45	26977.6	126.45	4431.58	126.6	5116.4	126.6	16159.4	126.6	14630.8	126.45
	126.5	19908.3	126.5	0	126.5	0	126.5	2974.24	126.5	15005.3	126.5	19730.2	126.65	26184.4	126.65	33746.7	126.65	31947.7	126.65	41666.2	126.65	23972.6	126.65	22427	126.65	33365.6	126.65	19532.9	126.65	14649.7	126.65	105866	126.65	114473	126.65	88507.6	126.5	5206.77	126.5	2931.18	126.5	0	126.65	7153.08	126.65	18414.8	126.65	22313.1	126.5
	126.55	5556.14	126.55	418.692	126.55	1139.76	126.55	4929.92	126.55	22317.5	126.55	10002.9	126.7	59109.4	126.7	56207.3	126.7	47916.2	126.7	59553.5	126.7	39157.4	126.7	31310.1	126.7	60947.1	126.7	35002.8	126.7	23692	126.7	231189	126.7	229018	126.7	185507	126.55	17382.3	126.55	0	126.55	2075.35	126.7	19708.6	126.7	35028.6	126.7	39093.8	126.55
	126.6	3999.48	126.6	1512.66	126.6	9761.39	126.6	8945.99	126.6	19481.4	126.6	845.345	126.75	111107	126.75	99468.6	126.75	80742.2	126.75	88977.2	126.75	68795.5	126.75	52438.9	126.75	107278	126.75	69149.3	126.75	47977.6	126.75	413625	126.75	409266	126.75	347929	126.6	37478.7	126.6	6567.73	126.6	22664.6	126.75	49664.7	126.75	52445.2	126.75	69189.2	126.6
	126.65	6765.13	126.65	6088.79	126.65	18392.4	126.65	9713.54	126.65	4638.31	126.65	19245	126.8	195556	126.8	175284	126.8	141970	126.8	141809	126.8	114951	126.8	81876	126.8	188028	126.8	115602	126.8	94086.8	126.8	662999	126.8	689521	126.8	569799	126.65	22327.7	126.65	20348.5	126.65	30423.7	126.8	74982.7	126.8	73128.2	126.8	100635	126.65
	126.7	24249.7	126.7	11604	126.7	20890.9	126.7	23534.7	126.7	12608.4	126.7	31460.4	126.85	292270	126.85	265418	126.85	242159	126.85	210443	126.85	177753	126.85	118695	126.85	303423	126.85	171440	126.85	146466	126.85	1.05e+06	126.85	1.1059e+06	126.85	922966	126.7	35499.8	126.7	21943.1	126.7	47139.3	126.85	105815	126.85	92541.6	126.85	127998	126.7
	126.75	65982.5	126.75	43955.5	126.75	59182.2	126.75	45868.2	126.75	65007.5	126.75	63330.2	126.9	374531	126.9	342370	126.9	343920	126.9	277261	126.9	224732	126.9	144074	126.9	402413	126.9	212833	126.9	198686	126.9	1.42415e+06	126.9	1.54423e+06	126.9	1.30088e+06	126.75	49156.1	126.75	52568.1	126.75	56193.9	126.9	136163	126.9	113357	126.9	162800	126.75
	126.8	132080	126.8	135229	126.8	80367.5	126.8	91201	126.8	129354	126.8	201220	126.95	448862	126.95	412828	126.95	422729	126.95	345757	126.95	270018	126.95	168124	126.95	478832	126.95	263432	126.95	257509	126.95	1.68333e+06	126.95	1.85386e+06	126.95	1563112	126.8	103575	126.8	126617	126.8	113204	126.95	152702	126.95	135870	126.95	181717	126.8
	126.85	148941	126.85	209511	126.85	151919	126.85	140115	126.85	237574	126.85	278287	127	526563	127	474145	127	489878	127	417886	127	303399	127	199032	127	539009	127	322656	127	298929	127	1.87402e+06	127	2.06974e+06	127	1.78028e+06	126.85	302437	126.85	268252	126.85	286613	127	162482	127	159976	127	188414	126.85
	126.9	192124	126.9	254635	126.9	201396	126.9	291230	126.9	333600	126.9	345488	127.05	575254	127.05	512717	127.05	512750	127.05	457657	127.05	305363	127.05	216213	127.05	563755	127.05	375393	127.05	319696	127.05	1.99134e+06	127.05	2.24038e+06	127.05	1.94418e+06	126.9	528397	126.9	380717	126.9	447719	127.05	169609	127.05	169151	127.05	187193	126.9
	126.95	337129	126.95	317592	126.95	267007	126.95	367616	126.95	494251	126.95	504106	127.1	612577	127.1	529109	127.1	497529	127.1	464927	127.1	304217	127.1	218855	127.1	558814	127.1	404998	127.1	320905	127.1	1.99158e+06	127.1	2.27253e+06	127.1	1.98729e+06	126.95	673413	126.95	633509	126.95	581273	127.1	178081	127.1	178895	127.1	184484	126.95
	127	406032	127	397767	127	311365	127	506364	127	611646	127	561771	127.15	639339	127.15	523006	127.15	462988	127.15	453756	127.15	289666	127.15	209896	127.15	542156	127.15	412756	127.15	324158	127.15	1.94227e+06	127.15	2.20139e+06	127.15	1.92364e+06	127	710020	127	777073	127	732735	127.15	173373	127.15	168982	127.15	165068	127
	127.05	380919	127.05	307505	127.05	279792	127.05	526665	127.05	617818	127.05	743200	127.2	600753	127.2	477526	127.2	414808	127.2	399222	127.2	256747	127.2	196857	127.2	499522	127.2	400957	127.2	312426	127.2	1.79386e+06	127.2	2.00297e+06	127.2	1.74825e+06	127.05	924704	127.05	897635	127.05	808500	127.2	157060	127.2	147028	127.2	144175	127.05
	127.1	372199	127.1	339641	127.1	296590	127.1	442864	127.1	645894	127.1	815048	127.25	544908	127.25	435174	127.25	366259	127.25	328980	127.25	217688	127.25	185233	127.25	415448	127.25	343088	127.25	271304	127.25	1.52811e+06	127.25	1.6948e+06	127.25	1.43445e+06	127.1	1.1498e+06	127.1	904911	127.1	848105	127.25	132344	127.25	116029	127.25	128445	127.1
	127.15	340913	127.15	436274	127.15	302218	127.15	456194	127.15	686504	127.15	720300	127.3	443683	127.3	359593	127.3	307022	127.3	238555	127.3	169259	127.3	152290	127.3	323879	127.3	268560	127.3	225324	127.3	1.22461e+06	127.3	1.36829e+06	127.3	1.10058e+06	127.15	1.07204e+06	127.15	821249	127.15	869063	127.3	91907.2	127.3	83905	127.3	100252	127.15
	127.2	346388	127.2	372748	127.2	337478	127.2	494104	127.2	645430	127.2	676089	127.35	304948	127.35	258299	127.35	222045	127.35	154684	127.35	124956	127.35	112362	127.35	235521	127.35	197983	127.35	169868	127.35	891382	127.35	997923	127.35	773658	127.2	898969	127.2	743290	127.2	723447	127.35	62349.6	127.35	58638.3	127.35	79191	127.2
	127.25	367134	127.25	377974	127.25	335024	127.25	427815	127.25	453374	127.25	605633	127.4	183494	127.4	158126	127.4	141199	127.4	90211.3	127.4	85077.3	127.4	77543.1	127.4	138944	127.4	111354	127.4	104492	127.4	517778	127.4	601836	127.4	446034	127.25	790546	127.25	761652	127.25	631009	127.4	39972.2	127.4	38215.3	127.4	56210.7	127.25
	127.3	290175	127.3	336596	127.3	215908	127.3	328677	127.3	391680	127.3	537497	127.45	108273	127.45	93665.8	127.45	83998.4	127.45	54910.4	127.45	54248.5	127.45	46984.1	127.45	73301.9	127.45	52589.6	127.45	61459.7	127.45	249142	127.45	276550	127.45	219845	127.3	576598	127.3	596666	127.3	518439	127.45	22098.7	127.45	20339.1	127.45	30386.9	127.3
	127.35	205316	127.35	181267	127.35	115404	127.35	216728	127.35	217485	127.35	372064	127.5	50244.4	127.5	41461.8	127.5	42228.8	127.5	29855.2	127.5	29768	127.5	25331.2	127.5	30607.9	127.5	24780.3	127.5	30944.4	127.5	120815	127.5	119865	127.5	98073.4	127.35	432105	127.35	406129	127.35	364824	127.5	10216.3	127.5	11622.1	127.5	16626.8	127.35
	127.4	91245.2	127.4	116669	127.4	73279.4	127.4	140142	127.4	167116	127.4	167275	127.55	18166.8	127.55	16043.5	127.55	17458.8	127.55	15036.9	127.55	10969.7	127.55	21056.3	127.55	15006.3	127.55	7997.25	127.55	9128.36	127.55	54074.3	127.55	42376.5	127.55	39003.5	127.4	237286	127.4	212391	127.4	167809	127.55	5140.21	127.55	10665.3	127.55	5598.61	127.4
	127.45	34470.4	127.45	39455.5	127.45	42425.7	127.45	75557.1	127.45	123723	127.45	45829.4	127.6	7234.79	127.6	4211.54	127.6	6042.47	127.6	12137.3	127.6	6294.05	127.6	15721.5	127.6	14408.8	127.6	4130.23	127.6	2211.16	127.6	35784.3	127.6	20346.5	127.6	12094.3	127.45	109257	127.45	90729.6	127.45	56660	127.6	2230.21	127.6	11056.7	127.6	3756.21	127.45
	127.5	13914.5	127.5	13977.6	127.5	4676.04	127.5	28954.1	127.5	51129.7	127.5	37324.2	127.65	5517.56	127.65	4014.66	127.65	2294.33	127.65	14244.5	127.65	8321.74	127.65	18023.9	127.65	16063.3	127.65	6564.77	127.65	6873.19	127.65	48243.9	127.65	35335.6	127.65	28878.6	127.5	10685	127.5	17139.9	127.5	20144.8	127.65	680.094	127.65	5703.72	127.65	4228.71	127.5
	127.55	709.633	127.55	395.366	127.55	4678.83	127.55	1230.54	127.55	15840.4	127.55	17180.6	127.7	13609.3	127.7	11807.9	127.7	5012.28	127.7	19646.3	127.7	12151.6	127.7	19334.5	127.7	20131.7	127.7	11661.6	127.7	11454.9	127.7	73672	127.7	65293.3	127.7	55278.9	127.55	835.536	127.55	1206.41	127.55	2235.33	127.7	6950.09	127.7	9404.27	127.7	8043.82	127.55
	127.6	2025.19	127.6	0	127.6	6011.93	127.6	3174.35	127.6	2133.93	127.6	0	127.75	28166.6	127.75	27045.9	127.75	18000.7	127.75	35544	127.75	22505.8	127.75	23213.6	127.75	36779.6	127.75	23169.7	127.75	18484	127.75	120535	127.75	108259	127.75	88412.5	127.6	0	127.6	641.745	127.6	0	127.75	15959.7	127.75	15634.3	127.75	11525.2	127.6
	127.65	0	127.65	10980.6	127.65	2077.73	127.65	3019.29	127.65	3327.34	127.65	0	127.8	48084	127.8	43197.4	127.8	36911.4	127.8	58392.9	127.8	32213.2	127.8	27398.6	127.8	53381.6	127.8	41617.8	127.8	26074.3	127.8	193484	127.8	172163	127.8	148579	127.65	0	127.65	0	127.65	1732.11	127.8	24357.3	127.8	23938.6	127.8	20589.3	127.65
	127.7	3691.29	127.7	11786.9	127.7	3151.48	127.7	0	127.7	5825.62	127.7	6434.31	127.85	73667.9	127.85	64525.4	127.85	56367.1	127.85	72577	127.85	45702.5	127.85	32938.3	127.85	62382.2	127.85	59461.6	127.85	41033.9	127.85	253730	127.85	238505	127.85	212425	127.7	812.271	127.7	418.204	127.7	8597.89	127.85	34586.2	127.85	33145.3	127.85	35410.2	127.7
	127.75	27548.8	127.75	8108.02	127.75	15373.4	127.75	2044.61	127.75	8040.58	127.75	23085.1	127.9	104071	127.9	94514.2	127.9	78566	127.9	93931.1	127.9	64323.7	127.9	40434.8	127.9	71276	127.9	69623.4	127.9	51106.3	127.9	320830	127.9	300283	127.9	262526	127.75	4017.85	127.75	4547.15	127.75	9294.2	127.9	37270.4	127.9	40411.8	127.9	47683.8	127.75
	127.8	28540.7	127.8	40621.8	127.8	34401.1	127.8	8100.9	127.8	6614.55	127.8	22776.4	127.95	138376	127.95	109485	127.95	101583	127.95	110258	127.95	80355	127.95	53336.5	127.95	73682.5	127.95	73265.6	127.95	65882	127.95	363756	127.95	369627	127.95	311239	127.8	23458	127.8	11304.5	127.8	20222.7	127.95	38234.5	127.95	41363.3	127.95	48123.9	127.8
	127.85	34134.4	127.85	74056.2	127.85	48473.1	127.85	23593.8	127.85	52501.5	127.85	37717	128	155703	128	123735	128	119675	128	123369	128	88410.4	128	66901.3	128	84735.9	128	68070.6	128	85481.2	128	398757	128	422975	128	351358	127.85	31828.2	127.85	15609.8	127.85	51891.2	128	41979.8	128	43451.4	128	48671.1	127.85
	127.9	41175.8	127.9	87806	127.9	74374.4	127.9	77866.7	127.9	57767.8	127.9	61915	128.05	161505	128.05	132354	128.05	130886	128.05	126824	128.05	86054.5	128.05	78811.7	128.05	92394.1	128.05	69607.2	128.05	93082	128.05	428752	128.05	442034	128.05	363527	127.9	76094.1	127.9	37309.1	127.9	109840	128.05	47319.1	128.05	44283.5	128.05	47363	127.9
	127.95	85499.7	127.95	143370	127.95	167379	127.95	102188	127.95	100023	127.95	115382	128.1	164895	128.1	135280	128.1	140771	128.1	120515	128.1	80420.8	128.1	83660.6	128.1	106354	128.1	75303.5	128.1	95737.4	128.1	448347	128.1	458543	128.1	360949	127.95	149223	127.95	121069	127.95	108572	128.1	49104	128.1	42444.5	128.1	49442.1	127.95
	128	146842	128	187371	128	206549	128	104226	128	135934	128	173146	128.15	148298	128.15	128473	128.15	139381	128.15	112894	128.15	69378.9	128.15	81145.7	128.15	107831	128.15	84222.9	128.15	87123.3	128.15	452630	128.15	453744	128.15	354954	128	184588	128	131636	128	89808.8	128.15	48402.6	128.15	38780.7	128.15	54253.2	128
	128.05	122172	128.05	207074	128.05	198495	128.05	116463	128.05	201955	128.05	216114	128.2	136705	128.2	114877	128.2	131804	128.2	105547	128.2	62689.6	128.2	76174.3	128.2	95877.6	128.2	86299.6	128.2	74910.1	128.2	428108	128.2	428850	128.2	318490	128.05	204573	128.05	136646	128.05	150954	128.2	45041.5	128.2	41464.9	128.2	58001.9	128.05
	128.1	125346	128.1	191966	128.1	250088	128.1	120812	128.1	182236	128.1	229435	128.25	119681	128.25	98750.8	128.25	115116	128.25	98845.6	128.25	61530.1	128.25	70546	128.25	86637.7	128.25	80797.3	128.25	59907.8	128.25	381980	128.25	391893	128.25	281934	128.1	268273	128.1	210632	128.1	205465	128.25	36942	128.25	38712.7	128.25	53647.5	128.1
	128.15	179628	128.15	221283	128.15	224818	128.15	81144.1	128.15	170335	128.15	242578	128.3	93810.6	128.3	75032	128.3	92674.5	128.3	81857.9	128.3	50637.3	128.3	57156.8	128.3	64575.3	128.3	68717.6	128.3	37811.4	128.3	324164	128.3	322724	128.3	220620	128.15	223325	128.15	241778	128.15	163892	128.3	30773.6	128.3	32902.4	128.3	45460.5	128.15
	128.2	186681	128.2	277069	128.2	285030	128.2	102349	128.2	175417	128.2	149656	128.35	61541.2	128.35	53081.7	128.35	65440.3	128.35	60808.1	128.35	36324.5	128.35	45264.5	128.35	49637.1	128.35	48782.7	128.35	27070	128.35	231791	128.35	225742	128.35	149393	128.2	298726	128.2	195502	128.2	229137	128.35	26580.7	128.35	28383.6	128.35	31710.9	128.2
	128.25	161241	128.25	215560	128.25	205359	128.25	123329	128.25	216953	128.25	224073	128.4	42120.8	128.4	37802.7	128.4	44985.4	128.4	44468.5	128.4	23392.7	128.4	31548.4	128.4	37807.4	128.4	27963.9	128.4	20773.7	128.4	147344	128.4	144538	128.4	93810.6	128.25	195082	128.25	142796	128.25	173317	128.4	20277.2	128.4	19027.4	128.4	22334.7	128.25
	128.3	201160	128.3	218354	128.3	149433	128.3	104778	128.3	212119	128.3	210423	128.45	27848.7	128.45	22773.9	128.45	30947.9	128.45	32943.7	128.45	16455.8	128.45	23225.9	128.45	28651.4	128.45	19261.9	128.45	10866.2	128.45	99956.9	128.45	94162.6	128.45	52977.1	128.3	140975	128.3	117524	128.3	176149	128.45	17414.6	128.45	13179.7	128.45	15825	128.3
	128.35	145537	128.35	170341	128.35	122189	128.35	77788.8	128.35	88137.3	128.35	151378	128.5	25338.9	128.5	14247.6	128.5	23803.7	128.5	29092	128.5	12407	128.5	18479.8	128.5	19347.6	128.5	18221.3	128.5	9119.81	128.5	66971.8	128.5	62588.1	128.5	33148.6	128.35	117339	128.35	92245.8	128.35	130596	128.5	12294.2	128.5	11365.1	128.5	12729.1	128.35
	128.4	80882.8	128.4	91623.4	128.4	97095.1	128.4	92865.1	128.4	63096.4	128.4	71866.3	128.55	31989.2	128.55	18327.8	128.55	25407.3	128.55	30177.1	128.55	18042	128.55	27431	128.55	20221.7	128.55	21201.1	128.55	11164.8	128.55	49150.3	128.55	55007.2	128.55	38840.4	128.4	93932.1	128.4	56082.1	128.4	46683.1	128.55	14917.7	128.55	15484.9	128.55	15412.2	128.4
	128.45	40235.7	128.45	36402.2	128.45	57015.7	128.45	60248.2	128.45	30009.4	128.45	46688.1	128.6	40600.9	128.6	22669.9	128.6	32100.7	128.6	37100	128.6	30791.5	128.6	34373.9	128.6	27218.2	128.6	23998.4	128.6	13925.8	128.6	67783.3	128.6	81937.5	128.6	58873.2	128.45	49418.9	128.45	47270.2	128.45	21416.4	128.6	24896.7	128.6	30015.7	128.6	24805	128.45
	128.5	5417.86	128.5	22904	128.5	29416.7	128.5	24706.9	128.5	16612.6	128.5	27566.2	128.65	65434.8	128.65	45006.8	128.65	53947.7	128.65	68610	128.65	59277.5	128.65	66968.6	128.65	52170.6	128.65	33015.5	128.65	22230.9	128.65	130812	128.65	143916	128.65	118650	128.5	26910.8	128.5	18976.4	128.5	13708.1	128.65	47305.1	128.65	50079.2	128.65	41141.4	128.5
	128.55	3181.83	128.55	17025.5	128.55	7023.89	128.55	16021.6	128.55	7709.85	128.55	10662.5	128.7	114017	128.7	95122.9	128.7	89453.5	128.7	113560	128.7	110510	128.7	101568	128.7	101671	128.7	57376.5	128.7	46509.6	128.7	284234	128.7	297695	128.7	228502	128.55	11789.1	128.55	20003.5	128.55	4447.25	128.7	82280.8	128.7	84094.4	128.7	64618.3	128.55
	128.6	15832.2	128.6	16651.4	128.6	3415.05	128.6	6522.2	128.6	11826.1	128.6	11036.7	128.75	177027	128.75	153424	128.75	139062	128.75	175528	128.75	179093	128.75	144635	128.75	182335	128.75	105716	128.75	94810.2	128.75	550427	128.75	595988	128.75	443761	128.6	12473.5	128.6	13376.2	128.6	8742.26	128.75	143993	128.75	132103	128.75	116764	128.6
	128.65	34945.9	128.65	4354.89	128.65	9245.15	128.65	6579.39	128.65	29994	128.65	23811.1	128.8	270889	128.8	232723	128.8	207511	128.8	254176	128.8	264944	128.8	212218	128.8	257662	128.8	166510	128.8	164028	128.8	822960	128.8	914453	128.8	697580	128.65	5414.71	128.65	27726.3	128.65	32465.9	128.8	208357	128.8	194971	128.8	203957	128.65
	128.7	27620.2	128.7	15132.3	128.7	27087.6	128.7	29726.5	128.7	35864.5	128.7	38933.7	128.85	393492	128.85	327904	128.85	304571	128.85	359505	128.85	339280	128.85	278749	128.85	339360	128.85	229886	128.85	232062	128.85	1.11369e+06	128.85	1.236e+06	128.85	997476	128.7	29743.1	128.7	28396.3	128.7	71945.7	128.85	265574	128.85	239561	128.85	279620	128.7
	128.75	51858.2	128.75	54316.7	128.75	42798.5	128.75	55562.4	128.75	93637.1	128.75	47608.3	128.9	509557	128.9	413014	128.9	380926	128.9	464185	128.9	404173	128.9	347682	128.9	418944	128.9	317144	128.9	318916	128.9	1.44112e+06	128.9	1.60112e+06	128.9	1364664	128.75	105444	128.75	103093	128.75	142986	128.9	307598	128.9	281455	128.9	337723	128.75
	128.8	135753	128.8	102509	128.8	108873	128.8	159354	128.8	141346	128.8	160655	128.95	594985	128.95	475316	128.95	428889	128.95	548237	128.95	436121	128.95	397452	128.95	473693	128.95	381365	128.95	386369	128.95	1.69873e+06	128.95	1.8862e+06	128.95	1629082	128.8	185343	128.8	213900	128.8	193828	128.95	351184	128.95	321256	128.95	389794	128.8
	128.85	201534	128.85	229737	128.85	193940	128.85	241814	128.85	292272	128.85	335744	129	671490	129	498441	129	468846	129	606708	129	461239	129	435090	129	528001	129	429280	129	424593	129	1858550	129	2039114	129	1.76917e+06	128.85	354086	128.85	340636	128.85	361453	129	386315	129	347612	129	415086	128.85
	128.9	319036	128.9	392493	128.9	307753	128.9	306919	128.9	528300	128.9	460239	129.05	718073	129.05	508442	129.05	500524	129.05	635278	129.05	468463	129.05	453624	129.05	564032	129.05	465575	129.05	443727	129.05	1.92086e+06	129.05	2.08e+06	129.05	1.80763e+06	128.9	516029	128.9	542855	128.9	696850	129.05	393181	129.05	369785	129.05	415317	128.9
	128.95	475400	128.95	372327	128.95	325574	128.95	467484	128.95	732358	128.95	764664	129.1	726906	129.1	505091	129.1	531096	129.1	610078	129.1	474744	129.1	447861	129.1	588414	129.1	455243	129.1	433962	129.1	1877812	129.1	1.99196e+06	129.1	1.75558e+06	128.95	860790	128.95	628049	128.95	798532	129.1	378359	129.1	379018	129.1	390786	128.95
	129	495333	129	503500	129	320133	129	543876	129	919526	129	954993	129.15	702499	129.15	501210	129.15	536550	129.15	565097	129.15	464942	129.15	416156	129.15	582621	129.15	442682	129.15	408333	129.15	1.7407e+06	129.15	1808985	129.15	1.59914e+06	129	961810	129	830378	129	848170	129.15	340430	129.15	360131	129.15	361300	129
	129.05	535393	129.05	527741	129.05	470025	129.05	619012	129.05	951115	129.05	1.08971e+06	129.2	647776	129.2	483193	129.2	522137	129.2	488947	129.2	434411	129.2	368152	129.2	528635	129.2	405075	129.2	367032	129.2	1.52511e+06	129.2	1.58343e+06	129.2	1.37217e+06	129.05	1.00968e+06	129.05	1.22534e+06	129.05	840852	129.2	281122	129.2	318259	129.2	319916	129.05
	129.1	494244	129.1	522545	129.1	555628	129.1	576895	129.1	795787	129.1	1.036e+06	129.25	543756	129.25	429892	129.25	463945	129.25	399291	129.25	366991	129.25	290917	129.25	433368	129.25	343455	129.25	285832	129.25	1.27008e+06	129.25	1.3125e+06	129.25	1124246	129.1	1.00967e+06	129.1	1.10073e+06	129.1	836537	129.25	224469	129.25	265933	129.25	274179	129.1
	129.15	469420	129.15	544282	129.15	501445	129.15	659080	129.15	783195	129.15	958136	129.3	434272	129.3	349153	129.3	372220	129.3	304067	129.3	280050	129.3	207248	129.3	317504	129.3	265583	129.3	204954	129.3	904248	129.3	925057	129.3	771878	129.15	939927	129.15	1.04704e+06	129.15	888854	129.3	160142	129.3	186878	129.3	209691	129.15
	129.2	466446	129.2	535081	129.2	384258	129.2	653085	129.2	875640	129.2	934698	129.35	306069	129.35	254867	129.35	285386	129.35	216741	129.35	202724	129.35	133664	129.35	233119	129.35	198722	129.35	141643	129.35	587547	129.35	599553	129.35	490453	129.2	997539	129.2	1.02851e+06	129.2	867334	129.35	89833.7	129.35	103413	129.35	136152	129.2
	129.25	342973	129.25	432391	129.25	299181	129.25	613075	129.25	706771	129.25	783598	129.4	168850	129.4	146917	129.4	172346	129.4	119595	129.4	120945	129.4	73270	129.4	156156	129.4	133177	129.4	77968.6	129.4	358917	129.4	372224	129.4	302161	129.25	972248	129.25	717718	129.25	884981	129.4	49945	129.4	55257.4	129.4	87683.9	129.25
	129.3	285080	129.3	311358	129.3	259803	129.3	435337	129.3	533594	129.3	596209	129.45	81848.1	129.45	66365.8	129.45	92976.9	129.45	58349.1	129.45	63124.7	129.45	46994.6	129.45	80358	129.45	66995.7	129.45	36568	129.45	174012	129.45	163291	129.45	128544	129.3	580555	129.3	579641	129.3	638658	129.45	23422.4	129.45	29817.8	129.45	48871.9	129.3
	129.35	243173	129.35	159257	129.35	142275	129.35	175064	129.35	323547	129.35	485523	129.5	46606.9	129.5	31978	129.5	46962.5	129.5	36665	129.5	35617.4	129.5	44294.4	129.5	45180.2	129.5	32585.6	129.5	16835.9	129.5	80817.4	129.5	67394.1	129.5	56611.8	129.35	367796	129.35	448107	129.35	277533	129.5	13205	129.5	13608.8	129.5	28555.9	129.35
	129.4	163892	129.4	63887.7	129.4	86413.4	129.4	78147.9	129.4	196689	129.4	273195	129.55	33972.8	129.55	24586.9	129.55	20268.9	129.55	28189.9	129.55	26621	129.55	45598.1	129.55	22839.2	129.55	15530.7	129.55	10225.4	129.55	47856.2	129.55	31353.9	129.55	23835.2	129.4	187485	129.4	249026	129.4	99807.5	129.55	11911.5	129.55	14229.3	129.55	22238.2	129.4
	129.45	58083.8	129.45	44457.2	129.45	47312.4	129.45	30489.6	129.45	61551.4	129.45	107041	129.6	40867.5	129.6	31435	129.6	25810.5	129.6	37589.2	129.6	33217.1	129.6	51298.4	129.6	13225.4	129.6	14816.9	129.6	6115.1	129.6	38203.7	129.6	27815.5	129.6	17578.9	129.45	103951	129.45	60459.7	129.45	42770.6	129.6	17105.2	129.6	18969.8	129.6	27875.3	129.45
	129.5	53581.3	129.5	38270.6	129.5	26409.4	129.5	30376.3	129.5	57791	129.5	50643.6	129.65	76041.7	129.65	57579	129.65	48315.2	129.65	62715.7	129.65	60408.7	129.65	70179.8	129.65	23413.5	129.65	20946.4	129.65	11136.6	129.65	64600.6	129.65	49718.7	129.65	32370.9	129.5	43166.7	129.5	25802.4	129.5	40632.4	129.65	33521.1	129.65	31090.1	129.65	43453	129.5
	129.55	71357.1	129.55	63737.3	129.55	30286	129.55	12973.2	129.55	31040	129.55	24018.7	129.7	136924	129.7	106273	129.7	88650.8	129.7	101827	129.7	96502.1	129.7	90842.1	129.7	40965.3	129.7	33667.4	129.7	21504.6	129.7	133753	129.7	121710	129.7	77308.2	129.55	8882.92	129.55	33769.9	129.55	12421.8	129.7	62913.3	129.7	60234.5	129.7	66280.8	129.55
	129.6	68041	129.6	76680.8	129.6	77485.6	129.6	9015.76	129.6	28016.9	129.6	35767.9	129.75	243103	129.75	184963	129.75	172494	129.75	181863	129.75	161739	129.75	133856	129.75	82393.9	129.75	65099.1	129.75	34994.8	129.75	241327	129.75	238908	129.75	149194	129.6	15059.7	129.6	26359.1	129.6	26901.1	129.75	112354	129.75	124918	129.75	105504	129.6
	129.65	101494	129.65	63231.4	129.65	83864.7	129.65	17071.6	129.65	35209.8	129.65	24289.3	129.8	417645	129.8	321598	129.8	304368	129.8	310766	129.8	280592	129.8	209623	129.8	144837	129.8	102644	129.8	73390	129.8	393418	129.8	391748	129.8	242571	129.65	29579.5	129.65	24466.8	129.65	22688.2	129.8	163577	129.8	206468	129.8	159478	129.65
	129.7	132884	129.7	99008.1	129.7	103340	129.7	22731.8	129.7	41799.8	129.7	49461.3	129.85	580420	129.85	466379	129.85	439432	129.85	468712	129.85	414340	129.85	309710	129.85	209073	129.85	145055	129.85	131050	129.85	635962	129.85	594428	129.85	375258	129.7	26929.8	129.7	29389.7	129.7	42370.6	129.85	209316	129.85	289399	129.85	239011	129.7
	129.75	208150	129.75	258200	129.75	159633	129.75	39237.4	129.75	85411.4	129.75	105714	129.9	726252	129.9	617599	129.9	584961	129.9	602005	129.9	513517	129.9	384938	129.9	251651	129.9	185849	129.9	185109	129.9	887613	129.9	795524	129.9	518010	129.75	30761.8	129.75	72575.3	129.75	67721.3	129.9	267804	129.9	391290	129.9	332483	129.75
	129.8	371401	129.8	417230	129.8	423017	129.8	129778	129.8	197649	129.8	161126	129.95	887617	129.95	778864	129.95	720905	129.95	697586	129.95	612271	129.95	460480	129.95	293513	129.95	218202	129.95	228151	129.95	1.0658e+06	129.95	936425	129.95	633318	129.8	110387	129.8	97630.2	129.8	129966	129.95	348981	129.95	476239	129.95	427334	129.8
	129.85	757511	129.85	827272	129.85	682742	129.85	273829	129.85	316642	129.85	346776	130	1.03526e+06	130	930979	130	827210	130	795210	130	724073	130	547471	130	332343	130	246987	130	264566	130	1.19747e+06	130	1.02754e+06	130	716138	129.85	217528	129.85	175349	129.85	199830	130	424712	130	515811	130	477282	129.85
	129.9	1.31705e+06	129.9	1.49693e+06	129.9	1.3834e+06	129.9	651013	129.9	792845	129.9	732806	130.05	1.12057e+06	130.05	1.01285e+06	130.05	897635	130.05	854493	130.05	793904	130.05	622840	130.05	352336	130.05	270110	130.05	271238	130.05	1.30176e+06	130.05	1.09817e+06	130.05	799897	129.9	415238	129.9	413809	129.9	469902	130.05	471773	130.05	549476	130.05	498959	129.9
	129.95	2.45682e+06	129.95	2.49894e+06	129.95	2.46056e+06	129.95	1.40911e+06	129.95	1.41897e+06	129.95	1.47079e+06	130.1	1.17795e+06	130.1	1.05125e+06	130.1	922629	130.1	881737	130.1	845739	130.1	665831	130.1	352425	130.1	279529	130.1	267065	130.1	1.32778e+06	130.1	1.12867e+06	130.1	838634	129.95	730919	129.95	923911	129.95	830501	130.1	489696	130.1	559608	130.1	502050	129.95
	130	3.59937e+06	130	3.4671e+06	130	3.17819e+06	130	1.91025e+06	130	2079545	130	2.27787e+06	130.15	1.19538e+06	130.15	1039883	130.15	919577	130.15	880789	130.15	877500	130.15	689354	130.15	345665	130.15	272584	130.15	257800	130.15	1.32351e+06	130.15	1.1092e+06	130.15	835886	130	1.21559e+06	130	1432011	130	1.28554e+06	130.15	480549	130.15	536174	130.15	490642	130
	130.05	4.16202e+06	130.05	4.30292e+06	130.05	4169678	130.05	2.19884e+06	130.05	2728857	130.05	2993464	130.2	1.12856e+06	130.2	964921	130.2	849093	130.2	859678	130.2	853677	130.2	675587	130.2	338274	130.2	249465	130.2	238205	130.2	1.23124e+06	130.2	1.0209e+06	130.2	798937	130.05	1.53758e+06	130.05	1.75133e+06	130.05	1.70695e+06	130.2	431601	130.2	505245	130.2	457926	130.05
	130.1	4571129	130.1	4862324	130.1	4629096	130.1	2.58333e+06	130.1	3356269	130.1	3317270	130.25	1.02292e+06	130.25	870420	130.25	751162	130.25	802065	130.25	788147	130.25	636444	130.25	319613	130.25	228011	130.25	205483	130.25	1.0628e+06	130.25	881506	130.25	707720	130.1	1741386	130.1	1.71913e+06	130.1	1.7477e+06	130.25	351729	130.25	450643	130.25	411551	130.1
	130.15	4824871	130.15	4.72547e+06	130.15	4931302	130.15	2.77782e+06	130.15	3.54727e+06	130.15	3416012	130.3	852352	130.3	736226	130.3	621657	130.3	696048	130.3	646509	130.3	538811	130.3	277853	130.3	185067	130.3	166642	130.3	856997	130.3	716743	130.3	595349	130.15	2011851	130.15	1.63091e+06	130.15	1.80939e+06	130.3	266076	130.3	349472	130.3	324588	130.15
	130.2	4.78847e+06	130.2	4.68419e+06	130.2	5036771	130.2	2.80696e+06	130.2	3.44852e+06	130.2	3262697	130.35	631950	130.35	543705	130.35	458042	130.35	532721	130.35	456331	130.35	400473	130.35	221125	130.35	130513	130.35	109826	130.35	628832	130.35	551394	130.35	448425	130.2	2.09657e+06	130.2	1636681	130.2	2.20726e+06	130.35	188738	130.35	269916	130.35	239421	130.2
	130.25	4580315	130.25	4.6392e+06	130.25	4674686	130.25	2409230	130.25	3.36899e+06	130.25	3.38485e+06	130.4	389484	130.4	356350	130.4	298621	130.4	348359	130.4	287823	130.4	255282	130.4	152391	130.4	81772.4	130.4	62659.7	130.4	373372	130.4	349881	130.4	287687	130.25	2.02089e+06	130.25	1.65602e+06	130.25	2.06567e+06	130.4	131850	130.4	189981	130.4	154017	130.25
	130.3	4281008	130.3	4.37536e+06	130.3	4441708	130.3	2.05297e+06	130.3	3.02782e+06	130.3	3.46799e+06	130.45	218365	130.45	217397	130.45	185098	130.45	215793	130.45	175951	130.45	164506	130.45	97522.3	130.45	45232.9	130.45	31076.5	130.45	176564	130.45	196581	130.45	150761	130.3	1.59324e+06	130.3	1656763	130.3	1.72169e+06	130.45	77124.9	130.45	116079	130.45	86335.8	130.3
	130.35	3454466	130.35	3.49648e+06	130.35	3632613	130.35	1.9804e+06	130.35	2.83599e+06	130.35	2.77574e+06	130.5	122150	130.5	124892	130.5	105628	130.5	128246	130.5	105493	130.5	98555.6	130.5	59213.4	130.5	30756.6	130.5	15853.9	130.5	80313.7	130.5	106196	130.5	85581.6	130.35	1222582	130.35	1.34156e+06	130.35	1439350	130.5	41311.6	130.5	62839.3	130.5	46688.6	130.35
	130.4	2.29959e+06	130.4	2.75352e+06	130.4	2687346	130.4	1.31987e+06	130.4	2381102	130.4	2.00878e+06	130.55	46310	130.55	49333.9	130.55	50081.6	130.55	53842.6	130.55	44447.8	130.55	46558.8	130.55	30059.7	130.55	23239.6	130.55	9974	130.55	40479	130.55	60466.6	130.55	43219	130.4	988333	130.4	826060	130.4	977259	130.55	21463.2	130.55	34390.2	130.55	25324.3	130.4
	130.45	1.35118e+06	130.45	1623086	130.45	1.52693e+06	130.45	770218	130.45	1.33525e+06	130.45	1.30604e+06	130.6	18765	130.6	23001.5	130.6	36030	130.6	37497.1	130.6	24204.6	130.6	22923.3	130.6	24847.5	130.6	16955.5	130.6	13077.3	130.6	36127.4	130.6	42137.9	130.6	37722.1	130.45	571060	130.45	509078	130.45	581007	130.6	17523	130.6	22294.9	130.6	17153.1	130.45
	130.5	575336	130.5	592833	130.5	491703	130.5	443838	130.5	498911	130.5	559709	130.65	23111.5	130.65	23828	130.65	32238.7	130.65	50368.4	130.65	26995.9	130.65	25904.4	130.65	31706.2	130.65	15391.7	130.65	17787.5	130.65	80854.9	130.65	57945.2	130.65	83565.8	130.5	219836	130.5	209058	130.5	205652	130.65	22232.6	130.65	29329.1	130.65	33608.7	130.5
	130.55	147017	130.55	177106	130.55	127814	130.55	139776	130.55	142751	130.55	209399	130.7	44025.8	130.7	41877.9	130.7	46845.2	130.7	72472.9	130.7	46466.5	130.7	48891.9	130.7	53251.1	130.7	23572.4	130.7	25270	130.7	152509	130.7	105923	130.7	135569	130.55	52833.8	130.55	54720.6	130.55	63859.4	130.7	31227.8	130.7	51583.2	130.7	55853.3	130.55
	130.6	67876.1	130.6	47918.8	130.6	29650.4	130.6	15241.9	130.6	29187	130.6	73011.8	130.75	87630.7	130.75	82406.4	130.75	80031.5	130.75	102634	130.75	83942.1	130.75	85938.3	130.75	91842.8	130.75	44190.7	130.75	49980.4	130.75	261264	130.75	198449	130.75	221574	130.6	719.711	130.6	11768.1	130.6	8344.37	130.75	46544.8	130.75	80526.7	130.75	80803.6	130.6
	130.65	45543.7	130.65	20167.1	130.65	20962.9	130.65	5649.05	130.65	22631.5	130.65	34556.3	130.8	129258	130.8	120909	130.8	116903	130.8	135434	130.8	120866	130.8	125711	130.8	139105	130.8	84535.4	130.8	77207.9	130.8	394277	130.8	356902	130.8	362103	130.65	5929.46	130.65	8492.87	130.65	4653.96	130.8	72759.9	130.8	111399	130.8	108248	130.65
	130.7	32968.4	130.7	37738.8	130.7	13319.3	130.7	1130.48	130.7	36103.4	130.7	10413	130.85	183576	130.85	166101	130.85	151544	130.85	185339	130.85	176920	130.85	190996	130.85	188908	130.85	127388	130.85	114208	130.85	499388	130.85	525124	130.85	491322	130.7	17192.2	130.7	10493.3	130.7	26827	130.85	115686	130.85	142003	130.85	150394	130.7
	130.75	46219.1	130.75	50189.4	130.75	34595.9	130.75	5544.33	130.75	25758.1	130.75	35972.5	130.9	251109	130.9	225773	130.9	193801	130.9	239297	130.9	227043	130.9	246239	130.9	239770	130.9	167600	130.9	151567	130.9	613887	130.9	665766	130.9	584392	130.75	58083	130.75	35282.8	130.75	59245.2	130.9	150595	130.9	161967	130.9	176237	130.75
	130.8	83991.4	130.8	108552	130.8	95447.1	130.8	46481.7	130.8	36026.6	130.8	81698.6	130.95	314102	130.95	260311	130.95	232260	130.95	277378	130.95	262496	130.95	279777	130.95	278608	130.95	201103	130.95	190718	130.95	701220	130.95	779570	130.95	665325	130.8	102155	130.8	67714.2	130.8	103811	130.95	184766	130.95	189342	130.95	206220	130.8
	130.85	206831	130.85	153399	130.85	142509	130.85	163819	130.85	126666	130.85	177056	131	356338	131	297853	131	250864	131	298770	131	283689	131	301095	131	285711	131	221549	131	215670	131	749720	131	833527	131	731504	130.85	135877	130.85	120975	130.85	155676	131	209590	131	222735	131	229104	130.85
	130.9	270151	130.9	241945	130.9	211793	130.9	207069	130.9	323132	130.9	267939	131.05	376796	131.05	314829	131.05	270013	131.05	298923	131.05	291730	131.05	306061	131.05	296182	131.05	234355	131.05	225967	131.05	754050	131.05	840745	131.05	749870	130.9	214526	130.9	306030	130.9	281069	131.05	218370	131.05	255595	131.05	235578	130.9
	130.95	421322	130.95	395429	130.95	353115	130.95	289346	130.95	406692	130.95	416929	131.1	377483	131.1	318416	131.1	284838	131.1	315702	131.1	298325	131.1	296180	131.1	287444	131.1	237217	131.1	226139	131.1	749960	131.1	819745	131.1	739543	130.95	342521	130.95	412074	130.95	362862	131.1	216714	131.1	269714	131.1	224587	130.95
	131	492780	131	521764	131	431108	131	443599	131	395279	131	563660	131.15	357871	131.15	307804	131.15	288480	131.15	330782	131.15	294241	131.15	265041	131.15	262630	131.15	232577	131.15	213593	131.15	716618	131.15	765627	131.15	674128	131	578293	131	491999	131	488692	131.15	214334	131.15	264976	131.15	212108	131
	131.05	514085	131.05	537436	131.05	524439	131.05	571935	131.05	631211	131.05	537210	131.2	325283	131.2	289410	131.2	271928	131.2	315825	131.2	278707	131.2	228268	131.2	230928	131.2	221508	131.2	192852	131.2	632767	131.2	678748	131.2	552071	131.05	670945	131.05	542580	131.05	551185	131.2	188003	131.2	221663	131.2	174155	131.05
	131.1	584544	131.1	564382	131.1	569360	131.1	487829	131.1	695199	131.1	660935	131.25	293761	131.25	254843	131.25	243441	131.25	286356	131.25	246602	131.25	187281	131.25	194681	131.25	193448	131.25	171191	131.25	524025	131.25	565797	131.25	440305	131.1	660903	131.1	559169	131.1	489593	131.25	153093	131.25	168574	131.25	135618	131.1
	131.15	582917	131.15	686355	131.15	597049	131.15	336125	131.15	591502	131.15	735022	131.3	220163	131.3	202410	131.3	196343	131.3	223053	131.3	184613	131.3	128024	131.3	142926	131.3	143329	131.3	132953	131.3	391138	131.3	434002	131.3	333006	131.15	676450	131.15	627921	131.15	586122	131.3	113256	131.3	114333	131.3	100233	131.15
	131.2	556367	131.2	556649	131.2	564018	131.2	442820	131.2	507723	131.2	726902	131.35	170477	131.35	150222	131.35	141865	131.35	157772	131.35	125972	131.35	81992.3	131.35	97192.6	131.35	94741.5	131.35	97196.4	131.35	251583	131.35	282986	131.35	211997	131.2	605756	131.2	592563	131.2	546153	131.35	71397.7	131.35	68427.4	131.35	71253	131.2
	131.25	553429	131.25	593235	131.25	524397	131.25	458029	131.25	493864	131.25	594086	131.4	114326	131.4	104108	131.4	89743.8	131.4	110480	131.4	84165.9	131.4	47209.8	131.4	67065.9	131.4	61383.4	131.4	65490.3	131.4	161222	131.4	173192	131.4	136845	131.25	621450	131.25	540612	131.25	442430	131.4	34154	131.4	35229.6	131.4	42071.5	131.25
	131.3	515916	131.3	521720	131.3	521573	131.3	425961	131.3	468680	131.3	513058	131.45	68679.6	131.45	59037.8	131.45	41413.7	131.45	64901.6	131.45	47106.2	131.45	25046.4	131.45	40280.1	131.45	35978.5	131.45	42600.5	131.45	86766.8	131.45	93350.5	131.45	79173.1	131.3	423161	131.3	376263	131.3	416649	131.45	14571.6	131.45	20379.2	131.45	25884.3	131.3
	131.35	357334	131.35	403811	131.35	445253	131.35	328922	131.35	370234	131.35	425036	131.5	34624.8	131.5	32285.1	131.5	15644.1	131.5	42887.3	131.5	25250.2	131.5	14113.8	131.5	21136.1	131.5	16432.6	131.5	21219	131.5	42460.6	131.5	42920.2	131.5	39878.9	131.35	315901	131.35	332752	131.35	344728	131.5	6066.01	131.5	13617.5	131.5	15698.7	131.35
	131.4	243833	131.4	314595	131.4	315903	131.4	146310	131.4	225712	131.4	259903	131.55	19394.9	131.55	23277.3	131.55	11656.9	131.55	32450.1	131.55	19794.7	131.55	8129.53	131.55	10142.9	131.55	8965.43	131.55	10043.7	131.55	32226.6	131.55	22385.2	131.55	22519.7	131.4	171832	131.4	262329	131.4	251598	131.55	5946.02	131.55	12796.9	131.55	10142.2	131.4
	131.45	176940	131.45	201855	131.45	142556	131.45	85816.3	131.45	192490	131.45	135162	131.6	19045.9	131.6	16340.2	131.6	10030.3	131.6	28028.7	131.6	22944.9	131.6	13314.9	131.6	8729.27	131.6	9458.34	131.6	6391.54	131.6	34061.7	131.6	17656.9	131.6	23387.5	131.45	93657.8	131.45	87913.4	131.45	151822	131.6	6218.75	131.6	11452.1	131.6	6970.06	131.45
	131.5	80612.2	131.5	70089.9	131.5	56097.4	131.5	37464.5	131.5	105669	131.5	97745	131.65	28747.5	131.65	14336	131.65	12293.2	131.65	31182.1	131.65	29616.7	131.65	15000	131.65	14663.3	131.65	11309.8	131.65	5462.36	131.65	39876.5	131.65	25963	131.65	30968.3	131.5	26895.3	131.5	26397.8	131.5	35787.5	131.65	9942.21	131.65	17045.7	131.65	7944.9	131.5
	131.55	20152.6	131.55	12321.1	131.55	26086.9	131.55	11628.5	131.55	46592.3	131.55	29573	131.7	51317.1	131.7	21604.1	131.7	23733.8	131.7	51704.9	131.7	38451	131.7	31552.2	131.7	29172.5	131.7	14027.2	131.7	7905.85	131.7	73166.7	131.7	60664.1	131.7	43419.5	131.55	20388.3	131.55	19081.5	131.55	10807.7	131.7	12972.3	131.7	24130.4	131.7	11144	131.55
	131.6	0	131.6	10839.5	131.6	17679.2	131.6	14531.5	131.6	7617.37	131.6	5207.74	131.75	88826.7	131.75	44239.1	131.75	50945.9	131.75	77285.2	131.75	62560.5	131.75	56546.2	131.75	44340	131.75	22081.4	131.75	16240.1	131.75	145610	131.75	121227	131.75	71352.2	131.6	12171.1	131.6	3678.94	131.6	7205.16	131.75	26583.1	131.75	37861.6	131.75	25672.2	131.6
	131.65	1788.03	131.65	5947.66	131.65	17566.9	131.65	0	131.65	4173.24	131.65	581.832	131.8	132288	131.8	85287.4	131.8	90611.7	131.8	114195	131.8	91568.3	131.8	84516.6	131.8	64734	131.8	37748.4	131.8	31462.6	131.8	232272	131.8	187510	131.8	114482	131.65	21572.8	131.65	5686.98	131.65	3248.55	131.8	45423.9	131.8	53881.6	131.8	48134.7	131.65
	131.7	28023.7	131.7	8794.72	131.7	4096.42	131.7	16168.9	131.7	20772.9	131.7	11458.7	131.85	206232	131.85	156108	131.85	150670	131.85	178352	131.85	137360	131.85	117921	131.85	102531	131.85	68554.3	131.85	49440.1	131.85	352687	131.85	283594	131.85	182217	131.7	5455.42	131.7	7970.66	131.7	0	131.85	60245.2	131.85	68709.2	131.85	71592.3	131.7
	131.75	20224.5	131.75	8995.57	131.75	13408.1	131.75	42907.5	131.75	37459.5	131.75	35958.2	131.9	278416	131.9	217930	131.9	199818	131.9	236789	131.9	172761	131.9	147000	131.9	140625	131.9	102280	131.9	71702	131.9	486249	131.9	398750	131.9	283475	131.75	8405.64	131.75	8059.4	131.75	2106.6	131.9	73371.7	131.9	75009.2	131.9	84811.5	131.75
	131.8	50096	131.8	40262.2	131.8	85544.9	131.8	88808.8	131.8	62373.3	131.8	44060.6	131.95	325280	131.95	261110	131.95	235625	131.95	275837	131.95	193159	131.95	166659	131.95	164457	131.95	122291	131.95	93687.3	131.95	577092	131.95	485680	131.95	353897	131.8	16963.4	131.8	20030.5	131.8	20172.1	131.95	79724.7	131.95	78247.1	131.95	96958	131.8
	131.85	110235	131.85	40257.8	131.85	116637	131.85	159825	131.85	103726	131.85	138882	132	362264	132	303831	132	260082	132	301769	132	207705	132	174036	132	189193	132	132936	132	108679	132	629406	132	532490	132	400147	131.85	52842.6	131.85	68401.1	131.85	28801.2	132	81463	132	81839.6	132	109443	131.85
	131.9	166540	131.9	133686	131.9	138701	131.9	154606	131.9	218452	131.9	253408	132.05	383569	132.05	331470	132.05	291041	132.05	326504	132.05	216823	132.05	174306	132.05	206562	132.05	137040	132.05	126387	132.05	658347	132.05	562080	132.05	411937	131.9	109801	131.9	141493	131.9	80721.3	132.05	89833.3	132.05	86258.6	132.05	122935	131.9
	131.95	238277	131.95	258877	131.95	257963	131.95	257575	131.95	372870	131.95	342640	132.1	401435	132.1	338300	132.1	311408	132.1	322768	132.1	219374	132.1	168512	132.1	207501	132.1	133211	132.1	128187	132.1	655097	132.1	566953	132.1	401643	131.95	193430	131.95	213141	131.95	177971	132.1	96164	132.1	95183	132.1	133875	131.95
	132	275502	132	324359	132	276872	132	410101	132	491242	132	497513	132.15	423002	132.15	346412	132.15	333501	132.15	309893	132.15	217552	132.15	152059	132.15	211219	132.15	130375	132.15	125571	132.15	641336	132.15	551252	132.15	387667	132	297979	132	272389	132	248017	132.15	110820	132.15	109188	132.15	134106	132
	132.05	286856	132.05	386031	132.05	265507	132.05	392043	132.05	460109	132.05	603651	132.2	416874	132.2	314865	132.2	344878	132.2	281091	132.2	199968	132.2	144464	132.2	208466	132.2	115879	132.2	116118	132.2	610439	132.2	517828	132.2	359852	132.05	218836	132.05	260097	132.05	300516	132.2	114449	132.2	117159	132.2	127255	132.05
	132.1	320699	132.1	376447	132.1	224405	132.1	432343	132.1	527930	132.1	585298	132.25	368359	132.25	265568	132.25	328211	132.25	247218	132.25	177041	132.25	130325	132.25	186524	132.25	101253	132.25	98662.6	132.25	540701	132.25	450172	132.25	307956	132.1	218231	132.1	335680	132.1	338050	132.25	110317	132.25	117703	132.25	110468	132.1
	132.15	366927	132.15	383575	132.15	302167	132.15	478006	132.15	591930	132.15	577130	132.3	297528	132.3	215379	132.3	280116	132.3	215179	132.3	140626	132.3	115485	132.3	148545	132.3	83180.2	132.3	76370.6	132.3	414032	132.3	361549	132.3	232144	132.15	280192	132.15	347887	132.15	273022	132.3	101487	132.3	103790	132.3	92976.2	132.15
	132.2	369936	132.2	369998	132.2	300530	132.2	428507	132.2	516310	132.2	501127	132.35	217260	132.35	166414	132.35	213998	132.35	171735	132.35	96475	132.35	98333.1	132.35	111371	132.35	67544.4	132.35	56516.5	132.35	297785	132.35	281777	132.35	168879	132.2	292498	132.2	281826	132.2	248622	132.35	76198.6	132.35	75938.6	132.35	65370.5	132.2
	132.25	315032	132.25	276237	132.25	236297	132.25	376910	132.25	426985	132.25	476831	132.4	121249	132.4	106430	132.4	143636	132.4	123568	132.4	56828.2	132.4	69708.4	132.4	78536.2	132.4	49175	132.4	36800.9	132.4	200394	132.4	212664	132.4	107599	132.25	309291	132.25	223664	132.25	287347	132.4	52202.1	132.4	53968.7	132.4	50278	132.25
	132.3	252251	132.3	245521	132.3	237756	132.3	323283	132.3	332315	132.3	407965	132.45	63850.3	132.45	72587.4	132.45	85396.9	132.45	90021.9	132.45	33741.3	132.45	45352.8	132.45	45526.2	132.45	33832.8	132.45	25084.1	132.45	103150	132.45	145012	132.45	71093.6	132.3	206837	132.3	177254	132.3	231958	132.45	31721	132.45	34765	132.45	41009.4	132.3
	132.35	167548	132.35	201752	132.35	163251	132.35	210878	132.35	268208	132.35	292982	132.5	39974.3	132.5	51831.4	132.5	52824.5	132.5	73975.4	132.5	18879.1	132.5	29944.9	132.5	32235.5	132.5	24407.6	132.5	23752.2	132.5	66446.3	132.5	103508	132.5	62642.6	132.35	165034	132.35	148041	132.35	135922	132.5	21907.6	132.5	23244.6	132.5	27839.7	132.35
	132.4	103851	132.4	97313.1	132.4	68868.8	132.4	146384	132.4	196682	132.4	138304	132.55	34805.2	132.55	37205.4	132.55	37178.5	132.55	62694	132.55	19085.4	132.55	22586.4	132.55	36478.4	132.55	26894.5	132.55	24915.8	132.55	72419.3	132.55	100839	132.55	81233.4	132.4	66957.2	132.4	113199	132.4	75156.5	132.55	22256.3	132.55	20984	132.55	21378.9	132.4
	132.45	61813.2	132.45	36486.1	132.45	9873.05	132.45	64090.8	132.45	63865.2	132.45	59080.3	132.6	48993.1	132.6	39021.2	132.6	31448.3	132.6	59954.2	132.6	39771.1	132.6	24455.5	132.6	59116.6	132.6	35390.2	132.6	30532.3	132.6	117991	132.6	137282	132.6	119585	132.45	17382.2	132.45	53165.2	132.45	19512.8	132.6	35699.4	132.6	30875.3	132.6	30214.1	132.45
	132.5	21584.3	132.5	9549.52	132.5	16850.2	132.5	4242.8	132.5	21892.7	132.5	27808.8	132.65	88197.8	132.65	65313	132.65	51589.9	132.65	101028	132.65	84370.6	132.65	60510.4	132.65	111011	132.65	65913.9	132.65	51668.9	132.65	289797	132.65	277917	132.65	259108	132.5	11764.4	132.5	24154.5	132.5	5670.13	132.65	71797.4	132.65	52776.4	132.65	57488.1	132.5
	132.55	8611.78	132.55	11630.2	132.55	10582.5	132.55	7431.23	132.55	14497.9	132.55	19635.9	132.7	175346	132.7	120128	132.7	98791	132.7	175286	132.7	140061	132.7	120444	132.7	190208	132.7	115684	132.7	93125.5	132.7	590554	132.7	626058	132.7	555347	132.55	4172	132.55	31580.6	132.55	24770.3	132.7	154305	132.7	108210	132.7	123511	132.55
	132.6	14036.9	132.6	9396.21	132.6	7023.89	132.6	17805.5	132.6	9271.55	132.6	17825.7	132.75	346838	132.75	236448	132.75	206291	132.75	308094	132.75	250204	132.75	218464	132.75	325755	132.75	194866	132.75	179347	132.75	1.00141e+06	132.75	1.1012e+06	132.75	940063	132.6	9988.03	132.6	33766.9	132.6	42130.5	132.75	258025	132.75	207353	132.75	215843	132.6
	132.65	20663.3	132.65	11808.6	132.65	16792.2	132.65	34575.1	132.65	8050.89	132.65	31078.2	132.8	582412	132.8	385771	132.8	349206	132.8	505188	132.8	403442	132.8	373870	132.8	559102	132.8	323961	132.8	322227	132.8	1.53098e+06	132.8	1682734	132.8	1.45553e+06	132.65	34191	132.65	40085.1	132.65	30972.1	132.8	354171	132.8	307314	132.8	305009	132.65
	132.7	51175.5	132.7	33259.8	132.7	54313.8	132.7	26712	132.7	59053.6	132.7	60844.8	132.85	779405	132.85	507757	132.85	502540	132.85	711764	132.85	552063	132.85	519646	132.85	825472	132.85	484928	132.85	486751	132.85	2265299	132.85	2448125	132.85	2.17303e+06	132.7	97054.4	132.7	44986.9	132.7	38276.6	132.85	449308	132.85	432315	132.85	434620	132.7
	132.75	87495.4	132.75	90723.9	132.75	153967	132.75	43418.6	132.75	141683	132.75	116354	132.9	940002	132.9	627686	132.9	655030	132.9	901018	132.9	691557	132.9	651307	132.9	1.01859e+06	132.9	605141	132.9	596170	132.9	2880122	132.9	3085149	132.9	2.74049e+06	132.75	110685	132.75	122093	132.75	123006	132.9	549675	132.9	554235	132.9	575704	132.75
	132.8	185126	132.8	258924	132.8	240034	132.8	117420	132.8	243300	132.8	238684	132.95	1.08852e+06	132.95	748550	132.95	794848	132.95	1.05645e+06	132.95	803225	132.95	767095	132.95	1.1928e+06	132.95	704249	132.95	698023	132.95	3.31429e+06	132.95	3527247	132.95	3.1225e+06	132.8	331106	132.8	355885	132.8	324776	132.95	614659	132.95	639029	132.95	660543	132.8
	132.85	365577	132.85	446601	132.85	352370	132.85	408495	132.85	546282	132.85	565818	133	1.18302e+06	133	842925	133	891192	133	1.13654e+06	133	877887	133	844491	133	1.30702e+06	133	790377	133	772039	133	3.66306e+06	133	3.9076e+06	133	3417512	132.85	621998	132.85	618892	132.85	615751	133	675115	133	692383	133	711806	132.85
	132.9	603853	132.9	612102	132.9	539241	132.9	932314	132.9	875168	132.9	1.13111e+06	133.05	1.21561e+06	133.05	903185	133.05	945832	133.05	1.15372e+06	133.05	909616	133.05	888858	133.05	1.32984e+06	133.05	824540	133.05	823413	133.05	3.77546e+06	133.05	4.04778e+06	133.05	3495651	132.9	1.0232e+06	132.9	794477	132.9	901274	133.05	704992	133.05	725572	133.05	733570	132.9
	132.95	864562	132.95	758060	132.95	709031	132.95	1.19597e+06	132.95	1.25257e+06	132.95	1.36746e+06	133.1	1.2117e+06	133.1	935486	133.1	947453	133.1	1136504	133.1	905214	133.1	901259	133.1	1.29645e+06	133.1	827092	133.1	833245	133.1	3.70487e+06	133.1	4.03179e+06	133.1	3433290	132.95	1.67629e+06	132.95	1372542	132.95	1.36892e+06	133.1	715718	133.1	734595	133.1	738897	132.95
	133	994000	133	943315	133	977671	133	1117092	133	1.5614e+06	133	1.55444e+06	133.15	1.16204e+06	133.15	904395	133.15	903934	133.15	1077706	133.15	888313	133.15	882479	133.15	1199153	133.15	793568	133.15	795859	133.15	3.48189e+06	133.15	3817534	133.15	3.21709e+06	133	1.84162e+06	133	1743209	133	1702598	133.15	683042	133.15	712433	133.15	721518	133
	133.05	919508	133.05	995002	133.05	903241	133.05	1.15276e+06	133.05	1.4176e+06	133.05	1.8147e+06	133.2	1.03352e+06	133.2	822073	133.2	811811	133.2	979631	133.2	834467	133.2	801413	133.2	1024039	133.2	706222	133.2	688522	133.2	3.00354e+06	133.2	3.33065e+06	133.2	2.81559e+06	133.05	1.86056e+06	133.05	1.92463e+06	133.05	1.72348e+06	133.2	636941	133.2	673374	133.2	683461	133.05
	133.1	995488	133.1	752316	133.1	822241	133.1	1.28264e+06	133.1	1.58972e+06	133.1	1804363	133.25	886582	133.25	709679	133.25	702267	133.25	875904	133.25	753140	133.25	701292	133.25	869201	133.25	603744	133.25	583787	133.25	2.39602e+06	133.25	2.69337e+06	133.25	2.25552e+06	133.1	2.02456e+06	133.1	2.09023e+06	133.1	1.6268e+06	133.25	532640	133.25	571466	133.25	599724	133.1
	133.15	1.0025e+06	133.15	795943	133.15	879556	133.15	1.34193e+06	133.15	1.52379e+06	133.15	1.69017e+06	133.3	680811	133.3	550291	133.3	533079	133.3	712985	133.3	612691	133.3	561834	133.3	678774	133.3	473169	133.3	443548	133.3	1758173	133.3	2018324	133.3	1.68276e+06	133.15	1.86306e+06	133.15	2.01489e+06	133.15	1.86011e+06	133.3	390878	133.3	428383	133.3	446147	133.15
	133.2	889035	133.2	947941	133.2	889355	133.2	1.30675e+06	133.2	1.53259e+06	133.2	1.59877e+06	133.35	428266	133.35	371164	133.35	347473	133.35	482580	133.35	423413	133.35	364958	133.35	466959	133.35	310466	133.35	282887	133.35	1.16234e+06	133.35	1.34402e+06	133.35	1.13145e+06	133.2	1.79887e+06	133.2	1.6993e+06	133.2	1.65025e+06	133.35	265498	133.35	285328	133.35	307402	133.2
	133.25	711545	133.25	900714	133.25	689255	133.25	1.08849e+06	133.25	1.20371e+06	133.25	1.4635e+06	133.4	244019	133.4	239433	133.4	197623	133.4	252529	133.4	233344	133.4	177656	133.4	255775	133.4	165252	133.4	144208	133.4	600168	133.4	699640	133.4	572353	133.25	1.54699e+06	133.25	1.51528e+06	133.25	1.39946e+06	133.4	155186	133.4	164854	133.4	174154	133.25
	133.3	629319	133.3	573433	133.3	515944	133.3	757234	133.3	754282	133.3	1208377	133.45	119366	133.45	141063	133.45	105723	133.45	126745	133.45	130552	133.45	94355.9	133.45	142511	133.45	87063.6	133.45	74230.2	133.45	243896	133.45	287224	133.45	234179	133.3	1.14281e+06	133.3	1.16099e+06	133.3	1.11723e+06	133.45	70613.5	133.45	72622.9	133.45	77727	133.3
	133.35	342432	133.35	299442	133.35	235348	133.35	439086	133.35	574088	133.35	785337	133.5	40417.5	133.5	69687.5	133.5	41457	133.5	52555.4	133.5	63598.2	133.5	43011.4	133.5	73040.3	133.5	41433.1	133.5	36748.3	133.5	92247	133.5	105606	133.5	79457.1	133.35	559279	133.35	677904	133.35	611318	133.5	27496.9	133.5	29092.9	133.5	25808.3	133.35
	133.4	178342	133.4	181069	133.4	63119.6	133.4	178199	133.4	316189	133.4	398972	133.55	14389.1	133.55	34981.1	133.55	16199.4	133.55	22336.1	133.55	29492.2	133.55	17579.7	133.55	23573.4	133.55	12720.6	133.55	14329.4	133.55	41653.8	133.55	41698.2	133.55	29374.8	133.4	181126	133.4	252660	133.4	268817	133.55	14266.4	133.55	12688.4	133.55	11698.9	133.4
	133.45	74335.9	133.45	51955.4	133.45	24351.2	133.45	84124	133.45	98146.4	133.45	109810	133.6	8622.41	133.6	19686.1	133.6	10099.5	133.6	15968.7	133.6	20964.2	133.6	16817.5	133.6	12652.6	133.6	5790.44	133.6	8929.04	133.6	26466.2	133.6	23356.5	133.6	20329.2	133.45	94119.1	133.45	94770.2	133.45	101955	133.6	8558.69	133.6	12680.3	133.6	11446.1	133.45
	133.5	32005.4	133.5	3782.84	133.5	13952	133.5	15335.7	133.5	18702	133.5	35586.1	133.65	15572.9	133.65	9635.32	133.65	13254.6	133.65	19259.4	133.65	21385	133.65	17552.1	133.65	11035.7	133.65	6845.85	133.65	7933.71	133.65	37822.5	133.65	25874.3	133.65	24206.8	133.5	24209.2	133.5	23900.3	133.5	24049.9	133.65	6712.55	133.65	11788	133.65	13315.1	133.5
	133.55	40287.7	133.55	10717.6	133.55	6686.69	133.55	0	133.55	14046.9	133.55	27287.5	133.7	25336	133.7	15222	133.7	17014	133.7	33078.1	133.7	35201.9	133.7	23890.3	133.7	18404.8	133.7	16326.5	133.7	12042.2	133.7	72909.3	133.7	57789.8	133.7	38494.6	133.55	2624.92	133.55	7380.92	133.55	511.055	133.7	12424.1	133.7	19369	133.7	20499	133.55
	133.6	34757.5	133.6	16221.9	133.6	10380.7	133.6	2053.09	133.6	2669.88	133.6	1247.29	133.75	42838	133.75	27798.1	133.75	26637.5	133.75	60267.6	133.75	53952.5	133.75	41047.2	133.75	41917.6	133.75	25517.3	133.75	25038.4	133.75	126151	133.75	119418	133.75	80700.3	133.6	4753.12	133.6	8333.83	133.6	0	133.75	16924.7	133.75	23256.4	133.75	27352.8	133.6
	133.65	38814.7	133.65	19377.8	133.65	15404.4	133.65	8628.11	133.65	0	133.65	5612.16	133.8	69375.4	133.8	40954.4	133.8	41379.2	133.8	91430.4	133.8	73405	133.8	57242.8	133.8	63838.4	133.8	35660.3	133.8	41138.3	133.8	187960	133.8	217007	133.8	154162	133.65	15892.4	133.65	8134.39	133.65	0	133.8	31042.3	133.8	31010.8	133.8	37397.1	133.65
	133.7	55589.1	133.7	52113.8	133.7	33753	133.7	3751.95	133.7	4088.41	133.7	1434.04	133.85	91669.7	133.85	52193.4	133.85	52191	133.85	112772	133.85	82665.6	133.85	66152.5	133.85	83038.1	133.85	46329.6	133.85	58428.2	133.85	244830	133.85	285163	133.85	223624	133.7	12291.2	133.7	11460.6	133.7	386.224	133.85	38775	133.85	43072.9	133.85	54688.9	133.7
	133.75	88456.4	133.75	123653	133.75	63749.5	133.75	3527.12	133.75	26520.7	133.75	2840.5	133.9	111265	133.9	74723.1	133.9	75373.2	133.9	127048	133.9	91752.6	133.9	71081.7	133.9	110384	133.9	60068.5	133.9	75429	133.9	312536	133.9	363349	133.9	294640	133.75	36090.6	133.75	16860.5	133.75	11527.4	133.9	48314.1	133.9	48218.7	133.9	71556.9	133.75
	133.8	262213	133.8	287093	133.8	113291	133.8	13229	133.8	23474	133.8	22111.6	133.95	129128	133.95	98839.9	133.95	104985	133.95	138911	133.95	92224.2	133.95	73408.5	133.95	134838	133.95	74731.9	133.95	90030.8	133.95	366116	133.95	438428	133.95	357783	133.8	48796.6	133.8	27164	133.8	30170.1	133.95	58562.8	133.95	54256.6	133.95	86166.1	133.8
	133.85	559992	133.85	515326	133.85	293177	133.85	71720.2	133.85	69145.9	133.85	51762.3	134	133360	134	119684	134	135135	134	145972	134	94240.7	134	73187.1	134	154622	134	78615	134	100879	134	413521	134	485302	134	386859	133.85	99655.9	133.85	54221.5	133.85	70089	134	76244.2	134	57698.2	134	91808.3	133.85
	133.9	886778	133.9	733274	133.9	507236	133.9	76961.2	133.9	124010	133.9	84400	134.05	140885	134.05	136039	134.05	142426	134.05	156606	134.05	93086.8	134.05	79988.9	134.05	173257	134.05	74480.1	134.05	105344	134.05	446595	134.05	492555	134.05	386553	133.9	282332	133.9	93186.2	133.9	155072	134.05	85957.1	134.05	59567	134.05	92940.2	133.9
	133.95	1.16812e+06	133.95	925850	133.95	590689	133.95	91799	133.95	118705	133.95	164615	134.1	146085	134.1	151037	134.1	143689	134.1	163253	134.1	95922	134.1	89867.8	134.1	174173	134.1	77925.4	134.1	112144	134.1	464502	134.1	466049	134.1	365289	133.95	301998	133.95	182905	133.95	194696	134.1	87894.6	134.1	66306.9	134.1	93323.1	133.95
	134	1.36222e+06	134	1.1001e+06	134	652035	134	163430	134	113591	134	234806	134.15	144582	134.15	155680	134.15	131487	134.15	147969	134.15	107459	134.15	103463	134.15	163817	134.15	80879.2	134.15	108933	134.15	459470	134.15	443364	134.15	335857	134	252821	134	215573	134	196668	134.15	90846.6	134.15	72096	134.15	86858.9	134
	134.05	1.37188e+06	134.05	1.13649e+06	134.05	832535	134.05	148542	134.05	114366	134.05	296044	134.2	131187	134.2	151549	134.2	118769	134.2	131465	134.2	108312	134.2	113127	134.2	154466	134.2	78156.6	134.2	101576	134.2	444875	134.2	403050	134.2	295443	134.05	237558	134.05	262050	134.05	240738	134.2	92652.6	134.2	76110.6	134.2	73832.3	134.05
	134.1	1482255	134.1	1.33287e+06	134.1	864435	134.1	138696	134.1	150641	134.1	293928	134.25	117639	134.25	140945	134.25	106822	134.25	110461	134.25	102114	134.25	110794	134.25	133049	134.25	72182	134.25	87683	134.25	402300	134.25	352132	134.25	268640	134.1	265881	134.1	313328	134.1	349406	134.25	80970.5	134.25	68818.1	134.25	58329.2	134.1
	134.15	1.53e+06	134.15	1.34135e+06	134.15	887375	134.15	112068	134.15	212874	134.15	196895	134.3	88131.9	134.3	117478	134.3	88006.8	134.3	77992.4	134.3	86018.6	134.3	94903	134.3	104894	134.3	60428.7	134.3	72346.8	134.3	315035	134.3	281899	134.3	218449	134.15	255389	134.15	284801	134.15	329555	134.3	66946.9	134.3	55535.3	134.3	42920.2	134.15
	134.2	1379683	134.2	1.28644e+06	134.2	733123	134.2	129161	134.2	107437	134.2	152890	134.35	67345.5	134.35	85954.5	134.35	74790.9	134.35	53049.8	134.35	61101.9	134.35	77450	134.35	77341.2	134.35	46563.1	134.35	57900	134.35	219418	134.35	188962	134.35	156014	134.2	205190	134.2	259905	134.2	323980	134.35	46559.2	134.35	39688.5	134.35	29054.4	134.2
	134.25	1.22305e+06	134.25	981031	134.25	602301	134.25	110837	134.25	128301	134.25	198246	134.4	38226.4	134.4	63344.3	134.4	57468.3	134.4	36104.8	134.4	34011.9	134.4	60916.1	134.4	52303.7	134.4	33816.2	134.4	44466.4	134.4	149851	134.4	127431	134.4	103200	134.25	193608	134.25	225641	134.25	223042	134.4	23180.6	134.4	19597.4	134.4	16928.8	134.25
	134.3	941482	134.3	711007	134.3	520428	134.3	92105.3	134.3	115775	134.3	187072	134.45	15927.1	134.45	43843.1	134.45	41662.6	134.45	20665.3	134.45	20840.2	134.45	44200.9	134.45	36273	134.45	26523.3	134.45	32334.3	134.45	88967.6	134.45	76705.3	134.45	62448.4	134.3	180079	134.3	208597	134.3	132345	134.45	10002.5	134.45	17059.3	134.45	15225.2	134.3
	134.35	623017	134.35	473815	134.35	290720	134.35	77605.7	134.35	84913.3	134.35	134166	134.5	9084.65	134.5	33390.3	134.5	31389.1	134.5	19543.4	134.5	17054.6	134.5	33948.7	134.5	23241.1	134.5	17241.4	134.5	20516.9	134.5	53438.7	134.5	40011.9	134.5	39830.7	134.35	99219.9	134.35	134051	134.35	100044	134.5	4635.47	134.5	15044.5	134.5	14753.4	134.35
	134.4	249065	134.4	271088	134.4	159184	134.4	53352.4	134.4	50550.3	134.4	63654.2	134.55	15122.6	134.55	33497.2	134.55	29482	134.55	26932.5	134.55	20986.6	134.55	34707.7	134.55	27384.2	134.55	13962.1	134.55	16756.7	134.55	40455.2	134.55	38460.5	134.55	42718.7	134.4	37988.1	134.4	50856.6	134.4	38772.1	134.55	9824.42	134.55	18728.5	134.55	18907.9	134.4
	134.45	127436	134.45	82503.2	134.45	64388.1	134.45	29039.7	134.45	37260	134.45	13053.4	134.6	27526.7	134.6	43741.6	134.6	37146.5	134.6	41634.2	134.6	38689	134.6	35647.2	134.6	36530	134.6	13122.2	134.6	24033.6	134.6	53427.5	134.6	58753.4	134.6	62204.6	134.45	4221.42	134.45	5262.97	134.45	16836.7	134.6	29592.5	134.6	29607.7	134.6	40120.6	134.45
	134.5	34381.9	134.5	25539.8	134.5	24044.9	134.5	5267.68	134.5	7511.56	134.5	1561.75	134.65	76597.5	134.65	83043	134.65	73385.9	134.65	94684.7	134.65	86329.8	134.65	71659.2	134.65	64162.8	134.65	31832.4	134.65	38286.1	134.65	107515	134.65	113060	134.65	114512	134.5	9860.16	134.5	18806.8	134.5	1295.17	134.65	63350.5	134.65	54480.6	134.65	78751.9	134.5
	134.55	5989.21	134.55	14832.5	134.55	16214.1	134.55	4912.51	134.55	6820.64	134.55	422.673	134.7	152782	134.7	136246	134.7	128905	134.7	174628	134.7	158090	134.7	141064	134.7	124267	134.7	79766.4	134.7	66748.9	134.7	226710	134.7	235007	134.7	225971	134.55	15684.4	134.55	29551.3	134.55	9444.43	134.7	111974	134.7	104510	134.7	132931	134.55
	134.6	11390.8	134.6	18919.5	134.6	7489.23	134.6	4988.57	134.6	15062	134.6	1809.1	134.75	263675	134.75	219970	134.75	224899	134.75	272612	134.75	243358	134.75	225053	134.75	207698	134.75	146797	134.75	117282	134.75	481867	134.75	485872	134.75	418437	134.6	15696.6	134.6	19329	134.6	21982.1	134.75	197772	134.75	186843	134.75	217898	134.6
	134.65	6078.55	134.65	24937.6	134.65	9739.16	134.65	11876.6	134.65	13196.2	134.65	6664.24	134.8	416188	134.8	348640	134.8	380703	134.8	381570	134.8	335572	134.8	321331	134.8	320565	134.8	223824	134.8	194047	134.8	748418	134.8	752843	134.8	631492	134.65	29564.8	134.65	9037.28	134.65	14913.6	134.8	291926	134.8	277553	134.8	296090	134.65
	134.7	14418.6	134.7	30089.8	134.7	12569.7	134.7	6703.41	134.7	14160.9	134.7	18324	134.85	584484	134.85	475482	134.85	578275	134.85	537258	134.85	482105	134.85	457880	134.85	472545	134.85	347431	134.85	324557	134.85	1.07329e+06	134.85	1.07368e+06	134.85	881011	134.7	15248.1	134.7	8380.08	134.7	28953.2	134.85	364049	134.85	359989	134.85	364766	134.7
	134.75	38241.1	134.75	82493.5	134.75	75047.9	134.75	22641.7	134.75	45578.4	134.75	83227	134.9	712791	134.9	566476	134.9	744433	134.9	659474	134.9	602416	134.9	580402	134.9	616750	134.9	467436	134.9	462787	134.9	1.449e+06	134.9	1.45327e+06	134.9	1.19623e+06	134.75	51836.4	134.75	42868.8	134.75	61596.5	134.9	426110	134.9	434879	134.9	425748	134.75
	134.8	105362	134.8	164049	134.8	148642	134.8	52840.8	134.8	120582	134.8	148157	134.95	812231	134.95	665991	134.95	862236	134.95	754581	134.95	674750	134.95	657014	134.95	706297	134.95	551226	134.95	554816	134.95	1.72672e+06	134.95	1.72726e+06	134.95	1.45471e+06	134.8	112353	134.8	128734	134.8	115196	134.95	472858	134.95	505487	134.95	486666	134.8
	134.85	259860	134.85	239869	134.85	242156	134.85	236783	134.85	244873	134.85	201841	135	903032	135	764755	135	943103	135	831740	135	733173	135	705014	135	768610	135	581957	135	592329	135	1.92046e+06	135	1913648	135	1.62855e+06	134.85	244574	134.85	277415	134.85	236486	135	493110	135	546164	135	519190	134.85
	134.9	396872	134.9	385656	134.9	314441	134.9	409274	134.9	552663	134.9	414728	135.05	961625	135.05	830186	135.05	959751	135.05	861437	135.05	771152	135.05	695146	135.05	809388	135.05	609972	135.05	594211	135.05	2.0352e+06	135.05	2.00269e+06	135.05	1.70563e+06	134.9	414865	134.9	492303	134.9	480493	135.05	504637	135.05	568314	135.05	553956	134.9
	134.95	453527	134.95	465918	134.95	389029	134.95	512309	134.95	654638	134.95	659844	135.1	980098	135.1	837616	135.1	946110	135.1	872049	135.1	784316	135.1	680982	135.1	819320	135.1	622725	135.1	580246	135.1	1.99129e+06	135.1	1.99763e+06	135.1	1654427	134.95	811252	134.95	711830	134.95	569893	135.1	503476	135.1	566839	135.1	581591	134.95
	135	531874	135	643611	135	551518	135	525902	135	655323	135	837104	135.15	957975	135.15	818981	135.15	914859	135.15	839921	135.15	775681	135.15	643710	135.15	806007	135.15	610214	135.15	567360	135.15	1.83029e+06	135.15	1.92423e+06	135.15	1.55678e+06	135	1.09693e+06	135	879316	135	863414	135.15	488521	135.15	534618	135.15	594520	135
	135.05	650319	135.05	648863	135.05	572040	135.05	475037	135.05	843386	135.05	848930	135.2	886443	135.2	750244	135.2	821334	135.2	748582	135.2	704310	135.2	573799	135.2	755421	135.2	573214	135.2	534761	135.2	1.57305e+06	135.2	1.7377e+06	135.2	1.36759e+06	135.05	1.07694e+06	135.05	962475	135.05	1.17795e+06	135.2	458182	135.2	483971	135.2	562734	135.05
	135.1	659565	135.1	621453	135.1	507330	135.1	651854	135.1	899687	135.1	799053	135.25	755032	135.25	628261	135.25	688339	135.25	627392	135.25	589129	135.25	495501	135.25	656244	135.25	508811	135.25	485872	135.25	1.19347e+06	135.25	1.42881e+06	135.25	1.11158e+06	135.1	949737	135.1	985974	135.1	1.24793e+06	135.25	402230	135.25	412055	135.25	505360	135.1
	135.15	656309	135.15	562477	135.15	576134	135.15	667798	135.15	983103	135.15	924305	135.3	612271	135.3	490563	135.3	550409	135.3	497310	135.3	462352	135.3	425184	135.3	523055	135.3	427679	135.3	403762	135.3	810088	135.3	1.04041e+06	135.3	822402	135.15	944463	135.15	965376	135.15	1.08819e+06	135.3	313992	135.3	307926	135.3	395454	135.15
	135.2	595409	135.2	543422	135.2	547690	135.2	623779	135.2	868604	135.2	881523	135.35	442879	135.35	352190	135.35	396146	135.35	361135	135.35	322821	135.35	327870	135.35	387960	135.35	328668	135.35	310972	135.35	521823	135.35	706797	135.35	578974	135.2	1.02099e+06	135.2	973675	135.2	1.06788e+06	135.35	215996	135.35	206517	135.35	260107	135.2
	135.25	462357	135.25	539888	135.25	437898	135.25	537315	135.25	789068	135.25	987089	135.4	255608	135.4	204596	135.4	213730	135.4	204343	135.4	174395	135.4	201405	135.4	242535	135.4	209205	135.4	189281	135.4	324907	135.4	453376	135.4	394583	135.25	914456	135.25	918583	135.25	874648	135.4	141914	135.4	130661	135.4	152490	135.25
	135.3	421717	135.3	414362	135.3	212357	135.3	461257	135.3	566304	135.3	828233	135.45	141512	135.45	109753	135.45	101102	135.45	106183	135.45	78513.5	135.45	101558	135.45	118135	135.45	103913	135.45	89569	135.45	157524	135.45	214063	135.45	214646	135.3	754604	135.3	643800	135.3	677605	135.45	85391.2	135.45	77426.2	135.45	73710.5	135.3
	135.35	298189	135.35	317692	135.35	182978	135.35	335463	135.35	325207	135.35	542006	135.5	79278	135.5	52334.7	135.5	60577	135.5	63909.8	135.5	42593.2	135.5	52913.1	135.5	68314.8	135.5	53675.1	135.5	46494.7	135.5	92069.9	135.5	96356	135.5	108297	135.35	582318	135.35	435026	135.35	552409	135.5	48212.6	135.5	47666.9	135.5	36549.3	135.35
	135.4	119142	135.4	127496	135.4	118672	135.4	195958	135.4	232416	135.4	381202	135.55	45383.3	135.55	29423	135.55	42622.7	135.55	45651.3	135.55	29633	135.55	48359.6	135.55	35409.8	135.55	30014.2	135.55	25510.9	135.55	87184.1	135.55	74754.6	135.55	85070.9	135.4	228658	135.4	216092	135.4	231168	135.55	36167.8	135.55	50642.7	135.55	34325.8	135.4
	135.45	27442.1	135.45	71707.7	135.45	54278.3	135.45	101456	135.45	66574.1	135.45	216583	135.6	46763.2	135.6	48864.9	135.6	55748.8	135.6	51550.4	135.6	42738.6	135.6	61949.5	135.6	34081.9	135.6	30586.6	135.6	23699.8	135.6	129693	135.6	118824	135.6	120622	135.45	95900.7	135.45	108383	135.45	68497.7	135.6	39848.8	135.6	68745.6	135.6	49511.2	135.45
	135.5	22640.8	135.5	17253.7	135.5	16164.3	135.5	25460.8	135.5	15075.5	135.5	23001.2	135.65	86213.9	135.65	96122.6	135.65	93044.8	135.65	112958	135.65	81886.8	135.65	92314.5	135.65	70133	135.65	66202.6	135.65	54313.1	135.65	261304	135.65	288014	135.65	267956	135.5	19449.7	135.5	18001.3	135.5	36123.2	135.65	81655.4	135.65	99542.6	135.65	96436.7	135.5
	135.55	6613.47	135.55	18805.2	135.55	8435.19	135.55	16322	135.55	9435.35	135.55	23531.3	135.7	163596	135.7	173706	135.7	173547	135.7	212313	135.7	149891	135.7	143191	135.7	131128	135.7	116404	135.7	99094.2	135.7	478679	135.7	527802	135.7	500357	135.55	11789	135.55	8712.6	135.55	11264.2	135.7	158385	135.7	169784	135.7	180661	135.55
	135.6	9852.56	135.6	26748.2	135.6	7748.06	135.6	6914.68	135.6	10161.2	135.6	22368.8	135.75	315510	135.75	312763	135.75	298331	135.75	370396	135.75	272450	135.75	250534	135.75	227997	135.75	205724	135.75	173118	135.75	817532	135.75	883624	135.75	853474	135.6	14531.4	135.6	27394.2	135.6	17971.9	135.75	282433	135.75	282088	135.75	295113	135.6
	135.65	6899.45	135.65	28825.9	135.65	23467	135.65	11459.4	135.65	16183.1	135.65	17228.6	135.8	483984	135.8	459328	135.8	443510	135.8	555199	135.8	428311	135.8	405123	135.8	378838	135.8	321125	135.8	275228	135.8	1.25824e+06	135.8	1.3918e+06	135.8	1.30109e+06	135.65	12495.7	135.65	57287.5	135.65	6629.86	135.8	385916	135.8	394345	135.8	394175	135.65
	135.7	39292.8	135.7	76950.9	135.7	32765.5	135.7	39199.7	135.7	18067.4	135.7	35301.8	135.85	622492	135.85	596904	135.85	564887	135.85	725350	135.85	600061	135.85	560772	135.85	530640	135.85	422908	135.85	381631	135.85	1.70223e+06	135.85	1.91271e+06	135.85	1.73619e+06	135.7	55993	135.7	71531.1	135.7	25286.7	135.85	480911	135.85	508595	135.85	495396	135.7
	135.75	85949.9	135.75	100229	135.75	51597.5	135.75	71942.2	135.75	70435.3	135.75	82443.1	135.9	749365	135.9	699441	135.9	662277	135.9	893429	135.9	768366	135.9	710338	135.9	654685	135.9	519769	135.9	472281	135.9	2.05327e+06	135.9	2.28512e+06	135.9	2.03083e+06	135.75	129222	135.75	101286	135.75	93717.8	135.9	589680	135.9	647707	135.9	626615	135.75
	135.8	185636	135.8	198135	135.8	175412	135.8	137117	135.8	258005	135.8	173857	135.95	849301	135.95	786881	135.95	762191	135.95	1.05579e+06	135.95	911331	135.95	856253	135.95	767624	135.95	601572	135.95	534698	135.95	2.30777e+06	135.95	2516322	135.95	2.20728e+06	135.8	307648	135.8	267317	135.8	243488	135.95	659012	135.95	737641	135.95	725671	135.8
	135.85	307642	135.85	350434	135.85	254637	135.85	322708	135.85	356515	135.85	405545	136	912889	136	796956	136	830763	136	1.14268e+06	136	983640	136	920438	136	834780	136	647814	136	572118	136	2.49575e+06	136	2661134	136	2.29846e+06	135.85	516777	135.85	540022	135.85	544396	136	699966	136	798101	136	812866	135.85
	135.9	416345	135.9	483450	135.9	485677	135.9	563174	135.9	477036	135.9	602475	136.05	925766	136.05	796342	136.05	864128	136.05	1.16858e+06	136.05	993467	136.05	944389	136.05	844478	136.05	641727	136.05	567822	136.05	2.51094e+06	136.05	2.64782e+06	136.05	2280140	135.9	727342	135.9	784292	135.9	834624	136.05	705506	136.05	841778	136.05	869560	135.9
	135.95	563820	135.95	638544	135.95	555061	135.95	632087	135.95	737182	135.95	888344	136.1	913722	136.1	786906	136.1	868645	136.1	1.12094e+06	136.1	977109	136.1	942990	136.1	820971	136.1	622536	136.1	564135	136.1	2.40186e+06	136.1	2.55211e+06	136.1	2.18419e+06	135.95	1.04462e+06	135.95	981027	135.95	884689	136.1	685072	136.1	816881	136.1	867115	135.95
	136	642515	136	686814	136	570706	136	608725	136	881054	136	1105279	136.15	882731	136.15	762254	136.15	820290	136.15	1.01067e+06	136.15	923258	136.15	906666	136.15	762984	136.15	560127	136.15	527109	136.15	2.18804e+06	136.15	2.37878e+06	136.15	2.02421e+06	136	1.15642e+06	136	1.06609e+06	136	897181	136.15	649445	136.15	746181	136.15	802676	136
	136.05	736216	136.05	675841	136.05	736104	136.05	670392	136.05	763221	136.05	1.17479e+06	136.2	812370	136.2	706499	136.2	718334	136.2	844656	136.2	809826	136.2	792663	136.2	648489	136.2	478989	136.2	461040	136.2	1.79573e+06	136.2	2.02109e+06	136.2	1.69101e+06	136.05	1.04016e+06	136.05	1.0719e+06	136.05	1.07527e+06	136.2	571755	136.2	635058	136.2	665584	136.05
	136.1	731367	136.1	742752	136.1	693016	136.1	721185	136.1	781207	136.1	1.24877e+06	136.25	691262	136.25	622260	136.25	580028	136.25	691518	136.25	674942	136.25	651050	136.25	529413	136.25	393322	136.25	395363	136.25	1.3313e+06	136.25	1557921	136.25	1.26145e+06	136.1	1.00284e+06	136.1	1.04403e+06	136.1	1.09392e+06	136.25	468219	136.25	495477	136.25	502616	136.1
	136.15	705581	136.15	749930	136.15	569437	136.15	764879	136.15	767784	136.15	1.29135e+06	136.3	515494	136.3	466900	136.3	404222	136.3	520020	136.3	511799	136.3	483200	136.3	387766	136.3	297115	136.3	300343	136.3	962204	136.3	1.11267e+06	136.3	891094	136.15	1.03429e+06	136.15	931420	136.15	1128416	136.3	331543	136.3	340076	136.3	331258	136.15
	136.2	678443	136.2	646779	136.2	570976	136.2	660097	136.2	847103	136.2	1.08243e+06	136.35	338018	136.35	309490	136.35	250967	136.35	346448	136.35	328986	136.35	307513	136.35	233709	136.35	194420	136.35	192182	136.35	635227	136.35	706198	136.35	549979	136.2	1.07738e+06	136.2	884038	136.2	999318	136.35	226447	136.35	237144	136.35	215447	136.2
	136.25	565611	136.25	523866	136.25	440015	136.25	531300	136.25	653042	136.25	970633	136.4	204133	136.4	192787	136.4	149462	136.4	218254	136.4	190187	136.4	183217	136.4	112235	136.4	103999	136.4	104988	136.4	339826	136.4	339045	136.4	251614	136.25	941629	136.25	850224	136.25	902291	136.4	133500	136.4	136735	136.4	123119	136.25
	136.3	386842	136.3	431391	136.3	402001	136.3	416053	136.3	475247	136.3	620476	136.45	104905	136.45	111617	136.45	85912.2	136.45	120452	136.45	91503.2	136.45	93602.8	136.45	49520	136.45	55101.6	136.45	53498.9	136.45	177265	136.45	157865	136.45	103299	136.3	651038	136.3	549163	136.3	594810	136.45	54938.6	136.45	59102	136.45	54274.9	136.3
	136.35	266738	136.35	272094	136.35	242446	136.35	207089	136.35	324334	136.35	330550	136.5	47223.3	136.5	49915.3	136.5	43852.2	136.5	56161	136.5	44307.1	136.5	46359.2	136.5	19152.4	136.5	31513.9	136.5	23910.5	136.5	107978	136.5	84077.3	136.5	56250.7	136.35	245777	136.35	229140	136.35	262646	136.5	25586.9	136.5	29582.8	136.5	26161.3	136.35
	136.4	134545	136.4	111224	136.4	80866.5	136.4	86604.8	136.4	188861	136.4	175988	136.55	36203	136.55	30885.4	136.55	38754.3	136.55	41318.1	136.55	43005.1	136.55	31030.3	136.55	19343.6	136.55	18366.7	136.55	10881.7	136.55	71609.3	136.55	52881.4	136.55	39462	136.4	91432.4	136.4	77435.7	136.4	140845	136.55	30270.4	136.55	26898.1	136.55	20270.5	136.4
	136.45	22507.1	136.45	34330.9	136.45	30994.8	136.45	30548.7	136.45	36921.2	136.45	59150.2	136.6	46848.9	136.6	40874.3	136.6	53122.7	136.6	54703.6	136.6	65512.7	136.6	36057.3	136.6	33571.7	136.6	24239.8	136.6	17047.2	136.6	92225.8	136.6	77621.1	136.6	72009.9	136.45	30659.1	136.45	24415.7	136.45	56494.9	136.6	39840.6	136.6	32179	136.6	22801.5	136.45
	136.5	8308.24	136.5	24121.5	136.5	16386.4	136.5	3112.33	136.5	6490.32	136.5	17837.3	136.65	97954.3	136.65	77507.5	136.65	86618.6	136.65	93519.8	136.65	109954	136.65	55115.5	136.65	65607.5	136.65	46650.7	136.65	40828.9	136.65	166060	136.65	160908	136.65	135251	136.5	28135.1	136.5	10429.6	136.5	16415.4	136.65	68981.8	136.65	61107.6	136.65	52861.1	136.5
	136.55	11298.7	136.55	8475.8	136.55	15400.4	136.55	4583.94	136.55	7901.56	136.55	12306.5	136.7	198839	136.7	157740	136.7	167213	136.7	191785	136.7	211500	136.7	114691	136.7	129210	136.7	86654.4	136.7	79009.8	136.7	335778	136.7	349337	136.7	250562	136.55	29140.3	136.55	21088.6	136.55	35081.3	136.7	110274	136.7	105233	136.7	102924	136.55
	136.6	24566	136.6	14345.7	136.6	13788.2	136.6	21675.5	136.6	9306.7	136.6	14924.8	136.75	344127	136.75	276001	136.75	287486	136.75	325324	136.75	345913	136.75	226901	136.75	228370	136.75	155463	136.75	132725	136.75	678917	136.75	732861	136.75	508973	136.6	12148.2	136.6	67479.7	136.6	29456.2	136.75	173829	136.75	181552	136.75	204324	136.6
	136.65	53045.2	136.65	38292.7	136.65	28642	136.65	39070.1	136.65	23550.9	136.65	16292	136.8	477147	136.8	386525	136.8	411397	136.8	456001	136.8	455125	136.8	332654	136.8	331546	136.8	224750	136.8	192868	136.8	1.13059e+06	136.8	1.2311e+06	136.8	898355	136.65	41831.9	136.65	54161.6	136.65	19902.9	136.8	261733	136.8	305192	136.8	342455	136.65
	136.7	105054	136.7	94637.3	136.7	55591.4	136.7	23441.7	136.7	42674.6	136.7	72774	136.85	613227	136.85	529889	136.85	555305	136.85	605717	136.85	592837	136.85	468988	136.85	460749	136.85	301019	136.85	278012	136.85	1.53014e+06	136.85	1.65662e+06	136.85	1.25649e+06	136.7	93339.5	136.7	52994	136.7	81702.1	136.85	372859	136.85	446198	136.85	472443	136.7
	136.75	156831	136.75	177783	136.75	151382	136.75	71008.8	136.75	67852.3	136.75	107011	136.9	771867	136.9	690992	136.9	712707	136.9	779831	136.9	760998	136.9	633946	136.9	625779	136.9	391701	136.9	394573	136.9	1.92451e+06	136.9	2058716	136.9	1.61168e+06	136.75	148850	136.75	151745	136.75	121415	136.9	472789	136.9	567400	136.9	567527	136.75
	136.8	356838	136.8	322111	136.8	348385	136.8	224128	136.8	231509	136.8	289459	136.95	881907	136.95	804572	136.95	823134	136.95	917710	136.95	894041	136.95	765995	136.95	769400	136.95	469989	136.95	502093	136.95	2.35361e+06	136.95	2440038	136.95	1.96486e+06	136.8	314075	136.8	308645	136.8	200741	136.95	575647	136.95	663277	136.95	632120	136.8
	136.85	578121	136.85	532332	136.85	548473	136.85	392933	136.85	525513	136.85	506997	137	963989	137	881954	137	906362	137	1.04796e+06	137	964581	137	842463	137	877109	137	521149	137	568677	137	2.6346e+06	137	2668819	137	2.17087e+06	136.85	801211	136.85	603523	136.85	538093	137	677472	137	704826	137	683835	136.85
	136.9	925041	136.9	818527	136.9	831554	136.9	647249	136.9	668144	136.9	928107	137.05	1027332	137.05	913845	137.05	957559	137.05	1.13262e+06	137.05	996305	137.05	879917	137.05	913088	137.05	543471	137.05	577307	137.05	2775059	137.05	2754443	137.05	2.25352e+06	136.9	1.24614e+06	136.9	1.20578e+06	136.9	1.12841e+06	137.05	742917	137.05	708034	137.05	696057	136.9
	136.95	1147573	136.95	1.04119e+06	136.95	1.02399e+06	136.95	916169	136.95	1.09685e+06	136.95	1.35837e+06	137.1	1.02894e+06	137.1	906467	137.1	963350	137.1	1165555	137.1	967947	137.1	857116	137.1	901408	137.1	537387	137.1	553512	137.1	2758665	137.1	2.73943e+06	137.1	2.25003e+06	136.95	1660385	136.95	1799738	136.95	1.40272e+06	137.1	750856	137.1	680441	137.1	699888	136.95
	137	1.36657e+06	137	1.24894e+06	137	1.30929e+06	137	910763	137	1.36855e+06	137	1.53628e+06	137.15	1.01458e+06	137.15	855308	137.15	921057	137.15	1.14634e+06	137.15	895177	137.15	820339	137.15	842834	137.15	517438	137.15	506892	137.15	2.56445e+06	137.15	2.57408e+06	137.15	2154843	137	2.12762e+06	137	1.86116e+06	137	1.66789e+06	137.15	718500	137.15	661532	137.15	685160	137
	137.05	1.37258e+06	137.05	1.46275e+06	137.05	1.37025e+06	137.05	1.19599e+06	137.05	1.4426e+06	137.05	1.7552e+06	137.2	948082	137.2	770244	137.2	830268	137.2	1.07208e+06	137.2	808729	137.2	758367	137.2	739522	137.2	478962	137.2	463604	137.2	2249638	137.2	2.32417e+06	137.2	1.94209e+06	137.05	2.28844e+06	137.05	2.01039e+06	137.05	1907041	137.2	613132	137.2	572764	137.2	616618	137.05
	137.1	1.41258e+06	137.1	1.56739e+06	137.1	1.46608e+06	137.1	1.10455e+06	137.1	1475150	137.1	1.74522e+06	137.25	813838	137.25	638072	137.25	691191	137.25	935876	137.25	679329	137.25	659734	137.25	624296	137.25	416482	137.25	412054	137.25	1.85443e+06	137.25	1.98063e+06	137.25	1.63273e+06	137.1	2.27576e+06	137.1	2.01181e+06	137.1	1.8328e+06	137.25	479652	137.25	461143	137.25	524031	137.1
	137.15	1.49886e+06	137.15	1.35224e+06	137.15	1.38893e+06	137.15	1.13148e+06	137.15	1.70485e+06	137.15	1.81739e+06	137.3	618690	137.3	461178	137.3	522845	137.3	728337	137.3	513507	137.3	534295	137.3	467150	137.3	310545	137.3	325227	137.3	1.34726e+06	137.3	1.5083e+06	137.3	1.19458e+06	137.15	2.33618e+06	137.15	2.0065e+06	137.15	2.04374e+06	137.3	365850	137.3	349157	137.3	403814	137.15
	137.2	1.49491e+06	137.2	1.34983e+06	137.2	1.2242e+06	137.2	1.1401e+06	137.2	1.66461e+06	137.2	1.88921e+06	137.35	449776	137.35	325837	137.35	375531	137.35	550108	137.35	371130	137.35	416883	137.35	333159	137.35	227705	137.35	248384	137.35	847558	137.35	990363	137.35	765679	137.2	1.90464e+06	137.2	2076065	137.2	1.95174e+06	137.35	270308	137.35	241655	137.35	290370	137.2
	137.25	1.08812e+06	137.25	1.22217e+06	137.25	1.03458e+06	137.25	1100898	137.25	1.31063e+06	137.25	1686282	137.4	280884	137.4	207742	137.4	243921	137.4	375417	137.4	232878	137.4	290591	137.4	221095	137.4	145010	137.4	166085	137.4	499966	137.4	598482	137.4	453098	137.25	1.85242e+06	137.25	1.71814e+06	137.25	1.6172e+06	137.4	164584	137.4	124553	137.4	169596	137.25
	137.3	830372	137.3	931787	137.3	748492	137.3	789794	137.3	1.05784e+06	137.3	1.22517e+06	137.45	134992	137.45	106181	137.45	119140	137.45	192271	137.45	106714	137.45	148604	137.45	123266	137.45	72235.4	137.45	85931.2	137.45	260093	137.45	306653	137.45	229906	137.3	1.3608e+06	137.3	1.2982e+06	137.3	1.44005e+06	137.45	94763.4	137.45	57599.5	137.45	88887.8	137.3
	137.35	570946	137.35	556437	137.35	478987	137.35	521351	137.35	675364	137.35	793198	137.5	66693.8	137.5	51579.1	137.5	56587.2	137.5	81041.5	137.5	51466.9	137.5	61069.2	137.5	59799.7	137.5	30775.6	137.5	32263.3	137.5	94563.9	137.5	112048	137.5	86574.3	137.35	838712	137.35	903081	137.35	991395	137.5	50399.4	137.5	33810.5	137.5	43198.6	137.35
	137.4	236440	137.4	267132	137.4	212797	137.4	283243	137.4	325319	137.4	572598	137.55	27590.7	137.55	30515.3	137.55	30383.6	137.55	43120.1	137.55	31661.7	137.55	27189.8	137.55	37146.3	137.55	14814.3	137.55	11320.1	137.55	29396.1	137.55	33780.4	137.55	37229.8	137.4	453850	137.4	409227	137.4	445300	137.55	23932	137.55	18661.9	137.55	18754	137.4
	137.45	87938.3	137.45	103306	137.45	75541.2	137.45	119795	137.45	126628	137.45	243632	137.6	13127.6	137.6	21859.2	137.6	25222.1	137.6	34010.4	137.6	28391.4	137.6	18064.3	137.6	21103.4	137.6	11348.3	137.6	6747.51	137.6	15726.5	137.6	20967.9	137.6	24420.5	137.45	166114	137.45	97173.1	137.45	112173	137.6	15906.3	137.6	18194.9	137.6	14640.5	137.45
	137.5	22352.6	137.5	25412.6	137.5	19551.6	137.5	25480.8	137.5	33333.2	137.5	57982.3	137.65	21752.3	137.65	28700.8	137.65	31656.9	137.65	35362.2	137.65	34794	137.65	29856.2	137.65	19205.4	137.65	14700.4	137.65	6910.84	137.65	26640.7	137.65	29130.8	137.65	32355	137.5	48619.2	137.5	24666.3	137.5	68099.5	137.65	16355.5	137.65	17469.5	137.65	17155.1	137.5
	137.55	10204	137.55	6796.34	137.55	1949.94	137.55	5942.2	137.55	20901	137.55	18344.1	137.7	33117.8	137.7	39087	137.7	40977.4	137.7	51935.1	137.7	47484	137.7	53068.7	137.7	33908.6	137.7	28558.6	137.7	19353	137.7	66938.7	137.7	66328.4	137.7	67854.7	137.55	14060.3	137.55	16868.1	137.55	32784	137.7	25767.8	137.7	30818.9	137.7	31081	137.55
	137.6	11349.2	137.6	6979.06	137.6	2855.14	137.6	14135	137.6	3795.91	137.6	7993.43	137.75	61099.7	137.75	62410.3	137.75	60665.8	137.75	79573.1	137.75	62802.2	137.75	75434.7	137.75	51335.6	137.75	44338.9	137.75	35344.8	137.75	123182	137.75	125099	137.75	109929	137.6	6479.06	137.6	6870.21	137.6	1517.56	137.75	45053.7	137.75	51766.7	137.75	52341.6	137.6
	137.65	5038.57	137.65	6966.22	137.65	1054.48	137.65	19073	137.65	18729.2	137.65	11657.5	137.8	103553	137.8	96251.8	137.8	89313.9	137.8	118858	137.8	85142.7	137.8	101004	137.8	79800.8	137.8	64814.4	137.8	53959.6	137.8	182751	137.8	192952	137.8	152532	137.65	3123.19	137.65	30626.6	137.65	0	137.8	72738.4	137.8	72960.4	137.8	73516.7	137.65
	137.7	3013.31	137.7	39638.5	137.7	14553	137.7	19438.8	137.7	18606.5	137.7	41823	137.85	157439	137.85	130463	137.85	123069	137.85	161082	137.85	110903	137.85	114592	137.85	103750	137.85	95297	137.85	73747.5	137.85	266534	137.85	291091	137.85	223847	137.7	3810.91	137.7	18905.1	137.7	0	137.85	104315	137.85	93638.2	137.85	98164.4	137.7
	137.75	23720.9	137.75	64409.8	137.75	37133.8	137.75	22049.1	137.75	52463.7	137.75	83462.5	137.9	198283	137.9	154965	137.9	142992	137.9	190438	137.9	131727	137.9	130498	137.9	126824	137.9	113924	137.9	87553.5	137.9	336716	137.9	377767	137.9	296111	137.75	12569.4	137.75	18057.2	137.75	8398.98	137.9	128824	137.9	112758	137.9	119475	137.75
	137.8	71043.3	137.8	106357	137.8	48341.7	137.8	55073.7	137.8	116704	137.8	122110	137.95	233769	137.95	172248	137.95	158476	137.95	211993	137.95	157617	137.95	151096	137.95	149398	137.95	120225	137.95	95675.1	137.95	392945	137.95	431382	137.95	357617	137.8	78571.9	137.8	70101	137.8	85162.4	137.95	154037	137.95	136235	137.95	137722	137.8
	137.85	160829	137.85	130811	137.85	130832	137.85	114271	137.85	135505	137.85	126777	138	255265	138	192066	138	172071	138	223708	138	179878	138	168122	138	161005	138	120133	138	98444.3	138	439071	138	455806	138	408857	137.85	162150	137.85	125009	137.85	164571	138	169324	138	154484	138	146644	137.85
	137.9	185802	137.9	169541	137.9	238337	137.9	151612	137.9	241814	137.9	213823	138.05	270601	138.05	190169	138.05	170277	138.05	219740	138.05	193087	138.05	183294	138.05	169916	138.05	114782	138.05	101643	138.05	475667	138.05	469334	138.05	437620	137.9	224946	137.9	166885	137.9	312046	138.05	169995	138.05	163007	138.05	148440	137.9
	137.95	222834	137.95	264356	137.95	171507	137.95	207813	137.95	274011	137.95	306221	138.1	273782	138.1	177367	138.1	167461	138.1	224159	138.1	196172	138.1	184818	138.1	169717	138.1	113903	138.1	99116.3	138.1	498577	138.1	456288	138.1	427395	137.95	289488	137.95	211315	137.95	343170	138.1	155082	138.1	165746	138.1	148203	137.95
	138	243053	138	303941	138	170866	138	212877	138	294838	138	316042	138.15	257960	138.15	159912	138.15	153332	138.15	224193	138.15	189618	138.15	176370	138.15	168968	138.15	105345	138.15	91439.7	138.15	487892	138.15	438419	138.15	408307	138	344834	138	299266	138	316503	138.15	128690	138.15	160837	138.15	139725	138
	138.05	230952	138.05	275615	138.05	270133	138.05	162872	138.05	338533	138.05	370724	138.2	226898	138.2	126589	138.2	135418	138.2	219332	138.2	165285	138.2	152412	138.2	156708	138.2	105274	138.2	82091.8	138.2	439039	138.2	417234	138.2	368383	138.05	403906	138.05	409803	138.05	339140	138.2	104825	138.2	149686	138.2	129393	138.05
	138.1	254986	138.1	241136	138.1	233425	138.1	218781	138.1	322625	138.1	330716	138.25	186780	138.25	103104	138.25	114880	138.25	197528	138.25	129843	138.25	120909	138.25	139695	138.25	99174.9	138.25	70957.4	138.25	346041	138.25	355503	138.25	307922	138.1	359607	138.1	357893	138.1	290920	138.25	87341.7	138.25	134542	138.25	100960	138.1
	138.15	217107	138.15	282176	138.15	242999	138.15	199466	138.15	273473	138.15	338610	138.3	141828	138.3	77657.1	138.3	97644.9	138.3	173475	138.3	95968	138.3	93141.6	138.3	114767	138.3	80001.6	138.3	57708.8	138.3	238826	138.3	282033	138.3	240241	138.15	360186	138.15	286798	138.15	317361	138.3	65801.4	138.3	109914	138.3	69813.5	138.15
	138.2	263833	138.2	252219	138.2	215781	138.2	188025	138.2	175718	138.2	364844	138.35	91761.3	138.35	56292	138.35	77264.2	138.35	138963	138.35	68225.6	138.35	70541.4	138.35	82877.4	138.35	62433.9	138.35	40735.1	138.35	176339	138.35	203868	138.35	185914	138.2	315074	138.2	204187	138.2	330768	138.35	43417.8	138.35	83722.2	138.35	44939.8	138.2
	138.25	225122	138.25	154414	138.25	185244	138.25	215578	138.25	203915	138.25	270839	138.4	54539.6	138.4	45569.7	138.4	55476.3	138.4	95192	138.4	40124.4	138.4	48290.6	138.4	48005.7	138.4	38994.6	138.4	27000.9	138.4	119320	138.4	134678	138.4	133016	138.25	328871	138.25	269736	138.25	244018	138.4	29358.5	138.4	63094.1	138.4	23986.7	138.25
	138.3	206083	138.3	155115	138.3	143299	138.3	205370	138.3	221754	138.3	184971	138.45	40473.4	138.45	40611.5	138.45	41786	138.45	65415.5	138.45	28232.3	138.45	38090.7	138.45	30719	138.45	22813	138.45	19314.8	138.45	88253.6	138.45	80870.1	138.45	90409	138.3	232702	138.3	234571	138.3	212694	138.45	19473	138.45	54380.3	138.45	22596.6	138.3
	138.35	138967	138.35	107348	138.35	70209.7	138.35	90261.6	138.35	186665	138.35	178057	138.5	37009.4	138.5	35689	138.5	29987.1	138.5	44665.7	138.5	29057.2	138.5	35402.7	138.5	27735.1	138.5	20171.2	138.5	18299.7	138.5	76924.2	138.5	68774.2	138.5	77119.2	138.35	109233	138.35	100083	138.35	125183	138.5	23131.6	138.5	51404.1	138.5	28205.1	138.35
	138.4	84701	138.4	37809.5	138.4	36620	138.4	47245.9	138.4	71279.8	138.4	129228	138.55	48017.6	138.55	42237.8	138.55	43041.4	138.55	60772.7	138.55	46691.5	138.55	54574.5	138.55	31749.3	138.55	22621.2	138.55	27329.7	138.55	110399	138.55	96274.7	138.55	88427.1	138.4	36043.8	138.4	57590.2	138.4	61604.6	138.55	40301.4	138.55	60884.6	138.55	46320.4	138.4
	138.45	26847.4	138.45	17706.5	138.45	29366.4	138.45	29382.4	138.45	15586.9	138.45	29749.3	138.6	89463.9	138.6	72514.3	138.6	90548.5	138.6	106153	138.6	85960.2	138.6	101139	138.6	47112.5	138.6	45667	138.6	43792.6	138.6	196192	138.6	197021	138.6	152167	138.45	36795.2	138.45	27574.1	138.45	19029.1	138.6	63784.3	138.6	86793.7	138.6	68891.5	138.45
	138.5	28856.5	138.5	25790.5	138.5	27850.8	138.5	19871.2	138.5	9918.44	138.5	38473.1	138.65	161741	138.65	142948	138.65	165506	138.65	189590	138.65	152816	138.65	156686	138.65	81269.5	138.65	81429.3	138.65	72476.6	138.65	420487	138.65	445689	138.65	302491	138.5	32802.3	138.5	9252.2	138.5	13076.1	138.65	116409	138.65	128558	138.65	109637	138.5
	138.55	22034.2	138.55	37688	138.55	20071.7	138.55	34781.5	138.55	12868	138.55	47100.6	138.7	280085	138.7	251231	138.7	297752	138.7	343423	138.7	267960	138.7	232986	138.7	151929	138.7	144472	138.7	129861	138.7	733656	138.7	792697	138.7	507104	138.55	45864.4	138.55	13161.4	138.55	28689.8	138.7	223786	138.7	219989	138.7	192177	138.55
	138.6	25441.6	138.6	39589.2	138.6	31162.9	138.6	20866.7	138.6	27125.6	138.6	49251.7	138.75	496852	138.75	441919	138.75	548514	138.75	629657	138.75	494376	138.75	383761	138.75	315233	138.75	265857	138.75	249828	138.75	1.20461e+06	138.75	1.3128e+06	138.75	869758	138.6	34038.3	138.6	34133.4	138.6	33778.7	138.75	356278	138.75	340565	138.75	302907	138.6
	138.65	67741.2	138.65	76340.5	138.65	60346.6	138.65	41136.5	138.65	55242.6	138.65	83535.5	138.8	760304	138.8	653270	138.8	881512	138.8	926613	138.8	740581	138.8	572140	138.8	547335	138.8	432664	138.8	418708	138.8	1.92866e+06	138.8	2.10059e+06	138.8	1.47129e+06	138.65	88277.4	138.65	35382	138.65	78983.5	138.8	478915	138.8	477908	138.8	434715	138.65
	138.7	182130	138.7	157623	138.7	150539	138.7	141061	138.7	98124.6	138.7	103873	138.85	994444	138.85	837667	138.85	1.16772e+06	138.85	1.17647e+06	138.85	960376	138.85	752313	138.85	758060	138.85	612346	138.85	570355	138.85	2.76183e+06	138.85	2961952	138.85	2.20425e+06	138.7	124250	138.7	70625.4	138.7	94716.6	138.85	628314	138.85	661810	138.85	623646	138.7
	138.75	309145	138.75	326728	138.75	274730	138.75	239398	138.75	275876	138.75	251195	138.9	1.20443e+06	138.9	1016240	138.9	1.41128e+06	138.9	1.37615e+06	138.9	1.16197e+06	138.9	921965	138.9	957952	138.9	776483	138.9	716263	138.9	3.45938e+06	138.9	3.65864e+06	138.9	2.81871e+06	138.75	280611	138.75	196696	138.75	201002	138.9	764500	138.9	819366	138.9	816219	138.75
	138.8	704503	138.8	552210	138.8	460350	138.8	460018	138.8	553491	138.8	521891	138.95	1.43805e+06	138.95	1.21534e+06	138.95	1.62658e+06	138.95	1.56517e+06	138.95	1376485	138.95	1.1036e+06	138.95	1.15314e+06	138.95	927802	138.95	874775	138.95	4.02659e+06	138.95	4.17304e+06	138.95	3.30853e+06	138.8	504636	138.8	342326	138.8	459025	138.95	863140	138.95	943123	138.95	943079	138.8
	138.85	1.06414e+06	138.85	1.05393e+06	138.85	810427	138.85	836650	138.85	1.21834e+06	138.85	1.04589e+06	139	1.61921e+06	139	1.34836e+06	139	1.74429e+06	139	1.67482e+06	139	1.50736e+06	139	1.20637e+06	139	1.27372e+06	139	1.00701e+06	139	967507	139	4.56102e+06	139	4.57649e+06	139	3753394	138.85	782656	138.85	689831	138.85	842800	139	943117	139	1.02443e+06	139	1.00713e+06	138.85
	138.9	1.31296e+06	138.9	1.48932e+06	138.9	1.14595e+06	138.9	1.21564e+06	138.9	1.84969e+06	138.9	1.62924e+06	139.05	1.70744e+06	139.05	1.43418e+06	139.05	1.78451e+06	139.05	1.71859e+06	139.05	1.52464e+06	139.05	1.23398e+06	139.05	1.29018e+06	139.05	1.03202e+06	139.05	1.00313e+06	139.05	4768634	139.05	4691724	139.05	3.94051e+06	138.9	1481476	138.9	1.36001e+06	138.9	1.46775e+06	139.05	993428	139.05	1.06012e+06	139.05	1.02128e+06	138.9
	138.95	1.57594e+06	138.95	1.66857e+06	138.95	1.29555e+06	138.95	1.63513e+06	138.95	2.24041e+06	138.95	2005367	139.1	1.74823e+06	139.1	1.45794e+06	139.1	1.7301e+06	139.1	1.74119e+06	139.1	1.48199e+06	139.1	1.2062e+06	139.1	1.25465e+06	139.1	1.02105e+06	139.1	989471	139.1	4.69873e+06	139.1	4571517	139.1	3.90605e+06	138.95	2.43896e+06	138.95	2.29767e+06	138.95	2.26746e+06	139.1	971219	139.1	1.02536e+06	139.1	962869	138.95
	139	1.70136e+06	139	1.70035e+06	139	1.48025e+06	139	1.69236e+06	139	2.55639e+06	139	2.66831e+06	139.15	1.65493e+06	139.15	1.39975e+06	139.15	1.5924e+06	139.15	1.71057e+06	139.15	1.3599e+06	139.15	1.11528e+06	139.15	1.17475e+06	139.15	970609	139.15	956605	139.15	4413571	139.15	4286220	139.15	3.68939e+06	139	2.96073e+06	139	2847916	139	2.50683e+06	139.15	916582	139.15	956187	139.15	905199	139
	139.05	1.84763e+06	139.05	1.68328e+06	139.05	1.49339e+06	139.05	1.83271e+06	139.05	2.54827e+06	139.05	3205737	139.2	1.48078e+06	139.2	1.28731e+06	139.2	1.41335e+06	139.2	1590461	139.2	1.19034e+06	139.2	983923	139.2	1081224	139.2	862121	139.2	862541	139.2	3.80678e+06	139.2	3750400	139.2	3.23507e+06	139.05	3.1093e+06	139.05	2700986	139.05	2.72448e+06	139.2	798496	139.2	838957	139.2	811232	139.05
	139.1	1.85214e+06	139.1	1.83898e+06	139.1	1.53337e+06	139.1	2.04975e+06	139.1	2.72988e+06	139.1	3.28885e+06	139.25	1.24816e+06	139.25	1.12053e+06	139.25	1.16536e+06	139.25	1358586	139.25	967270	139.25	810302	139.25	964884	139.25	733194	139.25	757271	139.25	3179974	139.25	3.18318e+06	139.25	2.7339e+06	139.1	2961109	139.1	2.77314e+06	139.1	2.82697e+06	139.25	616374	139.25	658094	139.25	660506	139.1
	139.15	1639799	139.15	1.80452e+06	139.15	1.43849e+06	139.15	1.97858e+06	139.15	2.65918e+06	139.15	2.76695e+06	139.3	934401	139.3	852910	139.3	812246	139.3	1.02128e+06	139.3	723668	139.3	598455	139.3	780489	139.3	576536	139.3	623194	139.3	2.41211e+06	139.3	2437493	139.3	2.08974e+06	139.15	3.17992e+06	139.15	2.88664e+06	139.15	2.85835e+06	139.3	397660	139.3	462728	139.3	473007	139.15
	139.2	1.63557e+06	139.2	1.42877e+06	139.2	1.25595e+06	139.2	1651001	139.2	2.53722e+06	139.2	2373997	139.35	626864	139.35	592338	139.35	518175	139.35	692096	139.35	510673	139.35	415351	139.35	558512	139.35	392916	139.35	445376	139.35	1.53995e+06	139.35	1.57671e+06	139.35	1.34324e+06	139.2	2.76147e+06	139.2	2.68163e+06	139.2	2684445	139.35	258646	139.35	308054	139.35	323652	139.2
	139.25	1.15439e+06	139.25	1.15348e+06	139.25	1.0687e+06	139.25	1.36352e+06	139.25	2.18097e+06	139.25	2.26582e+06	139.4	401558	139.4	378976	139.4	315740	139.4	438991	139.4	332334	139.4	273546	139.4	349430	139.4	248916	139.4	288866	139.4	844485	139.4	860424	139.4	741247	139.25	2.29711e+06	139.25	2.3146e+06	139.25	2.44824e+06	139.4	150762	139.4	191478	139.4	204546	139.25
	139.3	895581	139.3	850194	139.3	830554	139.3	1.12701e+06	139.3	1.60645e+06	139.3	1.90968e+06	139.45	234895	139.45	203229	139.45	168218	139.45	244573	139.45	193828	139.45	169236	139.45	193541	139.45	145282	139.45	172811	139.45	425083	139.45	424005	139.45	369641	139.3	1.82987e+06	139.3	1.84192e+06	139.3	1.64771e+06	139.45	68735.7	139.45	94199.4	139.45	90705	139.3
	139.35	539706	139.35	523199	139.35	532053	139.35	699504	139.35	906026	139.35	1.06964e+06	139.5	103067	139.5	92968.4	139.5	62153.6	139.5	93104.3	139.5	86033.1	139.5	82798.6	139.5	73030	139.5	61956.7	139.5	84155.3	139.5	194976	139.5	188499	139.5	155294	139.35	1.39582e+06	139.35	1.29617e+06	139.35	1.15168e+06	139.5	29980.1	139.5	41895.9	139.5	33213.1	139.35
	139.4	243383	139.4	233902	139.4	262314	139.4	313616	139.4	463378	139.4	635744	139.55	46808.7	139.55	39258.2	139.55	24459.1	139.55	48605.9	139.55	48368.1	139.55	45197	139.55	24792.2	139.55	22617.6	139.55	38866.3	139.55	65959.5	139.55	58175.1	139.55	41487.7	139.4	905661	139.4	751165	139.4	687934	139.55	17676.5	139.55	27610.7	139.55	19284.9	139.4
	139.45	144481	139.45	106359	139.45	112565	139.45	62038.2	139.45	166764	139.45	316605	139.6	23707	139.6	33777.2	139.6	21068.2	139.6	58797.3	139.6	39519.1	139.6	40673.9	139.6	25147.6	139.6	14639.7	139.6	26561.9	139.6	51690.6	139.6	35775.1	139.6	20013.1	139.45	251993	139.45	336720	139.45	231974	139.6	16216.2	139.6	30825.3	139.6	22763.4	139.45
	139.5	58850.1	139.5	47284.1	139.5	35227.1	139.5	22302	139.5	32698.1	139.5	114869	139.65	36117.6	139.65	47837.4	139.65	45365.3	139.65	104598	139.65	61405	139.65	57148.5	139.65	27847.9	139.65	22007.8	139.65	24523.7	139.65	80122	139.65	56461.4	139.65	30382.9	139.5	35078.5	139.5	79243.2	139.5	48197.1	139.65	32748.6	139.65	52559.4	139.65	39846	139.5
	139.55	22725	139.55	12864.3	139.55	25254.6	139.55	13250.8	139.55	1343.87	139.55	42516.8	139.7	74359.4	139.7	78888.1	139.7	95615.7	139.7	202141	139.7	120618	139.7	103237	139.7	42110.8	139.7	38869.8	139.7	38367.2	139.7	130441	139.7	97705.3	139.7	65516.3	139.55	2964.73	139.55	21714.8	139.55	14933.2	139.7	73187.7	139.7	95874.1	139.7	69833.3	139.55
	139.6	30409.2	139.6	17312.8	139.6	12822.5	139.6	14756	139.6	10462.2	139.6	33273.5	139.75	139894	139.75	127520	139.75	145381	139.75	363718	139.75	226310	139.75	199848	139.75	79362.4	139.75	68579	139.75	61430.8	139.75	210004	139.75	180969	139.75	123940	139.6	0	139.6	371.952	139.6	10571.8	139.75	134102	139.75	166265	139.75	124752	139.6
	139.65	43924.6	139.65	23129.8	139.65	7768.42	139.65	11351.1	139.65	12579.4	139.65	31875.8	139.8	221925	139.8	192612	139.8	210195	139.8	557062	139.8	356538	139.8	331056	139.8	114409	139.8	99463	139.8	88792.6	139.8	289879	139.8	263722	139.8	178451	139.65	12528.6	139.65	472.162	139.65	21326.5	139.8	240279	139.8	261392	139.8	209276	139.65
	139.7	53107.3	139.7	52948.3	139.7	32285.3	139.7	8519.56	139.7	27931.2	139.7	36569.1	139.85	338396	139.85	251054	139.85	282848	139.85	801090	139.85	545575	139.85	476438	139.85	158215	139.85	131930	139.85	112876	139.85	382586	139.85	334147	139.85	231962	139.7	26834.1	139.7	9475.74	139.7	34980.1	139.85	366870	139.85	370968	139.85	312312	139.7
	139.75	88475.4	139.75	107727	139.75	95334	139.75	52788.7	139.75	73147.4	139.75	70733.5	139.9	462299	139.9	301303	139.9	357296	139.9	1.04492e+06	139.9	740463	139.9	591362	139.9	205720	139.9	158860	139.9	139572	139.9	489302	139.9	418556	139.9	292176	139.75	61338.7	139.75	25699.9	139.75	77523	139.9	464160	139.9	450484	139.9	403950	139.75
	139.8	248237	139.8	263998	139.8	231667	139.8	123646	139.8	111152	139.8	180347	139.95	556974	139.95	343198	139.95	403893	139.95	1.22761e+06	139.95	880188	139.95	680945	139.95	243548	139.95	171368	139.95	160183	139.95	577311	139.95	487461	139.95	342502	139.8	133167	139.8	101068	139.8	71368.6	139.95	529325	139.95	503867	139.95	477702	139.8
	139.85	443738	139.85	444870	139.85	369775	139.85	196310	139.85	212632	139.85	315724	140	634860	140	391435	140	447867	140	1.38252e+06	140	994620	140	734381	140	250128	140	176735	140	162178	140	632954	140	539210	140	389211	139.85	168980	139.85	174025	139.85	108725	140	570749	140	576837	140	562551	139.85
	139.9	763681	139.9	802403	139.9	682038	139.9	247244	139.9	322848	139.9	342636	140.05	673982	140.05	440301	140.05	479819	140.05	1.48906e+06	140.05	1.05186e+06	140.05	765967	140.05	247934	140.05	168928	140.05	168036	140.05	649592	140.05	575287	140.05	439935	139.9	269449	139.9	270714	139.9	276775	140.05	579010	140.05	625016	140.05	608310	139.9
	139.95	1.09777e+06	139.95	927029	139.95	874686	139.95	365456	139.95	365609	139.95	383128	140.1	688653	140.1	483727	140.1	505234	140.1	1.51649e+06	140.1	1.04948e+06	140.1	770975	140.1	236359	140.1	167669	140.1	175162	140.1	644632	140.1	591170	140.1	468097	139.95	383783	139.95	373808	139.95	325418	140.1	556383	140.1	660559	140.1	615402	139.95
	140	1.12017e+06	140	1.03858e+06	140	822351	140	493145	140	452229	140	563556	140.15	678156	140.15	486713	140.15	512619	140.15	1.48693e+06	140.15	1027566	140.15	754703	140.15	228108	140.15	159877	140.15	170445	140.15	619998	140.15	559840	140.15	463900	140	512652	140	418042	140	318059	140.15	524649	140.15	660038	140.15	599845	140
	140.05	1.13169e+06	140.05	1.11971e+06	140.05	908565	140.05	393357	140.05	491485	140.05	594497	140.2	617034	140.2	464696	140.2	483123	140.2	1.37412e+06	140.2	953435	140.2	699707	140.2	214365	140.2	149640	140.2	169655	140.2	584614	140.2	499719	140.2	413243	140.05	497488	140.05	377544	140.05	345312	140.2	471265	140.2	619443	140.2	539783	140.05
	140.1	1.14679e+06	140.1	1070221	140.1	1.13087e+06	140.1	461395	140.1	461696	140.1	552531	140.25	499373	140.25	387831	140.25	412142	140.25	1.15619e+06	140.25	787243	140.25	590603	140.25	194442	140.25	135985	140.25	154717	140.25	512658	140.25	425492	140.25	338832	140.1	546008	140.1	398313	140.1	331288	140.25	403447	140.25	521799	140.25	449556	140.1
	140.15	1290863	140.15	1.04902e+06	140.15	1209396	140.15	434300	140.15	520948	140.15	507496	140.3	387978	140.3	306591	140.3	320441	140.3	866361	140.3	591707	140.3	431175	140.3	159711	140.3	103701	140.3	123465	140.3	380440	140.3	311842	140.3	241465	140.15	606023	140.15	483226	140.15	333539	140.3	301572	140.3	408273	140.3	345615	140.15
	140.2	1265552	140.2	954264	140.2	1.03439e+06	140.2	483153	140.2	546054	140.2	496954	140.35	273765	140.35	215053	140.35	237935	140.35	638081	140.35	437909	140.35	306918	140.35	119532	140.35	73157.4	140.35	92851.8	140.35	243954	140.35	199672	140.35	152740	140.2	556616	140.2	426487	140.2	426168	140.35	189634	140.35	284148	140.35	227586	140.2
	140.25	973552	140.25	877611	140.25	962156	140.25	443157	140.25	443111	140.25	445827	140.4	149112	140.4	121991	140.4	136463	140.4	410074	140.4	283937	140.4	187056	140.4	82381.6	140.4	46208.2	140.4	59658.6	140.4	157810	140.4	130377	140.4	103145	140.25	380927	140.25	338425	140.25	393114	140.4	105604	140.4	168213	140.4	139010	140.25
	140.3	831038	140.3	761888	140.3	829617	140.3	234199	140.3	215032	140.3	236828	140.45	79434.7	140.45	61801.3	140.45	66694.3	140.45	204021	140.45	136381	140.45	89063.7	140.45	44027.7	140.45	19901.6	140.45	27134.2	140.45	92747.8	140.45	81044.8	140.45	64072.8	140.3	288085	140.3	278011	140.3	306681	140.45	51046.8	140.45	104764	140.45	78315.4	140.3
	140.35	539793	140.35	521769	140.35	413390	140.35	122997	140.35	108638	140.35	152325	140.5	47989.2	140.5	35954.4	140.5	32473.7	140.5	106095	140.5	65406.1	140.5	36868.6	140.5	23521	140.5	11418.9	140.5	12291.4	140.5	60129.4	140.5	60758.8	140.5	47470.2	140.35	169098	140.35	177028	140.35	195092	140.5	22768.4	140.5	54652	140.5	36976.5	140.35
	140.4	268537	140.4	238223	140.4	204911	140.4	81954	140.4	64511.3	140.4	98589.9	140.55	32874.5	140.55	20497	140.55	16613.7	140.55	69771.2	140.55	43668.3	140.55	22507	140.55	18400.6	140.55	9651.07	140.55	11480.6	140.55	75928.1	140.55	73217.5	140.55	46478.5	140.4	76381.9	140.4	108514	140.4	92254.5	140.55	15098.6	140.55	26323.6	140.55	19668.1	140.4
	140.45	104910	140.45	124953	140.45	87767.2	140.45	55860	140.45	27165.7	140.45	45952	140.6	36917.6	140.6	22685.9	140.6	22961.7	140.6	67675.6	140.6	42336.4	140.6	28105.6	140.6	29961.7	140.6	16179.3	140.6	12845	140.6	124987	140.6	115400	140.6	72784.3	140.45	14799.8	140.45	57000.2	140.45	32897.1	140.6	20834.6	140.6	35634.8	140.6	20574.3	140.45
	140.5	18587.3	140.5	25416.1	140.5	31902	140.5	18670.2	140.5	6807.29	140.5	25348	140.65	66033.8	140.65	39669.7	140.65	62412.6	140.65	89099.1	140.65	72704.9	140.65	57720	140.65	53723.8	140.65	40256.6	140.65	28131.3	140.65	242159	140.65	210747	140.65	159514	140.5	3915.6	140.5	18671.1	140.5	11907.8	140.65	36041.3	140.65	53801.2	140.65	33156.9	140.5
	140.55	10033	140.55	3868.58	140.55	19474.1	140.55	20110.4	140.55	6276.33	140.55	3927.4	140.7	102367	140.7	76142.1	140.7	107124	140.7	123030	140.7	104775	140.7	83002	140.7	87308.3	140.7	75336.2	140.7	56823	140.7	436893	140.7	378364	140.7	310951	140.55	8679.45	140.55	8381.15	140.55	6187.06	140.7	60759.1	140.7	77776.1	140.7	59901.5	140.55
	140.6	15637.3	140.6	6464.13	140.6	24141.1	140.6	8657.65	140.6	1429.67	140.6	461.321	140.75	171509	140.75	133927	140.75	165642	140.75	196695	140.75	158958	140.75	131465	140.75	130737	140.75	124600	140.75	93046.3	140.75	687569	140.75	600453	140.75	500816	140.6	13326.4	140.6	11375.8	140.6	17347.9	140.75	99059.2	140.75	126297	140.75	114563	140.6
	140.65	17657.5	140.65	6204.24	140.65	27258.6	140.65	4746.76	140.65	10905.7	140.65	17362.4	140.8	276496	140.8	202648	140.8	267172	140.8	307535	140.8	224040	140.8	199111	140.8	197794	140.8	174528	140.8	132549	140.8	976763	140.8	895005	140.8	716350	140.65	18918.5	140.65	27790	140.65	51254	140.8	150759	140.8	184904	140.8	164466	140.65
	140.7	52417.1	140.7	32309.4	140.7	41888.1	140.7	12912.1	140.7	44295.3	140.7	15999.8	140.85	396399	140.85	291895	140.85	395450	140.85	423999	140.85	295991	140.85	279025	140.85	307060	140.85	234016	140.85	190886	140.85	1.32465e+06	140.85	1.25769e+06	140.85	1.02087e+06	140.7	57571.5	140.7	44207.1	140.7	40106.2	140.85	196396	140.85	231217	140.85	200641	140.7
	140.75	91984	140.75	87629.6	140.75	66720.6	140.75	43016	140.75	69728.2	140.75	48350.6	140.9	490694	140.9	370905	140.9	481690	140.9	509354	140.9	349692	140.9	342627	140.9	395741	140.9	265493	140.9	242228	140.9	1645748	140.9	1.59853e+06	140.9	1.30455e+06	140.75	139913	140.75	70681	140.75	112044	140.9	236834	140.9	262690	140.9	226561	140.75
	140.8	172931	140.8	198058	140.8	118908	140.8	70419.4	140.8	151326	140.8	129928	140.95	561768	140.95	432318	140.95	545044	140.95	568810	140.95	389584	140.95	378156	140.95	470202	140.95	300907	140.95	275262	140.95	1.84959e+06	140.95	1830266	140.95	1.49256e+06	140.8	263441	140.8	134011	140.8	227334	140.95	289162	140.95	289381	140.95	256888	140.8
	140.85	313389	140.85	310418	140.85	228873	140.85	190630	140.85	362487	140.85	271886	141	600271	141	496231	141	609325	141	618089	141	431676	141	399759	141	529419	141	337195	141	309727	141	1.97217e+06	141	1.97191e+06	141	1.65012e+06	140.85	368876	140.85	338160	140.85	315910	141	326850	141	283439	141	278875	140.85
	140.9	455410	140.9	433092	140.9	404633	140.9	296841	140.9	570737	140.9	365926	141.05	597495	141.05	537534	141.05	636309	141.05	642559	141.05	452359	141.05	391384	141.05	533890	141.05	343058	141.05	341680	141.05	2027474	141.05	2.02739e+06	141.05	1.73982e+06	140.9	637532	140.9	513107	140.9	442945	141.05	338950	141.05	277624	141.05	299242	140.9
	140.95	493740	140.95	518256	140.95	476808	140.95	421132	140.95	654546	140.95	554471	141.1	579036	141.1	564965	141.1	625548	141.1	634261	141.1	474329	141.1	373696	141.1	518728	141.1	343369	141.1	354536	141.1	1941910	141.1	1.95594e+06	141.1	1.69329e+06	140.95	908543	140.95	689457	140.95	581360	141.1	323151	141.1	269779	141.1	317856	140.95
	141	584222	141	639236	141	542628	141	569935	141	719929	141	765454	141.15	550615	141.15	546290	141.15	578294	141.15	609514	141.15	468393	141.15	355276	141.15	485447	141.15	332637	141.15	357023	141.15	1.81711e+06	141.15	1.81708e+06	141.15	1.56924e+06	141	981068	141	900667	141	833209	141.15	291026	141.15	276946	141.15	316604	141
	141.05	539053	141.05	779217	141.05	624912	141.05	640801	141.05	777834	141.05	897060	141.2	496258	141.2	495444	141.2	499154	141.2	550163	141.2	424292	141.2	320305	141.2	434166	141.2	304166	141.2	335721	141.2	1.60626e+06	141.2	1602277	141.2	1383981	141.05	1.04975e+06	141.05	912856	141.05	874020	141.2	260387	141.2	271053	141.2	307346	141.05
	141.1	573909	141.1	689158	141.1	577750	141.1	580157	141.1	643421	141.1	880369	141.25	445106	141.25	411613	141.25	415757	141.25	492141	141.25	361761	141.25	282251	141.25	375655	141.25	261973	141.25	287413	141.25	1.28983e+06	141.25	1.27189e+06	141.25	1.09012e+06	141.1	1.21339e+06	141.1	1.00959e+06	141.1	884979	141.25	214417	141.25	260141	141.25	273852	141.1
	141.15	564022	141.15	625024	141.15	665415	141.15	546478	141.15	638377	141.15	801571	141.3	370906	141.3	317353	141.3	315709	141.3	404450	141.3	275752	141.3	224312	141.3	316544	141.3	212042	141.3	226894	141.3	973768	141.3	947018	141.3	824769	141.15	1236961	141.15	1.08268e+06	141.15	960447	141.3	149679	141.3	208080	141.3	201578	141.15
	141.2	598085	141.2	538604	141.2	567592	141.2	451949	141.2	557419	141.2	820602	141.35	281320	141.35	215800	141.35	214961	141.35	298611	141.35	192033	141.35	150143	141.35	241700	141.35	163854	141.35	170478	141.35	652581	141.35	651043	141.35	571288	141.2	1.08993e+06	141.2	1.00088e+06	141.2	807853	141.35	91229.8	141.35	144366	141.35	134044	141.2
	141.25	534443	141.25	433403	141.25	473311	141.25	475354	141.25	606565	141.25	662709	141.4	179562	141.4	134400	141.4	128383	141.4	187407	141.4	121617	141.4	94169.5	141.4	147806	141.4	96122.1	141.4	99887.8	141.4	346304	141.4	379087	141.4	321433	141.25	891347	141.25	734410	141.25	749972	141.4	49157.6	141.4	96129	141.4	85838	141.25
	141.3	412426	141.3	310428	141.3	421903	141.3	370306	141.3	458366	141.3	542149	141.45	111746	141.45	84145.7	141.45	70186.4	141.45	114398	141.45	73401.5	141.45	56490.1	141.45	76869.5	141.45	52093.6	141.45	53326.5	141.45	141970	141.45	190343	141.45	154669	141.3	809180	141.3	617614	141.3	637291	141.45	25051.2	141.45	55131.1	141.45	51870	141.3
	141.35	330010	141.35	311790	141.35	259358	141.35	277116	141.35	310780	141.35	513401	141.5	66993.9	141.5	52114.9	141.5	40427.8	141.5	66465	141.5	46020.4	141.5	29857.4	141.5	35806.2	141.5	30254.1	141.5	28726.2	141.5	65259.2	141.5	96888.6	141.5	80686.7	141.35	474416	141.35	469697	141.35	349899	141.5	9049.87	141.5	21545.9	141.5	23374.5	141.35
	141.4	208036	141.4	143662	141.4	141239	141.4	112293	141.4	147159	141.4	303762	141.55	28798.8	141.55	25634.5	141.55	19276.4	141.55	28282.4	141.55	22817.7	141.55	13071.1	141.55	13573.8	141.55	13044.2	141.55	10726.1	141.55	31101.6	141.55	48150.8	141.55	45071.8	141.4	215736	141.4	220438	141.4	141220	141.55	4726.31	141.55	10540.8	141.55	12440.9	141.4
	141.45	94246.3	141.45	19490.2	141.45	40724.3	141.45	32878	141.45	61837.1	141.45	120774	141.6	17657.9	141.6	22800.2	141.6	12979.6	141.6	22291.4	141.6	12411.2	141.6	10016.6	141.6	11408.7	141.6	8963.36	141.6	5318.66	141.6	21447.3	141.6	33949.1	141.6	29217.3	141.45	100478	141.45	80286.1	141.45	86824	141.6	4003.41	141.6	10740	141.6	10505.3	141.45
	141.5	14424.3	141.5	7445.58	141.5	16907.9	141.5	14023.7	141.5	30883.5	141.5	56465.4	141.65	18268.3	141.65	26732.9	141.65	13704.5	141.65	25476.9	141.65	13378.6	141.65	10067.8	141.65	15384	141.65	7555.59	141.65	9973.33	141.65	25766.7	141.65	40640.4	141.65	33874.2	141.5	50725.7	141.5	15519.2	141.5	43725.9	141.65	9125.84	141.65	13545.5	141.65	11407.2	141.5
	141.55	0	141.55	4674.86	141.55	10609	141.55	2183.43	141.55	2516.13	141.55	30722.3	141.7	30865.4	141.7	36381.9	141.7	21527.8	141.7	28406.9	141.7	24639.6	141.7	17714.3	141.7	25343.5	141.7	10370.9	141.7	11057.7	141.7	44626.6	141.7	60462.2	141.7	38822	141.55	11121.2	141.55	5471.12	141.55	7255.83	141.7	10437.4	141.7	17366.5	141.7	14649.2	141.55
	141.6	1575.76	141.6	8654.64	141.6	22124.6	141.6	0	141.6	5625.28	141.6	6000.47	141.75	52118.2	141.75	49576.5	141.75	27858.4	141.75	35940.2	141.75	41419	141.75	27065.5	141.75	36962.7	141.75	16017.7	141.75	17757.9	141.75	84106.7	141.75	101891	141.75	54928.1	141.6	1987.62	141.6	7793.32	141.6	0	141.75	12972.5	141.75	18094.7	141.75	21441.9	141.6
	141.65	4971.28	141.65	6555.87	141.65	12120	141.65	1284.07	141.65	3888.94	141.65	30802.7	141.8	72119.5	141.8	59460.9	141.8	39531.4	141.8	50901.2	141.8	57393	141.8	40364.3	141.8	55128.9	141.8	23542.4	141.8	24724.4	141.8	152223	141.8	163889	141.8	87340.3	141.65	12471.5	141.65	2942.74	141.65	3308.11	141.8	18983.8	141.8	22207.9	141.8	33193.8	141.65
	141.7	7785.35	141.7	4753.2	141.7	27384.6	141.7	16971	141.7	18733.7	141.7	41094.5	141.85	96091.5	141.85	70170.7	141.85	54268.2	141.85	66250	141.85	69299.3	141.85	51526.2	141.85	69641.8	141.85	32446.9	141.85	32496	141.85	212109	141.85	211767	141.85	127318	141.7	18140.1	141.7	16374.8	141.7	31574.7	141.85	27128.2	141.85	27094.1	141.85	41761.7	141.7
	141.75	16400.4	141.75	21786.2	141.75	25389.5	141.75	47580.5	141.75	36919.2	141.75	49699.1	141.9	121255	141.9	84307.4	141.9	76132.2	141.9	88465.3	141.9	75045	141.9	64871.2	141.9	87778.2	141.9	45261.1	141.9	42770.2	141.9	267165	141.9	257344	141.9	170857	141.75	18564.7	141.75	63550.5	141.75	81733.2	141.9	39908.1	141.9	37232.6	141.9	48492.1	141.75
	141.8	39395.5	141.8	73573.4	141.8	28572.9	141.8	103879	141.8	106817	141.8	109575	141.95	151971	141.95	85136.5	141.95	99853	141.95	101749	141.95	74558.7	141.95	71245	141.95	101468	141.95	56171.5	141.95	53615.8	141.95	316629	141.95	297726	141.95	219002	141.8	71800.5	141.8	67664.9	141.8	115403	141.95	51052.3	141.95	46150.9	141.95	52511	141.8
	141.85	70768.1	141.85	84257.8	141.85	71825.2	141.85	138010	141.85	156761	141.85	155948	142	177890	142	89887.8	142	123845	142	116292	142	86139.4	142	80016.1	142	111760	142	76363.7	142	63612.2	142	343010	142	340955	142	260697	141.85	83097.5	141.85	89020.6	141.85	84161.2	142	55024.1	142	56910.7	142	59774.7	141.85
	141.9	110212	141.9	93893.7	141.9	73133.9	141.9	154318	141.9	204949	141.9	228580	142.05	187736	142.05	96525.8	142.05	139745	142.05	113145	142.05	94264.6	142.05	78072.2	142.05	116858	142.05	88651.1	142.05	71723.3	142.05	360185	142.05	373714	142.05	287077	141.9	139393	141.9	149063	141.9	103728	142.05	53105.6	142.05	62987.5	142.05	71616.1	141.9
	141.95	150327	141.95	149754	141.95	158804	141.95	156613	141.95	303911	141.95	267882	142.1	192848	142.1	108349	142.1	146060	142.1	120400	142.1	112778	142.1	74681.7	142.1	115947	142.1	93959.5	142.1	78532.9	142.1	360917	142.1	380475	142.1	291965	141.95	203066	141.95	232969	141.95	187782	142.1	45288.2	142.1	71248.9	142.1	77210.2	141.95
	142	168597	142	138465	142	172232	142	226453	142	304562	142	272298	142.15	178316	142.15	119212	142.15	141550	142.15	121719	142.15	116690	142.15	77101.9	142.15	121426	142.15	94769	142.15	83619.1	142.15	353566	142.15	352244	142.15	277978	142	211287	142	285636	142	290011	142.15	39194	142.15	71491.8	142.15	78002	142
	142.05	166404	142.05	136228	142.05	134749	142.05	231899	142.05	295781	142.05	380728	142.2	169889	142.2	122287	142.2	121783	142.2	113390	142.2	108455	142.2	74933.7	142.2	117692	142.2	87043.2	142.2	85404.8	142.2	336100	142.2	312674	142.2	254908	142.05	229860	142.05	259828	142.05	247954	142.2	38868.1	142.2	77026.8	142.2	75217.5	142.05
	142.1	161803	142.1	145380	142.1	133592	142.1	229306	142.1	372007	142.1	390420	142.25	154569	142.25	122025	142.25	96058.4	142.25	107538	142.25	101617	142.25	66573.1	142.25	107370	142.25	74820.3	142.25	78527.1	142.25	299050	142.25	262493	142.25	224387	142.1	287352	142.1	291266	142.1	208051	142.25	45886.6	142.25	74128.8	142.25	67795.4	142.1
	142.15	138274	142.15	177366	142.15	134875	142.15	237543	142.15	329578	142.15	314540	142.3	132866	142.3	94385.2	142.3	65782.3	142.3	87504.7	142.3	74388.6	142.3	49010.8	142.3	93512.6	142.3	54995.4	142.3	66061.9	142.3	241355	142.3	206131	142.3	173965	142.15	262363	142.15	225856	142.15	186356	142.3	51201.6	142.3	60797	142.3	55130.1	142.15
	142.2	163538	142.2	168728	142.2	77969	142.2	234982	142.2	242454	142.2	373713	142.35	109308	142.35	59617	142.35	52561.5	142.35	64958.9	142.35	52193.8	142.35	38599.3	142.35	67483.9	142.35	35965.8	142.35	49843.5	142.35	160563	142.35	155428	142.35	121603	142.2	251921	142.2	190648	142.2	163061	142.35	49119.1	142.35	50288.9	142.35	43764.5	142.2
	142.25	141806	142.25	129218	142.25	94605.2	142.25	155626	142.25	199234	142.25	349998	142.4	77813.1	142.4	42325.5	142.4	38953.2	142.4	44118.4	142.4	41323.1	142.4	29407.1	142.4	42761.2	142.4	21503.4	142.4	35293	142.4	94256.3	142.4	105843	142.4	80304.3	142.25	179807	142.25	120376	142.25	140970	142.4	42288.1	142.4	34952.3	142.4	29990.7	142.25
	142.3	106442	142.3	76090.5	142.3	105180	142.3	99936.3	142.3	176665	142.3	178285	142.45	44665	142.45	24530.5	142.45	30503.1	142.45	28809.5	142.45	29965.4	142.45	26206	142.45	25454	142.45	12980.7	142.45	20159.8	142.45	59193.6	142.45	66888.2	142.45	49501.4	142.3	97192.5	142.3	75476	142.3	134358	142.45	29132.9	142.45	20309.1	142.45	19408.5	142.3
	142.35	58778.1	142.35	69952.4	142.35	72481.1	142.35	74745.4	142.35	97376.6	142.35	92179.4	142.5	22294.7	142.5	22240.5	142.5	21777.5	142.5	17584.3	142.5	19764.1	142.5	24926.9	142.5	11818.7	142.5	7888.55	142.5	12878	142.5	39314.4	142.5	47799.5	142.5	33827.3	142.35	69490.1	142.35	91406.2	142.35	146426	142.5	19062.7	142.5	14674.2	142.5	13247.9	142.35
	142.4	27454.4	142.4	42545.1	142.4	27618	142.4	43312.7	142.4	43961.1	142.4	62203	142.55	17474.5	142.55	20879.1	142.55	15961.1	142.55	12952	142.55	17199	142.55	23908	142.55	6308.66	142.55	6298.55	142.55	10513.4	142.55	31181.2	142.55	35480.1	142.55	26904.5	142.4	58389.1	142.4	52785.8	142.4	61678.4	142.55	12138.7	142.55	12676	142.55	12209.8	142.4
	142.45	15035	142.45	13950	142.45	2232.88	142.45	26892.2	142.45	31837.9	142.45	50468.6	142.6	23045.4	142.6	18612.1	142.6	15369.8	142.6	17650.5	142.6	21673.4	142.6	32377.9	142.6	7982.22	142.6	7042.74	142.6	10548	142.6	38084	142.6	40702.2	142.6	36581.2	142.45	17454.9	142.45	21310.1	142.45	20521.2	142.6	9899.2	142.6	9982.7	142.6	20316.1	142.45
	142.5	20435.9	142.5	1125.07	142.5	1973.2	142.5	11354.3	142.5	6899.1	142.5	11856.5	142.65	38834.6	142.65	19183.9	142.65	31161.7	142.65	41039.1	142.65	39754.1	142.65	50195	142.65	26346	142.65	14686	142.65	13733.6	142.65	68078.3	142.65	84959.3	142.65	72832.2	142.5	1309.57	142.5	11589.8	142.5	1903.72	142.65	14046.5	142.65	23848.4	142.65	44655.5	142.5
	142.55	7027.3	142.55	4033.6	142.55	2484.82	142.55	1820.5	142.55	4605.42	142.55	1878.67	142.7	74916.5	142.7	43024.8	142.7	61174.7	142.7	89391.3	142.7	70494.2	142.7	72083.1	142.7	82030.6	142.7	42893.9	142.7	30955.7	142.7	156182	142.7	181225	142.7	154848	142.55	6148.98	142.55	11383.6	142.55	0	142.7	28819.1	142.7	43768.4	142.7	65561.3	142.55
	142.6	0	142.6	4564.82	142.6	11384.7	142.6	0	142.6	2893.31	142.6	4410.17	142.75	129777	142.75	93949.1	142.75	96470.4	142.75	140539	142.75	107511	142.75	103276	142.75	158150	142.75	87017.2	142.75	64914.4	142.75	331154	142.75	348442	142.75	321838	142.6	4857.31	142.6	757.371	142.6	0	142.75	48542	142.75	92677.9	142.75	85365.4	142.6
	142.65	8993.06	142.65	13313.9	142.65	8574.95	142.65	0	142.65	6201.15	142.65	23288.4	142.8	205276	142.8	162619	142.8	150361	142.8	212663	142.8	171209	142.8	144906	142.8	237569	142.8	134351	142.8	106486	142.8	561965	142.8	559899	142.8	503930	142.65	3115.45	142.65	17849	142.65	0	142.8	87801.2	142.8	160778	142.8	112935	142.65
	142.7	43956	142.7	27996.3	142.7	34618.9	142.7	13947.1	142.7	28316.7	142.7	30230.4	142.85	298059	142.85	252504	142.85	231110	142.85	312459	142.85	246843	142.85	201652	142.85	316666	142.85	202734	142.85	161840	142.85	830146	142.85	797393	142.85	698500	142.7	9392.89	142.7	23377	142.7	3505.13	142.85	141120	142.85	213191	142.85	139387	142.7
	142.75	81708	142.75	80497.2	142.75	63675.7	142.75	31739.4	142.75	26286.5	142.75	53449.9	142.9	389170	142.9	334130	142.9	315259	142.9	396278	142.9	311083	142.9	246442	142.9	364052	142.9	266798	142.9	214975	142.9	1.14707e+06	142.9	1.11819e+06	142.9	918521	142.75	52266.7	142.75	28932.8	142.75	55457.5	142.9	187503	142.9	247338	142.9	170646	142.75
	142.8	96261	142.8	133265	142.8	127203	142.8	54010.3	142.8	72236.5	142.8	72106.2	142.95	442619	142.95	375228	142.95	365855	142.95	452343	142.95	357907	142.95	267989	142.95	391006	142.95	311287	142.95	261156	142.95	1.4016e+06	142.95	1.36679e+06	142.95	1.09706e+06	142.8	91994.3	142.8	78237.4	142.8	102822	142.95	217978	142.95	263088	142.95	196437	142.8
	142.85	144109	142.85	170307	142.85	213714	142.85	96636.9	142.85	226083	142.85	96861.5	143	479556	143	386652	143	414836	143	482706	143	383519	143	287138	143	411432	143	336191	143	285176	143	1.55525e+06	143	1.51423e+06	143	1.21543e+06	142.85	162040	142.85	133401	142.85	243277	143	237783	143	279345	143	227790	142.85
	142.9	267220	142.9	236860	142.9	182716	142.9	224370	142.9	355226	142.9	283196	143.05	480681	143.05	387284	143.05	459091	143.05	484711	143.05	401274	143.05	311093	143.05	433553	143.05	358983	143.05	305817	143.05	1635092	143.05	1.60299e+06	143.05	1.28368e+06	142.9	390130	142.9	247547	142.9	454665	143.05	237585	143.05	285038	143.05	249048	142.9
	142.95	313233	142.95	289834	142.95	313276	142.95	397451	142.95	522692	142.95	438333	143.1	469429	143.1	388972	143.1	484813	143.1	472560	143.1	385569	143.1	332306	143.1	444587	143.1	352659	143.1	322375	143.1	1.65053e+06	143.1	1.63894e+06	143.1	1297388	142.95	522042	142.95	525802	142.95	755208	143.1	223545	143.1	287057	143.1	266251	142.95
	143	453929	143	372744	143	354063	143	491677	143	601039	143	605444	143.15	447043	143.15	391137	143.15	472185	143.15	463998	143.15	362671	143.15	321643	143.15	442890	143.15	335557	143.15	332146	143.15	1602183	143.15	1.58534e+06	143.15	1.24576e+06	143	674058	143	792121	143	954879	143.15	207574	143.15	274913	143.15	276988	143
	143.05	476277	143.05	424772	143.05	389431	143.05	552634	143.05	606679	143.05	747314	143.2	408808	143.2	371988	143.2	416937	143.2	442898	143.2	329078	143.2	298778	143.2	425183	143.2	307315	143.2	332828	143.2	1.48076e+06	143.2	1.48214e+06	143.2	1.14559e+06	143.05	836130	143.05	788912	143.05	850148	143.2	194401	143.2	242976	143.2	258780	143.05
	143.1	381733	143.1	418968	143.1	405705	143.1	549581	143.1	640680	143.1	844824	143.25	367166	143.25	332033	143.25	344445	143.25	395866	143.25	272735	143.25	247022	143.25	382408	143.25	266129	143.25	303086	143.25	1.2715e+06	143.25	1.28244e+06	143.25	1.02147e+06	143.1	886678	143.1	840299	143.1	947069	143.25	170383	143.25	205579	143.25	226547	143.1
	143.15	335058	143.15	420960	143.15	400581	143.15	542901	143.15	582339	143.15	746532	143.3	321706	143.3	271986	143.3	267779	143.3	323807	143.3	203869	143.3	184864	143.3	314084	143.3	206281	143.3	233701	143.3	945902	143.3	977351	143.3	813620	143.15	843126	143.15	936410	143.15	849749	143.3	132010	143.3	152005	143.3	177836	143.15
	143.2	441997	143.2	398111	143.2	428140	143.2	469481	143.2	552404	143.2	722307	143.35	261370	143.35	198823	143.35	203437	143.35	236790	143.35	148047	143.35	118191	143.35	239326	143.35	151826	143.35	176878	143.35	650219	143.35	680773	143.35	597774	143.2	796636	143.2	854451	143.2	698774	143.35	79281.9	143.35	101975	143.35	118204	143.2
	143.25	417636	143.25	364093	143.25	332848	143.25	407866	143.25	592541	143.25	638842	143.4	173162	143.4	129002	143.4	128964	143.4	139198	143.4	90212.6	143.4	65559.3	143.4	157680	143.4	105395	143.4	112934	143.4	409913	143.4	427374	143.4	403375	143.25	769170	143.25	793524	143.25	687609	143.4	41299.9	143.4	61433.8	143.4	65495.6	143.25
	143.3	253640	143.3	233679	143.3	262510	143.3	374687	143.3	448192	143.3	626794	143.45	99765.1	143.45	75842.6	143.45	73214	143.45	72358.2	143.45	43905.1	143.45	30570.2	143.45	79130.9	143.45	62273.7	143.45	58386.7	143.45	186558	143.45	196011	143.45	206091	143.3	661135	143.3	603937	143.3	645006	143.45	19923.3	143.45	31058.5	143.45	36678.8	143.3
	143.35	173740	143.35	193659	143.35	170268	143.35	342682	143.35	354965	143.35	471146	143.5	57397.7	143.5	46553.8	143.5	50247.9	143.5	38577.4	143.5	20411.6	143.5	14965	143.5	36486.1	143.5	38402.4	143.5	27713.2	143.5	74056.6	143.5	79122.1	143.5	77376.2	143.35	442322	143.35	435503	143.35	484223	143.5	12039.2	143.5	17067.9	143.5	23042.3	143.35
	143.4	104539	143.4	142449	143.4	95913.4	143.4	201205	143.4	272604	143.4	238372	143.55	25435.6	143.55	23491.5	143.55	30257.2	143.55	26172.9	143.55	12363.6	143.55	6408.08	143.55	15482.5	143.55	19203.6	143.55	16289.8	143.55	26201.5	143.55	37918.7	143.55	23870.3	143.4	232721	143.4	246186	143.4	239029	143.55	6244.07	143.55	9874.68	143.55	14293.9	143.4
	143.45	51007.4	143.45	48529.7	143.45	39873.8	143.45	67936.3	143.45	127963	143.45	121187	143.6	6880	143.6	12529	143.6	24616.1	143.6	20166.3	143.6	7234.38	143.6	8258.4	143.6	5611.62	143.6	9429.82	143.6	8839.57	143.6	18447.9	143.6	23796.1	143.6	14029.4	143.45	79292.8	143.45	104423	143.45	112501	143.6	3788.76	143.6	13615.4	143.6	8323.46	143.45
	143.5	10369.1	143.5	6444.1	143.5	20202.5	143.5	27939.9	143.5	37227.7	143.5	52582.5	143.65	7601.91	143.65	5945.67	143.65	20226.9	143.65	17610.3	143.65	13591.6	143.65	16929.3	143.65	9625.5	143.65	5997.23	143.65	5948.23	143.65	30570	143.65	28895.5	143.65	15847.5	143.5	27273.3	143.5	41398.4	143.5	19438.8	143.65	6294.2	143.65	20253.4	143.65	15186.4	143.5
	143.55	6046.96	143.55	0	143.55	2104.98	143.55	1370.09	143.55	4513	143.55	14691	143.7	16361.8	143.7	14303.2	143.7	25528.5	143.7	23942	143.7	22703.6	143.7	32024.3	143.7	16048.5	143.7	10655.6	143.7	5385.97	143.7	57519.8	143.7	59041.2	143.7	33428.3	143.55	17315.3	143.55	3464.96	143.55	0	143.7	12012.4	143.7	28881.9	143.7	27603.1	143.55
	143.6	10880.1	143.6	4024.08	143.6	3136.21	143.6	0	143.6	11511.9	143.6	948.297	143.75	33074.1	143.75	30449.1	143.75	46849.2	143.75	39396.8	143.75	45215.2	143.75	52942.2	143.75	24810.7	143.75	20007.8	143.75	8584.68	143.75	110963	143.75	106661	143.75	65712.5	143.6	2207.14	143.6	2029.25	143.6	0	143.75	33117.4	143.75	45406.8	143.75	50348.9	143.6
	143.65	11938.3	143.65	16602.9	143.65	0	143.65	5514.31	143.65	25446.3	143.65	376.294	143.8	63060.4	143.8	57368.4	143.8	74137.1	143.8	85075.8	143.8	94975.2	143.8	89775.2	143.8	43357.6	143.8	35583.7	143.8	25277.2	143.8	181242	143.8	184778	143.8	129018	143.65	5696.82	143.65	17448.1	143.65	9075.62	143.8	57967.8	143.8	76568.8	143.8	76008.7	143.65
	143.7	15950.3	143.7	12072.2	143.7	1077.74	143.7	15900.5	143.7	18371	143.7	3200.63	143.85	106237	143.85	86221.5	143.85	104208	143.85	161549	143.85	166031	143.85	140410	143.85	77304.3	143.85	61793.2	143.85	50730.2	143.85	319228	143.85	319546	143.85	244344	143.7	12152.6	143.7	15538.4	143.7	15166.1	143.85	103240	143.85	122925	143.85	96968.2	143.7
	143.75	39371.2	143.75	23013.5	143.75	13850.1	143.75	4887.75	143.75	24861.9	143.75	15692.7	143.9	158098	143.9	122543	143.9	143517	143.9	223181	143.9	219648	143.9	176542	143.9	115129	143.9	87667.8	143.9	79218.6	143.9	496039	143.9	487641	143.9	379078	143.75	12234.9	143.75	3382.12	143.75	5590.19	143.9	154241	143.9	173263	143.9	130144	143.75
	143.8	59660.1	143.8	33428.5	143.8	27723.9	143.8	25110.5	143.8	43103.5	143.8	31637.9	143.95	222702	143.95	172232	143.95	191077	143.95	278958	143.95	269674	143.95	212505	143.95	154157	143.95	127343	143.95	111353	143.95	632830	143.95	627056	143.95	467933	143.8	30321.8	143.8	44946.1	143.8	41701.5	143.95	183717	143.95	222525	143.95	169437	143.8
	143.85	102507	143.85	96592.1	143.85	99291.3	143.85	88534.5	143.85	51317.2	143.85	106459	144	278124	144	222827	144	229612	144	330221	144	309364	144	250076	144	195501	144	169746	144	148017	144	753070	144	736877	144	557838	143.85	79576.5	143.85	57099.8	143.85	77163.2	144	200117	144	275034	144	205414	143.85
	143.9	174180	143.9	144538	143.9	172432	143.9	71400.6	143.9	140156	143.9	211921	144.05	308315	144.05	253206	144.05	260766	144.05	368168	144.05	337930	144.05	274025	144.05	229102	144.05	197955	144.05	174905	144.05	840399	144.05	840391	144.05	644901	143.9	108603	143.9	100075	143.9	95925.5	144.05	224124	144.05	307936	144.05	242176	143.9
	143.95	236926	143.95	208607	143.95	261399	143.95	170901	143.95	261512	143.95	339389	144.1	331201	144.1	280326	144.1	276713	144.1	397215	144.1	351584	144.1	300419	144.1	245723	144.1	213460	144.1	178115	144.1	887473	144.1	921432	144.1	689320	143.95	177843	143.95	166335	143.95	181082	144.1	249109	144.1	339865	144.1	267022	143.95
	144	355332	144	402778	144	323653	144	341453	144	335353	144	460122	144.15	346925	144.15	286470	144.15	279963	144.15	412348	144.15	354453	144.15	310190	144.15	233644	144.15	210202	144.15	181275	144.15	901238	144.15	943693	144.15	706340	144	317425	144	288206	144	312289	144.15	252106	144.15	351759	144.15	264333	144
	144.05	386358	144.05	418795	144.05	414757	144.05	347810	144.05	396169	144.05	555828	144.2	355158	144.2	288489	144.2	258285	144.2	403689	144.2	363953	144.2	304902	144.2	211035	144.2	200296	144.2	173070	144.2	888704	144.2	913536	144.2	704594	144.05	400514	144.05	332992	144.05	338964	144.2	253587	144.2	335803	144.2	247200	144.05
	144.1	398961	144.1	419353	144.1	466210	144.1	324111	144.1	567542	144.1	561623	144.25	349541	144.25	277608	144.25	230156	144.25	376932	144.25	358299	144.25	292524	144.25	197451	144.25	188994	144.25	157324	144.25	833082	144.25	819222	144.25	630985	144.1	475045	144.1	426304	144.1	409103	144.25	249657	144.25	305134	144.25	217506	144.1
	144.15	417611	144.15	479701	144.15	476073	144.15	398233	144.15	551837	144.15	611856	144.3	314832	144.3	265298	144.3	199080	144.3	328521	144.3	327112	144.3	253854	144.3	175347	144.3	165151	144.3	142395	144.3	736991	144.3	698054	144.3	548268	144.15	441681	144.15	472107	144.15	354790	144.3	218286	144.3	248785	144.3	176992	144.15
	144.2	513515	144.2	531154	144.2	474473	144.2	366595	144.2	467028	144.2	579471	144.35	253691	144.35	228550	144.35	152792	144.35	254557	144.35	270509	144.35	199037	144.35	147022	144.35	132395	144.35	122754	144.35	588738	144.35	540017	144.35	442737	144.2	486521	144.2	419186	144.2	417180	144.35	175815	144.35	193702	144.35	138882	144.2
	144.25	405414	144.25	511055	144.25	473267	144.25	366901	144.25	517853	144.25	542859	144.4	187471	144.4	179153	144.4	106606	144.4	170040	144.4	199669	144.4	130286	144.4	113670	144.4	95276.9	144.4	90770.8	144.4	392659	144.4	363177	144.4	299061	144.25	487594	144.25	412428	144.25	536497	144.4	130422	144.4	139882	144.4	111892	144.25
	144.3	386277	144.3	454465	144.3	432929	144.3	392613	144.3	423572	144.3	461246	144.45	122128	144.45	132366	144.45	74197.6	144.45	118511	144.45	140615	144.45	92213.2	144.45	81489	144.45	64983.2	144.45	66321.6	144.45	217414	144.45	217797	144.45	166633	144.3	447462	144.3	383170	144.3	424311	144.45	80694.6	144.45	90839.8	144.45	81075.9	144.3
	144.35	417524	144.35	353538	144.35	378884	144.35	298374	144.35	394198	144.35	458096	144.5	64950.8	144.5	73864.4	144.5	47013.4	144.5	75120.4	144.5	91257	144.5	59077.7	144.5	54510.7	144.5	39971.4	144.5	41859.6	144.5	122125	144.5	126523	144.5	94248.7	144.35	286313	144.35	259423	144.35	300859	144.5	41750.3	144.5	58757.8	144.5	51268.1	144.35
	144.4	315308	144.4	312257	144.4	322085	144.4	190984	144.4	340533	144.4	390679	144.55	36204.5	144.55	36923.8	144.55	27480.6	144.55	42207.7	144.55	43730	144.55	34045.8	144.55	30015.3	144.55	21305.3	144.55	25320.1	144.55	59308.6	144.55	63020.5	144.55	43320.3	144.4	241499	144.4	197480	144.4	284919	144.55	21121	144.55	39451.9	144.55	31963.6	144.4
	144.45	179579	144.45	221631	144.45	230474	144.45	119424	144.45	211676	144.45	255318	144.6	18609.1	144.6	20315	144.6	17772.8	144.6	32580.8	144.6	22930	144.6	20558.5	144.6	18904.4	144.6	12567.5	144.6	15492	144.6	33406.3	144.6	40654.4	144.6	26018.2	144.45	178518	144.45	104051	144.45	139624	144.6	15259.2	144.6	32404	144.6	20072.3	144.45
	144.5	82431.2	144.5	123222	144.5	125500	144.5	37855.5	144.5	105291	144.5	100523	144.65	22048.5	144.65	13997	144.65	18581.9	144.65	31863.5	144.65	19364.6	144.65	19547.7	144.65	17222.3	144.65	14436.9	144.65	10011.4	144.65	43471.3	144.65	52667.2	144.65	35771.1	144.5	58304.9	144.5	50812.3	144.5	30084.7	144.65	17819.6	144.65	31521.1	144.65	18039.2	144.5
	144.55	17918.7	144.55	13332.6	144.55	32587.4	144.55	15444.9	144.55	38027.9	144.55	52622.1	144.7	31443.1	144.7	20283.9	144.7	27124.3	144.7	47173	144.7	26942.8	144.7	31899.8	144.7	20981.8	144.7	26766.8	144.7	16345.4	144.7	90060	144.7	88607	144.7	79244.4	144.55	8461.32	144.55	8111.26	144.55	22011.3	144.7	29074.2	144.7	37856	144.7	29030.6	144.55
	144.6	7290.39	144.6	706.378	144.6	8996.63	144.6	9177.61	144.6	445.733	144.6	15062.5	144.75	69827.9	144.75	43823.7	144.75	60541.6	144.75	75812.4	144.75	53873.3	144.75	54580	144.75	44674.5	144.75	49525.7	144.75	31889.4	144.75	183055	144.75	199509	144.75	175881	144.6	3473.57	144.6	8148.83	144.6	3399.8	144.75	46200.6	144.75	49765.5	144.75	45649.3	144.6
	144.65	3108.42	144.65	4585.24	144.65	0	144.65	3379.81	144.65	0	144.65	6984.2	144.8	116529	144.8	73472.7	144.8	106333	144.8	104545	144.8	95197	144.8	83733.8	144.8	85962.6	144.8	79755.3	144.8	66560.7	144.8	327148	144.8	380447	144.8	327275	144.65	774.488	144.65	20963.2	144.65	4942.63	144.8	69167.1	144.8	66193.1	144.8	65051.1	144.65
	144.7	8132.61	144.7	4819.06	144.7	2023.47	144.7	4492.37	144.7	11932	144.7	18431.6	144.85	167009	144.85	111394	144.85	151162	144.85	147214	144.85	143523	144.85	120048	144.85	136429	144.85	123060	144.85	104206	144.85	498880	144.85	574634	144.85	488462	144.7	15770.1	144.7	12056.1	144.7	13770.8	144.85	113393	144.85	102314	144.85	110123	144.7
	144.75	15797.5	144.75	16417	144.75	19059.9	144.75	5855.44	144.75	32014	144.75	21714.6	144.9	237055	144.9	169064	144.9	203029	144.9	205613	144.9	185143	144.9	157495	144.9	197395	144.9	147113	144.9	145969	144.9	701295	144.9	772301	144.9	642523	144.75	38484.5	144.75	20940.2	144.75	44968.8	144.9	158280	144.9	141767	144.9	151705	144.75
	144.8	43174.4	144.8	75673.1	144.8	54158.8	144.8	26850.5	144.8	72572.3	144.8	47748.1	144.95	296372	144.95	234365	144.95	250309	144.95	264545	144.95	221386	144.95	188332	144.95	269709	144.95	182086	144.95	190260	144.95	891134	144.95	961231	144.95	784302	144.8	39335.7	144.8	54793.9	144.8	56919.4	144.95	189695	144.95	171124	144.95	181144	144.8
	144.85	101768	144.85	144090	144.85	109037	144.85	61244.6	144.85	131445	144.85	104402	145	340167	145	292739	145	267769	145	314151	145	245021	145	213637	145	314601	145	207167	145	212280	145	1.04805e+06	145	1.11762e+06	145	890206	144.85	140247	144.85	82612.1	144.85	112424	145	206059	145	195892	145	210966	144.85
	144.9	95369.7	144.9	147914	144.9	112330	144.9	128677	144.9	142617	144.9	226419	145.05	372233	145.05	327513	145.05	277389	145.05	338937	145.05	252578	145.05	221543	145.05	330140	145.05	221390	145.05	221867	145.05	1.12084e+06	145.05	1.19845e+06	145.05	956890	144.9	335378	144.9	170261	144.9	217417	145.05	211141	145.05	205208	145.05	232022	144.9
	144.95	146195	144.95	238808	144.95	148462	144.95	308406	144.95	225830	144.95	315451	145.1	396958	145.1	340802	145.1	280650	145.1	360103	145.1	261456	145.1	226441	145.1	333681	145.1	220333	145.1	221997	145.1	1.17146e+06	145.1	1.2312e+06	145.1	982689	144.95	530017	144.95	400610	144.95	352411	145.1	199248	145.1	199292	145.1	247932	144.95
	145	182164	145	327542	145	191827	145	302933	145	391501	145	394471	145.15	400774	145.15	332085	145.15	272462	145.15	366254	145.15	266060	145.15	226495	145.15	310901	145.15	223054	145.15	209349	145.15	1.14871e+06	145.15	1.22574e+06	145.15	979376	145	610305	145	504710	145	469120	145.15	177828	145.15	197024	145.15	239113	145
	145.05	236575	145.05	328459	145.05	262698	145.05	293746	145.05	448450	145.05	454120	145.2	371489	145.2	308247	145.2	263000	145.2	345496	145.2	254431	145.2	212529	145.2	279410	145.2	222463	145.2	193374	145.2	1054456	145.2	1.11764e+06	145.2	922690	145.05	621875	145.05	599070	145.05	503951	145.2	155094	145.2	184925	145.2	220062	145.05
	145.1	294014	145.1	302447	145.1	280313	145.1	376061	145.1	386032	145.1	571054	145.25	313766	145.25	272678	145.25	241129	145.25	318967	145.25	232731	145.25	195244	145.25	238626	145.25	200320	145.25	179999	145.25	920129	145.25	988048	145.25	842376	145.1	673010	145.1	730895	145.1	605088	145.25	137015	145.25	167498	145.25	187600	145.1
	145.15	277948	145.15	228049	145.15	238020	145.15	276660	145.15	463635	145.15	504726	145.3	238599	145.3	222430	145.3	200320	145.3	259379	145.3	184865	145.3	163063	145.3	193436	145.3	159186	145.3	151639	145.3	723259	145.3	777920	145.3	680562	145.15	741910	145.15	672308	145.15	664703	145.3	113077	145.3	143409	145.3	151326	145.15
	145.2	336210	145.2	234912	145.2	245354	145.2	298771	145.2	531823	145.2	623810	145.35	166540	145.35	179645	145.35	158276	145.35	200642	145.35	137240	145.35	126876	145.35	140885	145.35	108069	145.35	115346	145.35	484892	145.35	525251	145.35	459089	145.2	780626	145.2	612032	145.2	639886	145.35	90101.3	145.35	118210	145.35	107668	145.2
	145.25	320678	145.25	266004	145.25	283475	145.25	285935	145.25	403881	145.25	484012	145.4	108161	145.4	125459	145.4	111332	145.4	140540	145.4	87432.5	145.4	90050.5	145.4	94950.3	145.4	66212.3	145.4	83312.5	145.4	304258	145.4	330240	145.4	284762	145.25	657076	145.25	616980	145.25	537612	145.4	56947.8	145.4	85110.7	145.4	65225.8	145.25
	145.3	196082	145.3	183235	145.3	181852	145.3	284252	145.3	314231	145.3	441791	145.45	58094.6	145.45	73777.7	145.45	67581.8	145.45	80084.5	145.45	47899.6	145.45	55589.8	145.45	62440.6	145.45	35856.5	145.45	52909.6	145.45	167700	145.45	176064	145.45	162322	145.3	510867	145.3	527677	145.3	436937	145.45	34390.6	145.45	55879.3	145.45	30273.3	145.3
	145.35	223752	145.35	114783	145.35	90741.2	145.35	245519	145.35	230481	145.35	316484	145.5	34283.4	145.5	32263.3	145.5	31168.7	145.5	38293.2	145.5	21440.6	145.5	28399.7	145.5	32514.7	145.5	13973.9	145.5	24851.9	145.5	69804.9	145.5	64987.5	145.5	58819.7	145.35	302343	145.35	382280	145.35	424201	145.5	21395.7	145.5	31798.8	145.5	13043	145.35
	145.4	137855	145.4	104848	145.4	92727.1	145.4	142340	145.4	187962	145.4	226671	145.55	20267.8	145.55	17892.9	145.55	16049.5	145.55	22973.5	145.55	11692.7	145.55	17601.7	145.55	8022.74	145.55	10319.8	145.55	6145.42	145.55	25188	145.55	16857.8	145.55	18445.2	145.4	180815	145.4	303671	145.4	279052	145.55	15828.2	145.55	17669.9	145.55	6199.17	145.4
	145.45	70285.5	145.45	45434.7	145.45	47247.6	145.45	50856.3	145.45	171708	145.45	131796	145.6	11345.1	145.6	8468.57	145.6	5999.67	145.6	15653.9	145.6	8173.44	145.6	9443.83	145.6	3077.72	145.6	5880.44	145.6	1567.52	145.6	17306.7	145.6	10649.5	145.6	9556.61	145.45	100836	145.45	112490	145.45	92012.6	145.6	16107.7	145.6	13987.9	145.6	6796.12	145.45
	145.5	15162.9	145.5	14358.2	145.5	5194.45	145.5	34626.4	145.5	32304.8	145.5	78160.2	145.65	14647.6	145.65	10461.6	145.65	3944.49	145.65	15395.2	145.65	16339.1	145.65	14631.1	145.65	7664.44	145.65	4930.89	145.65	5452.47	145.65	25112.4	145.65	17066.1	145.65	10712.7	145.5	10433.8	145.5	18613.2	145.5	15260.9	145.65	14678.6	145.65	16072.4	145.65	11009.5	145.5
	145.55	1438.47	145.55	14754.3	145.55	8331.05	145.55	14722.9	145.55	4650.02	145.55	26803.9	145.7	21085.3	145.7	20044.4	145.7	6883.41	145.7	23268.5	145.7	30544.7	145.7	27500.4	145.7	17382.9	145.7	7139.09	145.7	10026.1	145.7	49116.7	145.7	44508.1	145.7	29072.5	145.55	472.051	145.55	549.245	145.55	1841.37	145.7	14708	145.7	27204.5	145.7	20430	145.55
	145.6	0	145.6	2923.88	145.6	2035.21	145.6	1037.44	145.6	946.067	145.6	1909.59	145.75	34611.7	145.75	32335.9	145.75	14492.6	145.75	37107.3	145.75	51329.2	145.75	46714.3	145.75	31976.9	145.75	15232.4	145.75	15327.5	145.75	98505.2	145.75	81699.4	145.75	52040	145.6	0	145.6	0	145.6	0	145.75	22266.6	145.75	37822.1	145.75	27071.6	145.6
	145.65	402.334	145.65	0	145.65	8229.65	145.65	5267.68	145.65	9756.85	145.65	984.48	145.8	54143.9	145.8	53010.7	145.8	35748.9	145.8	65971.5	145.8	68646.5	145.8	68641.5	145.8	43059.6	145.8	25761.8	145.8	22849.8	145.8	157525	145.8	122450	145.8	94595.7	145.65	0	145.65	1096.54	145.65	386.224	145.8	39582.4	145.8	50391.7	145.8	45686.8	145.65
	145.7	5132.75	145.7	2617.93	145.7	10159.4	145.7	19482.4	145.7	3429.87	145.7	677.754	145.85	81985.7	145.85	79376.9	145.85	69743.5	145.85	111638	145.85	110004	145.85	96639.5	145.85	57108.5	145.85	41340.5	145.85	36352.3	145.85	222421	145.85	164338	145.85	135836	145.7	4881.07	145.7	5266.82	145.7	649.555	145.85	60784.7	145.85	66028.9	145.85	64893.6	145.7
	145.75	19983	145.75	14128.5	145.75	14169.7	145.75	8785.37	145.75	8231.94	145.75	10849.4	145.9	115978	145.9	97096.7	145.9	99621.4	145.9	149429	145.9	141263	145.9	127413	145.9	72824.5	145.9	55072.6	145.9	51276.6	145.9	295003	145.9	229796	145.9	197053	145.75	23339.8	145.75	11857.5	145.75	9073.81	145.9	85598.2	145.9	89986.8	145.9	81092.3	145.75
	145.8	13773.3	145.8	27990.9	145.8	6628.77	145.8	15080.1	145.8	31083.4	145.8	17558.1	145.95	150357	145.95	101653	145.95	127615	145.95	155969	145.95	158999	145.95	145428	145.95	76822.5	145.95	63529.2	145.95	67174	145.95	365258	145.95	282378	145.95	246630	145.8	9723.41	145.8	13962	145.8	22164.5	145.95	106379	145.95	106652	145.95	100119	145.8
	145.85	41015.7	145.85	83652.5	145.85	15844.4	145.85	43951.9	145.85	43695.7	145.85	35371.1	146	182200	146	109042	146	151607	146	167185	146	169700	146	166336	146	80303	146	70053.8	146	85361.3	146	403434	146	312135	146	278219	145.85	44530.4	145.85	38885.6	145.85	47096.6	146	119908	146	121279	146	121600	145.85
	145.9	84130.8	145.9	177629	145.9	69032.9	145.9	103874	145.9	74575.7	145.9	87819.9	146.05	207503	146.05	122547	146.05	162332	146.05	173578	146.05	177109	146.05	179918	146.05	80411.1	146.05	78173	146.05	92219.2	146.05	416357	146.05	338236	146.05	293256	145.9	131409	145.9	86133.5	145.9	43897.9	146.05	120952	146.05	130528	146.05	132905	145.9
	145.95	87207.3	145.95	137474	145.95	118927	145.95	125369	145.95	70214.5	145.95	72484.8	146.1	214398	146.1	136764	146.1	170543	146.1	171710	146.1	181963	146.1	186367	146.1	71948.8	146.1	86589.3	146.1	94383.8	146.1	397042	146.1	352415	146.1	300729	145.95	165213	145.95	102731	145.95	103661	146.1	127576	146.1	147481	146.1	142770	145.95
	146	168301	146	142724	146	142394	146	116086	146	89448.6	146	121960	146.15	217186	146.15	151384	146.15	173152	146.15	173270	146.15	183070	146.15	176411	146.15	71210.9	146.15	93081.2	146.15	92469.2	146.15	363816	146.15	347717	146.15	309659	146	179773	146	183038	146	248176	146.15	126852	146.15	158498	146.15	142711	146
	146.05	190180	146.05	184844	146.05	147680	146.05	143166	146.05	141448	146.05	209852	146.2	194586	146.2	161526	146.2	171956	146.2	179530	146.2	180458	146.2	150298	146.2	71182.6	146.2	95765.1	146.2	86676.7	146.2	326202	146.2	316368	146.2	290516	146.05	215189	146.05	156832	146.05	224791	146.2	117901	146.2	158560	146.2	127653	146.05
	146.1	273780	146.1	214119	146.1	141897	146.1	110177	146.1	172896	146.1	243070	146.25	158176	146.25	153225	146.25	163723	146.25	170956	146.25	160261	146.25	123210	146.25	66424.3	146.25	86126.8	146.25	76447.9	146.25	281285	146.25	264570	146.25	245945	146.1	256518	146.1	163873	146.1	213175	146.25	107316	146.25	146007	146.25	107328	146.1
	146.15	238044	146.15	187019	146.15	179591	146.15	105720	146.15	190462	146.15	222392	146.3	119908	146.3	124258	146.3	134365	146.3	145697	146.3	127985	146.3	90962	146.3	58002.4	146.3	72964.2	146.3	61207.1	146.3	226983	146.3	206170	146.3	183869	146.15	277905	146.15	154023	146.15	222972	146.3	85011.2	146.3	122986	146.3	84775.9	146.15
	146.2	169117	146.2	205468	146.2	204990	146.2	80064.2	146.2	249260	146.2	150318	146.35	88627.8	146.35	94091.9	146.35	96004.9	146.35	108778	146.35	87789.5	146.35	66657.7	146.35	44568.4	146.35	55941.8	146.35	52425.8	146.35	169965	146.35	153595	146.35	120945	146.2	201355	146.2	140755	146.2	184283	146.35	54062.4	146.35	80059.4	146.35	58117.9	146.2
	146.25	110566	146.25	216262	146.25	206151	146.25	121009	146.25	262750	146.25	153467	146.4	50038.1	146.4	64299.6	146.4	53970.3	146.4	67875	146.4	43282.1	146.4	36926.5	146.4	24132.5	146.4	32328.9	146.4	34991.1	146.4	119218	146.4	114165	146.4	65743.5	146.25	179268	146.25	154385	146.25	137007	146.4	28895.7	146.4	45922.7	146.4	32465.2	146.25
	146.3	151153	146.3	173861	146.3	144969	146.3	114799	146.3	176308	146.3	111216	146.45	29228.5	146.45	47935.9	146.45	30645.8	146.45	43651.2	146.45	23995.4	146.45	22135	146.45	12671.3	146.45	18053.4	146.45	21768.9	146.45	63385.1	146.45	78581.3	146.45	26640.3	146.3	146168	146.3	158787	146.3	117810	146.45	17903.5	146.45	27572.7	146.45	20837.8	146.3
	146.35	124001	146.35	131758	146.35	87905.5	146.35	113711	146.35	123441	146.35	122060	146.5	18404.7	146.5	36873.7	146.5	20082.9	146.5	31689.5	146.5	19863.7	146.5	17147.8	146.5	8684.19	146.5	9945.89	146.5	11039	146.5	34753.1	146.5	50114.2	146.5	11665.5	146.35	139205	146.35	148631	146.35	111728	146.5	10798.8	146.5	14852.3	146.5	11071.4	146.35
	146.4	58403.6	146.4	66036	146.4	67733.9	146.4	59482.5	146.4	99424.6	146.4	79537.8	146.55	15501.7	146.55	24916.9	146.55	13285.5	146.55	33779.7	146.55	20935.6	146.55	15358	146.55	3855	146.55	8247.07	146.55	7546.67	146.55	33107.3	146.55	34807.2	146.55	14920.2	146.4	83427.1	146.4	95843.5	146.4	94511	146.55	11943.1	146.55	11223.4	146.55	7895.62	146.4
	146.45	29454.7	146.45	50435.6	146.45	41912	146.45	19304	146.45	33929.3	146.45	55675.5	146.6	20509.8	146.6	27081.2	146.6	20384.3	146.6	43145.5	146.6	31884.8	146.6	17237.2	146.6	7638.62	146.6	8741.79	146.6	6696.06	146.6	44912.6	146.6	44394.4	146.6	26748	146.45	36428.6	146.45	50931.1	146.45	19708.2	146.6	14889.8	146.6	13051.2	146.6	9132.6	146.45
	146.5	27993.2	146.5	29824.3	146.5	16396.9	146.5	22611.4	146.5	7738.84	146.5	33522.2	146.65	35835.2	146.65	35568.5	146.65	38237	146.65	55330.1	146.65	52530.4	146.65	33429.4	146.65	22701.9	146.65	11971.1	146.65	13787.1	146.65	88776.6	146.65	91744	146.65	70510.4	146.5	9862.95	146.5	9342.75	146.5	7848.85	146.65	25055.1	146.65	23081.6	146.65	22399.5	146.5
	146.55	14499.4	146.55	11976.6	146.55	13268.6	146.55	13826	146.55	24290.6	146.55	10657.6	146.7	75837.9	146.7	60902.3	146.7	71571.1	146.7	89512.2	146.7	76512.8	146.7	55437.3	146.7	45254	146.7	25824.5	146.7	26305.2	146.7	179155	146.7	157264	146.7	132724	146.55	0	146.55	13023.5	146.55	1201.55	146.7	41646.2	146.7	59808.7	146.7	51627	146.55
	146.6	18854.2	146.6	10883.8	146.6	1818.16	146.6	944.404	146.6	26808.9	146.6	12852.5	146.75	162044	146.75	119803	146.75	145159	146.75	153517	146.75	122354	146.75	104294	146.75	105862	146.75	58042.4	146.75	53687	146.75	340905	146.75	307246	146.75	237673	146.6	6207.64	146.6	32161.6	146.6	6308.02	146.75	77445.2	146.75	114646	146.75	104313	146.6
	146.65	30361.4	146.65	25686.3	146.65	15062.6	146.65	7210.76	146.65	19576.1	146.65	8570.53	146.8	277887	146.8	213301	146.8	235122	146.8	239168	146.8	190843	146.8	164817	146.8	188886	146.8	112325	146.8	103388	146.8	599259	146.8	561154	146.8	452990	146.65	21391.4	146.65	33696.5	146.65	17823.7	146.8	126043	146.8	170462	146.8	165803	146.65
	146.7	21934.8	146.7	19359.1	146.7	24652	146.7	17233.5	146.7	23219.9	146.7	30627.2	146.85	402042	146.85	317174	146.85	321696	146.85	328249	146.85	278382	146.85	234400	146.85	312380	146.85	177317	146.85	181444	146.85	935041	146.85	862486	146.85	726207	146.7	38637	146.7	23634.2	146.7	44056.7	146.85	197320	146.85	228002	146.85	228625	146.7
	146.75	34436.6	146.75	57308.6	146.75	37033.7	146.75	36702.7	146.75	60211.3	146.75	63296.6	146.9	531596	146.9	416316	146.9	405127	146.9	420867	146.9	380131	146.9	297758	146.9	412052	146.9	223487	146.9	256929	146.9	1.22204e+06	146.9	1.15534e+06	146.9	973941	146.75	55190.3	146.75	37257	146.75	88013.9	146.9	279002	146.9	294869	146.9	291838	146.75
	146.8	99874.2	146.8	120687	146.8	124614	146.8	138295	146.8	123969	146.8	120290	146.95	670878	146.95	520956	146.95	486246	146.95	518416	146.95	482586	146.95	353806	146.95	491080	146.95	256000	146.95	309399	146.95	1.44498e+06	146.95	1430662	146.95	1.1929e+06	146.8	73623.5	146.8	53148.3	146.8	90639.7	146.95	322852	146.95	348452	146.95	336751	146.8
	146.85	268596	146.85	300803	146.85	256666	146.85	209018	146.85	212056	146.85	221472	147	776214	147	603683	147	540649	147	602636	147	564388	147	390597	147	547349	147	298056	147	356167	147	1623351	147	1.67503e+06	147	1.37724e+06	146.85	202944	146.85	200203	146.85	179855	147	339223	147	386149	147	373652	146.85
	146.9	381439	146.9	480374	146.9	363407	146.9	279215	146.9	390956	146.9	402157	147.05	832496	147.05	618889	147.05	586262	147.05	636439	147.05	612487	147.05	424607	147.05	576145	147.05	339167	147.05	370730	147.05	1.71116e+06	147.05	1.77969e+06	147.05	1.44844e+06	146.9	512122	146.9	437024	146.9	324008	147.05	344066	147.05	407606	147.05	396930	146.9
	146.95	466586	146.95	594355	146.95	558784	146.95	555543	146.95	564665	146.95	524252	147.1	855943	147.1	614631	147.1	620759	147.1	639096	147.1	625871	147.1	456274	147.1	588533	147.1	386113	147.1	361739	147.1	1.71969e+06	147.1	1.78253e+06	147.1	1445395	146.95	757296	146.95	610181	146.95	612616	147.1	349301	147.1	410984	147.1	427953	146.95
	147	612464	147	724065	147	696675	147	692587	147	808141	147	831881	147.15	829521	147.15	598469	147.15	631266	147.15	615812	147.15	596182	147.15	476689	147.15	578514	147.15	407331	147.15	336709	147.15	1.66991e+06	147.15	1.68116e+06	147.15	1.38412e+06	147	865637	147	802946	147	784149	147.15	355031	147.15	389516	147.15	442545	147
	147.05	745144	147.05	732590	147.05	712752	147.05	728603	147.05	710128	147.05	1.03572e+06	147.2	760644	147.2	565387	147.2	603452	147.2	563388	147.2	548245	147.2	470909	147.2	530694	147.2	399065	147.2	312920	147.2	1.53197e+06	147.2	1.47547e+06	147.2	1.2675e+06	147.05	925116	147.05	903929	147.05	875159	147.2	343505	147.2	355707	147.2	413583	147.05
	147.1	763579	147.1	703859	147.1	681071	147.1	784814	147.1	783345	147.1	911612	147.25	693266	147.25	523102	147.25	547146	147.25	511215	147.25	489800	147.25	433891	147.25	471309	147.25	378001	147.25	287593	147.25	1.27821e+06	147.25	1.18785e+06	147.25	1.07936e+06	147.1	935432	147.1	897813	147.1	917207	147.25	315480	147.25	315350	147.25	378065	147.1
	147.15	851491	147.15	707171	147.15	780608	147.15	750756	147.15	937164	147.15	918108	147.3	560568	147.3	432557	147.3	444121	147.3	430563	147.3	413771	147.3	369416	147.3	376443	147.3	320653	147.3	244338	147.3	1.00072e+06	147.3	922900	147.3	865730	147.15	1.01803e+06	147.15	833103	147.15	815663	147.3	261302	147.3	248469	147.3	301201	147.15
	147.2	843705	147.2	728888	147.2	797458	147.2	573030	147.2	840433	147.2	872455	147.35	414217	147.35	317538	147.35	322947	147.35	318087	147.35	304425	147.35	266267	147.35	253000	147.35	236103	147.35	186992	147.35	712773	147.35	644872	147.35	622831	147.2	977314	147.2	751726	147.2	745307	147.35	200999	147.35	183778	147.35	217452	147.2
	147.25	770652	147.25	732692	147.25	702162	147.25	581018	147.25	688816	147.25	836080	147.4	291956	147.4	217956	147.4	218255	147.4	213415	147.4	200932	147.4	159214	147.4	152169	147.4	149863	147.4	119988	147.4	392376	147.4	362099	147.4	362813	147.25	892923	147.25	808955	147.25	652501	147.4	137197	147.4	122985	147.4	146686	147.25
	147.3	612682	147.3	656982	147.3	587281	147.3	479433	147.3	544098	147.3	608118	147.45	185787	147.45	130461	147.45	128750	147.45	131858	147.45	125764	147.45	94992.5	147.45	91203.3	147.45	84806	147.45	72176.6	147.45	200017	147.45	187225	147.45	182992	147.3	751364	147.3	646905	147.3	654647	147.45	72155	147.45	71829.9	147.45	78128.8	147.3
	147.35	423899	147.35	438573	147.35	372627	147.35	351368	147.35	361254	147.35	492116	147.5	83191.9	147.5	55136	147.5	62782.5	147.5	62925.4	147.5	61009.9	147.5	45130.5	147.5	49808.4	147.5	46728	147.5	32837.2	147.5	95814	147.5	91422.8	147.5	80759	147.35	518268	147.35	479282	147.35	450282	147.5	32761.9	147.5	40990.3	147.5	38731.2	147.35
	147.4	239110	147.4	215759	147.4	213861	147.4	236682	147.4	267960	147.4	378833	147.55	34099.8	147.55	14269.3	147.55	25085.2	147.55	28360	147.55	20327.2	147.55	22090	147.55	21646.2	147.55	25050.1	147.55	7336.92	147.55	31660.1	147.55	33236.7	147.55	20922.3	147.4	272800	147.4	273421	147.4	242403	147.55	12823.9	147.55	16609.1	147.55	20113.9	147.4
	147.45	84581.9	147.45	147969	147.45	86128.8	147.45	100626	147.45	93479.6	147.45	167087	147.6	24855.3	147.6	10595.6	147.6	17294.1	147.6	17268.4	147.6	10965.1	147.6	18492.3	147.6	10770.6	147.6	19099.5	147.6	6084.13	147.6	19390.7	147.6	13361.3	147.6	13744.6	147.45	112663	147.45	163614	147.45	129993	147.6	9843.32	147.6	10058	147.6	17758.7	147.45
	147.5	25866.3	147.5	49208.8	147.5	31789.2	147.5	23154.8	147.5	21049.3	147.5	43419.1	147.65	24625.2	147.65	15187.2	147.65	17885.9	147.65	18610.4	147.65	13419.1	147.65	18694.2	147.65	6141.22	147.65	13104.6	147.65	10704.2	147.65	29511.5	147.65	19745.6	147.65	17672.6	147.5	17608	147.5	20485.4	147.5	36298.7	147.65	12150.3	147.65	14582.7	147.65	15027.4	147.5
	147.55	6777.65	147.55	4918.24	147.55	8012.37	147.55	1091.71	147.55	14842.5	147.55	6854.85	147.7	43861.1	147.7	33452.6	147.7	28675.8	147.7	33961.1	147.7	28238.1	147.7	28706.8	147.7	11457.1	147.7	16407.9	147.7	20921.1	147.7	58371.8	147.7	41420.1	147.7	41276.8	147.55	684.813	147.55	2804	147.55	6992.65	147.7	20693.4	147.7	26070.1	147.7	17294.2	147.55
	147.6	2393.95	147.6	0	147.6	1192.02	147.6	0	147.6	15611.3	147.6	0	147.75	66413.4	147.75	66910.1	147.75	51386	147.75	57295.2	147.75	49260.7	147.75	43453.8	147.75	30612.5	147.75	25613.3	147.75	31340	147.75	108887	147.75	88810.9	147.75	81565.5	147.6	456.542	147.6	3559.41	147.6	665.139	147.75	29754	147.75	36773.2	147.75	20516.3	147.6
	147.65	5745.29	147.65	0	147.65	8203.03	147.65	0	147.65	2693.28	147.65	414.943	147.8	115174	147.8	108804	147.8	70529.8	147.8	78879.4	147.8	67823.2	147.8	63662.6	147.8	49469.2	147.8	37940.9	147.8	36836	147.8	163152	147.8	163322	147.8	150066	147.65	12249.6	147.65	3172.04	147.65	0	147.8	38209.5	147.8	51415.8	147.8	30836.5	147.65
	147.7	22850	147.7	3469.68	147.7	14834	147.7	618.777	147.7	8180.11	147.7	2633.72	147.85	173859	147.85	169765	147.85	100637	147.85	114759	147.85	97676.7	147.85	79898.7	147.85	84618.9	147.85	58858.9	147.85	48059.2	147.85	211175	147.85	237414	147.85	202414	147.7	18905.1	147.7	2809.75	147.7	13298.5	147.85	47559.1	147.85	75544.1	147.85	44779.2	147.7
	147.75	33382.4	147.75	51524.7	147.75	26692	147.75	28112	147.75	18762.7	147.75	15996.7	147.9	234042	147.9	225103	147.9	129634	147.9	160714	147.9	130426	147.9	104563	147.9	121281	147.9	93249.7	147.9	66669.2	147.9	273808	147.9	311326	147.9	245691	147.75	29951.2	147.75	21480.6	147.75	52171.4	147.9	65602.1	147.9	92955.1	147.9	56805.5	147.75
	147.8	38228.9	147.8	94898.5	147.8	61418	147.8	51771.8	147.8	26646.5	147.8	46628.4	147.95	269384	147.95	240076	147.95	150090	147.95	200579	147.95	153152	147.95	119310	147.95	146995	147.95	122434	147.95	88979.4	147.95	345206	147.95	372474	147.95	291785	147.8	67970.2	147.8	28105.1	147.8	48746.7	147.95	79231.1	147.95	97735.5	147.95	64943.3	147.8
	147.85	126571	147.85	83008.1	147.85	108842	147.85	52190.9	147.85	45796.9	147.85	69225.5	148	284831	148	246170	148	163742	148	217982	148	166204	148	128915	148	160656	148	140921	148	110475	148	405304	148	420292	148	317394	147.85	124578	147.85	84304	147.85	92235	148	95830.2	148	100441	148	69625.1	147.85
	147.9	163602	147.9	180933	147.9	179567	147.9	137337	147.9	119749	147.9	163043	148.05	304746	148.05	252394	148.05	171215	148.05	229886	148.05	172424	148.05	125171	148.05	171143	148.05	142954	148.05	119480	148.05	429388	148.05	433149	148.05	328489	147.9	116714	147.9	144964	147.9	137663	148.05	105255	148.05	98936	148.05	73153.1	147.9
	147.95	261590	147.95	224383	147.95	191725	147.95	179842	147.95	163547	147.95	279332	148.1	331731	148.1	244185	148.1	180497	148.1	227364	148.1	183442	148.1	120884	148.1	170120	148.1	137391	148.1	115102	148.1	444537	148.1	428666	148.1	334736	147.95	149745	147.95	106701	147.95	129727	148.1	105711	148.1	100438	148.1	68088.9	147.95
	148	333057	148	268098	148	272184	148	177198	148	261805	148	319028	148.15	345815	148.15	224518	148.15	185044	148.15	211529	148.15	174075	148.15	114913	148.15	155489	148.15	120174	148.15	105280	148.15	432051	148.15	403181	148.15	341047	148	182118	148	112486	148	230626	148.15	104206	148.15	97640.5	148.15	65643.8	148
	148.05	330384	148.05	256957	148.05	209813	148.05	183954	148.05	239502	148.05	318000	148.2	346540	148.2	210686	148.2	187683	148.2	191163	148.2	166303	148.2	108156	148.2	139567	148.2	101978	148.2	84128.1	148.2	397465	148.2	356204	148.2	331112	148.05	233429	148.05	164896	148.05	270334	148.2	95210.4	148.2	95870.9	148.2	57945.4	148.05
	148.1	312748	148.1	350053	148.1	298770	148.1	284054	148.1	192014	148.1	317954	148.25	320230	148.25	170345	148.25	179161	148.25	163938	148.25	147941	148.25	97356.1	148.25	119097	148.25	88262.5	148.25	81928	148.25	348958	148.25	309649	148.25	291334	148.1	299303	148.1	221813	148.1	260098	148.25	85582.7	148.25	94152.4	148.25	49185.4	148.1
	148.15	331249	148.15	344988	148.15	296749	148.15	302282	148.15	258039	148.15	321947	148.3	244597	148.3	128124	148.3	155838	148.3	128733	148.3	123709	148.3	83282	148.3	92514.4	148.3	68956.9	148.3	75865.7	148.3	275254	148.3	248776	148.3	236791	148.15	310561	148.15	207331	148.15	273631	148.3	73195.6	148.3	83233.9	148.3	43360.2	148.15
	148.2	316461	148.2	327819	148.2	232330	148.2	248120	148.2	299498	148.2	409364	148.35	174493	148.35	94285.5	148.35	120412	148.35	99036.8	148.35	105420	148.35	74303.3	148.35	75903.4	148.35	58920.8	148.35	66408.2	148.35	202615	148.35	180018	148.35	174968	148.2	201071	148.2	192792	148.2	220791	148.35	59048.8	148.35	74868.7	148.35	35411.5	148.2
	148.25	278724	148.25	300425	148.25	171659	148.25	232507	148.25	239302	148.25	304672	148.4	113339	148.4	64878.9	148.4	81185.5	148.4	70391.5	148.4	88487.6	148.4	63597.5	148.4	59300.5	148.4	40310.2	148.4	50299.2	148.4	150010	148.4	129392	148.4	131900	148.25	215364	148.25	204209	148.25	254044	148.4	40356.7	148.4	61418	148.4	27511	148.25
	148.3	232608	148.3	212939	148.3	151177	148.3	205118	148.3	171513	148.3	265412	148.45	58619.1	148.45	39200.5	148.45	56713.8	148.45	52184	148.45	81259	148.45	58739.2	148.45	53142	148.45	32703	148.45	38015.6	148.45	135397	148.45	106625	148.45	101059	148.3	175021	148.3	127245	148.3	261654	148.45	32313.3	148.45	53297.7	148.45	25897.4	148.3
	148.35	164134	148.35	108766	148.35	131554	148.35	129082	148.35	122394	148.35	132545	148.5	42044.8	148.5	30712	148.5	50471.5	148.5	49159.2	148.5	91138	148.5	74881.8	148.5	60656.2	148.5	30944.6	148.5	31145.7	148.5	150283	148.5	125059	148.5	111424	148.35	106776	148.35	93232.1	148.35	119873	148.5	36797	148.5	57041.3	148.5	35674.5	148.35
	148.4	91315.6	148.4	83557.6	148.4	45790.3	148.4	89997.1	148.4	92918.4	148.4	56795.7	148.55	51965.1	148.55	30234.9	148.55	61937.9	148.55	65633.8	148.55	114434	148.55	96987.2	148.55	79489.2	148.55	37810.1	148.55	34913.8	148.55	245875	148.55	227137	148.55	200537	148.4	79483	148.4	63658.7	148.4	49183.7	148.55	62028	148.55	83300.8	148.55	70711	148.4
	148.45	24386.2	148.45	49414	148.45	29940.7	148.45	30936.4	148.45	46209.1	148.45	37538.5	148.6	95898.7	148.6	68095	148.6	108805	148.6	121548	148.6	171489	148.6	149866	148.6	115385	148.6	65225.9	148.6	61986.5	148.6	440521	148.6	475513	148.6	388837	148.45	27858.9	148.45	40278.6	148.45	29273.1	148.6	138115	148.6	164898	148.6	146579	148.45
	148.5	12541.2	148.5	20292.6	148.5	7155.9	148.5	11323.2	148.5	19889.2	148.5	24799.5	148.65	230187	148.65	186351	148.65	237073	148.65	305241	148.65	326760	148.65	315557	148.65	226900	148.65	147349	148.65	150760	148.65	960857	148.65	1.0544e+06	148.65	914011	148.5	6179.48	148.5	11798.4	148.5	44021.9	148.65	299791	148.65	337430	148.65	305658	148.5
	148.55	21698.7	148.55	30238.8	148.55	1311.21	148.55	14062.2	148.55	23722.5	148.55	46792	148.7	449609	148.7	383183	148.7	441990	148.7	587274	148.7	540535	148.7	592946	148.7	495097	148.7	308459	148.7	336334	148.7	2.099e+06	148.7	2.29375e+06	148.7	2.02994e+06	148.55	24997.4	148.55	12325.9	148.55	52378.3	148.7	558235	148.7	623607	148.7	573057	148.55
	148.6	11262.2	148.6	27363	148.6	18094.3	148.6	8780.23	148.6	27885.5	148.6	40674.3	148.75	802979	148.75	657918	148.75	757587	148.75	1.01194e+06	148.75	845483	148.75	944921	148.75	845162	148.75	552715	148.75	572380	148.75	3.47255e+06	148.75	3787163	148.75	3.41743e+06	148.6	66942	148.6	24191	148.6	23464.5	148.75	976350	148.75	1.06604e+06	148.75	1.03669e+06	148.6
	148.65	26274.4	148.65	40610.5	148.65	54209	148.65	10793.1	148.65	54720.1	148.65	40264.3	148.8	1.28608e+06	148.8	1.00721e+06	148.8	1.17538e+06	148.8	1.58265e+06	148.8	1.29328e+06	148.8	1.40194e+06	148.8	1.25964e+06	148.8	874171	148.8	848101	148.8	5090601	148.8	5573812	148.8	5.08181e+06	148.65	54577.7	148.65	29745.4	148.65	50509.9	148.8	1.49478e+06	148.8	1.63276e+06	148.8	1.62231e+06	148.65
	148.7	98333.4	148.7	109264	148.7	114664	148.7	61552	148.7	121469	148.7	81892.9	148.85	1800962	148.85	1.35342e+06	148.85	1.56474e+06	148.85	2.18597e+06	148.85	1.77239e+06	148.85	1875415	148.85	1.79758e+06	148.85	1.28784e+06	148.85	1205745	148.85	6845125	148.85	7567531	148.85	6.84611e+06	148.7	157769	148.7	123524	148.7	83260.7	148.85	1.93148e+06	148.85	2120751	148.85	2.1503e+06	148.7
	148.75	243958	148.75	270825	148.75	239329	148.75	229625	148.75	257193	148.75	218880	148.9	2.16086e+06	148.9	1.5823e+06	148.9	1.84119e+06	148.9	2.64872e+06	148.9	2140164	148.9	2.2375e+06	148.9	2.24409e+06	148.9	1.63323e+06	148.9	1508570	148.9	8328781	148.9	9329449	148.9	8.36139e+06	148.75	243180	148.75	192579	148.75	222017	148.9	2.34545e+06	148.9	2621934	148.9	2.68148e+06	148.75
	148.8	480575	148.8	555285	148.8	417888	148.8	423079	148.8	522396	148.8	638258	148.95	2.44335e+06	148.95	1.7572e+06	148.95	2.05323e+06	148.95	3.03646e+06	148.95	2.43969e+06	148.95	2.5832e+06	148.95	2.54309e+06	148.95	1.84795e+06	148.95	1.73119e+06	148.95	9199411	148.95	10353103	148.95	9165747	148.8	501288	148.8	366338	148.8	492621	148.95	2725273	148.95	3052446	148.95	3.14405e+06	148.8
	148.85	814290	148.85	968088	148.85	833334	148.85	847864	148.85	1.05807e+06	148.85	1.08552e+06	149	2.60815e+06	149	1.87455e+06	149	2195340	149	3.26446e+06	149	2.66448e+06	149	2.84518e+06	149	2.73358e+06	149	1954507	149	1.86405e+06	149	9651157	149	10901012	149	9533089	148.85	882137	148.85	815529	148.85	788479	149	2.94217e+06	149	3335887	149	3421116	148.85
	148.9	1.04622e+06	148.9	1.2877e+06	148.9	1.20343e+06	148.9	1.31386e+06	148.9	1.4874e+06	148.9	1.53761e+06	149.05	2596198	149.05	1903913	149.05	2.24679e+06	149.05	3.31142e+06	149.05	2.78639e+06	149.05	2.92512e+06	149.05	2805207	149.05	1.98965e+06	149.05	1.92381e+06	149.05	9685051	149.05	10981677	149.05	9510273	148.9	1.41254e+06	148.9	1.56654e+06	148.9	1.44186e+06	149.05	2.97716e+06	149.05	3.41596e+06	149.05	3.50712e+06	148.9
	148.95	1.3908e+06	148.95	1498755	148.95	1.36183e+06	148.95	1.67166e+06	148.95	1.90311e+06	148.95	2.20808e+06	149.1	2.47043e+06	149.1	1.87361e+06	149.1	2.22554e+06	149.1	3.20695e+06	149.1	2.79988e+06	149.1	2.85853e+06	149.1	2.7568e+06	149.1	1.92793e+06	149.1	1.88255e+06	149.1	9166022	149.1	10437373	149.1	9032803	148.95	2.01412e+06	148.95	2.02975e+06	148.95	1.75268e+06	149.1	2.91414e+06	149.1	3.35566e+06	149.1	3.50765e+06	148.95
	149	1.58062e+06	149	1.7573e+06	149	1504486	149	1.71472e+06	149	2152157	149	2531370	149.15	2268644	149.15	1.78181e+06	149.15	2.10472e+06	149.15	2949526	149.15	2.64053e+06	149.15	2.64804e+06	149.15	2592752	149.15	1.76601e+06	149.15	1.75214e+06	149.15	8361879	149.15	9532745	149.15	8343447	149	2.48461e+06	149	2259093	149	2.09161e+06	149.15	2.67396e+06	149.15	3093755	149.15	3.25688e+06	149
	149.05	1.7691e+06	149.05	1.70738e+06	149.05	1.62298e+06	149.05	1.81519e+06	149.05	2.26474e+06	149.05	2.84749e+06	149.2	1.91086e+06	149.2	1539807	149.2	1.8206e+06	149.2	2.48696e+06	149.2	2.29022e+06	149.2	2.21986e+06	149.2	2239742	149.2	1.49092e+06	149.2	1.48952e+06	149.2	7035001	149.2	8033685	149.2	7178112	149.05	2.41919e+06	149.05	2.37733e+06	149.05	2.3799e+06	149.2	2246146	149.2	2558306	149.2	2.73955e+06	149.05
	149.1	1.77356e+06	149.1	1.74744e+06	149.1	1.57134e+06	149.1	2.06405e+06	149.1	2098744	149.1	3260607	149.25	1.59458e+06	149.25	1.28343e+06	149.25	1.5057e+06	149.25	1963040	149.25	1.84902e+06	149.25	1.7397e+06	149.25	1.75402e+06	149.25	1.17301e+06	149.25	1.15271e+06	149.25	5.1733e+06	149.25	5.97384e+06	149.25	5.46978e+06	149.1	2.34253e+06	149.1	2278238	149.1	2.44551e+06	149.25	1.80532e+06	149.25	2.06867e+06	149.25	2.22142e+06	149.1
	149.15	1.4706e+06	149.15	1.69168e+06	149.15	1.45095e+06	149.15	1.84542e+06	149.15	2.24134e+06	149.15	3.27922e+06	149.3	1.22226e+06	149.3	977623	149.3	1.11764e+06	149.3	1.4646e+06	149.3	1.38756e+06	149.3	1.28685e+06	149.3	1.27788e+06	149.3	863193	149.3	841376	149.3	3.31933e+06	149.3	3.9098e+06	149.3	3.64181e+06	149.15	2.58074e+06	149.15	2.19097e+06	149.15	2.14764e+06	149.3	1.33752e+06	149.3	1.5213e+06	149.3	1.64112e+06	149.15
	149.2	1.35477e+06	149.2	1.51229e+06	149.2	1.45008e+06	149.2	1.59267e+06	149.2	2268037	149.2	2.66075e+06	149.35	781555	149.35	619121	149.35	675362	149.35	1.01111e+06	149.35	940733	149.35	884672	149.35	842160	149.35	591491	149.35	554476	149.35	1.96756e+06	149.35	2.33709e+06	149.35	2222840	149.2	2121890	149.2	1.93329e+06	149.2	2.03434e+06	149.35	818805	149.35	920477	149.35	995650	149.2
	149.25	1.19972e+06	149.25	1.30598e+06	149.25	1.19517e+06	149.25	1.56144e+06	149.25	1.8114e+06	149.25	2.23505e+06	149.4	444425	149.4	323204	149.4	344737	149.4	537314	149.4	484775	149.4	486813	149.4	450154	149.4	331632	149.4	282878	149.4	1.0064e+06	149.4	1.21822e+06	149.4	1.16919e+06	149.25	1.75645e+06	149.25	1.67621e+06	149.25	1.69926e+06	149.4	454299	149.4	507139	149.4	533359	149.25
	149.3	957697	149.3	829642	149.3	927212	149.3	1.01214e+06	149.3	1.51909e+06	149.3	1.6576e+06	149.45	230850	149.45	166246	149.45	165154	149.45	247223	149.45	215575	149.45	232887	149.45	195961	149.45	150322	149.45	117567	149.45	318448	149.45	427549	149.45	392247	149.3	1.36019e+06	149.3	1.10832e+06	149.3	1.34182e+06	149.45	202125	149.45	225886	149.45	231381	149.3
	149.35	575766	149.35	534077	149.35	611323	149.35	623397	149.35	830824	149.35	1.06834e+06	149.5	109858	149.5	76370	149.5	75002.3	149.5	108188	149.5	101532	149.5	113580	149.5	80148.3	149.5	62700.5	149.5	58490.8	149.5	112781	149.5	162910	149.5	153819	149.35	676240	149.35	642198	149.35	774554	149.5	74754.7	149.5	82141	149.5	93992	149.35
	149.4	286807	149.4	263557	149.4	205638	149.4	279444	149.4	358829	149.4	535337	149.55	43104.8	149.55	31107	149.55	25840	149.55	40835.6	149.55	39131.7	149.55	53062	149.55	39567.8	149.55	26759.4	149.55	23826.6	149.55	55148.5	149.55	74340.5	149.55	69397.4	149.4	334633	149.4	320007	149.4	300071	149.55	26720.5	149.55	38334.1	149.55	42940.5	149.4
	149.45	135120	149.45	81993.3	149.45	43818.3	149.45	78508.7	149.45	168618	149.45	256088	149.6	37389.9	149.6	22048.7	149.6	18258.7	149.6	37521.3	149.6	31326	149.6	32570.6	149.6	30874.7	149.6	16619.6	149.6	14893.4	149.6	68183.5	149.6	75204.2	149.6	61935.9	149.45	162465	149.45	107389	149.45	116000	149.6	20091.2	149.6	33174.3	149.6	42535.4	149.45
	149.5	29518.9	149.5	20601.3	149.5	35196.3	149.5	34170.9	149.5	65120.9	149.5	76007.7	149.65	48817.8	149.65	31720.5	149.65	28939.2	149.65	48400.1	149.65	43159.6	149.65	46350.1	149.65	58151.4	149.65	29565.7	149.65	20890.1	149.65	149974	149.65	179874	149.65	121079	149.5	37088	149.5	33925.1	149.5	44237.5	149.65	36960.6	149.65	56431.6	149.65	59787.3	149.5
	149.55	2239.3	149.55	4160.51	149.55	26707.5	149.55	7673.01	149.55	10746.3	149.55	12185.9	149.7	80913.9	149.7	55775.5	149.7	60496.5	149.7	84830.7	149.7	70421.3	149.7	88440.9	149.7	100475	149.7	49893.3	149.7	37971.7	149.7	274185	149.7	312602	149.7	228881	149.55	9421.92	149.55	10042.3	149.55	8340.29	149.7	87252.2	149.7	102385	149.7	103853	149.55
	149.6	13907	149.6	5528.96	149.6	20447.3	149.6	10755.4	149.6	2304.4	149.6	5743.9	149.75	138395	149.75	109995	149.75	114893	149.75	154686	149.75	128469	149.75	151351	149.75	150550	149.75	83085.6	149.75	61103.5	149.75	461721	149.75	486714	149.75	376923	149.6	8276.2	149.6	1008.87	149.6	11000.8	149.75	141226	149.75	166837	149.75	160673	149.6
	149.65	12639.8	149.65	41455.2	149.65	28211.2	149.65	3065.81	149.65	13475.3	149.65	27157.2	149.8	203027	149.8	174604	149.8	167596	149.8	246890	149.8	211063	149.8	218637	149.8	204620	149.8	129802	149.8	106043	149.8	689741	149.8	717366	149.8	581805	149.65	14465.5	149.65	395.078	149.65	14293.2	149.8	182926	149.8	227619	149.8	212688	149.65
	149.7	18963.8	149.7	44257.1	149.7	20866.4	149.7	24381.3	149.7	23814.9	149.7	74432	149.85	251823	149.85	230228	149.85	214090	149.85	316626	149.85	283447	149.85	272460	149.85	245006	149.85	163541	149.85	155820	149.85	895629	149.85	957711	149.85	797944	149.7	20583	149.7	6289.17	149.7	7908.33	149.85	234378	149.85	281723	149.85	264503	149.7
	149.75	49726.3	149.75	92347.9	149.75	61846.5	149.75	43847.5	149.75	35969.9	149.75	94574.1	149.9	316294	149.9	283804	149.9	278466	149.9	385779	149.9	355787	149.9	313537	149.9	294694	149.9	189559	149.9	198263	149.9	1.04936e+06	149.9	1.14635e+06	149.9	956526	149.75	67860.9	149.75	45387.5	149.75	61881.3	149.9	286768	149.9	358424	149.9	342601	149.75
	149.8	118421	149.8	175592	149.8	134115	149.8	191455	149.8	134572	149.8	136452	149.95	382728	149.95	316178	149.95	344611	149.95	483771	149.95	411967	149.95	365821	149.95	329633	149.95	217138	149.95	238303	149.95	1.16723e+06	149.95	1.29546e+06	149.95	1072668	149.8	88194.2	149.8	106498	149.8	100956	149.95	329343	149.95	403683	149.95	394887	149.8
	149.85	245199	149.85	274781	149.85	199776	149.85	324735	149.85	280961	149.85	245447	150	410705	150	331348	150	379531	150	543770	150	458629	150	420020	150	350071	150	246476	150	257956	150	1245618	150	1421061	150	1.17632e+06	149.85	199203	149.85	172444	149.85	195837	150	357090	150	435303	150	422048	149.85
	149.9	355954	149.9	397338	149.9	240171	149.9	334778	149.9	317580	149.9	341365	150.05	427318	150.05	348758	150.05	391232	150.05	576041	150.05	477701	150.05	446778	150.05	355043	150.05	266765	150.05	265516	150.05	1255151	150.05	1.44961e+06	150.05	1.20583e+06	149.9	334634	149.9	327669	149.9	364901	150.05	370470	150.05	445509	150.05	435350	149.9
	149.95	403872	149.95	455403	149.95	409411	149.95	472644	149.95	497873	149.95	462933	150.1	433580	150.1	361701	150.1	381835	150.1	574472	150.1	490051	150.1	455029	150.1	354500	150.1	277466	150.1	259688	150.1	1.23542e+06	150.1	1.42024e+06	150.1	1.18925e+06	149.95	365122	149.95	398660	149.95	384262	150.1	369758	150.1	436509	150.1	434675	149.95
	150	431164	150	479383	150	461347	150	610283	150	653963	150	647005	150.15	421318	150.15	344180	150.15	345932	150.15	534491	150.15	461450	150.15	448310	150.15	338174	150.15	272807	150.15	239882	150.15	1.16549e+06	150.15	1.31714e+06	150.15	1.12422e+06	150	415898	150	400586	150	352163	150.15	349045	150.15	414410	150.15	424805	150
	150.05	443516	150.05	577002	150.05	440911	150.05	645388	150.05	671846	150.05	697051	150.2	381026	150.2	302897	150.2	314090	150.2	461722	150.2	397282	150.2	421664	150.2	302254	150.2	257433	150.2	206255	150.2	1013934	150.2	1.13675e+06	150.2	993421	150.05	461308	150.05	456208	150.05	401422	150.2	308701	150.2	351134	150.2	380331	150.05
	150.1	453058	150.1	561987	150.1	442721	150.1	522662	150.1	611980	150.1	734635	150.25	333662	150.25	250824	150.25	274726	150.25	387952	150.25	333229	150.25	357689	150.25	261633	150.25	224693	150.25	175759	150.25	830612	150.25	960703	150.25	828133	150.1	537463	150.1	542851	150.1	463686	150.25	253005	150.25	272055	150.25	318989	150.1
	150.15	447048	150.15	482060	150.15	410201	150.15	543056	150.15	632758	150.15	651246	150.3	255037	150.3	174926	150.3	211280	150.3	283015	150.3	245384	150.3	278502	150.3	206253	150.3	178864	150.3	129276	150.3	643729	150.3	775467	150.3	655918	150.15	529896	150.15	551914	150.15	519727	150.3	182128	150.3	186227	150.3	234906	150.15
	150.2	440426	150.2	568039	150.2	489050	150.2	592237	150.2	696718	150.2	698631	150.35	187051	150.35	111386	150.35	153272	150.35	201053	150.35	165770	150.35	198281	150.35	137540	150.35	126727	150.35	83153.1	150.35	411045	150.35	518109	150.35	428307	150.2	487816	150.2	402439	150.2	371694	150.35	126738	150.35	125346	150.35	171224	150.2
	150.25	427631	150.25	536082	150.25	381278	150.25	468967	150.25	640085	150.25	694376	150.4	127137	150.4	72497.7	150.4	103363	150.4	135321	150.4	105940	150.4	137158	150.4	88997.9	150.4	80416.1	150.4	47988.1	150.4	219683	150.4	297103	150.4	214543	150.25	373617	150.25	378904	150.25	316889	150.4	81210.7	150.4	74225.2	150.4	109457	150.25
	150.3	399626	150.3	365998	150.3	260714	150.3	339370	150.3	473643	150.3	468921	150.45	71567.8	150.45	48282.2	150.45	64397.4	150.45	80802.1	150.45	60424.5	150.45	82834.5	150.45	53621.5	150.45	56391.4	150.45	27916.4	150.45	118161	150.45	153857	150.45	102156	150.3	258939	150.3	345324	150.3	280584	150.45	42910.3	150.45	33462.3	150.45	51346.5	150.3
	150.35	259273	150.35	275839	150.35	218514	150.35	227834	150.35	294877	150.35	355899	150.5	33452.1	150.5	29891.4	150.5	33176.7	150.5	42553.6	150.5	30737.7	150.5	43816.3	150.5	33918.1	150.5	32236.8	150.5	17939.6	150.5	68503.4	150.5	88352.1	150.5	50469.9	150.35	189725	150.35	244140	150.35	139634	150.5	24187.1	150.5	15210.4	150.5	26713.5	150.35
	150.4	170537	150.4	163592	150.4	117014	150.4	157315	150.4	215532	150.4	200304	150.55	23828.3	150.55	24914.8	150.55	24916.9	150.55	28169.5	150.55	18678.6	150.55	29883.8	150.55	28659.9	150.55	25488.8	150.55	15427.8	150.55	73204.7	150.55	64269.4	150.55	40810.3	150.4	76407.1	150.4	135912	150.4	70951	150.55	17750.1	150.55	12544.8	150.55	22394.3	150.4
	150.45	108640	150.45	79294.8	150.45	48057.8	150.45	97382.6	150.45	107201	150.45	111493	150.6	35852.8	150.6	21558.4	150.6	35107.5	150.6	33765.3	150.6	20851.2	150.6	37602.1	150.6	37496.6	150.6	27404.4	150.6	19113.1	150.6	129658	150.6	88307.8	150.6	73014.5	150.45	44548.1	150.45	52171.2	150.45	19641.6	150.6	23008.8	150.6	16929.8	150.6	27997.2	150.45
	150.5	44022.6	150.5	13464	150.5	28316.6	150.5	32564.5	150.5	43056.7	150.5	19586.5	150.65	81127.4	150.65	62631	150.65	75441.3	150.65	64060.4	150.65	39147.2	150.65	59445.4	150.65	66115.2	150.65	36446.1	150.65	32124.5	150.65	258155	150.65	184807	150.65	158178	150.5	12293.2	150.5	18841.5	150.5	15494.6	150.65	49673.3	150.65	39010.8	150.65	44651.2	150.5
	150.55	8708.8	150.55	4247.21	150.55	22847.1	150.55	10140	150.55	13639.1	150.55	15058.3	150.7	170351	150.7	162705	150.7	158217	150.7	146619	150.7	101842	150.7	117585	150.7	131283	150.7	73820.4	150.7	66738.3	150.7	517897	150.7	449412	150.7	386966	150.55	20082.9	150.55	2422.43	150.55	14693	150.7	94899	150.7	83900.1	150.7	97243.5	150.55
	150.6	20817	150.6	10539.1	150.6	5779.71	150.6	3170.48	150.6	1288.7	150.6	7410	150.75	301746	150.75	302470	150.75	297919	150.75	296971	150.75	208276	150.75	213265	150.75	252164	150.75	146856	150.75	148541	150.75	1.11406e+06	150.75	1.10698e+06	150.75	935707	150.6	37726	150.6	5734.17	150.6	12491.1	150.75	167189	150.75	150299	150.75	172015	150.6
	150.65	24712.9	150.65	21050.1	150.65	7984.5	150.65	13208.2	150.65	18581.6	150.65	13372.8	150.8	497419	150.8	482082	150.8	471086	150.8	450031	150.8	341329	150.8	306973	150.8	399268	150.8	244605	150.8	248238	150.8	1.88085e+06	150.8	1.91797e+06	150.8	1.6677e+06	150.65	36261	150.65	10838.2	150.65	10712.3	150.8	281080	150.8	253416	150.8	293290	150.65
	150.7	40929.1	150.7	17627.6	150.7	23916.8	150.7	53994.4	150.7	46896.6	150.7	33467.4	150.85	771084	150.85	720495	150.85	741986	150.85	613277	150.85	498500	150.85	420011	150.85	577625	150.85	369667	150.85	347178	150.85	2.84149e+06	150.85	2.8958e+06	150.85	2.54929e+06	150.7	53905	150.7	41934.2	150.7	40258.4	150.85	433173	150.85	380253	150.85	438192	150.7
	150.75	88856.9	150.75	67228.9	150.75	76471.8	150.75	59318.5	150.75	41164.8	150.75	83896.7	150.9	1.06032e+06	150.9	924958	150.9	1.01864e+06	150.9	825231	150.9	705422	150.9	568034	150.9	788160	150.9	532555	150.9	467319	150.9	4096103	150.9	4170663	150.9	3.66623e+06	150.75	113917	150.75	90984.2	150.75	91792.7	150.9	550516	150.9	480076	150.9	552495	150.75
	150.8	168812	150.8	214131	150.8	201161	150.8	161314	150.8	119886	150.8	185253	150.95	1.27074e+06	150.95	1.05057e+06	150.95	1.24857e+06	150.95	1.01138e+06	150.95	886092	150.95	686435	150.95	949439	150.95	667648	150.95	598896	150.95	5.13002e+06	150.95	5.23845e+06	150.95	4.6108e+06	150.8	198570	150.8	228441	150.8	194534	150.95	632488	150.95	579017	150.95	644882	150.8
	150.85	429759	150.85	504311	150.85	345698	150.85	342966	150.85	405416	150.85	395607	151	1.4317e+06	151	1.14177e+06	151	1.39885e+06	151	1.1473e+06	151	1.00037e+06	151	780398	151	1.0449e+06	151	746213	151	680543	151	5.79856e+06	151	5991086	151	5244506	150.85	492345	150.85	338133	150.85	384177	151	694745	151	681012	151	725778	150.85
	150.9	570653	150.9	773924	150.9	540201	150.9	589064	150.9	783917	150.9	725978	151.05	1.50854e+06	151.05	1.20974e+06	151.05	1471179	151.05	1.24811e+06	151.05	1.05399e+06	151.05	860775	151.05	1.09073e+06	151.05	765828	151.05	755567	151.05	6.14482e+06	151.05	6.37952e+06	151.05	5568841	150.9	739471	150.9	573146	150.9	567358	151.05	707600	151.05	746738	151.05	736689	150.9
	150.95	634147	150.95	875112	150.95	742640	150.95	839359	150.95	1.02366e+06	150.95	1.03444e+06	151.1	1.52083e+06	151.1	1.25389e+06	151.1	1.4297e+06	151.1	1.27972e+06	151.1	1.03921e+06	151.1	889612	151.1	1.09315e+06	151.1	768775	151.1	807489	151.1	6.30367e+06	151.1	6.53164e+06	151.1	5.69096e+06	150.95	904324	150.95	922132	150.95	961438	151.1	681571	151.1	771752	151.1	710964	150.95
	151	789923	151	921442	151	803871	151	963736	151	1.22051e+06	151	1.39299e+06	151.15	1.48935e+06	151.15	1.25904e+06	151.15	1340961	151.15	1.2451e+06	151.15	991494	151.15	880061	151.15	1.06063e+06	151.15	748017	151.15	807631	151.15	6092528	151.15	6331893	151.15	5.49115e+06	151	1.45122e+06	151	1.29424e+06	151	1.25386e+06	151.15	648122	151.15	759986	151.15	681303	151
	151.05	913629	151.05	1.02371e+06	151.05	836036	151.05	1.00831e+06	151.05	1.34662e+06	151.05	1.67496e+06	151.2	1.38375e+06	151.2	1.20955e+06	151.2	1.18847e+06	151.2	1.14044e+06	151.2	884720	151.2	839757	151.2	1.00154e+06	151.2	682951	151.2	760528	151.2	5.64466e+06	151.2	5.87254e+06	151.2	5.0785e+06	151.05	1.80469e+06	151.05	1.4412e+06	151.05	1.40593e+06	151.2	589097	151.2	679006	151.2	618479	151.05
	151.1	948841	151.1	944008	151.1	915991	151.1	1.02874e+06	151.1	1.34574e+06	151.1	1588546	151.25	1.18041e+06	151.25	1.09738e+06	151.25	984085	151.25	969380	151.25	737021	151.25	736007	151.25	888285	151.25	590709	151.25	645188	151.25	4955598	151.25	5.14395e+06	151.25	4456440	151.1	1.53365e+06	151.1	1.53686e+06	151.1	1.56158e+06	151.25	497757	151.25	565365	151.25	528077	151.1
	151.15	997401	151.15	991595	151.15	834105	151.15	1.23306e+06	151.15	1.36026e+06	151.15	1.53169e+06	151.3	953876	151.3	921347	151.3	807049	151.3	757878	151.3	563116	151.3	582387	151.3	707504	151.3	476724	151.3	488746	151.3	3.8699e+06	151.3	3.9979e+06	151.3	3503585	151.15	1571479	151.15	1.5434e+06	151.15	1.56533e+06	151.3	397214	151.3	441962	151.3	442510	151.15
	151.2	949164	151.2	1.03387e+06	151.2	853870	151.2	1.06759e+06	151.2	1.32136e+06	151.2	1.62411e+06	151.35	717322	151.35	713241	151.35	637306	151.35	569032	151.35	416980	151.35	455360	151.35	540282	151.35	380979	151.35	364995	151.35	2636317	151.35	2.71488e+06	151.35	2.39098e+06	151.2	1.62994e+06	151.2	1.69337e+06	151.2	1.31254e+06	151.35	293979	151.35	319328	151.35	337960	151.2
	151.25	888536	151.25	955265	151.25	708779	151.25	1.0112e+06	151.25	1.16513e+06	151.25	1.41348e+06	151.4	442282	151.4	452521	151.4	418168	151.4	388983	151.4	268446	151.4	324637	151.4	367592	151.4	270605	151.4	246595	151.4	1.67993e+06	151.4	1.73125e+06	151.4	1.55527e+06	151.25	1.30596e+06	151.25	1.47988e+06	151.25	1.22858e+06	151.4	188370	151.4	200767	151.4	218437	151.25
	151.3	730158	151.3	753596	151.3	559424	151.3	643008	151.3	883670	151.3	1.14877e+06	151.45	220916	151.45	240851	151.45	232360	151.45	192332	151.45	134984	151.45	179457	151.45	188030	151.45	156702	151.45	137059	151.45	905265	151.45	953737	151.45	876308	151.3	1.18353e+06	151.3	1.20532e+06	151.3	1.02622e+06	151.45	113265	151.45	109958	151.45	116040	151.3
	151.35	583485	151.35	574604	151.35	447678	151.35	454704	151.35	639830	151.35	986802	151.5	106813	151.5	117822	151.5	126252	151.5	96566.8	151.5	74499	151.5	88924.6	151.5	73592.4	151.5	70574.2	151.5	58869.9	151.5	345050	151.5	361339	151.5	339998	151.35	895890	151.35	827713	151.35	830223	151.5	58835.5	151.5	58909	151.5	55045.9	151.35
	151.4	407616	151.4	303680	151.4	264746	151.4	321760	151.4	406771	151.4	594498	151.55	47308.6	151.55	52872	151.55	55458.1	151.55	46486.5	151.55	49233.8	151.55	47930	151.55	30475.3	151.55	24130.8	151.55	22552.3	151.55	125861	151.55	130580	151.55	129959	151.4	373221	151.4	386364	151.4	386381	151.55	24786.2	151.55	25945.7	151.55	22339.1	151.4
	151.45	164271	151.45	116792	151.45	155591	151.45	175841	151.45	234811	151.45	339658	151.6	24097	151.6	19123	151.6	18339.4	151.6	26002.5	151.6	34017.6	151.6	26104.4	151.6	20331.6	151.6	11277	151.6	11730.3	151.6	60213.4	151.6	57082.4	151.6	70974.2	151.45	158787	151.45	177381	151.45	225229	151.6	17467.1	151.6	16035.9	151.6	12199.8	151.45
	151.5	74365.1	151.5	29607.4	151.5	45491.8	151.5	58241.3	151.5	71214.1	151.5	127705	151.65	18850.4	151.65	21101.9	151.65	22597.5	151.65	37243.5	151.65	38761.7	151.65	26489.4	151.65	19647	151.65	12337	151.65	16553.2	151.65	69581.4	151.65	70095.1	151.65	81966.6	151.5	87496.4	151.5	53684	151.5	100108	151.65	24993.6	151.65	19518.4	151.65	14996.5	151.5
	151.55	29202.3	151.55	6329.26	151.55	7910.86	151.55	15602.4	151.55	13757.4	151.55	24017.3	151.7	46654.9	151.7	34903.3	151.7	36097.9	151.7	56098.8	151.7	52805.1	151.7	33885.7	151.7	38657.8	151.7	30734	151.7	37923.4	151.7	162718	151.7	150235	151.7	145074	151.55	37680.3	151.55	2674.9	151.55	8687.65	151.7	40242.2	151.7	38914.8	151.7	31673.7	151.55
	151.6	8342.89	151.6	3030.02	151.6	422.59	151.6	1029.69	151.6	5239.48	151.6	23716	151.75	95655	151.75	67212.4	151.75	69768.9	151.75	87816	151.75	80683.8	151.75	53370.3	151.75	71946.2	151.75	60689.6	151.75	57441.6	151.75	307857	151.75	280973	151.75	250028	151.6	6060.3	151.6	2807.9	151.6	1985.67	151.75	72227	151.75	67762.3	151.75	57185.2	151.6
	151.65	11545.4	151.65	1963.63	151.65	3702.1	151.65	797.096	151.65	453.533	151.65	12546.1	151.8	159626	151.8	113981	151.8	125482	151.8	136435	151.8	111565	151.8	95498.1	151.8	118415	151.8	91399.1	151.8	72131.9	151.8	501972	151.8	443485	151.8	407840	151.65	5776.75	151.65	9466.96	151.65	6506.93	151.8	102888	151.8	94288.1	151.8	95633.6	151.65
	151.7	15631.3	151.7	24329.3	151.7	29345.4	151.7	5782.73	151.7	2881.61	151.7	11653.2	151.85	218126	151.85	163496	151.85	187992	151.85	201818	151.85	161932	151.85	148206	151.85	181915	151.85	128372	151.85	89899	151.85	754966	151.85	659142	151.85	626594	151.7	9251.32	151.7	17552.2	151.7	2165.11	151.85	130590	151.85	120174	151.85	126761	151.7
	151.75	70310	151.75	74492.8	151.75	80735	151.75	16218.8	151.75	24862.4	151.75	13203.5	151.9	282220	151.9	213597	151.9	247602	151.9	257970	151.9	211408	151.9	199533	151.9	230192	151.9	152993	151.9	111058	151.9	1.01324e+06	151.9	883054	151.9	846045	151.75	8110.36	151.75	22869.2	151.75	4700.7	151.9	148215	151.9	152167	151.9	163633	151.75
	151.8	152370	151.8	154269	151.8	127742	151.8	67954.8	151.8	40571.9	151.8	43316.1	151.95	323574	151.95	270475	151.95	311222	151.95	313828	151.95	255885	151.95	239262	151.95	257571	151.95	172074	151.95	121833	151.95	1.17722e+06	151.95	1.02062e+06	151.95	989980	151.8	57019.6	151.8	39100.5	151.8	34430.4	151.95	159612	151.95	172377	151.95	188986	151.8
	151.85	268534	151.85	244803	151.85	218549	151.85	128301	151.85	140014	151.85	82980.1	152	367815	152	317356	152	353994	152	362640	152	302335	152	255650	152	283309	152	190271	152	145804	152	1.28391e+06	152	1139582	152	1.10111e+06	151.85	113263	151.85	122316	151.85	124953	152	171255	152	192859	152	208428	151.85
	151.9	378688	151.9	339283	151.9	282169	151.9	178129	151.9	196448	151.9	157980	152.05	397779	152.05	331234	152.05	370109	152.05	392984	152.05	318703	152.05	256485	152.05	295001	152.05	203505	152.05	166607	152.05	1.31924e+06	152.05	1.21932e+06	152.05	1.15917e+06	151.9	196985	151.9	232351	151.9	291122	152.05	176726	152.05	194043	152.05	214507	151.9
	151.95	467085	151.95	574992	151.95	450520	151.95	229011	151.95	278872	151.95	243824	152.1	408921	152.1	340770	152.1	359066	152.1	398296	152.1	314317	152.1	250540	152.1	305843	152.1	199499	152.1	174661	152.1	1.28073e+06	152.1	1.24653e+06	152.1	1.14034e+06	151.95	276672	151.95	267039	151.95	403430	152.1	187194	152.1	188893	152.1	215731	151.95
	152	604238	152	577289	152	432818	152	232669	152	278449	152	283392	152.15	398900	152.15	345536	152.15	326302	152.15	395692	152.15	293117	152.15	233931	152.15	299089	152.15	186908	152.15	168143	152.15	1.20322e+06	152.15	1215959	152.15	1.08452e+06	152	379734	152	384435	152	327276	152.15	190503	152.15	177422	152.15	200528	152
	152.05	659374	152.05	461820	152.05	433598	152.05	217223	152.05	255908	152.05	375509	152.2	350938	152.2	320931	152.2	276892	152.2	345571	152.2	247907	152.2	206137	152.2	274295	152.2	168199	152.2	146996	152.2	1.07328e+06	152.2	1135585	152.2	972071	152.05	464291	152.05	486304	152.05	405969	152.2	180170	152.2	156764	152.2	187108	152.05
	152.1	650010	152.1	459751	152.1	429947	152.1	240780	152.1	280796	152.1	458626	152.25	305327	152.25	282808	152.25	241483	152.25	282244	152.25	213467	152.25	181370	152.25	235285	152.25	142744	152.25	124359	152.25	903332	152.25	968782	152.25	804916	152.1	471640	152.1	332137	152.1	369152	152.25	160553	152.25	125142	152.25	160101	152.1
	152.15	651452	152.15	490512	152.15	468689	152.15	249100	152.15	304707	152.15	384756	152.3	251671	152.3	229894	152.3	200407	152.3	218526	152.3	171669	152.3	151995	152.3	200526	152.3	122728	152.3	96005.9	152.3	720246	152.3	775086	152.3	650820	152.15	496541	152.15	261349	152.15	330792	152.3	121959	152.3	88355.6	152.3	123655	152.15
	152.2	606770	152.2	453550	152.2	524310	152.2	284016	152.2	285424	152.2	423338	152.35	182400	152.35	167935	152.35	157397	152.35	148831	152.35	133520	152.35	118124	152.35	163568	152.35	100782	152.35	71640.8	152.35	527157	152.35	546471	152.35	486548	152.2	469859	152.2	315622	152.2	366220	152.35	83706.2	152.35	55238.9	152.35	86330.6	152.2
	152.25	546253	152.25	399483	152.25	402123	152.25	205730	152.25	271449	152.25	375670	152.4	117108	152.4	108619	152.4	116311	152.4	97081.8	152.4	91330.5	152.4	82348.4	152.4	112190	152.4	71821	152.4	42349.9	152.4	337667	152.4	323781	152.4	298782	152.25	341036	152.25	325018	152.25	329637	152.4	55658.1	152.4	36750.6	152.4	61579.9	152.25
	152.3	285377	152.3	346077	152.3	314165	152.3	156416	152.3	240188	152.3	287693	152.45	72808.4	152.45	75747.2	152.45	78660.2	152.45	64113.4	152.45	58654.7	152.45	57529.5	152.45	73826.2	152.45	49719.7	152.45	27300.3	152.45	183492	152.45	153112	152.45	152971	152.3	270123	152.3	238314	152.3	214848	152.45	36268.3	152.45	28568.2	152.45	44042.1	152.3
	152.35	157819	152.35	213988	152.35	181588	152.35	75082.5	152.35	161165	152.35	162692	152.5	53931.5	152.5	58144	152.5	61622.1	152.5	62432.4	152.5	44080.6	152.5	44931.3	152.5	51007	152.5	36109.4	152.5	21683.1	152.5	103483	152.5	92757.3	152.5	86446.6	152.35	186026	152.35	129952	152.35	180916	152.5	25939.4	152.5	29638.2	152.5	31761.2	152.35
	152.4	132635	152.4	94816.5	152.4	91080.2	152.4	48111.7	152.4	77495.5	152.4	161057	152.55	57048.3	152.55	56893.4	152.55	70239.7	152.55	77614.7	152.55	53236.4	152.55	49682.5	152.55	36649.2	152.55	31105.6	152.55	21769	152.55	97310.5	152.55	84026.7	152.55	68902.3	152.4	77606.2	152.4	90602.8	152.4	79100.5	152.55	43989.3	152.55	59268.2	152.55	46362.1	152.4
	152.45	91180.9	152.45	42944.7	152.45	38933.9	152.45	36891.7	152.45	38070.6	152.45	91341.9	152.6	107914	152.6	85115.9	152.6	125395	152.6	136527	152.6	108348	152.6	96348.6	152.6	57704.8	152.6	44784.8	152.6	44440.5	152.6	176973	152.6	147995	152.6	109557	152.45	52437.3	152.45	77657.1	152.45	32378.3	152.6	84001.8	152.6	89929.2	152.6	74552.6	152.45
	152.5	30960.4	152.5	27599.8	152.5	18273	152.5	12500.2	152.5	29748.6	152.5	40910.8	152.65	229945	152.65	172468	152.65	263064	152.65	239615	152.65	207594	152.65	185497	152.65	114406	152.65	80691.4	152.65	85501.3	152.65	420611	152.65	383938	152.65	262632	152.5	25345.2	152.5	78988.3	152.5	9904.66	152.65	163628	152.65	154592	152.65	141964	152.5
	152.55	14146.9	152.55	17605.5	152.55	19966.5	152.55	19923.3	152.55	17055.5	152.55	25277.7	152.7	457977	152.7	345305	152.7	523719	152.7	419211	152.7	380771	152.7	305966	152.7	209452	152.7	147593	152.7	148034	152.7	757092	152.7	718142	152.7	486258	152.55	23264.1	152.55	33204.3	152.55	9253.31	152.7	297336	152.7	251925	152.7	258234	152.55
	152.6	16154.1	152.6	22686.6	152.6	37055.3	152.6	42043.6	152.6	43092.3	152.6	41548.8	152.75	808325	152.75	622348	152.75	917951	152.75	777867	152.75	710842	152.75	540908	152.75	394600	152.75	294934	152.75	263511	152.75	1.35658e+06	152.75	1267766	152.75	898598	152.6	8748.65	152.6	39593.7	152.6	39070.4	152.75	500030	152.75	425904	152.75	454558	152.6
	152.65	52967.3	152.65	73690	152.65	41510.8	152.65	34632.6	152.65	102502	152.65	62619.5	152.8	1.13577e+06	152.8	903621	152.8	1.2738e+06	152.8	1.20206e+06	152.8	1.05133e+06	152.8	799005	152.8	629544	152.8	495069	152.8	419572	152.8	2.30681e+06	152.8	2.09333e+06	152.8	1571030	152.65	11411.9	152.65	44774.8	152.65	72862.5	152.8	669924	152.8	570084	152.8	627208	152.65
	152.7	185628	152.7	172297	152.7	97947.1	152.7	98560.5	152.7	122312	152.7	102061	152.85	1.52177e+06	152.85	1.22343e+06	152.85	1649862	152.85	1.60473e+06	152.85	1352097	152.85	1.02973e+06	152.85	886678	152.85	685920	152.85	587433	152.85	3.15579e+06	152.85	2.8704e+06	152.85	2.22037e+06	152.7	50446.2	152.7	88062	152.7	87482.8	152.85	853390	152.85	743412	152.85	807457	152.7
	152.75	408897	152.75	397199	152.75	325644	152.75	237874	152.75	237943	152.75	280465	152.9	1943061	152.9	1574082	152.9	2.03252e+06	152.9	1.97808e+06	152.9	1619682	152.9	1.23497e+06	152.9	1.13103e+06	152.9	846062	152.9	746528	152.9	3.97081e+06	152.9	3.67313e+06	152.9	2.90476e+06	152.75	253403	152.75	248653	152.75	173773	152.9	1075188	152.9	969122	152.9	1.02319e+06	152.75
	152.8	722171	152.8	710442	152.8	549706	152.8	401407	152.8	512708	152.8	404577	152.95	2.23121e+06	152.95	1.83591e+06	152.95	2.33727e+06	152.95	2.34924e+06	152.95	1880509	152.95	1.45203e+06	152.95	1.38181e+06	152.95	1.02575e+06	152.95	920347	152.95	4714754	152.95	4.50279e+06	152.95	3.59e+06	152.8	549354	152.8	508505	152.8	534672	152.95	1.21094e+06	152.95	1.13008e+06	152.95	1.17715e+06	152.8
	152.85	1.2193e+06	152.85	1.1372e+06	152.85	858993	152.85	703603	152.85	948444	152.85	845025	153	2.38299e+06	153	1.98336e+06	153	2.53093e+06	153	2.59061e+06	153	2.01453e+06	153	1625305	153	1.56138e+06	153	1.15051e+06	153	1.06924e+06	153	5164942	153	5099608	153	4097351	152.85	942309	152.85	935816	152.85	1.10778e+06	153	1.30827e+06	153	1.26258e+06	153	1.3103e+06	152.85
	152.9	1.8046e+06	152.9	1.77522e+06	152.9	1314052	152.9	1.25036e+06	152.9	1.84822e+06	152.9	1.78696e+06	153.05	2.43007e+06	153.05	2.02362e+06	153.05	2643419	153.05	2.70078e+06	153.05	2.0399e+06	153.05	1.71625e+06	153.05	1.66159e+06	153.05	1.22789e+06	153.05	1.14679e+06	153.05	5265885	153.05	5322022	153.05	4308816	152.9	1.67705e+06	152.9	1.47963e+06	152.9	1.67556e+06	153.05	1.33944e+06	153.05	1.34654e+06	153.05	1.39477e+06	152.9
	152.95	2039980	152.95	2.18059e+06	152.95	1.77965e+06	152.95	1.90605e+06	152.95	2.40793e+06	152.95	2.67221e+06	153.1	2.36587e+06	153.1	2015009	153.1	2640266	153.1	2702877	153.1	2.00251e+06	153.1	1.74525e+06	153.1	1.6733e+06	153.1	1.26066e+06	153.1	1.15956e+06	153.1	5163174	153.1	5304060	153.1	4.27314e+06	152.95	2.41213e+06	152.95	2.14591e+06	152.95	2185994	153.1	1.28135e+06	153.1	1.36409e+06	153.1	1.42215e+06	152.95
	153	2.04831e+06	153	2296243	153	2.06328e+06	153	2.35536e+06	153	2830391	153	3085897	153.15	2181716	153.15	1906888	153.15	2490826	153.15	2.55216e+06	153.15	1.8993e+06	153.15	1.66769e+06	153.15	1.62028e+06	153.15	1.2286e+06	153.15	1.11249e+06	153.15	4810149	153.15	4.97568e+06	153.15	3.99752e+06	153	2.92607e+06	153	2.79159e+06	153	2.71147e+06	153.15	1.18131e+06	153.15	1.32181e+06	153.15	1.39449e+06	153
	153.05	2.29991e+06	153.05	2.40417e+06	153.05	2.10331e+06	153.05	2.53439e+06	153.05	3.11283e+06	153.05	3.63617e+06	153.2	1.93456e+06	153.2	1.71813e+06	153.2	2.23983e+06	153.2	2.29532e+06	153.2	1.73019e+06	153.2	1.51839e+06	153.2	1.50737e+06	153.2	1.1198e+06	153.2	1.02369e+06	153.2	4216057	153.2	4369165	153.2	3512789	153.05	3.3481e+06	153.05	3198906	153.05	2.97602e+06	153.2	1.05233e+06	153.2	1.20922e+06	153.2	1.28486e+06	153.05
	153.1	2.49805e+06	153.1	2.4618e+06	153.1	2.0981e+06	153.1	2.48899e+06	153.1	3.21897e+06	153.1	3.56411e+06	153.25	1.61948e+06	153.25	1.49942e+06	153.25	1.90072e+06	153.25	1.95966e+06	153.25	1.495e+06	153.25	1288937	153.25	1320347	153.25	958543	153.25	889971	153.25	3.52984e+06	153.25	3.66043e+06	153.25	2980425	153.1	3.39559e+06	153.1	3213604	153.1	3.33613e+06	153.25	835242	153.25	993485	153.25	1.03309e+06	153.1
	153.15	2391243	153.15	2.48429e+06	153.15	1.94638e+06	153.15	2.71469e+06	153.15	3.30653e+06	153.15	3.463e+06	153.3	1.16697e+06	153.3	1.13423e+06	153.3	1.36102e+06	153.3	1.45221e+06	153.3	1.15451e+06	153.3	931571	153.3	986583	153.3	714672	153.3	685038	153.3	2.73074e+06	153.3	2.8537e+06	153.3	2362050	153.15	3.71443e+06	153.15	3.58145e+06	153.15	3.31184e+06	153.3	607774	153.3	734137	153.3	771914	153.15
	153.2	2.32501e+06	153.2	2.26233e+06	153.2	1.8972e+06	153.2	2.40763e+06	153.2	3.24471e+06	153.2	3.44372e+06	153.35	817524	153.35	827324	153.35	936066	153.35	986959	153.35	807318	153.35	620733	153.35	663466	153.35	480678	153.35	484151	153.35	1.7609e+06	153.35	1.85271e+06	153.35	1.57588e+06	153.2	3365443	153.2	3339417	153.2	2.87674e+06	153.35	448756	153.35	514723	153.35	545768	153.2
	153.25	2.1582e+06	153.25	1.93789e+06	153.25	1.59796e+06	153.25	1.96798e+06	153.25	2.91343e+06	153.25	3.15459e+06	153.4	517081	153.4	558709	153.4	576413	153.4	644008	153.4	522080	153.4	399044	153.4	429650	153.4	315263	153.4	315639	153.4	1.00682e+06	153.4	1.07394e+06	153.4	949641	153.25	2.85793e+06	153.25	2.87853e+06	153.25	2.55297e+06	153.4	308994	153.4	339074	153.4	373053	153.25
	153.3	1.46742e+06	153.3	1.28676e+06	153.3	1181777	153.3	1703670	153.3	2.07064e+06	153.3	2.51962e+06	153.45	243353	153.45	299933	153.45	279603	153.45	389959	153.45	299215	153.45	233393	153.45	252712	153.45	196700	153.45	188304	153.45	519972	153.45	564283	153.45	513164	153.3	2.2106e+06	153.3	2.27482e+06	153.3	2.23941e+06	153.45	158673	153.45	167118	153.45	192582	153.3
	153.35	834769	153.35	901138	153.35	885470	153.35	1242455	153.35	1.57238e+06	153.35	1.90607e+06	153.5	98804.2	153.5	142760	153.5	111657	153.5	165782	153.5	130821	153.5	89325	153.5	114922	153.5	101408	153.5	88019.1	153.5	247805	153.5	272270	153.5	248408	153.35	1493771	153.35	1.59961e+06	153.35	1.59454e+06	153.5	73125	153.5	78279.5	153.5	91662.1	153.35
	153.4	484409	153.4	531373	153.4	485558	153.4	786519	153.4	1.05488e+06	153.4	1.2891e+06	153.55	41576.8	153.55	77900.2	153.55	48444.2	153.55	76982.8	153.55	71094.4	153.55	37580.8	153.55	45393.4	153.55	47970.8	153.55	31248.7	153.55	71896.4	153.55	91843.6	153.55	85199.9	153.4	977966	153.4	1.07277e+06	153.4	997103	153.55	34514.6	153.55	32554.6	153.55	43437.5	153.4
	153.45	252083	153.45	206746	153.45	192097	153.45	306017	153.45	501271	153.45	606497	153.6	34804	153.6	52253.3	153.6	36445	153.6	52485.1	153.6	53885.9	153.6	25929.2	153.6	22719	153.6	21498.2	153.6	14161.4	153.6	40898.4	153.6	52755.9	153.6	41966	153.45	448248	153.45	397657	153.45	424270	153.6	18152.6	153.6	19477.9	153.6	22772	153.45
	153.5	84614.8	153.5	57518.8	153.5	58954.3	153.5	86174.6	153.5	176875	153.5	174264	153.65	47003.4	153.65	49439.1	153.65	59082.1	153.65	52196.6	153.65	51792.2	153.65	30940.5	153.65	21650	153.65	19940.8	153.65	11019.8	153.65	60852.6	153.65	64802.3	153.65	41041.2	153.5	226671	153.5	123713	153.5	144848	153.65	18765	153.65	31560.6	153.65	28613.7	153.5
	153.55	37140.1	153.55	27458.5	153.55	25856.7	153.55	42970.4	153.55	60555	153.55	57834.5	153.7	72990.2	153.7	81091	153.7	106573	153.7	82420.6	153.7	74320.8	153.7	47874.1	153.7	33577.3	153.7	41115.5	153.7	22455.6	153.7	140079	153.7	114822	153.7	81985.2	153.55	54946.9	153.55	37469.1	153.55	37687.6	153.7	28897.2	153.7	53751.5	153.7	36569.9	153.55
	153.6	18044.7	153.6	17470.2	153.6	2891.68	153.6	18533.6	153.6	4200.95	153.6	35767.7	153.75	119688	153.75	132635	153.75	154282	153.75	140491	153.75	108086	153.75	75328.4	153.75	68341.9	153.75	70767.4	153.75	46664.3	153.75	261140	153.75	196400	153.75	151140	153.6	4346.44	153.6	15113.4	153.6	17459	153.75	51456.6	153.75	77953.8	153.75	62501.8	153.6
	153.65	8995.87	153.65	24269.5	153.65	10768.5	153.65	14629.9	153.65	31808.2	153.65	29618.9	153.8	179520	153.8	191829	153.8	205456	153.8	206366	153.8	149851	153.8	110202	153.8	103804	153.8	95578.5	153.8	69750.3	153.8	379775	153.8	297013	153.8	233382	153.65	6607.91	153.65	3098.87	153.65	16680.7	153.8	83310.1	153.8	114360	153.8	97420	153.65
	153.7	42969.8	153.7	40011.8	153.7	35657.9	153.7	41300.8	153.7	66985.1	153.7	23278.5	153.85	262479	153.85	256717	153.85	284805	153.85	281294	153.85	196205	153.85	156873	153.85	142307	153.85	125511	153.85	99361.9	153.85	480274	153.85	400300	153.85	311363	153.7	39705.9	153.7	3107.54	153.7	19198.7	153.85	122438	153.85	147656	153.85	129464	153.7
	153.75	89628	153.75	113626	153.75	107241	153.75	105795	153.75	120221	153.75	52699.6	153.9	321602	153.9	293980	153.9	327234	153.9	341733	153.9	241127	153.9	192508	153.9	202375	153.9	161078	153.9	130241	153.9	575075	153.9	539469	153.9	398326	153.75	119285	153.75	62377.3	153.75	42809.4	153.9	149828	153.9	175320	153.9	156688	153.75
	153.8	184982	153.8	233528	153.8	172053	153.8	213904	153.8	283850	153.8	175955	153.95	363665	153.95	313751	153.95	367525	153.95	375348	153.95	273399	153.95	213430	153.95	246508	153.95	177533	153.95	157132	153.95	657806	153.95	634215	153.95	464446	153.8	301940	153.8	132793	153.8	153937	153.95	173965	153.95	195785	153.95	194068	153.8
	153.85	338404	153.85	317263	153.85	198167	153.85	314968	153.85	461616	153.85	425268	154	414836	154	329872	154	409599	154	413276	154	293236	154	230224	154	286954	154	192393	154	178158	154	725961	154	698597	154	496166	153.85	381659	153.85	246215	153.85	306496	154	199283	154	221489	154	237946	153.85
	153.9	485481	153.9	400069	153.9	285546	153.9	432041	153.9	567328	153.9	491146	154.05	444217	154.05	353403	154.05	433001	154.05	449458	154.05	314417	154.05	242903	154.05	325048	154.05	194849	154.05	185247	154.05	771933	154.05	735028	154.05	519898	153.9	542166	153.9	372492	153.9	355813	154.05	230376	154.05	227512	154.05	251034	153.9
	153.95	435452	153.95	500803	153.95	332178	153.95	558124	153.95	493254	153.95	640291	154.1	447534	154.1	355824	154.1	431555	154.1	462332	154.1	323560	154.1	239153	154.1	344546	154.1	194627	154.1	181892	154.1	787934	154.1	731485	154.1	517086	153.95	720341	153.95	485575	153.95	460714	154.1	242493	154.1	240510	154.1	251885	153.95
	154	493073	154	610440	154	471654	154	636619	154	698422	154	814796	154.15	433430	154.15	339393	154.15	411480	154.15	455035	154.15	313694	154.15	225610	154.15	336481	154.15	188079	154.15	163340	154.15	749304	154.15	684896	154.15	486415	154	812724	154	646184	154	629173	154.15	241535	154.15	236622	154.15	239141	154
	154.05	523347	154.05	700355	154.05	451023	154.05	649376	154.05	827176	154.05	819887	154.2	393507	154.2	309084	154.2	353212	154.2	428498	154.2	291369	154.2	218206	154.2	307777	154.2	181398	154.2	146749	154.2	682408	154.2	618752	154.2	443421	154.05	785430	154.05	638600	154.05	618957	154.2	214920	154.2	219349	154.2	214663	154.05
	154.1	521023	154.1	640442	154.1	403264	154.1	673207	154.1	882602	154.1	826609	154.25	330546	154.25	246057	154.25	288707	154.25	377654	154.25	234465	154.25	205645	154.25	259063	154.25	164576	154.25	129122	154.25	579600	154.25	535289	154.25	386750	154.1	721221	154.1	581269	154.1	697066	154.25	178439	154.25	200604	154.25	183016	154.1
	154.15	606741	154.15	663262	154.15	440832	154.15	636618	154.15	755942	154.15	832496	154.3	260757	154.3	180531	154.3	220847	154.3	301579	154.3	180544	154.3	178256	154.3	187390	154.3	129935	154.3	100857	154.3	445069	154.3	409209	154.3	299004	154.15	851627	154.15	647086	154.15	626044	154.3	129392	154.3	171971	154.3	144871	154.15
	154.2	553733	154.2	513781	154.2	418210	154.2	555459	154.2	711642	154.2	808922	154.35	190479	154.35	125854	154.35	159119	154.35	222021	154.35	140913	154.35	152215	154.35	133324	154.35	104036	154.35	79666.4	154.35	328868	154.35	301854	154.35	213349	154.2	724151	154.2	556592	154.2	508027	154.35	77489	154.35	130156	154.35	107923	154.2
	154.25	331174	154.25	332047	154.25	322026	154.25	424098	154.25	583104	154.25	638665	154.4	111577	154.4	75063.7	154.4	93483.2	154.4	128572	154.4	95976.5	154.4	105755	154.4	84779.1	154.4	73894.7	154.4	52713.8	154.4	222566	154.4	204144	154.4	138519	154.25	620695	154.25	456100	154.25	433822	154.4	46063.6	154.4	83265.7	154.4	66157.2	154.25
	154.3	282186	154.3	269525	154.3	284217	154.3	335320	154.3	406086	154.3	485252	154.45	55558.9	154.45	38658.8	154.45	42754.3	154.45	67362.5	154.45	63720	154.45	64997.8	154.45	48168.6	154.45	41302	154.45	29519.8	154.45	119572	154.45	99770.7	154.45	63563.3	154.3	448772	154.3	390586	154.3	326458	154.45	25288.7	154.45	51851.7	154.45	40223.5	154.3
	154.35	235685	154.35	224700	154.35	226452	154.35	266828	154.35	301926	154.35	292062	154.5	27516.8	154.5	18490.9	154.5	24376.2	154.5	43058.6	154.5	36769.2	154.5	37478	154.5	34496.8	154.5	20628	154.5	20261.4	154.5	67902.1	154.5	53991.6	154.5	32773.4	154.35	231473	154.35	229329	154.35	238292	154.5	14238.2	154.5	31235.2	154.5	24689.9	154.35
	154.4	136091	154.4	128109	154.4	114472	154.4	125835	154.4	169208	154.4	209527	154.55	15458.9	154.55	13967.2	154.55	17513.7	154.55	35028.4	154.55	24310.3	154.55	20691.1	154.55	33377.1	154.55	12625.7	154.55	14373.7	154.55	54989.5	154.55	34827.6	154.55	29125.7	154.4	102956	154.4	105275	154.4	163166	154.55	9679.74	154.55	14757.2	154.55	17588.3	154.4
	154.45	85754.8	154.45	76762.9	154.45	83795.6	154.45	30027.8	154.45	23066.2	154.45	79058.2	154.6	23052.7	154.6	29603.1	154.6	25780.5	154.6	45120.9	154.6	23092.6	154.6	25138.8	154.6	42330.1	154.6	20368.1	154.6	19579.7	154.6	80511.4	154.6	51923.3	154.6	43891.7	154.45	34685.3	154.45	107507	154.45	92283.3	154.6	20597.7	154.6	12521.6	154.6	22213.2	154.45
	154.5	44476.7	154.5	41913.7	154.5	54584.4	154.5	34664.1	154.5	22442.6	154.5	27037.6	154.65	50947.4	154.65	56658.2	154.65	48956.7	154.65	83907	154.65	36731.2	154.65	41040.1	154.65	73036.2	154.65	38207.5	154.65	34274.4	154.65	165608	154.65	129977	154.65	85996.3	154.5	14892.9	154.5	81413	154.5	24311.2	154.65	38512.7	154.65	24207.8	154.65	38663.6	154.5
	154.55	21369.1	154.55	16472.4	154.55	31161.5	154.55	20749.9	154.55	35707.7	154.55	29050.5	154.7	112815	154.7	86607.7	154.7	104909	154.7	129081	154.7	65906.1	154.7	74198.9	154.7	113854	154.7	71332.6	154.7	52199.5	154.7	321840	154.7	286736	154.7	182839	154.55	25572.2	154.55	18174.8	154.55	9842.32	154.7	66821.5	154.7	41274.2	154.7	72474.3	154.55
	154.6	33960.8	154.6	29128.5	154.6	18888.7	154.6	29313.2	154.6	4864.93	154.6	2807.21	154.75	237883	154.75	155701	154.75	221512	154.75	206516	154.75	123198	154.75	131854	154.75	177746	154.75	119670	154.75	86061.5	154.75	551835	154.75	507814	154.75	346821	154.6	13460.2	154.6	13703.7	154.6	1068.92	154.75	120654	154.75	86501.6	154.75	126019	154.6
	154.65	45601.1	154.65	31523.6	154.65	15094.3	154.65	55197.5	154.65	22833.8	154.65	3386.14	154.8	430130	154.8	255622	154.8	368655	154.8	333801	154.8	228010	154.8	208841	154.8	286905	154.8	204305	154.8	132103	154.8	891275	154.8	840645	154.8	604978	154.65	41956.9	154.65	54283.8	154.65	12376	154.8	191600	154.8	150209	154.8	198035	154.65
	154.7	84443.5	154.7	52503.9	154.7	27766	154.7	47764.3	154.7	53601.4	154.7	25520.8	154.85	588563	154.85	353636	154.85	506040	154.85	455128	154.85	324619	154.85	287484	154.85	411356	154.85	295665	154.85	204617	154.85	1314455	154.85	1.27368e+06	154.85	963073	154.7	71150.5	154.7	66119.4	154.7	32620.2	154.85	246504	154.85	214140	154.85	248496	154.7
	154.75	141846	154.75	167268	154.75	92088.9	154.75	109002	154.75	157555	154.75	98365.7	154.9	723711	154.9	467680	154.9	620482	154.9	577787	154.9	417005	154.9	343808	154.9	510015	154.9	376064	154.9	272868	154.9	1.69565e+06	154.9	1.63464e+06	154.9	1.29583e+06	154.75	183490	154.75	113469	154.75	70854.1	154.9	295089	154.9	287792	154.9	301420	154.75
	154.8	251471	154.8	323175	154.8	237232	154.8	276629	154.8	294241	154.8	206585	154.95	829313	154.95	585987	154.95	713348	154.95	716510	154.95	509854	154.95	393608	154.95	610711	154.95	445144	154.95	347870	154.95	2.00606e+06	154.95	1.92092e+06	154.95	1.56651e+06	154.8	436833	154.8	190080	154.8	236812	154.95	328993	154.95	358868	154.95	363392	154.8
	154.85	418807	154.85	471338	154.85	413854	154.85	350459	154.85	401047	154.85	393836	155	898824	155	679576	155	755912	155	807969	155	561611	155	437635	155	673645	155	498667	155	405709	155	2272244	155	2.18998e+06	155	1.82908e+06	154.85	610767	154.85	412228	154.85	455580	155	338718	155	397689	155	400231	154.85
	154.9	566500	154.9	574854	154.9	495920	154.9	426390	154.9	594298	154.9	767948	155.05	924950	155.05	727842	155.05	757484	155.05	841473	155.05	562999	155.05	463199	155.05	716571	155.05	520625	155.05	436937	155.05	2.37875e+06	155.05	2.34363e+06	155.05	1.97896e+06	154.9	1026523	154.9	868374	154.9	854234	155.05	326966	155.05	412488	155.05	433281	154.9
	154.95	756028	154.95	791148	154.95	671982	154.95	586564	154.95	890834	154.95	1.12012e+06	155.1	920785	155.1	757246	155.1	748155	155.1	832273	155.1	540784	155.1	463788	155.1	715461	155.1	515950	155.1	427297	155.1	2.3402e+06	155.1	2351976	155.1	1.99315e+06	154.95	1.54421e+06	154.95	1.40353e+06	154.95	1.44261e+06	155.1	314176	155.1	401314	155.1	440689	154.95
	155	1.00172e+06	155	982556	155	832393	155	953806	155	1124549	155	1.17457e+06	155.15	893059	155.15	754037	155.15	720740	155.15	784893	155.15	498463	155.15	446520	155.15	708135	155.15	488432	155.15	410873	155.15	2200626	155.15	2.23694e+06	155.15	1.91568e+06	155	1.92542e+06	155	1.66831e+06	155	1.72132e+06	155.15	298757	155.15	372355	155.15	424156	155
	155.05	1.12107e+06	155.05	1.04085e+06	155.05	908880	155.05	1.13181e+06	155.05	1.105e+06	155.05	1.32512e+06	155.2	842212	155.2	714465	155.2	674664	155.2	708845	155.2	444635	155.2	415000	155.2	651657	155.2	434024	155.2	378242	155.2	1.94118e+06	155.2	1.97678e+06	155.2	1.71799e+06	155.05	1.87554e+06	155.05	1.87913e+06	155.05	1.78223e+06	155.2	282261	155.2	327059	155.2	373033	155.05
	155.1	1119860	155.1	1.13894e+06	155.1	901348	155.1	963810	155.1	1.10919e+06	155.1	1.40024e+06	155.25	740796	155.25	621991	155.25	596673	155.25	639372	155.25	381094	155.25	370028	155.25	579345	155.25	366427	155.25	339926	155.25	1591412	155.25	1.60367e+06	155.25	1.40544e+06	155.1	2.18874e+06	155.1	2.09639e+06	155.1	1815400	155.25	271766	155.25	271786	155.25	308364	155.1
	155.15	1.06141e+06	155.15	1.16693e+06	155.15	868854	155.15	920766	155.15	1.14878e+06	155.15	1.59943e+06	155.3	566973	155.3	477120	155.3	458078	155.3	513847	155.3	306895	155.3	293182	155.3	465823	155.3	293256	155.3	287881	155.3	1257037	155.3	1.25659e+06	155.3	1.10785e+06	155.15	2398999	155.15	2.08856e+06	155.15	1851960	155.3	225798	155.3	193745	155.3	220956	155.15
	155.2	1.01427e+06	155.2	1.14851e+06	155.2	827427	155.2	877485	155.2	1.19879e+06	155.2	1.51044e+06	155.35	386688	155.35	328153	155.35	300094	155.35	354206	155.35	218777	155.35	218552	155.35	326802	155.35	202691	155.35	215596	155.35	916964	155.35	907218	155.35	802539	155.2	1.99629e+06	155.2	1.876e+06	155.2	1.63631e+06	155.35	162902	155.35	131788	155.35	146970	155.2
	155.25	986463	155.25	874350	155.25	720532	155.25	813290	155.25	1.14957e+06	155.25	1.30964e+06	155.4	260490	155.4	214720	155.4	190464	155.4	211948	155.4	142325	155.4	148950	155.4	195603	155.4	119235	155.4	140703	155.4	547084	155.4	548158	155.4	481307	155.25	1.6935e+06	155.25	1.71508e+06	155.25	1.44455e+06	155.4	107459	155.4	80676.6	155.4	98226	155.25
	155.3	780587	155.3	671078	155.3	648838	155.3	629058	155.3	824505	155.3	1.00065e+06	155.45	148031	155.45	123804	155.45	104706	155.45	123886	155.45	92334.1	155.45	102024	155.45	113605	155.45	72932.6	155.45	79958.1	155.45	265370	155.45	273073	155.45	237520	155.3	1.41215e+06	155.3	1.33341e+06	155.3	1.13651e+06	155.45	63920	155.45	50942.2	155.45	64284.6	155.3
	155.35	472939	155.35	478549	155.35	533370	155.35	441297	155.35	640839	155.35	640721	155.5	75066.7	155.5	56170.6	155.5	62411	155.5	67290.5	155.5	50229.7	155.5	62924.7	155.5	62833	155.5	35101.7	155.5	39005.8	155.5	126720	155.5	146449	155.5	114345	155.35	815892	155.35	790521	155.35	798832	155.5	28805.7	155.5	30094	155.5	35437.6	155.35
	155.4	224680	155.4	303920	155.4	317148	155.4	183291	155.4	430280	155.4	497237	155.55	40395.6	155.55	28093.3	155.55	35781.3	155.55	30255.1	155.55	25319.6	155.55	26624.2	155.55	26008.5	155.55	17077	155.55	13267.5	155.55	56914.7	155.55	68409.9	155.55	54756.2	155.4	392564	155.4	478150	155.4	520642	155.55	11751.3	155.55	22289.6	155.55	17042.9	155.4
	155.45	106848	155.45	170102	155.45	125529	155.45	109177	155.45	231688	155.45	258252	155.6	31859	155.6	17785.8	155.6	25307.8	155.6	26042.9	155.6	18740.3	155.6	19050.8	155.6	10740.9	155.6	9762.24	155.6	5292.67	155.6	36267.8	155.6	43360.8	155.6	29692.8	155.45	211398	155.45	248186	155.45	223764	155.6	5674.31	155.6	22010.7	155.6	16176.7	155.45
	155.5	44230.8	155.5	63368.3	155.5	35013.8	155.5	59869.7	155.5	101911	155.5	63197.8	155.65	38138.7	155.65	29195.3	155.65	33991.1	155.65	38315.1	155.65	28378.8	155.65	24088.6	155.65	10763.2	155.65	11188.7	155.65	5278.23	155.65	46563.9	155.65	50636.3	155.65	33842.9	155.5	45293.4	155.5	79559.2	155.5	57610	155.65	6220.36	155.65	21716.1	155.65	17166.1	155.5
	155.55	14053.8	155.55	14885.3	155.55	6155.91	155.55	28532.1	155.55	20823	155.55	4896.08	155.7	61751.3	155.7	61390.7	155.7	63189.3	155.7	76863	155.7	44601.6	155.7	41050.1	155.7	24781.2	155.7	10806.3	155.7	12727.4	155.7	95549.4	155.7	74356.8	155.7	51963.8	155.55	13763.6	155.55	18014.8	155.55	44114.3	155.7	17680.1	155.7	35835.3	155.7	31984.9	155.55
	155.6	8913.38	155.6	7085.79	155.6	5332.22	155.6	4193.88	155.6	9156.24	155.6	2798.52	155.75	127825	155.75	109597	155.75	120323	155.75	142618	155.75	77745.5	155.75	69829.1	155.75	49785.9	155.75	18748.9	155.75	26744.7	155.75	187077	155.75	135883	155.75	101576	155.6	9995.78	155.6	6112.93	155.6	30127.3	155.75	34352.2	155.75	58189.6	155.75	49435.6	155.6
	155.65	25840.4	155.65	6811.89	155.65	7264.2	155.65	6011.98	155.65	13137.7	155.65	7313.04	155.8	200448	155.8	157542	155.8	184120	155.8	212014	155.8	130177	155.8	114798	155.8	93098.5	155.8	38596.5	155.8	41635.1	155.8	317988	155.8	242398	155.8	177480	155.65	16282	155.65	20458.4	155.65	4345.76	155.8	67399.5	155.8	87140.4	155.8	73404.6	155.65
	155.7	31798.9	155.7	42444.8	155.7	35792.7	155.7	11802	155.7	20075.3	155.7	19240.8	155.85	285293	155.85	212862	155.85	246539	155.85	275519	155.85	191681	155.85	146041	155.85	138294	155.85	59962.5	155.85	61711.2	155.85	451114	155.85	356143	155.85	259231	155.7	17358	155.7	15767.8	155.7	0	155.85	107188	155.85	127648	155.85	105814	155.7
	155.75	59365.9	155.75	98816.2	155.75	63824.6	155.75	31108	155.75	21775.7	155.75	40027.2	155.9	363274	155.9	281137	155.9	295732	155.9	344064	155.9	268611	155.9	201253	155.9	180678	155.9	85237.1	155.9	86715.6	155.9	574755	155.9	459241	155.9	329271	155.75	37033.8	155.75	8050.62	155.75	2498.69	155.9	141431	155.9	162412	155.9	134594	155.75
	155.8	106733	155.8	152468	155.8	110495	155.8	51595.7	155.8	43833.2	155.8	68026.9	155.95	410197	155.95	338920	155.95	323064	155.95	400133	155.95	332343	155.95	253184	155.95	226331	155.95	113961	155.95	117176	155.95	688259	155.95	544339	155.95	406563	155.8	74513.1	155.8	37490.3	155.8	28223.8	155.95	157571	155.95	180838	155.95	152492	155.8
	155.85	250239	155.85	352523	155.85	288554	155.85	158197	155.85	108592	155.85	128581	156	454194	156	395638	156	335590	156	426791	156	369742	156	288150	156	258856	156	138759	156	140154	156	779340	156	600226	156	476443	155.85	190557	155.85	136847	155.85	90842.3	156	167449	156	201738	156	177649	155.85
	155.9	385690	155.9	491423	155.9	440260	155.9	246554	155.9	160693	155.9	264544	156.05	488680	156.05	427234	156.05	333961	156.05	467315	156.05	415796	156.05	305626	156.05	279097	156.05	150448	156.05	152479	156.05	799372	156.05	625290	156.05	489758	155.9	280350	155.9	188216	155.9	308708	156.05	168379	156.05	216546	156.05	201717	155.9
	155.95	595097	155.95	692592	155.95	509043	155.95	199780	155.95	256074	155.95	326407	156.1	497768	156.1	418720	156.1	340125	156.1	494996	156.1	434631	156.1	311060	156.1	283886	156.1	165717	156.1	165666	156.1	759644	156.1	657521	156.1	479460	155.95	361242	155.95	231356	155.95	355869	156.1	163075	156.1	236579	156.1	209388	155.95
	156	744103	156	784938	156	594301	156	301563	156	455328	156	403789	156.15	485437	156.15	396636	156.15	338425	156.15	503972	156.15	429413	156.15	309290	156.15	266442	156.15	171959	156.15	157797	156.15	679222	156.15	644543	156.15	476633	156	460923	156	339685	156	372155	156.15	143962	156.15	246300	156.15	210756	156
	156.05	737066	156.05	838143	156.05	740626	156.05	369129	156.05	483902	156.05	536737	156.2	456035	156.2	343409	156.2	319801	156.2	487016	156.2	415046	156.2	299654	156.2	239493	156.2	159569	156.2	153665	156.2	587513	156.2	601587	156.2	455320	156.05	499134	156.05	388812	156.05	461789	156.2	126368	156.2	244581	156.2	201843	156.05
	156.1	725080	156.1	905018	156.1	944060	156.1	390268	156.1	457481	156.1	614666	156.25	408243	156.25	268044	156.25	287921	156.25	442508	156.25	371190	156.25	277103	156.25	209062	156.25	138710	156.25	139162	156.25	512876	156.25	549035	156.25	419326	156.1	523442	156.1	351715	156.1	350546	156.25	100748	156.25	220498	156.25	173062	156.1
	156.15	717752	156.15	986651	156.15	925239	156.15	360681	156.15	370473	156.15	609249	156.3	318766	156.3	206613	156.3	229152	156.3	351191	156.3	294468	156.3	218574	156.3	165598	156.3	105055	156.3	112750	156.3	425691	156.3	456401	156.3	360254	156.15	451344	156.15	458686	156.15	427666	156.3	81503	156.3	182772	156.3	145996	156.15
	156.2	610046	156.2	869371	156.2	699732	156.2	320970	156.2	406260	156.2	571677	156.35	237403	156.35	157915	156.35	184022	156.35	273792	156.35	231103	156.35	158350	156.35	124812	156.35	67302.6	156.35	87690.8	156.35	326169	156.35	315891	156.35	270512	156.2	419552	156.2	466971	156.2	376098	156.35	65335.1	156.35	138925	156.35	110729	156.2
	156.25	525120	156.25	711196	156.25	653336	156.25	302410	156.25	417084	156.25	459466	156.4	169532	156.4	110140	156.4	132804	156.4	191431	156.4	172758	156.4	109387	156.4	86088.6	156.4	45928.8	156.4	59276.3	156.4	251851	156.4	227907	156.4	198243	156.25	374826	156.25	377414	156.25	370702	156.4	49205	156.4	85923.1	156.4	75064.4	156.25
	156.3	484963	156.3	736662	156.3	569753	156.3	286924	156.3	384061	156.3	371540	156.45	103778	156.45	69881.6	156.45	93613.3	156.45	121396	156.45	118830	156.45	72341.1	156.45	67462.3	156.45	30274.9	156.45	46214.3	156.45	205832	156.45	175896	156.45	155454	156.3	351797	156.3	280429	156.3	303918	156.45	39953.6	156.45	50493.5	156.45	51123.5	156.3
	156.35	396396	156.35	521274	156.35	409823	156.35	219623	156.35	270782	156.35	282216	156.5	81756.1	156.5	72773.4	156.5	84207.6	156.5	91448.6	156.5	96551.2	156.5	56010.8	156.5	62843.9	156.5	29621.5	156.5	30788.8	156.5	205167	156.5	185786	156.5	157946	156.35	199783	156.35	287543	156.35	287709	156.5	41019.4	156.5	36525.7	156.5	44120.8	156.35
	156.4	202571	156.4	290978	156.4	251070	156.4	147845	156.4	195376	156.4	192288	156.55	114808	156.55	108820	156.55	102975	156.55	104781	156.55	115086	156.55	67811.6	156.55	98993.5	156.55	51939.5	156.55	39648.1	156.55	349866	156.55	345169	156.55	269545	156.4	104153	156.4	155311	156.4	183970	156.55	54820.9	156.55	46761.1	156.55	59933	156.4
	156.45	125540	156.45	126867	156.45	95332.4	156.45	72717.4	156.45	139441	156.45	87692.7	156.6	263968	156.6	208640	156.6	189174	156.6	193332	156.6	191568	156.6	124134	156.6	186473	156.6	103735	156.6	87599.7	156.6	693601	156.6	739964	156.6	540980	156.45	89262.6	156.45	109522	156.45	94454.8	156.6	97716.3	156.6	100284	156.6	108822	156.45
	156.5	101434	156.5	106598	156.5	43817.8	156.5	18729.3	156.5	73609.2	156.5	39664.7	156.65	691972	156.65	503060	156.65	503069	156.65	439804	156.65	376155	156.65	263596	156.65	402722	156.65	255430	156.65	226540	156.65	1.5905e+06	156.65	1.71394e+06	156.65	1.27055e+06	156.5	69603.4	156.5	86119	156.5	45864.2	156.65	203595	156.65	220840	156.65	223467	156.5
	156.55	77990.8	156.55	82193.4	156.55	61695	156.55	39097.4	156.55	78548.2	156.55	61775.8	156.7	1.30852e+06	156.7	934285	156.7	986279	156.7	910533	156.7	715384	156.7	491698	156.7	826881	156.7	597206	156.7	541668	156.7	3.5156e+06	156.7	3.81822e+06	156.7	2.9218e+06	156.55	101908	156.55	69376.3	156.55	51274.7	156.7	366901	156.7	390562	156.7	365538	156.55
	156.6	74352.7	156.6	132971	156.6	109074	156.6	132077	156.6	126168	156.6	132128	156.75	2.25262e+06	156.75	1.64531e+06	156.75	1772773	156.75	1.48996e+06	156.75	1.16112e+06	156.75	788959	156.75	1.46961e+06	156.75	1.07246e+06	156.75	986941	156.75	6.45587e+06	156.75	6.96066e+06	156.75	5374763	156.6	133302	156.6	121359	156.6	120312	156.75	590806	156.75	600054	156.75	545771	156.6
	156.65	161435	156.65	186994	156.65	196106	156.65	140035	156.65	252333	156.65	216361	156.8	3.58165e+06	156.8	2.67524e+06	156.8	2.86515e+06	156.8	2.1965e+06	156.8	1.70484e+06	156.8	1.18471e+06	156.8	2.26388e+06	156.8	1.6436e+06	156.8	1.4944e+06	156.8	9522768	156.8	10071872	156.8	7833959	156.65	201391	156.65	223980	156.65	191047	156.8	942604	156.8	926213	156.8	847283	156.65
[truncated: 20,852 more rows]
[truncated: 299 more columns]
