# Supplementary material for: Distinguishing patients with idiopathic epilepsy from solitary cysticercus granuloma epilepsy and biochemical phenotype assessment using a serum biomolecule profiling platform
Source: PLoS One. 2020 Aug 21;15(8):e0237064. doi: 10.1371/journal.pone.0237064 (PMC7527271; doi:10.1371/journal.pone.0237064)
Supplement: S7 File — (XLSX) [file pone.0237064.s013.xlsx]

## Sheet: S7_Advion_raw_condensed_1_da
patient	Patient_01_a	Patient_01_a	Patient_01_b	Patient_01_b	Patient_01_c	Patient_01_c	Patient_02_a	Patient_02_a	Patient_02_b	Patient_02_b	Patient_02_c	Patient_02_c	Patient_03_a	Patient_03_a	Patient_03_b	Patient_03_b	Patient_03_c	Patient_03_c	Patient_04_a	Patient_04_a	Patient_04_b	Patient_04_b	Patient_04_c	Patient_04_c	Patient_05_a	Patient_05_a	Patient_05_b	Patient_05_b	Patient_05_c	Patient_05_c	Patient_06_a	Patient_06_a	Patient_06_b	Patient_06_b	Patient_06_c	Patient_06_c	Patient_07_a	Patient_07_a	Patient_07_b	Patient_07_b	Patient_07_c	Patient_07_c	Patient_08_a	Patient_08_a	Patient_08_b	Patient_08_b	Patient_08_c	Patient_08_c	Patient_09_a
group	IE	IE	IE	IE	IE	IE	IE	IE	IE	IE	IE	IE	IE	IE	IE	IE	IE	IE	IE	IE	IE	IE	IE	IE	IE	IE	IE	IE	IE	IE	IE	IE	IE	IE	IE	IE	IE	IE	IE	IE	IE	IE	IE	IE	IE	IE	IE	IE	IE
	350	4.11882e+06	350	3.87392e+06	350	3.82814e+06	350	596906	350	954316	350	997968	350	1.68294e+06	350	1.08285e+06	350	1.27794e+06	350	2.44749e+06	350	1.81451e+06	350	1.68155e+06	350	856271	350	414713	350	531744	350	1.83435e+06	350	1.1391e+06	350	846102	350	1.04681e+06	350	841149	350	1.07373e+06	350	970008	350	1.49317e+06	350	1.51298e+06	350
	351	7.84256e+06	351	8.00408e+06	351	8.06726e+06	351	1.51039e+06	351	1.65576e+06	351	1.41233e+06	351	2.49989e+06	351	1.66671e+06	351	2.18777e+06	351	2.97083e+06	351	2.77519e+06	351	2.85454e+06	351	1.0575e+06	351	909246	351	528640	351	1.7279e+06	351	1.92799e+06	351	908567	351	1.78511e+06	351	1.45818e+06	351	1.46939e+06	351	1.972e+06	351	2.05152e+06	351	2.54636e+06	351
	352	4.61324e+06	352	5.80061e+06	352	5.37139e+06	352	531972	352	923805	352	964740	352	1.32293e+06	352	1.25142e+06	352	1.45405e+06	352	2.8778e+06	352	2.50707e+06	352	2.45813e+06	352	916495	352	777494	352	446786	352	1.77723e+06	352	1.68005e+06	352	917551	352	1.05787e+06	352	1.01228e+06	352	1.36347e+06	352	1.29955e+06	352	1.67984e+06	352	2.26656e+06	352
	353	1.11851e+07	353	1.15124e+07	353	1.1652e+07	353	1.59731e+06	353	1.76633e+06	353	2.0525e+06	353	2.41975e+06	353	1.5934e+06	353	2.05085e+06	353	3.49034e+06	353	2.94993e+06	353	3.16255e+06	353	892114	353	695575	353	746568	353	2.09609e+06	353	1.73774e+06	353	1.11771e+06	353	1.78512e+06	353	1.52105e+06	353	1.90649e+06	353	1.97318e+06	353	1.96304e+06	353	2.75185e+06	353
	354	6.53302e+06	354	6.80271e+06	354	6.5493e+06	354	1.49626e+06	354	1.30598e+06	354	1.6708e+06	354	2.43037e+06	354	1.90249e+06	354	2.07732e+06	354	4.63568e+06	354	3.92552e+06	354	4.42789e+06	354	1.61898e+06	354	1.08418e+06	354	1.05304e+06	354	4.57541e+06	354	4.52433e+06	354	2.96651e+06	354	2.16512e+06	354	2.03823e+06	354	2.16105e+06	354	4.31507e+06	354	4.71065e+06	354	6.15765e+06	354
	355	1.28454e+07	355	1.26047e+07	355	1.35184e+07	355	2.73739e+06	355	3.45812e+06	355	3.37736e+06	355	3.90435e+06	355	3.34697e+06	355	3.388e+06	355	7.55633e+06	355	6.58824e+06	355	8.292e+06	355	3.25174e+06	355	2.4887e+06	355	2.57312e+06	355	8.49606e+06	355	8.47615e+06	355	6.30882e+06	355	4.03996e+06	355	3.49785e+06	355	3.787e+06	355	8.05791e+06	355	9.04699e+06	355	1.04517e+07	355
	356	5.8609e+06	356	5.77516e+06	356	5.85548e+06	356	1.47215e+06	356	1.7041e+06	356	1.55412e+06	356	1.81038e+06	356	1.68347e+06	356	1.90989e+06	356	3.59269e+06	356	3.43847e+06	356	4.03743e+06	356	1.75592e+06	356	1.47112e+06	356	1.27543e+06	356	4.56468e+06	356	4.53066e+06	356	3635265	356	1.88173e+06	356	1.90059e+06	356	1.74915e+06	356	4.19445e+06	356	4.26192e+06	356	4.81294e+06	356
	357	9.75606e+06	357	9.68307e+06	357	1.01153e+07	357	1.88825e+06	357	1.88983e+06	357	2.17496e+06	357	2.29089e+06	357	1.65797e+06	357	2.01679e+06	357	3.55024e+06	357	3.54434e+06	357	3.62886e+06	357	1.8219e+06	357	1.27834e+06	357	1.11364e+06	357	4.12766e+06	357	3.63946e+06	357	2.71403e+06	357	1.76059e+06	357	1.65713e+06	357	1.91337e+06	357	2.94239e+06	357	3.55614e+06	357	3.98948e+06	357
	358	4.00409e+06	358	3.99275e+06	358	3.93023e+06	358	911211	358	1.08823e+06	358	1.36368e+06	358	1.48839e+06	358	1.21182e+06	358	1.34858e+06	358	1.9683e+06	358	2.38802e+06	358	2.30095e+06	358	1.01064e+06	358	637649	358	743783	358	2.40655e+06	358	1.95077e+06	358	1.24979e+06	358	1.25081e+06	358	995340	358	1.10726e+06	358	1.8777e+06	358	2.08401e+06	358	2.39893e+06	358
	359	5.51655e+06	359	5.05019e+06	359	5.44597e+06	359	1.16172e+06	359	1.2947e+06	359	1.63022e+06	359	1.77473e+06	359	1.34288e+06	359	1.46025e+06	359	2.589e+06	359	2.27264e+06	359	2.61297e+06	359	1.07411e+06	359	748202	359	908947	359	2.24827e+06	359	1.88677e+06	359	1.25932e+06	359	1.95103e+06	359	1.45259e+06	359	1.56353e+06	359	1.87516e+06	359	1.88279e+06	359	2.6302e+06	359
	360	2.71379e+06	360	3.03618e+06	360	2.8514e+06	360	559203	360	1.25678e+06	360	764728	360	2.16625e+06	360	1.35963e+06	360	1.55426e+06	360	3.65508e+06	360	2.78035e+06	360	2.88358e+06	360	1.67171e+06	360	750868	360	581022	360	2.4401e+06	360	1.70949e+06	360	1.17059e+06	360	1.02058e+06	360	787680	360	1.07403e+06	360	1.85445e+06	360	2.6217e+06	360	4.19041e+06	360
	361	3.53245e+06	361	3.78317e+06	361	3.24587e+06	361	1.07448e+06	361	1.01499e+06	361	1.06968e+06	361	2.29416e+06	361	1.8246e+06	361	2.31761e+06	361	3.8109e+06	361	3.07713e+06	361	2.99032e+06	361	1.36663e+06	361	720891	361	800641	361	2.40239e+06	361	1.4716e+06	361	1.10979e+06	361	1.2947e+06	361	1.12609e+06	361	1.44623e+06	361	5.27334e+06	361	6.20553e+06	361	6.60153e+06	361
	362	2.81033e+06	362	3.07074e+06	362	2.63987e+06	362	568116	362	693898	362	775344	362	1.29408e+06	362	1.06595e+06	362	1.46473e+06	362	1.99452e+06	362	1.65458e+06	362	1.68478e+06	362	810498	362	464393	362	469864	362	1.70981e+06	362	1.07042e+06	362	628151	362	944467	362	630633	362	772159	362	7.37136e+06	362	9.39067e+06	362	9.35437e+06	362
	363	4.89988e+06	363	4.87508e+06	363	4.75135e+06	363	903412	363	1.26191e+06	363	1.32374e+06	363	1.95195e+06	363	1.22127e+06	363	1.97356e+06	363	2.52787e+06	363	2.26701e+06	363	2.30172e+06	363	702953	363	530391	363	546364	363	1.8518e+06	363	1.28989e+06	363	753530	363	1.11624e+06	363	1.09664e+06	363	1.27806e+06	363	2.42341e+06	363	3.43592e+06	363	3.14344e+06	363
	364	3.93249e+06	364	4.35211e+06	364	4.07961e+06	364	912818	364	910932	364	877367	364	1.66191e+06	364	1.09529e+06	364	1.49201e+06	364	2.01414e+06	364	1.99175e+06	364	1.6565e+06	364	686405	364	533168	364	439354	364	1.82298e+06	364	1.46868e+06	364	764800	364	1.18092e+06	364	660704	364	1.13247e+06	364	1.47574e+06	364	2.27773e+06	364	2.31641e+06	364
	365	7.63762e+06	365	8.24573e+06	365	7.66367e+06	365	1.02146e+06	365	1.8375e+06	365	1.51615e+06	365	2.41339e+06	365	1.94488e+06	365	2.22027e+06	365	3.9987e+06	365	3.09773e+06	365	2.96224e+06	365	1.15614e+06	365	1.01645e+06	365	920424	365	2.78999e+06	365	1.93665e+06	365	1.06091e+06	365	1.65578e+06	365	1.60861e+06	365	1.40427e+06	365	2.13978e+06	365	2.93614e+06	365	2.93353e+06	365
	366	5.07049e+06	366	5.7232e+06	366	5.63791e+06	366	1.07535e+06	366	1.24355e+06	366	1.16021e+06	366	2.28049e+06	366	1.38932e+06	366	1.65431e+06	366	2.54687e+06	366	2.8111e+06	366	2.59631e+06	366	1.22002e+06	366	728119	366	745595	366	2.53662e+06	366	2.15927e+06	366	1.15024e+06	366	1.14764e+06	366	944013	366	1.12369e+06	366	1.74701e+06	366	2.0194e+06	366	2.05557e+06	366
	367	1.0936e+07	367	1.14047e+07	367	1.14578e+07	367	2.32699e+06	367	2.10625e+06	367	2.42069e+06	367	3.30684e+06	367	2.03897e+06	367	2.71829e+06	367	4.16066e+06	367	3.56889e+06	367	3.06923e+06	367	1.35643e+06	367	825535	367	954630	367	2.87901e+06	367	2.67698e+06	367	1.60355e+06	367	2.36184e+06	367	2.31038e+06	367	2.15286e+06	367	2.56517e+06	367	3.01271e+06	367	2.762e+06	367
	368	6.21413e+06	368	7.08681e+06	368	7.34555e+06	368	701334	368	1.10686e+06	368	1.11548e+06	368	2.0707e+06	368	1.46224e+06	368	1.61872e+06	368	3.20003e+06	368	3.24748e+06	368	2.61459e+06	368	1.07029e+06	368	619134	368	610741	368	2.60269e+06	368	1.82406e+06	368	1.0377e+06	368	1.69749e+06	368	1.33299e+06	368	1.19084e+06	368	1.87558e+06	368	2.67574e+06	368	2.93503e+06	368
	369	1.66438e+07	369	1.93093e+07	369	1.99745e+07	369	2.20262e+06	369	2.95722e+06	369	2.88172e+06	369	5.325e+06	369	4.92658e+06	369	5.01947e+06	369	1.23383e+07	369	1.54961e+07	369	1.45978e+07	369	2.89652e+06	369	2.10303e+06	369	2.38819e+06	369	5.48862e+06	369	4.85026e+06	369	3.0343e+06	369	2.46579e+06	369	2.43102e+06	369	3.63165e+06	369	8.53542e+06	369	1.02541e+07	369	1.04326e+07	369
	370	16015087	370	1.65984e+07	370	1.79779e+07	370	5.94745e+06	370	7.40801e+06	370	8.87515e+06	370	1.15955e+07	370	9.51981e+06	370	9.79688e+06	370	1.52296e+07	370	1.44646e+07	370	1.32676e+07	370	8.48734e+06	370	6.8395e+06	370	6.67328e+06	370	2.75485e+07	370	2.76501e+07	370	2.30197e+07	370	1.67492e+07	370	1.53491e+07	370	15415281	370	1.02259e+07	370	1.05274e+07	370	1.16334e+07	370
	371	2.86733e+07	371	2.93388e+07	371	2.86868e+07	371	1.93431e+07	371	2.56953e+07	371	3.1001e+07	371	2.24374e+07	371	2.0255e+07	371	2.02951e+07	371	3.06819e+07	371	2.49236e+07	371	22391243	371	1.96155e+07	371	1.42164e+07	371	1.40355e+07	371	6.06372e+07	371	6.29454e+07	371	5.04009e+07	371	3.9861e+07	371	3.91604e+07	371	3.63114e+07	371	1.8615e+07	371	1.94066e+07	371	1.91929e+07	371
	372	1.39007e+07	372	13962386	372	1.38963e+07	372	7.93126e+06	372	1.10876e+07	372	1.34989e+07	372	1.08977e+07	372	9.9427e+06	372	9.7635e+06	372	1.57119e+07	372	1.30953e+07	372	1.18561e+07	372	9.9819e+06	372	7.62524e+06	372	7.56241e+06	372	31011948	372	3.09397e+07	372	2.39681e+07	372	1.89131e+07	372	1.81653e+07	372	1.79195e+07	372	9.39658e+06	372	1.00238e+07	372	9.98289e+06	372
	373	1.05475e+07	373	1.03733e+07	373	9.74901e+06	373	6.75575e+06	373	8.58557e+06	373	1.0443e+07	373	7.38302e+06	373	5.88665e+06	373	7.10805e+06	373	9.7879e+06	373	9.59144e+06	373	8.06791e+06	373	6.68539e+06	373	4.90803e+06	373	4.77306e+06	373	1.81536e+07	373	1.81809e+07	373	1.44003e+07	373	1.26471e+07	373	1.15578e+07	373	1.08527e+07	373	6.73399e+06	373	7.1466e+06	373	7.69531e+06	373
	374	5.40321e+06	374	5.67439e+06	374	5.54167e+06	374	2.45912e+06	374	2.9867e+06	374	3.42603e+06	374	4.52876e+06	374	3.10102e+06	374	3.49163e+06	374	5.81336e+06	374	5.03585e+06	374	5.04884e+06	374	3.7668e+06	374	2.14262e+06	374	2.28778e+06	374	1.0117e+07	374	9.39437e+06	374	6.69119e+06	374	5.03917e+06	374	4.5129e+06	374	5.25941e+06	374	3.19295e+06	374	3.51373e+06	374	4.3182e+06	374
	375	5.35429e+06	375	5.39508e+06	375	4.46348e+06	375	1.49215e+06	375	2.16272e+06	375	2.24282e+06	375	3.37625e+06	375	2.90685e+06	375	2.93477e+06	375	4.33531e+06	375	3.97036e+06	375	3.64872e+06	375	1.70521e+06	375	1.07363e+06	375	994334	375	4.03908e+06	375	3.88946e+06	375	2.58712e+06	375	2.77271e+06	375	2.31226e+06	375	2.28349e+06	375	2.76918e+06	375	3.02043e+06	375	3.18927e+06	375
	376	5.90148e+06	376	5.81136e+06	376	5.81164e+06	376	2.39184e+06	376	3.42346e+06	376	3.72845e+06	376	3.53809e+06	376	2.40175e+06	376	2.33215e+06	376	4.28443e+06	376	4.14087e+06	376	4.27649e+06	376	2.18254e+06	376	1.39049e+06	376	1.45006e+06	376	5.1824e+06	376	4.29067e+06	376	2.34019e+06	376	2.79391e+06	376	2.58456e+06	376	2.91441e+06	376	3.35647e+06	376	3.65075e+06	376	4.02139e+06	376
	377	5.67889e+06	377	5.40715e+06	377	5.26699e+06	377	1.60101e+06	377	1.75751e+06	377	1.91024e+06	377	2.39234e+06	377	1.78365e+06	377	2.0531e+06	377	3.73035e+06	377	3.24134e+06	377	2.96999e+06	377	1.26316e+06	377	1.02902e+06	377	870828	377	3.70727e+06	377	2.58434e+06	377	1.55525e+06	377	2.1098e+06	377	2.07608e+06	377	2.47232e+06	377	2.56013e+06	377	2.89984e+06	377	3.11454e+06	377
	378	4.62591e+06	378	5.33176e+06	378	5.13638e+06	378	836229	378	929899	378	1.47264e+06	378	2.26253e+06	378	1.50268e+06	378	1.68603e+06	378	2.8996e+06	378	2.47035e+06	378	2.31279e+06	378	886418	378	873722	378	824698	378	3.75977e+06	378	2.55153e+06	378	1.63779e+06	378	1.70032e+06	378	1.43508e+06	378	1.91896e+06	378	1.9586e+06	378	2.6e+06	378	2.54766e+06	378
	379	7.22062e+06	379	7.75887e+06	379	7.36352e+06	379	1.70255e+06	379	1.91079e+06	379	1.84457e+06	379	2.44437e+06	379	1.83406e+06	379	2.24909e+06	379	3.58222e+06	379	2.70766e+06	379	2.91105e+06	379	1.26621e+06	379	1.06713e+06	379	902921	379	3.54067e+06	379	2.27495e+06	379	1.40666e+06	379	2.0183e+06	379	1.49589e+06	379	1.81874e+06	379	1.91149e+06	379	2.26131e+06	379	2.72717e+06	379
	380	6.20958e+06	380	6.09838e+06	380	5.8715e+06	380	944324	380	817833	380	1.04071e+06	380	2442973	380	1.46163e+06	380	1.65902e+06	380	2.68247e+06	380	2.34159e+06	380	2.51826e+06	380	1.52189e+06	380	925657	380	716654	380	3.39942e+06	380	2.47088e+06	380	1.36756e+06	380	1.13101e+06	380	1.25641e+06	380	1.52228e+06	380	1.87171e+06	380	2.3226e+06	380	2.27014e+06	380
	381	1.17934e+07	381	1.26631e+07	381	1.24497e+07	381	1.44644e+06	381	1.8613e+06	381	1.46881e+06	381	2.45681e+06	381	1.72531e+06	381	2.48833e+06	381	3.21666e+06	381	3.7941e+06	381	3.16747e+06	381	1.38574e+06	381	939057	381	792429	381	2.97029e+06	381	2.13054e+06	381	1.27069e+06	381	1.81882e+06	381	1.57915e+06	381	1.98263e+06	381	2.33476e+06	381	2.51988e+06	381	3.02159e+06	381
	382	8.94593e+06	382	9.06196e+06	382	9.89812e+06	382	5.87595e+06	382	3.98577e+06	382	4.07389e+06	382	4.25728e+06	382	2.46901e+06	382	3.01172e+06	382	5.28641e+06	382	4.70732e+06	382	3.91643e+06	382	3.58897e+06	382	2.57273e+06	382	2.68908e+06	382	1.11335e+07	382	5.89555e+06	382	3.13376e+06	382	2.63397e+06	382	2.52741e+06	382	3.55579e+06	382	3.77327e+06	382	3.37436e+06	382	3.97224e+06	382
	383	1.58133e+07	383	1.72896e+07	383	1.77088e+07	383	1.8309e+07	383	1.4707e+07	383	1.61782e+07	383	6.93844e+06	383	4.84017e+06	383	4.88802e+06	383	9.29469e+06	383	8.15339e+06	383	6.90521e+06	383	7.65082e+06	383	5.22624e+06	383	5.95721e+06	383	2.19944e+07	383	9.93567e+06	383	5.27953e+06	383	5.87182e+06	383	5.34412e+06	383	7.96209e+06	383	6.71878e+06	383	6.34362e+06	383	5.36018e+06	383
	384	7.69036e+06	384	7.36416e+06	384	7.91372e+06	384	3.26657e+06	384	3.05197e+06	384	3.10832e+06	384	3.08882e+06	384	2.11434e+06	384	2.57407e+06	384	4.17828e+06	384	3.84031e+06	384	3.43289e+06	384	2.15445e+06	384	1.83892e+06	384	1.7622e+06	384	7.06693e+06	384	4.12223e+06	384	2.08691e+06	384	1.98638e+06	384	1.92672e+06	384	2.84562e+06	384	2.62646e+06	384	2.78925e+06	384	3.05786e+06	384
	385	1.16539e+07	385	1.13341e+07	385	1.13991e+07	385	2.21854e+06	385	2.08e+06	385	2.12435e+06	385	2.77777e+06	385	2.16167e+06	385	1.99482e+06	385	4.32584e+06	385	3.45849e+06	385	3.30605e+06	385	1.57123e+06	385	1.25065e+06	385	1.06604e+06	385	3.43172e+06	385	2.20736e+06	385	1.35228e+06	385	1.72877e+06	385	1.55588e+06	385	1.65493e+06	385	2.36634e+06	385	2.68154e+06	385	2.81483e+06	385
	386	4.80166e+06	386	6.03276e+06	386	5.24301e+06	386	1.28784e+06	386	1.04507e+06	386	1.05835e+06	386	2.79075e+06	386	1.71694e+06	386	2.45227e+06	386	3.60683e+06	386	3.21499e+06	386	2.73674e+06	386	1.83645e+06	386	1.17825e+06	386	1.18268e+06	386	4.5918e+06	386	4.10572e+06	386	2.22667e+06	386	2.00581e+06	386	1.54671e+06	386	2.10411e+06	386	2.35032e+06	386	2.64956e+06	386	3.04007e+06	386
	387	6.54069e+06	387	7.50174e+06	387	6.87745e+06	387	2.75181e+06	387	2.90409e+06	387	3.01987e+06	387	2.75003e+06	387	2.39308e+06	387	3.03891e+06	387	4.23623e+06	387	4.32612e+06	387	3.66916e+06	387	1.80287e+06	387	1.21108e+06	387	1.59788e+06	387	4.45874e+06	387	3.83427e+06	387	2.7285e+06	387	2.56415e+06	387	2.32521e+06	387	2.53202e+06	387	3.74238e+06	387	4.34522e+06	387	4.91934e+06	387
	388	4.3261e+06	388	4.31123e+06	388	3.75613e+06	388	1.54048e+06	388	1.61511e+06	388	1.83128e+06	388	2.63387e+06	388	2.16208e+06	388	2.16849e+06	388	3.68658e+06	388	3.3726e+06	388	3.15333e+06	388	1.91212e+06	388	1.51042e+06	388	1.23599e+06	388	5.37158e+06	388	4.0824e+06	388	2.90245e+06	388	1.95428e+06	388	2.06127e+06	388	2.93203e+06	388	2.06326e+06	388	2.81472e+06	388	3.07865e+06	388
	389	4.2633e+06	389	4.31313e+06	389	4.04474e+06	389	1.89694e+06	389	1.95127e+06	389	2.36926e+06	389	2.53873e+06	389	2.12799e+06	389	2.5016e+06	389	3.7747e+06	389	3.30661e+06	389	3.14496e+06	389	1.79917e+06	389	1.08752e+06	389	1.25852e+06	389	4.41101e+06	389	4.12949e+06	389	2.59594e+06	389	2.60482e+06	389	2.51875e+06	389	1.98369e+06	389	2.24143e+06	389	2.62549e+06	389	3.22272e+06	389
	390	3.95231e+06	390	4.36996e+06	390	3.44931e+06	390	937846	390	1.1297e+06	390	1.29218e+06	390	2.80291e+06	390	2.03596e+06	390	2.39364e+06	390	3.39958e+06	390	3.41124e+06	390	2.87082e+06	390	1.76333e+06	390	1.05195e+06	390	929946	390	4.6267e+06	390	4.0406e+06	390	1.91324e+06	390	1.90283e+06	390	1.59384e+06	390	2.06238e+06	390	2.15236e+06	390	2.42418e+06	390	2.70614e+06	390
	391	5.99423e+06	391	6.14903e+06	391	6.33875e+06	391	1.50492e+06	391	1.98561e+06	391	2.17582e+06	391	2.8788e+06	391	2.33969e+06	391	2.50436e+06	391	3.9985e+06	391	3.17719e+06	391	3.47682e+06	391	1.84048e+06	391	1.03555e+06	391	1.03923e+06	391	3.94724e+06	391	3.13803e+06	391	2.12048e+06	391	3.36266e+06	391	2.79927e+06	391	2.36714e+06	391	2.45386e+06	391	2.40907e+06	391	2.87599e+06	391
	392	8.10955e+06	392	8.57746e+06	392	8.81641e+06	392	2.11457e+06	392	2.4582e+06	392	3.0995e+06	392	5.70218e+06	392	4.88705e+06	392	4.49335e+06	392	6.46422e+06	392	6.16986e+06	392	5.83959e+06	392	2.51083e+06	392	1.51909e+06	392	1.57006e+06	392	6.72347e+06	392	4.60572e+06	392	2.71923e+06	392	3.63521e+06	392	2.54751e+06	392	3.3001e+06	392	4.37971e+06	392	5.01264e+06	392	4.88882e+06	392
	393	1.40409e+07	393	1.34401e+07	393	1.39462e+07	393	5.58294e+06	393	6.98783e+06	393	7.5566e+06	393	9.81637e+06	393	9.03962e+06	393	9.48225e+06	393	1.12499e+07	393	1.08813e+07	393	10268220	393	3149178	393	2.19576e+06	393	2.17846e+06	393	9.08891e+06	393	5.75195e+06	393	3.43486e+06	393	5.91571e+06	393	5.47927e+06	393	5.25225e+06	393	8.15033e+06	393	9.51153e+06	393	9.11494e+06	393
	394	9.76165e+06	394	9.3957e+06	394	9.22933e+06	394	3.92768e+06	394	5.17843e+06	394	4.77175e+06	394	5.47348e+06	394	5.14531e+06	394	5.03764e+06	394	6.35024e+06	394	6.0571e+06	394	5.98005e+06	394	1.77106e+06	394	1.23693e+06	394	1.49837e+06	394	5.57902e+06	394	3.50839e+06	394	2.01089e+06	394	3.56835e+06	394	2.52799e+06	394	3.63135e+06	394	4.91132e+06	394	5.55828e+06	394	5.50466e+06	394
	395	1.48267e+07	395	1.51993e+07	395	1.56138e+07	395	2.55004e+06	395	3.05784e+06	395	3.04094e+06	395	4.43464e+06	395	3.3765e+06	395	4.00027e+06	395	5.61453e+06	395	5.33871e+06	395	4.6648e+06	395	1.60445e+06	395	1.06144e+06	395	1.41147e+06	395	4.75569e+06	395	2.60363e+06	395	1.49677e+06	395	3.41712e+06	395	2.59149e+06	395	2.38581e+06	395	4.01974e+06	395	4.30029e+06	395	4.62192e+06	395
	396	8.73657e+06	396	8.26267e+06	396	9.03155e+06	396	985604	396	1.52161e+06	396	1.64455e+06	396	2.45275e+06	396	2.03827e+06	396	2.34159e+06	396	3.55779e+06	396	3.38059e+06	396	3.39148e+06	396	1.38743e+06	396	1.0678e+06	396	967955	396	3.93077e+06	396	2.80625e+06	396	1.53774e+06	396	1.85759e+06	396	1.51739e+06	396	1.87953e+06	396	2.23258e+06	396	2.21732e+06	396	2.99155e+06	396
	397	1.49489e+07	397	1.54505e+07	397	1.59491e+07	397	2.16555e+06	397	2.26063e+06	397	1.73736e+06	397	3.1683e+06	397	2.03719e+06	397	2.39869e+06	397	3.92072e+06	397	3.52195e+06	397	3.40662e+06	397	1.88427e+06	397	1.35389e+06	397	1.22748e+06	397	3.60124e+06	397	2.21888e+06	397	1.32484e+06	397	2.15949e+06	397	1.6863e+06	397	1.69768e+06	397	2.82927e+06	397	3.62116e+06	397	3.77634e+06	397
	398	1.81777e+07	398	1.80902e+07	398	2.03846e+07	398	3.99779e+06	398	5.77458e+06	398	5.65896e+06	398	4.99659e+06	398	3.48615e+06	398	4.69174e+06	398	7.56074e+06	398	8.6275e+06	398	6.81254e+06	398	2.55429e+06	398	1.63134e+06	398	1.44187e+06	398	5.45318e+06	398	3.79944e+06	398	2.16947e+06	398	2.42856e+06	398	2.47384e+06	398	2.61616e+06	398	7.11071e+06	398	9.57483e+06	398	1.0292e+07	398
	399	1.59325e+07	399	1.49898e+07	399	1.48376e+07	399	2.54234e+06	399	2.69115e+06	399	3.29472e+06	399	3.61399e+06	399	2.25929e+06	399	3.23679e+06	399	4.66607e+06	399	5.14148e+06	399	4.28609e+06	399	2.21209e+06	399	1.27869e+06	399	1.14442e+06	399	4.18404e+06	399	2.67802e+06	399	1.57279e+06	399	2.72215e+06	399	1.74239e+06	399	2.03541e+06	399	4.4772e+06	399	4.96747e+06	399	4.86538e+06	399
	400	6.55368e+06	400	6.99868e+06	400	6.71526e+06	400	972302	400	1.18213e+06	400	1.10511e+06	400	2.73213e+06	400	2.00049e+06	400	2.0603e+06	400	3553800	400	3.52935e+06	400	3.24471e+06	400	1.65398e+06	400	1.33041e+06	400	781579	400	3.66405e+06	400	2.56492e+06	400	1.37505e+06	400	1.63033e+06	400	1.45841e+06	400	1.72268e+06	400	1.98479e+06	400	2.58558e+06	400	3.13004e+06	400
	401	8.37471e+06	401	8.18422e+06	401	8.02536e+06	401	1.26263e+06	401	1.36332e+06	401	1.17665e+06	401	2.48596e+06	401	1.82458e+06	401	2.01326e+06	401	3.21985e+06	401	2.80615e+06	401	2.65593e+06	401	1.74374e+06	401	949051	401	965621	401	3.48681e+06	401	1.97427e+06	401	1.54115e+06	401	1.57268e+06	401	908831	401	1.51375e+06	401	1.91696e+06	401	2.02265e+06	401	2.5713e+06	401
	402	4.1954e+06	402	4.30257e+06	402	3.79362e+06	402	863909	402	810136	402	1.13705e+06	402	2.33297e+06	402	1.73669e+06	402	1.78028e+06	402	3.23879e+06	402	2.5238e+06	402	2834965	402	1.2965e+06	402	847122	402	765160	402	3.22151e+06	402	2.70945e+06	402	1.53867e+06	402	1.29687e+06	402	1.27435e+06	402	1.23423e+06	402	1.35757e+06	402	2.09747e+06	402	2.3769e+06	402
	403	4.14811e+06	403	4.60662e+06	403	4.20625e+06	403	1.12236e+06	403	1.08766e+06	403	874339	403	2.18115e+06	403	1.64321e+06	403	2.02522e+06	403	2.97835e+06	403	2.65913e+06	403	2.11179e+06	403	1.36251e+06	403	856031	403	849308	403	2.85515e+06	403	1.96954e+06	403	1.09266e+06	403	1.44044e+06	403	1.09961e+06	403	1.22602e+06	403	1.78824e+06	403	2.29717e+06	403	2.5026e+06	403
	404	3.09441e+06	404	3.07507e+06	404	2.89363e+06	404	1.25554e+06	404	1.26967e+06	404	821899	404	2.2473e+06	404	1.70389e+06	404	1.84457e+06	404	3.33566e+06	404	2.97636e+06	404	2.26837e+06	404	1.32684e+06	404	963608	404	745044	404	2.6129e+06	404	2.04207e+06	404	1.14341e+06	404	1.47027e+06	404	1.31539e+06	404	1.50111e+06	404	1.76981e+06	404	2.07433e+06	404	1.98518e+06	404
	405	4.32325e+06	405	4.18969e+06	405	3.30192e+06	405	682337	405	1.17861e+06	405	1.15148e+06	405	3.31386e+06	405	2.3646e+06	405	2.51894e+06	405	5.36552e+06	405	4.37931e+06	405	4.14522e+06	405	1.83657e+06	405	1.22793e+06	405	964806	405	3.06092e+06	405	2.20923e+06	405	1.01282e+06	405	1.62567e+06	405	1.40244e+06	405	1.59443e+06	405	2.71481e+06	405	3.91089e+06	405	4.15776e+06	405
	406	3.83933e+06	406	3.85842e+06	406	3.80394e+06	406	709892	406	1.05976e+06	406	1.21703e+06	406	2.31933e+06	406	1.54519e+06	406	2.1812e+06	406	3.24316e+06	406	2.72546e+06	406	2.4892e+06	406	1.05238e+06	406	1.05816e+06	406	786334	406	2.67904e+06	406	1.79592e+06	406	1.13544e+06	406	1.10347e+06	406	1.12344e+06	406	1.32377e+06	406	1.64711e+06	406	1.91937e+06	406	2.55784e+06	406
	407	5.71255e+06	407	5.47789e+06	407	5.13047e+06	407	1.09743e+06	407	1.33616e+06	407	1.29827e+06	407	2.51404e+06	407	1.81768e+06	407	2.13081e+06	407	3.85406e+06	407	3.43502e+06	407	2.67835e+06	407	1.73696e+06	407	987431	407	845584	407	2.67336e+06	407	1.86878e+06	407	955886	407	1.64464e+06	407	1.43406e+06	407	1.62151e+06	407	2.21235e+06	407	2.31779e+06	407	3.34598e+06	407
	408	7.59164e+06	408	8.12456e+06	408	8.07712e+06	408	1.5612e+06	408	1.96803e+06	408	1.64003e+06	408	2.59362e+06	408	2.51718e+06	408	2.80177e+06	408	4.19947e+06	408	3.48848e+06	408	3.22993e+06	408	2.02113e+06	408	1.24779e+06	408	1.30736e+06	408	2.87954e+06	408	2.39275e+06	408	1.35045e+06	408	1.92264e+06	408	1.56701e+06	408	1.45059e+06	408	2.84489e+06	408	2.90991e+06	408	3.12075e+06	408
	409	1.53646e+07	409	1.58501e+07	409	1.58645e+07	409	4.15559e+06	409	5.14589e+06	409	4.81055e+06	409	4.55379e+06	409	3.34501e+06	409	3.59055e+06	409	4.61086e+06	409	4.23198e+06	409	4.35393e+06	409	2.33588e+06	409	1.2518e+06	409	1.47354e+06	409	3.64171e+06	409	2.70848e+06	409	1.64246e+06	409	3.78968e+06	409	3.06962e+06	409	3.85075e+06	409	3.64065e+06	409	4.01189e+06	409	4.95935e+06	409
	410	7.77298e+06	410	7.81546e+06	410	8.51547e+06	410	1.91884e+06	410	2.03361e+06	410	1.7527e+06	410	2.80217e+06	410	2.18124e+06	410	2.74438e+06	410	3.61549e+06	410	3.32587e+06	410	3.26669e+06	410	1.782e+06	410	968315	410	891460	410	3.13784e+06	410	2.18392e+06	410	1.45633e+06	410	1.9131e+06	410	1.66675e+06	410	2.068e+06	410	2.35234e+06	410	2.85748e+06	410	3.50354e+06	410
	411	1.02504e+07	411	1.06773e+07	411	1.14683e+07	411	1.89894e+06	411	2.16966e+06	411	1.92804e+06	411	3.68709e+06	411	2.82159e+06	411	3.09187e+06	411	4.18292e+06	411	3.9767e+06	411	4.26048e+06	411	1.82627e+06	411	1.26839e+06	411	1.12906e+06	411	3.71383e+06	411	2.19602e+06	411	1.55368e+06	411	2.3108e+06	411	1.80944e+06	411	2.4739e+06	411	2.66373e+06	411	3.50178e+06	411	3.93362e+06	411
	412	6.87006e+06	412	6.33525e+06	412	6.61161e+06	412	1.08455e+06	412	1.24178e+06	412	1.20499e+06	412	2.82549e+06	412	2.12781e+06	412	2.67878e+06	412	4.09046e+06	412	4.6306e+06	412	3.23865e+06	412	1.57673e+06	412	957804	412	1.18533e+06	412	3.27799e+06	412	2.14761e+06	412	1.32186e+06	412	1.55627e+06	412	1.32527e+06	412	1.40891e+06	412	2.49463e+06	412	3.61456e+06	412	3.98189e+06	412
	413	1.13739e+07	413	1.18492e+07	413	1.19694e+07	413	1.86397e+06	413	1.53991e+06	413	1.5732e+06	413	3.04402e+06	413	2.76973e+06	413	2.76381e+06	413	5.69457e+06	413	5.14196e+06	413	4.63445e+06	413	2.6056e+06	413	1.39528e+06	413	1.23844e+06	413	3.75139e+06	413	2.26945e+06	413	1.26199e+06	413	2.41409e+06	413	1.473e+06	413	1.77705e+06	413	2.98116e+06	413	3.85734e+06	413	7.21429e+06	413
	414	6.00007e+06	414	6.39784e+06	414	6.42255e+06	414	924902	414	1.26828e+06	414	1.10666e+06	414	2.8738e+06	414	1.71597e+06	414	2.10179e+06	414	4.82534e+06	414	3.8919e+06	414	3.50745e+06	414	1.56868e+06	414	1.14693e+06	414	901548	414	3.20839e+06	414	2.24318e+06	414	1.42668e+06	414	1.29402e+06	414	1.304e+06	414	1.34905e+06	414	3.02497e+06	414	2.85013e+06	414	4.46991e+06	414
	415	7.56844e+06	415	7.93268e+06	415	7.31764e+06	415	1.71088e+06	415	1.86011e+06	415	1.33559e+06	415	3.95237e+06	415	2.95563e+06	415	3.28026e+06	415	7.10602e+06	415	5.37394e+06	415	5.26111e+06	415	2.27583e+06	415	1.69832e+06	415	2.13814e+06	415	6.2238e+06	415	3.12466e+06	415	1.75482e+06	415	1.80338e+06	415	1.4432e+06	415	1.84053e+06	415	4.55417e+06	415	5.47461e+06	415	6.30474e+06	415
	416	4.17299e+06	416	3.94893e+06	416	3.73596e+06	416	957282	416	716852	416	1.26481e+06	416	2.28123e+06	416	1.89186e+06	416	2.02161e+06	416	3.58658e+06	416	3.46597e+06	416	3.16197e+06	416	1.38401e+06	416	983818	416	1.21917e+06	416	3.7532e+06	416	2.04036e+06	416	1.29567e+06	416	1.01985e+06	416	872554	416	1.29034e+06	416	2.13603e+06	416	2.70431e+06	416	3.23017e+06	416
	417	4.60475e+06	417	4.67371e+06	417	4.02984e+06	417	1.0661e+06	417	1.01082e+06	417	1.0825e+06	417	1.98545e+06	417	1.3316e+06	417	1.43873e+06	417	2.82492e+06	417	2.7712e+06	417	2.4025e+06	417	1.30688e+06	417	1.00832e+06	417	881728	417	2.49599e+06	417	1.62104e+06	417	794230	417	1.14134e+06	417	936825	417	1.26813e+06	417	2.05528e+06	417	1.9973e+06	417	2.67076e+06	417
	418	2.95237e+06	418	3.4962e+06	418	3.0116e+06	418	1.14982e+06	418	1.42502e+06	418	1.59655e+06	418	2.16778e+06	418	1.45949e+06	418	1.54173e+06	418	2.45015e+06	418	2.90581e+06	418	2.4355e+06	418	1.04563e+06	418	822562	418	725642	418	2.46177e+06	418	1.3718e+06	418	968817	418	942565	418	879748	418	1.38178e+06	418	1.55026e+06	418	1.86609e+06	418	2.26279e+06	418
	419	4.03125e+06	419	4.36344e+06	419	3.64169e+06	419	859522	419	1.03536e+06	419	1.3297e+06	419	3.20376e+06	419	2.29632e+06	419	2.659e+06	419	4.08887e+06	419	3.76186e+06	419	3.4207e+06	419	1.42082e+06	419	1.03184e+06	419	989377	419	3.16173e+06	419	2.06375e+06	419	1.44192e+06	419	2.45243e+06	419	1.61077e+06	419	1.96317e+06	419	2.79373e+06	419	3.19767e+06	419	3.6154e+06	419
	420	3.45997e+06	420	3.50533e+06	420	3.31105e+06	420	705125	420	899476	420	928694	420	1.94125e+06	420	1.24869e+06	420	1.75526e+06	420	3.10299e+06	420	2.87126e+06	420	2.49564e+06	420	1.29006e+06	420	558452	420	784625	420	2.3615e+06	420	1.42873e+06	420	847490	420	1.25656e+06	420	886163	420	1.18823e+06	420	1.42234e+06	420	1.94503e+06	420	2.52715e+06	420
	421	4.36526e+06	421	5.04422e+06	421	4835409	421	848526	421	1.12399e+06	421	1.05425e+06	421	2.30217e+06	421	1.79076e+06	421	1.88988e+06	421	2.84485e+06	421	2.64818e+06	421	2.78359e+06	421	1.66956e+06	421	575050	421	800509	421	2.04392e+06	421	1.46734e+06	421	623317	421	1.47328e+06	421	1.23179e+06	421	1.1485e+06	421	2.08087e+06	421	2.7525e+06	421	2.9028e+06	421
	422	4.12334e+06	422	4.4542e+06	422	4180858	422	627743	422	1.07079e+06	422	1.06238e+06	422	2.02826e+06	422	1.41977e+06	422	1.7683e+06	422	2.48302e+06	422	2.56492e+06	422	2.4615e+06	422	1.39591e+06	422	938108	422	872124	422	2.82812e+06	422	1.9704e+06	422	1.03447e+06	422	971282	422	1.10514e+06	422	1.14632e+06	422	1.54899e+06	422	2.03533e+06	422	2.32194e+06	422
	423	7.00805e+06	423	6.47826e+06	423	7.22181e+06	423	844057	423	1.0819e+06	423	1.38557e+06	423	2.99206e+06	423	2.42801e+06	423	2.21051e+06	423	3.42537e+06	423	3.08137e+06	423	2.49437e+06	423	1.4588e+06	423	1.14231e+06	423	997804	423	2.5706e+06	423	1.81903e+06	423	974684	423	2.61577e+06	423	1.82777e+06	423	1.74104e+06	423	2.44424e+06	423	2.2632e+06	423	2.85319e+06	423
	424	6.53617e+06	424	6.53069e+06	424	6.21162e+06	424	1.0184e+06	424	1.05574e+06	424	1.12343e+06	424	2.59428e+06	424	1.81601e+06	424	2.49349e+06	424	3.53786e+06	424	3.60201e+06	424	3.82798e+06	424	1.86559e+06	424	1.03274e+06	424	1.20816e+06	424	3.56887e+06	424	3.06539e+06	424	1.50871e+06	424	1.85516e+06	424	1.56273e+06	424	1.79689e+06	424	2.10551e+06	424	2.72873e+06	424	3.33313e+06	424
	425	1.07946e+07	425	1.11535e+07	425	1.13032e+07	425	2.18985e+06	425	2.58735e+06	425	1.95422e+06	425	3.44968e+06	425	2.02474e+06	425	3.00533e+06	425	4.1466e+06	425	3.69571e+06	425	3.73722e+06	425	2.12748e+06	425	1.30533e+06	425	1.34152e+06	425	2.73436e+06	425	2.20472e+06	425	1.25525e+06	425	2.36835e+06	425	1.95179e+06	425	1.75736e+06	425	2.95315e+06	425	3.55411e+06	425	3.8528e+06	425
	426	5.95414e+06	426	6.29678e+06	426	5.94749e+06	426	1.18693e+06	426	1.2574e+06	426	985040	426	2.5948e+06	426	2.15931e+06	426	2.50051e+06	426	3.65643e+06	426	3.83113e+06	426	3.28646e+06	426	2.05434e+06	426	1.36013e+06	426	1.26993e+06	426	3.57762e+06	426	2.55703e+06	426	1.87151e+06	426	1.47246e+06	426	1.51153e+06	426	1.69977e+06	426	2.20591e+06	426	2.21482e+06	426	2.91206e+06	426
	427	7.56488e+06	427	8.3719e+06	427	7.97548e+06	427	1.52333e+06	427	1.55356e+06	427	1.29941e+06	427	2.61073e+06	427	1.92944e+06	427	2.13188e+06	427	4.04725e+06	427	3.1766e+06	427	3.07637e+06	427	1.61498e+06	427	1.11879e+06	427	1.22679e+06	427	2.82352e+06	427	2.19006e+06	427	1.07004e+06	427	1.37199e+06	427	1.34046e+06	427	1.39256e+06	427	2.90087e+06	427	2.96539e+06	427	3.45152e+06	427
	428	4.7468e+06	428	5.06904e+06	428	5.5953e+06	428	1.09714e+06	428	1.03752e+06	428	1.02825e+06	428	3.05967e+06	428	2.29116e+06	428	2.43354e+06	428	4.3545e+06	428	4.29652e+06	428	3.94207e+06	428	2.85303e+06	428	1.9195e+06	428	1.74381e+06	428	6.68462e+06	428	5.30408e+06	428	3.1618e+06	428	1.84507e+06	428	1.59791e+06	428	2.55356e+06	428	3.00994e+06	428	3.46598e+06	428	3.39351e+06	428
	429	6.22153e+06	429	6.91921e+06	429	6.34944e+06	429	1.47746e+06	429	1.8619e+06	429	1.91334e+06	429	2.66535e+06	429	2.19502e+06	429	2.59348e+06	429	6.24165e+06	429	5.05028e+06	429	5.30466e+06	429	2.81427e+06	429	1.58648e+06	429	1.63794e+06	429	4.61615e+06	429	4.25262e+06	429	3.04809e+06	429	2.02329e+06	429	2.18485e+06	429	2.56464e+06	429	3.91257e+06	429	4.78973e+06	429	6.36064e+06	429
	430	5.47923e+06	430	6.11679e+06	430	5.46628e+06	430	1.1024e+06	430	1.18515e+06	430	1.27731e+06	430	3.41715e+06	430	2.69298e+06	430	2.81497e+06	430	7.04765e+06	430	6.50674e+06	430	6.11885e+06	430	3.02364e+06	430	2.65648e+06	430	2.33792e+06	430	9.9164e+06	430	7.10419e+06	430	4.08672e+06	430	2.18377e+06	430	2.40028e+06	430	3.52983e+06	430	4.09537e+06	430	4.34534e+06	430	5.74612e+06	430
	431	5.66462e+06	431	5.81798e+06	431	5.82409e+06	431	1.13431e+06	431	1.43227e+06	431	1.02127e+06	431	2.64949e+06	431	1.55487e+06	431	2.02901e+06	431	4.30698e+06	431	3.87109e+06	431	3.78878e+06	431	1.7901e+06	431	1.10837e+06	431	1.35463e+06	431	3.71828e+06	431	2.86202e+06	431	2.01501e+06	431	1.57798e+06	431	1.16833e+06	431	1.91582e+06	431	3.03936e+06	431	2.98874e+06	431	3.91954e+06	431
	432	4.2416e+06	432	4.58964e+06	432	4.87849e+06	432	1.08083e+06	432	1.10969e+06	432	1.38696e+06	432	3.79075e+06	432	2.61141e+06	432	2.72206e+06	432	4620913	432	4.52309e+06	432	4.87828e+06	432	2.92228e+06	432	2.11845e+06	432	1.99691e+06	432	8.7801e+06	432	6.03317e+06	432	3.24884e+06	432	2.37585e+06	432	2.46694e+06	432	2.92174e+06	432	2.59602e+06	432	2.58149e+06	432	3.56204e+06	432
	433	3.91438e+06	433	3.89291e+06	433	3.85285e+06	433	897408	433	906685	433	941735	433	2.102e+06	433	1.6602e+06	433	1.49176e+06	433	3.13131e+06	433	3.09657e+06	433	2.95742e+06	433	1411904	433	1.15473e+06	433	966466	433	2.83554e+06	433	1.96824e+06	433	1.06644e+06	433	1.55494e+06	433	1.13616e+06	433	1.29126e+06	433	1.97342e+06	433	2.13139e+06	433	2.18441e+06	433
	434	4.11946e+06	434	4.54138e+06	434	4.22506e+06	434	929588	434	734087	434	762113	434	3.15358e+06	434	2.14782e+06	434	2.26121e+06	434	4.36044e+06	434	4.47837e+06	434	4.21625e+06	434	2.29309e+06	434	1.68129e+06	434	1.56928e+06	434	4.98224e+06	434	4.13947e+06	434	2.05719e+06	434	1.81102e+06	434	1.61497e+06	434	2.00783e+06	434	2.45804e+06	434	2.86745e+06	434	3.01739e+06	434
	435	4.90928e+06	435	4.61574e+06	435	4.60882e+06	435	874475	435	898408	435	1.07795e+06	435	2.26232e+06	435	1.71615e+06	435	1.69957e+06	435	3.08199e+06	435	2.94567e+06	435	3.1308e+06	435	1.46187e+06	435	894327	435	931224	435	2.36015e+06	435	1.66707e+06	435	1.10591e+06	435	1.21245e+06	435	985363	435	1.20551e+06	435	2.09322e+06	435	2.56203e+06	435	3.07767e+06	435
	436	4.16617e+06	436	4.25691e+06	436	4.25946e+06	436	708760	436	915921	436	857838	436	6.19202e+06	436	3.25088e+06	436	4.45233e+06	436	9.79769e+06	436	9.78453e+06	436	8.76172e+06	436	3.01413e+06	436	1.91321e+06	436	3.33348e+06	436	6.75762e+06	436	3.88456e+06	436	2.15906e+06	436	1.2842e+06	436	1.00517e+06	436	1.43597e+06	436	7.90511e+06	436	9.96432e+06	436	9.60596e+06	436
	437	6.87803e+06	437	6.48318e+06	437	6.07501e+06	437	1.13538e+06	437	1.40739e+06	437	1.09402e+06	437	2.03889e+07	437	1.1591e+07	437	1.47492e+07	437	3.37371e+07	437	3.59669e+07	437	3.45576e+07	437	7.48153e+06	437	5.54595e+06	437	1.17062e+07	437	1.76722e+07	437	8.0653e+06	437	4.62895e+06	437	2.40907e+06	437	1.5935e+06	437	1.636e+06	437	2.58613e+07	437	3.30624e+07	437	3.73893e+07	437
	438	4.42057e+06	438	4.43206e+06	438	4.38735e+06	438	585737	438	493140	438	684662	438	6269329	438	3.77813e+06	438	4.74442e+06	438	1.08809e+07	438	1.11328e+07	438	1.11052e+07	438	2.84663e+06	438	2.17186e+06	438	3.77391e+06	438	6426107	438	3.74828e+06	438	1.6823e+06	438	1.14682e+06	438	1.12415e+06	438	1.20113e+06	438	7.78353e+06	438	1.04157e+07	438	1.1012e+07	438
	439	7.8116e+06	439	7.57725e+06	439	8.05939e+06	439	806728	439	1.02161e+06	439	1.0386e+06	439	2.79073e+06	439	1.59332e+06	439	2.21981e+06	439	4.61865e+06	439	4.20161e+06	439	3.61263e+06	439	1.68805e+06	439	1.2087e+06	439	1.26066e+06	439	2.79845e+06	439	1.88769e+06	439	981868	439	1.39773e+06	439	1.03667e+06	439	1.37607e+06	439	2.53503e+06	439	3.10253e+06	439	4.04851e+06	439
	440	4.66912e+06	440	4.83118e+06	440	4.73677e+06	440	546326	440	803597	440	732422	440	2.19032e+06	440	1.15102e+06	440	1.80723e+06	440	2.40091e+06	440	2.5947e+06	440	2.37211e+06	440	1.31212e+06	440	1.11069e+06	440	982623	440	2.66823e+06	440	2.19769e+06	440	1.09579e+06	440	1.1509e+06	440	1.02814e+06	440	1.18437e+06	440	1.52706e+06	440	1.64556e+06	440	1.9104e+06	440
	441	7.77542e+06	441	7.37243e+06	441	7.85688e+06	441	796355	441	1.11475e+06	441	943427	441	2.24203e+06	441	1.64262e+06	441	1.82931e+06	441	3.19621e+06	441	3.08854e+06	441	3.1537e+06	441	1.807e+06	441	912825	441	912769	441	2.44623e+06	441	1.66289e+06	441	795569	441	1.41388e+06	441	1.00729e+06	441	1.34713e+06	441	2.16493e+06	441	2.13542e+06	441	2.87517e+06	441
	442	3.74354e+06	442	4.46914e+06	442	4.10842e+06	442	638283	442	597322	442	970384	442	1.73087e+06	442	1.07598e+06	442	1.33618e+06	442	2.78985e+06	442	2.38092e+06	442	2.14979e+06	442	1.09874e+06	442	1.16251e+06	442	891708	442	2.58873e+06	442	2.04315e+06	442	1.04567e+06	442	1.42617e+06	442	896172	442	739504	442	1.63301e+06	442	1.98925e+06	442	1.8718e+06	442
	443	5.47531e+06	443	5.3029e+06	443	5.39519e+06	443	684831	443	1.06156e+06	443	702631	443	1.77512e+06	443	1.31571e+06	443	1.96403e+06	443	2.73053e+06	443	2.14619e+06	443	1.76436e+06	443	933928	443	844478	443	585210	443	2.05352e+06	443	1.44763e+06	443	853572	443	1.03374e+06	443	914809	443	941336	443	1.54687e+06	443	1.90733e+06	443	1.98482e+06	443
	444	3.97997e+06	444	4.0149e+06	444	4.44673e+06	444	1.26003e+06	444	1.83273e+06	444	1.46055e+06	444	3.26831e+06	444	2.17637e+06	444	2.78056e+06	444	4.05249e+06	444	3.49998e+06	444	3.31094e+06	444	2.49014e+06	444	1.72341e+06	444	1.64025e+06	444	7.03485e+06	444	6.56534e+06	444	4.7923e+06	444	2.21868e+06	444	2.00104e+06	444	2.67129e+06	444	2.25462e+06	444	2.74651e+06	444	2.86011e+06	444
	445	5.99701e+06	445	6.75119e+06	445	5.29519e+06	445	4.16593e+06	445	4.99221e+06	445	5.69941e+06	445	5.08678e+06	445	3.74001e+06	445	4.47725e+06	445	7.09247e+06	445	6.27984e+06	445	5.97707e+06	445	4.50581e+06	445	3.09904e+06	445	2.91726e+06	445	1.39625e+07	445	1.40328e+07	445	1.12422e+07	445	5.28618e+06	445	4.76733e+06	445	6.06714e+06	445	4.5974e+06	445	5.2567e+06	445	5.3431e+06	445
	446	3.97591e+06	446	4.60367e+06	446	4.04756e+06	446	2.12903e+06	446	2.55362e+06	446	2.8074e+06	446	3.66944e+06	446	2.37698e+06	446	3.09919e+06	446	5.15265e+06	446	4.38767e+06	446	4.30803e+06	446	2.72551e+06	446	2.14422e+06	446	2.18968e+06	446	9.52436e+06	446	8.66385e+06	446	6.91358e+06	446	3.07569e+06	446	3.45021e+06	446	3.44978e+06	446	2.92489e+06	446	3.14503e+06	446	3.71496e+06	446
	447	3.91915e+06	447	3.91358e+06	447	3.68598e+06	447	1.92743e+06	447	2.57195e+06	447	2.58694e+06	447	3.00752e+06	447	2.36534e+06	447	2.25359e+06	447	4.02091e+06	447	3.42733e+06	447	3.32476e+06	447	2.58905e+06	447	1.58348e+06	447	1.39713e+06	447	6.84729e+06	447	6.86523e+06	447	4.92071e+06	447	3.98026e+06	447	2.69486e+06	447	3.18341e+06	447	2.30322e+06	447	2.64107e+06	447	2.70258e+06	447
	448	2.8967e+06	448	3.01927e+06	448	2.85945e+06	448	949415	448	1.26338e+06	448	1.44993e+06	448	2.4695e+06	448	1.76799e+06	448	1.75607e+06	448	3.27102e+06	448	3.10825e+06	448	2.98607e+06	448	1.57884e+06	448	1.47546e+06	448	1.15475e+06	448	4.38759e+06	448	4.19109e+06	448	2.51848e+06	448	2.03222e+06	448	1.68087e+06	448	1.91279e+06	448	1.82924e+06	448	2.47123e+06	448	2.07797e+06	448
	449	3.16046e+06	449	3.07623e+06	449	3.40715e+06	449	983416	449	1.17062e+06	449	1.11649e+06	449	3.34675e+06	449	2.80137e+06	449	3.21597e+06	449	5.30266e+06	449	4.57814e+06	449	4.64465e+06	449	1.84965e+06	449	1.26927e+06	449	873468	449	3.29713e+06	449	2.27036e+06	449	1.50057e+06	449	1.28199e+06	449	1.02117e+06	449	1.03153e+06	449	3.28772e+06	449	4.16351e+06	449	4.31635e+06	449
	450	2.98588e+06	450	3.64658e+06	450	2.94767e+06	450	816508	450	1.06892e+06	450	1.42759e+06	450	2.28519e+06	450	1.43708e+06	450	1.68644e+06	450	3.02606e+06	450	2.73991e+06	450	2.97911e+06	450	1.33584e+06	450	893950	450	1.0217e+06	450	3.16227e+06	450	2.2898e+06	450	1.21736e+06	450	977862	450	910851	450	1.447e+06	450	1.81887e+06	450	2.55124e+06	450	2.66297e+06	450
	451	4.80883e+06	451	4.2597e+06	451	4.3985e+06	451	854242	451	871246	451	906563	451	2.13335e+06	451	1.28587e+06	451	1.61491e+06	451	3.24191e+06	451	2.79112e+06	451	2.22107e+06	451	1.33632e+06	451	990531	451	668000	451	2.37126e+06	451	1.59887e+06	451	795548	451	1.74639e+06	451	1.53568e+06	451	1.4866e+06	451	1.8302e+06	451	2.35188e+06	451	2.22738e+06	451
	452	3.43659e+06	452	3.52956e+06	452	3.39715e+06	452	914347	452	492266	452	716141	452	2.89156e+06	452	1.95044e+06	452	2.34847e+06	452	5.13466e+06	452	4.78671e+06	452	4.67954e+06	452	1.35084e+06	452	891025	452	1.1684e+06	452	3.5658e+06	452	2.29242e+06	452	1.28172e+06	452	1.00011e+06	452	883739	452	1.16871e+06	452	2.70124e+06	452	4.25448e+06	452	4.23925e+06	452
	453	5.68525e+06	453	6.32526e+06	453	5.79493e+06	453	939963	453	1.35493e+06	453	1.41306e+06	453	7.90578e+06	453	4.73597e+06	453	6.49022e+06	453	1.57472e+07	453	1.40993e+07	453	1.43599e+07	453	3.63612e+06	453	2.23199e+06	453	4.25775e+06	453	7.52485e+06	453	3.72434e+06	453	2.03614e+06	453	1.12091e+06	453	1.20041e+06	453	1.3232e+06	453	9.04608e+06	453	1.20114e+07	453	1.35135e+07	453
	454	3.92891e+06	454	3.98562e+06	454	4.22196e+06	454	667166	454	720721	454	1.01735e+06	454	3.69057e+06	454	2.15034e+06	454	3.40232e+06	454	6.42689e+06	454	5.31517e+06	454	5.42583e+06	454	1.94972e+06	454	1.09026e+06	454	1.51136e+06	454	3.88254e+06	454	2.25853e+06	454	1.40433e+06	454	1.02917e+06	454	1.06635e+06	454	1.01932e+06	454	3.68149e+06	454	5.04551e+06	454	5.36281e+06	454
	455	6.3697e+06	455	7.23535e+06	455	6.78527e+06	455	968169	455	763069	455	647614	455	2.81367e+06	455	1.87263e+06	455	2.48466e+06	455	3.95127e+06	455	3.36447e+06	455	3.81023e+06	455	1.70331e+06	455	1.12598e+06	455	1.1413e+06	455	2.59724e+06	455	1.58962e+06	455	808761	455	1.01845e+06	455	986772	455	871714	455	2.86152e+06	455	2.92072e+06	455	3.54544e+06	455
	456	3.66053e+06	456	4.08461e+06	456	3.83416e+06	456	880188	456	535568	456	725873	456	2.34087e+06	456	1.67368e+06	456	1.74983e+06	456	3.13045e+06	456	2.97146e+06	456	2.68673e+06	456	948948	456	1.05701e+06	456	1.07482e+06	456	2.97277e+06	456	1.70766e+06	456	1.01401e+06	456	1.05486e+06	456	868821	456	1.16231e+06	456	1.71794e+06	456	2.17877e+06	456	2.58704e+06	456
	457	5.56311e+06	457	5.7155e+06	457	5.53482e+06	457	631508	457	637078	457	1.06697e+06	457	1.63318e+06	457	1.59779e+06	457	1.72728e+06	457	2.21927e+06	457	2.27869e+06	457	2.41769e+06	457	1.52252e+06	457	561238	457	642664	457	2.42343e+06	457	1.94971e+06	457	981205	457	818662	457	825372	457	869464	457	1.65548e+06	457	1.70988e+06	457	2.15439e+06	457
	458	3112853	458	3.56284e+06	458	3.34175e+06	458	481935	458	848295	458	727674	458	1.4332e+06	458	1.14393e+06	458	1.26176e+06	458	2.05512e+06	458	2.00107e+06	458	1.64754e+06	458	723437	458	855448	458	583792	458	2.33508e+06	458	1.70993e+06	458	960203	458	749634	458	678063	458	757610	458	1.0523e+06	458	1.36166e+06	458	1.49102e+06	458
	459	4.1674e+06	459	4.6104e+06	459	4.25308e+06	459	1.02747e+06	459	1.30256e+06	459	1.13646e+06	459	2.00894e+06	459	1.05189e+06	459	1.53042e+06	459	2.03677e+06	459	2.06943e+06	459	2.03748e+06	459	1.21778e+06	459	691345	459	734306	459	2.91822e+06	459	1.8939e+06	459	1.1179e+06	459	1.05203e+06	459	697716	459	1.18406e+06	459	1.37531e+06	459	1.45775e+06	459	1.89092e+06	459
	460	2.7135e+06	460	2.59366e+06	460	2.39046e+06	460	605129	460	708619	460	570958	460	1.24209e+06	460	863146	460	1.16905e+06	460	1.73606e+06	460	2.02832e+06	460	1.77896e+06	460	990370	460	545953	460	450383	460	2.31445e+06	460	1.79945e+06	460	905719	460	789045	460	794267	460	845614	460	1.05965e+06	460	1.33136e+06	460	1.58674e+06	460
	461	3.18796e+06	461	2.55867e+06	461	2.77425e+06	461	868032	461	817550	461	772073	461	1.70336e+06	461	1.05174e+06	461	1.66595e+06	461	2.19683e+06	461	2.35341e+06	461	2.00521e+06	461	1.15555e+06	461	874533	461	668058	461	2.44289e+06	461	1.74633e+06	461	1.02482e+06	461	1.15769e+06	461	807521	461	1.08259e+06	461	1.63219e+06	461	1.83402e+06	461	1.83088e+06	461
	462	2.42939e+06	462	2.7366e+06	462	2.76441e+06	462	828207	462	1.26487e+06	462	1.08048e+06	462	1.60442e+06	462	1.18918e+06	462	1.50894e+06	462	1.75442e+06	462	2.06477e+06	462	1.63302e+06	462	1.11561e+06	462	906508	462	645655	462	2.93145e+06	462	2.68736e+06	462	1.56606e+06	462	1.16e+06	462	731362	462	1.1116e+06	462	945832	462	1.45532e+06	462	1.32308e+06	462
	463	3.65389e+06	463	3.39855e+06	463	3.28698e+06	463	1.15662e+06	463	1.38345e+06	463	1.31178e+06	463	2.06856e+06	463	1.66756e+06	463	1.87979e+06	463	3.20928e+06	463	2.56867e+06	463	2.3033e+06	463	1.34387e+06	463	1.15442e+06	463	836691	463	2.88359e+06	463	2.73029e+06	463	1.82846e+06	463	1.19035e+06	463	1.22808e+06	463	1.39399e+06	463	1.47066e+06	463	1.66982e+06	463	2.06097e+06	463
	464	2.61988e+06	464	2.44334e+06	464	2.77349e+06	464	844294	464	660989	464	979800	464	1.43656e+06	464	1.25464e+06	464	1.27051e+06	464	2.48219e+06	464	2.11809e+06	464	1.53952e+06	464	965799	464	707780	464	621096	464	2.83888e+06	464	2.03488e+06	464	1.23086e+06	464	1.07209e+06	464	728612	464	1.16685e+06	464	1.22531e+06	464	1.52739e+06	464	1.72993e+06	464
	465	3.59658e+06	465	4.23692e+06	465	3.92009e+06	465	1.01915e+06	465	740756	465	935060	465	1.73498e+06	465	1.41966e+06	465	1.57312e+06	465	2.36458e+06	465	2.39881e+06	465	2.1734e+06	465	1.13092e+06	465	770522	465	629089	465	2.46643e+06	465	1.79414e+06	465	1.08855e+06	465	1.9328e+06	465	1.36718e+06	465	1.73838e+06	465	1.3662e+06	465	1.67597e+06	465	2.27481e+06	465
	466	3.25634e+06	466	3.70798e+06	466	3.51241e+06	466	759744	466	1.17066e+06	466	1.04899e+06	466	1.68669e+06	466	1.35393e+06	466	1.39419e+06	466	2.20472e+06	466	2.26449e+06	466	2.13035e+06	466	1.07802e+06	466	548583	466	748146	466	2.39622e+06	466	1.72642e+06	466	873500	466	1.08565e+06	466	1.18165e+06	466	1.14911e+06	466	1.57166e+06	466	1.72092e+06	466	1.73245e+06	466
	467	5.47969e+06	467	5.77216e+06	467	6.02875e+06	467	1.53341e+06	467	1.54469e+06	467	1.64324e+06	467	2.79711e+06	467	2.43145e+06	467	2.92419e+06	467	3.45949e+06	467	3.23547e+06	467	2.94906e+06	467	1.46973e+06	467	831342	467	1.0345e+06	467	2.95967e+06	467	2.07778e+06	467	979402	467	1.20419e+06	467	1.30804e+06	467	1.64262e+06	467	2.50471e+06	467	2.9824e+06	467	2.73909e+06	467
	468	3.95045e+06	468	4.19309e+06	468	4.03623e+06	468	1.02455e+06	468	928816	468	799197	468	2.54786e+06	468	1.97427e+06	468	2.19511e+06	468	2.69231e+06	468	2.68715e+06	468	2.75297e+06	468	1.16327e+06	468	738933	468	699368	468	2.58597e+06	468	1.77734e+06	468	949974	468	977686	468	1.00556e+06	468	1.14083e+06	468	2.03545e+06	468	2.2904e+06	468	2.43679e+06	468
	469	6.00466e+06	469	5.77898e+06	469	5.91559e+06	469	1.153e+06	469	1.65672e+06	469	1.23339e+06	469	2.30942e+06	469	1.82682e+06	469	2.1769e+06	469	4.08805e+06	469	3.74969e+06	469	3.3768e+06	469	1.67671e+06	469	954596	469	945597	469	2.22477e+06	469	1.63956e+06	469	730909	469	1.34821e+06	469	759042	469	1.44058e+06	469	2.24901e+06	469	2.41718e+06	469	3.65517e+06	469
	470	3.2972e+06	470	3.37821e+06	470	3.66608e+06	470	780486	470	947998	470	758599	470	1.53748e+06	470	1.08973e+06	470	1.08307e+06	470	2.05803e+06	470	2.20254e+06	470	2.03114e+06	470	964238	470	439917	470	694169	470	2.03332e+06	470	1.46766e+06	470	795479	470	905970	470	772633	470	1.00867e+06	470	1.32058e+06	470	1.60474e+06	470	2.1716e+06	470
	471	4.2216e+06	471	5.02913e+06	471	4.43924e+06	471	719879	471	945792	471	895064	471	1.83955e+06	471	1.31925e+06	471	1.60587e+06	471	3.10544e+06	471	2.3501e+06	471	2.16467e+06	471	1.19329e+06	471	589900	471	570559	471	2.01534e+06	471	1.48527e+06	471	765223	471	736589	471	663559	471	1.03241e+06	471	1.50811e+06	471	1.77192e+06	471	2.14538e+06	471
	472	3.26918e+06	472	2.75446e+06	472	2.70932e+06	472	590788	472	607702	472	809150	472	1.35716e+06	472	1.10536e+06	472	1.13072e+06	472	2.14518e+06	472	1.96492e+06	472	1.66951e+06	472	807720	472	437659	472	523446	472	1.6947e+06	472	1.1352e+06	472	504054	472	954063	472	483044	472	755044	472	973017	472	1.4167e+06	472	1.53892e+06	472
	473	3.9447e+06	473	4.02943e+06	473	3.52211e+06	473	567995	473	983052	473	750472	473	1.3724e+06	473	1.18053e+06	473	1.14198e+06	473	2.24323e+06	473	1.90763e+06	473	1.89316e+06	473	914040	473	555409	473	441694	473	1.58304e+06	473	1.10197e+06	473	548454	473	698231	473	601987	473	783197	473	1.32174e+06	473	1.32287e+06	473	1.66441e+06	473
	474	2.42824e+06	474	2.76473e+06	474	2.38056e+06	474	317962	474	540453	474	746640	474	1.2308e+06	474	1.24795e+06	474	1.09962e+06	474	1.81095e+06	474	1.45106e+06	474	1.52296e+06	474	886623	474	496274	474	515605	474	1.62864e+06	474	1.06002e+06	474	443868	474	513453	474	709061	474	850145	474	932429	474	1.09887e+06	474	1.27057e+06	474
	475	2.91683e+06	475	2.79362e+06	475	2.87345e+06	475	519980	475	681496	475	864726	475	1.71612e+06	475	1.02517e+06	475	1.31192e+06	475	1.75769e+06	475	1.58074e+06	475	1.93853e+06	475	1.03288e+06	475	498352	475	546146	475	1.82685e+06	475	1.25484e+06	475	688304	475	707967	475	664076	475	667989	475	1.15103e+06	475	1.4277e+06	475	1.5658e+06	475
	476	2.36595e+06	476	2.24004e+06	476	2.32938e+06	476	501323	476	524149	476	810929	476	1.24242e+06	476	1.08872e+06	476	1.14485e+06	476	2.11173e+06	476	1.91027e+06	476	1.52792e+06	476	867025	476	435592	476	591483	476	2.05984e+06	476	1.67896e+06	476	1.16355e+06	476	850780	476	740270	476	691594	476	1.02954e+06	476	1.00768e+06	476	1.52896e+06	476
	477	2.6136e+06	477	2.77172e+06	477	2.54547e+06	477	540198	477	657799	477	760394	477	1.36812e+06	477	1.05121e+06	477	1.00753e+06	477	1.51268e+06	477	1.69419e+06	477	2.12974e+06	477	951092	477	689620	477	577878	477	1.54214e+06	477	1.1728e+06	477	694778	477	721664	477	793968	477	724135	477	1.21559e+06	477	1.49708e+06	477	1.55133e+06	477
	478	2.1995e+06	478	2.65496e+06	478	2.25588e+06	478	685056	478	705244	478	511524	478	1.82656e+06	478	1.42969e+06	478	1.36736e+06	478	2.53513e+06	478	2.36066e+06	478	2.34964e+06	478	791337	478	703436	478	468905	478	1.76751e+06	478	1.46006e+06	478	629251	478	657100	478	518379	478	875293	478	1.4413e+06	478	2.10778e+06	478	2.51286e+06	478
	479	3.28864e+06	479	3.52709e+06	479	3.29392e+06	479	644494	479	555681	479	865210	479	1.30151e+06	479	1.06171e+06	479	1.03844e+06	479	1.87578e+06	479	1.97769e+06	479	2.49357e+06	479	1.05026e+06	479	477093	479	572595	479	1.65081e+06	479	1.09225e+06	479	647627	479	1.53934e+06	479	1.29991e+06	479	1.22803e+06	479	958587	479	1.35377e+06	479	1.61123e+06	479
	480	2.6194e+06	480	3.21037e+06	480	3.005e+06	480	713849	480	573048	480	745716	480	1.32288e+06	480	1.25292e+06	480	1.24743e+06	480	2.28543e+06	480	1.74982e+06	480	2.16365e+06	480	770061	480	728365	480	491821	480	1.90673e+06	480	1.45795e+06	480	822531	480	1.09161e+06	480	1.0452e+06	480	1.17021e+06	480	1.24487e+06	480	1.26485e+06	480	2.26834e+06	480
	481	4.5893e+06	481	4.52526e+06	481	4.29433e+06	481	1.08775e+06	481	1.04628e+06	481	906829	481	1.46254e+06	481	1.26969e+06	481	1.49426e+06	481	2.53946e+06	481	1.98702e+06	481	1.79216e+06	481	740346	481	672394	481	534115	481	2.88109e+06	481	1.43023e+06	481	828521	481	948669	481	1.1546e+06	481	1.19817e+06	481	1.33278e+06	481	1.66282e+06	481	1.94188e+06	481
	482	3.58381e+06	482	2.98288e+06	482	3.36306e+06	482	899560	482	803960	482	700388	482	1.73133e+06	482	1.37225e+06	482	1.75895e+06	482	2.20515e+06	482	2.24569e+06	482	2176529	482	1.18761e+06	482	607243	482	623916	482	2.49806e+06	482	1.89596e+06	482	929798	482	1.11227e+06	482	849308	482	1.10989e+06	482	1.49203e+06	482	1.62356e+06	482	2.3715e+06	482
	483	4.84259e+06	483	5.29764e+06	483	5.275e+06	483	1.15982e+06	483	921251	483	984653	483	1.96131e+06	483	1.42709e+06	483	1.72193e+06	483	2.47184e+06	483	2.31908e+06	483	1.82451e+06	483	1.20703e+06	483	646747	483	569820	483	2.35274e+06	483	1.45777e+06	483	764002	483	954720	483	947436	483	1.03353e+06	483	1.24731e+06	483	1.66643e+06	483	2.06599e+06	483
	484	3.64496e+06	484	3.3332e+06	484	3.45032e+06	484	793270	484	1.02627e+06	484	806565	484	1.78281e+06	484	1.36571e+06	484	1.50314e+06	484	2.07338e+06	484	2.40697e+06	484	2.01383e+06	484	1.17049e+06	484	1.0435e+06	484	678034	484	2.46042e+06	484	1.89566e+06	484	867810	484	753945	484	599059	484	1.14155e+06	484	1.20841e+06	484	1.47144e+06	484	2.07077e+06	484
	485	4.13848e+06	485	4.60819e+06	485	4.65664e+06	485	744543	485	1.0479e+06	485	776904	485	1.87574e+06	485	1.64605e+06	485	1.44076e+06	485	2.68043e+06	485	2.37576e+06	485	2.69737e+06	485	1.15247e+06	485	660992	485	531765	485	1.78343e+06	485	1.35142e+06	485	763174	485	739677	485	787725	485	972860	485	1.3691e+06	485	1.51757e+06	485	1.95944e+06	485
	486	3.76649e+06	486	3076975	486	3.55375e+06	486	565786	486	625322	486	826296	486	1.66795e+06	486	1.41458e+06	486	1.77823e+06	486	2.61028e+06	486	2312163	486	2.35867e+06	486	1.11503e+06	486	890199	486	898443	486	3.41015e+06	486	2.44467e+06	486	1.17384e+06	486	954029	486	946350	486	1.29659e+06	486	1.22957e+06	486	1.62899e+06	486	1.95928e+06	486
	487	3.08915e+06	487	3.48072e+06	487	3.61242e+06	487	446285	487	844656	487	862954	487	1.63041e+06	487	1.45977e+06	487	1.40417e+06	487	2.54216e+06	487	2.17366e+06	487	2.08467e+06	487	1.03152e+06	487	501124	487	531787	487	2.06213e+06	487	1.41673e+06	487	683500	487	871890	487	867782	487	967580	487	1.02863e+06	487	1.27029e+06	487	1.60591e+06	487
	488	3.26221e+06	488	3.22415e+06	488	3.09309e+06	488	529296	488	666983	488	817506	488	2.39832e+06	488	1.46683e+06	488	1.81214e+06	488	3.25036e+06	488	2.6109e+06	488	2.85291e+06	488	1.59586e+06	488	1.36276e+06	488	954844	488	4.87113e+06	488	3.04368e+06	488	2.00465e+06	488	1.03756e+06	488	972934	488	1.54939e+06	488	1.61403e+06	488	2.1761e+06	488	2.24674e+06	488
	489	3.05896e+06	489	3.06782e+06	489	2.96662e+06	489	720475	489	842607	489	631471	489	2.00564e+06	489	1.25557e+06	489	1.2895e+06	489	2.57928e+06	489	1.94582e+06	489	1.73288e+06	489	1.10426e+06	489	654206	489	637248	489	2.07602e+06	489	1.26003e+06	489	902539	489	913410	489	645090	489	935387	489	1.28961e+06	489	1.51277e+06	489	1.81281e+06	489
	490	3.33156e+06	490	3.55668e+06	490	3.64638e+06	490	807443	490	978936	490	691336	490	2.7404e+06	490	1.65227e+06	490	1.79268e+06	490	2.6688e+06	490	2.84653e+06	490	2.82258e+06	490	1.75918e+06	490	893788	490	1.09501e+06	490	4.63576e+06	490	3.48801e+06	490	1.65988e+06	490	1.07904e+06	490	1.31587e+06	490	1.68793e+06	490	1.27638e+06	490	1.81772e+06	490	1.80771e+06	490
	491	2.72469e+06	491	2.90993e+06	491	2.75728e+06	491	605380	491	594792	491	840979	491	1.56307e+06	491	946231	491	1.3576e+06	491	2.35038e+06	491	1.96949e+06	491	1.93071e+06	491	1.0882e+06	491	603891	491	684961	491	1.9326e+06	491	1.35561e+06	491	730842	491	681718	491	698509	491	1.05668e+06	491	1.19349e+06	491	1.28773e+06	491	1.57523e+06	491
	492	3.50423e+06	492	3.19514e+06	492	3.6014e+06	492	435241	492	723468	492	876088	492	1.94059e+06	492	1.31445e+06	492	1.90802e+06	492	2.28506e+06	492	2.54747e+06	492	2.0311e+06	492	1.51716e+06	492	1.18557e+06	492	924364	492	3.92408e+06	492	3.0675e+06	492	1.56172e+06	492	1.11859e+06	492	1.30983e+06	492	1.61633e+06	492	1.61801e+06	492	1.61435e+06	492	1.72802e+06	492
	493	3.61818e+06	493	3.27872e+06	493	3.52651e+06	493	655268	493	806951	493	853485	493	3.32277e+06	493	2.32434e+06	493	2.81308e+06	493	5.08137e+06	493	4.67756e+06	493	4.46844e+06	493	1.58603e+06	493	1.07092e+06	493	992785	493	2.82199e+06	493	2.13874e+06	493	918748	493	1.38311e+06	493	1.10533e+06	493	1.47925e+06	493	3.17667e+06	493	3.56656e+06	493	4.12793e+06	493
	494	4.09895e+06	494	4.39035e+06	494	4.11679e+06	494	1.06854e+06	494	1.24985e+06	494	1.19106e+06	494	3.4292e+06	494	2.3344e+06	494	2.5328e+06	494	4.10915e+06	494	4.35001e+06	494	4.09433e+06	494	1.54487e+06	494	1.18808e+06	494	1.14707e+06	494	4.52044e+06	494	3.01008e+06	494	1.75376e+06	494	1.49132e+06	494	1.38607e+06	494	2.19016e+06	494	2.60866e+06	494	2.80317e+06	494	3.63246e+06	494
	495	4.63522e+06	495	4.97051e+06	495	5.35735e+06	495	1.41653e+06	495	1.3731e+06	495	1.53024e+06	495	3.00686e+06	495	1.92149e+06	495	2.02973e+06	495	4.37961e+06	495	3.33634e+06	495	3.86782e+06	495	1.30374e+06	495	1.03945e+06	495	896517	495	2.95497e+06	495	2.02997e+06	495	956915	495	1.81693e+06	495	1.1322e+06	495	1.74669e+06	495	1.8879e+06	495	2.45528e+06	495	4.1288e+06	495
	496	8.46841e+06	496	8.48734e+06	496	9.64459e+06	496	1.07152e+07	496	5.7001e+06	496	3.97883e+06	496	2.10365e+07	496	1.21502e+07	496	1.60817e+07	496	48974311	496	2.83886e+07	496	3.21382e+07	496	1.43414e+07	496	5.88326e+06	496	5.24208e+06	496	1.36705e+07	496	7.69058e+06	496	3.83243e+06	496	4.63692e+06	496	4.10732e+06	496	1.3073e+07	496	1.85511e+07	496	1.90983e+07	496	5.70951e+07	496
	497	6.50893e+06	497	6.01995e+06	497	7.4572e+06	497	3.79853e+06	497	2.5079e+06	497	1.35338e+06	497	7.4897e+06	497	3.74097e+06	497	5.43192e+06	497	1.57218e+07	497	9.02463e+06	497	1.02732e+07	497	4.43561e+06	497	1.89887e+06	497	1.73699e+06	497	4.81104e+06	497	2.98008e+06	497	1.35461e+06	497	1.93978e+06	497	1.73621e+06	497	4.82652e+06	497	6.34369e+06	497	5.63608e+06	497	1.69436e+07	497
	498	3.68893e+06	498	3.89864e+06	498	3.92322e+06	498	1.71081e+06	498	1.39402e+06	498	685545	498	2.92332e+06	498	1.6672e+06	498	2.36128e+06	498	4.94161e+06	498	3.39211e+06	498	4.02808e+06	498	1.66444e+06	498	1.01862e+06	498	1.09144e+06	498	3.42864e+06	498	2.12388e+06	498	1.03242e+06	498	1.02044e+06	498	1.00551e+06	498	1.96484e+06	498	1.96421e+06	498	2.22088e+06	498	4.67407e+06	498
	499	4.05697e+06	499	3.95621e+06	499	4.61578e+06	499	768995	499	528474	499	1.01265e+06	499	1.5391e+06	499	1.15901e+06	499	1.24697e+06	499	2.16949e+06	499	1.74911e+06	499	1.97942e+06	499	980384	499	840509	499	518487	499	2.07757e+06	499	1.42295e+06	499	468783	499	598580	499	565125	499	1.0077e+06	499	1.29792e+06	499	1.24226e+06	499	2.17332e+06	499
	500	2.82956e+06	500	3.29349e+06	500	2.71103e+06	500	588118	500	615958	500	766165	500	1.96286e+06	500	1.27645e+06	500	1.49175e+06	500	2.42513e+06	500	2.27583e+06	500	2.32962e+06	500	947789	500	678022	500	740518	500	2.32232e+06	500	1.70062e+06	500	862059	500	563047	500	740712	500	904563	500	1.35564e+06	500	1.62956e+06	500	2.29137e+06	500
	501	3.42795e+06	501	3.95555e+06	501	3.4683e+06	501	746229	501	811293	501	575568	501	1.89313e+06	501	1.18348e+06	501	1.19497e+06	501	1.94428e+06	501	2.10937e+06	501	1.79533e+06	501	912332	501	586007	501	442164	501	1.77049e+06	501	1.32493e+06	501	546167	501	785644	501	837741	501	877528	501	1.16208e+06	501	1.3508e+06	501	2.04057e+06	501
	502	2.89805e+06	502	3.00902e+06	502	3.24357e+06	502	907554	502	969530	502	820092	502	1.66064e+06	502	1.43931e+06	502	1.73205e+06	502	2.80636e+06	502	2.32079e+06	502	2.10884e+06	502	1.32896e+06	502	715974	502	590337	502	2.74601e+06	502	2.04206e+06	502	991449	502	949888	502	681086	502	1.20894e+06	502	1.5759e+06	502	1.67595e+06	502	2.22819e+06	502
	503	3.08202e+06	503	2.95795e+06	503	2.79721e+06	503	764854	503	1.07497e+06	503	1.05131e+06	503	1.51716e+06	503	1.23755e+06	503	1.56023e+06	503	2.26648e+06	503	2.25346e+06	503	2.06446e+06	503	1.14403e+06	503	819909	503	580206	503	2.41372e+06	503	2.01245e+06	503	1.23418e+06	503	1.05583e+06	503	895911	503	1.16828e+06	503	1257996	503	1.74812e+06	503	2.0442e+06	503
	504	3.03135e+06	504	2.98504e+06	504	2.99362e+06	504	754422	504	586353	504	718559	504	1.90212e+06	504	1.20838e+06	504	1.57321e+06	504	2.58868e+06	504	2.08811e+06	504	2.13738e+06	504	1.27614e+06	504	907223	504	861664	504	2.81966e+06	504	2.00549e+06	504	1.39944e+06	504	1.06885e+06	504	1.00599e+06	504	1.18743e+06	504	1.19326e+06	504	1.99e+06	504	2.28594e+06	504
	505	3.47019e+06	505	3.40508e+06	505	3.66855e+06	505	859411	505	982483	505	1.12106e+06	505	1.61753e+06	505	1.33559e+06	505	1.59959e+06	505	2.24916e+06	505	2.48986e+06	505	1.90874e+06	505	1.27528e+06	505	743732	505	789995	505	2.12596e+06	505	1.55888e+06	505	1.11549e+06	505	1.12252e+06	505	653047	505	1.05173e+06	505	1.54256e+06	505	1.24861e+06	505	1.64104e+06	505
	506	2.74708e+06	506	3.02619e+06	506	3.08053e+06	506	1.81144e+06	506	2.09687e+06	506	1.6396e+06	506	1.62189e+06	506	1.07555e+06	506	1.15922e+06	506	2.5319e+06	506	2.26489e+06	506	2.06668e+06	506	1.03674e+06	506	1.07217e+06	506	722733	506	3.07943e+06	506	1.99808e+06	506	830730	506	930526	506	1.00622e+06	506	1.22601e+06	506	959677	506	1.47241e+06	506	1.79278e+06	506
	507	3.70987e+06	507	3.47303e+06	507	3.51736e+06	507	931716	507	1.00223e+06	507	795565	507	1.39371e+06	507	1.21464e+06	507	1.6292e+06	507	2.07272e+06	507	1.89018e+06	507	2.12406e+06	507	922165	507	641852	507	491787	507	2.09202e+06	507	1.23217e+06	507	616435	507	1.27527e+06	507	1.04762e+06	507	1.19332e+06	507	1.13877e+06	507	1.11451e+06	507	1.89836e+06	507
	508	3.49745e+06	508	3.29295e+06	508	3.04231e+06	508	832364	508	806428	508	729330	508	1.9168e+06	508	1.32096e+06	508	1.70042e+06	508	2.356e+06	508	2.06997e+06	508	2.04064e+06	508	1.12907e+06	508	634701	508	659038	508	2.32091e+06	508	1.91272e+06	508	1.09858e+06	508	1.1794e+06	508	986009	508	1.50035e+06	508	1.31596e+06	508	1.36498e+06	508	1.88728e+06	508
	509	3.82115e+06	509	3.72994e+06	509	3.57885e+06	509	917850	509	1.2322e+06	509	1.27705e+06	509	1.66904e+06	509	1.06762e+06	509	1.2648e+06	509	2.33935e+06	509	2.0909e+06	509	1.91923e+06	509	917176	509	594214	509	684767	509	2.1148e+06	509	1.20409e+06	509	676432	509	986178	509	742511	509	816324	509	1.42502e+06	509	1.35798e+06	509	1.76785e+06	509
	510	3.25213e+06	510	4.03989e+06	510	3.78825e+06	510	891347	510	1.27363e+06	510	1.13727e+06	510	1.60288e+06	510	1.31278e+06	510	1.76741e+06	510	2.41979e+06	510	2.41825e+06	510	1.80973e+06	510	1.08268e+06	510	828562	510	759312	510	2.3428e+06	510	1.47208e+06	510	834685	510	1.15633e+06	510	753611	510	1.5009e+06	510	1.3022e+06	510	1.70059e+06	510	2.53762e+06	510
	511	4.26571e+06	511	4.90885e+06	511	4.63258e+06	511	915122	511	1.09072e+06	511	1.28272e+06	511	2.03113e+06	511	1.31806e+06	511	1.30742e+06	511	2.22454e+06	511	2.46956e+06	511	1.81619e+06	511	1.0348e+06	511	679706	511	847783	511	1.92596e+06	511	1.20932e+06	511	750192	511	958701	511	545389	511	1.04719e+06	511	1.31235e+06	511	1.14439e+06	511	1.7861e+06	511
	512	3.00385e+06	512	3.61915e+06	512	3.62642e+06	512	676753	512	534793	512	770239	512	1.728e+06	512	1.04182e+06	512	1.20508e+06	512	2.18376e+06	512	2.44183e+06	512	1.78123e+06	512	879800	512	653775	512	700134	512	2.28267e+06	512	1.41153e+06	512	834937	512	825491	512	940556	512	1.00878e+06	512	915213	512	1.35172e+06	512	1.34152e+06	512
	513	4.23823e+06	513	4.63841e+06	513	4.33042e+06	513	553218	513	764383	513	818052	513	1.29475e+06	513	1.1073e+06	513	1.12751e+06	513	1.94911e+06	513	1.99312e+06	513	1.92099e+06	513	809408	513	511543	513	512674	513	2.24147e+06	513	1.37588e+06	513	730231	513	622009	513	596000	513	731209	513	1.01681e+06	513	1.1993e+06	513	1.447e+06	513
	514	2.75045e+06	514	3.21244e+06	514	3.68539e+06	514	720033	514	587632	514	805204	514	1.24228e+06	514	1.23729e+06	514	1.64233e+06	514	1.91664e+06	514	2.32757e+06	514	1.94651e+06	514	958255	514	563360	514	601126	514	2.49236e+06	514	1.86809e+06	514	611279	514	668785	514	677198	514	812490	514	1.03778e+06	514	1.26621e+06	514	2.08712e+06	514
	515	4.05006e+06	515	4.07167e+06	515	4.40554e+06	515	923490	515	850468	515	809738	515	2.08204e+06	515	1.58488e+06	515	1.412e+06	515	3.55056e+06	515	2.63193e+06	515	2.66463e+06	515	1.42732e+06	515	943801	515	777541	515	2.76394e+06	515	1.81386e+06	515	952572	515	565168	515	433603	515	620963	515	1.40562e+06	515	1.78807e+06	515	2.84829e+06	515
	516	3.01839e+06	516	3.30734e+06	516	3.21222e+06	516	794459	516	882228	516	639138	516	2.36794e+06	516	1.6883e+06	516	1.78934e+06	516	3.46552e+06	516	3.03267e+06	516	2.74509e+06	516	1.00236e+06	516	583078	516	835661	516	2.80777e+06	516	1.90033e+06	516	1.05191e+06	516	783704	516	644937	516	1.03306e+06	516	1.56199e+06	516	1.94734e+06	516	2.42835e+06	516
	517	3.01625e+06	517	3.37586e+06	517	3.68259e+06	517	565130	517	726859	517	638442	517	1.90313e+06	517	1.76831e+06	517	1.74161e+06	517	3.08151e+06	517	2.71069e+06	517	2.90881e+06	517	1.21106e+06	517	797229	517	759110	517	2.41161e+06	517	1.58481e+06	517	922375	517	728071	517	597273	517	1.08739e+06	517	1.66672e+06	517	2.099e+06	517	2.65273e+06	517
	518	5.80453e+06	518	5.83701e+06	518	5.86316e+06	518	2.90895e+06	518	2.16806e+06	518	1.7687e+06	518	1.52769e+07	518	8.50022e+06	518	1.0213e+07	518	2.985e+07	518	1.97831e+07	518	2.38505e+07	518	7.42084e+06	518	3.85565e+06	518	3.33646e+06	518	9.65944e+06	518	6.44018e+06	518	4.14584e+06	518	2.20185e+06	518	2.13467e+06	518	4.86678e+06	518	1.09816e+07	518	1.21613e+07	518	3.38495e+07	518
	519	5.02364e+06	519	4.9098e+06	519	5.03368e+06	519	2.26981e+06	519	2.47194e+06	519	3.02819e+06	519	8.22392e+06	519	4.41064e+06	519	5.01264e+06	519	1.20868e+07	519	8.07595e+06	519	9.24816e+06	519	4.49424e+06	519	2.6523e+06	519	2.45743e+06	519	1.36054e+07	519	1.2306e+07	519	8.24285e+06	519	2.39777e+06	519	2.40344e+06	519	2.94311e+06	519	4.93847e+06	519	5.21548e+06	519	1.2467e+07	519
	520	6.54164e+06	520	7.4019e+06	520	7.79143e+06	520	4.61147e+06	520	3.71395e+06	520	2.66184e+06	520	7.88417e+06	520	4.3115e+06	520	5.65218e+06	520	1.7418e+07	520	1.41782e+07	520	1.48316e+07	520	4.43522e+06	520	2.86441e+06	520	1.99662e+06	520	1.21145e+07	520	9.50311e+06	520	6.45842e+06	520	1.96135e+06	520	2.61461e+06	520	5.07916e+06	520	1.11172e+07	520	1.18541e+07	520	1.93666e+07	520
	521	4.76384e+06	521	4.89675e+06	521	5.43204e+06	521	2.36318e+06	521	2.33734e+06	521	2.28914e+06	521	3.86832e+06	521	2.42584e+06	521	2.87676e+06	521	7.77669e+06	521	5.9774e+06	521	6.60728e+06	521	2.42663e+06	521	1.58956e+06	521	1.46271e+06	521	7.36847e+06	521	6.26953e+06	521	4.65048e+06	521	2.11969e+06	521	1.97403e+06	521	3.00261e+06	521	4.23583e+06	521	4.9796e+06	521	7.4125e+06	521
	522	4.58184e+06	522	5.61887e+06	522	5.21815e+06	522	3.16761e+06	522	2.43528e+06	522	1.60278e+06	522	8.88327e+06	522	4.61365e+06	522	6.07391e+06	522	1.20433e+07	522	7.85047e+06	522	9.40841e+06	522	3.52815e+06	522	1.78068e+06	522	1.54936e+06	522	5.78665e+06	522	4.64151e+06	522	2.86778e+06	522	1.83051e+06	522	2.08855e+06	522	3.89947e+06	522	6.46067e+06	522	6.47604e+06	522	1.41602e+07	522
	523	4.52091e+06	523	4.80855e+06	523	5.28333e+06	523	1.76373e+06	523	1.87544e+06	523	1.32755e+06	523	3.90598e+06	523	2.28751e+06	523	3.23575e+06	523	5.21289e+06	523	4.19084e+06	523	4.64156e+06	523	2.07104e+06	523	1.17244e+06	523	970437	523	3.60497e+06	523	2.42224e+06	523	1.71832e+06	523	1.37089e+06	523	1.17525e+06	523	2.04545e+06	523	2.49903e+06	523	3.12201e+06	523	5.53377e+06	523
	524	5.16629e+06	524	5.06198e+06	524	5.6509e+06	524	2.74799e+06	524	1.62564e+06	524	1.22845e+06	524	8.14582e+06	524	4.39747e+06	524	6.00492e+06	524	1.32377e+07	524	7.01247e+06	524	8.9482e+06	524	5.22952e+06	524	2.09677e+06	524	1.92441e+06	524	3.44056e+06	524	2.5823e+06	524	1.12673e+06	524	2.17499e+06	524	2.08236e+06	524	4.88789e+06	524	4.78885e+06	524	5.18377e+06	524	2.0151e+07	524
	525	4.40873e+06	525	5.11604e+06	525	4.84956e+06	525	1.63896e+06	525	1.17033e+06	525	1.12118e+06	525	3.23101e+06	525	2.11174e+06	525	2.72579e+06	525	5.30686e+06	525	3.64123e+06	525	3.88108e+06	525	1.87906e+06	525	1.03215e+06	525	816872	525	2.36666e+06	525	1.79262e+06	525	904551	525	1.20242e+06	525	1.42108e+06	525	2.64358e+06	525	2.17425e+06	525	1.965e+06	525	7637559	525
	526	4.18168e+06	526	3.74165e+06	526	3.36062e+06	526	1.09297e+06	526	923144	526	482525	526	1.98531e+06	526	1.52557e+06	526	1.84167e+06	526	3.19303e+06	526	2.65407e+06	526	2.2315e+06	526	1.01506e+06	526	587326	526	579109	526	1.85907e+06	526	1.42734e+06	526	694465	526	712529	526	552314	526	1.00692e+06	526	1.32556e+06	526	1.16244e+06	526	2.94026e+06	526
	527	4.26459e+06	527	4.27468e+06	527	4.0887e+06	527	821240	527	961066	527	528146	527	1.67078e+06	527	1.12498e+06	527	1.31872e+06	527	2.80864e+06	527	2.09895e+06	527	1.91662e+06	527	887860	527	805732	527	592134	527	1.92182e+06	527	1.39595e+06	527	764755	527	888094	527	762487	527	955889	527	960858	527	1.2007e+06	527	1.9745e+06	527
	528	3.37293e+06	528	3.18823e+06	528	3.11471e+06	528	722022	528	802882	528	661047	528	2.05969e+06	528	1.47948e+06	528	1.62708e+06	528	2.23679e+06	528	2.28381e+06	528	2.27411e+06	528	935783	528	709333	528	722359	528	2.35158e+06	528	1.44394e+06	528	649612	528	800511	528	754320	528	1.05642e+06	528	1.19132e+06	528	1.52722e+06	528	1.94871e+06	528
	529	3.60623e+06	529	4.43266e+06	529	3.96065e+06	529	842295	529	862999	529	1.01459e+06	529	1.59729e+06	529	1.28869e+06	529	1.49091e+06	529	1.94105e+06	529	2.47068e+06	529	1.63982e+06	529	1.12358e+06	529	454347	529	709553	529	2.0925e+06	529	1.17853e+06	529	771556	529	1.10465e+06	529	831879	529	1.11266e+06	529	1.3878e+06	529	1.41194e+06	529	1.59809e+06	529
	530	3.04086e+06	530	3.07937e+06	530	3.07613e+06	530	505535	530	929786	530	691959	530	2.31775e+06	530	1.16344e+06	530	1.75388e+06	530	2.8e+06	530	2.67032e+06	530	2.02785e+06	530	916494	530	538801	530	594918	530	2.14727e+06	530	1.34471e+06	530	839623	530	690567	530	743527	530	1.02235e+06	530	959015	530	1.5374e+06	530	1.84238e+06	530
	531	3.47708e+06	531	3.44166e+06	531	3.48254e+06	531	609699	531	672202	531	747973	531	2.02895e+06	531	1.02772e+06	531	1.46547e+06	531	2.29213e+06	531	2.21727e+06	531	2.08737e+06	531	1.09884e+06	531	562843	531	386899	531	1.74514e+06	531	1.27105e+06	531	745672	531	542689	531	542811	531	757195	531	1.21722e+06	531	1.58396e+06	531	2.47712e+06	531
	532	2.87822e+06	532	2.75062e+06	532	2.9805e+06	532	725371	532	763793	532	1.01769e+06	532	2.3375e+06	532	1.56751e+06	532	2.35626e+06	532	3.56324e+06	532	2.50283e+06	532	2.66243e+06	532	1.096e+06	532	759826	532	704317	532	2.41216e+06	532	1.48448e+06	532	793388	532	794312	532	580063	532	1.06534e+06	532	1.6007e+06	532	2.17667e+06	532	3.23304e+06	532
	533	3.21164e+06	533	3.37846e+06	533	3.28248e+06	533	1.04449e+06	533	586367	533	959635	533	2.45749e+06	533	1.53437e+06	533	2.04491e+06	533	3.10387e+06	533	2.73708e+06	533	2.8118e+06	533	1.16414e+06	533	752725	533	678515	533	2.33166e+06	533	1.90157e+06	533	892288	533	849675	533	627950	533	982836	533	1.14587e+06	533	1.70815e+06	533	2.09801e+06	533
	534	2.41266e+06	534	2.96536e+06	534	3.28679e+06	534	789878	534	616239	534	933923	534	2444684	534	1.1752e+06	534	1.85634e+06	534	3.58344e+06	534	3.82879e+06	534	2.91488e+06	534	1.23841e+06	534	670017	534	607273	534	2.5929e+06	534	1.55126e+06	534	828150	534	630242	534	708822	534	809387	534	1.28469e+06	534	1.93784e+06	534	3.43444e+06	534
	535	2.82903e+06	535	3.28818e+06	535	2.93125e+06	535	815722	535	1.25339e+06	535	793063	535	1.76155e+06	535	1.37897e+06	535	1.62248e+06	535	2.82778e+06	535	2.71924e+06	535	2.12923e+06	535	828530	535	395815	535	701034	535	2.50082e+06	535	1.75978e+06	535	1.05563e+06	535	1.01965e+06	535	898916	535	1.06208e+06	535	1.10965e+06	535	1.68547e+06	535	2.28576e+06	535
	536	3.42202e+06	536	3.46965e+06	536	3.1866e+06	536	927006	536	1.04189e+06	536	993643	536	2.52194e+06	536	1.59103e+06	536	2.03732e+06	536	3.03842e+06	536	3.20015e+06	536	2.70117e+06	536	1.1605e+06	536	821398	536	954620	536	3.43308e+06	536	3.3619e+06	536	2.26751e+06	536	945311	536	837367	536	1.46991e+06	536	1.56649e+06	536	1.65297e+06	536	2.66153e+06	536
	537	3.68618e+06	537	3.87959e+06	537	3.84036e+06	537	1.17085e+06	537	1.38377e+06	537	1.34007e+06	537	5.55698e+06	537	3.51712e+06	537	4.07303e+06	537	6.84224e+06	537	6.77989e+06	537	6.85121e+06	537	1.76937e+06	537	1.3229e+06	537	1.22335e+06	537	5.03192e+06	537	4.16624e+06	537	2.78361e+06	537	1.36776e+06	537	1.31038e+06	537	1.3833e+06	537	4.38918e+06	537	4.70796e+06	537	5.4376e+06	537
	538	3.39427e+06	538	3.13359e+06	538	3.41605e+06	538	731921	538	1.19671e+06	538	937967	538	2.90773e+06	538	1.78867e+06	538	2.31236e+06	538	3.7508e+06	538	3.58097e+06	538	3.31971e+06	538	1.54775e+06	538	1.03979e+06	538	889891	538	3.75035e+06	538	3.01672e+06	538	2.06692e+06	538	982189	538	983122	538	1.27979e+06	538	1.94322e+06	538	2.30768e+06	538	2.49215e+06	538
	539	3.9373e+06	539	3.71863e+06	539	4.29256e+06	539	868543	539	956885	539	840931	539	2.18632e+06	539	1.4144e+06	539	2.01469e+06	539	2.60964e+06	539	2.48023e+06	539	2.53742e+06	539	1.18194e+06	539	726533	539	869559	539	2.64084e+06	539	2.1439e+06	539	1.16542e+06	539	814644	539	764016	539	1.02848e+06	539	1.23588e+06	539	1.51472e+06	539	2.1265e+06	539
	540	3.86655e+06	540	3.0598e+06	540	3.77182e+06	540	799698	540	1.09414e+06	540	648128	540	2.71791e+06	540	1.70599e+06	540	2.4338e+06	540	3.09273e+06	540	2.6593e+06	540	2.25522e+06	540	1.42665e+06	540	1.0169e+06	540	1.098e+06	540	3.40271e+06	540	2.92445e+06	540	1.60209e+06	540	802009	540	1.06096e+06	540	1.04487e+06	540	1.30823e+06	540	1.50203e+06	540	1.99857e+06	540
	541	4.81015e+06	541	5.00089e+06	541	4.94809e+06	541	1.30193e+06	541	981007	541	1.23792e+06	541	3.56288e+06	541	2.30307e+06	541	2.43823e+06	541	4.45276e+06	541	3.45847e+06	541	3.42238e+06	541	1.11901e+06	541	1.0437e+06	541	849600	541	3.55888e+06	541	2.68297e+06	541	1.19296e+06	541	955724	541	975124	541	946092	541	2.13182e+06	541	2.05864e+06	541	2.73249e+06	541
	542	6.15483e+06	542	6.24683e+06	542	6.3714e+06	542	2.25196e+06	542	1.77415e+06	542	1.29979e+06	542	6.54229e+06	542	4.18592e+06	542	5.72747e+06	542	1.26672e+07	542	11668767	542	1.22897e+07	542	2.94267e+06	542	1.579e+06	542	1.73204e+06	542	6.50158e+06	542	4.09111e+06	542	1.89324e+06	542	1.17239e+06	542	1.07794e+06	542	2.11583e+06	542	7.17727e+06	542	9.45147e+06	542	1.47442e+07	542
	543	5.11853e+06	543	4.85547e+06	543	5.14782e+06	543	1.01005e+06	543	1.15176e+06	543	889928	543	3.77961e+06	543	2.38999e+06	543	3.13563e+06	543	6.50098e+06	543	5.58033e+06	543	5.72857e+06	543	1.60211e+06	543	1.10188e+06	543	854652	543	3.26569e+06	543	2.19321e+06	543	1.16297e+06	543	695494	543	949127	543	1.41644e+06	543	3.23812e+06	543	4.61555e+06	543	5.68019e+06	543
	544	6.2693e+06	544	6.27206e+06	544	6.72721e+06	544	2.56345e+06	544	2.13549e+06	544	1.69465e+06	544	8.62237e+06	544	4.82417e+06	544	6.26294e+06	544	1.24323e+07	544	1.0228e+07	544	1.06213e+07	544	3.24061e+06	544	1.60363e+06	544	2.13054e+06	544	6.56914e+06	544	4.32261e+06	544	1.96251e+06	544	1.64638e+06	544	1.92198e+06	544	3.85431e+06	544	6.96233e+06	544	7.74754e+06	544	1.44252e+07	544
	545	4.30557e+06	545	4.19158e+06	545	4.50585e+06	545	1.38166e+06	545	1.28388e+06	545	888587	545	3.73673e+06	545	2.54577e+06	545	3.17656e+06	545	5.75537e+06	545	5.11543e+06	545	4.6055e+06	545	1.67558e+06	545	875572	545	1.18038e+06	545	3.17275e+06	545	2.074e+06	545	648777	545	741593	545	887215	545	1.75304e+06	545	2.45133e+06	545	3.24313e+06	545	5.91035e+06	545
	546	5.30821e+06	546	5.39339e+06	546	5.22689e+06	546	1.78073e+06	546	1.66944e+06	546	1.18608e+06	546	6.88521e+06	546	3.94111e+06	546	4.99462e+06	546	1.00313e+07	546	7.65318e+06	546	8.03788e+06	546	3.79183e+06	546	2.08606e+06	546	1.79345e+06	546	5.88631e+06	546	3.82645e+06	546	2.14225e+06	546	1.63117e+06	546	1.95949e+06	546	3.87256e+06	546	4.6263e+06	546	5.15952e+06	546	1.41751e+07	546
	547	4.49209e+06	547	3.96895e+06	547	4.38038e+06	547	1.06311e+06	547	1.32163e+06	547	802557	547	3.39395e+06	547	2.18122e+06	547	2.47496e+06	547	4.3269e+06	547	3.70703e+06	547	4.77429e+06	547	1.65296e+06	547	874416	547	821426	547	2.69017e+06	547	1.77147e+06	547	787145	547	928944	547	928186	547	1.54312e+06	547	1.96474e+06	547	2.40203e+06	547	4.86542e+06	547
	548	3.73745e+06	548	3.73559e+06	548	3.9911e+06	548	1.21189e+06	548	710258	548	1.07141e+06	548	3.21603e+06	548	1.91541e+06	548	2.39912e+06	548	3.57946e+06	548	3.85365e+06	548	3.73599e+06	548	2.12643e+06	548	1.79158e+06	548	1.38366e+06	548	5.2845e+06	548	3.86654e+06	548	1.82255e+06	548	1.19994e+06	548	1.40889e+06	548	1.89317e+06	548	1.93109e+06	548	2.4077e+06	548	3.27004e+06	548
	549	3.085e+06	549	3.27735e+06	549	3.24822e+06	549	804505	549	1.0067e+06	549	858078	549	2.35262e+06	549	1.54046e+06	549	1.62844e+06	549	2.66296e+06	549	2.73207e+06	549	2.2823e+06	549	1.12496e+06	549	676053	549	838447	549	2.29481e+06	549	1.7443e+06	549	699002	549	1.08254e+06	549	704801	549	1.17892e+06	549	1.55796e+06	549	1.34436e+06	549	2.41126e+06	549
	550	3.43065e+06	550	3.81599e+06	550	4.07775e+06	550	1.08055e+06	550	949997	550	750038	550	2.83016e+06	550	1.76642e+06	550	2.54122e+06	550	3.83672e+06	550	3.25508e+06	550	3.34297e+06	550	1.83557e+06	550	1.4308e+06	550	1.38349e+06	550	4.68e+06	550	3.74608e+06	550	1.97976e+06	550	1.03852e+06	550	1.36578e+06	550	1.78592e+06	550	1.23546e+06	550	2.00152e+06	550	2.58004e+06	550
	551	4.09385e+06	551	3.54205e+06	551	3.53542e+06	551	712964	551	887170	551	726688	551	2.4245e+06	551	1.53494e+06	551	2.3641e+06	551	3.3577e+06	551	3.49479e+06	551	2.72573e+06	551	1.24275e+06	551	808121	551	899154	551	2.58427e+06	551	1.99618e+06	551	919273	551	720813	551	856049	551	1.4221e+06	551	1.60881e+06	551	2.09016e+06	551	2.12514e+06	551
	552	3.64978e+06	552	4.03464e+06	552	4.09764e+06	552	817995	552	1.05669e+06	552	977390	552	2.87328e+06	552	1.73291e+06	552	2.32279e+06	552	3.75949e+06	552	3.15225e+06	552	3.12049e+06	552	1.50311e+06	552	1.31594e+06	552	1.09712e+06	552	4.42986e+06	552	2.86923e+06	552	1.36955e+06	552	1.23015e+06	552	1.18694e+06	552	1.93677e+06	552	1.43086e+06	552	1.67906e+06	552	2.27695e+06	552
	553	3.89396e+06	553	3.82224e+06	553	3.77858e+06	553	538052	553	740288	553	1.02399e+06	553	2.04444e+06	553	1.60013e+06	553	1.98671e+06	553	3.40696e+06	553	3.28277e+06	553	2.52577e+06	553	1.27099e+06	553	1.07902e+06	553	798391	553	2.54767e+06	553	1.79275e+06	553	885679	553	941200	553	874425	553	1.19721e+06	553	1.37398e+06	553	2.06624e+06	553	3.00214e+06	553
	554	3.74407e+06	554	3.70501e+06	554	3.69619e+06	554	1.028e+06	554	418961	554	798814	554	2.62288e+06	554	1.80221e+06	554	2.20112e+06	554	3.40753e+06	554	3.10794e+06	554	2.61855e+06	554	1.41531e+06	554	1.19532e+06	554	1.17884e+06	554	3.70513e+06	554	2.13088e+06	554	1.15694e+06	554	939881	554	1.00529e+06	554	1.18803e+06	554	1.69494e+06	554	1.79919e+06	554	2.04429e+06	554
	555	4.49091e+06	555	4.16176e+06	555	4.38334e+06	555	713258	555	852167	555	970656	555	2.58777e+06	555	1.86778e+06	555	2.09413e+06	555	3.00349e+06	555	3.14046e+06	555	2.67677e+06	555	1.29309e+06	555	694614	555	911509	555	2.95954e+06	555	1.78587e+06	555	1.00476e+06	555	894811	555	679864	555	954062	555	1.41838e+06	555	1.52285e+06	555	1.63228e+06	555
	556	3.24654e+06	556	3.88625e+06	556	3.49222e+06	556	824820	556	844639	556	803787	556	2.37611e+06	556	1.64277e+06	556	2.08294e+06	556	3.06976e+06	556	3.08719e+06	556	2.53129e+06	556	1.66386e+06	556	806806	556	1.15476e+06	556	3.08628e+06	556	2.29347e+06	556	1.10277e+06	556	958980	556	743727	556	1.20379e+06	556	1.60333e+06	556	1.64781e+06	556	2.05057e+06	556
	557	3.46716e+06	557	4.56488e+06	557	4.06665e+06	557	764684	557	956717	557	961550	557	2.39871e+06	557	1.66793e+06	557	1.68681e+06	557	3.11683e+06	557	2.73533e+06	557	2.46065e+06	557	1.08455e+06	557	854316	557	926722	557	2.67619e+06	557	1.62512e+06	557	866431	557	824578	557	540179	557	880737	557	1.40431e+06	557	1.5924e+06	557	2.10868e+06	557
	558	3.39972e+06	558	3.6535e+06	558	3.52016e+06	558	920679	558	944058	558	873286	558	2.78664e+06	558	1.8546e+06	558	2.26212e+06	558	3.83652e+06	558	3.46285e+06	558	3.32186e+06	558	1.45556e+06	558	737920	558	804734	558	3.6837e+06	558	2.20369e+06	558	1.05389e+06	558	901070	558	801745	558	1.46888e+06	558	1.55986e+06	558	2.05325e+06	558	2.61335e+06	558
	559	3.52818e+06	559	3.5874e+06	559	3.55489e+06	559	1.09587e+06	559	852812	559	464302	559	2.95119e+06	559	2.29283e+06	559	2.53802e+06	559	4.22887e+06	559	4.02046e+06	559	3.8774e+06	559	1.59513e+06	559	1.09948e+06	559	973591	559	3.16446e+06	559	1.97668e+06	559	962704	559	856385	559	788473	559	1.03744e+06	559	2.23678e+06	559	3.52322e+06	559	3.25428e+06	559
	560	2.67329e+06	560	2.85016e+06	560	2.68536e+06	560	754077	560	757636	560	730543	560	3.06863e+06	560	1.72952e+06	560	2.10865e+06	560	3.62987e+06	560	3.79324e+06	560	3.26159e+06	560	1.41403e+06	560	955624	560	928753	560	3.18086e+06	560	1.99303e+06	560	1.05105e+06	560	871232	560	866110	560	1.31543e+06	560	1.7836e+06	560	1.73117e+06	560	2.5413e+06	560
	561	3.24875e+06	561	2.99379e+06	561	3.00575e+06	561	602190	561	792111	561	1.07943e+06	561	2.10009e+06	561	1.8975e+06	561	2.29607e+06	561	3.41488e+06	561	3.11762e+06	561	2.93265e+06	561	1.15938e+06	561	814202	561	614318	561	2.30444e+06	561	1.43218e+06	561	792613	561	621401	561	637779	561	1.20503e+06	561	1.27996e+06	561	1.7771e+06	561	2.20021e+06	561
	562	2.85968e+06	562	3.31627e+06	562	2.56646e+06	562	614980	562	863796	562	798183	562	2.70776e+06	562	1.58087e+06	562	1.77267e+06	562	3.24644e+06	562	2.96769e+06	562	2.82382e+06	562	1.66098e+06	562	894057	562	982958	562	3.34109e+06	562	2.17346e+06	562	1.40558e+06	562	826090	562	996463	562	1.18976e+06	562	1.38108e+06	562	1.93444e+06	562	2.48819e+06	562
	563	3.14378e+06	563	2.87798e+06	563	3.09399e+06	563	1.03442e+06	563	791718	563	650148	563	2.34954e+06	563	1.27464e+06	563	2.03188e+06	563	3.53584e+06	563	3.30598e+06	563	2.29269e+06	563	1.29512e+06	563	744433	563	717227	563	2.22397e+06	563	1.42979e+06	563	814148	563	814780	563	616059	563	1.12895e+06	563	1.14757e+06	563	1.57968e+06	563	2.40541e+06	563
	564	2.87894e+06	564	3.23359e+06	564	3.39203e+06	564	691417	564	873618	564	743580	564	2.97506e+06	564	1.74355e+06	564	2.17737e+06	564	3.18296e+06	564	2.90116e+06	564	2.84703e+06	564	1.28827e+06	564	1.17313e+06	564	813187	564	2.92435e+06	564	2.03708e+06	564	1.09344e+06	564	891040	564	773175	564	1.0894e+06	564	1.30723e+06	564	1.64963e+06	564	2.08482e+06	564
	565	3.20335e+06	565	3.63002e+06	565	3.38413e+06	565	784364	565	969096	565	750483	565	1.94567e+06	565	1.25866e+06	565	1.74626e+06	565	2.92307e+06	565	2.39574e+06	565	2.30143e+06	565	1.09316e+06	565	757100	565	636181	565	2.59033e+06	565	1392109	565	787434	565	845013	565	774102	565	992725	565	1.63504e+06	565	1.49788e+06	565	2.11384e+06	565
	566	3.42272e+06	566	4.22106e+06	566	4.26228e+06	566	753815	566	1.11756e+06	566	820839	566	4.14014e+06	566	2.31931e+06	566	2.94528e+06	566	5.97789e+06	566	5.39374e+06	566	5.16537e+06	566	1.82369e+06	566	1.13207e+06	566	1.02597e+06	566	4.08787e+06	566	2.02753e+06	566	1.24834e+06	566	907683	566	1.16005e+06	566	1.61517e+06	566	2.97054e+06	566	3.9612e+06	566	5.22498e+06	566
	567	4.04489e+06	567	3.60608e+06	567	3.39758e+06	567	730164	567	897316	567	776600	567	2.06901e+06	567	1.96889e+06	567	2.00587e+06	567	3.23119e+06	567	3.64949e+06	567	3.3444e+06	567	1.0963e+06	567	611184	567	815676	567	2.41436e+06	567	1.54203e+06	567	680022	567	929418	567	631378	567	906593	567	1.79021e+06	567	1.83825e+06	567	3.05411e+06	567
	568	3.22929e+06	568	3.68236e+06	568	3.44109e+06	568	960288	568	876939	568	1.00122e+06	568	3.43873e+06	568	2.02407e+06	568	2.69562e+06	568	4.21985e+06	568	4.62102e+06	568	3.76702e+06	568	1.51223e+06	568	788716	568	954030	568	3.47467e+06	568	2.13847e+06	568	1.34488e+06	568	755054	568	958119	568	1.47745e+06	568	1.88545e+06	568	2.92212e+06	568	4.26783e+06	568
	569	4.22841e+06	569	4.12764e+06	569	3.89336e+06	569	839028	569	724396	569	743220	569	2.4532e+06	569	1.59855e+06	569	2.06542e+06	569	2.92278e+06	569	2.94686e+06	569	2.70624e+06	569	1.2193e+06	569	736048	569	904154	569	2.16476e+06	569	1.43487e+06	569	728934	569	643667	569	545415	569	850208	569	1.31975e+06	569	2.1518e+06	569	2.15665e+06	569
	570	3.21548e+06	570	3.43559e+06	570	3.4696e+06	570	893734	570	683569	570	511547	570	2.6163e+06	570	1.87805e+06	570	2.32058e+06	570	3.11088e+06	570	3.50628e+06	570	3.01721e+06	570	1.46892e+06	570	1.03791e+06	570	722322	570	2.83574e+06	570	2.36377e+06	570	1.16142e+06	570	626753	570	631042	570	1.20702e+06	570	1.13477e+06	570	2.13587e+06	570	2.63752e+06	570
	571	3.80542e+06	571	3.41785e+06	571	3.75355e+06	571	812633	571	703921	571	874304	571	1.83838e+06	571	1.59216e+06	571	1.53932e+06	571	3.21435e+06	571	2.90917e+06	571	2.19153e+06	571	1.16308e+06	571	789322	571	817548	571	2.44965e+06	571	1.66842e+06	571	653633	571	510920	571	632438	571	1.07343e+06	571	1.50338e+06	571	2.01568e+06	571	2.4366e+06	571
	572	3.24998e+06	572	3.20183e+06	572	2.6842e+06	572	784718	572	647959	572	663707	572	2.30134e+06	572	1.28796e+06	572	2.03563e+06	572	3.25602e+06	572	2.98724e+06	572	2.86596e+06	572	1.46809e+06	572	866727	572	541224	572	3.08832e+06	572	2.13228e+06	572	908890	572	820317	572	793165	572	842941	572	1.14495e+06	572	2.02006e+06	572	2.43475e+06	572
	573	3.36491e+06	573	3.28972e+06	573	3.62513e+06	573	845215	573	1.54655e+06	573	788808	573	2.242e+06	573	1.86289e+06	573	1.76413e+06	573	3.06564e+06	573	3.5114e+06	573	2.62127e+06	573	1.42373e+06	573	751896	573	775506	573	3.01572e+06	573	1.98026e+06	573	865303	573	879984	573	1.00922e+06	573	1.1635e+06	573	1.42251e+06	573	1.73214e+06	573	2.51665e+06	573
	574	2.97433e+06	574	3.01939e+06	574	3.51362e+06	574	844415	574	878692	574	733218	574	2.21106e+06	574	1.52044e+06	574	1.90312e+06	574	3.47625e+06	574	3.16922e+06	574	2.51122e+06	574	1.03957e+06	574	950256	574	811348	574	3.10722e+06	574	1.52328e+06	574	769069	574	815430	574	763226	574	1.32833e+06	574	1.26396e+06	574	1.58269e+06	574	2.21419e+06	574
	575	4.24071e+06	575	4.02375e+06	575	4.76875e+06	575	695938	575	801674	575	689861	575	2.71551e+06	575	1.90501e+06	575	2.22387e+06	575	3.37508e+06	575	2.84014e+06	575	3.27991e+06	575	1.12231e+06	575	811045	575	911256	575	2.99014e+06	575	1.66011e+06	575	1.02788e+06	575	887325	575	705177	575	1.00924e+06	575	1.35197e+06	575	1.73287e+06	575	2.05727e+06	575
	576	3.14646e+06	576	3.30594e+06	576	3.17097e+06	576	827094	576	1.03502e+06	576	863738	576	3.66347e+06	576	1.94143e+06	576	2.75833e+06	576	5.33232e+06	576	4.71297e+06	576	4.43737e+06	576	2.05945e+06	576	1.28379e+06	576	1.28095e+06	576	3.95974e+06	576	2.63384e+06	576	1.29502e+06	576	850618	576	785626	576	1.2525e+06	576	2.8253e+06	576	3.2185e+06	576	4.13969e+06	576
	577	3.70807e+06	577	4.04946e+06	577	4.05633e+06	577	819306	577	1.2408e+06	577	708357	577	3.07465e+06	577	2.23914e+06	577	2.58942e+06	577	4.38971e+06	577	4.26893e+06	577	4.08012e+06	577	1.4412e+06	577	924017	577	817890	577	3.56265e+06	577	2.37708e+06	577	1.34084e+06	577	1.03289e+06	577	861694	577	1.37267e+06	577	2.41491e+06	577	2.92568e+06	577	3.2949e+06	577
	578	3.00873e+06	578	2.93586e+06	578	3.11527e+06	578	761285	578	968260	578	639484	578	2.22001e+06	578	1.83726e+06	578	2.21842e+06	578	4.01233e+06	578	3.63998e+06	578	3.66011e+06	578	1.24123e+06	578	739252	578	904404	578	2.8775e+06	578	2.01787e+06	578	1.30837e+06	578	846673	578	720733	578	1.28005e+06	578	1.8164e+06	578	2.05057e+06	578	2.72259e+06	578
	579	3.03963e+06	579	3.19268e+06	579	3.15281e+06	579	802202	579	879010	579	578515	579	2.30368e+06	579	1.47174e+06	579	2.08106e+06	579	3.25522e+06	579	3.07126e+06	579	3.02536e+06	579	1.48942e+06	579	953019	579	802012	579	2.76279e+06	579	2.11857e+06	579	1.07595e+06	579	757417	579	905199	579	977296	579	1.51441e+06	579	1.65525e+06	579	2.06611e+06	579
	580	2.79841e+06	580	2.76146e+06	580	2.63072e+06	580	884309	580	887452	580	546369	580	1.56568e+06	580	1.33273e+06	580	2.21025e+06	580	3.09861e+06	580	3.52371e+06	580	2.97464e+06	580	1.31597e+06	580	799749	580	803481	580	2.47651e+06	580	1.82506e+06	580	1.09683e+06	580	573477	580	517662	580	736612	580	1.40754e+06	580	2.39728e+06	580	2.26251e+06	580
	581	3.41057e+06	581	3.6965e+06	581	3.08206e+06	581	889168	581	1.11166e+06	581	642732	581	5.06903e+06	581	3.1452e+06	581	3.98452e+06	581	7.44799e+06	581	7.50199e+06	581	6.99491e+06	581	1.68249e+06	581	1.42107e+06	581	1.25273e+06	581	3.68798e+06	581	2.01468e+06	581	1.06361e+06	581	581806	581	540124	581	932582	581	4.32819e+06	581	5.63707e+06	581	5.99769e+06	581
	582	2.18971e+06	582	2.59666e+06	582	2.67494e+06	582	614180	582	451216	582	523735	582	3.2849e+06	582	1.6273e+06	582	2.92472e+06	582	5.6247e+06	582	4.53331e+06	582	4.03834e+06	582	1.43934e+06	582	985585	582	718419	582	2.73848e+06	582	1.76573e+06	582	934359	582	637704	582	601732	582	622700	582	2.64655e+06	582	2.73322e+06	582	3.7957e+06	582
	583	3.45669e+06	583	3.94208e+06	583	3.40029e+06	583	848668	583	844031	583	1.04017e+06	583	2.34846e+06	583	1.61854e+06	583	2.17835e+06	583	4.91845e+06	583	4.91388e+06	583	4.54612e+06	583	2.03796e+06	583	1.63184e+06	583	1.35986e+06	583	3.04051e+06	583	1.93608e+06	583	986432	583	870445	583	565327	583	868903	583	2.33341e+06	583	2.28432e+06	583	3.40364e+06	583
	584	2.59013e+06	584	2.39686e+06	584	2.72316e+06	584	477621	584	754559	584	711619	584	2.09691e+06	584	1.62754e+06	584	1.79947e+06	584	3.43414e+06	584	3.3468e+06	584	3.19088e+06	584	1.33162e+06	584	902242	584	840092	584	2.89061e+06	584	1.69919e+06	584	912009	584	611419	584	747600	584	855025	584	1.58494e+06	584	2.01384e+06	584	1.91567e+06	584
	585	3.49118e+06	585	3.17646e+06	585	3.67239e+06	585	481580	585	416468	585	639217	585	2.47857e+06	585	1.36605e+06	585	1.42477e+06	585	3.81731e+06	585	3.92162e+06	585	3.14957e+06	585	1.31655e+06	585	815281	585	781706	585	2.48387e+06	585	1.54232e+06	585	648745	585	530345	585	755301	585	723452	585	1.21009e+06	585	1.80142e+06	585	1.93176e+06	585
	586	2.74673e+06	586	3.33316e+06	586	2.7909e+06	586	580611	586	656427	586	693596	586	2.30472e+06	586	1.67409e+06	586	1.94793e+06	586	3.5547e+06	586	3.73644e+06	586	3.2107e+06	586	1.1854e+06	586	680367	586	831805	586	2.51662e+06	586	1.49554e+06	586	1.04029e+06	586	596162	586	421512	586	553825	586	1.63229e+06	586	1.95372e+06	586	2.12162e+06	586
	587	2.91695e+06	587	3.14287e+06	587	3.25023e+06	587	641793	587	447165	587	613757	587	2.18322e+06	587	1.38292e+06	587	2.02857e+06	587	3.46105e+06	587	2.42042e+06	587	2.70981e+06	587	951306	587	809008	587	816403	587	2.59923e+06	587	1.35349e+06	587	829853	587	717801	587	636664	587	819754	587	1.12394e+06	587	1.49455e+06	587	1.85882e+06	587
	588	2.89403e+06	588	2.57182e+06	588	2.53574e+06	588	621018	588	518340	588	538689	588	1.84425e+06	588	1.52037e+06	588	1.3236e+06	588	2.87315e+06	588	2.72728e+06	588	2.04818e+06	588	855430	588	616192	588	685375	588	2.2834e+06	588	1.2919e+06	588	744539	588	641850	588	713352	588	856086	588	1.20481e+06	588	1.6713e+06	588	1.64678e+06	588
	589	3.14249e+06	589	2.72032e+06	589	2.72665e+06	589	532539	589	564497	589	613546	589	1.97283e+06	589	2.0292e+06	589	1.71508e+06	589	3.1239e+06	589	2.61695e+06	589	2.32016e+06	589	1.06253e+06	589	715392	589	592112	589	2.1106e+06	589	1.21571e+06	589	729635	589	632665	589	539537	589	1.06562e+06	589	1.2723e+06	589	1.62346e+06	589	1.78596e+06	589
	590	2.2287e+06	590	2.59744e+06	590	2.63688e+06	590	810700	590	630521	590	787477	590	2.07218e+06	590	1.57979e+06	590	1.93644e+06	590	3.2956e+06	590	3.00518e+06	590	2.43527e+06	590	989217	590	590397	590	742107	590	1.98449e+06	590	1.22464e+06	590	614452	590	613700	590	646651	590	851150	590	1.15659e+06	590	1.64895e+06	590	2.07551e+06	590
	591	2.55937e+06	591	2.37429e+06	591	3.02772e+06	591	778599	591	718834	591	710812	591	1.67188e+06	591	1.2158e+06	591	1.43868e+06	591	2.65485e+06	591	2.68218e+06	591	2.51714e+06	591	1.06618e+06	591	638823	591	509379	591	2.01724e+06	591	1.28182e+06	591	791957	591	641528	591	751179	591	1.04655e+06	591	1.25757e+06	591	1.93513e+06	591	1.82716e+06	591
	592	2.55926e+06	592	2.44958e+06	592	2.58368e+06	592	685720	592	744784	592	560075	592	2.0824e+06	592	1.56574e+06	592	1.69345e+06	592	3.0822e+06	592	3.34658e+06	592	2.68041e+06	592	1.08611e+06	592	781908	592	850161	592	2.3153e+06	592	1.78946e+06	592	1.25478e+06	592	730054	592	708266	592	1.0442e+06	592	1.25201e+06	592	1.8428e+06	592	2.38845e+06	592
	593	3.15068e+06	593	3.43374e+06	593	3.54616e+06	593	1.31972e+06	593	1.31813e+06	593	1.79169e+06	593	2.92314e+06	593	1.84101e+06	593	2.67786e+06	593	3.81704e+06	593	4.23296e+06	593	2.94796e+06	593	1.84472e+06	593	1.37761e+06	593	1.31957e+06	593	4.96186e+06	593	4.60843e+06	593	3.40004e+06	593	1.29409e+06	593	1.27322e+06	593	1.53663e+06	593	2.21249e+06	593	2.02764e+06	593	2.86816e+06	593
	594	2.33716e+06	594	2.51131e+06	594	2.91692e+06	594	660518	594	1.18129e+06	594	1.03737e+06	594	2.41611e+06	594	1.89605e+06	594	1.89995e+06	594	3.15278e+06	594	3.03541e+06	594	2.74435e+06	594	1.34769e+06	594	1.13663e+06	594	715322	594	4.025e+06	594	3.4452e+06	594	2.47628e+06	594	1.02453e+06	594	862254	594	1.19594e+06	594	1.85843e+06	594	1.87091e+06	594	2.19181e+06	594
	595	3.00949e+06	595	3.09013e+06	595	2.80299e+06	595	847752	595	1.29456e+06	595	1.04214e+06	595	2.80598e+06	595	1.60796e+06	595	2.20639e+06	595	3.62825e+06	595	3.22649e+06	595	2.96592e+06	595	1.30887e+06	595	1.0987e+06	595	831570	595	3.38263e+06	595	2.66314e+06	595	1.98167e+06	595	727121	595	798952	595	1.21977e+06	595	1.51931e+06	595	1.80926e+06	595	2.16419e+06	595
	596	2.3092e+06	596	2.19278e+06	596	2.2679e+06	596	567605	596	730343	596	753032	596	1.82695e+06	596	1.58828e+06	596	1.71035e+06	596	3.24667e+06	596	2.67455e+06	596	2.50701e+06	596	1.4056e+06	596	857280	596	632112	596	2.95648e+06	596	2.00384e+06	596	1.33168e+06	596	730038	596	726905	596	1.29143e+06	596	1.45425e+06	596	2.18687e+06	596	2.21426e+06	596
	597	2.43924e+06	597	3.03235e+06	597	3.0155e+06	597	719988	597	660325	597	872173	597	2.19791e+06	597	1.24766e+06	597	1.97359e+06	597	3.2308e+06	597	3.28437e+06	597	3.2288e+06	597	1.40383e+06	597	789438	597	892456	597	2.46373e+06	597	1.55103e+06	597	1.06483e+06	597	632302	597	654564	597	866600	597	1.44245e+06	597	1.76524e+06	597	2.36683e+06	597
	598	2.41908e+06	598	2.58024e+06	598	2.69979e+06	598	662628	598	547247	598	633796	598	1.91566e+06	598	1.4445e+06	598	2.13782e+06	598	3.07876e+06	598	2.43686e+06	598	2.48122e+06	598	1.19525e+06	598	587400	598	882651	598	2.93311e+06	598	1.78758e+06	598	1.12371e+06	598	477408	598	569002	598	795628	598	1.35748e+06	598	1.76716e+06	598	2.0552e+06	598
	599	2.87886e+06	599	3.14408e+06	599	3.22927e+06	599	556337	599	553833	599	825348	599	2.12071e+06	599	1.57345e+06	599	1.7893e+06	599	2.81066e+06	599	3.32055e+06	599	2.5066e+06	599	1.34841e+06	599	908298	599	1.05325e+06	599	1.8985e+06	599	1.49162e+06	599	735906	599	507958	599	358429	599	708669	599	1.48508e+06	599	2.17994e+06	599	1.39798e+06	599
	600	2.79859e+06	600	2.79111e+06	600	2.73419e+06	600	730040	600	612028	600	603971	600	2.5583e+06	600	1.79813e+06	600	1.72405e+06	600	2.99582e+06	600	2.85316e+06	600	3.01988e+06	600	1.22359e+06	600	961259	600	641830	600	2.86517e+06	600	1.89085e+06	600	993318	600	535883	600	574827	600	663325	600	1.75032e+06	600	2.1156e+06	600	2.44261e+06	600
	601	2.76373e+06	601	2.37433e+06	601	3.18304e+06	601	830271	601	832723	601	410422	601	1.96934e+06	601	1.27386e+06	601	1.46028e+06	601	2.80234e+06	601	3.42946e+06	601	2.42347e+06	601	991985	601	618264	601	674033	601	2.29739e+06	601	1.06115e+06	601	649090	601	529669	601	358360	601	707609	601	1.60391e+06	601	1.21201e+06	601	1.88208e+06	601
	602	2.63802e+06	602	2.7384e+06	602	2.83672e+06	602	652676	602	438301	602	463860	602	2.07049e+06	602	1.08241e+06	602	1.90323e+06	602	3.61548e+06	602	3.72958e+06	602	3.22416e+06	602	1.3479e+06	602	893284	602	870779	602	3.02197e+06	602	2.20545e+06	602	1.00327e+06	602	554189	602	537708	602	1.03388e+06	602	1.7719e+06	602	1.95517e+06	602	2.59262e+06	602
	603	3.44104e+06	603	3.65395e+06	603	3269379	603	858789	603	912215	603	678111	603	2.44359e+06	603	1.98644e+06	603	2.53151e+06	603	4.62171e+06	603	4.80305e+06	603	4.26706e+06	603	1.85022e+06	603	1.22773e+06	603	1.11577e+06	603	3.34169e+06	603	1.44159e+06	603	782162	603	817161	603	651009	603	819710	603	2.73795e+06	603	2.48255e+06	603	3.05005e+06	603
	604	3.67883e+06	604	3.52569e+06	604	3.40115e+06	604	1.23267e+06	604	1.4266e+06	604	960774	604	2.72719e+06	604	1.5889e+06	604	2.20865e+06	604	4.52967e+06	604	4.52586e+06	604	4.34348e+06	604	1.66843e+06	604	1.4127e+06	604	1.23289e+06	604	3.78775e+06	604	2.90437e+06	604	1.31162e+06	604	743323	604	1.30655e+06	604	1.21376e+06	604	2.002e+06	604	2.33878e+06	604	2.63931e+06	604
	605	2.53668e+06	605	2.65156e+06	605	2.52063e+06	605	767740	605	684569	605	713986	605	1.63688e+06	605	1.29546e+06	605	1.50247e+06	605	5.03604e+06	605	3.25088e+06	605	3.0029e+06	605	1.04198e+06	605	1.05603e+06	605	486530	605	2.17647e+06	605	1.35267e+06	605	591690	605	655427	605	578894	605	846957	605	1.86363e+06	605	1.60354e+06	605	1.82963e+06	605
	606	2.4091e+06	606	2.38568e+06	606	3.08999e+06	606	828302	606	691180	606	700501	606	1.99362e+06	606	1.40911e+06	606	1.89835e+06	606	6.68247e+06	606	6.56867e+06	606	5.72352e+06	606	1.2894e+06	606	1.00659e+06	606	1.04178e+06	606	3.57315e+06	606	2.35597e+06	606	1.19859e+06	606	760161	606	683501	606	1.16312e+06	606	2.367e+06	606	2.46235e+06	606	2.47542e+06	606
	607	2.18422e+06	607	2.61201e+06	607	2.1781e+06	607	530504	607	638959	607	503495	607	1.93934e+06	607	1.29805e+06	607	1.65317e+06	607	3.17183e+06	607	2.9987e+06	607	2.35218e+06	607	1.06792e+06	607	1.09381e+06	607	752654	607	2.42098e+06	607	1.13549e+06	607	752113	607	466633	607	427675	607	395523	607	1.36757e+06	607	1.76988e+06	607	2.12162e+06	607
	608	2.26265e+06	608	2.75243e+06	608	2.21638e+06	608	654017	608	603935	608	477288	608	2.15321e+06	608	1.24638e+06	608	1.73543e+06	608	3.39504e+06	608	3.06886e+06	608	3.0996e+06	608	1.78854e+06	608	748729	608	1.31475e+06	608	3.64514e+06	608	2.68569e+06	608	1.23144e+06	608	713542	608	615660	608	1.24303e+06	608	1.32663e+06	608	1.67609e+06	608	2.1439e+06	608
	609	2.43136e+06	609	2.42744e+06	609	2238358	609	596664	609	657974	609	702059	609	2.01838e+06	609	1.21e+06	609	1.13406e+06	609	2.99e+06	609	2.40986e+06	609	2.57245e+06	609	1.01272e+06	609	535491	609	734801	609	1.92625e+06	609	1.28811e+06	609	612971	609	509644	609	573276	609	678508	609	1.35591e+06	609	1.47936e+06	609	2.05413e+06	609
	610	2.23475e+06	610	2.2475e+06	610	2.30178e+06	610	519811	610	642552	610	616205	610	2.2242e+06	610	1.39955e+06	610	1.6941e+06	610	3.21108e+06	610	3.24458e+06	610	2.61434e+06	610	1.67635e+06	610	1.06897e+06	610	996939	610	3.54453e+06	610	2.51771e+06	610	1.3595e+06	610	769519	610	656233	610	1.07297e+06	610	1.67791e+06	610	2.21561e+06	610	2.06837e+06	610
	611	2.68705e+06	611	2.66581e+06	611	2.65521e+06	611	707810	611	686881	611	988641	611	2.00535e+06	611	1.25415e+06	611	1.33527e+06	611	3.07457e+06	611	2.86265e+06	611	2.48911e+06	611	1.11021e+06	611	757462	611	661342	611	2.72043e+06	611	1.78385e+06	611	1.04071e+06	611	400230	611	701869	611	739430	611	1.74941e+06	611	1.49329e+06	611	2.11482e+06	611
	612	2.44289e+06	612	2.77107e+06	612	2.22941e+06	612	855346	612	770908	612	559969	612	2.65367e+06	612	1.50091e+06	612	1.4771e+06	612	3.51803e+06	612	3.14715e+06	612	3.35618e+06	612	1.29434e+06	612	1.21712e+06	612	1.05323e+06	612	3.38663e+06	612	2.10355e+06	612	1.17524e+06	612	595879	612	581560	612	1.12338e+06	612	2.05422e+06	612	1.48941e+06	612	2.44975e+06	612
	613	2.46709e+06	613	2.76498e+06	613	2.74427e+06	613	416420	613	627174	613	543114	613	1.66648e+06	613	905882	613	1.55049e+06	613	3.3326e+06	613	2.10337e+06	613	2.68142e+06	613	910923	613	745252	613	472718	613	2.19353e+06	613	1.3293e+06	613	694865	613	325516	613	588094	613	899021	613	1.12855e+06	613	1.56288e+06	613	1.33531e+06	613
	614	2.51338e+06	614	2.538e+06	614	2.89492e+06	614	441253	614	694900	614	399995	614	1.90735e+06	614	1.4064e+06	614	1.55983e+06	614	3.57053e+06	614	3.22648e+06	614	2.95918e+06	614	1.39602e+06	614	783980	614	744395	614	2.67146e+06	614	1.39976e+06	614	991041	614	706598	614	621091	614	798587	614	1.29965e+06	614	1.95296e+06	614	1.77287e+06	614
	615	2.86297e+06	615	3.15772e+06	615	3.14828e+06	615	535135	615	690666	615	521294	615	2.04608e+06	615	1.24064e+06	615	1.73687e+06	615	3.78894e+06	615	4.75776e+06	615	3.48032e+06	615	1.67112e+06	615	835810	615	859058	615	2.44261e+06	615	1.51771e+06	615	832552	615	579200	615	687637	615	891242	615	1.64172e+06	615	2.1001e+06	615	2.5492e+06	615
	616	2.89076e+06	616	3.30936e+06	616	3.71982e+06	616	801096	616	955771	616	898509	616	2.69509e+06	616	1.59005e+06	616	1.74874e+06	616	8.19885e+06	616	9.03825e+06	616	8.62597e+06	616	2.86162e+06	616	1.93985e+06	616	1.95647e+06	616	3.43131e+06	616	2.4686e+06	616	1.03842e+06	616	662389	616	437044	616	586599	616	3.36646e+06	616	3.74684e+06	616	4.2867e+06	616
	617	2.45296e+06	617	2.91781e+06	617	2.88762e+06	617	623044	617	505846	617	694097	617	2.12603e+06	617	1.40792e+06	617	1.6194e+06	617	6.0173e+06	617	5.7859e+06	617	5.35994e+06	617	1.82687e+06	617	1.23201e+06	617	1.28701e+06	617	2.60487e+06	617	1.62419e+06	617	767576	617	504693	617	554074	617	940869	617	2.10121e+06	617	2.56597e+06	617	3.01043e+06	617
	618	2.36256e+06	618	2.00052e+06	618	2.01838e+06	618	500294	618	698082	618	407111	618	1.18304e+06	618	996529	618	1.37045e+06	618	3.08922e+06	618	3.05493e+06	618	2.73932e+06	618	1.05776e+06	618	954340	618	959546	618	2.28396e+06	618	1.57526e+06	618	787014	618	528127	618	382076	618	781597	618	1.5486e+06	618	1.7864e+06	618	1.994e+06	618
	619	2.56993e+06	619	2.35764e+06	619	2.38639e+06	619	1.33536e+06	619	1.07646e+06	619	1.13023e+06	619	1.68981e+06	619	1.02119e+06	619	1.56587e+06	619	3.69704e+06	619	3.26506e+06	619	3.06568e+06	619	1.12064e+06	619	810907	619	697354	619	2.24e+06	619	1.06597e+06	619	825052	619	583955	619	379502	619	855788	619	1.17189e+06	619	1.4848e+06	619	2.17344e+06	619
	620	2.22133e+06	620	2.20203e+06	620	2.33237e+06	620	894346	620	1.27865e+06	620	1.63591e+06	620	2.07757e+06	620	1.35484e+06	620	2.21422e+06	620	3518340	620	3.29244e+06	620	3.24597e+06	620	1.32434e+06	620	865968	620	861597	620	2.98482e+06	620	1.5312e+06	620	775606	620	644462	620	812386	620	1.04988e+06	620	1.58729e+06	620	1.56697e+06	620	2.33393e+06	620
	621	5.23479e+06	621	5.53902e+06	621	5.40495e+06	621	2.78085e+06	621	2.47538e+06	621	2.17413e+06	621	9.86419e+06	621	6.10153e+06	621	6.27994e+06	621	8.86263e+06	621	7.48768e+06	621	7.58848e+06	621	6.72422e+06	621	3.93351e+06	621	4.0054e+06	621	2.14053e+07	621	2.18833e+07	621	1.77626e+07	621	2.94911e+06	621	2.79173e+06	621	3.14347e+06	621	5.15696e+06	621	5.34023e+06	621	5.11296e+06	621
	622	7.91853e+06	622	7.78411e+06	622	6.75189e+06	622	7.0895e+06	622	8.21947e+06	622	8.9207e+06	622	2.24347e+07	622	1.39655e+07	622	1.50437e+07	622	1.81215e+07	622	1.62023e+07	622	1.53534e+07	622	1.70606e+07	622	1.02454e+07	622	1.01963e+07	622	5.2086e+07	622	5.42578e+07	622	4.18745e+07	622	6.67876e+06	622	6.12443e+06	622	6.65518e+06	622	1.16091e+07	622	1.14043e+07	622	1.12033e+07	622
	623	2.56996e+06	623	2.85965e+06	623	3.15701e+06	623	1.44835e+06	623	1.68853e+06	623	2.07013e+06	623	4.22954e+06	623	2.99741e+06	623	3.01757e+06	623	4.29956e+06	623	3.65979e+06	623	3.59905e+06	623	2.7549e+06	623	2.29011e+06	623	1.76967e+06	623	9.08579e+06	623	8.6578e+06	623	6.69639e+06	623	1.27767e+06	623	1.18104e+06	623	1.386e+06	623	2.39021e+06	623	2.3248e+06	623	2.90776e+06	623
	624	1.99642e+06	624	2.05478e+06	624	2.13607e+06	624	550135	624	891279	624	825108	624	2.30191e+06	624	1.39071e+06	624	1.64018e+06	624	2.59777e+06	624	2.82715e+06	624	3.00357e+06	624	1.30923e+06	624	696341	624	652950	624	3.61439e+06	624	2.44018e+06	624	1.49411e+06	624	415430	624	578023	624	504610	624	1.58084e+06	624	1.57696e+06	624	2.14011e+06	624
	625	2.50288e+06	625	2.12355e+06	625	2.20768e+06	625	451366	625	694866	625	530566	625	3.60852e+06	625	1.96747e+06	625	2.92855e+06	625	5.04099e+06	625	5.22743e+06	625	4.63034e+06	625	1.54568e+06	625	824563	625	919689	625	2.57352e+06	625	1.75883e+06	625	851974	625	355808	625	348542	625	498257	625	2.85435e+06	625	3.81469e+06	625	3.76329e+06	625
	626	1.67072e+06	626	1.89492e+06	626	2.06321e+06	626	592559	626	548646	626	542520	626	2.01991e+06	626	1.7193e+06	626	1.98319e+06	626	3.65643e+06	626	3.69485e+06	626	3.36827e+06	626	1.31545e+06	626	582296	626	839288	626	2.63209e+06	626	1.70606e+06	626	704078	626	422971	626	357446	626	697448	626	2.14123e+06	626	2.25221e+06	626	2.46964e+06	626
	627	2.42936e+06	627	2.03933e+06	627	2.31049e+06	627	390309	627	349132	627	443619	627	1.69667e+06	627	805732	627	1.40173e+06	627	2.37088e+06	627	2.18681e+06	627	2526561	627	785880	627	655991	627	427655	627	1.3502e+06	627	959819	627	448343	627	433415	627	272253	627	602315	627	1.06146e+06	627	1.55395e+06	627	1.5606e+06	627
	628	1.80369e+06	628	2.35337e+06	628	1.9563e+06	628	507353	628	643226	628	420672	628	1.69967e+06	628	832298	628	1.60821e+06	628	1.87263e+06	628	2.41601e+06	628	2.08769e+06	628	869569	628	373468	628	629617	628	2.04737e+06	628	1.04468e+06	628	612075	628	596367	628	352733	628	762714	628	1.28443e+06	628	1.51282e+06	628	1.31992e+06	628
	629	2.39104e+06	629	2.33435e+06	629	2.28762e+06	629	510527	629	271705	629	719274	629	1.60113e+06	629	952757	629	1.35634e+06	629	2.28425e+06	629	2.26518e+06	629	2.17461e+06	629	891490	629	500178	629	486278	629	1.66781e+06	629	1.08206e+06	629	603446	629	270664	629	494834	629	475619	629	1.22268e+06	629	1.26135e+06	629	1.4035e+06	629
	630	2.40761e+06	630	2.53287e+06	630	2.57137e+06	630	690698	630	917756	630	935772	630	2.12633e+06	630	1.16149e+06	630	1.70849e+06	630	4.4846e+06	630	4.50112e+06	630	4.83451e+06	630	1.1794e+06	630	882932	630	670630	630	2.91815e+06	630	1.35309e+06	630	846077	630	464620	630	385084	630	960685	630	2.38713e+06	630	2.47932e+06	630	2.2052e+06	630
	631	3.3773e+06	631	4.58706e+06	631	3.458e+06	631	1.53443e+06	631	1.82606e+06	631	1.15078e+06	631	4.48804e+06	631	1.34419e+06	631	2.00534e+06	631	2.57257e+07	631	2.29265e+07	631	2.23262e+07	631	4.1443e+06	631	1.48432e+06	631	1.21343e+06	631	4.66136e+06	631	1.71171e+06	631	725735	631	672951	631	461280	631	1.09971e+06	631	9.99336e+06	631	9.98663e+06	631	9.79831e+06	631
	632	2.25712e+06	632	2.99906e+06	632	2.84941e+06	632	903029	632	744910	632	1.05966e+06	632	1.8935e+06	632	914729	632	1.35458e+06	632	8.05935e+06	632	8.87983e+06	632	8.69574e+06	632	1.2583e+06	632	396665	632	707262	632	2.23304e+06	632	1.32023e+06	632	782396	632	437531	632	391339	632	851492	632	2.29886e+06	632	2.82334e+06	632	3.46813e+06	632
	633	2.35802e+06	633	2.13457e+06	633	2.61086e+06	633	500026	633	515546	633	453754	633	2.0628e+06	633	932733	633	1.07399e+06	633	4.58759e+06	633	4.54065e+06	633	4.54988e+06	633	1.35416e+06	633	896391	633	517864	633	2.0917e+06	633	1.20228e+06	633	652935	633	443659	633	417122	633	545076	633	1.44518e+06	633	2.59989e+06	633	2.35265e+06	633
	634	1.90062e+06	634	2.33227e+06	634	2.07965e+06	634	429284	634	817893	634	787700	634	1.63436e+06	634	924675	634	1.41706e+06	634	3.8868e+06	634	4.20249e+06	634	3521298	634	1.54042e+06	634	1.10294e+06	634	690925	634	2.40686e+06	634	1.37198e+06	634	664147	634	390545	634	435293	634	614416	634	1.5512e+06	634	1.82928e+06	634	2.41077e+06	634
	635	2.06446e+06	635	1.84606e+06	635	2.18521e+06	635	207946	635	497994	635	567201	635	1.27247e+06	635	814767	635	1.57234e+06	635	4.29942e+06	635	5.12606e+06	635	4.50223e+06	635	1.85035e+06	635	1.14177e+06	635	589588	635	1.97953e+06	635	1.37881e+06	635	625352	635	375620	635	340771	635	339292	635	2.78846e+06	635	2.1389e+06	635	2.49546e+06	635
	636	2.07492e+06	636	2.40035e+06	636	2.43135e+06	636	447726	636	623831	636	587686	636	1.74218e+06	636	1.29828e+06	636	1.06319e+06	636	3.32011e+06	636	5.15017e+06	636	3.28452e+06	636	1.59477e+06	636	645018	636	652956	636	2.507e+06	636	1.33802e+06	636	914216	636	343302	636	394279	636	745126	636	2.70526e+06	636	3.30162e+06	636	3.0177e+06	636
	637	2.45744e+06	637	2.30741e+06	637	2.06397e+06	637	962904	637	780135	637	477122	637	1.45927e+06	637	897041	637	1.26215e+06	637	4.24355e+06	637	3.29043e+06	637	2.89487e+06	637	1.24562e+06	637	429925	637	619139	637	1.66491e+06	637	1.18658e+06	637	518396	637	517315	637	311126	637	1.08167e+06	637	2.19724e+06	637	2.14088e+06	637	3.48782e+06	637
	638	1.62069e+06	638	2.22696e+06	638	2026167	638	878021	638	634707	638	585640	638	1.32923e+06	638	1.0094e+06	638	1.52015e+06	638	3.34746e+06	638	3.8912e+06	638	3.03703e+06	638	1.02396e+06	638	711988	638	582558	638	1.74898e+06	638	1.10283e+06	638	560056	638	339668	638	300918	638	729382	638	2.05412e+06	638	1.49319e+06	638	2.49359e+06	638
	639	2.01492e+06	639	2.30011e+06	639	2.22451e+06	639	528454	639	670781	639	485213	639	1.29344e+06	639	1.06367e+06	639	1.19628e+06	639	2.44301e+06	639	3.19105e+06	639	2.87795e+06	639	1.31976e+06	639	596774	639	621641	639	1.72624e+06	639	1.01471e+06	639	420962	639	355351	639	302527	639	562796	639	1.55244e+06	639	1.14186e+06	639	2.61336e+06	639
	640	1.92886e+06	640	1.93097e+06	640	2.05545e+06	640	228114	640	488524	640	480276	640	1.01605e+06	640	783756	640	1.32369e+06	640	2.59055e+06	640	3.3122e+06	640	2.15491e+06	640	1.03583e+06	640	619715	640	513362	640	1.62679e+06	640	935142	640	454849	640	261696	640	501686	640	578036	640	1.49427e+06	640	1.46842e+06	640	1.7963e+06	640
	641	2.94691e+06	641	2.76972e+06	641	2.83969e+06	641	516644	641	568922	641	855467	641	1.99872e+06	641	1.31054e+06	641	1.46285e+06	641	3.31578e+06	641	3.84862e+06	641	4.44399e+06	641	1.01124e+06	641	629061	641	1.02988e+06	641	1.97829e+06	641	1.54568e+06	641	458085	641	422466	641	470121	641	794500	641	1.65217e+06	641	1.67094e+06	641	2.08686e+06	641
	642	2.57951e+06	642	2.53937e+06	642	2.32832e+06	642	1.05949e+06	642	801470	642	853920	642	1.7385e+06	642	1.05026e+06	642	1.81126e+06	642	4.04858e+06	642	4.55992e+06	642	3.82434e+06	642	1.26157e+06	642	692708	642	650347	642	2.00988e+06	642	1.10617e+06	642	627872	642	524250	642	638684	642	776143	642	1.5822e+06	642	1.85866e+06	642	1536316	642
	643	2.88191e+06	643	3.23974e+06	643	3.19826e+06	643	799516	643	919169	643	732095	643	3.29606e+06	643	2.01953e+06	643	2.79127e+06	643	3.21936e+06	643	3.25116e+06	643	3.04721e+06	643	1.58793e+06	643	869630	643	789796	643	3.30279e+06	643	2.05642e+06	643	1.02928e+06	643	795558	643	500452	643	819451	643	1.58111e+06	643	2.25448e+06	643	2.46413e+06	643
	644	3.76263e+06	644	3.5529e+06	644	3.31039e+06	644	1.60312e+06	644	1.63339e+06	644	1.72469e+06	644	5.84306e+06	644	4.00706e+06	644	4.58141e+06	644	5.09509e+06	644	4.9911e+06	644	5.12837e+06	644	2.0637e+06	644	1.17013e+06	644	1.21043e+06	644	5.6153e+06	644	3.94732e+06	644	2.30378e+06	644	968321	644	701266	644	977851	644	3.76566e+06	644	4.05361e+06	644	3.27277e+06	644
	645	2.32111e+06	645	2.41415e+06	645	2.37624e+06	645	834399	645	765180	645	537933	645	2.15086e+06	645	1.07985e+06	645	1.41431e+06	645	2.53581e+06	645	2.42251e+06	645	1.98591e+06	645	1.07318e+06	645	656269	645	455875	645	2.07562e+06	645	1.4538e+06	645	581621	645	471037	645	456275	645	533158	645	1.40477e+06	645	1.74341e+06	645	1.56747e+06	645
	646	1.95621e+06	646	2.00722e+06	646	1.84902e+06	646	654047	646	600091	646	744854	646	1.81175e+06	646	914221	646	1.40518e+06	646	2.13598e+06	646	2.84651e+06	646	1.96157e+06	646	956051	646	468373	646	423861	646	1.57848e+06	646	957541	646	545293	646	406262	646	364393	646	544234	646	1.17588e+06	646	1.06694e+06	646	1.45e+06	646
	647	2.18367e+06	647	2.55173e+06	647	2.26278e+06	647	493303	647	433884	647	396159	647	1.76683e+06	647	1.19731e+06	647	1.5973e+06	647	3.12758e+06	647	2.65657e+06	647	3.14e+06	647	1.04393e+06	647	611550	647	460604	647	1.87965e+06	647	1.06109e+06	647	495483	647	308986	647	403410	647	446807	647	1.92898e+06	647	2.42777e+06	647	2.48455e+06	647
	648	1.89233e+06	648	2.0781e+06	648	2.25255e+06	648	591519	648	675454	648	680155	648	1.65307e+06	648	1.18476e+06	648	1.32269e+06	648	3.12286e+06	648	3.48491e+06	648	3.3666e+06	648	1.3674e+06	648	828030	648	852400	648	1.8444e+06	648	1.27712e+06	648	622815	648	417405	648	342945	648	545906	648	1.52501e+06	648	1.86932e+06	648	2.32223e+06	648
	649	2.27209e+06	649	1.76188e+06	649	1.83949e+06	649	694306	649	469217	649	620681	649	1.17513e+06	649	1.14925e+06	649	1.23869e+06	649	3.05098e+06	649	2.26895e+06	649	3.14313e+06	649	1.26677e+06	649	806041	649	767643	649	1.87294e+06	649	1.2321e+06	649	367225	649	330788	649	501362	649	727655	649	975955	649	1.47538e+06	649	1.39671e+06	649
	650	1.89187e+06	650	1.59928e+06	650	1.71773e+06	650	404669	650	474245	650	411276	650	1.46198e+06	650	1.09194e+06	650	1.43985e+06	650	2.09847e+06	650	2.18369e+06	650	2.26034e+06	650	909777	650	400241	650	705186	650	1.76701e+06	650	1.23989e+06	650	412812	650	270124	650	230891	650	521729	650	1.22295e+06	650	1.35278e+06	650	1.82953e+06	650
	651	1.74064e+06	651	2.64385e+06	651	1.97348e+06	651	569738	651	702610	651	324070	651	1.1458e+06	651	1.00113e+06	651	1.34315e+06	651	2.72889e+06	651	2.18805e+06	651	2.1233e+06	651	1.01046e+06	651	458078	651	515330	651	1.78241e+06	651	1.03639e+06	651	619503	651	351802	651	516296	651	752329	651	1.67898e+06	651	1.31629e+06	651	1.68777e+06	651
	652	1.90074e+06	652	1.93496e+06	652	2.05566e+06	652	665586	652	796303	652	593945	652	1.56019e+06	652	622786	652	1.37203e+06	652	2.39524e+06	652	2.33498e+06	652	1.78145e+06	652	1.08869e+06	652	288317	652	562414	652	1.51076e+06	652	1.27338e+06	652	589267	652	490058	652	375182	652	685217	652	1.09131e+06	652	1.20191e+06	652	1.42985e+06	652
	653	1.84058e+06	653	2.11338e+06	653	1.9794e+06	653	665015	653	707615	653	667008	653	1.51405e+06	653	775128	653	1.07417e+06	653	2.09953e+06	653	2.2667e+06	653	2.65775e+06	653	855161	653	639074	653	834004	653	1.904e+06	653	1.10716e+06	653	649239	653	638506	653	377035	653	606957	653	1.41543e+06	653	1.53626e+06	653	1.51021e+06	653
	654	2.01402e+06	654	1.65558e+06	654	2.53032e+06	654	546991	654	469852	654	401827	654	1.40349e+06	654	1.02369e+06	654	1.33235e+06	654	1.62444e+06	654	2.13283e+06	654	1.52275e+06	654	891812	654	459914	654	553896	654	1.69819e+06	654	1.21081e+06	654	506533	654	510090	654	260215	654	503784	654	1.3264e+06	654	2.06713e+06	654	1.97165e+06	654
	655	2.0847e+06	655	2.49135e+06	655	1.95708e+06	655	713043	655	1.00166e+06	655	430007	655	1.19012e+06	655	919062	655	1.26062e+06	655	2.18972e+06	655	2.24192e+06	655	1.68432e+06	655	802550	655	569839	655	654136	655	1.25382e+06	655	899885	655	573748	655	532089	655	415393	655	579620	655	1.08804e+06	655	1.65422e+06	655	1.37478e+06	655
	656	2.13225e+06	656	2.23931e+06	656	2.43904e+06	656	967260	656	502405	656	637087	656	1.46294e+06	656	727155	656	1.34018e+06	656	3.41497e+06	656	2.60529e+06	656	2.01969e+06	656	970262	656	783470	656	646791	656	2.11372e+06	656	1.29348e+06	656	948392	656	465881	656	295626	656	828617	656	1.24345e+06	656	1.26562e+06	656	1.47573e+06	656
	657	2.63358e+06	657	2.35723e+06	657	2.65603e+06	657	1.68452e+06	657	1.03788e+06	657	996724	657	2.11858e+06	657	800513	657	1.03091e+06	657	2.90811e+06	657	3.12511e+06	657	3.85142e+06	657	1.40456e+06	657	540370	657	538104	657	1.90987e+06	657	1.10488e+06	657	473821	657	320984	657	441278	657	463192	657	2.84383e+06	657	2.00648e+06	657	2.45002e+06	657
	658	8.36503e+06	658	8.07535e+06	658	9.28171e+06	658	3.13162e+06	658	2.58919e+06	658	1.74726e+06	658	4.71691e+06	658	1.63527e+06	658	3.06874e+06	658	4.31129e+07	658	3.48788e+07	658	3.8172e+07	658	1.23771e+07	658	5.30933e+06	658	5.53812e+06	658	9.97509e+06	658	2.47466e+06	658	1.27578e+06	658	705759	658	401787	658	722846	658	2.1475e+07	658	1.51839e+07	658	1.77558e+07	658
	659	4.99854e+06	659	5.47595e+06	659	5.82077e+06	659	639576	659	1.83566e+06	659	1.12724e+06	659	2.92217e+06	659	1.71514e+06	659	2.68009e+06	659	1.94329e+07	659	2.09759e+07	659	1.9631e+07	659	5.91973e+06	659	3.13858e+06	659	3.84347e+06	659	4.76371e+06	659	1.55019e+06	659	898399	659	356967	659	368637	659	842247	659	1.12298e+07	659	7.28512e+06	659	1.18198e+07	659
	660	3.53748e+06	660	3.5335e+06	660	4.28664e+06	660	890157	660	871386	660	967587	660	2.289e+06	660	1.70731e+06	660	1.86014e+06	660	1.07667e+07	660	8.04038e+06	660	8.58327e+06	660	2.65907e+06	660	1.81351e+06	660	1.82188e+06	660	3.87147e+06	660	1.7719e+06	660	1.10304e+06	660	463423	660	438603	660	802546	660	4.82638e+06	660	5.46128e+06	660	4.7885e+06	660
	661	3.19919e+06	661	2.59413e+06	661	2.57395e+06	661	393487	661	674173	661	734537	661	1.9445e+06	661	984078	661	1.15782e+06	661	6.24321e+06	661	3.14849e+06	661	7.3065e+06	661	1.25782e+06	661	1.18782e+06	661	773460	661	2.72659e+06	661	1.67431e+06	661	698744	661	236253	661	259613	661	536088	661	3.59026e+06	661	3.57095e+06	661	5.19199e+06	661
	662	3.17257e+06	662	3.45475e+06	662	3.72775e+06	662	1.73218e+06	662	901570	662	1.58846e+06	662	1.73803e+06	662	1.37889e+06	662	1.38921e+06	662	9.69699e+06	662	9.96108e+06	662	1.12191e+07	662	2.20141e+06	662	2.03219e+06	662	1.85846e+06	662	3.76997e+06	662	1.7067e+06	662	656016	662	479601	662	305589	662	695525	662	6.49514e+06	662	4.66806e+06	662	5.34729e+06	662
	663	2.723e+06	663	3.13991e+06	663	3.40446e+06	663	636619	663	1.1043e+06	663	1.02494e+06	663	1.9772e+06	663	822856	663	1.40302e+06	663	5.83718e+06	663	8.29435e+06	663	8.29526e+06	663	1.24113e+06	663	1.03045e+06	663	1.06184e+06	663	2.45861e+06	663	926169	663	584056	663	550803	663	748572	663	690060	663	2.53653e+06	663	3.06284e+06	663	3.02336e+06	663
	664	2.85118e+06	664	2.84576e+06	664	3.12119e+06	664	983845	664	699081	664	446471	664	2.10469e+06	664	953469	664	1.81635e+06	664	5.30552e+06	664	5.27388e+06	664	6.12276e+06	664	1.96602e+06	664	1.30849e+06	664	987961	664	2.75264e+06	664	1.45474e+06	664	1.47329e+06	664	539865	664	542351	664	634542	664	4.28934e+06	664	3.12009e+06	664	4.03439e+06	664
	665	2.12516e+06	665	2.82193e+06	665	3.3556e+06	665	432319	665	851299	665	729133	665	1.67567e+06	665	809701	665	1.32714e+06	665	5.0254e+06	665	3.3739e+06	665	4.38965e+06	665	1.13062e+06	665	1.03379e+06	665	1.07372e+06	665	1.8292e+06	665	977570	665	419424	665	334397	665	497581	665	623733	665	2.48215e+06	665	3.04058e+06	665	2.90216e+06	665
	666	3.11332e+06	666	3.70791e+06	666	2.60841e+06	666	1.12284e+06	666	1.02345e+06	666	1.00758e+06	666	2.62729e+06	666	1.1592e+06	666	1.40165e+06	666	4.71429e+06	666	4.57963e+06	666	3.8061e+06	666	1.83485e+06	666	1.00924e+06	666	1.15787e+06	666	2.23198e+06	666	1.56446e+06	666	913321	666	609935	666	594983	666	850395	666	2.81318e+06	666	2.60114e+06	666	3.44367e+06	666
	667	2.85666e+06	667	3.64583e+06	667	4.26118e+06	667	1.844e+06	667	1.39635e+06	667	1.89234e+06	667	2.22785e+06	667	1.34651e+06	667	2.34593e+06	667	4.44644e+06	667	4.87948e+06	667	3.54175e+06	667	1.82363e+06	667	1.25891e+06	667	1.53469e+06	667	3.89443e+06	667	3.37426e+06	667	2.70229e+06	667	1.28518e+06	667	1.18087e+06	667	1.49144e+06	667	2.19965e+06	667	2.60157e+06	667	2.54576e+06	667
	668	2.89405e+06	668	3.0827e+06	668	3.0496e+06	668	1.24374e+06	668	1.54627e+06	668	1.64197e+06	668	1.99709e+06	668	1.43919e+06	668	1.3559e+06	668	3.76425e+06	668	3.82811e+06	668	3.7336e+06	668	1.44936e+06	668	1.17623e+06	668	1.30224e+06	668	3.6094e+06	668	2.79906e+06	668	2.32206e+06	668	1.2022e+06	668	1.13341e+06	668	1.19038e+06	668	1.96092e+06	668	2.77537e+06	668	1.51433e+06	668
	669	3.65668e+06	669	3.11578e+06	669	2.82915e+06	669	1.31995e+06	669	1.17251e+06	669	775184	669	2.87293e+06	669	2.06391e+06	669	3.04641e+06	669	6.06776e+06	669	7.51645e+06	669	7.42289e+06	669	1.81786e+06	669	1.13294e+06	669	1.01834e+06	669	3.51364e+06	669	2.69585e+06	669	1.54313e+06	669	775290	669	999331	669	1.10398e+06	669	2.92891e+06	669	3.7676e+06	669	4.33632e+06	669
	670	2.28465e+06	670	2.75909e+06	670	3.11676e+06	670	956659	670	687367	670	962523	670	1.91874e+06	670	1.52555e+06	670	1.88457e+06	670	4.20167e+06	670	4.27695e+06	670	4.10764e+06	670	2.31088e+06	670	1.30099e+06	670	1.1808e+06	670	2.70049e+06	670	1.92465e+06	670	1.47388e+06	670	528178	670	493323	670	1.20467e+06	670	1.99907e+06	670	2.45408e+06	670	2.53082e+06	670
	671	2.74443e+06	671	3.61921e+06	671	3.64837e+06	671	1.23348e+06	671	528493	671	633273	671	1.68397e+06	671	948627	671	1.42895e+06	671	3.7245e+06	671	3.63287e+06	671	3.18115e+06	671	1.00585e+06	671	605548	671	916262	671	2.48122e+06	671	1.48666e+06	671	612619	671	543727	671	365055	671	877701	671	1.87023e+06	671	1.72435e+06	671	1.8123e+06	671
	672	2.64732e+06	672	2.71172e+06	672	2.41143e+06	672	571579	672	827815	672	482936	672	1.39736e+06	672	743516	672	1.35611e+06	672	2.3436e+06	672	2.90099e+06	672	3.05218e+06	672	470565	672	471268	672	653667	672	1.96213e+06	672	1.19413e+06	672	688892	672	456668	672	423236	672	816664	672	1.53612e+06	672	1.46328e+06	672	1.89851e+06	672
	673	2.68925e+06	673	3.01385e+06	673	2.94754e+06	673	805895	673	671979	673	897433	673	1.13119e+06	673	849089	673	952816	673	2.36399e+06	673	2.36648e+06	673	2.82457e+06	673	723782	673	649359	673	660889	673	1.94809e+06	673	919924	673	530863	673	390481	673	247854	673	404632	673	1.31131e+06	673	1.42168e+06	673	1.37904e+06	673
	674	2.6806e+06	674	2.59411e+06	674	2.9817e+06	674	676189	674	1.10742e+06	674	800991	674	1.27012e+06	674	833611	674	821144	674	2.92247e+06	674	4.05924e+06	674	3.32475e+06	674	1.10964e+06	674	907955	674	820383	674	2.06671e+06	674	1.32117e+06	674	622447	674	274607	674	686756	674	876602	674	2.25744e+06	674	3.00539e+06	674	1.59857e+06	674
	675	2509431	675	2.13061e+06	675	2.72512e+06	675	663503	675	465439	675	1.07953e+06	675	1.71595e+06	675	966093	675	1.16285e+06	675	2.80842e+06	675	3.10455e+06	675	3.04109e+06	675	754033	675	843713	675	894156	675	1.93247e+06	675	1.1714e+06	675	453630	675	454850	675	296409	675	677770	675	1.0347e+06	675	1.93642e+06	675	1.77496e+06	675
	676	2.37825e+06	676	2.86127e+06	676	2.41528e+06	676	526102	676	531901	676	397645	676	1.33393e+06	676	511559	676	1.21742e+06	676	2.69832e+06	676	2.39149e+06	676	2.30402e+06	676	1.14529e+06	676	596883	676	588297	676	1.67388e+06	676	841262	676	576242	676	543571	676	527150	676	778371	676	1.49424e+06	676	1.48323e+06	676	1.42766e+06	676
	677	2.44402e+06	677	2.51195e+06	677	2.08447e+06	677	808607	677	879596	677	1.3073e+06	677	1.36984e+06	677	885180	677	1.09697e+06	677	2.48647e+06	677	2.2696e+06	677	2.8311e+06	677	671053	677	502559	677	777984	677	1.58986e+06	677	1.25273e+06	677	321639	677	367592	677	406007	677	807125	677	1.21685e+06	677	1.75814e+06	677	1.5176e+06	677
	678	2.26044e+06	678	2.59371e+06	678	2.07992e+06	678	886503	678	1.36125e+06	678	1.06762e+06	678	1.53748e+06	678	963915	678	770740	678	1.85375e+06	678	2.36963e+06	678	2302315	678	1.00962e+06	678	475119	678	458369	678	2.01821e+06	678	999595	678	499248	678	211447	678	439106	678	528904	678	1.55824e+06	678	1.3441e+06	678	1.30804e+06	678
	679	1.95886e+06	679	2.26369e+06	679	2.2482e+06	679	766517	679	705663	679	561985	679	1.54085e+06	679	763519	679	1.42175e+06	679	1.48757e+06	679	2.03609e+06	679	2.15567e+06	679	595766	679	523366	679	511571	679	1.38776e+06	679	750647	679	279257	679	273559	679	431464	679	480389	679	1.00925e+06	679	1.30962e+06	679	1.42967e+06	679
	680	2.09617e+06	680	1.98341e+06	680	1.86063e+06	680	694343	680	445278	680	847656	680	1.23132e+06	680	798473	680	798458	680	2.32941e+06	680	1.64183e+06	680	2.47366e+06	680	732345	680	514388	680	602959	680	2.05035e+06	680	1.17743e+06	680	563623	680	560226	680	309637	680	495564	680	1.23784e+06	680	1.05028e+06	680	699327	680
	681	1.71461e+06	681	2.12447e+06	681	1.91251e+06	681	343733	681	479681	681	602405	681	880945	681	762120	681	924386	681	1.96684e+06	681	1.74137e+06	681	1.52647e+06	681	580864	681	587865	681	391091	681	1.38343e+06	681	742176	681	466975	681	318973	681	357645	681	539779	681	703472	681	1.0588e+06	681	902590	681
	682	1.72593e+06	682	1.73356e+06	682	2.19761e+06	682	395423	682	553033	682	875121	682	1.5795e+06	682	606761	682	690900	682	1.88155e+06	682	3.04993e+06	682	1.60902e+06	682	696129	682	426033	682	687994	682	1.73534e+06	682	914910	682	599561	682	281457	682	387477	682	682863	682	921090	682	1.03685e+06	682	1.33868e+06	682
	683	2.04191e+06	683	2.45672e+06	683	2.76715e+06	683	904683	683	660637	683	779580	683	953314	683	974204	683	1.18055e+06	683	1.65937e+06	683	2.15941e+06	683	1.79271e+06	683	641272	683	493807	683	586020	683	1.43291e+06	683	841064	683	298215	683	316978	683	328647	683	421050	683	1.56363e+06	683	1.6619e+06	683	1.46645e+06	683
	684	2.10931e+06	684	2.34489e+06	684	1.92877e+06	684	466040	684	376554	684	444712	684	1.46001e+06	684	723882	684	956983	684	2.52973e+06	684	2.23623e+06	684	1979553	684	897251	684	581901	684	516623	684	1.72542e+06	684	1.30657e+06	684	882265	684	438518	684	317101	684	572607	684	970170	684	1.46785e+06	684	1.42031e+06	684
	685	3.33006e+06	685	3.97575e+06	685	4.501e+06	685	1.34286e+06	685	1.25403e+06	685	719695	685	2.98281e+06	685	798523	685	2.04615e+06	685	6.07814e+06	685	6.43048e+06	685	6.01484e+06	685	978659	685	757142	685	800779	685	3.65681e+06	685	2.23586e+06	685	850383	685	716584	685	441371	685	1.08351e+06	685	3.30914e+06	685	2.00673e+06	685	3.41835e+06	685
	686	3.17983e+06	686	4.42093e+06	686	4.60541e+06	686	1.15289e+06	686	1.2153e+06	686	932232	686	3.21256e+06	686	973348	686	1.72482e+06	686	6.64875e+06	686	8.79777e+06	686	6.3634e+06	686	892235	686	786422	686	484690	686	3.21386e+06	686	2.11897e+06	686	768943	686	399040	686	639071	686	1.03844e+06	686	3.50478e+06	686	3.722e+06	686	3.4527e+06	686
	687	3.52091e+06	687	3.08372e+06	687	3.0284e+06	687	1.13734e+06	687	1.32115e+06	687	725642	687	1.90193e+06	687	757603	687	747516	687	3.16324e+06	687	4.10313e+06	687	3.0569e+06	687	955436	687	393926	687	437876	687	2.20084e+06	687	1.11662e+06	687	611546	687	536776	687	424408	687	540911	687	2.32456e+06	687	2.32528e+06	687	2782943	687
	688	1.30186e+07	688	1.12311e+07	688	1.27007e+07	688	3.85773e+06	688	4.10238e+06	688	4.86817e+06	688	6.84768e+06	688	1.9207e+06	688	4.6546e+06	688	5.54121e+07	688	5.07447e+07	688	4.81652e+07	688	2.02384e+07	688	1.29969e+07	688	1.26765e+07	688	1.41997e+07	688	4.8964e+06	688	2.93644e+06	688	1.41464e+06	688	743116	688	2.18811e+06	688	2.69676e+07	688	2.45478e+07	688	2.39783e+07	688
	689	7.29925e+06	689	7.1169e+06	689	7.37053e+06	689	1.42895e+06	689	1.80156e+06	689	1.61327e+06	689	4.0044e+06	689	2.0184e+06	689	3.28917e+06	689	2.21167e+07	689	2.20428e+07	689	2.29361e+07	689	5.87717e+06	689	5.45679e+06	689	6.03087e+06	689	5.04803e+06	689	2.96865e+06	689	1.24082e+06	689	646478	689	451289	689	747267	689	1.25936e+07	689	1.11244e+07	689	1.17309e+07	689
	690	7.07667e+06	690	7.88703e+06	690	8.31773e+06	690	3.3337e+06	690	2.28977e+06	690	3.17233e+06	690	2.68581e+06	690	2.33217e+06	690	2.43257e+06	690	2.23606e+07	690	2.01869e+07	690	1.8982e+07	690	5.47782e+06	690	4.45254e+06	690	4.34335e+06	690	5.84862e+06	690	1.88488e+06	690	1.45011e+06	690	762851	690	849820	690	1.03513e+06	690	1.04584e+07	690	8.33139e+06	690	1.03471e+07	690
	691	5.89146e+06	691	5.64962e+06	691	6.32344e+06	691	1.97551e+06	691	1.54943e+06	691	1.93313e+06	691	2.95221e+06	691	2.44483e+06	691	2.84828e+06	691	1.55484e+07	691	2.2879e+07	691	1.88463e+07	691	6.25678e+06	691	3.20712e+06	691	4.74003e+06	691	5.16108e+06	691	2.42299e+06	691	915807	691	449957	691	451912	691	815262	691	1.15559e+07	691	9.15196e+06	691	1.03645e+07	691
	692	4.96145e+06	692	5.21455e+06	692	5.95628e+06	692	1.47918e+06	692	1.0135e+06	692	944886	692	1.81166e+06	692	1.597e+06	692	1.7896e+06	692	9.1241e+06	692	1.21592e+07	692	9.45718e+06	692	4.07296e+06	692	1.93211e+06	692	1.67593e+06	692	2.21151e+06	692	1.16511e+06	692	1.10389e+06	692	299788	692	412307	692	976470	692	5.63136e+06	692	5.94414e+06	692	5.34487e+06	692
	693	3.48883e+06	693	4.17878e+06	693	3.42101e+06	693	1.95304e+06	693	626668	693	565073	693	1.87535e+06	693	1.26105e+06	693	1.13121e+06	693	7.97054e+06	693	9.78785e+06	693	8.61142e+06	693	2.70599e+06	693	1.82119e+06	693	931401	693	2.67951e+06	693	1.35231e+06	693	707326	693	495448	693	383298	693	589081	693	4.17467e+06	693	3.4355e+06	693	3.48098e+06	693
	694	3.05551e+06	694	3.73546e+06	694	4.62988e+06	694	1.32514e+06	694	340407	694	430222	694	2.35367e+06	694	1.55893e+06	694	1.61613e+06	694	6.67375e+06	694	7.13303e+06	694	7.01024e+06	694	2.69559e+06	694	1.32746e+06	694	1.07377e+06	694	1.69859e+06	694	1.12627e+06	694	505838	694	340044	694	372888	694	846540	694	3.84423e+06	694	2.54505e+06	694	2.91449e+06	694
	695	2.91512e+06	695	3.28836e+06	695	4.16497e+06	695	907570	695	988703	695	1.00127e+06	695	1.77355e+06	695	1.13586e+06	695	1.34983e+06	695	4.89035e+06	695	7.07532e+06	695	7.45167e+06	695	1.56396e+06	695	1.95536e+06	695	1.3904e+06	695	1.9201e+06	695	1.30648e+06	695	737029	695	442466	695	224713	695	686025	695	3.36361e+06	695	3.48979e+06	695	3.824e+06	695
	696	3.14219e+06	696	3.24876e+06	696	4.08279e+06	696	1.0235e+06	696	836690	696	588677	696	1.79933e+06	696	916386	696	1.27418e+06	696	6.50717e+06	696	5.30747e+06	696	5.85819e+06	696	2.01029e+06	696	1.14185e+06	696	826891	696	2.11852e+06	696	1.00805e+06	696	365569	696	323430	696	370595	696	866992	696	3.55626e+06	696	3.24596e+06	696	3.40614e+06	696
	697	3.46942e+06	697	3.65357e+06	697	3.41012e+06	697	876425	697	926950	697	550322	697	1.70019e+06	697	928204	697	1.45071e+06	697	4.13072e+06	697	6.18706e+06	697	4.30412e+06	697	2.06595e+06	697	810787	697	1.71945e+06	697	1.98411e+06	697	1.43442e+06	697	371239	697	292257	697	265136	697	664032	697	3.96145e+06	697	3.5095e+06	697	2.54166e+06	697
	698	4.13278e+06	698	3.2639e+06	698	4.13191e+06	698	1.36991e+06	698	1.46866e+06	698	1.044e+06	698	1.64813e+06	698	1.29434e+06	698	1.2348e+06	698	4.16567e+06	698	4.35513e+06	698	6.49365e+06	698	1.55907e+06	698	1.41903e+06	698	1.53002e+06	698	1.48956e+06	698	1.84834e+06	698	560488	698	472600	698	344018	698	1.14602e+06	698	3.47623e+06	698	3.1199e+06	698	2.43596e+06	698
	699	5.71532e+06	699	5.02008e+06	699	5.17791e+06	699	2.12006e+06	699	2.41089e+06	699	2.35018e+06	699	2.00706e+06	699	1.12743e+06	699	1.78727e+06	699	4.95276e+06	699	5.51367e+06	699	4.92808e+06	699	1.91219e+06	699	1.42208e+06	699	1.1434e+06	699	2.20261e+06	699	1.03283e+06	699	433246	699	542713	699	426649	699	866398	699	5.27014e+06	699	3.85427e+06	699	4.95846e+06	699
	700	3.5012e+06	700	3.14024e+06	700	4.3551e+06	700	855148	700	1.3111e+06	700	1.27554e+06	700	1.96399e+06	700	1.09095e+06	700	1.24186e+06	700	2.931e+06	700	3.67746e+06	700	3.72429e+06	700	1.70932e+06	700	474279	700	511352	700	2.46822e+06	700	765167	700	649562	700	276866	700	509029	700	872194	700	3.54466e+06	700	2.27933e+06	700	2.59283e+06	700
	701	3.65792e+06	701	3.88713e+06	701	4.21717e+06	701	1.03498e+06	701	1.50636e+06	701	713168	701	1.51851e+06	701	1.4348e+06	701	1.68631e+06	701	5.37107e+06	701	4.35709e+06	701	4.16321e+06	701	1.18244e+06	701	1.11195e+06	701	877787	701	1.81297e+06	701	1.32102e+06	701	415278	701	257913	701	436597	701	656775	701	3.13792e+06	701	2.50947e+06	701	2.87583e+06	701
	702	7.60921e+06	702	1.01976e+07	702	9.46215e+06	702	2.77413e+06	702	2.52211e+06	702	3.27511e+06	702	3.78905e+06	702	1.67613e+06	702	3.05089e+06	702	8.79175e+06	702	9.77353e+06	702	1.135e+07	702	2.4383e+06	702	984248	702	1.67264e+06	702	4.80943e+06	702	2.1454e+06	702	964532	702	485172	702	368101	702	2.42196e+06	702	8.78379e+06	702	7.60248e+06	702	4.6873e+06	702
	703	1.30987e+07	703	1.54774e+07	703	1.81561e+07	703	6.25232e+06	703	6.55866e+06	703	5.54404e+06	703	6.67953e+06	703	4.55145e+06	703	6.44069e+06	703	2.58367e+07	703	2.45849e+07	703	26162505	703	2.96871e+06	703	1.50215e+06	703	2.20169e+06	703	7.74307e+06	703	3.47728e+06	703	1.0284e+06	703	368225	703	491622	703	2.16655e+06	703	1.85452e+07	703	2.15436e+07	703	1.6662e+07	703
	704	4.86256e+06	704	7.15193e+06	704	9.22741e+06	704	2.81651e+06	704	2.15859e+06	704	1.32435e+06	704	3.37533e+06	704	1.70833e+06	704	3.52371e+06	704	6.86342e+06	704	8.51694e+06	704	9.21796e+06	704	1.85665e+06	704	1.25727e+06	704	1.50382e+06	704	2.72144e+06	704	1.08228e+06	704	639030	704	444362	704	413526	704	1.10804e+06	704	3.8345e+06	704	4.25243e+06	704	6.0132e+06	704
	705	3.16684e+06	705	4.58345e+06	705	5.40144e+06	705	1.70463e+06	705	1.15541e+06	705	2.088e+06	705	2.88331e+06	705	1.59725e+06	705	2.19768e+06	705	4.54326e+06	705	5.45486e+06	705	4513236	705	843338	705	594147	705	1.15042e+06	705	2.53236e+06	705	1.32598e+06	705	411926	705	380031	705	320974	705	774545	705	3.57566e+06	705	3.19305e+06	705	2.80429e+06	705
	706	4.05648e+06	706	4.78202e+06	706	5.2637e+06	706	892644	706	1.63388e+06	706	1.34531e+06	706	2.71586e+06	706	1.28359e+06	706	2.25509e+06	706	4.0584e+06	706	4.26424e+06	706	3.42299e+06	706	967592	706	903768	706	944188	706	2.0467e+06	706	1.1113e+06	706	366823	706	396408	706	730968	706	967879	706	2.06982e+06	706	2.34506e+06	706	3.0745e+06	706
	707	4.35962e+06	707	4.3063e+06	707	4.35225e+06	707	1.87443e+06	707	1.2314e+06	707	2.9458e+06	707	3.0949e+06	707	1.48941e+06	707	2.03414e+06	707	3.8488e+06	707	6.6699e+06	707	4.6961e+06	707	851734	707	847634	707	801190	707	4.94128e+06	707	1.44058e+06	707	1.34849e+06	707	459028	707	574759	707	1.27754e+06	707	4.13522e+06	707	4.04533e+06	707	4.67248e+06	707
	708	3.37798e+06	708	3.87217e+06	708	3.64839e+06	708	1.65363e+06	708	1.30141e+06	708	315620	708	2.20418e+06	708	1.33169e+06	708	1.83065e+06	708	3.63826e+06	708	3.73445e+06	708	3.36305e+06	708	1.28841e+06	708	575437	708	687561	708	2.84079e+06	708	1.02738e+06	708	649845	708	214441	708	403913	708	1.46571e+06	708	1.7563e+06	708	2.50128e+06	708	2.77722e+06	708
	709	3.911e+06	709	4.08374e+06	709	4.08297e+06	709	1.47489e+06	709	2.31382e+06	709	1.09153e+06	709	2.08792e+06	709	1.2201e+06	709	2.04441e+06	709	3.32829e+06	709	4.47164e+06	709	3.64677e+06	709	1.31441e+06	709	622474	709	645294	709	2.38032e+06	709	1.25718e+06	709	706478	709	402118	709	576158	709	846861	709	1.84943e+06	709	3.18345e+06	709	1.57735e+06	709
	710	3.88072e+06	710	4.17774e+06	710	4.75215e+06	710	2.73822e+06	710	2.8805e+06	710	1.98195e+06	710	2.07558e+06	710	1.44287e+06	710	1.48563e+06	710	3.94358e+06	710	4.28513e+06	710	4.85755e+06	710	1.05441e+06	710	607152	710	1.31976e+06	710	2.23771e+06	710	1.41535e+06	710	583644	710	482124	710	538432	710	953867	710	2.12028e+06	710	1.62479e+06	710	3.01858e+06	710
	711	3.29246e+06	711	2.57991e+06	711	2.77181e+06	711	2.08116e+06	711	1.07753e+06	711	869746	711	1.69523e+06	711	1.36728e+06	711	2.35962e+06	711	3.25021e+06	711	2.34112e+06	711	2.42215e+06	711	842674	711	389004	711	741897	711	2.24709e+06	711	1.2075e+06	711	288927	711	314083	711	318212	711	1.02301e+06	711	1.68884e+06	711	2.56916e+06	711	1.86883e+06	711
	712	2.63813e+06	712	3.05368e+06	712	3.419e+06	712	745166	712	1.21097e+06	712	588163	712	1.97486e+06	712	889353	712	1.99428e+06	712	3.07557e+06	712	3.67709e+06	712	2.56095e+06	712	1.07327e+06	712	475936	712	627603	712	2.69049e+06	712	1.17003e+06	712	636743	712	445804	712	347661	712	860895	712	1.97379e+06	712	1.98011e+06	712	1.53375e+06	712
	713	2.51346e+06	713	2.01133e+06	713	3.03138e+06	713	1.20063e+06	713	511672	713	1.20154e+06	713	3.04938e+06	713	1.42821e+06	713	1.95307e+06	713	3.54168e+06	713	4.94429e+06	713	4.64278e+06	713	975149	713	775521	713	792137	713	2.04751e+06	713	1.04628e+06	713	564109	713	313443	713	451756	713	322009	713	2.28476e+06	713	3.44131e+06	713	3.38641e+06	713
	714	2.78312e+06	714	2.81617e+06	714	2.90357e+06	714	1.25925e+06	714	942936	714	829974	714	2.3111e+06	714	1.58735e+06	714	1.84548e+06	714	3.76778e+06	714	3.07889e+06	714	2.79683e+06	714	1.27604e+06	714	518030	714	1.20097e+06	714	1.99114e+06	714	1.09038e+06	714	479471	714	727244	714	458406	714	534670	714	1.34511e+06	714	1.89556e+06	714	1.99279e+06	714
	715	4.84748e+06	715	5.04718e+06	715	5.23083e+06	715	4.76372e+06	715	4.42407e+06	715	3.30227e+06	715	4.76743e+06	715	1.30879e+06	715	3.00877e+06	715	4.59994e+06	715	5.39509e+06	715	4.35113e+06	715	1.43517e+06	715	1.4445e+06	715	1.00087e+06	715	3.70269e+06	715	1.74367e+06	715	791508	715	636105	715	458332	715	1.54568e+06	715	3.48099e+06	715	4.07332e+06	715	4.38767e+06	715
	716	3.15096e+06	716	3.11246e+06	716	3.12201e+06	716	2.23734e+06	716	1.79724e+06	716	1.82125e+06	716	3.12391e+06	716	1.39403e+06	716	1.69234e+06	716	3.18885e+06	716	3.86036e+06	716	2.44225e+06	716	1.6232e+06	716	800283	716	699594	716	3.48473e+06	716	1.49037e+06	716	834887	716	467627	716	694076	716	804609	716	2.21277e+06	716	4.39455e+06	716	3.18116e+06	716
	717	6.30981e+06	717	7.086e+06	717	6.72768e+06	717	2.34815e+06	717	2.47583e+06	717	2.22681e+06	717	4.54624e+06	717	2.51821e+06	717	2.08297e+06	717	5.94225e+06	717	5.75465e+06	717	6.16617e+06	717	1.55728e+06	717	1.44129e+06	717	1.04913e+06	717	2.94974e+06	717	1.45664e+06	717	538729	717	391674	717	333665	717	1.85596e+06	717	6.24174e+06	717	6.08232e+06	717	6.21078e+06	717
	718	4.48925e+06	718	4.89786e+06	718	4.73692e+06	718	1.38575e+06	718	2.23232e+06	718	1.25595e+06	718	2.79151e+06	718	1.15845e+06	718	1.62562e+06	718	5.59975e+06	718	4.56813e+06	718	4.42761e+06	718	1.04793e+06	718	1.33715e+06	718	1.40687e+06	718	2.46247e+06	718	1.26498e+06	718	631063	718	527321	718	269371	718	1.25668e+06	718	3.41651e+06	718	4.53898e+06	718	4.50045e+06	718
	719	3.35914e+06	719	3.13167e+06	719	2.91048e+06	719	823653	719	1.24231e+06	719	804507	719	2.21613e+06	719	777842	719	1.1347e+06	719	2.91521e+06	719	2.2422e+06	719	2.7271e+06	719	1.12737e+06	719	1.00912e+06	719	951976	719	1.9382e+06	719	1.00927e+06	719	623476	719	215887	719	458579	719	707653	719	2.07747e+06	719	2.99462e+06	719	2.16679e+06	719
	720	1.33983e+07	720	1.89401e+07	720	2.31768e+07	720	5.40659e+06	720	7.11494e+06	720	5.11652e+06	720	1.09778e+07	720	4.89798e+06	720	7.81767e+06	720	2.24921e+07	720	2.29449e+07	720	1.68589e+07	720	6.65811e+06	720	3.47541e+06	720	2.68587e+06	720	1.12802e+07	720	5.28567e+06	720	1.68911e+06	720	616909	720	568399	720	3.7266e+06	720	1.54902e+07	720	1.32228e+07	720	1.40486e+07	720
	721	3.26583e+07	721	3.83228e+07	721	4.28088e+07	721	1.95466e+07	721	1.82826e+07	721	1.50019e+07	721	2.82445e+07	721	1.75474e+07	721	19890697	721	1.09072e+08	721	1.03638e+08	721	1.00353e+08	721	3.73798e+07	721	1.81028e+07	721	2.07733e+07	721	3.4183e+07	721	1.29793e+07	721	5.42856e+06	721	1.90383e+06	721	2.57836e+06	721	8.25273e+06	721	7.10643e+07	721	6.32078e+07	721	5.31639e+07	721
	722	1.84581e+07	722	1.9942e+07	722	2.01572e+07	722	6.23776e+06	722	5.82779e+06	722	5.10315e+06	722	1.13578e+07	722	6.41872e+06	722	8.31108e+06	722	6.15321e+07	722	6.47315e+07	722	5.41028e+07	722	1.41122e+07	722	9.5852e+06	722	1.22686e+07	722	1.44236e+07	722	6.10104e+06	722	2.21859e+06	722	907415	722	1.59212e+06	722	1.81213e+06	722	2.95126e+07	722	3.05726e+07	722	2.46298e+07	722
	723	1.07004e+07	723	1.10419e+07	723	1.34952e+07	723	2.5439e+06	723	2.80567e+06	723	3.04042e+06	723	8.31979e+06	723	2.5487e+06	723	5.36273e+06	723	2.71967e+07	723	2.45356e+07	723	2.83528e+07	723	8.73029e+06	723	4.87748e+06	723	4.73993e+06	723	5.05612e+06	723	1.5467e+06	723	1.82269e+06	723	801999	723	498323	723	423649	723	1.60794e+07	723	1.57184e+07	723	1.32356e+07	723
	724	9.50538e+06	724	8.91783e+06	724	1.02803e+07	724	1.95292e+06	724	2.02559e+06	724	1.77431e+06	724	6.39963e+06	724	2.76045e+06	724	4.46576e+06	724	1.98805e+07	724	2.08794e+07	724	1.93591e+07	724	5.60709e+06	724	2.89497e+06	724	3.41074e+06	724	7.19159e+06	724	2.48356e+06	724	1.39769e+06	724	683396	724	832689	724	1.3166e+06	724	11064391	724	1.21446e+07	724	1.05347e+07	724
	725	1.07658e+07	725	1.38216e+07	725	1.24639e+07	725	5.11868e+06	725	6.15934e+06	725	3.60125e+06	725	9.2543e+06	725	3.77149e+06	725	4.90873e+06	725	2.18073e+07	725	2.09759e+07	725	2.2017e+07	725	6.56544e+06	725	3.3318e+06	725	3.49689e+06	725	1.23326e+07	725	4.75347e+06	725	1.46564e+06	725	703254	725	471100	725	1.77532e+06	725	1.37192e+07	725	1.51178e+07	725	1.23227e+07	725
	726	7.86545e+06	726	9.86308e+06	726	12273723	726	3.51967e+06	726	2.42826e+06	726	2.14821e+06	726	5.29806e+06	726	2.67378e+06	726	3.22856e+06	726	9843137	726	1.7965e+07	726	1.42841e+07	726	4.35406e+06	726	2.08265e+06	726	2.25848e+06	726	5.0548e+06	726	3.21269e+06	726	1.12636e+06	726	390341	726	728213	726	1.65447e+06	726	9.40174e+06	726	8.04281e+06	726	9.24015e+06	726
	727	7.33182e+06	727	9.12144e+06	727	7.14813e+06	727	1.9619e+06	727	1.67193e+06	727	534772	727	5.6266e+06	727	2.21226e+06	727	3.53111e+06	727	1.22891e+07	727	1.35124e+07	727	1.23132e+07	727	3.40237e+06	727	1.27626e+06	727	2.31117e+06	727	4.73358e+06	727	1.64027e+06	727	851108	727	667757	727	830871	727	1.84018e+06	727	8.14755e+06	727	8.13129e+06	727	7.271e+06	727
	728	7.70532e+06	728	8.4733e+06	728	1.03008e+07	728	2.75639e+06	728	2.39475e+06	728	1.54119e+06	728	4.99878e+06	728	2.97595e+06	728	4.45058e+06	728	1.32045e+07	728	1.20472e+07	728	1.0107e+07	728	3.34515e+06	728	3.22688e+06	728	1.61133e+06	728	5.0404e+06	728	1.98656e+06	728	1.39385e+06	728	732519	728	589019	728	2.20754e+06	728	5.26287e+06	728	6.42305e+06	728	6.81138e+06	728
	729	6.42301e+06	729	7.87028e+06	729	8.04051e+06	729	5.14586e+06	729	2.9351e+06	729	3.4879e+06	729	4.68146e+06	729	1.58496e+06	729	4.56137e+06	729	1.12673e+07	729	1.32579e+07	729	1.21671e+07	729	4.19732e+06	729	1.65925e+06	729	1.26092e+06	729	3.70212e+06	729	1.47902e+06	729	862746	729	747326	729	813257	729	2.11409e+06	729	6.29929e+06	729	5.99693e+06	729	6.41643e+06	729
	730	5.81677e+06	730	6.89608e+06	730	8.07821e+06	730	2.28208e+06	730	1.91132e+06	730	633433	730	3.59016e+06	730	1.81333e+06	730	2.88468e+06	730	7.62747e+06	730	9.87626e+06	730	9.12456e+06	730	3.3418e+06	730	1.52022e+06	730	1.98772e+06	730	3.08859e+06	730	2.10005e+06	730	1.08333e+06	730	409181	730	440910	730	1.62247e+06	730	3.98307e+06	730	5.13421e+06	730	3.89005e+06	730
	731	7.80978e+06	731	9.13668e+06	731	8.47367e+06	731	3.09515e+06	731	2.83512e+06	731	3.04796e+06	731	5.44989e+06	731	2.63721e+06	731	3.49844e+06	731	9.44331e+06	731	1.10799e+07	731	9.29917e+06	731	2.83551e+06	731	1.37347e+06	731	1.61245e+06	731	3.975e+06	731	1.12123e+06	731	1.15709e+06	731	426887	731	567021	731	1.362e+06	731	3.64519e+06	731	6.13507e+06	731	6.99325e+06	731
	732	7.27843e+06	732	6.99699e+06	732	6.99085e+06	732	1.96816e+06	732	1.67426e+06	732	1.88092e+06	732	3.8639e+06	732	2.53551e+06	732	4.05894e+06	732	7.90107e+06	732	9.40877e+06	732	7.39066e+06	732	2.52962e+06	732	1.95643e+06	732	2.17883e+06	732	3.33016e+06	732	1.62957e+06	732	594354	732	412953	732	451407	732	1.06409e+06	732	5.2969e+06	732	5.45095e+06	732	5.94173e+06	732
	733	7.47023e+06	733	7.61631e+06	733	9.02343e+06	733	2.20882e+06	733	2.12786e+06	733	1.9118e+06	733	2.88374e+06	733	1.79534e+06	733	3.49618e+06	733	7.50999e+06	733	7.70851e+06	733	6.45056e+06	733	2.30893e+06	733	1.39987e+06	733	2.28739e+06	733	3.27023e+06	733	1.49442e+06	733	1.06596e+06	733	904836	733	659865	733	2.26589e+06	733	4.81724e+06	733	3.62328e+06	733	5.80977e+06	733
	734	8.51193e+06	734	7.57584e+06	734	8.10146e+06	734	3.62177e+06	734	2.51799e+06	734	2.29329e+06	734	4.89228e+06	734	1.79078e+06	734	2.90136e+06	734	8.89547e+06	734	8.27162e+06	734	7.67644e+06	734	2.16633e+06	734	1.59675e+06	734	1.56584e+06	734	4.0029e+06	734	2.44739e+06	734	836941	734	446445	734	659651	734	1.31262e+06	734	4.96848e+06	734	4.44254e+06	734	3.74854e+06	734
	735	6.78219e+06	735	5.27149e+06	735	6.88613e+06	735	2.41385e+06	735	2.33066e+06	735	886123	735	4.22604e+06	735	1.98228e+06	735	3.37313e+06	735	5.81308e+06	735	7.15338e+06	735	6.30914e+06	735	2.76053e+06	735	1.26337e+06	735	1.66278e+06	735	2.90633e+06	735	1.38792e+06	735	632619	735	614638	735	578470	735	1.25151e+06	735	4.81465e+06	735	5.40094e+06	735	5.42069e+06	735
	736	1.119e+07	736	1.40986e+07	736	1.47741e+07	736	4.75161e+06	736	4.72786e+06	736	3.95507e+06	736	7.22538e+06	736	3.14899e+06	736	5.58445e+06	736	1.01094e+07	736	1.01547e+07	736	1.13886e+07	736	3.11802e+06	736	3.23419e+06	736	1.88557e+06	736	3.61652e+06	736	2.3444e+06	736	1.08297e+06	736	715521	736	792837	736	4.38072e+06	736	1.78031e+07	736	1.64481e+07	736	1.28641e+07	736
	737	1.00883e+07	737	1.16744e+07	737	1.23019e+07	737	3.50918e+06	737	4.21365e+06	737	3.46221e+06	737	7.09847e+06	737	3.91033e+06	737	7.03315e+06	737	1.13172e+07	737	1.09904e+07	737	1.01099e+07	737	2.92844e+06	737	2.14621e+06	737	1.62672e+06	737	3.68944e+06	737	2.12672e+06	737	1.41224e+06	737	260216	737	904876	737	3.22656e+06	737	1.07968e+07	737	1.08819e+07	737	1.19162e+07	737
	738	6.46553e+06	738	8.2938e+06	738	8.20523e+06	738	2.97625e+06	738	2.72539e+06	738	2.18214e+06	738	4.82077e+06	738	3.62743e+06	738	3.90905e+06	738	8.76929e+06	738	8.97463e+06	738	8.38143e+06	738	3.26649e+06	738	1.65895e+06	738	1.50312e+06	738	3.77323e+06	738	2.04826e+06	738	752897	738	701574	738	510278	738	1.3304e+06	738	7.68547e+06	738	6.83572e+06	738	6.36269e+06	738
	739	3.43871e+07	739	3.91646e+07	739	4.63984e+07	739	1.33126e+07	739	1.34324e+07	739	1.07895e+07	739	2.39913e+07	739	1.17101e+07	739	2.07836e+07	739	4.13034e+07	739	3.70447e+07	739	3.4681e+07	739	9.68446e+06	739	6.10784e+06	739	6.58812e+06	739	2.74467e+07	739	8.72169e+06	739	3.81528e+06	739	1.21203e+06	739	1.68237e+06	739	1.08491e+07	739	3.5601e+07	739	2.53947e+07	739	2.30371e+07	739
	740	4.42557e+07	740	4.65407e+07	740	4.74832e+07	740	2.47163e+07	740	3.20678e+07	740	2.71478e+07	740	3.86225e+07	740	1.95223e+07	740	2.45589e+07	740	5.7904e+07	740	6.11208e+07	740	59665474	740	1.243e+07	740	9.31469e+06	740	9.06124e+06	740	3.25946e+07	740	1.03889e+07	740	5.2597e+06	740	2.61425e+06	740	2.43218e+06	740	1.25342e+07	740	4.96806e+07	740	4.95559e+07	740	4.25075e+07	740
	741	1.60094e+07	741	1.93336e+07	741	21895163	741	5.16603e+06	741	6.26192e+06	741	5.6813e+06	741	1.24877e+07	741	8.47597e+06	741	7.24769e+06	741	1.4557e+07	741	1.77427e+07	741	1.56543e+07	741	3.96968e+06	741	1.93991e+06	741	3.09072e+06	741	8.33411e+06	741	6.07067e+06	741	4.47982e+06	741	1.95926e+06	741	1.68735e+06	741	3.66227e+06	741	1.14462e+07	741	1.35188e+07	741	1.23719e+07	741
	742	1.28693e+07	742	1.73879e+07	742	14020222	742	3.64968e+06	742	5.17697e+06	742	3.69132e+06	742	9.25605e+06	742	4.2105e+06	742	7.20144e+06	742	1.14522e+07	742	1.34964e+07	742	9.84247e+06	742	3.50094e+06	742	1.84483e+06	742	3.01825e+06	742	5.74211e+06	742	3.13462e+06	742	2.88907e+06	742	2.09747e+06	742	1.20359e+06	742	3.02936e+06	742	1.01149e+07	742	8.23243e+06	742	9.53998e+06	742
	743	1.2269e+07	743	1.36992e+07	743	1.59918e+07	743	3.34865e+06	743	5074099	743	4.62193e+06	743	7.71895e+06	743	3.83616e+06	743	7.54611e+06	743	1.08566e+07	743	1.22203e+07	743	10043706	743	3.44842e+06	743	1.20871e+06	743	1.64045e+06	743	8.74872e+06	743	5.33395e+06	743	3.22274e+06	743	1.1379e+06	743	1.15604e+06	743	3.41762e+06	743	8.41017e+06	743	9.12254e+06	743	8.13682e+06	743
	744	1.30536e+07	744	1.09653e+07	744	1.44786e+07	744	3.51842e+06	744	3.90224e+06	744	3.23349e+06	744	7.15346e+06	744	5.39114e+06	744	8.61189e+06	744	1.24427e+07	744	1.39763e+07	744	1.08497e+07	744	3.09876e+06	744	3.10381e+06	744	2.24927e+06	744	6.5896e+06	744	4.19853e+06	744	2.38012e+06	744	728339	744	787751	744	3.77777e+06	744	7.85956e+06	744	8.07244e+06	744	7.41064e+06	744
	745	7.40253e+06	745	8.41297e+06	745	9.26366e+06	745	3.34272e+06	745	2.80777e+06	745	2.06405e+06	745	6.05356e+06	745	2.98074e+06	745	3.43112e+06	745	7.94582e+06	745	7.72627e+06	745	8.05158e+06	745	2.18148e+06	745	1.79914e+06	745	1.08625e+06	745	4.90066e+06	745	2.50951e+06	745	1.04381e+06	745	579030	745	957558	745	1.93032e+06	745	2.85871e+06	745	5.2877e+06	745	5.15995e+06	745
	746	8.25656e+06	746	7.12106e+06	746	9.48456e+06	746	1.75833e+06	746	2.03652e+06	746	1.90995e+06	746	5.01212e+06	746	3.37797e+06	746	4.16205e+06	746	5.71086e+06	746	6.54358e+06	746	5.83313e+06	746	2.67405e+06	746	1.04332e+06	746	1.15561e+06	746	3.20194e+06	746	1.31684e+06	746	757752	746	600596	746	815480	746	1.05868e+06	746	5.01074e+06	746	5.20384e+06	746	3.21525e+06	746
	747	8.55932e+06	747	5.94144e+06	747	9.67963e+06	747	3.01726e+06	747	4.60546e+06	747	3.11628e+06	747	4.63297e+06	747	3.15998e+06	747	3.09999e+06	747	7.08305e+06	747	6.69359e+06	747	5.99971e+06	747	2.33104e+06	747	1.65314e+06	747	1.50902e+06	747	5.33611e+06	747	2.36343e+06	747	1.21874e+06	747	302518	747	507088	747	1.72299e+06	747	4.69821e+06	747	5.81654e+06	747	4.52275e+06	747
	748	5.98873e+06	748	7.05865e+06	748	8.58241e+06	748	9.73819e+06	748	5.30834e+06	748	3.40222e+06	748	5.39751e+06	748	3.34784e+06	748	3.86943e+06	748	5.3021e+06	748	6.39868e+06	748	5.58331e+06	748	2.3797e+06	748	1.39053e+06	748	1.12943e+06	748	4.4991e+06	748	1.81481e+06	748	1.80171e+06	748	751721	748	302849	748	3.1487e+06	748	7.36864e+06	748	5.58072e+06	748	4.95329e+06	748
	749	9.29942e+06	749	7.57165e+06	749	8.44856e+06	749	3.38052e+06	749	2.50371e+06	749	3.6231e+06	749	5.1416e+06	749	2.3144e+06	749	2.84219e+06	749	6.11146e+06	749	5.53479e+06	749	5.23203e+06	749	2.11584e+06	749	1.04233e+06	749	1.55813e+06	749	3.74138e+06	749	1.48742e+06	749	1.05469e+06	749	761270	749	597052	749	2.13568e+06	749	5.25306e+06	749	8.01556e+06	749	4.68228e+06	749
	750	5.29748e+06	750	6.12288e+06	750	5.85714e+06	750	1.92519e+06	750	1.22098e+06	750	840650	750	3.25661e+06	750	1.50109e+06	750	2.94338e+06	750	3.59116e+06	750	4.19721e+06	750	4.19868e+06	750	1.89467e+06	750	1.47938e+06	750	1.37166e+06	750	3.37656e+06	750	1.69673e+06	750	656635	750	434220	750	423191	750	1.69938e+06	750	3.62541e+06	750	3.33485e+06	750	3.06163e+06	750
	751	4.01559e+06	751	5.52052e+06	751	5.5313e+06	751	1.76083e+06	751	930117	751	1.17709e+06	751	3.29312e+06	751	2.01813e+06	751	2.36278e+06	751	3.22075e+06	751	4.68176e+06	751	3.93415e+06	751	1.67769e+06	751	1.13254e+06	751	795598	751	3.31759e+06	751	1.103e+06	751	846427	751	718174	751	529648	751	1.02688e+06	751	2.86155e+06	751	3.26527e+06	751	4.0049e+06	751
	752	4.30642e+06	752	4.6446e+06	752	5.79365e+06	752	2.45055e+06	752	1.86379e+06	752	860142	752	2.44132e+06	752	1.91316e+06	752	4.1586e+06	752	4.70878e+06	752	3.94773e+06	752	3.5423e+06	752	1.20562e+06	752	692591	752	768431	752	2.82022e+06	752	1.91093e+06	752	452481	752	297141	752	461372	752	1.33705e+06	752	3.21316e+06	752	2.81745e+06	752	4.33713e+06	752
	753	4.56492e+06	753	5.58888e+06	753	5.50891e+06	753	3.51535e+06	753	2.07586e+06	753	1.27478e+06	753	4.68836e+06	753	1.32206e+06	753	3.58828e+06	753	3.97511e+06	753	5610058	753	4.60699e+06	753	1.1959e+06	753	864408	753	1.23175e+06	753	2.28442e+06	753	1.46011e+06	753	1.14227e+06	753	333125	753	246658	753	1.98979e+06	753	2.39066e+06	753	2.12076e+06	753	2.9834e+06	753
	754	4.73636e+06	754	5.26954e+06	754	6.1193e+06	754	2.4087e+06	754	1.95624e+06	754	1.11573e+06	754	2.29247e+06	754	1.87817e+06	754	2.45912e+06	754	3.8961e+06	754	3.90436e+06	754	3.37286e+06	754	1.30067e+06	754	1.46644e+06	754	833241	754	2.2321e+06	754	1.17944e+06	754	720981	754	775116	754	803833	754	1.57639e+06	754	2.49556e+06	754	1.86103e+06	754	3.40928e+06	754
	755	3.64373e+06	755	4.59066e+06	755	5.51617e+06	755	2.92448e+06	755	1.00526e+06	755	999897	755	3.42872e+06	755	1.21601e+06	755	1.4977e+06	755	3.65053e+06	755	4.62807e+06	755	3.6136e+06	755	1.61959e+06	755	1.26944e+06	755	965833	755	2.73562e+06	755	1.43639e+06	755	839691	755	389591	755	1.08246e+06	755	1.33157e+06	755	4.38247e+06	755	2.79981e+06	755	3.33583e+06	755
	756	3.00004e+07	756	3.1453e+07	756	3.6125e+07	756	1.05311e+07	756	1.18061e+07	756	7.50919e+06	756	1.24337e+07	756	5.68005e+06	756	9.24642e+06	756	6.86576e+07	756	6.48856e+07	756	6.10906e+07	756	2.19588e+07	756	1.04405e+07	756	1.30688e+07	756	1.72091e+07	756	5.83832e+06	756	4.0018e+06	756	1.56652e+06	756	1.06343e+06	756	6.16572e+06	756	3.96028e+07	756	3.84819e+07	756	3.25244e+07	756
	757	2.87002e+07	757	3.16861e+07	757	2.96229e+07	757	1.4094e+07	757	1.20211e+07	757	8.71956e+06	757	17413038	757	1.05322e+07	757	1.00459e+07	757	1.18076e+08	757	1.14109e+08	757	9.85485e+07	757	3.73411e+07	757	2.45864e+07	757	2.52561e+07	757	2.782e+07	757	1.19768e+07	757	4.59671e+06	757	1.09842e+06	757	1.49118e+06	757	3.36808e+06	757	6.03146e+07	757	5.05894e+07	757	4.8998e+07	757
	758	3.5088e+07	758	3.28592e+07	758	32518664	758	5.19272e+06	758	7.0228e+06	758	3.91561e+06	758	1.20884e+07	758	5.92103e+06	758	1.08374e+07	758	6.52341e+07	758	6.78438e+07	758	72240736	758	1.34647e+07	758	8.63784e+06	758	8.51799e+06	758	7.51586e+06	758	6.25705e+06	758	2.75082e+06	758	806517	758	1.86058e+06	758	3.85629e+06	758	3.03756e+07	758	3.50618e+07	758	4.41032e+07	758
	759	6.89145e+07	759	8.65764e+07	759	8.92115e+07	759	2.13263e+07	759	2.94917e+07	759	2.03479e+07	759	4.62592e+07	759	1.96534e+07	759	2.59047e+07	759	1.03976e+08	759	1.00851e+08	759	9.46809e+07	759	2.26276e+07	759	1.29789e+07	759	1.25223e+07	759	4.01991e+07	759	1.52579e+07	759	8.17444e+06	759	4.01351e+06	759	4.43273e+06	759	1.90725e+07	759	6.46412e+07	759	5.53902e+07	759	6.24349e+07	759
	760	7.72321e+07	760	8.26481e+07	760	1.0241e+08	760	2.99177e+07	760	4.1245e+07	760	3.64569e+07	760	5.76024e+07	760	2.59567e+07	760	4.17557e+07	760	1.10301e+08	760	1.19034e+08	760	1.12796e+08	760	2.37739e+07	760	1.33688e+07	760	1.42418e+07	760	4.41617e+07	760	1.73657e+07	760	9.44969e+06	760	5.43023e+06	760	6.07097e+06	760	2.30008e+07	760	8.50265e+07	760	84867688	760	7.80631e+07	760
	761	3.45669e+07	761	3.9158e+07	761	4.25256e+07	761	6.22805e+06	761	8.1984e+06	761	8.71352e+06	761	2.32685e+07	761	1.00347e+07	761	1.85734e+07	761	4.12944e+07	761	4.78878e+07	761	4.28565e+07	761	1.11448e+07	761	5.33187e+06	761	4.81373e+06	761	1.25701e+07	761	4.63689e+06	761	2.33727e+06	761	1.32206e+06	761	1.81144e+06	761	4.87311e+06	761	2.94585e+07	761	2.83994e+07	761	2.53768e+07	761
	762	2.53608e+07	762	29433040	762	3.39304e+07	762	6.63323e+06	762	4.67862e+06	762	3.82696e+06	762	1.71122e+07	762	7.91384e+06	762	1.32438e+07	762	3.43481e+07	762	36336806	762	3.06955e+07	762	1.00673e+07	762	3.72263e+06	762	3.70826e+06	762	8.84743e+06	762	4.50002e+06	762	3.33158e+06	762	1.42367e+06	762	2.24889e+06	762	3.12735e+06	762	2.5396e+07	762	2.29408e+07	762	1.90981e+07	762
	763	2.24955e+07	763	2.47052e+07	763	2.43754e+07	763	6.15406e+06	763	7223395	763	7.82712e+06	763	1.39706e+07	763	6.83091e+06	763	1.14246e+07	763	3.30224e+07	763	3.55883e+07	763	29579229	763	8.74017e+06	763	4.06849e+06	763	3.9683e+06	763	1.6385e+07	763	6.21078e+06	763	1.77216e+06	763	1.84442e+06	763	1.1859e+06	763	2.85895e+06	763	1.73799e+07	763	1.85202e+07	763	1.44543e+07	763
	764	1.9165e+07	764	1.98405e+07	764	2.30179e+07	764	5.94932e+06	764	7.38338e+06	764	5.87946e+06	764	1.18835e+07	764	7.96508e+06	764	8.43044e+06	764	2.7289e+07	764	2.86357e+07	764	2.46219e+07	764	7.66426e+06	764	4.07895e+06	764	3.12243e+06	764	9.91588e+06	764	4.56816e+06	764	1.84305e+06	764	1.37376e+06	764	962191	764	4.18951e+06	764	14455362	764	1.61956e+07	764	1.46643e+07	764
	765	24308440	765	3.03452e+07	765	2.62807e+07	765	8.80453e+06	765	6.75109e+06	765	5.90236e+06	765	1.3453e+07	765	6.31321e+06	765	8.88548e+06	765	2.73234e+07	765	3.09541e+07	765	2.89521e+07	765	7.37996e+06	765	4.66808e+06	765	3.1433e+06	765	1.37405e+07	765	4.66582e+06	765	2.09374e+06	765	1.73951e+06	765	752994	765	3.06227e+06	765	1.99684e+07	765	2.15886e+07	765	2.00982e+07	765
	766	1.84067e+07	766	2.0771e+07	766	2.25142e+07	766	5.10326e+06	766	6.19474e+06	766	3.82352e+06	766	1.17477e+07	766	5.71324e+06	766	6.983e+06	766	1.91618e+07	766	2.4395e+07	766	2.23635e+07	766	4.93773e+06	766	3.15493e+06	766	2.36012e+06	766	8.15349e+06	766	3.54561e+06	766	1.5634e+06	766	1.04888e+06	766	1.27364e+06	766	1.04087e+06	766	1.58853e+07	766	1.49759e+07	766	1.64816e+07	766
	767	1.69524e+07	767	1.99498e+07	767	2.22302e+07	767	5.61003e+06	767	4.51064e+06	767	4.05289e+06	767	1.0413e+07	767	6.46231e+06	767	8.68931e+06	767	1.8797e+07	767	1.65596e+07	767	1.87459e+07	767	5.80196e+06	767	2.65313e+06	767	2.02723e+06	767	6.65772e+06	767	3.02021e+06	767	1.7881e+06	767	1.09858e+06	767	1.77228e+06	767	3.10493e+06	767	1.08173e+07	767	1.2974e+07	767	1.26363e+07	767
	768	1.54533e+07	768	1.63125e+07	768	1.93588e+07	768	1.16643e+07	768	8.03454e+06	768	2.30424e+06	768	6.84024e+06	768	4.42319e+06	768	7.28389e+06	768	1.77855e+07	768	1.67044e+07	768	1.75924e+07	768	4.08991e+06	768	2.12582e+06	768	1.98923e+06	768	6.33972e+06	768	2.51505e+06	768	1.19417e+06	768	1.66492e+06	768	1.03676e+06	768	6.11637e+06	768	8.93066e+06	768	1.27604e+07	768	1.08374e+07	768
	769	1.07131e+07	769	1.33225e+07	769	1.51658e+07	769	9.27252e+06	769	6.31443e+06	769	3.53076e+06	769	7.38077e+06	769	4.71974e+06	769	5.77639e+06	769	1.26418e+07	769	1.47374e+07	769	1.43029e+07	769	3.32361e+06	769	1.82959e+06	769	1.80032e+06	769	4.01883e+06	769	1.9859e+06	769	1.03785e+06	769	1.23991e+06	769	887825	769	3.73877e+06	769	6.37507e+06	769	9.43597e+06	769	9.63206e+06	769
	770	1.14935e+07	770	1.09371e+07	770	1.4034e+07	770	3.43194e+06	770	2.62402e+06	770	2.71943e+06	770	6.35051e+06	770	3.01055e+06	770	5496863	770	1.44541e+07	770	1.34436e+07	770	1.01334e+07	770	3.56241e+06	770	2.06583e+06	770	2.6634e+06	770	3.80218e+06	770	1.68816e+06	770	1.36471e+06	770	646690	770	685908	770	1.78284e+06	770	7.68954e+06	770	7.7615e+06	770	7.71413e+06	770
	771	1.41304e+07	771	1.13123e+07	771	1.29547e+07	771	3.17159e+06	771	3.27059e+06	771	1.55614e+06	771	5.03218e+06	771	3.93779e+06	771	5.48992e+06	771	1.11146e+07	771	13586790	771	1.03264e+07	771	2.84569e+06	771	2.22682e+06	771	1.65828e+06	771	3.8698e+06	771	2.25665e+06	771	1.44161e+06	771	1.06339e+06	771	910867	771	1.68846e+06	771	6.93154e+06	771	8.75675e+06	771	7.4774e+06	771
	772	1.08382e+07	772	1.38778e+07	772	1.61421e+07	772	8.18787e+06	772	7.27256e+06	772	7.84667e+06	772	8.02782e+06	772	5.06402e+06	772	5.63749e+06	772	1.56402e+07	772	1.55248e+07	772	1.20635e+07	772	4.72556e+06	772	2.45517e+06	772	2.13682e+06	772	8.16931e+06	772	3.34083e+06	772	1.53043e+06	772	1.66108e+06	772	867307	772	2.51647e+06	772	1.13188e+07	772	1.36385e+07	772	1.15391e+07	772
	773	1.26527e+07	773	1.10817e+07	773	11899140	773	7.36226e+06	773	5.21906e+06	773	2.66041e+06	773	8.98187e+06	773	4.1472e+06	773	5.78937e+06	773	1.29508e+07	773	1.36343e+07	773	1.10621e+07	773	2.82084e+06	773	2.68324e+06	773	1.84838e+06	773	4.93497e+06	773	2.4284e+06	773	1.08291e+06	773	1.20457e+06	773	1.68209e+06	773	2.52603e+06	773	7.62336e+06	773	1.01471e+07	773	9.88621e+06	773
	774	1.02827e+07	774	1.25951e+07	774	1.24868e+07	774	4.56066e+06	774	3.70606e+06	774	1.90373e+06	774	6.84092e+06	774	5.58084e+06	774	5.88305e+06	774	1.29828e+07	774	1.47599e+07	774	1.19343e+07	774	3.58795e+06	774	2.69407e+06	774	1.80419e+06	774	3.66499e+06	774	2.38785e+06	774	1.1011e+06	774	1.11265e+06	774	1.15332e+06	774	2.54775e+06	774	7.49234e+06	774	1.093e+07	774	9.86224e+06	774
	775	1.18692e+07	775	1.30152e+07	775	1.25171e+07	775	4.64297e+06	775	4.88681e+06	775	3.35207e+06	775	7.45737e+06	775	4.07837e+06	775	6.36225e+06	775	1.14271e+07	775	12557197	775	1.15639e+07	775	1.89269e+06	775	1.76262e+06	775	2.72307e+06	775	5.85065e+06	775	3.01963e+06	775	1.37338e+06	775	1.07013e+06	775	1.39155e+06	775	2.41636e+06	775	1.36489e+07	775	1.51281e+07	775	1.36345e+07	775
	776	1.17694e+07	776	1.13642e+07	776	1.45181e+07	776	4.74998e+06	776	3.85884e+06	776	3.1009e+06	776	9.92511e+06	776	3.36496e+06	776	4.34491e+06	776	1.11239e+07	776	1.22947e+07	776	1.20833e+07	776	2.93514e+06	776	1.62258e+06	776	2.25685e+06	776	4.67042e+06	776	2.40031e+06	776	857643	776	1.3494e+06	776	1.03592e+06	776	2.87167e+06	776	9.77131e+06	776	1.17332e+07	776	1.047e+07	776
	777	2.6003e+07	777	3.13421e+07	777	3.10159e+07	777	1.22074e+07	777	1.06895e+07	777	6.22137e+06	777	1.38127e+07	777	5.69997e+06	777	7.08423e+06	777	2.04224e+07	777	1.84395e+07	777	2.12649e+07	777	5.99168e+06	777	2.91091e+06	777	3.78482e+06	777	7.53338e+06	777	1.97458e+06	777	1.00403e+06	777	3.99013e+06	777	2.51378e+06	777	7395015	777	2.95278e+07	777	2.57525e+07	777	2.20321e+07	777
	778	1.59946e+07	778	1.55499e+07	778	1.55788e+07	778	4.59111e+06	778	5.5112e+06	778	3.32794e+06	778	1.13037e+07	778	5.21253e+06	778	5.31273e+06	778	9.9544e+06	778	1.07248e+07	778	1.07353e+07	778	3.24115e+06	778	1.30339e+06	778	2.35359e+06	778	4.67431e+06	778	2.80962e+06	778	1.40525e+06	778	1.36398e+06	778	1.39904e+06	778	3.28068e+06	778	1.02803e+07	778	1.12959e+07	778	1.45726e+07	778
	779	1.06171e+07	779	1.12768e+07	779	1.25956e+07	779	4.67859e+06	779	4.28471e+06	779	2.73485e+06	779	6.27754e+06	779	3.58172e+06	779	6.33623e+06	779	1.00724e+07	779	10976319	779	9.89775e+06	779	3.08768e+06	779	1.58857e+06	779	1.99585e+06	779	3.12208e+06	779	1.97938e+06	779	646964	779	351264	779	722511	779	2.46855e+06	779	8.52038e+06	779	1.0627e+07	779	7.49023e+06	779
	780	6.9424e+07	780	8.98514e+07	780	9.50351e+07	780	1.93565e+07	780	1.93265e+07	780	1.66778e+07	780	4.09942e+07	780	2.18152e+07	780	2.88544e+07	780	6.95265e+07	780	6.29396e+07	780	5.98171e+07	780	1.82002e+07	780	8.15643e+06	780	7.47395e+06	780	3.22362e+07	780	1.26132e+07	780	6.01399e+06	780	7.79015e+06	780	7.39457e+06	780	1.7062e+07	780	4.80437e+07	780	4.98237e+07	780	4.34993e+07	780
	781	93670816	781	1.06558e+08	781	1.18535e+08	781	4.92344e+07	781	56952969	781	5.54727e+07	781	8.12863e+07	781	4.25148e+07	781	5.67229e+07	781	126509623	781	1.41469e+08	781	1.343e+08	781	2.87737e+07	781	1.72908e+07	781	2.09321e+07	781	6.56146e+07	781	2.56608e+07	781	1.13063e+07	781	9.19356e+06	781	1.28833e+07	781	2.99159e+07	781	1.2876e+08	781	1.13076e+08	781	98452574	781
	782	4.78525e+07	782	6.15485e+07	782	6.74841e+07	782	1.10048e+07	782	1.37631e+07	782	7.55007e+06	782	2.74646e+07	782	1.73373e+07	782	2.41124e+07	782	4.62892e+07	782	5.54662e+07	782	5.74154e+07	782	9.72743e+06	782	5.83555e+06	782	6.2146e+06	782	1.66372e+07	782	6.01313e+06	782	5.66515e+06	782	4.09444e+06	782	2.85451e+06	782	1.18844e+07	782	3.77742e+07	782	3.84623e+07	782	4.11847e+07	782
	783	3.65725e+07	783	3.953e+07	783	41707362	783	5.78315e+06	783	8.00886e+06	783	7.18393e+06	783	19879866	783	1.07109e+07	783	1.61689e+07	783	3.45773e+07	783	4.24849e+07	783	4.03921e+07	783	5.6015e+06	783	4.08291e+06	783	4.40601e+06	783	1.54603e+07	783	5.83566e+06	783	4.29964e+06	783	1.52589e+06	783	2.11596e+06	783	6.21066e+06	783	2.50847e+07	783	2.88224e+07	783	2.55722e+07	783
	784	3.00091e+07	784	3.56343e+07	784	3.69788e+07	784	5.08385e+06	784	6.34705e+06	784	5.02323e+06	784	1.75006e+07	784	8.46164e+06	784	1.55863e+07	784	2.51313e+07	784	3.52044e+07	784	3.50308e+07	784	5.7613e+06	784	3.52451e+06	784	4.18307e+06	784	1.28054e+07	784	5.52138e+06	784	4.36162e+06	784	748815	784	2.05661e+06	784	5.04744e+06	784	2.21938e+07	784	2.43335e+07	784	25218769	784
	785	2.4083e+07	785	2.97356e+07	785	3.44037e+07	785	8.4089e+06	785	6.36134e+06	785	3.81024e+06	785	1.513e+07	785	8.66653e+06	785	1.23382e+07	785	2.6029e+07	785	2.8987e+07	785	2.71874e+07	785	5.54752e+06	785	3.32276e+06	785	2.62649e+06	785	7.1533e+06	785	3.71729e+06	785	1.5057e+06	785	1.61105e+06	785	1.47294e+06	785	4.67452e+06	785	1.80136e+07	785	2.22815e+07	785	1.75544e+07	785
	786	3.48536e+07	786	3.84127e+07	786	39804200	786	7.31335e+06	786	6.01552e+06	786	4.74349e+06	786	1.41853e+07	786	7.22856e+06	786	1.31977e+07	786	2.34574e+07	786	2.88521e+07	786	2.80958e+07	786	5.41943e+06	786	3.28172e+06	786	3.42852e+06	786	7119065	786	4.86278e+06	786	2.15182e+06	786	1.53766e+06	786	2.39838e+06	786	5.0355e+06	786	1.72169e+07	786	2.26891e+07	786	2.48753e+07	786
	787	2.53463e+07	787	2.95661e+07	787	2.81228e+07	787	5.67031e+06	787	4.14517e+06	787	3.65403e+06	787	1.13148e+07	787	7.12403e+06	787	1.04831e+07	787	1.86823e+07	787	2.09712e+07	787	2.02041e+07	787	4.29492e+06	787	1.92355e+06	787	2.14306e+06	787	5.44162e+06	787	2.87964e+06	787	2.00036e+06	787	1.10276e+06	787	1.29811e+06	787	3.1202e+06	787	1.38172e+07	787	1.53773e+07	787	1.52044e+07	787
	788	2.33984e+07	788	2.63925e+07	788	2.62892e+07	788	5.83803e+06	788	5.99671e+06	788	3.89283e+06	788	1.19132e+07	788	7.23246e+06	788	1.15305e+07	788	1.61959e+07	788	17500430	788	1.66607e+07	788	3.72744e+06	788	2.81142e+06	788	2.98646e+06	788	6.03401e+06	788	2.64771e+06	788	1.25384e+06	788	2.4054e+06	788	1.62822e+06	788	4.25049e+06	788	1.10867e+07	788	1.16265e+07	788	1.23315e+07	788
	789	1.73082e+07	789	1.98839e+07	789	1.75137e+07	789	1.16764e+07	789	7.84474e+06	789	3.84642e+06	789	1.16517e+07	789	5.71521e+06	789	8.74237e+06	789	1.48252e+07	789	1.61052e+07	789	1.30493e+07	789	2.14033e+06	789	2.55649e+06	789	1.36861e+06	789	6.22136e+06	789	2.33544e+06	789	1.3744e+06	789	1.81325e+06	789	2.09906e+06	789	6.87782e+06	789	1.39349e+07	789	1.37289e+07	789	1.56201e+07	789
	790	1.46987e+07	790	1.59931e+07	790	1.51177e+07	790	1.48366e+07	790	8.88773e+06	790	4.67305e+06	790	7.13146e+06	790	5.10996e+06	790	6966940	790	1.25123e+07	790	1.76527e+07	790	1.40767e+07	790	3.60035e+06	790	2.99843e+06	790	2.34447e+06	790	6.78875e+06	790	4.01785e+06	790	1.4126e+06	790	2.88567e+06	790	3.31701e+06	790	7.61256e+06	790	1.03727e+07	790	1.10075e+07	790	1.3824e+07	790
	791	1.04391e+07	791	1.16604e+07	791	1.4489e+07	791	7.81609e+06	791	4.17077e+06	791	2.96132e+06	791	6.24059e+06	791	4.09627e+06	791	4.92906e+06	791	9.87056e+06	791	1.24122e+07	791	9.52899e+06	791	3.1372e+06	791	2.55341e+06	791	1.14233e+06	791	4.09046e+06	791	1.72913e+06	791	526901	791	617329	791	1.28088e+06	791	2.71803e+06	791	7.39558e+06	791	6.7001e+06	791	8.06172e+06	791
	792	9.63538e+06	792	9.37074e+06	792	1.1657e+07	792	3.78653e+06	792	2.58065e+06	792	2.08749e+06	792	8.76391e+06	792	2.28952e+06	792	5.42127e+06	792	1.02457e+07	792	9.37946e+06	792	7.49323e+06	792	2.60686e+06	792	943895	792	1.71919e+06	792	4.51299e+06	792	1.50601e+06	792	595093	792	1.03502e+06	792	358694	792	2.12244e+06	792	5.53552e+06	792	6.69097e+06	792	7.26817e+06	792
	793	8.19576e+06	793	1.02775e+07	793	9.26586e+06	793	5.15555e+06	793	2.39914e+06	793	1.4592e+06	793	6.20959e+06	793	2.57932e+06	793	5.02425e+06	793	9.62876e+06	793	1.0147e+07	793	9.46338e+06	793	3.14123e+06	793	1.68522e+06	793	945690	793	5.25743e+06	793	1.69561e+06	793	877175	793	709685	793	787305	793	2.67653e+06	793	4.61992e+06	793	6.44751e+06	793	6.2686e+06	793
	794	1.77727e+07	794	2.12007e+07	794	2.30624e+07	794	8.81493e+06	794	6.14219e+06	794	4.07416e+06	794	8.85287e+06	794	5.1223e+06	794	7.89685e+06	794	7.16067e+07	794	7.09664e+07	794	6.50885e+07	794	2.31261e+07	794	14499582	794	1.43401e+07	794	1.72353e+07	794	6.32759e+06	794	4.56113e+06	794	1.92414e+06	794	1.25147e+06	794	3.92665e+06	794	3.65929e+07	794	3.70443e+07	794	3.39393e+07	794
	795	1.15592e+07	795	1.1748e+07	795	1.23846e+07	795	6.93258e+06	795	4.34948e+06	795	3.29094e+06	795	5.49637e+06	795	2.20236e+06	795	3.96103e+06	795	2.65367e+07	795	2.99845e+07	795	3.00014e+07	795	5.90782e+06	795	4.09077e+06	795	5.54683e+06	795	4579579	795	1.86331e+06	795	1.51058e+06	795	533238	795	650674	795	2.44748e+06	795	12660843	795	1.36953e+07	795	1.4502e+07	795
	796	1.56442e+07	796	1.61547e+07	796	1.56473e+07	796	5.14824e+06	796	5.29368e+06	796	2.34415e+06	796	7.80983e+06	796	4.73496e+06	796	5.32615e+06	796	3.47503e+07	796	3.38106e+07	796	3.52845e+07	796	9.93621e+06	796	5.47723e+06	796	4986092	796	8.98096e+06	796	3.8919e+06	796	2.36893e+06	796	728812	796	803280	796	3.37844e+06	796	1.72997e+07	796	16131887	796	1.38626e+07	796
	797	2.26574e+07	797	2.34478e+07	797	2.48584e+07	797	7.41137e+06	797	8.4421e+06	797	5.026e+06	797	1.43822e+07	797	6.08635e+06	797	9.67014e+06	797	9.67622e+07	797	92476305	797	8.62611e+07	797	3.19909e+07	797	1.90333e+07	797	2.19104e+07	797	1.9559e+07	797	8.98944e+06	797	4.48887e+06	797	1.34301e+06	797	1.95295e+06	797	3.53479e+06	797	4.61e+07	797	4.48986e+07	797	4.42713e+07	797
	798	1.31432e+07	798	1.44705e+07	798	1.61877e+07	798	7.12616e+06	798	4.08652e+06	798	3.71264e+06	798	9.54772e+06	798	4.32756e+06	798	6.56698e+06	798	3.5426e+07	798	3.37804e+07	798	3.27245e+07	798	1.03084e+07	798	6906891	798	5.82116e+06	798	7366868	798	3.23244e+06	798	1.79067e+06	798	1.40689e+06	798	804283	798	3.23842e+06	798	1.79601e+07	798	1.29472e+07	798	1.67372e+07	798
	799	3.0747e+07	799	3.46864e+07	799	3.5042e+07	799	1.22772e+07	799	1.13381e+07	799	9.02742e+06	799	1.44036e+07	799	8.28977e+06	799	1.24154e+07	799	3.75814e+07	799	3.63249e+07	799	3.29716e+07	799	1.05457e+07	799	6.36978e+06	799	7.64453e+06	799	7.91216e+06	799	3.96312e+06	799	1.51554e+06	799	3.04825e+06	799	2.81053e+06	799	8.49496e+06	799	3.35293e+07	799	2.66542e+07	799	3.08891e+07	799
	800	1.49424e+07	800	1.86203e+07	800	2.34425e+07	800	7.83497e+06	800	4.4445e+06	800	2.79391e+06	800	9.61292e+06	800	6.44261e+06	800	7.72759e+06	800	2.54907e+07	800	2.55064e+07	800	2.21092e+07	800	7.28192e+06	800	4.12049e+06	800	4.59528e+06	800	7.54653e+06	800	3.23657e+06	800	1.3836e+06	800	1.63043e+06	800	1.61896e+06	800	3.02263e+06	800	1.61307e+07	800	2.10516e+07	800	1.57257e+07	800
	801	1.29005e+07	801	1.34374e+07	801	1.66224e+07	801	5.20224e+06	801	3.1744e+06	801	2.38874e+06	801	7.10088e+06	801	4.11057e+06	801	6.08345e+06	801	1.77404e+07	801	2.09114e+07	801	1.73559e+07	801	2.8519e+06	801	1.79535e+06	801	3.41249e+06	801	3.90713e+06	801	2.56891e+06	801	995693	801	1.28565e+06	801	888254	801	2.03156e+06	801	1.22873e+07	801	1.18958e+07	801	1.44218e+07	801
	802	2.88279e+07	802	3.15135e+07	802	4.1667e+07	802	4.8236e+06	802	6.34491e+06	802	1.50328e+06	802	1.36902e+07	802	7.8317e+06	802	1.35448e+07	802	2.84283e+07	802	2.79669e+07	802	2.18842e+07	802	7.37812e+06	802	3.75456e+06	802	4.1754e+06	802	8.68162e+06	802	4.03482e+06	802	2.55309e+06	802	1.46672e+06	802	1.36252e+06	802	4.6488e+06	802	1.84681e+07	802	14871781	802	1.80912e+07	802
	803	1.29385e+08	803	159970863	803	1.77614e+08	803	6.7048e+07	803	7.85992e+07	803	6.09739e+07	803	1.21695e+08	803	5.30782e+07	803	8.35959e+07	803	196621816	803	1.86405e+08	803	1.96197e+08	803	4.50745e+07	803	2.62613e+07	803	2.94019e+07	803	1.02711e+08	803	3.20416e+07	803	2.09342e+07	803	1.39185e+07	803	1.48683e+07	803	4.31104e+07	803	171751550	803	1.67704e+08	803	1.46127e+08	803
	804	6.10453e+07	804	76515731	804	8.13622e+07	804	2.21413e+07	804	2.1684e+07	804	1.46048e+07	804	4.96501e+07	804	2.51581e+07	804	4.38673e+07	804	7.8597e+07	804	7.78583e+07	804	7.12186e+07	804	1.69956e+07	804	1.07077e+07	804	1.06874e+07	804	3.2857e+07	804	1.29151e+07	804	5.84338e+06	804	4.43539e+06	804	4.66353e+06	804	1.28195e+07	804	6.56307e+07	804	61549447	804	6.26156e+07	804
	805	3.96911e+07	805	49098461	805	6.30869e+07	805	1.64394e+07	805	1.71196e+07	805	1.43397e+07	805	3.44909e+07	805	2.14162e+07	805	2.74664e+07	805	4.99039e+07	805	5.05618e+07	805	61199497	805	1.17574e+07	805	1.04198e+07	805	7815162	805	2.74778e+07	805	1.03113e+07	805	7.32904e+06	805	3.17223e+06	805	3.13694e+06	805	7.67845e+06	805	4.23144e+07	805	4.36346e+07	805	3.69539e+07	805
	806	3.10966e+07	806	3.9972e+07	806	4.21722e+07	806	8.33504e+06	806	9.17109e+06	806	4.81719e+06	806	2.4127e+07	806	1.2751e+07	806	1.87701e+07	806	36618427	806	3.85611e+07	806	4.08467e+07	806	1.03335e+07	806	4.68724e+06	806	6.43423e+06	806	1.3117e+07	806	6.52767e+06	806	4.62533e+06	806	1.44313e+06	806	1.93123e+06	806	4.79286e+06	806	2.88288e+07	806	2.78909e+07	806	32443799	806
	807	2.98719e+07	807	3.77498e+07	807	3.89616e+07	807	7.94253e+06	807	6.13307e+06	807	4.41275e+06	807	18053259	807	1.33402e+07	807	1.63663e+07	807	2.68695e+07	807	3.15968e+07	807	3.39353e+07	807	5.35829e+06	807	4.17276e+06	807	2.8163e+06	807	1.08269e+07	807	4.45631e+06	807	4.6392e+06	807	1.5093e+06	807	1.31455e+06	807	3.95321e+06	807	2.07148e+07	807	2.57716e+07	807	2.26516e+07	807
	808	2.66373e+07	808	3.11288e+07	808	38494616	808	1.0995e+07	808	1.11418e+07	808	5.38606e+06	808	1.92906e+07	808	1.28804e+07	808	1.61438e+07	808	2.82321e+07	808	2.92516e+07	808	3.26065e+07	808	7.14695e+06	808	4.08536e+06	808	4.10382e+06	808	1.0916e+07	808	3.30784e+06	808	2.97389e+06	808	2.41684e+06	808	2.03466e+06	808	4.40024e+06	808	1.86575e+07	808	21935701	808	2.26106e+07	808
	809	2.45491e+07	809	2.74046e+07	809	27630477	809	8.4713e+06	809	4.56103e+06	809	3.75049e+06	809	1.67893e+07	809	8.37367e+06	809	1.27958e+07	809	2.65562e+07	809	2.74651e+07	809	2.67888e+07	809	3.94021e+06	809	3.81273e+06	809	3.52678e+06	809	8.03532e+06	809	3.41413e+06	809	1.67257e+06	809	1.74262e+06	809	1.57244e+06	809	2.95105e+06	809	1.54905e+07	809	1.80352e+07	809	1.9562e+07	809
	810	4.58208e+07	810	4.79587e+07	810	6.06696e+07	810	7.61667e+06	810	9.808e+06	810	7.38532e+06	810	2.40925e+07	810	1.39892e+07	810	1.81971e+07	810	3.58635e+07	810	3.88338e+07	810	4.23637e+07	810	1.10194e+07	810	5.55011e+06	810	5.40445e+06	810	1.99226e+07	810	7.76805e+06	810	4.75018e+06	810	3.59336e+06	810	3.34137e+06	810	7.08217e+06	810	3.38881e+07	810	3.7775e+07	810	3.69265e+07	810
	811	3.56455e+07	811	4.2468e+07	811	4.04878e+07	811	1.52999e+07	811	1.3685e+07	811	9.61388e+06	811	2.27953e+07	811	1.58567e+07	811	1.86016e+07	811	3.42351e+07	811	3.67256e+07	811	3.23925e+07	811	7.76421e+06	811	7.15055e+06	811	5.34522e+06	811	1.43079e+07	811	5.13505e+06	811	4.69485e+06	811	2.9753e+06	811	2.43126e+06	811	7.15986e+06	811	2.61958e+07	811	3.13633e+07	811	26936953	811
	812	2.91837e+07	812	3.76054e+07	812	3.86237e+07	812	2.81209e+07	812	1.58868e+07	812	8.17727e+06	812	1.66561e+07	812	8.67997e+06	812	1.4732e+07	812	2.70364e+07	812	2.58316e+07	812	26230473	812	7.10797e+06	812	3.76902e+06	812	4.44284e+06	812	1.17418e+07	812	4.34362e+06	812	3.36228e+06	812	2.28988e+06	812	2.6948e+06	812	9.35835e+06	812	1.78454e+07	812	2.00165e+07	812	2.19376e+07	812
	813	2.60528e+07	813	3.02101e+07	813	3.23445e+07	813	1.51206e+07	813	9.46284e+06	813	4.0875e+06	813	1.80598e+07	813	8.43753e+06	813	1.21865e+07	813	1.94769e+07	813	2.24372e+07	813	2.03649e+07	813	6.0947e+06	813	3.59678e+06	813	3.92794e+06	813	9.30782e+06	813	3.65233e+06	813	2.90263e+06	813	1.97449e+06	813	1.93046e+06	813	5.3352e+06	813	1.83093e+07	813	1.92171e+07	813	2.15254e+07	813
	814	2.47956e+07	814	2.02085e+07	814	2.5726e+07	814	9.1904e+06	814	4.47752e+06	814	3.18511e+06	814	1.48658e+07	814	7.27156e+06	814	1.31649e+07	814	1.75686e+07	814	2.05993e+07	814	1.5961e+07	814	5.87703e+06	814	4.09161e+06	814	3.10737e+06	814	7.16157e+06	814	3.45515e+06	814	1.93599e+06	814	1.47402e+06	814	2.42613e+06	814	4.653e+06	814	1.55057e+07	814	1.71843e+07	814	1.57549e+07	814
	815	1.72154e+07	815	2.06389e+07	815	2.26328e+07	815	6.02674e+06	815	5.97386e+06	815	3.53358e+06	815	1.27137e+07	815	6.44342e+06	815	1.23962e+07	815	1.54002e+07	815	17449763	815	1.63094e+07	815	5.13893e+06	815	3.48925e+06	815	1.64726e+06	815	7.4448e+06	815	4.79911e+06	815	2.18633e+06	815	2.53311e+06	815	2.61195e+06	815	4.80772e+06	815	1.41422e+07	815	1.4107e+07	815	1.20788e+07	815
	816	1.84676e+07	816	1.67676e+07	816	1.6897e+07	816	5.46999e+06	816	4.5954e+06	816	2.4901e+06	816	9.82439e+06	816	6.87845e+06	816	8.51972e+06	816	1.49933e+07	816	1.43022e+07	816	1.43363e+07	816	3.61487e+06	816	3.43071e+06	816	1.34139e+06	816	4.56033e+06	816	2.45589e+06	816	1.39623e+06	816	1.37536e+06	816	1.68064e+06	816	3.58497e+06	816	1.19479e+07	816	1.21697e+07	816	9.45582e+06	816
	817	2.15858e+07	817	2.31454e+07	817	2.04843e+07	817	1.75594e+07	817	1.20445e+07	817	1.19203e+07	817	17325588	817	9.52253e+06	817	1.42876e+07	817	2.05488e+07	817	2.22124e+07	817	1.98272e+07	817	7.22672e+06	817	4.22301e+06	817	4.35365e+06	817	1.46131e+07	817	6.31952e+06	817	4.64863e+06	817	2.42495e+06	817	2.4563e+06	817	7.40516e+06	817	2.55554e+07	817	2.26899e+07	817	2.03495e+07	817
	818	1.64991e+07	818	1.77192e+07	818	1.65655e+07	818	1.04338e+07	818	5.45161e+06	818	3.31259e+06	818	1.187e+07	818	5.17244e+06	818	1.15539e+07	818	1.31346e+07	818	1.72506e+07	818	16120691	818	4.7721e+06	818	1.68024e+06	818	3.18471e+06	818	8.03271e+06	818	3.37544e+06	818	1.08536e+06	818	1.73771e+06	818	1.37387e+06	818	3.96268e+06	818	1.49563e+07	818	1.50117e+07	818	1.29024e+07	818
	819	1.70819e+07	819	1.49937e+07	819	1.96834e+07	819	8.80861e+06	819	4.93464e+06	819	4.5663e+06	819	1.15444e+07	819	7.04749e+06	819	8.68671e+06	819	1.89547e+07	819	1.76601e+07	819	1.86631e+07	819	3.06843e+06	819	1.58682e+06	819	2.87646e+06	819	8.84643e+06	819	3.68635e+06	819	1.88395e+06	819	2.33928e+06	819	2.24799e+06	819	4.62255e+06	819	2.08491e+07	819	1.668e+07	819	2.14857e+07	819
	820	2.05926e+07	820	1.89757e+07	820	2.08337e+07	820	7.17973e+06	820	7.37394e+06	820	2.34208e+06	820	9.88297e+06	820	5.1957e+06	820	1.11499e+07	820	1.71352e+07	820	1.8467e+07	820	17720433	820	3.47193e+06	820	4.07224e+06	820	2.99784e+06	820	7.12204e+06	820	3.16087e+06	820	2.49483e+06	820	2.29608e+06	820	1.22262e+06	820	5.17418e+06	820	1.87517e+07	820	1.53118e+07	820	1.91287e+07	820
	821	1.50936e+07	821	1.5717e+07	821	2.06764e+07	821	1.13381e+07	821	9.69413e+06	821	4.93005e+06	821	1.2889e+07	821	5.25856e+06	821	1.07516e+07	821	1.28857e+07	821	1.45145e+07	821	1.47033e+07	821	3.38849e+06	821	2.61275e+06	821	2.83461e+06	821	5.59412e+06	821	2.97973e+06	821	1.38916e+06	821	1.64427e+06	821	1.67171e+06	821	4.52652e+06	821	1.21424e+07	821	1.28862e+07	821	1.67925e+07	821
	822	2.24033e+07	822	2.50872e+07	822	2.42474e+07	822	1.29099e+07	822	8.15138e+06	822	4.93324e+06	822	1.39647e+07	822	7.33829e+06	822	1.20809e+07	822	1.63331e+07	822	1.84238e+07	822	1.67327e+07	822	6985290	822	4.0912e+06	822	3.74985e+06	822	9.48995e+06	822	3.27192e+06	822	1.81608e+06	822	1.68159e+06	822	2.37787e+06	822	5.69054e+06	822	1.71747e+07	822	1.88069e+07	822	1.92006e+07	822
	823	2.76551e+07	823	3.31795e+07	823	3.68686e+07	823	1.37823e+07	823	1.17039e+07	823	9.54779e+06	823	2.06108e+07	823	9.53976e+06	823	1.55292e+07	823	2.45569e+07	823	26365030	823	2.44165e+07	823	8.12155e+06	823	5062598	823	4.99303e+06	823	8.07668e+06	823	2.71885e+06	823	2.63727e+06	823	3.51969e+06	823	3.02694e+06	823	9.35288e+06	823	3.95353e+07	823	3.39122e+07	823	3.39635e+07	823
	824	2.07748e+07	824	2.08889e+07	824	2.04825e+07	824	1.29796e+07	824	1.00325e+07	824	6.99826e+06	824	1.5968e+07	824	1.03246e+07	824	1.32264e+07	824	1.67462e+07	824	1.86637e+07	824	2.12687e+07	824	3.93335e+06	824	4.10833e+06	824	2.94709e+06	824	6.7491e+06	824	5.35403e+06	824	1.65232e+06	824	2.18459e+06	824	2.22706e+06	824	4.62861e+06	824	2.23886e+07	824	2.4354e+07	824	2.08789e+07	824
	825	1.77621e+07	825	1.77264e+07	825	1.76509e+07	825	6.88513e+06	825	5.93131e+06	825	5.05422e+06	825	1.28238e+07	825	5.94673e+06	825	8.40193e+06	825	1.54062e+07	825	1.78381e+07	825	1.46053e+07	825	3.77456e+06	825	2.99029e+06	825	3.12666e+06	825	6.09653e+06	825	2.96741e+06	825	1.27483e+06	825	2.13114e+06	825	2.38633e+06	825	5.08678e+06	825	1.57205e+07	825	1.7406e+07	825	1.82085e+07	825
	826	1.07282e+08	826	1.35177e+08	826	1.47716e+08	826	4.81856e+07	826	4.19057e+07	826	3.61347e+07	826	7.48003e+07	826	4.2444e+07	826	5.97276e+07	826	1.07681e+08	826	1.19883e+08	826	1.20185e+08	826	3.07063e+07	826	1.9778e+07	826	2.56214e+07	826	7.6931e+07	826	2.30106e+07	826	1.1539e+07	826	1.38272e+07	826	1.14093e+07	826	3.30966e+07	826	1.12263e+08	826	9.71302e+07	826	8.88993e+07	826
	827	1.00073e+08	827	1.04764e+08	827	1.26954e+08	827	4.47333e+07	827	5.23497e+07	827	4.45173e+07	827	7.85896e+07	827	4.44379e+07	827	62957793	827	126990290	827	140531095	827	1.39177e+08	827	3.35543e+07	827	2.02697e+07	827	2.22111e+07	827	6.11751e+07	827	2.23839e+07	827	1.15326e+07	827	8.92392e+06	827	1.23841e+07	827	3.00467e+07	827	1.24812e+08	827	1.16554e+08	827	1.07784e+08	827
	828	5.31433e+07	828	6.06011e+07	828	6.9374e+07	828	1.85166e+07	828	16235403	828	1.13005e+07	828	3.76408e+07	828	2.12515e+07	828	3.49341e+07	828	5.89768e+07	828	6.31277e+07	828	5.4911e+07	828	1.00489e+07	828	9.9988e+06	828	7.32281e+06	828	3.02737e+07	828	1.24589e+07	828	6.11188e+06	828	4.02965e+06	828	5.72926e+06	828	8046620	828	4.96258e+07	828	5.0738e+07	828	3.97449e+07	828
	829	55655292	829	6.09587e+07	829	7.14645e+07	829	2.08604e+07	829	2.11152e+07	829	1.59747e+07	829	4.09072e+07	829	2.35049e+07	829	3.58533e+07	829	47775595	829	56770341	829	51429166	829	1.38133e+07	829	7.28783e+06	829	7.44674e+06	829	27029585	829	1.22751e+07	829	7.50794e+06	829	4.5144e+06	829	3.68274e+06	829	1.88317e+07	829	4.97902e+07	829	48110876	829	45247052	829
	830	3.6824e+07	830	4.27957e+07	830	4.92395e+07	830	1.633e+07	830	1.6245e+07	830	1.11872e+07	830	3.07107e+07	830	1.65913e+07	830	2.80017e+07	830	3.94106e+07	830	4.64894e+07	830	4.25066e+07	830	1.03301e+07	830	6.19252e+06	830	7.01553e+06	830	1.72868e+07	830	8.71477e+06	830	4.15797e+06	830	3.73688e+06	830	3.88536e+06	830	1.214e+07	830	3.58292e+07	830	3.70317e+07	830	3.65584e+07	830
	831	2.53724e+07	831	3.16671e+07	831	3.85381e+07	831	11640672	831	8.20607e+06	831	8.56905e+06	831	1.92706e+07	831	1.04209e+07	831	1.72822e+07	831	2.86918e+07	831	3.25896e+07	831	2.95774e+07	831	6.05391e+06	831	4.84703e+06	831	5.96802e+06	831	1.12774e+07	831	4.71325e+06	831	1.78728e+06	831	2.69302e+06	831	2.64847e+06	831	5.27045e+06	831	2.37904e+07	831	2.25991e+07	831	2.27122e+07	831
	832	2.23006e+07	832	2.70605e+07	832	3.30212e+07	832	6.78345e+06	832	6.86514e+06	832	4.79747e+06	832	1.74984e+07	832	1.02079e+07	832	1.56891e+07	832	2.50703e+07	832	2.46383e+07	832	25790182	832	6.66801e+06	832	3.60643e+06	832	3.1022e+06	832	9.58685e+06	832	3.0576e+06	832	2.65023e+06	832	1.11477e+06	832	1.89981e+06	832	5.08879e+06	832	1.97568e+07	832	2.13605e+07	832	2.15084e+07	832
	833	1.57359e+07	833	2.27705e+07	833	27652496	833	5.21358e+06	833	3.47824e+06	833	3.54292e+06	833	1.31223e+07	833	6.93277e+06	833	1.34899e+07	833	1.85502e+07	833	2.18761e+07	833	1.89186e+07	833	4.38593e+06	833	3.41432e+06	833	3.67779e+06	833	5.50099e+06	833	3.42959e+06	833	2.46253e+06	833	878647	833	1.16264e+06	833	3.73295e+06	833	15976563	833	2.00246e+07	833	1.58736e+07	833
	834	2.22037e+07	834	2.54545e+07	834	2.86359e+07	834	6.96e+06	834	5.69446e+06	834	4.15364e+06	834	1.62005e+07	834	9.52748e+06	834	1.1542e+07	834	19745509	834	2.45839e+07	834	1.91453e+07	834	5.52734e+06	834	3.29548e+06	834	2.78212e+06	834	9.41603e+06	834	3.35571e+06	834	2.01059e+06	834	1.45766e+06	834	2.8101e+06	834	4.43913e+06	834	1.55997e+07	834	1.92786e+07	834	1.65052e+07	834
	835	2.71427e+07	835	3.11353e+07	835	3.54767e+07	835	1.62918e+07	835	1.25487e+07	835	8.43849e+06	835	2.10897e+07	835	9.13353e+06	835	1.77732e+07	835	3.80801e+07	835	3.6719e+07	835	3.79053e+07	835	11906453	835	7.94112e+06	835	8.02417e+06	835	1.54324e+07	835	5.69604e+06	835	4.55571e+06	835	2.4697e+06	835	2.41065e+06	835	8.47611e+06	835	2.87951e+07	835	3.11405e+07	835	3.06451e+07	835
	836	2.82022e+07	836	3.17933e+07	836	2.85961e+07	836	2.93786e+07	836	1.37275e+07	836	5.80986e+06	836	1.91803e+07	836	9.00138e+06	836	1.79079e+07	836	69357665	836	7.15606e+07	836	70743449	836	2.65213e+07	836	1.74587e+07	836	1.99003e+07	836	2.30337e+07	836	1.04875e+07	836	4.99881e+06	836	1.79074e+06	836	3.11625e+06	836	9.82513e+06	836	4.06891e+07	836	4.39781e+07	836	4.19639e+07	836
	837	2.03578e+07	837	2.10138e+07	837	2.77432e+07	837	1.93062e+07	837	1.18603e+07	837	6.59519e+06	837	1.89213e+07	837	1.05894e+07	837	1.72697e+07	837	3.56543e+07	837	3.95547e+07	837	34564059	837	1.16964e+07	837	6.12269e+06	837	7.45867e+06	837	1.22457e+07	837	3.30536e+06	837	3.01768e+06	837	1.48636e+06	837	2.28117e+06	837	6.04389e+06	837	2.49698e+07	837	2.5664e+07	837	2.67761e+07	837
	838	22700207	838	2.23358e+07	838	2.80368e+07	838	1.31255e+07	838	8.85855e+06	838	5.20817e+06	838	2.19933e+07	838	9.55262e+06	838	1.34721e+07	838	2.78154e+07	838	3.33421e+07	838	28071104	838	8.66791e+06	838	7.11329e+06	838	6.90199e+06	838	1.19322e+07	838	5.36749e+06	838	2.87664e+06	838	1.65862e+06	838	1.73306e+06	838	4.66095e+06	838	2.48754e+07	838	2.30896e+07	838	2.65577e+07	838
	839	1.88372e+07	839	1.88163e+07	839	2.15496e+07	839	9.18793e+06	839	6.75071e+06	839	3.91569e+06	839	1.71275e+07	839	9.10477e+06	839	1.31237e+07	839	2.57425e+07	839	2.63695e+07	839	29349707	839	8.79136e+06	839	4.5024e+06	839	5.6293e+06	839	8.32822e+06	839	5.26307e+06	839	1.89838e+06	839	1.9563e+06	839	1.35953e+06	839	4.50726e+06	839	1.70788e+07	839	1.92656e+07	839	2.0105e+07	839
	840	1.57439e+07	840	1.69573e+07	840	1.75999e+07	840	8.2754e+06	840	5.67949e+06	840	5.57538e+06	840	1.2946e+07	840	7.30223e+06	840	1.10138e+07	840	1.9771e+07	840	2.36536e+07	840	2.48279e+07	840	6.20622e+06	840	5.15911e+06	840	3.1712e+06	840	8.57077e+06	840	3.07403e+06	840	2.85962e+06	840	1.75499e+06	840	1.65367e+06	840	4.94741e+06	840	1.7897e+07	840	1.68467e+07	840	1.74242e+07	840
	841	2.25274e+07	841	2.85525e+07	841	3.27823e+07	841	1.37333e+07	841	6.7193e+06	841	5.04268e+06	841	1.71025e+07	841	6.32823e+06	841	1.72244e+07	841	8.28098e+07	841	8.13593e+07	841	8.10944e+07	841	2.74317e+07	841	2.09696e+07	841	2.14515e+07	841	2.32888e+07	841	8.81874e+06	841	4.67817e+06	841	2.25882e+06	841	2.49678e+06	841	4.97953e+06	841	4.43135e+07	841	4.3299e+07	841	4.89617e+07	841
	842	1.95443e+07	842	1.85165e+07	842	1.98107e+07	842	1.04694e+07	842	8.14463e+06	842	3.49542e+06	842	1.04694e+07	842	4.59451e+06	842	1.15335e+07	842	2.82279e+07	842	3.18198e+07	842	2.7417e+07	842	1.08178e+07	842	7.18045e+06	842	5.82455e+06	842	8.98687e+06	842	4.56387e+06	842	1.21289e+06	842	2.30977e+06	842	2.68294e+06	842	4.58142e+06	842	15466378	842	1.80595e+07	842	1.8563e+07	842
	843	1.29086e+07	843	13979825	843	1.54753e+07	843	8.51083e+06	843	7.14391e+06	843	3.14855e+06	843	9.30502e+06	843	3.73901e+06	843	7.13369e+06	843	2.43475e+07	843	24917656	843	2.04573e+07	843	7.28839e+06	843	5.06006e+06	843	6.36142e+06	843	7.71714e+06	843	2.81665e+06	843	2.28792e+06	843	1.12696e+06	843	2.49514e+06	843	4.01792e+06	843	1.46033e+07	843	14376427	843	1.73532e+07	843
	844	1.20168e+07	844	1.5797e+07	844	1.48828e+07	844	7.64718e+06	844	4.16163e+06	844	4.20245e+06	844	9.88824e+06	844	4.77278e+06	844	7.19138e+06	844	2.01336e+07	844	21065413	844	1.96918e+07	844	6.65107e+06	844	5.01074e+06	844	3.50821e+06	844	7.8723e+06	844	2.42909e+06	844	1.89837e+06	844	876395	844	1.7885e+06	844	3.64894e+06	844	1.33003e+07	844	1.21763e+07	844	1.67523e+07	844
	845	1.14671e+07	845	9.89777e+06	845	1.34923e+07	845	8.83673e+06	845	6.1747e+06	845	2.45026e+06	845	8.25038e+06	845	3.16535e+06	845	5.22976e+06	845	1.78948e+07	845	1.65397e+07	845	1.67038e+07	845	4.80887e+06	845	2.94845e+06	845	3.11455e+06	845	4.85213e+06	845	2.96259e+06	845	1.22437e+06	845	1.73434e+06	845	1.25483e+06	845	5.79597e+06	845	1.0861e+07	845	1.09632e+07	845	1.3284e+07	845
	846	1.11597e+07	846	1.03064e+07	846	1.30454e+07	846	8.18184e+06	846	4.84311e+06	846	2.35464e+06	846	8.46202e+06	846	5.96428e+06	846	8.18759e+06	846	1.4343e+07	846	1.68761e+07	846	1.57498e+07	846	5.12326e+06	846	3.21661e+06	846	4.47418e+06	846	4.73972e+06	846	2.64233e+06	846	1.23569e+06	846	1.34239e+06	846	1.7047e+06	846	4.06573e+06	846	8893788	846	1.34128e+07	846	1.79225e+07	846
	847	1.92116e+07	847	2.69494e+07	847	2.60977e+07	847	8.68049e+06	847	5.74256e+06	847	3.71976e+06	847	1.03784e+07	847	5.67434e+06	847	9.31123e+06	847	1.98753e+07	847	2.1537e+07	847	2.11439e+07	847	5.18452e+06	847	4.89684e+06	847	3.69909e+06	847	9.3079e+06	847	3.00912e+06	847	2.39237e+06	847	2.90495e+06	847	3.50544e+06	847	6.61892e+06	847	2.04482e+07	847	2.35824e+07	847	2.24937e+07	847
	848	2.67213e+07	848	3.1106e+07	848	3.14225e+07	848	1.21566e+07	848	1.17035e+07	848	9.8008e+06	848	1.67131e+07	848	7.47713e+06	848	1.17617e+07	848	2.7441e+07	848	27587419	848	2.79865e+07	848	7.39858e+06	848	5.38591e+06	848	4.17322e+06	848	1.16378e+07	848	3.53634e+06	848	2.2593e+06	848	3.50126e+06	848	2.40745e+06	848	7.01783e+06	848	3.23507e+07	848	3.44924e+07	848	3.16592e+07	848
	849	1.57044e+07	849	1.84953e+07	849	1.74656e+07	849	7.28318e+06	849	6.37836e+06	849	4.13103e+06	849	1.27503e+07	849	5.11988e+06	849	9.20964e+06	849	1.92459e+07	849	1.69118e+07	849	1.73697e+07	849	5.57492e+06	849	4.34918e+06	849	3.13295e+06	849	9.59824e+06	849	3.57438e+06	849	1.63248e+06	849	2.00072e+06	849	2.12729e+06	849	6.11893e+06	849	1.551e+07	849	1.67106e+07	849	2.087e+07	849
	850	1.4837e+07	850	1.55755e+07	850	1.74468e+07	850	6.49623e+06	850	4.36426e+06	850	2.79784e+06	850	1.23118e+07	850	9.42713e+06	850	6.26427e+06	850	15273947	850	1.94919e+07	850	2.21445e+07	850	5.76419e+06	850	2.64799e+06	850	3.86132e+06	850	7.09995e+06	850	2.44819e+06	850	1.55282e+06	850	1.75621e+06	850	1.20928e+06	850	5.3047e+06	850	1.46736e+07	850	2.06456e+07	850	1.73133e+07	850
	851	1.0791e+08	851	1.28728e+08	851	1.46179e+08	851	3.74226e+07	851	4.4985e+07	851	3.09154e+07	851	8.78223e+07	851	4.11447e+07	851	6.45345e+07	851	1.1179e+08	851	1.27114e+08	851	1.25298e+08	851	3.51159e+07	851	2.50446e+07	851	2.51077e+07	851	7.86544e+07	851	2.92054e+07	851	1.43103e+07	851	1.32611e+07	851	1.133e+07	851	3.19954e+07	851	1.0858e+08	851	1.12415e+08	851	1.07124e+08	851
	852	1.05802e+08	852	118803215	852	139223539	852	4.66834e+07	852	5.87955e+07	852	4.66803e+07	852	9.10379e+07	852	5.34208e+07	852	72547653	852	1.38567e+08	852	159604523	852	1.55657e+08	852	3.50995e+07	852	2.57155e+07	852	2.66756e+07	852	8.43903e+07	852	28307422	852	1.85226e+07	852	1.37024e+07	852	1.23265e+07	852	3.14502e+07	852	1.38301e+08	852	1.40493e+08	852	135557137	852
	853	5.49155e+07	853	6.71265e+07	853	6.12959e+07	853	1.66767e+07	853	1.71795e+07	853	1.13694e+07	853	4.50599e+07	853	2.46118e+07	853	3.7386e+07	853	62220779	853	70789892	853	6.43635e+07	853	13750410	853	1.12383e+07	853	1.22475e+07	853	2.5023e+07	853	1.26221e+07	853	6.56312e+06	853	3.75941e+06	853	4.87258e+06	853	9.03096e+06	853	4.99715e+07	853	5.55082e+07	853	5.05265e+07	853
	854	3.64882e+07	854	4.14946e+07	854	50732099	854	1.28365e+07	854	9.3815e+06	854	3.97189e+06	854	2.98916e+07	854	1.67572e+07	854	23767332	854	4.25413e+07	854	4.77383e+07	854	4.20393e+07	854	1.121e+07	854	6.28504e+06	854	7.96487e+06	854	1.53325e+07	854	7.63448e+06	854	4.38529e+06	854	1.72665e+06	854	3.51579e+06	854	6.08974e+06	854	37275313	854	3.85274e+07	854	3.67389e+07	854
	855	29332874	855	3.34371e+07	855	4.13658e+07	855	1.12491e+07	855	8.18425e+06	855	4.63703e+06	855	1.79476e+07	855	1.08797e+07	855	1.80123e+07	855	2.57433e+07	855	3.43396e+07	855	3.63464e+07	855	9551007	855	5.24526e+06	855	6.67143e+06	855	1.07899e+07	855	4.4079e+06	855	3.93952e+06	855	2.69919e+06	855	2.87451e+06	855	4.9442e+06	855	2.78189e+07	855	3.31824e+07	855	2.91097e+07	855
	856	3.11612e+07	856	3.50007e+07	856	4.10354e+07	856	8.55469e+06	856	9.41045e+06	856	5.60009e+06	856	2.1531e+07	856	13687275	856	1.86766e+07	856	2.61688e+07	856	30684637	856	3.30347e+07	856	8.98266e+06	856	5.82249e+06	856	5.20047e+06	856	9.5186e+06	856	4.61042e+06	856	3.87779e+06	856	2.42157e+06	856	1.99603e+06	856	6.09075e+06	856	2.40464e+07	856	2.66598e+07	856	3.197e+07	856
	857	2.78203e+07	857	3.27208e+07	857	32463946	857	1.44317e+07	857	1.02747e+07	857	3.81586e+06	857	2.28634e+07	857	14940803	857	1.85519e+07	857	2.77833e+07	857	3.27321e+07	857	2.85082e+07	857	7.64222e+06	857	4.63029e+06	857	6.42107e+06	857	1.13602e+07	857	6.54268e+06	857	2.97726e+06	857	1.77125e+06	857	2.49069e+06	857	7.35769e+06	857	2.39997e+07	857	2.59635e+07	857	27229934	857
	858	2.68716e+07	858	2.77061e+07	858	3.54465e+07	858	1.31867e+07	858	1.41421e+07	858	9.81083e+06	858	1.88504e+07	858	1.07123e+07	858	1.62919e+07	858	24796946	858	2.87603e+07	858	29622264	858	8.8089e+06	858	6.17378e+06	858	5.60762e+06	858	1.27663e+07	858	6.1643e+06	858	3.40167e+06	858	2.19557e+06	858	3.73818e+06	858	5.89905e+06	858	2.45491e+07	858	27209096	858	2.37385e+07	858
	859	2.45516e+07	859	2.44862e+07	859	2.89579e+07	859	8.68625e+06	859	7.15776e+06	859	5.88073e+06	859	20083460	859	9.17506e+06	859	1.38419e+07	859	2.19469e+07	859	2.79838e+07	859	2.27865e+07	859	6.66663e+06	859	4.33957e+06	859	4.25137e+06	859	8.66121e+06	859	5.00597e+06	859	2.9499e+06	859	1.64877e+06	859	1.23831e+06	859	5.63471e+06	859	2.10264e+07	859	1.93401e+07	859	2.10673e+07	859
	860	3.49721e+07	860	3.514e+07	860	3.7639e+07	860	1.32538e+07	860	9.51689e+06	860	6.11674e+06	860	2.13781e+07	860	1.01039e+07	860	1.22607e+07	860	26205108	860	3.22811e+07	860	2.91238e+07	860	7.98921e+06	860	6.24248e+06	860	5.69383e+06	860	1.61125e+07	860	6.81057e+06	860	4.01959e+06	860	2.64985e+06	860	2.74075e+06	860	8.65982e+06	860	2.44897e+07	860	2.27835e+07	860	2.62685e+07	860
	861	3.50466e+07	861	3.88184e+07	861	3.86131e+07	861	2.89308e+07	861	1.76393e+07	861	1.04468e+07	861	2.63645e+07	861	1.36806e+07	861	2.32445e+07	861	3.32765e+07	861	4.04225e+07	861	34810565	861	1.20892e+07	861	9.53823e+06	861	9.85933e+06	861	3.01479e+07	861	1.20715e+07	861	6.53713e+06	861	6.24019e+06	861	5.86929e+06	861	1.50404e+07	861	3.53763e+07	861	4.14326e+07	861	4.20289e+07	861
	862	2.70771e+07	862	3.67933e+07	862	3.12966e+07	862	2.27632e+07	862	1.5072e+07	862	5.96157e+06	862	1.95119e+07	862	1.26714e+07	862	1.68504e+07	862	3.02232e+07	862	3.3087e+07	862	3.31049e+07	862	9.44718e+06	862	5.99653e+06	862	5.87973e+06	862	1.70375e+07	862	8.25433e+06	862	5.04353e+06	862	2.9002e+06	862	2.66038e+06	862	8.46194e+06	862	2.40861e+07	862	3.38254e+07	862	3.39349e+07	862
	863	21166616	863	2.75314e+07	863	2.46629e+07	863	1.21241e+07	863	8.62898e+06	863	5.27602e+06	863	2.08921e+07	863	1.11949e+07	863	1.38045e+07	863	2.54964e+07	863	2.36814e+07	863	2.44089e+07	863	8.68757e+06	863	4.37567e+06	863	4.9805e+06	863	1.36415e+07	863	8.00904e+06	863	3.22981e+06	863	2.31861e+06	863	3.21569e+06	863	7.07703e+06	863	1.86396e+07	863	2.24843e+07	863	2.48789e+07	863
	864	2.19393e+07	864	2.02183e+07	864	2.94862e+07	864	9.18232e+06	864	9.05511e+06	864	4.95607e+06	864	1.7886e+07	864	1.14353e+07	864	1.58092e+07	864	2.00849e+07	864	2.4649e+07	864	1.97513e+07	864	6.29264e+06	864	4.3074e+06	864	4.29423e+06	864	1.07863e+07	864	5.85268e+06	864	2.15267e+06	864	1.9828e+06	864	2.64655e+06	864	5.16073e+06	864	1.60099e+07	864	2.66807e+07	864	2.40768e+07	864
	865	2.08446e+07	865	2.29713e+07	865	2.83913e+07	865	1.15007e+07	865	7.99086e+06	865	4.5536e+06	865	22452581	865	1.22687e+07	865	1.46306e+07	865	2.48595e+07	865	24314832	865	2.30153e+07	865	9.76674e+06	865	4.92256e+06	865	5.60088e+06	865	1.20931e+07	865	5.49997e+06	865	2.3441e+06	865	3.13751e+06	865	3.36297e+06	865	5.18113e+06	865	2.67776e+07	865	2.39147e+07	865	2.49252e+07	865
	866	2.42615e+07	866	2.53597e+07	866	2.87062e+07	866	1.63143e+07	866	1.63927e+07	866	7.67496e+06	866	2.7461e+07	866	1.35392e+07	866	1.9566e+07	866	2.86891e+07	866	3.35959e+07	866	3.38962e+07	866	8.06115e+06	866	5.68573e+06	866	6.38672e+06	866	1.92334e+07	866	7.76794e+06	866	4.76821e+06	866	2.79672e+06	866	4.62588e+06	866	9.73923e+06	866	3.30081e+07	866	2.96023e+07	866	3.11754e+07	866
	867	2.00472e+07	867	2.20622e+07	867	2.77737e+07	867	1.27402e+07	867	8.78417e+06	867	4.60439e+06	867	1.80801e+07	867	9.0549e+06	867	1.14292e+07	867	2.55728e+07	867	2.18924e+07	867	2.17701e+07	867	8.11112e+06	867	2.86081e+06	867	5.04706e+06	867	1.13451e+07	867	6.52714e+06	867	3.605e+06	867	1.43337e+06	867	3.32687e+06	867	5.57576e+06	867	2.27583e+07	867	2.58687e+07	867	2.5364e+07	867
	868	30824009	868	3.47006e+07	868	3.47608e+07	868	2.15877e+07	868	1.97985e+07	868	1.41121e+07	868	3.24613e+07	868	1.63674e+07	868	2.18766e+07	868	32293246	868	3.59136e+07	868	3.15036e+07	868	1.33867e+07	868	7.34698e+06	868	9.03362e+06	868	3.06206e+07	868	1.08878e+07	868	6.57379e+06	868	4.49368e+06	868	5.37461e+06	868	9.38548e+06	868	4.08121e+07	868	4.79979e+07	868	5.0401e+07	868
	869	2.41569e+07	869	2.55626e+07	869	2.82745e+07	869	1.0779e+07	869	9.7083e+06	869	6.02114e+06	869	2.04689e+07	869	1.38805e+07	869	1.80131e+07	869	2.33049e+07	869	2.98344e+07	869	2.91865e+07	869	1.13255e+07	869	5.81178e+06	869	5.06479e+06	869	1.75551e+07	869	6.14265e+06	869	4.80537e+06	869	2.69352e+06	869	2.96627e+06	869	6.13236e+06	869	2.64451e+07	869	3.37675e+07	869	2.96901e+07	869
	870	2.11792e+07	870	2.19962e+07	870	2.16159e+07	870	1.247e+07	870	10061267	870	3.21154e+06	870	1.62759e+07	870	1.15782e+07	870	1.5284e+07	870	1.85148e+07	870	22072512	870	2.02947e+07	870	7.37197e+06	870	3.67571e+06	870	3.89888e+06	870	1.1759e+07	870	6.19914e+06	870	3.48699e+06	870	2.65641e+06	870	2.78566e+06	870	7.18614e+06	870	2.05011e+07	870	23647253	870	2.29378e+07	870
	871	1.83329e+07	871	2.2346e+07	871	2.30108e+07	871	1.36761e+07	871	1.00104e+07	871	4.548e+06	871	1.997e+07	871	1.02474e+07	871	1.38374e+07	871	1.96398e+07	871	1.75384e+07	871	1.92459e+07	871	7.19201e+06	871	5.99046e+06	871	6.73392e+06	871	1.24573e+07	871	7.45697e+06	871	3.36317e+06	871	2.29816e+06	871	3.05509e+06	871	8.23388e+06	871	2.44263e+07	871	2.2098e+07	871	2.4499e+07	871
	872	1.93732e+07	872	2.30187e+07	872	1.71296e+07	872	1.63451e+07	872	1.0981e+07	872	5.22205e+06	872	1.48776e+07	872	7.98936e+06	872	1.24498e+07	872	1.95715e+07	872	2.40501e+07	872	1.97356e+07	872	8.4949e+06	872	4.24486e+06	872	4.75698e+06	872	1.06654e+07	872	5.005e+06	872	1.86999e+06	872	2.71374e+06	872	2.9712e+06	872	5.85033e+06	872	1.81615e+07	872	2.39715e+07	872	2.36473e+07	872
	873	1.81869e+07	873	1.99068e+07	873	2.42228e+07	873	9.03985e+06	873	6.74366e+06	873	2.6565e+06	873	1.25468e+07	873	7.58595e+06	873	1.14363e+07	873	1.81413e+07	873	1.59118e+07	873	1.89245e+07	873	6.14137e+06	873	3.57139e+06	873	5.45448e+06	873	8.86222e+06	873	2.81039e+06	873	2.94475e+06	873	1.57747e+06	873	2.50779e+06	873	2.55141e+06	873	1.79814e+07	873	1.91728e+07	873	1.85852e+07	873
	874	3.34316e+07	874	3.5078e+07	874	4.19067e+07	874	1.44628e+07	874	1.46627e+07	874	8.5022e+06	874	2.02687e+07	874	1.13846e+07	874	1.39255e+07	874	2.79547e+07	874	2.89152e+07	874	2.98387e+07	874	1.1525e+07	874	5.13351e+06	874	8.31721e+06	874	1.44495e+07	874	3.9926e+06	874	2.28236e+06	874	3.30228e+06	874	5.08173e+06	874	1.25959e+07	874	4.31912e+07	874	4.49698e+07	874	4.57641e+07	874
	875	2.32012e+07	875	2.54082e+07	875	2.91855e+07	875	8.71336e+06	875	5.61863e+06	875	4.33341e+06	875	1.56128e+07	875	9.6666e+06	875	1.13785e+07	875	1.96697e+07	875	2.17931e+07	875	2.26076e+07	875	7.8837e+06	875	4.97916e+06	875	4.41745e+06	875	1.06506e+07	875	4.53088e+06	875	1.81743e+06	875	2.19103e+06	875	3.60201e+06	875	7.90098e+06	875	2.4762e+07	875	2.39457e+07	875	29724854	875
	876	1.88674e+07	876	2.05591e+07	876	2.40462e+07	876	7.70918e+06	876	6.21959e+06	876	3.90698e+06	876	1.30331e+07	876	7.91543e+06	876	1.0089e+07	876	1.80951e+07	876	1.75884e+07	876	1.94971e+07	876	5.05004e+06	876	2.64567e+06	876	4.91575e+06	876	9.39677e+06	876	3.61403e+06	876	2.11419e+06	876	2.65045e+06	876	2.18438e+06	876	5.76828e+06	876	1.43897e+07	876	1.8985e+07	876	20831258	876
	877	2.5154e+07	877	3.14642e+07	877	3.43955e+07	877	1.08215e+07	877	8.08577e+06	877	2.97773e+06	877	17519521	877	1.02087e+07	877	1.16493e+07	877	2.44244e+07	877	2.6407e+07	877	2.2498e+07	877	6.42961e+06	877	4.54029e+06	877	4.99709e+06	877	1.66375e+07	877	7.38458e+06	877	4.97147e+06	877	2.92201e+06	877	3.52996e+06	877	6.46887e+06	877	1.91101e+07	877	25295384	877	2.63698e+07	877
	878	1.49137e+08	878	178663314	878	208963047	878	7.78587e+07	878	8.33047e+07	878	6.53127e+07	878	1.31282e+08	878	7.32912e+07	878	1.02667e+08	878	194251980	878	2.12311e+08	878	2.2813e+08	878	5.60065e+07	878	3.79425e+07	878	42324407	878	1.35876e+08	878	5.45955e+07	878	3.15262e+07	878	1.56243e+07	878	2.06334e+07	878	53107724	878	202636414	878	210186446	878	1.86048e+08	878
	879	6.84873e+07	879	8.47455e+07	879	97862074	879	2.91718e+07	879	2.90898e+07	879	2.07877e+07	879	5.68275e+07	879	3.48833e+07	879	5.80082e+07	879	9.18776e+07	879	9.40646e+07	879	9.5023e+07	879	2.78958e+07	879	1.75846e+07	879	1.83512e+07	879	4.21181e+07	879	21177110	879	1.29877e+07	879	8.7903e+06	879	8.09563e+06	879	1.8887e+07	879	7.81233e+07	879	8.02043e+07	879	8.41626e+07	879
	880	3.94311e+07	880	5.50455e+07	880	5.58614e+07	880	1.91078e+07	880	1.5839e+07	880	8.40712e+06	880	4.39924e+07	880	2.28108e+07	880	3.74834e+07	880	4.91656e+07	880	6.61234e+07	880	5.89683e+07	880	1.29728e+07	880	1.24226e+07	880	9.86559e+06	880	2.21819e+07	880	9.39661e+06	880	5.82437e+06	880	3.36181e+06	880	5.24813e+06	880	8.90973e+06	880	5.21697e+07	880	5.13182e+07	880	54015527	880
	881	4.50557e+07	881	49230513	881	5.11708e+07	881	2.4667e+07	881	1.9837e+07	881	1.12218e+07	881	3.96941e+07	881	1.91055e+07	881	3.01292e+07	881	4.65383e+07	881	5.79631e+07	881	6.10333e+07	881	1.55876e+07	881	9.19558e+06	881	1.0081e+07	881	2.76159e+07	881	1.41274e+07	881	5.95797e+06	881	5.11092e+06	881	4.91594e+06	881	1.28985e+07	881	5.62964e+07	881	5.08899e+07	881	5.10591e+07	881
	882	44534958	882	4.41717e+07	882	5.59434e+07	882	1.56838e+07	882	1.22119e+07	882	1.0517e+07	882	3.30387e+07	882	1.86128e+07	882	2.86106e+07	882	8.9557e+07	882	95420588	882	1.02499e+08	882	3.44645e+07	882	2.43114e+07	882	2.661e+07	882	3.6677e+07	882	1.1426e+07	882	7.86637e+06	882	3.31191e+06	882	4.57552e+06	882	9.19746e+06	882	6.41131e+07	882	7.13296e+07	882	63506075	882
	883	3.5961e+07	883	4.02868e+07	883	4.64188e+07	883	11921305	883	1.25653e+07	883	6.07619e+06	883	26445335	883	1.89083e+07	883	2.36179e+07	883	4.94205e+07	883	5.99173e+07	883	5.84051e+07	883	17535346	883	1.17801e+07	883	1.55508e+07	883	1.87126e+07	883	1.1126e+07	883	6.23577e+06	883	2.4724e+06	883	4.76001e+06	883	9.89102e+06	883	4.53888e+07	883	4.59317e+07	883	4.66364e+07	883
	884	3.53787e+07	884	2.98686e+07	884	3.74437e+07	884	1.31926e+07	884	7.643e+06	884	6.4757e+06	884	2.49767e+07	884	1.48073e+07	884	2.24101e+07	884	3.93167e+07	884	44731016	884	4.36861e+07	884	8.55654e+06	884	8.93556e+06	884	6.75439e+06	884	1.51026e+07	884	8.03152e+06	884	4.97968e+06	884	3.22215e+06	884	3.40528e+06	884	9.38578e+06	884	3.00914e+07	884	3.8468e+07	884	3.69417e+07	884
	885	2.54029e+07	885	3.03035e+07	885	3.05696e+07	885	9.38066e+06	885	8.38668e+06	885	4.30359e+06	885	2.50645e+07	885	1.34961e+07	885	2.13843e+07	885	3.43432e+07	885	3.83375e+07	885	3.37834e+07	885	8405959	885	5.69693e+06	885	7.33295e+06	885	1.19744e+07	885	5.05329e+06	885	4.23886e+06	885	2.00372e+06	885	2.18345e+06	885	6.36579e+06	885	2.90444e+07	885	3.4287e+07	885	3.46886e+07	885
	886	2.65711e+07	886	3.01488e+07	886	3.26713e+07	886	1.2208e+07	886	7.7018e+06	886	5.12998e+06	886	2.49503e+07	886	1.37635e+07	886	1.74277e+07	886	3.41092e+07	886	3.69544e+07	886	3.63774e+07	886	9.89256e+06	886	5.76082e+06	886	5.7663e+06	886	1.44193e+07	886	5142805	886	3.83106e+06	886	3.90905e+06	886	2.0058e+06	886	7736266	886	3.26024e+07	886	3.39653e+07	886	3.16999e+07	886
	887	2.60909e+07	887	3.09697e+07	887	3.52151e+07	887	1.38844e+07	887	1.01454e+07	887	6.05964e+06	887	1.91868e+07	887	1.12623e+07	887	18131417	887	2.84517e+07	887	3.25477e+07	887	2.77004e+07	887	9.95385e+06	887	5.89396e+06	887	6.25272e+06	887	1.28423e+07	887	6.47143e+06	887	3.05201e+06	887	2.9883e+06	887	2.33211e+06	887	7.55008e+06	887	23484896	887	2.68758e+07	887	2.79468e+07	887
	888	2.34073e+07	888	2.57868e+07	888	2.80146e+07	888	2.62017e+07	888	1.52464e+07	888	4.91671e+06	888	1.94632e+07	888	1.09341e+07	888	1.50776e+07	888	2.83599e+07	888	2.6376e+07	888	2.97986e+07	888	8.22748e+06	888	5.83559e+06	888	5.53437e+06	888	1.26645e+07	888	6.96949e+06	888	2.90541e+06	888	4.57934e+06	888	3.69809e+06	888	1.42848e+07	888	2.21318e+07	888	2.34828e+07	888	3.04488e+07	888
	889	1.81598e+07	889	1.90791e+07	889	2.15014e+07	889	1.70355e+07	889	8.42003e+06	889	4.45356e+06	889	1.60026e+07	889	1.02741e+07	889	1.26497e+07	889	2.01975e+07	889	2.24518e+07	889	2.1632e+07	889	7.7136e+06	889	6.01024e+06	889	5.73555e+06	889	1.15167e+07	889	4.10714e+06	889	2.42047e+06	889	2.0372e+06	889	2.23178e+06	889	1.06293e+07	889	1.66193e+07	889	2.23591e+07	889	2.48937e+07	889
	890	2.80752e+07	890	29401439	890	3.08246e+07	890	8.53206e+06	890	9.10437e+06	890	6.98928e+06	890	2.05898e+07	890	1.06849e+07	890	1.85732e+07	890	64635039	890	6.6193e+07	890	6.5768e+07	890	2.74316e+07	890	1.77275e+07	890	1.95138e+07	890	2.51113e+07	890	1.09983e+07	890	5.38615e+06	890	3.44459e+06	890	3.03624e+06	890	6.93996e+06	890	3.58626e+07	890	4.72977e+07	890	5.77226e+07	890
	891	2.12464e+07	891	2.09858e+07	891	2.58925e+07	891	1.32096e+07	891	7.66002e+06	891	5.21888e+06	891	1.54612e+07	891	8.209e+06	891	1.67427e+07	891	4.91116e+07	891	4.64167e+07	891	5.19777e+07	891	2.06649e+07	891	1.14323e+07	891	1.27539e+07	891	1.5769e+07	891	6.60791e+06	891	3.6649e+06	891	3.39753e+06	891	2.39922e+06	891	5.4165e+06	891	3.40275e+07	891	3.55761e+07	891	4.18584e+07	891
	892	2.36689e+07	892	2.12613e+07	892	2.30401e+07	892	9.95237e+06	892	9.3355e+06	892	5.80857e+06	892	1.79333e+07	892	8.32426e+06	892	1.33038e+07	892	3.72158e+07	892	3.80813e+07	892	3.41141e+07	892	1.15485e+07	892	7.73966e+06	892	8.24322e+06	892	2.13119e+07	892	6.91527e+06	892	4.37762e+06	892	2.74494e+06	892	3.52711e+06	892	7.3275e+06	892	2.15916e+07	892	2.68993e+07	892	2.94615e+07	892
	893	2.06561e+07	893	1.75208e+07	893	22947486	893	1.1184e+07	893	6.3471e+06	893	3.41405e+06	893	1.28507e+07	893	8.61054e+06	893	1.40803e+07	893	3.03143e+07	893	2.73972e+07	893	3.16567e+07	893	9.06934e+06	893	4.74104e+06	893	7.09986e+06	893	1.80353e+07	893	7.82674e+06	893	4.38666e+06	893	3.22094e+06	893	3.71423e+06	893	7.02568e+06	893	2.33432e+07	893	2.67946e+07	893	2.63768e+07	893
	894	1.73837e+07	894	2.16206e+07	894	2.48095e+07	894	1.07915e+07	894	8.53993e+06	894	5.26809e+06	894	1.98155e+07	894	9.07198e+06	894	1.64381e+07	894	2.73982e+07	894	3.05076e+07	894	2.66508e+07	894	8.71917e+06	894	5.48596e+06	894	6.4987e+06	894	1.24378e+07	894	4.32461e+06	894	2.91566e+06	894	3.52643e+06	894	3.05515e+06	894	9.06888e+06	894	2.12039e+07	894	2.61939e+07	894	2.6649e+07	894
	895	2.17257e+07	895	1.98689e+07	895	2.26776e+07	895	1.39368e+07	895	8.66515e+06	895	6.58651e+06	895	1.36109e+07	895	8.40335e+06	895	1.76861e+07	895	2.24919e+07	895	2.8851e+07	895	27045704	895	8.10486e+06	895	7.01173e+06	895	5.35928e+06	895	1.29332e+07	895	3.55247e+06	895	4.03038e+06	895	4.00639e+06	895	2.41412e+06	895	9.09789e+06	895	2.07177e+07	895	2.33665e+07	895	2.69305e+07	895
	896	2.26377e+07	896	2.2391e+07	896	2.23152e+07	896	1.44452e+07	896	1.6525e+07	896	7.64287e+06	896	2.97721e+07	896	1.73588e+07	896	2.60122e+07	896	3.28752e+07	896	3.50221e+07	896	3.61939e+07	896	1.29952e+07	896	7.71355e+06	896	9.28427e+06	896	2.13137e+07	896	1.02353e+07	896	6.59731e+06	896	4.48837e+06	896	3.927e+06	896	1.05941e+07	896	2.76228e+07	896	3.60615e+07	896	40866149	896
	897	2.16465e+07	897	2.15383e+07	897	2.49477e+07	897	1.38995e+07	897	1.34242e+07	897	5.53695e+06	897	2.20264e+07	897	1.1812e+07	897	2.0528e+07	897	2.93491e+07	897	36126863	897	3.52011e+07	897	6.97743e+06	897	8.03588e+06	897	7.39779e+06	897	2.12652e+07	897	7.99003e+06	897	4.94013e+06	897	4.48656e+06	897	3.66802e+06	897	8.23778e+06	897	3.28964e+07	897	3.36361e+07	897	3.97962e+07	897
	898	1.76547e+07	898	1.81104e+07	898	2.16835e+07	898	1.59764e+07	898	1.12767e+07	898	3.32281e+06	898	1.75882e+07	898	1.09511e+07	898	1.55689e+07	898	2.37962e+07	898	2.99146e+07	898	2.73629e+07	898	9.65283e+06	898	5.96822e+06	898	6.26587e+06	898	1.33605e+07	898	7.74213e+06	898	2.58529e+06	898	1.77968e+06	898	3.19259e+06	898	1.07159e+07	898	2.52507e+07	898	2.4747e+07	898	3.19525e+07	898
	899	1.7956e+07	899	1.84585e+07	899	2.28215e+07	899	1.69507e+07	899	1.05046e+07	899	8.38836e+06	899	1.51497e+07	899	1.13923e+07	899	1.69582e+07	899	2.3931e+07	899	2.37646e+07	899	2.4102e+07	899	9.38959e+06	899	6.87187e+06	899	4.99644e+06	899	1.53383e+07	899	5.51868e+06	899	2.72747e+06	899	3.23542e+06	899	3.26168e+06	899	7.97365e+06	899	2.30122e+07	899	2.77173e+07	899	2.67053e+07	899
	900	1.91083e+07	900	1.67916e+07	900	1.70096e+07	900	8.40026e+06	900	5.50288e+06	900	4.41161e+06	900	1.38156e+07	900	7.49272e+06	900	1.11446e+07	900	22013215	900	2.39307e+07	900	2.22364e+07	900	5.01817e+06	900	7.31095e+06	900	5.65843e+06	900	1.03926e+07	900	4.0883e+06	900	2.90828e+06	900	2.4328e+06	900	2.89787e+06	900	6.95793e+06	900	1.91898e+07	900	2.28961e+07	900	2.52965e+07	900
	901	1.40304e+07	901	1.85432e+07	901	1.81165e+07	901	7.53419e+06	901	6.65946e+06	901	2.84671e+06	901	1.409e+07	901	7.06862e+06	901	1.41321e+07	901	17569000	901	2.0084e+07	901	23992352	901	8.11291e+06	901	6.988e+06	901	4.33635e+06	901	9.58666e+06	901	3.75075e+06	901	2.6076e+06	901	3.30969e+06	901	1.58924e+06	901	6.68563e+06	901	1.46196e+07	901	1.94676e+07	901	2.15603e+07	901
	902	2.98439e+07	902	3.83649e+07	902	4.43608e+07	902	1.77549e+07	902	1.37421e+07	902	7.69772e+06	902	2.308e+07	902	1.1967e+07	902	1.84026e+07	902	2.78943e+07	902	3.20426e+07	902	3.1074e+07	902	1.18913e+07	902	5.41672e+06	902	6.74797e+06	902	1.32979e+07	902	4.23919e+06	902	4.30691e+06	902	3.37482e+06	902	6.88603e+06	902	1.64169e+07	902	3.97395e+07	902	5.19279e+07	902	51331966	902
	903	2.08776e+07	903	2.67946e+07	903	2.7021e+07	903	1.24744e+07	903	11289277	903	6.20383e+06	903	2.04625e+07	903	9719762	903	1.30478e+07	903	2.41372e+07	903	2.65796e+07	903	3.00966e+07	903	1.08995e+07	903	5.68072e+06	903	7.78576e+06	903	1.20287e+07	903	6.03285e+06	903	2.99761e+06	903	4.67294e+06	903	3.38627e+06	903	1.13071e+07	903	2.59615e+07	903	3.63281e+07	903	3.17562e+07	903
	904	1.62844e+07	904	2.13062e+07	904	2.27763e+07	904	1.51444e+07	904	7.95031e+06	904	4.25077e+06	904	1.48509e+07	904	9.03758e+06	904	1.31126e+07	904	1.86315e+07	904	2.17683e+07	904	2.21647e+07	904	7.04421e+06	904	4.35398e+06	904	4.22006e+06	904	1.19567e+07	904	4.79577e+06	904	3.75399e+06	904	2.31783e+06	904	2.19584e+06	904	7.77977e+06	904	2.47206e+07	904	2.76293e+07	904	3.48749e+07	904
	905	1.88573e+07	905	2.36427e+07	905	2.48483e+07	905	1.02507e+07	905	6.40037e+06	905	4.30709e+06	905	1.57497e+07	905	9.27648e+06	905	1.46034e+07	905	2.01524e+07	905	2.7258e+07	905	2.32718e+07	905	7.52328e+06	905	4.30694e+06	905	5.10618e+06	905	1.50676e+07	905	4.66714e+06	905	3.74585e+06	905	2.83323e+06	905	1.77988e+06	905	9.64707e+06	905	2.33218e+07	905	2.59081e+07	905	2.96164e+07	905
	906	1.38051e+08	906	1.60636e+08	906	1.85267e+08	906	5.95183e+07	906	6.49595e+07	906	5.37385e+07	906	9.69621e+07	906	6.53196e+07	906	9.8002e+07	906	1.53192e+08	906	1.79863e+08	906	1.83008e+08	906	5.19716e+07	906	3.6442e+07	906	3.79599e+07	906	1.27943e+08	906	47421374	906	2.74067e+07	906	2.01026e+07	906	1.94958e+07	906	5.57764e+07	906	1.64934e+08	906	1.87611e+08	906	182514853	906
	907	8.75425e+07	907	9.63311e+07	907	115543103	907	4.08101e+07	907	4.37243e+07	907	3.40272e+07	907	81272473	907	4.24991e+07	907	7.11509e+07	907	1.14599e+08	907	1.35608e+08	907	147316757	907	3.46113e+07	907	2.36144e+07	907	2.7492e+07	907	6.33806e+07	907	2.91183e+07	907	1.31386e+07	907	7.66555e+06	907	1.07727e+07	907	2.73398e+07	907	118449486	907	1.30352e+08	907	123912971	907
	908	46144527	908	6.44606e+07	908	6.85175e+07	908	2.38555e+07	908	2.12022e+07	908	1.24404e+07	908	4.9013e+07	908	3.10695e+07	908	4.16428e+07	908	6.73271e+07	908	7.87271e+07	908	7.36468e+07	908	1.5903e+07	908	1.34467e+07	908	1.31171e+07	908	3.75633e+07	908	1.45924e+07	908	1.10784e+07	908	5.66988e+06	908	3.96951e+06	908	1.34861e+07	908	5.97524e+07	908	6.51803e+07	908	7.16454e+07	908
	909	3.32124e+07	909	4.43299e+07	909	5.05264e+07	909	1.70704e+07	909	1.06791e+07	909	6.52213e+06	909	3.07611e+07	909	1.55073e+07	909	2.95242e+07	909	4.38387e+07	909	4.45122e+07	909	4.55548e+07	909	1.08451e+07	909	7.22984e+06	909	8450058	909	2.00466e+07	909	8.79794e+06	909	5.77471e+06	909	4.43046e+06	909	3.12883e+06	909	1.09255e+07	909	34021378	909	4.17272e+07	909	4.57832e+07	909
	910	3.55084e+07	910	3.84539e+07	910	4.52938e+07	910	1.19397e+07	910	1.13707e+07	910	6.36538e+06	910	3.21962e+07	910	1.79167e+07	910	2.7414e+07	910	3.87092e+07	910	5.10791e+07	910	4.5672e+07	910	1.06468e+07	910	9.11855e+06	910	7.61897e+06	910	2.25472e+07	910	9.50294e+06	910	5.61456e+06	910	3.38913e+06	910	3.41365e+06	910	9357805	910	4.19415e+07	910	4.93582e+07	910	48835488	910
	911	3.06248e+07	911	38257728	911	4.28109e+07	911	1.33509e+07	911	1.17324e+07	911	6.50908e+06	911	2.97221e+07	911	2.08404e+07	911	2.18366e+07	911	3.21627e+07	911	4.31765e+07	911	44499929	911	1.06823e+07	911	9.84815e+06	911	8.05107e+06	911	1.76439e+07	911	7.06232e+06	911	4.29347e+06	911	3.07048e+06	911	3.95775e+06	911	7.16071e+06	911	3.60953e+07	911	42767481	911	4.4568e+07	911
	912	3.39585e+07	912	4.00951e+07	912	4.61452e+07	912	1.75379e+07	912	1.69486e+07	912	1.05261e+07	912	4.76043e+07	912	2.79307e+07	912	3.31569e+07	912	50789171	912	5.37576e+07	912	5.52561e+07	912	1.55428e+07	912	1.21184e+07	912	1.00339e+07	912	3.14441e+07	912	1.07604e+07	912	9.87162e+06	912	4.03234e+06	912	5.98728e+06	912	1.4929e+07	912	5.66963e+07	912	5.72006e+07	912	54868278	912
	913	31879739	913	3.83849e+07	913	3.82507e+07	913	1.61107e+07	913	1.32295e+07	913	9.3157e+06	913	3.34241e+07	913	1.87503e+07	913	28410000	913	4.15321e+07	913	4.76062e+07	913	4.69197e+07	913	1.18154e+07	913	8.43851e+06	913	8.44931e+06	913	2.29904e+07	913	8.79519e+06	913	7.82948e+06	913	5.2555e+06	913	5.96407e+06	913	1.16649e+07	913	4.71674e+07	913	4.61372e+07	913	4.64456e+07	913
	914	2.76575e+07	914	3.14365e+07	914	3.36837e+07	914	1.07135e+07	914	7.83303e+06	914	6.03351e+06	914	2.78659e+07	914	1.71906e+07	914	2.60588e+07	914	3.01327e+07	914	3.87293e+07	914	4.0666e+07	914	1.41846e+07	914	6.6584e+06	914	1.00034e+07	914	1.84802e+07	914	6.54609e+06	914	6.38962e+06	914	2.62182e+06	914	3.15506e+06	914	1.09749e+07	914	2.90318e+07	914	3.64166e+07	914	4.28378e+07	914
	915	3.43917e+07	915	35844386	915	3.92472e+07	915	1.62624e+07	915	9.58673e+06	915	9.15147e+06	915	2.8424e+07	915	1.59653e+07	915	2.36407e+07	915	3.43677e+07	915	4.23948e+07	915	36762293	915	11622525	915	6.82792e+06	915	8.9114e+06	915	2.24462e+07	915	8.33499e+06	915	6.312e+06	915	4.29395e+06	915	3.42776e+06	915	1.43153e+07	915	3.67457e+07	915	4.26994e+07	915	4.27116e+07	915
	916	2.64033e+07	916	2.63546e+07	916	3.29111e+07	916	2.11579e+07	916	1.18333e+07	916	5.79625e+06	916	18413741	916	1.33027e+07	916	1.8582e+07	916	2.71576e+07	916	30979881	916	2.79423e+07	916	8.00855e+06	916	7.17855e+06	916	7.01648e+06	916	1.53668e+07	916	7.29268e+06	916	3.9843e+06	916	3.99087e+06	916	4.29707e+06	916	1.6336e+07	916	3.19844e+07	916	3.02087e+07	916	3.75308e+07	916
	917	2.62402e+07	917	2.74715e+07	917	3.12207e+07	917	3.79966e+07	917	1.23512e+07	917	5791845	917	20713672	917	1.064e+07	917	1.93216e+07	917	2.48907e+07	917	2.85727e+07	917	2.97056e+07	917	8.31025e+06	917	4.55285e+06	917	6605010	917	1.83855e+07	917	7.01485e+06	917	4.12099e+06	917	3.08263e+06	917	2.99787e+06	917	1.74606e+07	917	2.82742e+07	917	3.1344e+07	917	4.43414e+07	917
	918	5.18487e+07	918	5.76089e+07	918	5.90465e+07	918	3.10268e+07	918	1.90541e+07	918	1.05494e+07	918	3.99242e+07	918	2.11763e+07	918	3.05915e+07	918	4.72561e+07	918	4.90392e+07	918	5.11011e+07	918	1.77519e+07	918	1.1291e+07	918	1.4069e+07	918	4.70654e+07	918	1.73855e+07	918	1.11573e+07	918	6.45101e+06	918	7.14889e+06	918	1.68611e+07	918	6.1548e+07	918	6.70571e+07	918	6.6693e+07	918
	919	4.54161e+07	919	5.69167e+07	919	5.5409e+07	919	2.39118e+07	919	1.90662e+07	919	1.06955e+07	919	3.64161e+07	919	1.94087e+07	919	2.93312e+07	919	3.66342e+07	919	4.52111e+07	919	4.66466e+07	919	1.62575e+07	919	1.15533e+07	919	1.2602e+07	919	3.58972e+07	919	1.63534e+07	919	9.01438e+06	919	6.60998e+06	919	6.66316e+06	919	1.48626e+07	919	4.7585e+07	919	5.56174e+07	919	5.17623e+07	919
	920	3.27073e+07	920	36514270	920	3.77843e+07	920	22388929	920	1.60989e+07	920	1.14688e+07	920	2.8932e+07	920	1.64911e+07	920	2.76415e+07	920	3.19105e+07	920	3.79404e+07	920	38398047	920	1.18049e+07	920	9.22475e+06	920	9.2469e+06	920	2.59733e+07	920	1.23974e+07	920	6.71889e+06	920	5.07391e+06	920	4.52935e+06	920	1.33462e+07	920	3.647e+07	920	4.33464e+07	920	4.8948e+07	920
	921	2.91414e+07	921	3.17672e+07	921	3.14188e+07	921	1.31735e+07	921	9.42424e+06	921	6.39691e+06	921	2.80615e+07	921	1.7033e+07	921	2.34008e+07	921	2.69243e+07	921	3.28816e+07	921	3.77383e+07	921	1.2726e+07	921	1.11001e+07	921	1.13705e+07	921	4.41974e+07	921	3.46354e+07	921	2.95411e+07	921	6.51739e+06	921	7.07868e+06	921	1.30829e+07	921	3.2972e+07	921	3.54744e+07	921	4.0511e+07	921
	922	2.81181e+07	922	2.7561e+07	922	3.39342e+07	922	1.60188e+07	922	1.80377e+07	922	1.33566e+07	922	3.17406e+07	922	1.98704e+07	922	2.80817e+07	922	3.6362e+07	922	3.98533e+07	922	3.51443e+07	922	2.14896e+07	922	1.4976e+07	922	1.55811e+07	922	5.85449e+07	922	5.01748e+07	922	3.71914e+07	922	1.1299e+07	922	1.0161e+07	922	1.77687e+07	922	3.45745e+07	922	4.35242e+07	922	4.19207e+07	922
	923	2.11267e+07	923	2.16018e+07	923	2.29159e+07	923	1.75269e+07	923	1.06347e+07	923	6.68606e+06	923	22701552	923	1.47833e+07	923	2.11879e+07	923	2.37762e+07	923	2.95244e+07	923	2.66527e+07	923	1.09305e+07	923	6.56119e+06	923	9.45727e+06	923	2.2928e+07	923	1.54653e+07	923	9.93626e+06	923	4.75184e+06	923	4.96442e+06	923	1.05855e+07	923	2.67885e+07	923	32709191	923	3.86214e+07	923
	924	2.40923e+07	924	2.36787e+07	924	2.77412e+07	924	1.69189e+07	924	1.28827e+07	924	6.55386e+06	924	2.28516e+07	924	1.50535e+07	924	1.76931e+07	924	3.57587e+07	924	3.64864e+07	924	3.7447e+07	924	1.13928e+07	924	6.66144e+06	924	9.93929e+06	924	2.72757e+07	924	1.34658e+07	924	7.28159e+06	924	4.01779e+06	924	4.11005e+06	924	1.05431e+07	924	32760132	924	3.73723e+07	924	4.19434e+07	924
	925	2.58133e+07	925	2.48028e+07	925	2.64831e+07	925	1.05738e+07	925	8.27016e+06	925	4.84659e+06	925	19505335	925	1.16353e+07	925	1.77565e+07	925	2.9631e+07	925	3.40419e+07	925	2.76203e+07	925	1.03217e+07	925	6.5006e+06	925	7.85903e+06	925	2.3798e+07	925	9.23696e+06	925	5.14771e+06	925	2.62108e+06	925	3.55417e+06	925	7.14712e+06	925	27199219	925	3.03837e+07	925	3.37856e+07	925
	926	3.62856e+07	926	3.75681e+07	926	3.53982e+07	926	3.3755e+07	926	2.59445e+07	926	1.84258e+07	926	3.54806e+07	926	1.97554e+07	926	3.65125e+07	926	4.41101e+07	926	5.29075e+07	926	5.50537e+07	926	2.27702e+07	926	1.29984e+07	926	1.52879e+07	926	4.41677e+07	926	1.75645e+07	926	1.07129e+07	926	6.31857e+06	926	6.23695e+06	926	1.4584e+07	926	61817176	926	5.93213e+07	926	5.60472e+07	926
	927	2.892e+07	927	2.83018e+07	927	3.41342e+07	927	2.06153e+07	927	1.73339e+07	927	8.84336e+06	927	2.94106e+07	927	1.53037e+07	927	2.60944e+07	927	3.38299e+07	927	4.04319e+07	927	4.48968e+07	927	1.11e+07	927	6.43349e+06	927	9.98069e+06	927	2.58897e+07	927	1.15145e+07	927	7.594e+06	927	4.87779e+06	927	4.31579e+06	927	1.05205e+07	927	4.46797e+07	927	4.98241e+07	927	5.30831e+07	927
	928	2.04503e+07	928	2.30064e+07	928	29654550	928	1.40042e+07	928	9.34528e+06	928	4.48652e+06	928	3.26211e+07	928	2.08516e+07	928	2.76961e+07	928	3.75634e+07	928	3.73146e+07	928	3.56013e+07	928	1.12814e+07	928	6.50581e+06	928	1.2018e+07	928	1.78227e+07	928	6.85376e+06	928	6.7165e+06	928	2.95326e+06	928	3.69498e+06	928	1.08977e+07	928	4.51816e+07	928	47224522	928	53633153	928
	929	3.28056e+07	929	3.47377e+07	929	41532609	929	19670928	929	1.87558e+07	929	1.19012e+07	929	3.7394e+07	929	2.32382e+07	929	3.17252e+07	929	50398729	929	5.3592e+07	929	5.5891e+07	929	1.40087e+07	929	1.04417e+07	929	1.0567e+07	929	36121168	929	1.39884e+07	929	9.93894e+06	929	5.22305e+06	929	5.27052e+06	929	1.56689e+07	929	54689313	929	6.38063e+07	929	6.73084e+07	929
	930	2.97841e+07	930	3.1941e+07	930	3.48255e+07	930	1.60809e+07	930	1.25876e+07	930	7.77796e+06	930	2.43225e+07	930	1.80471e+07	930	2.44682e+07	930	3.5975e+07	930	3.78922e+07	930	3.6808e+07	930	1.60361e+07	930	1.11124e+07	930	8533584	930	2.72367e+07	930	1.2539e+07	930	8.61921e+06	930	4.23629e+06	930	4.74022e+06	930	1.41223e+07	930	3.97714e+07	930	4.61569e+07	930	5.17801e+07	930
	931	2.36589e+07	931	2.12983e+07	931	2.46801e+07	931	8.78455e+06	931	9.53127e+06	931	3.21458e+06	931	22383835	931	1.36485e+07	931	2.01153e+07	931	2.77624e+07	931	3.13424e+07	931	3.25533e+07	931	1.14854e+07	931	6.3096e+06	931	6.69986e+06	931	1.80642e+07	931	6.70931e+06	931	5.02804e+06	931	3.4607e+06	931	3.56909e+06	931	1.03833e+07	931	3.39775e+07	931	4.09538e+07	931	4.42729e+07	931
	932	4.02668e+07	932	4.2559e+07	932	5.04608e+07	932	1.80678e+07	932	1.41106e+07	932	9.95531e+06	932	2.71002e+07	932	16294679	932	2.90538e+07	932	3.69004e+07	932	4.61291e+07	932	4.13601e+07	932	1.60694e+07	932	9.56241e+06	932	9.48235e+06	932	2.0595e+07	932	9.25734e+06	932	5.35977e+06	932	5.68046e+06	932	8.56466e+06	932	1.62187e+07	932	5.89053e+07	932	6.41233e+07	932	6.6852e+07	932
	933	2.82795e+07	933	3.08971e+07	933	3.77152e+07	933	1.46368e+07	933	1.20226e+07	933	8.93896e+06	933	2.49547e+07	933	1.42944e+07	933	2.32135e+07	933	3.10616e+07	933	3.56673e+07	933	4.09863e+07	933	1.35959e+07	933	1.02798e+07	933	1.12413e+07	933	1.64542e+07	933	6.08122e+06	933	6.64319e+06	933	3.39128e+06	933	5.64299e+06	933	8.7779e+06	933	4.22325e+07	933	4.92508e+07	933	5.21781e+07	933
	934	3.19362e+07	934	34165192	934	36854013	934	1.44558e+07	934	1.17241e+07	934	6.19105e+06	934	2.16753e+07	934	1.61785e+07	934	2.67828e+07	934	70659608	934	82983023	934	8.71638e+07	934	3.10925e+07	934	2.56142e+07	934	2.66679e+07	934	3.50656e+07	934	1.29413e+07	934	8.58049e+06	934	1.60772e+06	934	3.54825e+06	934	9.91936e+06	934	5.63606e+07	934	6.87351e+07	934	6.55659e+07	934
	935	2.28369e+07	935	2.3579e+07	935	3.39187e+07	935	1.19302e+07	935	9.40522e+06	935	5.65087e+06	935	1.8196e+07	935	1.3063e+07	935	1.66335e+07	935	4.2216e+07	935	4.84374e+07	935	45695482	935	1.37517e+07	935	1.13339e+07	935	9.98649e+06	935	2.50595e+07	935	9.11954e+06	935	6.20775e+06	935	3.61542e+06	935	3.37292e+06	935	8.14015e+06	935	3.78611e+07	935	4.62588e+07	935	4.54792e+07	935
	936	102978991	936	1.18928e+08	936	1.45135e+08	936	2.74746e+07	936	3.48044e+07	936	2.3133e+07	936	8.04404e+07	936	4.88179e+07	936	7.61052e+07	936	1.13112e+08	936	1.3221e+08	936	1.50019e+08	936	3.24909e+07	936	3.07161e+07	936	3.33551e+07	936	9.38725e+07	936	3.6496e+07	936	2.13771e+07	936	9.28838e+06	936	1.39222e+07	936	3.8486e+07	936	1.30371e+08	936	1.46394e+08	936	1.44601e+08	936
	937	1.0936e+08	937	124403746	937	1.44638e+08	937	5.54409e+07	937	6.82998e+07	937	5.25967e+07	937	1.04363e+08	937	6.48841e+07	937	94730023	937	1.58158e+08	937	1.94006e+08	937	2.09088e+08	937	4.07255e+07	937	3.82545e+07	937	3.98858e+07	937	9.74758e+07	937	3.45796e+07	937	2.25654e+07	937	1.67715e+07	937	17348717	937	4.30034e+07	937	1.78527e+08	937	1.94517e+08	937	1.90975e+08	937
	938	6.43207e+07	938	6.59507e+07	938	8.03013e+07	938	2.05676e+07	938	2.12609e+07	938	1.38334e+07	938	5.24961e+07	938	2.75752e+07	938	51713117	938	74768038	938	81539528	938	88688306	938	2.35745e+07	938	1.59758e+07	938	1.59572e+07	938	4.05318e+07	938	1.46572e+07	938	9.562e+06	938	6.0189e+06	938	6.31517e+06	938	1.79136e+07	938	6.62919e+07	938	7.5073e+07	938	78915587	938
	939	3.31228e+07	939	4.22324e+07	939	4.22084e+07	939	1.24162e+07	939	1.13734e+07	939	5.12305e+06	939	3.37084e+07	939	1.80614e+07	939	3.18709e+07	939	4.93331e+07	939	5.44453e+07	939	49375064	939	1.21439e+07	939	8.59386e+06	939	1.11142e+07	939	2.2722e+07	939	9.47999e+06	939	6954233	939	2.11557e+06	939	4.16902e+06	939	8.94439e+06	939	4.38165e+07	939	54279498	939	5.16664e+07	939
	940	3.18184e+07	940	3.32546e+07	940	3.82063e+07	940	1.2424e+07	940	1.01814e+07	940	5.94292e+06	940	2.79719e+07	940	2.0414e+07	940	3.02743e+07	940	40926809	940	4.69892e+07	940	4.52092e+07	940	1.43706e+07	940	9424731	940	1.1714e+07	940	2.07115e+07	940	6.75749e+06	940	5.84208e+06	940	3.16674e+06	940	5.07442e+06	940	9.61236e+06	940	4.45201e+07	940	5.25443e+07	940	4.90395e+07	940
	941	3.25823e+07	941	3.40997e+07	941	3.82545e+07	941	1.32575e+07	941	1.29226e+07	941	6.42196e+06	941	2.8723e+07	941	1.82537e+07	941	27625600	941	4.59028e+07	941	5.50712e+07	941	5.02902e+07	941	1.48322e+07	941	1.22264e+07	941	1.18083e+07	941	2.9301e+07	941	1.29204e+07	941	8.93127e+06	941	3.10409e+06	941	3.3781e+06	941	1.03639e+07	941	4.22718e+07	941	4.86723e+07	941	53610013	941
	942	3.15964e+07	942	3.23891e+07	942	3.54905e+07	942	1.44499e+07	942	1.218e+07	942	6.60475e+06	942	2.60014e+07	942	1.67525e+07	942	2.4479e+07	942	4.0046e+07	942	3.92934e+07	942	4.71038e+07	942	1.01141e+07	942	9.771e+06	942	9.02518e+06	942	2.22882e+07	942	8.54084e+06	942	7.23842e+06	942	3.16044e+06	942	3.93609e+06	942	1.30901e+07	942	3.55357e+07	942	4.29486e+07	942	4.55835e+07	942
	943	2.6833e+07	943	3.01196e+07	943	3.45658e+07	943	1.51514e+07	943	1.00262e+07	943	6.16382e+06	943	34178163	943	1.91731e+07	943	2.44548e+07	943	3.90629e+07	943	4.5362e+07	943	4.78096e+07	943	1.23639e+07	943	7.87283e+06	943	8.35297e+06	943	2.32353e+07	943	1.04993e+07	943	5.66285e+06	943	4.41031e+06	943	4.6874e+06	943	1.16512e+07	943	4.53894e+07	943	4.45468e+07	943	5.50433e+07	943
	944	36125854	944	3.25951e+07	944	4.18105e+07	944	1.26351e+07	944	1.18667e+07	944	9.52889e+06	944	3.1471e+07	944	1.83377e+07	944	2.48808e+07	944	4.74352e+07	944	5.33858e+07	944	5.23107e+07	944	1.42607e+07	944	8.54063e+06	944	9.48582e+06	944	2.98608e+07	944	1.34478e+07	944	7.64738e+06	944	5.06873e+06	944	5.14224e+06	944	1.22511e+07	944	4.75081e+07	944	5.45055e+07	944	6.02011e+07	944
	945	2.53911e+07	945	2.80774e+07	945	3.53033e+07	945	8.12399e+06	945	8.03908e+06	945	4.17123e+06	945	3.00712e+07	945	1.99517e+07	945	2.86004e+07	945	42998988	945	4.67602e+07	945	4.57096e+07	945	1.28412e+07	945	7.80656e+06	945	1.23238e+07	945	2.11651e+07	945	7.36515e+06	945	5.31855e+06	945	1.97016e+06	945	2.81209e+06	945	1.00886e+07	945	4.26595e+07	945	5.04325e+07	945	5.46894e+07	945
	946	4.47995e+07	946	4.58613e+07	946	5.2113e+07	946	1.99749e+07	946	2.06733e+07	946	1.40733e+07	946	5.06594e+07	946	2.6883e+07	946	4.57542e+07	946	1.05983e+08	946	1.23559e+08	946	1.17164e+08	946	3.56033e+07	946	2.7499e+07	946	3.20139e+07	946	5.29688e+07	946	2.08916e+07	946	1.3055e+07	946	5.95218e+06	946	6.88137e+06	946	1.88258e+07	946	92137592	946	9.39863e+07	946	1.0629e+08	946
	947	4.52442e+07	947	50433342	947	5.22947e+07	947	2.93587e+07	947	1.67236e+07	947	9.56862e+06	947	3.92857e+07	947	2.40265e+07	947	3.7391e+07	947	5.70274e+07	947	6.56149e+07	947	7.28138e+07	947	1.95687e+07	947	1.67804e+07	947	1.77259e+07	947	4.29507e+07	947	1.75207e+07	947	10404842	947	6.94691e+06	947	7.17936e+06	947	2.95032e+07	947	6.3456e+07	947	63049283	947	81242834	947
	948	5.49379e+07	948	6.58001e+07	948	71376284	948	3.74361e+07	948	3.36164e+07	948	2.25724e+07	948	5.979e+07	948	33134907	948	52447957	948	65135533	948	8.11266e+07	948	7.8486e+07	948	2.54031e+07	948	1.82085e+07	948	2.23263e+07	948	6.13805e+07	948	2.42087e+07	948	1.28809e+07	948	1.2069e+07	948	1.38208e+07	948	3.98401e+07	948	7.13428e+07	948	7.21656e+07	948	8.48813e+07	948
	949	2.42636e+07	949	2.81147e+07	949	3.29215e+07	949	1.23879e+07	949	8.49798e+06	949	6.44876e+06	949	2.43167e+07	949	1.57242e+07	949	2.54894e+07	949	3.53125e+07	949	4.68221e+07	949	4.52916e+07	949	1.25277e+07	949	8.49848e+06	949	1.05994e+07	949	1.99567e+07	949	8.58888e+06	949	6.98273e+06	949	3.66521e+06	949	3.02988e+06	949	9.6981e+06	949	3.7837e+07	949	3.96146e+07	949	5.01116e+07	949
	950	2.25302e+07	950	2.48745e+07	950	2.19247e+07	950	9.46873e+06	950	6.11186e+06	950	3.28485e+06	950	24018482	950	1.02275e+07	950	1.74204e+07	950	3.12724e+07	950	3.25007e+07	950	3.41393e+07	950	1.07032e+07	950	8.29424e+06	950	7.16982e+06	950	1.41294e+07	950	7.11954e+06	950	5.28689e+06	950	2.89277e+06	950	3.40482e+06	950	7.77628e+06	950	2.65076e+07	950	3.25659e+07	950	3.66517e+07	950
	951	2.15328e+07	951	2.35861e+07	951	2.70574e+07	951	8.17805e+06	951	6.70584e+06	951	3.44537e+06	951	1.98659e+07	951	1.12047e+07	951	1.93782e+07	951	2.93652e+07	951	3.22951e+07	951	3.13067e+07	951	7.4268e+06	951	5.29232e+06	951	6569123	951	1.20781e+07	951	6.66537e+06	951	3.04667e+06	951	1.73014e+06	951	3.1667e+06	951	6.95327e+06	951	2.68132e+07	951	2.81906e+07	951	3.5224e+07	951
	952	2.17294e+07	952	1.84307e+07	952	2.27309e+07	952	8.85549e+06	952	6.80084e+06	952	4.1836e+06	952	1.64709e+07	952	9.89428e+06	952	1.75127e+07	952	2.22477e+07	952	2.4457e+07	952	2.70785e+07	952	8.2947e+06	952	6.06494e+06	952	5.20438e+06	952	1.13518e+07	952	5.77929e+06	952	2.63779e+06	952	3.39365e+06	952	2.84709e+06	952	8.45858e+06	952	2.36972e+07	952	2.84069e+07	952	3.35216e+07	952
	953	1.69451e+07	953	1.95208e+07	953	1.9523e+07	953	1.1538e+07	953	6.65683e+06	953	4.06571e+06	953	1.80539e+07	953	9.5476e+06	953	1.93249e+07	953	2.37333e+07	953	2.52629e+07	953	27397815	953	6.81396e+06	953	6.56291e+06	953	6.06624e+06	953	1.5005e+07	953	6.87406e+06	953	2.75086e+06	953	2.25132e+06	953	2.81306e+06	953	8.10113e+06	953	2.68208e+07	953	2.41917e+07	953	3.35753e+07	953
	954	1.76739e+07	954	1.66566e+07	954	2.10416e+07	954	9.78619e+06	954	8.74791e+06	954	3.83988e+06	954	2.05519e+07	954	9.28716e+06	954	2.02998e+07	954	2.69933e+07	954	2.82678e+07	954	2.71536e+07	954	9.43944e+06	954	5.51966e+06	954	6.38355e+06	954	1.4979e+07	954	5.163e+06	954	3.54002e+06	954	2.01482e+06	954	3.68992e+06	954	7.22495e+06	954	2.43551e+07	954	2.76474e+07	954	2.94594e+07	954
	955	1.53123e+07	955	1.53666e+07	955	1.736e+07	955	7.13025e+06	955	6.86883e+06	955	3.83177e+06	955	1.70819e+07	955	1.00333e+07	955	1.48425e+07	955	2.14258e+07	955	21813022	955	2.46538e+07	955	7.841e+06	955	5.55567e+06	955	4.72267e+06	955	1.14513e+07	955	4.0214e+06	955	3.89583e+06	955	1.3649e+06	955	3.54149e+06	955	5.59896e+06	955	21015827	955	2.63362e+07	955	2.9253e+07	955
	956	1.82326e+07	956	1.76922e+07	956	1.75218e+07	956	9.13901e+06	956	5.60351e+06	956	4.25945e+06	956	14423019	956	8.57143e+06	956	1.4082e+07	956	1.68494e+07	956	2.41954e+07	956	2.82788e+07	956	7408909	956	5.40709e+06	956	6.77929e+06	956	1.43102e+07	956	6.35861e+06	956	3.06899e+06	956	1.95372e+06	956	1.78325e+06	956	7.97441e+06	956	2.33775e+07	956	2.54281e+07	956	2.64217e+07	956
	957	1.45419e+07	957	1.35403e+07	957	1.42342e+07	957	1.02397e+07	957	6.06118e+06	957	2.01968e+06	957	1.19421e+07	957	8.22303e+06	957	1.24629e+07	957	2.03774e+07	957	2.34656e+07	957	2.2916e+07	957	7.0219e+06	957	5.1992e+06	957	7.20263e+06	957	9.83161e+06	957	4.51981e+06	957	3.02482e+06	957	2.03911e+06	957	2.46783e+06	957	8.25593e+06	957	2.15401e+07	957	2.55128e+07	957	2.19279e+07	957
	958	1.63439e+07	958	1.3899e+07	958	1.75704e+07	958	1.61972e+07	958	8.54422e+06	958	5.85377e+06	958	1.64833e+07	958	1.17635e+07	958	1.90737e+07	958	2.69034e+07	958	3.29371e+07	958	3.18843e+07	958	1.012e+07	958	6.0649e+06	958	8.87797e+06	958	2.28055e+07	958	1.05464e+07	958	4.67191e+06	958	3.29762e+06	958	2.64846e+06	958	1.03939e+07	958	2.6273e+07	958	2.9144e+07	958	3.52122e+07	958
	959	1.72255e+07	959	1.99074e+07	959	15212864	959	9.68953e+06	959	6.06788e+06	959	4.96694e+06	959	1.51194e+07	959	1.09205e+07	959	1.27988e+07	959	2.31848e+07	959	3.19485e+07	959	3.12577e+07	959	8.44893e+06	959	5.12737e+06	959	7.73845e+06	959	2.04687e+07	959	4.89252e+06	959	4.63757e+06	959	3.11121e+06	959	2.26857e+06	959	7.40419e+06	959	28811150	959	3.17871e+07	959	3.38901e+07	959
	960	1.26521e+07	960	1.46e+07	960	1.52203e+07	960	6.78334e+06	960	5.65354e+06	960	2.85524e+06	960	1.46669e+07	960	1.01377e+07	960	1.38353e+07	960	1.82044e+07	960	2.64791e+07	960	27029788	960	4.31744e+06	960	4.47669e+06	960	7.49095e+06	960	1.28937e+07	960	5.65668e+06	960	2.79289e+06	960	1.30974e+06	960	1.96499e+06	960	6.03828e+06	960	19400588	960	2.51411e+07	960	27850119	960
	961	1.73608e+07	961	1.68052e+07	961	1.94953e+07	961	1.23784e+07	961	1.00757e+07	961	6.4945e+06	961	1.90723e+07	961	1.18852e+07	961	1.69512e+07	961	2.51312e+07	961	3.31773e+07	961	3.26463e+07	961	8.71837e+06	961	5.78796e+06	961	7.49062e+06	961	1.50001e+07	961	5.89516e+06	961	2.79432e+06	961	2.65118e+06	961	3.37397e+06	961	1.26208e+07	961	26794957	961	2.93992e+07	961	3.89216e+07	961
	962	1.88908e+07	962	1.76606e+07	962	2.22684e+07	962	8.72944e+06	962	6.45548e+06	962	3.79041e+06	962	1.51647e+07	962	9.72832e+06	962	1.70143e+07	962	2.12142e+07	962	2.38219e+07	962	3.21365e+07	962	8.05715e+06	962	4.0865e+06	962	6.68855e+06	962	1.91262e+07	962	5.56213e+06	962	3.07836e+06	962	3.163e+06	962	3.28221e+06	962	9.59097e+06	962	2.66182e+07	962	3.03708e+07	962	3.7837e+07	962
	963	1.37315e+07	963	1.33695e+07	963	1.65607e+07	963	7.60774e+06	963	5.68376e+06	963	2.91241e+06	963	2.63973e+07	963	1.13804e+07	963	2.38943e+07	963	2.10171e+07	963	2.6565e+07	963	2.8316e+07	963	7.55836e+06	963	6.63737e+06	963	8.14576e+06	963	1.22654e+07	963	4.92198e+06	963	3.04538e+06	963	1.50773e+06	963	3.8686e+06	963	8.59172e+06	963	2.87636e+07	963	3.46591e+07	963	3.95863e+07	963
	964	2.91031e+07	964	3.75722e+07	964	4.83999e+07	964	16054870	964	1.95556e+07	964	1.07649e+07	964	38223895	964	1.59697e+07	964	3.07253e+07	964	4.34114e+07	964	50067782	964	5.58001e+07	964	1.46775e+07	964	8.63785e+06	964	1.46888e+07	964	3.16476e+07	964	1.25643e+07	964	7.93678e+06	964	3.77387e+06	964	8.2804e+06	964	1.50561e+07	964	6.6119e+07	964	7.64803e+07	964	7.65703e+07	964
	965	2.70315e+07	965	3.18164e+07	965	3.81121e+07	965	1.1453e+07	965	1.20623e+07	965	7.91853e+06	965	2.50354e+07	965	1.47999e+07	965	2.361e+07	965	4.00654e+07	965	4.19401e+07	965	4.78219e+07	965	1.21783e+07	965	9.53893e+06	965	1.43135e+07	965	2.61026e+07	965	7.84459e+06	965	4.65728e+06	965	4.78946e+06	965	5.29238e+06	965	1.15304e+07	965	5.71682e+07	965	7.19508e+07	965	6.35278e+07	965
	966	2.41671e+07	966	2.50637e+07	966	2.73818e+07	966	9.43572e+06	966	1.04e+07	966	5.97785e+06	966	1.99029e+07	966	1.36378e+07	966	2.20172e+07	966	2.96309e+07	966	3.85793e+07	966	3.77491e+07	966	1.07485e+07	966	7.49209e+06	966	8.71166e+06	966	2.2649e+07	966	9.64942e+06	966	8.04382e+06	966	2.80763e+06	966	4.8099e+06	966	7.48428e+06	966	44910876	966	4.77037e+07	966	4.94774e+07	966
	967	1.76385e+07	967	2.00578e+07	967	2.70651e+07	967	8.34266e+06	967	6.66191e+06	967	4.90602e+06	967	1.72713e+07	967	1.01213e+07	967	1.43162e+07	967	2.16539e+07	967	2.76974e+07	967	3.02998e+07	967	6.03848e+06	967	6.81847e+06	967	8.9682e+06	967	1.57796e+07	967	9.81305e+06	967	3.99977e+06	967	3.08149e+06	967	3.81444e+06	967	7.29948e+06	967	3.28592e+07	967	4.00514e+07	967	4.08721e+07	967
	968	3.41584e+07	968	3.65946e+07	968	4.7351e+07	968	7.17641e+06	968	7.67517e+06	968	3.70044e+06	968	2.2138e+07	968	1.82582e+07	968	2.59699e+07	968	3.28044e+07	968	3.59295e+07	968	4.53052e+07	968	8.41958e+06	968	1.07711e+07	968	1.58272e+07	968	2.95913e+07	968	1.11923e+07	968	6.60545e+06	968	3.15799e+06	968	2.50631e+06	968	1.03531e+07	968	4.94646e+07	968	6.33947e+07	968	5.94244e+07	968
	969	117453842	969	1.36571e+08	969	1.64247e+08	969	46130133	969	6.09397e+07	969	46456050	969	112629678	969	6.26794e+07	969	104244384	969	1.68098e+08	969	1.81756e+08	969	221869596	969	4.74299e+07	969	3.57667e+07	969	4.10447e+07	969	1.07629e+08	969	4.22781e+07	969	2.46537e+07	969	1.46917e+07	969	1.77978e+07	969	4.99561e+07	969	2.00344e+08	969	2.12836e+08	969	212237340	969
	970	5.02003e+07	970	5.98071e+07	970	7.46283e+07	970	1.92142e+07	970	1.73065e+07	970	1.1281e+07	970	4.50018e+07	970	2.51499e+07	970	4.67729e+07	970	63577213	970	7.60537e+07	970	7.53075e+07	970	1.82832e+07	970	1.34393e+07	970	1.74732e+07	970	3.65962e+07	970	1.4143e+07	970	1.04197e+07	970	5.21397e+06	970	4.72355e+06	970	1.2996e+07	970	71871678	970	81278756	970	81041015	970
	971	3.27682e+07	971	3.69054e+07	971	4.14592e+07	971	7.6842e+06	971	6.89978e+06	971	3.15363e+06	971	2.23428e+07	971	1.65286e+07	971	2.41294e+07	971	3.22406e+07	971	46899353	971	4.46524e+07	971	1.12408e+07	971	1.06663e+07	971	8.3948e+06	971	1.79645e+07	971	9.60587e+06	971	6.28086e+06	971	2.05788e+06	971	2.10064e+06	971	7.06428e+06	971	4.01138e+07	971	4.75622e+07	971	4.77772e+07	971
	972	25743422	972	2.95072e+07	972	3.29366e+07	972	9.91804e+06	972	7.34597e+06	972	3.89507e+06	972	2.30746e+07	972	1.56304e+07	972	2.17328e+07	972	3.22317e+07	972	4.24505e+07	972	3.77408e+07	972	9.47311e+06	972	7.66767e+06	972	9.38403e+06	972	1.70384e+07	972	7.60117e+06	972	3.84394e+06	972	3.45748e+06	972	3725280	972	1.00351e+07	972	3.70246e+07	972	4.17737e+07	972	4.23002e+07	972
	973	2.22711e+07	973	2.74646e+07	973	2.97846e+07	973	9.11321e+06	973	7.95905e+06	973	3.18261e+06	973	1.93883e+07	973	1.20292e+07	973	1.85905e+07	973	2.67844e+07	973	3.5836e+07	973	3.26183e+07	973	8.19711e+06	973	5.41074e+06	973	6.28229e+06	973	1.51185e+07	973	7.28233e+06	973	3.78095e+06	973	1.97707e+06	973	3.49836e+06	973	6.84731e+06	973	2.70621e+07	973	3.52617e+07	973	4.05853e+07	973
	974	2.22364e+07	974	2.39315e+07	974	2.68311e+07	974	7.62626e+06	974	8.14233e+06	974	4.0874e+06	974	17952801	974	1.0254e+07	974	1.83176e+07	974	2.3398e+07	974	3.35979e+07	974	3.05397e+07	974	6.56776e+06	974	4.60565e+06	974	5.6176e+06	974	14843269	974	6.73005e+06	974	3.0612e+06	974	2.32513e+06	974	1.9075e+06	974	7.50844e+06	974	3.08494e+07	974	4.08443e+07	974	4.03353e+07	974
	975	1.94182e+07	975	2.42343e+07	975	2.37662e+07	975	5.83848e+06	975	5.71597e+06	975	2.60321e+06	975	1.67766e+07	975	1.2259e+07	975	1.8196e+07	975	2.15362e+07	975	2.81612e+07	975	2.69482e+07	975	6.54384e+06	975	4.08308e+06	975	6.49145e+06	975	1.47859e+07	975	3.43095e+06	975	3.81905e+06	975	2.55929e+06	975	1.49557e+06	975	5.06768e+06	975	2.66642e+07	975	3.09347e+07	975	3.50079e+07	975
	976	1.94111e+07	976	2.20885e+07	976	2.1038e+07	976	1.05671e+07	976	7.303e+06	976	3.28429e+06	976	1.90272e+07	976	1.14791e+07	976	1.79154e+07	976	2.60352e+07	976	30965170	976	3.44926e+07	976	8.32234e+06	976	5668998	976	7.0772e+06	976	2.03892e+07	976	6.72475e+06	976	6.49801e+06	976	2.34096e+06	976	2.48763e+06	976	6.05739e+06	976	3.20792e+07	976	3.32089e+07	976	3.58947e+07	976
	977	1.82512e+07	977	2.01383e+07	977	2.38243e+07	977	5.92253e+06	977	5.91676e+06	977	3.29935e+06	977	1.47532e+07	977	1.04464e+07	977	1.71914e+07	977	2.41701e+07	977	3.15576e+07	977	3.32865e+07	977	6.79022e+06	977	7.41623e+06	977	6.05967e+06	977	2.10297e+07	977	7.1574e+06	977	5.93695e+06	977	1.46847e+06	977	2.06941e+06	977	6.853e+06	977	2.70604e+07	977	2.75905e+07	977	3.40005e+07	977
	978	1.66573e+07	978	1.70124e+07	978	2.43205e+07	978	6.46552e+06	978	4.65114e+06	978	2.48523e+06	978	1.53109e+07	978	8.5197e+06	978	1.49551e+07	978	1.64484e+07	978	2.40113e+07	978	2.93888e+07	978	6.67069e+06	978	4.15637e+06	978	4.96659e+06	978	1.17034e+07	978	5478193	978	3.56797e+06	978	1.03617e+06	978	2.05053e+06	978	3.97317e+06	978	2.30411e+07	978	2.4713e+07	978	3.1605e+07	978
	979	1.80473e+07	979	1.8778e+07	979	2.08494e+07	979	1.15788e+07	979	8.13356e+06	979	5586743	979	1.73536e+07	979	8.77837e+06	979	1.81696e+07	979	2.3323e+07	979	29318560	979	2.96393e+07	979	7.61664e+06	979	5.29042e+06	979	8.98868e+06	979	1.36833e+07	979	8.48629e+06	979	4.91888e+06	979	2.18612e+06	979	2.45292e+06	979	7.92879e+06	979	27691407	979	3.3396e+07	979	3.55946e+07	979
	980	2.34925e+07	980	2.25707e+07	980	2.52295e+07	980	1.86253e+07	980	1.18218e+07	980	7.43099e+06	980	1.82544e+07	980	9.70584e+06	980	1.88192e+07	980	2.53028e+07	980	2.94077e+07	980	38797120	980	8.73917e+06	980	5611792	980	5.68114e+06	980	2.20225e+07	980	6.76966e+06	980	4.63244e+06	980	3.18057e+06	980	4.60407e+06	980	1.02931e+07	980	3.216e+07	980	3.99029e+07	980	4.9282e+07	980
	981	2.08334e+07	981	2.10064e+07	981	2.35598e+07	981	1.23096e+07	981	8.51682e+06	981	3.73527e+06	981	1.72185e+07	981	1.09648e+07	981	1.8206e+07	981	1.60946e+07	981	2.31398e+07	981	24818100	981	8.31277e+06	981	5.09062e+06	981	5.76659e+06	981	1.28965e+07	981	6.47624e+06	981	2.74882e+06	981	2.56274e+06	981	2.51596e+06	981	7.51744e+06	981	2.68231e+07	981	3.33289e+07	981	4.26315e+07	981
	982	1.82979e+07	982	1.67608e+07	982	2.21555e+07	982	1.05721e+07	982	9.58978e+06	982	6.47337e+06	982	2.68679e+07	982	1.60322e+07	982	2.74515e+07	982	2.53004e+07	982	3.12801e+07	982	3.99993e+07	982	8.99149e+06	982	5.25734e+06	982	8.77019e+06	982	1.71327e+07	982	7.58674e+06	982	7.71217e+06	982	2.13322e+06	982	3.95466e+06	982	5.88038e+06	982	37625880	982	4.4285e+07	982	4.69404e+07	982
	983	3.34897e+07	983	3.65976e+07	983	3.97339e+07	983	9.34284e+06	983	9.05583e+06	983	7.52198e+06	983	2.71382e+07	983	1.72865e+07	983	26854054	983	33657734	983	4.26573e+07	983	5.15454e+07	983	8.24602e+06	983	1.11251e+07	983	1.40107e+07	983	3.64347e+07	983	1.53695e+07	983	9239680	983	3.3176e+06	983	3.97e+06	983	9.84984e+06	983	55719683	983	7.19552e+07	983	7.53446e+07	983
	984	33204847	984	3.34546e+07	984	35159044	984	9684343	984	1.00322e+07	984	5.21243e+06	984	2.85581e+07	984	1.71769e+07	984	2.47404e+07	984	3.91142e+07	984	4.56811e+07	984	4.79184e+07	984	1.09614e+07	984	1.08015e+07	984	13439034	984	35438196	984	1.49451e+07	984	8.44281e+06	984	4.38536e+06	984	3.97994e+06	984	7.17449e+06	984	5.48517e+07	984	6.48233e+07	984	6.53189e+07	984
	985	2.88261e+07	985	3.03626e+07	985	29059428	985	9.31107e+06	985	8.81245e+06	985	6.4013e+06	985	2.45873e+07	985	1.44101e+07	985	2.0524e+07	985	28694717	985	3.19247e+07	985	3.52756e+07	985	6.94015e+06	985	6.78848e+06	985	1.15075e+07	985	2.11602e+07	985	9.68713e+06	985	7.28092e+06	985	3.33791e+06	985	3.9135e+06	985	7.71988e+06	985	4.32583e+07	985	46092008	985	5.52727e+07	985
	986	2.00253e+07	986	1.89722e+07	986	2.09548e+07	986	7.49527e+06	986	6.23398e+06	986	3.0541e+06	986	1.66995e+07	986	1.01829e+07	986	1.69227e+07	986	1.9194e+07	986	2.4273e+07	986	3.28481e+07	986	6.85757e+06	986	7.12972e+06	986	6.14007e+06	986	1.44724e+07	986	7.49471e+06	986	4.55996e+06	986	2.22585e+06	986	3.28769e+06	986	8.78365e+06	986	3.6768e+07	986	4.09688e+07	986	4.65267e+07	986
	987	1.64692e+07	987	1.80516e+07	987	2.06375e+07	987	5.79311e+06	987	4.76657e+06	987	3.01529e+06	987	1.51597e+07	987	8.73198e+06	987	1.41378e+07	987	1.93472e+07	987	2.40385e+07	987	2.33344e+07	987	4.95986e+06	987	4.32843e+06	987	5.62964e+06	987	1.34958e+07	987	5.33178e+06	987	4.32672e+06	987	1.71836e+06	987	2.87823e+06	987	4.53988e+06	987	2.51403e+07	987	3.23043e+07	987	4.12561e+07	987
	988	1.61904e+07	988	1.57231e+07	988	1.96322e+07	988	5.80333e+06	988	4.84935e+06	988	2.01496e+06	988	1.19616e+07	988	9.77688e+06	988	1.2638e+07	988	1.86576e+07	988	1.97755e+07	988	2.3017e+07	988	6.55831e+06	988	3.91873e+06	988	6.70266e+06	988	1.12967e+07	988	5.0599e+06	988	2.24855e+06	988	1.38729e+06	988	2.48078e+06	988	4.60923e+06	988	2.05402e+07	988	2.85901e+07	988	28431619	988
	989	1.6376e+07	989	1.40949e+07	989	1.94732e+07	989	6.8271e+06	989	3.9306e+06	989	3.12611e+06	989	1.43737e+07	989	9.45093e+06	989	1.26487e+07	989	1.39994e+07	989	2.13422e+07	989	2.35839e+07	989	4.83055e+06	989	3.82862e+06	989	5.71956e+06	989	1.35009e+07	989	5.5954e+06	989	4.88178e+06	989	1.27247e+06	989	1.07763e+06	989	5.2087e+06	989	2.10274e+07	989	2.37569e+07	989	3.14604e+07	989
	990	1.58102e+07	990	1.3902e+07	990	1.52767e+07	990	6.02651e+06	990	5.12688e+06	990	4.04403e+06	990	1.26072e+07	990	6.49843e+06	990	1.35024e+07	990	1.42202e+07	990	1.4893e+07	990	1.90909e+07	990	5050161	990	5.93706e+06	990	5.08396e+06	990	9.28035e+06	990	3.43336e+06	990	3.67187e+06	990	1.21544e+06	990	1.17144e+06	990	4.03452e+06	990	1.88268e+07	990	2.01663e+07	990	2.77136e+07	990
	991	1.39198e+07	991	1.28516e+07	991	1.43017e+07	991	5.34594e+06	991	5.0733e+06	991	2.25591e+06	991	1.32176e+07	991	6.89314e+06	991	1.17823e+07	991	1.44382e+07	991	1.40551e+07	991	1.8593e+07	991	3.74334e+06	991	3.85279e+06	991	5.49137e+06	991	9.61511e+06	991	4.88932e+06	991	3.50326e+06	991	1.46947e+06	991	1.58682e+06	991	4.90684e+06	991	1.93615e+07	991	2.11827e+07	991	2.78395e+07	991
	992	2.85005e+07	992	2.82071e+07	992	28577321	992	1.31461e+07	992	1.34665e+07	992	8.24051e+06	992	2.30311e+07	992	1.39881e+07	992	2.34264e+07	992	4.04022e+07	992	4.99521e+07	992	5.74187e+07	992	1.76026e+07	992	1.62633e+07	992	2.24479e+07	992	3.63859e+07	992	1.65715e+07	992	1.02969e+07	992	2.88977e+06	992	3.14761e+06	992	9.34074e+06	992	55656385	992	63504950	992	6.4879e+07	992
	993	15767558	993	1.55941e+07	993	1.98008e+07	993	7.2454e+06	993	5.75721e+06	993	3.75603e+06	993	1.41438e+07	993	9.67037e+06	993	1.14569e+07	993	2.47679e+07	993	3.1524e+07	993	3.86604e+07	993	1.03017e+07	993	8.50577e+06	993	1.18074e+07	993	1.84222e+07	993	6.77924e+06	993	5.2421e+06	993	1.21495e+06	993	1.25849e+06	993	4.55788e+06	993	3.16381e+07	993	3.14944e+07	993	3.61125e+07	993
	994	1.50706e+07	994	1.55517e+07	994	1.48052e+07	994	4.41384e+06	994	4.31093e+06	994	2.01223e+06	994	1.3675e+07	994	9.47997e+06	994	1.47767e+07	994	2.03621e+07	994	2.7003e+07	994	2.93966e+07	994	7.66415e+06	994	7.06695e+06	994	7.43698e+06	994	1.42217e+07	994	5.75515e+06	994	4.00919e+06	994	1.3311e+06	994	1.6556e+06	994	4.49293e+06	994	2.57547e+07	994	2.63723e+07	994	3.1233e+07	994
	995	1.11062e+07	995	1.42505e+07	995	1.61345e+07	995	6.04511e+06	995	5.79426e+06	995	2.97573e+06	995	1.35195e+07	995	8.72469e+06	995	1.4437e+07	995	22377436	995	2.52567e+07	995	2.8611e+07	995	5.7016e+06	995	9.04705e+06	995	6.61017e+06	995	1.53076e+07	995	7.59744e+06	995	4.69978e+06	995	1.29381e+06	995	2.18212e+06	995	5.96521e+06	995	2.43545e+07	995	3.13991e+07	995	3.01735e+07	995
	996	1.51508e+07	996	1.43118e+07	996	18762906	996	5.29036e+06	996	4.32269e+06	996	2.56249e+06	996	1.39461e+07	996	7642897	996	1.02213e+07	996	1.70229e+07	996	2.16201e+07	996	2.59736e+07	996	6.80315e+06	996	5.45439e+06	996	6.79091e+06	996	1.66694e+07	996	6.34397e+06	996	3.63607e+06	996	2.02258e+06	996	1.96275e+06	996	4.68095e+06	996	2.36729e+07	996	2.89574e+07	996	3.34533e+07	996
	997	1.38489e+07	997	1.22873e+07	997	1.21277e+07	997	5.04622e+06	997	2.41425e+06	997	2.15315e+06	997	1.1406e+07	997	6.81523e+06	997	1.02135e+07	997	1.56534e+07	997	1.73055e+07	997	2.02782e+07	997	4.753e+06	997	4.04978e+06	997	4.99968e+06	997	8.31206e+06	997	3.16169e+06	997	2.60825e+06	997	1.57555e+06	997	725111	997	3.38933e+06	997	1.67823e+07	997	1.97973e+07	997	25237149	997
	998	1.35075e+07	998	1.10558e+07	998	1.26268e+07	998	5.62458e+06	998	4.0644e+06	998	2.9062e+06	998	1.08426e+07	998	5.89452e+06	998	9.58654e+06	998	1.54025e+07	998	1.86098e+07	998	2.31018e+07	998	6.167e+06	998	4.12978e+06	998	5.19266e+06	998	1.24579e+07	998	4.22571e+06	998	3.6067e+06	998	1.336e+06	998	1.36405e+06	998	3.68572e+06	998	2.2955e+07	998	2.50498e+07	998	2.95691e+07	998
	999	2.35208e+07	999	2.39368e+07	999	2.63152e+07	999	5.26598e+06	999	5.7427e+06	999	5.38345e+06	999	1.48172e+07	999	8.0835e+06	999	1.63935e+07	999	2.00044e+07	999	2.59648e+07	999	3.02029e+07	999	7.57134e+06	999	6.64276e+06	999	7.45647e+06	999	1.59463e+07	999	6.30874e+06	999	4.91412e+06	999	1.76464e+06	999	1.54406e+06	999	5.923e+06	999	4.51797e+07	999	3.95431e+07	999	4.53257e+07	999
	1000	1.40759e+07	1000	1.60811e+07	1000	1.89297e+07	1000	4.43379e+06	1000	4.52063e+06	1000	2.18481e+06	1000	1.1888e+07	1000	6.4631e+06	1000	10884367	1000	1.53413e+07	1000	19841069	1000	1.89712e+07	1000	3.19835e+06	1000	3.627e+06	1000	5.81534e+06	1000	9.77487e+06	1000	3.55757e+06	1000	3.14074e+06	1000	745512	1000	1.17927e+06	1000	2.53039e+06	1000	2.14739e+07	1000	2.36691e+07	1000	3.00437e+07	1000
	1001	1.22491e+07	1001	1.36951e+07	1001	1.39994e+07	1001	5.59023e+06	1001	4.28822e+06	1001	2.03208e+06	1001	1.402e+07	1001	1.02381e+07	1001	1.49891e+07	1001	1.39797e+07	1001	1.99911e+07	1001	1.98287e+07	1001	4.88167e+06	1001	4.27538e+06	1001	6.04541e+06	1001	9.33935e+06	1001	5.69598e+06	1001	3.12893e+06	1001	1.28142e+06	1001	712765	1001	4.61144e+06	1001	1.9375e+07	1001	30701170	1001	2.77298e+07	1001
	1002	1.8537e+07	1002	1.97053e+07	1002	1.90285e+07	1002	7.35125e+06	1002	6.39867e+06	1002	3.8083e+06	1002	1.53187e+07	1002	9.92473e+06	1002	1.39734e+07	1002	1.66522e+07	1002	2.28138e+07	1002	25546026	1002	3.80987e+06	1002	5.24949e+06	1002	5.62126e+06	1002	1.36479e+07	1002	6.57536e+06	1002	2.94087e+06	1002	534495	1002	2.12222e+06	1002	4.90549e+06	1002	3.06908e+07	1002	3.11996e+07	1002	3.81774e+07	1002
	1003	5.57809e+07	1003	6.75127e+07	1003	8.08946e+07	1003	1.22004e+07	1003	1.34474e+07	1003	8.10589e+06	1003	3.17882e+07	1003	2.25255e+07	1003	3.39999e+07	1003	4.42232e+07	1003	5.93993e+07	1003	6.3037e+07	1003	1.35324e+07	1003	1.08465e+07	1003	1.82332e+07	1003	4.04058e+07	1003	1.47851e+07	1003	1.0641e+07	1003	3.23366e+06	1003	5.86647e+06	1003	1.13931e+07	1003	7.04045e+07	1003	81233789	1003	89439622	1003
	1004	4.66602e+07	1004	53865630	1004	6.143e+07	1004	1.75596e+07	1004	2.25046e+07	1004	1.56207e+07	1004	4.06777e+07	1004	2.69624e+07	1004	3.85428e+07	1004	5.98167e+07	1004	6.89208e+07	1004	8.86317e+07	1004	1.56116e+07	1004	1.87862e+07	1004	1.87175e+07	1004	3.63883e+07	1004	1.3362e+07	1004	1.02769e+07	1004	4.32373e+06	1004	3.79385e+06	1004	1.01199e+07	1004	87080789	1004	1.00803e+08	1004	95040345	1004
	1005	2.97663e+07	1005	3.33432e+07	1005	3.85385e+07	1005	7.36989e+06	1005	1.07816e+07	1005	4.98829e+06	1005	2.3918e+07	1005	1.47062e+07	1005	2.60764e+07	1005	2.9321e+07	1005	3.49947e+07	1005	4.43773e+07	1005	7.17469e+06	1005	8.01752e+06	1005	1.06036e+07	1005	1.59136e+07	1005	7.38001e+06	1005	5.95442e+06	1005	1.89398e+06	1005	1.43715e+06	1005	6.99969e+06	1005	3.37247e+07	1005	4.34473e+07	1005	5.21535e+07	1005
	1006	2.376e+07	1006	1.93755e+07	1006	2.36164e+07	1006	3.88939e+06	1006	4.09168e+06	1006	1.80583e+06	1006	1.36726e+07	1006	1.00008e+07	1006	1.48046e+07	1006	1.69488e+07	1006	1.70678e+07	1006	2.32915e+07	1006	4.44269e+06	1006	4.28211e+06	1006	4.18363e+06	1006	9.99227e+06	1006	5.93344e+06	1006	3.63319e+06	1006	1.97626e+06	1006	1.69004e+06	1006	4.09095e+06	1006	17740133	1006	2.6834e+07	1006	2.8386e+07	1006
	1007	1.77996e+07	1007	1.62153e+07	1007	1.91153e+07	1007	2.92834e+06	1007	2.82392e+06	1007	3.64866e+06	1007	1.19274e+07	1007	7.97703e+06	1007	1.18808e+07	1007	1.31455e+07	1007	1.68304e+07	1007	2.30172e+07	1007	3.75995e+06	1007	3.59419e+06	1007	4.07835e+06	1007	8.21968e+06	1007	4.30861e+06	1007	2.18943e+06	1007	855655	1007	863697	1007	2.52734e+06	1007	2.03365e+07	1007	2.62257e+07	1007	3.03407e+07	1007
	1008	1.49653e+07	1008	1.49022e+07	1008	1.84508e+07	1008	3.05292e+06	1008	3.37881e+06	1008	1.53762e+06	1008	9.27779e+06	1008	8.85847e+06	1008	1.11857e+07	1008	1.18202e+07	1008	1.50721e+07	1008	1.69001e+07	1008	4278449	1008	3.46409e+06	1008	3.73549e+06	1008	6.67803e+06	1008	4.31998e+06	1008	1.13847e+06	1008	1.12825e+06	1008	1.34531e+06	1008	1.50364e+06	1008	16598698	1008	2.41555e+07	1008	2.46398e+07	1008
	1009	1.9558e+07	1009	2.06518e+07	1009	2.23124e+07	1009	3.58989e+06	1009	3.59936e+06	1009	2.26883e+06	1009	1.02817e+07	1009	6.38505e+06	1009	1.14385e+07	1009	2.46654e+07	1009	3.17512e+07	1009	3.42229e+07	1009	8.7835e+06	1009	8.13358e+06	1009	1.29742e+07	1009	1.16828e+07	1009	4.84357e+06	1009	3.9872e+06	1009	1.67789e+06	1009	1.04968e+06	1009	1.40083e+06	1009	26511975	1009	2.94167e+07	1009	4.15418e+07	1009
	1010	1.26019e+07	1010	1.71163e+07	1010	1.71647e+07	1010	2.92088e+06	1010	3.34927e+06	1010	718945	1010	8.81774e+06	1010	8.35507e+06	1010	1.12566e+07	1010	1.2723e+07	1010	1.46088e+07	1010	1.88254e+07	1010	4.26071e+06	1010	4.18881e+06	1010	5.70576e+06	1010	6.4732e+06	1010	3.88354e+06	1010	2.08361e+06	1010	889471	1010	1.5901e+06	1010	3.02338e+06	1010	1.99458e+07	1010	2.1586e+07	1010	2.76933e+07	1010
	1011	1.03396e+07	1011	1.3228e+07	1011	1.31917e+07	1011	4.19771e+06	1011	2.02503e+06	1011	1.03815e+06	1011	1.12294e+07	1011	5.14848e+06	1011	9.39885e+06	1011	1.28152e+07	1011	1.22023e+07	1011	1.73691e+07	1011	4.49091e+06	1011	3.89165e+06	1011	2.9026e+06	1011	7.41125e+06	1011	2.08298e+06	1011	1.92342e+06	1011	237184	1011	933120	1011	2.75825e+06	1011	1.58369e+07	1011	1.73678e+07	1011	2.10801e+07	1011
	1012	1.29956e+07	1012	1.08122e+07	1012	1.56703e+07	1012	2.34218e+06	1012	2.73804e+06	1012	3.06749e+06	1012	8.07576e+06	1012	4.73898e+06	1012	8.69005e+06	1012	1.06495e+07	1012	1.27031e+07	1012	1.42102e+07	1012	4.89514e+06	1012	2.88115e+06	1012	4.10524e+06	1012	7.96658e+06	1012	3.19507e+06	1012	1.56177e+06	1012	163500	1012	1.05636e+06	1012	1.1279e+06	1012	1.55203e+07	1012	1.64885e+07	1012	1.86948e+07	1012
	1013	9.46697e+06	1013	1.35627e+07	1013	1.25424e+07	1013	3.10462e+06	1013	1.98096e+06	1013	1.44425e+06	1013	7.72756e+06	1013	4.58142e+06	1013	7.40035e+06	1013	1.20548e+07	1013	1.47623e+07	1013	1.42118e+07	1013	2.1485e+06	1013	2.15728e+06	1013	3264229	1013	5.37435e+06	1013	2.5198e+06	1013	2.13717e+06	1013	387597	1013	1.09796e+06	1013	1.30045e+06	1013	1.16231e+07	1013	1.58788e+07	1013	1.90034e+07	1013
	1014	1.03232e+07	1014	1.01163e+07	1014	1.25751e+07	1014	3.22785e+06	1014	2.14419e+06	1014	975004	1014	9.54476e+06	1014	4.57694e+06	1014	1.01935e+07	1014	7.85515e+06	1014	1.30972e+07	1014	1.27393e+07	1014	2.80246e+06	1014	3.41577e+06	1014	3.31665e+06	1014	4.34607e+06	1014	3.5293e+06	1014	1.81447e+06	1014	689210	1014	1.02647e+06	1014	2.97515e+06	1014	1.01022e+07	1014	1.33304e+07	1014	1.73553e+07	1014
	1015	9.47834e+06	1015	1.27354e+07	1015	1.60603e+07	1015	6.41641e+06	1015	4.57915e+06	1015	1.38097e+06	1015	1.02458e+07	1015	4.60545e+06	1015	5.44525e+06	1015	1.07544e+07	1015	1.27387e+07	1015	1.66749e+07	1015	3.89346e+06	1015	3.43679e+06	1015	4.37985e+06	1015	1.06372e+07	1015	3.78544e+06	1015	3.1147e+06	1015	632195	1015	960261	1015	3.32724e+06	1015	1.26262e+07	1015	1.73788e+07	1015	2.54241e+07	1015
	1016	1.01956e+07	1016	1.04546e+07	1016	1.26457e+07	1016	5.4607e+06	1016	4.56376e+06	1016	1.69494e+06	1016	6.7032e+06	1016	3.05815e+06	1016	6.91935e+06	1016	1.24865e+07	1016	1.25438e+07	1016	9.90622e+06	1016	3.84011e+06	1016	3.52911e+06	1016	3.20717e+06	1016	5.36477e+06	1016	4.13881e+06	1016	2.31427e+06	1016	734033	1016	1.07024e+06	1016	3.41627e+06	1016	1.14617e+07	1016	1.31508e+07	1016	1.78576e+07	1016
	1017	9.42294e+06	1017	1.03164e+07	1017	1.11756e+07	1017	3.2968e+06	1017	1.9525e+06	1017	1.01461e+06	1017	5.44579e+06	1017	4.69719e+06	1017	6.9762e+06	1017	1.18233e+07	1017	1.03893e+07	1017	1.0671e+07	1017	3.18052e+06	1017	1.62436e+06	1017	2.46262e+06	1017	5.12085e+06	1017	2.09986e+06	1017	1.39515e+06	1017	506909	1017	1.1939e+06	1017	1.63457e+06	1017	1.05064e+07	1017	1.20482e+07	1017	1.60446e+07	1017
	1018	9.05418e+06	1018	8.06438e+06	1018	1.08441e+07	1018	3.69353e+06	1018	2.70879e+06	1018	999147	1018	4.50611e+06	1018	4.19563e+06	1018	6.22855e+06	1018	8.78729e+06	1018	9.58727e+06	1018	1.056e+07	1018	2.95366e+06	1018	2.29652e+06	1018	2.17492e+06	1018	4.79117e+06	1018	2.29924e+06	1018	776367	1018	503359	1018	1.18931e+06	1018	1.93103e+06	1018	1.09588e+07	1018	1.25718e+07	1018	1.35895e+07	1018
	1019	1.18131e+07	1019	7.46498e+06	1019	8.62469e+06	1019	2.38467e+06	1019	2.42581e+06	1019	662453	1019	5.75336e+06	1019	3.2211e+06	1019	6.29155e+06	1019	7.51268e+06	1019	8.35069e+06	1019	8.42546e+06	1019	2.88836e+06	1019	2.20771e+06	1019	3.45303e+06	1019	5.06912e+06	1019	1.29075e+06	1019	1.70391e+06	1019	197905	1019	817262	1019	1.07374e+06	1019	9.44716e+06	1019	1.1792e+07	1019	1.47306e+07	1019
	1020	9.11979e+06	1020	1.04058e+07	1020	1.08336e+07	1020	1.11226e+06	1020	2.28666e+06	1020	1.00379e+06	1020	5.82036e+06	1020	3.71195e+06	1020	4.57904e+06	1020	8.65506e+06	1020	8.17888e+06	1020	9.31329e+06	1020	1.85378e+06	1020	1.86919e+06	1020	2.57935e+06	1020	4.46508e+06	1020	1.29492e+06	1020	1.38745e+06	1020	460595	1020	91544.7	1020	1.65155e+06	1020	8.85574e+06	1020	1.08954e+07	1020	1.28467e+07	1020
	1021	9.11859e+06	1021	6.33124e+06	1021	8.36765e+06	1021	3.62286e+06	1021	1.54629e+06	1021	989863	1021	8.93914e+06	1021	5.40153e+06	1021	7.99564e+06	1021	8.24768e+06	1021	1.03509e+07	1021	9.05405e+06	1021	2.14932e+06	1021	2.03933e+06	1021	3.90166e+06	1021	4.31461e+06	1021	1.40547e+06	1021	1.48506e+06	1021	275372	1021	511420	1021	1.72287e+06	1021	1.11727e+07	1021	1.30781e+07	1021	1.40705e+07	1021
	1022	1.30751e+07	1022	1.62666e+07	1022	1.33395e+07	1022	4.83892e+06	1022	5.17414e+06	1022	1.07971e+06	1022	8.76853e+06	1022	5.21793e+06	1022	8.33751e+06	1022	8.68353e+06	1022	8.33503e+06	1022	1.48387e+07	1022	2.99443e+06	1022	2.7426e+06	1022	3.58428e+06	1022	8.19868e+06	1022	3.1209e+06	1022	846047	1022	772630	1022	935373	1022	2.28121e+06	1022	1.47289e+07	1022	1.91755e+07	1022	2.18319e+07	1022
	1023	1.13322e+07	1023	1.25957e+07	1023	1.40492e+07	1023	3.08089e+06	1023	2.7549e+06	1023	1.06692e+06	1023	6.05469e+06	1023	5.54228e+06	1023	6.25296e+06	1023	8.54569e+06	1023	1.02305e+07	1023	1.43178e+07	1023	2.12677e+06	1023	1.73062e+06	1023	3.59704e+06	1023	6.59161e+06	1023	3.57403e+06	1023	2.6919e+06	1023	420247	1023	821288	1023	3.00374e+06	1023	1.38399e+07	1023	1.43042e+07	1023	1.68608e+07	1023
	1024	7.56101e+06	1024	9.73037e+06	1024	7.84658e+06	1024	1.68767e+06	1024	1.27133e+06	1024	94414.1	1024	5.49515e+06	1024	1.91383e+06	1024	3.60471e+06	1024	6.75238e+06	1024	8.13559e+06	1024	9.07637e+06	1024	2.35881e+06	1024	1.9477e+06	1024	2.44148e+06	1024	2.58229e+06	1024	1.55698e+06	1024	623737	1024	255399	1024	248231	1024	1.23864e+06	1024	8.66403e+06	1024	9.121e+06	1024	1.25891e+07	1024
	1025	7.55472e+06	1025	8.2707e+06	1025	1.13225e+07	1025	3.05837e+06	1025	2.20177e+06	1025	1.43226e+06	1025	6.61413e+06	1025	3.33998e+06	1025	4.04837e+06	1025	5.9823e+06	1025	9.19701e+06	1025	1.15942e+07	1025	2.09959e+06	1025	1.42051e+06	1025	2.29261e+06	1025	4.86718e+06	1025	3.17384e+06	1025	938820	1025	543154	1025	576162	1025	2.05665e+06	1025	9.338e+06	1025	1.21642e+07	1025	1.49198e+07	1025
	1026	8.97211e+06	1026	7.73258e+06	1026	9.67696e+06	1026	1.77501e+06	1026	1.54209e+06	1026	927533	1026	2.75121e+06	1026	2.66047e+06	1026	4.70981e+06	1026	4.90882e+06	1026	6.14875e+06	1026	7.70778e+06	1026	1.67028e+06	1026	903842	1026	917346	1026	3.42424e+06	1026	995753	1026	596854	1026	478265	1026	304086	1026	1.3114e+06	1026	7.09036e+06	1026	9.26528e+06	1026	1.11984e+07	1026
	1027	6.81269e+06	1027	7.35323e+06	1027	7.78859e+06	1027	2.41164e+06	1027	2.09069e+06	1027	1.06616e+06	1027	3.21347e+06	1027	2.95227e+06	1027	4.42122e+06	1027	3.94404e+06	1027	4.20796e+06	1027	6.03157e+06	1027	996669	1027	2.01394e+06	1027	2.29696e+06	1027	2.07673e+06	1027	1.07273e+06	1027	911034	1027	323933	1027	367817	1027	1.30776e+06	1027	8.00644e+06	1027	6.12754e+06	1027	1.24283e+07	1027
	1028	7.8838e+06	1028	9.80591e+06	1028	8.4309e+06	1028	1.97605e+06	1028	1.55908e+06	1028	276133	1028	3.8091e+06	1028	2.17366e+06	1028	2.2269e+06	1028	4.61365e+06	1028	5.04916e+06	1028	6.61004e+06	1028	881526	1028	2.12862e+06	1028	2.35568e+06	1028	3.03855e+06	1028	1.38969e+06	1028	1.20425e+06	1028	441104	1028	667180	1028	1.44985e+06	1028	6.18661e+06	1028	7.26264e+06	1028	1.0051e+07	1028
	1029	6.01987e+06	1029	6.53272e+06	1029	7.89539e+06	1029	1.98567e+06	1029	960455	1029	511179	1029	3.15034e+06	1029	2.31618e+06	1029	3.69224e+06	1029	4.2602e+06	1029	4.33187e+06	1029	4.48729e+06	1029	675331	1029	1.33869e+06	1029	1.55298e+06	1029	2.17862e+06	1029	860805	1029	809276	1029	264508	1029	428440	1029	1.08944e+06	1029	4.01968e+06	1029	7.1838e+06	1029	8.15402e+06	1029
	1030	6.20979e+06	1030	5.47318e+06	1030	7.70429e+06	1030	1.35997e+06	1030	902507	1030	109637	1030	1.85841e+06	1030	2.00817e+06	1030	2.00503e+06	1030	4.24788e+06	1030	5.53976e+06	1030	3.78788e+06	1030	996597	1030	1.289e+06	1030	745659	1030	2.44071e+06	1030	1.77553e+06	1030	1.47561e+06	1030	102862	1030	462322	1030	523936	1030	6.43135e+06	1030	9.17814e+06	1030	8.9166e+06	1030
	1031	5.35337e+06	1031	6.42897e+06	1031	7.13221e+06	1031	2.53429e+06	1031	1.67997e+06	1031	469264	1031	2.84585e+06	1031	1.07824e+06	1031	3.70599e+06	1031	2.4789e+06	1031	3.71974e+06	1031	3.78956e+06	1031	1.04786e+06	1031	1.76451e+06	1031	1.05224e+06	1031	1.73414e+06	1031	1.19279e+06	1031	1327939	1031	649996	1031	372589	1031	581153	1031	2.71076e+06	1031	5.98088e+06	1031	7.29418e+06	1031
	1032	4.88376e+06	1032	6.1544e+06	1032	6.41416e+06	1032	1.58773e+06	1032	1.42748e+06	1032	208827	1032	3.34868e+06	1032	1.60653e+06	1032	3.24816e+06	1032	4.39101e+06	1032	3.44642e+06	1032	5.50982e+06	1032	1.29889e+06	1032	1.31191e+06	1032	1.02798e+06	1032	2.37185e+06	1032	747966	1032	609122	1032	350265	1032	301493	1032	1.00882e+06	1032	7.43134e+06	1032	6.06981e+06	1032	8.39718e+06	1032
	1033	5.24544e+06	1033	5.49496e+06	1033	7.14191e+06	1033	1.10505e+06	1033	1.36255e+06	1033	910344	1033	2.74872e+06	1033	1.54996e+06	1033	2.56796e+06	1033	3.95587e+06	1033	4.34035e+06	1033	4.56414e+06	1033	2.15828e+06	1033	1.0018e+06	1033	1.60186e+06	1033	3.31555e+06	1033	769516	1033	344278	1033	1.34661e+06	1033	129612	1033	439746	1033	5.99143e+06	1033	6.26969e+06	1033	9.73612e+06	1033
	1034	5.72613e+06	1034	6.13616e+06	1034	6.10097e+06	1034	1.35054e+06	1034	1.30106e+06	1034	527422	1034	2.72154e+06	1034	1.97226e+06	1034	2.90066e+06	1034	3.7186e+06	1034	4.18747e+06	1034	3.80824e+06	1034	1.2582e+06	1034	1.33794e+06	1034	1.40068e+06	1034	2.5798e+06	1034	584780	1034	294360	1034	19899.7	1034	167203	1034	205711	1034	3.8734e+06	1034	6.17277e+06	1034	6.83824e+06	1034
	1035	5.55685e+06	1035	7.69375e+06	1035	6.87275e+06	1035	2.06087e+06	1035	2.35752e+06	1035	928841	1035	4.57754e+06	1035	2.79006e+06	1035	2.29601e+06	1035	5.56405e+06	1035	6.16634e+06	1035	5.98317e+06	1035	1.84005e+06	1035	1.45603e+06	1035	1.30679e+06	1035	6.35546e+06	1035	2.17173e+06	1035	1.26942e+06	1035	498404	1035	216712	1035	433082	1035	7.11859e+06	1035	5.44377e+06	1035	9.83803e+06	1035
	1036	1.07407e+07	1036	1.30427e+07	1036	1.36927e+07	1036	2.59433e+06	1036	3.19617e+06	1036	1.11791e+06	1036	2.18574e+06	1036	1.71968e+06	1036	4.00377e+06	1036	4.6647e+06	1036	7.70755e+06	1036	8.05395e+06	1036	2.1641e+06	1036	1.66323e+06	1036	2.05799e+06	1036	3.66293e+06	1036	1.71781e+06	1036	491943	1036	518690	1036	470419	1036	767139	1036	9.58341e+06	1036	1.01637e+07	1036	1.11232e+07	1036
	1037	5.50731e+06	1037	7.85346e+06	1037	8.36184e+06	1037	1.058e+06	1037	690742	1037	858851	1037	2.3088e+06	1037	1.83087e+06	1037	3.78919e+06	1037	3.67531e+06	1037	5.00684e+06	1037	3.38996e+06	1037	1.24811e+06	1037	790570	1037	1.40629e+06	1037	3.18673e+06	1037	1.28051e+06	1037	276672	1037	605976	1037	354209	1037	311662	1037	5.35875e+06	1037	7.40929e+06	1037	8.38851e+06	1037
	1038	7.07126e+06	1038	8.34332e+06	1038	6.77562e+06	1038	1.40834e+06	1038	1.27514e+06	1038	545268	1038	2.43508e+06	1038	1.50261e+06	1038	3.84471e+06	1038	4.66107e+06	1038	5.11833e+06	1038	5.36742e+06	1038	1.94637e+06	1038	882314	1038	819777	1038	1.33918e+06	1038	1.49782e+06	1038	629704	1038	404066	1038	527742	1038	386995	1038	5.21902e+06	1038	4.80748e+06	1038	7.88318e+06	1038
	1039	7.33368e+06	1039	7.9811e+06	1039	8.53535e+06	1039	1.71983e+06	1039	934075	1039	508463	1039	2.48956e+06	1039	1.36409e+06	1039	2.71766e+06	1039	4.35359e+06	1039	6.94175e+06	1039	5.23212e+06	1039	2.21511e+06	1039	1.02391e+06	1039	1.18841e+06	1039	1.55021e+06	1039	1.09898e+06	1039	879867	1039	191917	1039	27719.6	1039	879351	1039	7.59635e+06	1039	7.02847e+06	1039	8.2968e+06	1039
	1040	1.79899e+07	1040	2.09322e+07	1040	2.60952e+07	1040	2.63095e+06	1040	2.31873e+06	1040	1.35598e+06	1040	5.53859e+06	1040	4.20718e+06	1040	6.96839e+06	1040	5.05718e+06	1040	8.04981e+06	1040	7.34903e+06	1040	2.18534e+06	1040	1.28942e+06	1040	2.03611e+06	1040	4.51668e+06	1040	1.1386e+06	1040	758278	1040	353995	1040	763933	1040	1.10239e+06	1040	6.87031e+06	1040	8.38293e+06	1040	1.2373e+07	1040
	1041	3.26487e+07	1041	3.56432e+07	1041	4.42376e+07	1041	8.29094e+06	1041	1.27727e+07	1041	7.0059e+06	1041	1.6272e+07	1041	6.60992e+06	1041	1.58267e+07	1041	2.17709e+07	1041	2.72742e+07	1041	3.25669e+07	1041	5.57616e+06	1041	6.76436e+06	1041	8.85904e+06	1041	1.37839e+07	1041	5.11873e+06	1041	3.38062e+06	1041	326708	1041	987608	1041	2.92057e+06	1041	2.6676e+07	1041	3.72548e+07	1041	3.73827e+07	1041
	1042	1.44003e+07	1042	1.92175e+07	1042	23427556	1042	2.4492e+06	1042	2.05035e+06	1042	1.56358e+06	1042	7.11522e+06	1042	6.68083e+06	1042	8.93479e+06	1042	1.04963e+07	1042	1.05443e+07	1042	9.94355e+06	1042	1.47661e+06	1042	2.4147e+06	1042	3.55514e+06	1042	5.46644e+06	1042	1.74009e+06	1042	1.08917e+06	1042	365640	1042	156819	1042	1.0114e+06	1042	1.07782e+07	1042	1.54965e+07	1042	15446568	1042
	1043	1.25602e+07	1043	1.67191e+07	1043	1.79635e+07	1043	1.7195e+06	1043	2.06815e+06	1043	1.49255e+06	1043	5.61673e+06	1043	2.86851e+06	1043	6.14516e+06	1043	8.22612e+06	1043	5.7383e+06	1043	8.0147e+06	1043	2.36014e+06	1043	1.26989e+06	1043	3.02287e+06	1043	4.31346e+06	1043	2.09074e+06	1043	552015	1043	10354.4	1043	102729	1043	1.48159e+06	1043	6.36767e+06	1043	9.98889e+06	1043	1.39204e+07	1043
	1044	1.21424e+07	1044	1.46118e+07	1044	1.58658e+07	1044	1.7085e+06	1044	911114	1044	566756	1044	6.4589e+06	1044	3.79384e+06	1044	5.76352e+06	1044	5.74338e+06	1044	5.45327e+06	1044	5.09203e+06	1044	1.70192e+06	1044	1.55897e+06	1044	1.54453e+06	1044	4.12427e+06	1044	507468	1044	372861	1044	434365	1044	37353.2	1044	482926	1044	7.33632e+06	1044	6.73356e+06	1044	1.04973e+07	1044
	1045	8.4367e+06	1045	6.96408e+06	1045	1.02547e+07	1045	1.64072e+06	1045	1.54871e+06	1045	924201	1045	3.01832e+06	1045	2.4136e+06	1045	3.41849e+06	1045	4.69906e+06	1045	3.98098e+06	1045	5.35806e+06	1045	2.05371e+06	1045	1.1798e+06	1045	1.25562e+06	1045	2.11043e+06	1045	888201	1045	684840	1045	162264	1045	334423	1045	703901	1045	6.18048e+06	1045	5.11762e+06	1045	6.35192e+06	1045
	1046	1.02039e+07	1046	1.05551e+07	1046	1.18252e+07	1046	519915	1046	424975	1046	285822	1046	3.38122e+06	1046	1.62261e+06	1046	2.48316e+06	1046	4.78383e+06	1046	5.79398e+06	1046	5.51559e+06	1046	661322	1046	1.26628e+06	1046	1.49925e+06	1046	1.39735e+06	1046	773155	1046	266016	1046	23002	1046	29580.4	1046	412793	1046	4.73769e+06	1046	6.26826e+06	1046	4.79538e+06	1046
	1047	7.28478e+06	1047	8.66565e+06	1047	1.14495e+07	1047	1.83377e+06	1047	2.28387e+06	1047	904726	1047	3.10563e+06	1047	1.87657e+06	1047	2.46617e+06	1047	4.10239e+06	1047	4.20979e+06	1047	3.55129e+06	1047	1.61985e+06	1047	420039	1047	1.71452e+06	1047	1.49555e+06	1047	670885	1047	474372	1047	290692	1047	132308	1047	507888	1047	4.36589e+06	1047	4.05049e+06	1047	5.51372e+06	1047
	1048	7.11841e+06	1048	7.8539e+06	1048	6.76048e+06	1048	1.50312e+06	1048	1.42396e+06	1048	180149	1048	3.5278e+06	1048	754419	1048	1.37418e+06	1048	2.87375e+06	1048	2.13546e+06	1048	4.20468e+06	1048	409943	1048	1.20892e+06	1048	1.44105e+06	1048	1.37178e+06	1048	549947	1048	594647	1048	70819.6	1048	373175	1048	380395	1048	3.99594e+06	1048	3.92038e+06	1048	5.95681e+06	1048
	1049	5.65474e+06	1049	6.99837e+06	1049	5.65385e+06	1049	1.51383e+06	1049	1.32205e+06	1049	299055	1049	2.07426e+06	1049	1.17748e+06	1049	3.49289e+06	1049	3.75123e+06	1049	3.41418e+06	1049	2.503e+06	1049	263300	1049	139516	1049	1.11444e+06	1049	1.05027e+06	1049	371023	1049	328593	1049	169317	1049	543708	1049	939863	1049	2.34631e+06	1049	3.5545e+06	1049	3.27458e+06	1049
	1050	6.29439e+06	1050	7.08269e+06	1050	8.0172e+06	1050	758977	1050	460727	1050	226977	1050	1.48864e+06	1050	1.39818e+06	1050	2.19687e+06	1050	2.64524e+06	1050	3.09093e+06	1050	3.5127e+06	1050	987882	1050	444188	1050	378152	1050	1.23072e+06	1050	392678	1050	715629	1050	68670.4	1050	110552	1050	936206	1050	2.38524e+06	1050	3.32618e+06	1050	3.92347e+06	1050
	1051	5.08016e+06	1051	5.06976e+06	1051	7.03494e+06	1051	1.20852e+06	1051	639861	1051	621160	1051	2.06082e+06	1051	1.06162e+06	1051	2.02372e+06	1051	2.45756e+06	1051	1.98359e+06	1051	3.76216e+06	1051	617597	1051	363560	1051	611550	1051	2.1701e+06	1051	100781	1051	271734	1051	2176.13	1051	29527.3	1051	314525	1051	2.40986e+06	1051	3.48882e+06	1051	4.83205e+06	1051
	1052	4.49594e+06	1052	5.02111e+06	1052	6.74013e+06	1052	2.27022e+06	1052	763875	1052	648675	1052	1.92869e+06	1052	1.13739e+06	1052	2.53954e+06	1052	2.10731e+06	1052	3.72326e+06	1052	2.34954e+06	1052	490313	1052	1.18295e+06	1052	549541	1052	1.23674e+06	1052	373465	1052	482139	1052	87755.1	1052	24125.5	1052	607133	1052	2.08914e+06	1052	3.31469e+06	1052	3.46667e+06	1052
	1053	6.28481e+06	1053	6.48508e+06	1053	5.68657e+06	1053	2.49814e+06	1053	3.0702e+06	1053	528544	1053	1.28775e+06	1053	1.26779e+06	1053	1.70303e+06	1053	1.79584e+06	1053	3.41416e+06	1053	4.26102e+06	1053	472912	1053	166049	1053	462584	1053	1.38146e+06	1053	213263	1053	176348	1053	34572.3	1053	103244	1053	368732	1053	3.71156e+06	1053	3.52313e+06	1053	5.01777e+06	1053
	1054	5.7713e+06	1054	6.02644e+06	1054	7.06167e+06	1054	1.30125e+06	1054	700178	1054	552832	1054	1.14061e+06	1054	1.42366e+06	1054	1.88369e+06	1054	3.06976e+06	1054	1.92357e+06	1054	2.99373e+06	1054	607094	1054	636718	1054	929198	1054	352539	1054	294321	1054	324959	1054	326794	1054	421662	1054	181452	1054	2914914	1054	2.88087e+06	1054	3.88602e+06	1054
	1055	6.9292e+06	1055	7.20197e+06	1055	6.97416e+06	1055	1.33585e+06	1055	781084	1055	745425	1055	2.7205e+06	1055	1.11557e+06	1055	1.17209e+06	1055	4.54685e+06	1055	3.25441e+06	1055	4.59403e+06	1055	310851	1055	820418	1055	713332	1055	1.05012e+06	1055	1.01017e+06	1055	183585	1055	28578.1	1055	104496	1055	151879	1055	4.65008e+06	1055	5.835e+06	1055	2.63824e+06	1055
	1056	7.65755e+06	1056	7.90397e+06	1056	7.54908e+06	1056	1.68282e+06	1056	1.40647e+06	1056	622452	1056	4.05379e+06	1056	1.77104e+06	1056	2.76493e+06	1056	4.81859e+06	1056	3.64787e+06	1056	6.55454e+06	1056	585538	1056	925100	1056	514190	1056	3.77744e+06	1056	583738	1056	1.55581e+06	1056	165567	1056	149978	1056	612228	1056	3.89786e+06	1056	5.05548e+06	1056	3.51322e+06	1056
	1057	6.32216e+06	1057	5.34728e+06	1057	7.17314e+06	1057	2.30323e+06	1057	1.22363e+06	1057	1.38244e+06	1057	1.89694e+06	1057	1.16403e+06	1057	1.75215e+06	1057	2.73651e+06	1057	4.14467e+06	1057	4.17192e+06	1057	1.1685e+06	1057	371414	1057	1.17525e+06	1057	718173	1057	486919	1057	760050	1057	47014.1	1057	49743.6	1057	269952	1057	3.97959e+06	1057	5.88864e+06	1057	4.08966e+06	1057
	1058	9.12814e+06	1058	7.56558e+06	1058	8.20217e+06	1058	1.31781e+06	1058	972312	1058	1.20281e+06	1058	2.4355e+06	1058	1.33864e+06	1058	2.24793e+06	1058	5.13712e+06	1058	5.10269e+06	1058	4.56697e+06	1058	630230	1058	789363	1058	1.33494e+06	1058	2.13675e+06	1058	645726	1058	572236	1058	7287.86	1058	111607	1058	124370	1058	2.8704e+06	1058	5.68554e+06	1058	5.34694e+06	1058
	1059	9.48501e+06	1059	1.3536e+07	1059	1.17472e+07	1059	1.99727e+06	1059	2.52331e+06	1059	2.09436e+06	1059	2.848e+06	1059	2.68898e+06	1059	3.81348e+06	1059	6.18703e+06	1059	6.10526e+06	1059	7.36221e+06	1059	2.10486e+06	1059	1.51113e+06	1059	2.6024e+06	1059	3.07429e+06	1059	1.53221e+06	1059	298648	1059	605641	1059	210364	1059	276231	1059	7.11903e+06	1059	7.13516e+06	1059	6.73461e+06	1059
	1060	8.84409e+06	1060	8.70754e+06	1060	8.96394e+06	1060	2.34621e+06	1060	1.07306e+06	1060	1.42742e+06	1060	2.81437e+06	1060	2.40377e+06	1060	1.85772e+06	1060	4.80804e+06	1060	4.17757e+06	1060	4.782e+06	1060	809268	1060	664794	1060	1.28768e+06	1060	2.63735e+06	1060	550222	1060	424580	1060	222388	1060	303598	1060	475421	1060	3.37944e+06	1060	5.6074e+06	1060	5.32044e+06	1060
	1061	5.16838e+06	1061	6.95676e+06	1061	7.81002e+06	1061	510245	1061	742395	1061	146093	1061	2.694e+06	1061	1.20384e+06	1061	1.59653e+06	1061	2.64232e+06	1061	1.72277e+06	1061	2.26481e+06	1061	507464	1061	653541	1061	901102	1061	1.84147e+06	1061	712152	1061	252927	1061	302777	1061	42618	1061	269913	1061	2.98451e+06	1061	4.5803e+06	1061	2.54869e+06	1061
	1062	6.46168e+06	1062	5.37228e+06	1062	6.36684e+06	1062	622495	1062	1.78514e+06	1062	471106	1062	1.67412e+06	1062	1.06698e+06	1062	1.52332e+06	1062	1.91346e+06	1062	2.87322e+06	1062	2.21488e+06	1062	336793	1062	348457	1062	904784	1062	1.14304e+06	1062	320265	1062	911261	1062	96560.8	1062	40162.8	1062	226683	1062	2.69748e+06	1062	3.34384e+06	1062	2.27167e+06	1062
	1063	4.56775e+06	1063	4.62825e+06	1063	5.24972e+06	1063	594268	1063	450919	1063	670064	1063	2.17454e+06	1063	473975	1063	1.22176e+06	1063	1.41604e+06	1063	1.55724e+06	1063	2.54318e+06	1063	761261	1063	226631	1063	197617	1063	746444	1063	981271	1063	486059	1063	20332.9	1063	112193	1063	49129.7	1063	1.44845e+06	1063	2.21034e+06	1063	2.39404e+06	1063
	1064	5.37889e+06	1064	4.78656e+06	1064	5.36944e+06	1064	1.71685e+06	1064	823579	1064	1.0513e+06	1064	2.2163e+06	1064	926392	1064	1.91742e+06	1064	2.05467e+06	1064	2.52406e+06	1064	2.49467e+06	1064	688153	1064	765088	1064	201431	1064	907666	1064	572776	1064	171203	1064	317522	1064	6775.85	1064	482619	1064	3.08085e+06	1064	4.16297e+06	1064	3.79702e+06	1064
	1065	5.34427e+06	1065	5.6263e+06	1065	6.39365e+06	1065	2.00795e+06	1065	1.24012e+06	1065	228478	1065	2.8373e+06	1065	1.28493e+06	1065	1.6493e+06	1065	1.67805e+06	1065	2.10829e+06	1065	2.37611e+06	1065	732237	1065	630270	1065	416902	1065	843778	1065	153986	1065	293314	1065	257614	1065	29900.2	1065	10111.6	1065	2.37367e+06	1065	2.81271e+06	1065	2.8002e+06	1065
	1066	4.72879e+06	1066	4.93701e+06	1066	6.15485e+06	1066	1.11442e+06	1066	596362	1066	412345	1066	2.06279e+06	1066	665060	1066	819727	1066	2.14567e+06	1066	1.80384e+06	1066	3.63693e+06	1066	506217	1066	747171	1066	346709	1066	1.03531e+06	1066	493429	1066	392825	1066	442342	1066	195643	1066	390421	1066	1.93381e+06	1066	1.22849e+06	1066	3.08778e+06	1066
	1067	4.2903e+06	1067	5.19782e+06	1067	4.89867e+06	1067	1.03138e+06	1067	339949	1067	468757	1067	1.00516e+06	1067	931138	1067	939806	1067	1.75882e+06	1067	1.67193e+06	1067	1.41164e+06	1067	882065	1067	82064.6	1067	126138	1067	970949	1067	364003	1067	736406	1067	0	1067	18188.2	1067	17235.1	1067	2.13737e+06	1067	2.19164e+06	1067	2.12362e+06	1067
	1068	5.66426e+06	1068	6.43416e+06	1068	8.04672e+06	1068	1.56522e+06	1068	394957	1068	427054	1068	2.40186e+06	1068	882893	1068	2.64245e+06	1068	2.41902e+06	1068	2.60972e+06	1068	2.39322e+06	1068	729339	1068	205087	1068	807581	1068	1.59961e+06	1068	537893	1068	217693	1068	298761	1068	223660	1068	60223	1068	2.15734e+06	1068	1.87764e+06	1068	2.70616e+06	1068
	1069	4.14489e+06	1069	5.39646e+06	1069	5.29263e+06	1069	1.25713e+06	1069	885341	1069	202530	1069	1.42635e+06	1069	966848	1069	1.04154e+06	1069	3.08272e+06	1069	1.77179e+06	1069	2.53882e+06	1069	384347	1069	519490	1069	942430	1069	1.31463e+06	1069	721047	1069	694273	1069	180255	1069	9256.96	1069	560756	1069	1.88136e+06	1069	3.4463e+06	1069	2.96212e+06	1069
	1070	3.57103e+06	1070	5.69771e+06	1070	5.08582e+06	1070	1.53439e+06	1070	612604	1070	378474	1070	1.50573e+06	1070	537527	1070	1.17706e+06	1070	1.59294e+06	1070	2.24777e+06	1070	1.55804e+06	1070	164064	1070	447377	1070	250478	1070	726379	1070	239830	1070	53382.1	1070	169510	1070	25777.2	1070	464458	1070	1.77259e+06	1070	2.09836e+06	1070	2.21475e+06	1070
	1071	3.33825e+06	1071	4.17239e+06	1071	5.48035e+06	1071	1.7531e+06	1071	563002	1071	600902	1071	301413	1071	993398	1071	1.08096e+06	1071	1.18127e+06	1071	2.53077e+06	1071	1.91856e+06	1071	126449	1071	909928	1071	390796	1071	385552	1071	73430.3	1071	102778	1071	45597.1	1071	82668.1	1071	316044	1071	2.99276e+06	1071	2.22291e+06	1071	1.93652e+06	1071
	1072	9.8197e+06	1072	1.05876e+07	1072	1.18217e+07	1072	1.01978e+06	1072	1.32268e+06	1072	441885	1072	2.40939e+06	1072	853048	1072	2.83133e+06	1072	3.75499e+06	1072	2.71748e+06	1072	4.11015e+06	1072	822202	1072	650260	1072	641086	1072	488614	1072	696485	1072	436296	1072	16077.8	1072	1927.19	1072	407256	1072	2.67867e+06	1072	2.53666e+06	1072	2.86232e+06	1072
	1073	8.82669e+06	1073	1.07834e+07	1073	1.29383e+07	1073	3.91507e+06	1073	2.13723e+06	1073	1.8826e+06	1073	3.21188e+06	1073	1.71627e+06	1073	3.99538e+06	1073	4.10988e+06	1073	4.29681e+06	1073	4.41471e+06	1073	884003	1073	790237	1073	706551	1073	1.76482e+06	1073	562227	1073	544275	1073	225484	1073	446284	1073	310935	1073	4.81821e+06	1073	4.99566e+06	1073	4.56174e+06	1073
	1074	6.08845e+06	1074	7.3667e+06	1074	7.64682e+06	1074	1.67869e+06	1074	1.84939e+06	1074	669759	1074	1.72227e+06	1074	1.31275e+06	1074	2.20672e+06	1074	2.13184e+06	1074	3.02568e+06	1074	3.19403e+06	1074	205061	1074	1.19411e+06	1074	434971	1074	921798	1074	387864	1074	228297	1074	1602.27	1074	39613.8	1074	224289	1074	3.43096e+06	1074	2.79378e+06	1074	2.62339e+06	1074
	1075	7.38359e+06	1075	7.76734e+06	1075	9.19484e+06	1075	1.56826e+06	1075	1.5634e+06	1075	686596	1075	2.18961e+06	1075	1.01818e+06	1075	2.09604e+06	1075	950117	1075	3.676e+06	1075	3.08467e+06	1075	192676	1075	201203	1075	497616	1075	646555	1075	326593	1075	268039	1075	114451	1075	12160.1	1075	310750	1075	2.7074e+06	1075	2.45442e+06	1075	3.04172e+06	1075
	1076	7.84335e+06	1076	8.48475e+06	1076	8.97656e+06	1076	1.30066e+06	1076	1.32256e+06	1076	557304	1076	1.58736e+06	1076	1.09746e+06	1076	706626	1076	2.51478e+06	1076	2.56913e+06	1076	1.71737e+06	1076	363152	1076	544185	1076	645850	1076	505695	1076	605929	1076	154196	1076	44367.9	1076	367.135	1076	355012	1076	3.75027e+06	1076	3.57529e+06	1076	1.96781e+06	1076
	1077	7.80644e+06	1077	6.59483e+06	1077	7.33681e+06	1077	1.42939e+06	1077	621061	1077	551720	1077	1.24475e+06	1077	993011	1077	532043	1077	1.34328e+06	1077	1.81337e+06	1077	1.09509e+06	1077	402175	1077	479395	1077	646381	1077	127255	1077	439697	1077	400187	1077	397.41	1077	5146.42	1077	203409	1077	2.44977e+06	1077	2.12088e+06	1077	3.00965e+06	1077
	1078	4.50059e+06	1078	5.44196e+06	1078	6.17027e+06	1078	1.54154e+06	1078	735682	1078	558035	1078	826323	1078	696456	1078	468395	1078	1.68873e+06	1078	1.30462e+06	1078	1.05522e+06	1078	242311	1078	758349	1078	210247	1078	335568	1078	192878	1078	396079	1078	10564.9	1078	233870	1078	217520	1078	2.1037e+06	1078	1.6145e+06	1078	1.31969e+06	1078
	1079	5.20552e+06	1079	6.46791e+06	1079	6.09572e+06	1079	1.07494e+06	1079	1.5085e+06	1079	268442	1079	963762	1079	440545	1079	1.01713e+06	1079	566290	1079	1.56864e+06	1079	1.71961e+06	1079	280349	1079	593731	1079	983375	1079	311147	1079	212265	1079	46036.8	1079	111226	1079	7608.27	1079	223415	1079	1.50731e+06	1079	1.2514e+06	1079	2.05484e+06	1079
	1080	8.86889e+06	1080	1.0802e+07	1080	1.08102e+07	1080	916945	1080	1.64773e+06	1080	922472	1080	1.7698e+06	1080	819522	1080	1.33842e+06	1080	1.96747e+06	1080	1.84833e+06	1080	2.25325e+06	1080	350526	1080	271632	1080	608115	1080	833884	1080	298308	1080	249234	1080	0	1080	241760	1080	347761	1080	1.80977e+06	1080	1.63024e+06	1080	1.98702e+06	1080
	1081	1.72278e+07	1081	1.73151e+07	1081	2.30801e+07	1081	3.85527e+06	1081	4.03614e+06	1081	3.32467e+06	1081	3.23568e+06	1081	3.28589e+06	1081	3.9686e+06	1081	5.97479e+06	1081	9.85172e+06	1081	7.31994e+06	1081	2.53975e+06	1081	1.89588e+06	1081	1.91298e+06	1081	3.65397e+06	1081	1.33771e+06	1081	733850	1081	191367	1081	505398	1081	531377	1081	9.70393e+06	1081	6.74305e+06	1081	6.7917e+06	1081
	1082	8.45016e+06	1082	9.63645e+06	1082	1.19632e+07	1082	832563	1082	1.31742e+06	1082	621426	1082	2.22432e+06	1082	1.97542e+06	1082	2.11107e+06	1082	3.17062e+06	1082	3.04501e+06	1082	3.8081e+06	1082	824160	1082	136854	1082	1.08589e+06	1082	1.12033e+06	1082	458875	1082	328611	1082	11116.8	1082	83021.6	1082	234442	1082	1.40836e+06	1082	1.93602e+06	1082	1.61162e+06	1082
	1083	7.10416e+06	1083	5.58926e+06	1083	5.56966e+06	1083	639514	1083	662162	1083	361252	1083	1.1647e+06	1083	319242	1083	387669	1083	2.44281e+06	1083	1.54105e+06	1083	3.07428e+06	1083	304995	1083	211545	1083	185724	1083	909043	1083	229518	1083	71468.2	1083	57208.9	1083	748.725	1083	2213.96	1083	2.27201e+06	1083	1.60463e+06	1083	1.35289e+06	1083
	1084	4.24271e+06	1084	4.54983e+06	1084	4.96445e+06	1084	557666	1084	651383	1084	367344	1084	1.47737e+06	1084	565162	1084	999624	1084	1.57925e+06	1084	1.05907e+06	1084	1.04045e+06	1084	112945	1084	202902	1084	524571	1084	241032	1084	626195	1084	228243	1084	1079.32	1084	215401	1084	2032.55	1084	828601	1084	1.4086e+06	1084	1.17424e+06	1084
	1085	5.65455e+06	1085	5.29218e+06	1085	4.89914e+06	1085	635849	1085	1.02822e+06	1085	760594	1085	930643	1085	642494	1085	1.4357e+06	1085	1.43443e+06	1085	1.44015e+06	1085	1.81244e+06	1085	107489	1085	165115	1085	303811	1085	425277	1085	80340.9	1085	207427	1085	425.521	1085	1340.38	1085	803.658	1085	934911	1085	1.00682e+06	1085	1.20232e+06	1085
	1086	4.37656e+06	1086	4.67114e+06	1086	5.17122e+06	1086	1.11517e+06	1086	651209	1086	386454	1086	1.28095e+06	1086	373704	1086	1.01699e+06	1086	1.26403e+06	1086	1.87007e+06	1086	1.06091e+06	1086	306282	1086	65422.3	1086	687980	1086	644027	1086	429272	1086	59385.7	1086	57280.7	1086	0	1086	139102	1086	828868	1086	965369	1086	1.1004e+06	1086
	1087	6.30956e+06	1087	8.50544e+06	1087	5.55665e+06	1087	227257	1087	576367	1087	526075	1087	1.63743e+06	1087	982056	1087	1.40177e+06	1087	4.3458e+06	1087	2.71652e+06	1087	1.99944e+06	1087	273279	1087	87032.7	1087	781255	1087	460672	1087	694540	1087	190451	1087	207906	1087	488815	1087	13627.3	1087	2.20256e+06	1087	2.09932e+06	1087	551096	1087
	1088	5.70409e+06	1088	8.02836e+06	1088	6.26618e+06	1088	671915	1088	485681	1088	460426	1088	1.49207e+06	1088	132530	1088	833891	1088	1.63364e+06	1088	1.27941e+06	1088	1.93099e+06	1088	462699	1088	312813	1088	398313	1088	867801	1088	567738	1088	62149.8	1088	7509.86	1088	774.737	1088	2242.25	1088	2.01276e+06	1088	1.79869e+06	1088	2.78205e+06	1088
	1089	4.32872e+06	1089	5.57003e+06	1089	5.9859e+06	1089	74373.1	1089	254710	1089	555994	1089	452580	1089	775148	1089	494886	1089	1.21196e+06	1089	816171	1089	1.10941e+06	1089	288867	1089	187112	1089	555847	1089	274272	1089	448903	1089	289827	1089	31593.9	1089	6764.25	1089	384776	1089	1.56801e+06	1089	1.43307e+06	1089	1.43863e+06	1089
	1090	12069677	1090	1.73103e+07	1090	1.78891e+07	1090	3.16846e+06	1090	2.34393e+06	1090	2.56734e+06	1090	2.141e+06	1090	1.67265e+06	1090	3.19488e+06	1090	4.56609e+06	1090	7.84093e+06	1090	4.50882e+06	1090	244093	1090	242884	1090	384391	1090	1.00842e+06	1090	827908	1090	115005	1090	188046	1090	343610	1090	150804	1090	6.55091e+06	1090	4.61009e+06	1090	3.32196e+06	1090
	1091	1.18581e+07	1091	6.73926e+06	1091	1.0673e+07	1091	1.96234e+06	1091	1.25896e+06	1091	819459	1091	1.21145e+06	1091	581497	1091	1.12584e+06	1091	2.17151e+06	1091	2.52043e+06	1091	1.94084e+06	1091	343026	1091	95214.7	1091	99761.7	1091	1.21654e+06	1091	315195	1091	246703	1091	1423.42	1091	379.662	1091	236486	1091	2.39879e+06	1091	2.2289e+06	1091	2.2588e+06	1091
	1092	1.10348e+07	1092	1.47372e+07	1092	1.31084e+07	1092	3.16261e+06	1092	2.3175e+06	1092	2.6042e+06	1092	2.32407e+06	1092	1.24185e+06	1092	862945	1092	3.88748e+06	1092	7.18021e+06	1092	3.50395e+06	1092	456761	1092	524063	1092	366850	1092	1.48565e+06	1092	553270	1092	259581	1092	381829	1092	348923	1092	166568	1092	1.44241e+06	1092	2.99481e+06	1092	1.84078e+06	1092
	1093	8.9869e+06	1093	1.0599e+07	1093	1.15199e+07	1093	2.579e+06	1093	1.20402e+06	1093	2.38991e+06	1093	2.37009e+06	1093	975804	1093	1.2988e+06	1093	2.58244e+06	1093	2.56093e+06	1093	1.82088e+06	1093	114649	1093	719996	1093	132525	1093	739879	1093	272303	1093	52958.4	1093	997.892	1093	581.054	1093	147370	1093	1.10723e+06	1093	1.62507e+06	1093	1.08136e+06	1093
	1094	8.13883e+06	1094	6.0282e+06	1094	7.96693e+06	1094	1.68743e+06	1094	1.91938e+06	1094	166032	1094	2.18333e+06	1094	694240	1094	1.24736e+06	1094	1.70807e+06	1094	1.84286e+06	1094	726379	1094	313501	1094	288366	1094	97109.8	1094	790225	1094	181218	1094	188765	1094	12930	1094	17047.4	1094	51992.8	1094	869424	1094	1.49331e+06	1094	2.02688e+06	1094
	1095	6.38496e+06	1095	4.38602e+06	1095	7.72726e+06	1095	1.4969e+06	1095	1.10626e+06	1095	812085	1095	1.3757e+06	1095	644052	1095	392785	1095	1.2481e+06	1095	2.33425e+06	1095	2.35008e+06	1095	255008	1095	73956.6	1095	95154.5	1095	435847	1095	714316	1095	59306.7	1095	19959.3	1095	7537.96	1095	332308	1095	1.88314e+06	1095	985656	1095	1.37654e+06	1095
	1096	4.99504e+06	1096	5.39362e+06	1096	4.61632e+06	1096	1.06306e+06	1096	1.01386e+06	1096	746886	1096	1.3971e+06	1096	549423	1096	505132	1096	1.81614e+06	1096	1.43355e+06	1096	450710	1096	131994	1096	79589.5	1096	99175.3	1096	336386	1096	310602	1096	60801.9	1096	2348.13	1096	25863.7	1096	23458.4	1096	887651	1096	679027	1096	128112	1096
	1097	4.60093e+06	1097	3.77116e+06	1097	4.60456e+06	1097	1.19535e+06	1097	796444	1097	263355	1097	636197	1097	908834	1097	1.19682e+06	1097	940075	1097	662645	1097	631598	1097	81005.8	1097	55698.6	1097	86848	1097	146304	1097	64608.1	1097	52240	1097	464.295	1097	1138.99	1097	188604	1097	587370	1097	368378	1097	295916	1097
	1098	4.05251e+06	1098	3.96743e+06	1098	5.1815e+06	1098	1.38458e+06	1098	433542	1098	360119	1098	714761	1098	712497	1098	977305	1098	1.67686e+06	1098	1.07369e+06	1098	818725	1098	98441.7	1098	84606.2	1098	245686	1098	309221	1098	60568.2	1098	79379.2	1098	0	1098	171603	1098	2732.82	1098	667176	1098	1.03354e+06	1098	389822	1098
	1099	2.41455e+06	1099	3.42884e+06	1099	3.40061e+06	1099	1.1661e+06	1099	717055	1099	54782.9	1099	1.04335e+06	1099	395905	1099	375294	1099	560379	1099	1.27857e+06	1099	1.1357e+06	1099	65766.8	1099	99429.2	1099	221435	1099	490241	1099	107128	1099	52918.3	1099	0	1099	949.156	1099	148566	1099	342892	1099	413728	1099	966472	1099
	1100	2.0719e+06	1100	2.31498e+06	1100	3.10312e+06	1100	490951	1100	563263	1100	6878.94	1100	552945	1100	346866	1100	518494	1100	752008	1100	660510	1100	1.08992e+06	1100	69626.3	1100	82638.8	1100	323134	1100	120721	1100	56844.6	1100	38906.3	1100	168413	1100	5480.79	1100	5014.07	1100	362552	1100	658747	1100	191230	1100
	1101	2.36577e+06	1101	3.43418e+06	1101	2.32125e+06	1101	513531	1101	213604	1101	102267	1101	859039	1101	535137	1101	811915	1101	1.39866e+06	1101	501312	1101	532077	1101	285183	1101	83958.8	1101	176277	1101	179865	1101	62608.8	1101	49191.9	1101	18605.6	1101	168722	1101	153044	1101	949018	1101	195905	1101	159819	1101
	1102	2.84477e+06	1102	1.96571e+06	1102	2.44186e+06	1102	154181	1102	335943	1102	298913	1102	544608	1102	391096	1102	279688	1102	907189	1102	845467	1102	713718	1102	259391	1102	71967.9	1102	81012	1102	424176	1102	297611	1102	87734.7	1102	184876	1102	3595.08	1102	48743.4	1102	545994	1102	299745	1102	452451	1102
	1103	2.39935e+06	1103	3.07354e+06	1103	3.358e+06	1103	156824	1103	210725	1103	47136.4	1103	655272	1103	324558	1103	484294	1103	266951	1103	741667	1103	338233	1103	450100	1103	83332.5	1103	72646.2	1103	97478.1	1103	91157.6	1103	80787.3	1103	32066.9	1103	39675.3	1103	309779	1103	659155	1103	329532	1103	496426	1103
	1104	1.94451e+06	1104	2.38457e+06	1104	2.58647e+06	1104	256644	1104	258539	1104	14685.5	1104	205325	1104	144144	1104	351855	1104	118836	1104	565645	1104	619659	1104	244592	1104	98499	1104	75902.1	1104	80036	1104	96225.2	1104	448433	1104	394.503	1104	1967.68	1104	119569	1104	370170	1104	196881	1104	211950	1104
	1105	3.12396e+06	1105	4.39496e+06	1105	3.41888e+06	1105	1.22631e+06	1105	478523	1105	400509	1105	688076	1105	481277	1105	400682	1105	760713	1105	910660	1105	718913	1105	72097.4	1105	165062	1105	111148	1105	635263	1105	404609	1105	78953	1105	0	1105	773.775	1105	140627	1105	52786.4	1105	944477	1105	669246	1105
	1106	6.32024e+06	1106	5.33265e+06	1106	7578077	1106	1.36595e+06	1106	657097	1106	242413	1106	1.16084e+06	1106	1.07534e+06	1106	1.03147e+06	1106	704455	1106	1.71029e+06	1106	847784	1106	183359	1106	121355	1106	256865	1106	529989	1106	126606	1106	110324	1106	131232	1106	50790.4	1106	179187	1106	1.26091e+06	1106	777152	1106	610565	1106
	1107	5.4313e+06	1107	3.77652e+06	1107	4.14768e+06	1107	521891	1107	158594	1107	188312	1107	582931	1107	275899	1107	977905	1107	1.13516e+06	1107	815969	1107	1.1936e+06	1107	104602	1107	78181.4	1107	134917	1107	922200	1107	97824.8	1107	63756	1107	14074.8	1107	759.32	1107	503578	1107	382625	1107	495238	1107	378523	1107
	1108	1.74697e+07	1108	1.80102e+07	1108	1.67523e+07	1108	2.56598e+06	1108	3.63598e+06	1108	2.7198e+06	1108	2.99215e+06	1108	373573	1108	2.9987e+06	1108	4.58313e+06	1108	6.33672e+06	1108	4.50488e+06	1108	943753	1108	274489	1108	248027	1108	341248	1108	1.29828e+06	1108	614475	1108	615.021	1108	625494	1108	57348.2	1108	3.91622e+06	1108	4.28359e+06	1108	1.57374e+06	1108
	1109	1.36809e+07	1109	1.2536e+07	1109	1.5347e+07	1109	932734	1109	1.01547e+06	1109	924037	1109	2.17682e+06	1109	955593	1109	1.76089e+06	1109	3.19338e+06	1109	3.04309e+06	1109	3.66502e+06	1109	474844	1109	360296	1109	266080	1109	73751.5	1109	464556	1109	173675	1109	430696	1109	155112	1109	611104	1109	2.04251e+06	1109	3.33115e+06	1109	2.15342e+06	1109
	1110	1.59136e+07	1110	1.47103e+07	1110	1.43145e+07	1110	4.27956e+06	1110	3.83746e+06	1110	1.9359e+06	1110	2.26419e+06	1110	1.12872e+06	1110	1.03612e+06	1110	4.59766e+06	1110	6.28404e+06	1110	3.34984e+06	1110	728908	1110	482012	1110	407232	1110	1.12022e+06	1110	299001	1110	129736	1110	117300	1110	340900	1110	230363	1110	2.72111e+06	1110	1.78812e+06	1110	1.38252e+06	1110
	1111	1.25511e+07	1111	1.35077e+07	1111	1.15913e+07	1111	3.01323e+06	1111	1.84969e+06	1111	2.16204e+06	1111	2.94419e+06	1111	1.4848e+06	1111	2.34673e+06	1111	2.57399e+06	1111	3.53646e+06	1111	2.15043e+06	1111	342780	1111	83516.5	1111	199431	1111	1.088e+06	1111	937806	1111	436859	1111	174211	1111	349024	1111	220049	1111	3.45356e+06	1111	1.06131e+06	1111	882753	1111
	1112	1.03751e+07	1112	8.59451e+06	1112	1.10609e+07	1112	2.65689e+06	1112	1.45076e+06	1112	1.21693e+06	1112	2.24942e+06	1112	1.11943e+06	1112	1.0686e+06	1112	2.68061e+06	1112	2.41408e+06	1112	1.1571e+06	1112	301231	1112	68295.6	1112	181784	1112	570321	1112	75452.8	1112	189129	1112	234552	1112	1417.46	1112	36742.7	1112	2.11885e+06	1112	1.85654e+06	1112	706877	1112
	1113	1.00311e+07	1113	7.7637e+06	1113	1.2301e+07	1113	2.28189e+06	1113	1.88369e+06	1113	1.12393e+06	1113	1.37469e+06	1113	736711	1113	1.55311e+06	1113	1.85921e+06	1113	1.25713e+06	1113	2.31319e+06	1113	409640	1113	226877	1113	332961	1113	324580	1113	73128.3	1113	238061	1113	42983.8	1113	1871.33	1113	29714.6	1113	1.56113e+06	1113	1.03192e+06	1113	1.63042e+06	1113
	1114	6.86378e+06	1114	6.20059e+06	1114	7.82345e+06	1114	1.78174e+06	1114	902834	1114	33276.1	1114	689871	1114	749074	1114	1.34055e+06	1114	1.46099e+06	1114	911723	1114	1.6643e+06	1114	64825.4	1114	298222	1114	78205.8	1114	356121	1114	70414.3	1114	50660.7	1114	153862	1114	1806.76	1114	14520.6	1114	989331	1114	674930	1114	808469	1114
	1115	7.46315e+06	1115	6.70579e+06	1115	6.98241e+06	1115	1.02469e+06	1115	1.2427e+06	1115	323317	1115	1.31574e+06	1115	257878	1115	810753	1115	1.35987e+06	1115	942121	1115	1.26195e+06	1115	328066	1115	74843.6	1115	107963	1115	340028	1115	99458.1	1115	109245	1115	42353.7	1115	972.278	1115	2214.94	1115	511749	1115	745483	1115	695989	1115
	1116	4.66881e+06	1116	4.3603e+06	1116	4.48844e+06	1116	611920	1116	1.23806e+06	1116	1.15573e+06	1116	1.53616e+06	1116	305666	1116	259881	1116	1.16545e+06	1116	391522	1116	906328	1116	208172	1116	70888.8	1116	72138.1	1116	262361	1116	141964	1116	277116	1116	20744.5	1116	27788.1	1116	111136	1116	564129	1116	778124	1116	249326	1116
	1117	5.28931e+06	1117	3.90491e+06	1117	4.02711e+06	1117	1.77251e+06	1117	773926	1117	413475	1117	1.24778e+06	1117	180297	1117	503164	1117	159478	1117	717514	1117	610799	1117	81554	1117	75750.9	1117	93401.3	1117	75640.2	1117	418650	1117	55414.5	1117	851.045	1117	54822.8	1117	52609.2	1117	210560	1117	406552	1117	362416	1117
	1118	3.54549e+06	1118	4.06558e+06	1118	3.01824e+06	1118	1.09779e+06	1118	516335	1118	22946	1118	609033	1118	141850	1118	242663	1118	335977	1118	391027	1118	707565	1118	86723.2	1118	69651	1118	76817.4	1118	53276.6	1118	164541	1118	46150.9	1118	67711.9	1118	991.551	1118	5026.74	1118	239756	1118	518379	1118	306786	1118
	1119	3.83255e+06	1119	3.14515e+06	1119	4.78985e+06	1119	448884	1119	509341	1119	330266	1119	1.71706e+06	1119	173064	1119	515705	1119	424635	1119	866354	1119	665121	1119	77541.1	1119	108145	1119	168494	1119	223836	1119	68947.2	1119	39796.2	1119	0	1119	1854.94	1119	2356.37	1119	546867	1119	491397	1119	650564	1119
	1120	2.70363e+06	1120	2.89821e+06	1120	2.53782e+06	1120	88053.8	1120	154760	1120	16552.3	1120	436974	1120	206957	1120	701040	1120	786398	1120	306896	1120	374815	1120	92883.2	1120	134479	1120	117759	1120	277424	1120	51369.7	1120	56268.9	1120	0	1120	19079.4	1120	1363.49	1120	41774.3	1120	520940	1120	324397	1120
	1121	2.31618e+06	1121	2.65412e+06	1121	3.03919e+06	1121	596322	1121	15193	1121	60397.6	1121	616008	1121	161186	1121	426463	1121	210272	1121	383750	1121	561905	1121	87385.3	1121	69969.7	1121	134231	1121	349739	1121	56121.2	1121	65906	1121	0	1121	1336.52	1121	2962.98	1121	182779	1121	387540	1121	545441	1121
	1122	3.05841e+06	1122	2.43617e+06	1122	3.76395e+06	1122	288442	1122	183881	1122	37590.2	1122	581109	1122	202895	1122	145827	1122	319087	1122	187978	1122	640160	1122	337005	1122	68719.4	1122	118617	1122	47808.3	1122	56024.1	1122	53212.7	1122	197544	1122	945.296	1122	58990.1	1122	554183	1122	296588	1122	392352	1122
	1123	2.49586e+06	1123	1.87096e+06	1123	3.97376e+06	1123	452177	1123	64254.7	1123	6016.9	1123	614304	1123	195238	1123	81348.5	1123	329149	1123	758238	1123	173317	1123	386805	1123	75291.5	1123	84908	1123	411197	1123	55700.2	1123	68754.4	1123	1292.08	1123	7437.04	1123	1446.38	1123	38153.5	1123	354681	1123	319707	1123
	1124	1.05998e+07	1124	1.36879e+07	1124	1.20386e+07	1124	1.83205e+06	1124	1.18256e+06	1124	1.53506e+06	1124	829002	1124	694656	1124	1.58689e+06	1124	2.39094e+06	1124	1.27332e+06	1124	2.60135e+06	1124	74164.2	1124	88156.6	1124	408699	1124	285023	1124	416318	1124	233941	1124	425.521	1124	1547.55	1124	311812	1124	1.66195e+06	1124	792871	1124	965759	1124
	1125	6.87033e+06	1125	7.74049e+06	1125	7.32456e+06	1125	700339	1125	676402	1125	731784	1125	2.02459e+06	1125	438715	1125	367828	1125	1.80983e+06	1125	837946	1125	1.14477e+06	1125	62386.5	1125	90630.9	1125	324360	1125	101510	1125	550745	1125	44493.2	1125	46919.4	1125	379.662	1125	404073	1125	1.45738e+06	1125	812249	1125	797705	1125
	1126	6.57776e+06	1126	6.43087e+06	1126	8.51494e+06	1126	623211	1126	368519	1126	241387	1126	526422	1126	170706	1126	608003	1126	1.66834e+06	1126	1.0141e+06	1126	1.05839e+06	1126	67165.2	1126	93092.2	1126	91156.1	1126	259033	1126	377525	1126	70848.4	1126	148509	1126	798.829	1126	197977	1126	591209	1126	447128	1126	741295	1126
	1127	2.47095e+07	1127	2.81333e+07	1127	2.71018e+07	1127	4.0001e+06	1127	2.27467e+06	1127	1.88429e+06	1127	2.41108e+06	1127	1.06402e+06	1127	2.39355e+06	1127	5.99633e+06	1127	5.66224e+06	1127	9.39226e+06	1127	759361	1127	607275	1127	271028	1127	858969	1127	532010	1127	48435.6	1127	13775.3	1127	475931	1127	332807	1127	3.71601e+06	1127	4.05618e+06	1127	2.65398e+06	1127
	1128	1.39953e+07	1128	1.46027e+07	1128	1.83486e+07	1128	2.71906e+06	1128	1.43215e+06	1128	1.45578e+06	1128	2.02864e+06	1128	1.62465e+06	1128	1.70391e+06	1128	2.12526e+06	1128	3.64968e+06	1128	2.60377e+06	1128	106697	1128	369567	1128	65437.8	1128	739349	1128	108507	1128	426101	1128	178766	1128	751.614	1128	199714	1128	1.88795e+06	1128	974220	1128	673956	1128
	1129	2.04391e+07	1129	1.84739e+07	1129	1.8114e+07	1129	4.757e+06	1129	2.70909e+06	1129	2.0825e+06	1129	2.40186e+06	1129	2.08554e+06	1129	2.1908e+06	1129	3.04234e+06	1129	2.76225e+06	1129	2.86294e+06	1129	706093	1129	90976.2	1129	537749	1129	741358	1129	94548.1	1129	58212	1129	291502	1129	133070	1129	56921.1	1129	3.94633e+06	1129	1.62655e+06	1129	877034	1129
	1130	1.84564e+07	1130	1.74786e+07	1130	1.70808e+07	1130	3.02797e+06	1130	2.27501e+06	1130	2.12347e+06	1130	3.02514e+06	1130	2.08725e+06	1130	943421	1130	2.17237e+06	1130	2.8521e+06	1130	1.23582e+06	1130	480401	1130	283754	1130	96420.3	1130	239445	1130	283123	1130	49331.5	1130	85235.4	1130	5728.45	1130	215465	1130	1.60107e+06	1130	1.66788e+06	1130	879177	1130
	1131	1.13497e+07	1131	1.15372e+07	1131	1.03893e+07	1131	2.48193e+06	1131	1.59264e+06	1131	1.08943e+06	1131	2.41552e+06	1131	588831	1131	1.54389e+06	1131	1.39184e+06	1131	1.64413e+06	1131	517041	1131	288937	1131	221933	1131	69179.6	1131	278485	1131	266292	1131	54727.1	1131	336164	1131	820.988	1131	36466.3	1131	1.5894e+06	1131	910569	1131	366612	1131
	1132	1.0655e+07	1132	9.81599e+06	1132	1.38628e+07	1132	2.30222e+06	1132	1.56019e+06	1132	1.39705e+06	1132	2.58839e+06	1132	1.9443e+06	1132	802761	1132	1.40568e+06	1132	759111	1132	1.37621e+06	1132	700255	1132	73514.1	1132	316030	1132	459446	1132	327753	1132	259341	1132	166522	1132	937.59	1132	144925	1132	900359	1132	855061	1132	667575	1132
	1133	8.4104e+06	1133	7.93108e+06	1133	7.28328e+06	1133	1.0895e+06	1133	1.00754e+06	1133	545168	1133	1.97416e+06	1133	464631	1133	531515	1133	960736	1133	1.04394e+06	1133	1.23178e+06	1133	686581	1133	688712	1133	351550	1133	808022	1133	70171.3	1133	97175.2	1133	0	1133	786.302	1133	80985.1	1133	715010	1133	1.16212e+06	1133	663622	1133
	1134	6.92787e+06	1134	8.14522e+06	1134	9.77894e+06	1134	517472	1134	1.58259e+06	1134	522285	1134	1.37569e+06	1134	426661	1134	279631	1134	1.07045e+06	1134	1.24645e+06	1134	1.26471e+06	1134	251391	1134	344367	1134	629619	1134	320522	1134	509305	1134	110698	1134	203219	1134	968.425	1134	270164	1134	816069	1134	582217	1134	573907	1134
	1135	5.67545e+06	1135	6.79132e+06	1135	5.83335e+06	1135	1.18126e+06	1135	845620	1135	686972	1135	943910	1135	682283	1135	556057	1135	502815	1135	773586	1135	659320	1135	377715	1135	77594.5	1135	79682.5	1135	304767	1135	70209.2	1135	151035	1135	0	1135	364.246	1135	5873.2	1135	488882	1135	813265	1135	412085	1135
	1136	7.37019e+06	1136	5.31164e+06	1136	5.55501e+06	1136	970143	1136	930967	1136	68109.5	1136	727444	1136	609461	1136	767817	1136	885916	1136	573359	1136	463532	1136	82167.7	1136	130664	1136	121475	1136	698271	1136	225489	1136	263310	1136	394.503	1136	910.614	1136	305763	1136	436522	1136	548285	1136	412671	1136
	1137	3.44222e+06	1137	3.57687e+06	1137	4.55551e+06	1137	1.00681e+06	1137	212720	1137	1.05869e+06	1137	875581	1137	98348.2	1137	200531	1137	909483	1137	517732	1137	606716	1137	74577.2	1137	98666.1	1137	97518.4	1137	68331.5	1137	135976	1137	54456.7	1137	4058.57	1137	375.805	1137	173680	1137	186683	1137	130413	1137	77996.6	1137
	1138	3.34386e+06	1138	3.41345e+06	1138	3.34549e+06	1138	271475	1138	1.03323e+06	1138	571514	1138	536587	1138	75527.7	1138	50709.1	1138	387165	1138	552501	1138	894508	1138	224201	1138	216065	1138	67904	1138	64455	1138	84993.2	1138	45904.3	1138	425.521	1138	441.329	1138	349357	1138	55008.3	1138	103501	1138	280798	1138
	1139	4.76446e+06	1139	3.35474e+06	1139	1.79478e+06	1139	506382	1139	740356	1139	211815	1139	491099	1139	96146.4	1139	101673	1139	387831	1139	866892	1139	601681	1139	266466	1139	300930	1139	161631	1139	99774	1139	56051.1	1139	57674.4	1139	22803.8	1139	425.91	1139	9625.95	1139	245733	1139	127462	1139	223963	1139
	1140	3.09441e+06	1140	3.84262e+06	1140	2.44919e+06	1140	192258	1140	605329	1140	89703.8	1140	75884.8	1140	101476	1140	63822.7	1140	404697	1140	309774	1140	118805	1140	299518	1140	119899	1140	77513.9	1140	249037	1140	66623.4	1140	42698.6	1140	2468.83	1140	759.32	1140	87729.1	1140	36053.6	1140	1.53559e+06	1140	268321	1140
	1141	2.14465e+06	1141	2.14696e+06	1141	2.54984e+06	1141	904839	1141	5353.77	1141	215964	1141	549695	1141	305601	1141	288635	1141	301520	1141	86762.7	1141	310271	1141	101952	1141	87846.9	1141	80096	1141	99660.8	1141	65055.3	1141	53660.6	1141	410.012	1141	797.865	1141	3183.43	1141	33221.1	1141	681004	1141	337255	1141
	1142	2.39413e+06	1142	2.65212e+06	1142	2.2631e+06	1142	732822	1142	456856	1142	294389	1142	99786.2	1142	111741	1142	531949	1142	290989	1142	248758	1142	549039	1142	132369	1142	85000.7	1142	271026	1142	284866	1142	64925.6	1142	354185	1142	5945.37	1142	929.88	1142	1406.4	1142	228767	1142	90714.6	1142	381063	1142
	1143	3.82247e+06	1143	2.23199e+06	1143	4.33131e+06	1143	509376	1143	132708	1143	273213	1143	394742	1143	355673	1143	276667	1143	506518	1143	504360	1143	497952	1143	584579	1143	99434.5	1143	61744.5	1143	380538	1143	63515.9	1143	49931.1	1143	11034.4	1143	1115.86	1143	2416.83	1143	507359	1143	123890	1143	151014	1143
	1144	4.56433e+06	1144	4.00909e+06	1144	4.95614e+06	1144	18498.5	1144	1728.33	1144	369010	1144	1.04245e+06	1144	80023.3	1144	326785	1144	698814	1144	208869	1144	461739	1144	96702.2	1144	69525.1	1144	356396	1144	65323.5	1144	52634.9	1144	148798	1144	0	1144	2448.51	1144	827.064	1144	494955	1144	138214	1144	298212	1144
	1145	5.22126e+06	1145	4.63874e+06	1145	6.41602e+06	1145	697960	1145	433146	1145	240503	1145	612268	1145	314152	1145	480821	1145	379630	1145	330079	1145	973584	1145	94780.7	1145	77485	1145	79664.8	1145	57180.3	1145	53021.8	1145	48192.2	1145	804.515	1145	4471.06	1145	1568.31	1145	809104	1145	696977	1145	193137	1145
	1146	1.45984e+07	1146	1.73385e+07	1146	1.66234e+07	1146	1.48187e+06	1146	1.23674e+06	1146	755299	1146	1.62095e+06	1146	1.0949e+06	1146	1.41342e+06	1146	2.31976e+06	1146	3.42717e+06	1146	1.59761e+06	1146	341766	1146	86982.2	1146	345305	1146	685555	1146	268650	1146	66364.7	1146	0	1146	12477.1	1146	401.83	1146	1.0138e+06	1146	412168	1146	1.11554e+06	1146
	1147	2.50842e+07	1147	1.97082e+07	1147	2.34264e+07	1147	3.17611e+06	1147	1.82144e+06	1147	2.21661e+06	1147	2.45015e+06	1147	2.23367e+06	1147	2.24263e+06	1147	3.93625e+06	1147	4.65322e+06	1147	5.57986e+06	1147	430958	1147	82740.3	1147	378883	1147	1.0183e+06	1147	247403	1147	494972	1147	815.178	1147	380107	1147	201338	1147	4.12117e+06	1147	2.2391e+06	1147	1.67334e+06	1147
	1148	2.05065e+07	1148	2.03696e+07	1148	2.25732e+07	1148	1.98255e+06	1148	1.02076e+06	1148	2.59458e+06	1148	2.08209e+06	1148	899622	1148	1.42679e+06	1148	2.78188e+06	1148	3.47465e+06	1148	1.54002e+06	1148	590035	1148	124358	1148	293416	1148	640536	1148	103453	1148	52718.9	1148	217483	1148	425.91	1148	1999.39	1148	2.02785e+06	1148	680708	1148	1.05972e+06	1148
	1149	1.82227e+07	1149	1.78237e+07	1149	1.92858e+07	1149	3.32904e+06	1149	1.54379e+06	1149	1.763e+06	1149	2.57178e+06	1149	773768	1149	1.73849e+06	1149	4.40922e+06	1149	3.6507e+06	1149	2.96713e+06	1149	725471	1149	70993.1	1149	501495	1149	542285	1149	1.06625e+06	1149	444283	1149	146033	1149	6907.97	1149	30961	1149	2.88066e+06	1149	1.59508e+06	1149	1.94873e+06	1149
	1150	1.48121e+07	1150	1.71769e+07	1150	1.71043e+07	1150	1.39386e+06	1150	866879	1150	995133	1150	2.9947e+06	1150	783015	1150	1.09747e+06	1150	2.33484e+06	1150	2.58047e+06	1150	1.24764e+06	1150	761506	1150	64603.1	1150	533009	1150	1.06815e+06	1150	505487	1150	441705	1150	353103	1150	13667.1	1150	198398	1150	862986	1150	793503	1150	865073	1150
	1151	1.47786e+07	1151	1.41115e+07	1151	1.63082e+07	1151	1.45652e+06	1151	2.21135e+06	1151	1.93619e+06	1151	2.05202e+06	1151	517421	1151	1.09037e+06	1151	3.27475e+06	1151	1.97691e+06	1151	1.95097e+06	1151	365174	1151	309582	1151	373226	1151	919703	1151	138046	1151	247819	1151	24203	1151	797.865	1151	550413	1151	1.10921e+06	1151	957132	1151	572328	1151
	1152	1.19176e+07	1152	11515112	1152	1.21379e+07	1152	1.43167e+06	1152	876038	1152	988343	1152	1.31984e+06	1152	1.118e+06	1152	820120	1152	1.12386e+06	1152	1.88174e+06	1152	933251	1152	76065.1	1152	151982	1152	167697	1152	599600	1152	60329.6	1152	377804	1152	26207.7	1152	1367.36	1152	451166	1152	1.40577e+06	1152	1.02901e+06	1152	426576	1152
	1153	8.70591e+06	1153	1.15505e+07	1153	1.03939e+07	1153	996438	1153	1.18457e+06	1153	529544	1153	1.5772e+06	1153	91309	1153	139334	1153	1.15799e+06	1153	1.74586e+06	1153	1.00443e+06	1153	78408.7	1153	272413	1153	201017	1153	705807	1153	57719.9	1153	56664.4	1153	158417	1153	333644	1153	267076	1153	568150	1153	483336	1153	711418	1153
	1154	7.40475e+06	1154	7.0565e+06	1154	6.61286e+06	1154	1.5246e+06	1154	709667	1154	1.28041e+06	1154	1.08724e+06	1154	421859	1154	1.39765e+06	1154	840234	1154	599286	1154	795881	1154	151101	1154	79516.6	1154	548867	1154	529492	1154	53634.2	1154	68431.5	1154	181591	1154	3940.1	1154	1602.44	1154	531321	1154	892578	1154	699460	1154
	1155	7.1697e+06	1155	3.82025e+06	1155	7.34945e+06	1155	1.36017e+06	1155	505684	1155	1.0537e+06	1155	1.55447e+06	1155	565808	1155	1.10497e+06	1155	564069	1155	1.13464e+06	1155	196859	1155	235115	1155	67962.3	1155	88437.8	1155	147684	1155	62621.7	1155	82799.7	1155	0	1155	379.662	1155	15190.6	1155	965495	1155	599554	1155	403255	1155
	1156	5.11632e+06	1156	4.21111e+06	1156	4.8016e+06	1156	448727	1156	351452	1156	189870	1156	1.21098e+06	1156	615780	1156	427447	1156	685458	1156	259521	1156	461382	1156	82882.2	1156	67871.1	1156	72332.3	1156	92792.4	1156	60972.1	1156	55780.3	1156	0	1156	138018	1156	64481.5	1156	434055	1156	769093	1156	85212.8	1156
	1157	5.10215e+06	1157	4.41141e+06	1157	4.44082e+06	1157	546063	1157	214363	1157	326002	1157	1.03378e+06	1157	170503	1157	106623	1157	722593	1157	1.11192e+06	1157	505278	1157	71342.4	1157	76405.1	1157	84795.8	1157	65103	1157	85627.6	1157	68459.4	1157	0	1157	1754.72	1157	2130.07	1157	377562	1157	95012.2	1157	267770	1157
	1158	4.3341e+06	1158	3.16032e+06	1158	3.78895e+06	1158	694609	1158	889860	1158	569963	1158	134063	1158	346564	1158	468299	1158	390329	1158	326922	1158	308034	1158	66240.2	1158	90423.6	1158	69400.4	1158	118884	1158	83749	1158	47694.5	1158	1102.58	1158	5086.71	1158	18006.8	1158	123099	1158	425898	1158	297703	1158
	1159	5.58905e+06	1159	2.27367e+06	1159	2.3706e+06	1159	550712	1159	281459	1159	79542.4	1159	301582	1159	86632.5	1159	332918	1159	458545	1159	490291	1159	114709	1159	69987.9	1159	79329.8	1159	65877	1159	198215	1159	192924	1159	39429.6	1159	20475.5	1159	0	1159	6995.83	1159	180904	1159	106676	1159	77508.8	1159
	1160	2.2138e+06	1160	1.84993e+06	1160	2.43906e+06	1160	411669	1160	394499	1160	321233	1160	202371	1160	93076.5	1160	58775.4	1160	572803	1160	662608	1160	345400	1160	84884.9	1160	312539	1160	70856.7	1160	339813	1160	467723	1160	237853	1160	1632.3	1160	178074	1160	1274.73	1160	609247	1160	427978	1160	92081.4	1160
	1161	2.08724e+06	1161	3.16183e+06	1161	2.60562e+06	1161	682845	1161	188036	1161	53016.9	1161	402358	1161	114343	1161	80200.6	1161	575972	1161	390403	1161	407377	1161	70754.7	1161	66704.5	1161	70130.2	1161	100357	1161	132818	1161	48493.7	1161	394.503	1161	1526.35	1161	1782.86	1161	374678	1161	255679	1161	425250	1161
	1162	2.37291e+06	1162	2.76641e+06	1162	3.51226e+06	1162	605562	1162	197470	1162	73158.6	1162	215756	1162	163741	1162	1.02094e+06	1162	647840	1162	302149	1162	839869	1162	66576.8	1162	71595.3	1162	92457.2	1162	330905	1162	62516.5	1162	53635.8	1162	1610.02	1162	4862.27	1162	1260.1	1162	32594.6	1162	107713	1162	262901	1162
	1163	2.73084e+06	1163	2.83528e+06	1163	2.34742e+06	1163	146973	1163	536476	1163	21087	1163	436474	1163	79790.5	1163	160338	1163	399207	1163	281665	1163	280600	1163	309925	1163	81462	1163	64038.2	1163	71338.4	1163	50090.3	1163	53181.8	1163	1106.46	1163	2827.23	1163	1638.52	1163	107056	1163	111606	1163	295146	1163
	1164	3.91776e+06	1164	4.24987e+06	1164	5.56046e+06	1164	430232	1164	198007	1164	0	1164	396198	1164	160769	1164	329320	1164	546309	1164	767582	1164	233647	1164	69824.6	1164	65541.5	1164	73307.5	1164	71129.7	1164	45224.1	1164	38416.8	1164	3537.5	1164	17980	1164	772.452	1164	300986	1164	354557	1164	321828	1164
	1165	7.15711e+06	1165	6.51361e+06	1165	6.03402e+06	1165	369214	1165	195770	1165	420368	1165	312225	1165	168956	1165	541298	1165	602999	1165	778321	1165	104796	1165	164338	1165	213995	1165	100670	1165	57347.1	1165	216926	1165	62058.7	1165	870.928	1165	1956.12	1165	1440.05	1165	1.42986e+06	1165	131175	1165	319373	1165
	1166	1.03305e+07	1166	1.56296e+07	1166	1.49797e+07	1166	1.0984e+06	1166	815084	1166	181791	1166	170638	1166	533296	1166	251800	1166	1.4629e+06	1166	1.74973e+06	1166	1.19528e+06	1166	168319	1166	388075	1166	264618	1166	116459	1166	54292.1	1166	107679	1166	1641.05	1166	2532.25	1166	118180	1166	656299	1166	1.05262e+06	1166	1.00108e+06	1166
	1167	2.31217e+07	1167	2.179e+07	1167	2.44987e+07	1167	3.30388e+06	1167	3.49643e+06	1167	1.53312e+06	1167	2.19952e+06	1167	1.57314e+06	1167	1.66838e+06	1167	4.47835e+06	1167	6.66134e+06	1167	3.22926e+06	1167	496550	1167	614583	1167	56986.9	1167	1.91917e+06	1167	52987.9	1167	272566	1167	143247	1167	11387.3	1167	4135.25	1167	3.09741e+06	1167	2.1616e+06	1167	2.24676e+06	1167
	1168	1.8149e+07	1168	2.048e+07	1168	1.93588e+07	1168	1.39888e+06	1168	1.76026e+06	1168	2.10833e+06	1168	2.4701e+06	1168	683459	1168	1.69734e+06	1168	3.47556e+06	1168	2.3364e+06	1168	1.74342e+06	1168	541868	1168	89342.4	1168	118232	1168	668802	1168	54347.4	1168	67988.4	1168	332116	1168	1115.86	1168	46382.2	1168	819220	1168	650230	1168	405590	1168
	1169	1.81679e+07	1169	2.4958e+07	1169	2.19187e+07	1169	2.8468e+06	1169	4.34675e+06	1169	3.04695e+06	1169	2.73408e+06	1169	972280	1169	2.42501e+06	1169	3.08213e+06	1169	3.37566e+06	1169	1.56159e+06	1169	519060	1169	330326	1169	78737.9	1169	583910	1169	50413.5	1169	39803.2	1169	298044	1169	173448	1169	217504	1169	2.57472e+06	1169	1.03455e+06	1169	911974	1169
	1170	1.63157e+07	1170	1.60202e+07	1170	1.96675e+07	1170	1.70381e+06	1170	1.30236e+06	1170	1.17195e+06	1170	2.29001e+06	1170	1.0399e+06	1170	1.15052e+06	1170	1.53759e+06	1170	2.02509e+06	1170	1.33869e+06	1170	248801	1170	78313.2	1170	320374	1170	1.01111e+06	1170	53815.4	1170	145873	1170	130480	1170	925.063	1170	422314	1170	902756	1170	1.21897e+06	1170	740950	1170
	1171	1.7838e+07	1171	1.8527e+07	1171	1.76389e+07	1171	1.93526e+06	1171	1.76739e+06	1171	1.47204e+06	1171	1.08143e+06	1171	1.86534e+06	1171	525647	1171	2.21202e+06	1171	2.26121e+06	1171	1.48617e+06	1171	272280	1171	294100	1171	272486	1171	585300	1171	330307	1171	56379.8	1171	3916.09	1171	1921.43	1171	238370	1171	622252	1171	631741	1171	1.22784e+06	1171
	1172	1.23835e+07	1172	1.22824e+07	1172	1.49135e+07	1172	886146	1172	1.27731e+06	1172	615604	1172	1.72699e+06	1172	564406	1172	1.75633e+06	1172	1.74561e+06	1172	1.3115e+06	1172	1.22271e+06	1172	69138.3	1172	91034.4	1172	368997	1172	255189	1172	56464.2	1172	38513.3	1172	3144.49	1172	3380.31	1172	3674.49	1172	697179	1172	902915	1172	292338	1172
	1173	9.04421e+06	1173	1.17362e+07	1173	1.03895e+07	1173	1.43028e+06	1173	1.06551e+06	1173	339134	1173	988751	1173	541362	1173	2.12937e+06	1173	820460	1173	1.38149e+06	1173	874159	1173	73499	1173	331118	1173	77986.9	1173	887693	1173	71846.6	1173	48916.7	1173	0	1173	1206.43	1173	15321.2	1173	1.00614e+06	1173	839963	1173	560532	1173
	1174	8.37208e+06	1174	9.22388e+06	1174	9.30233e+06	1174	665812	1174	1.29921e+06	1174	278609	1174	1.23664e+06	1174	621965	1174	771354	1174	1.07363e+06	1174	706816	1174	530590	1174	66781	1174	287933	1174	66179.5	1174	264744	1174	70432.7	1174	52315.4	1174	0	1174	144239	1174	585801	1174	1.39335e+06	1174	584661	1174	239782	1174
	1175	6.19724e+06	1175	8.35606e+06	1175	5.7096e+06	1175	778838	1175	181908	1175	209267	1175	1.33651e+06	1175	794951	1175	1.20213e+06	1175	137752	1175	380657	1175	1.25393e+06	1175	334324	1175	76474.8	1175	74812.6	1175	461797	1175	471053	1175	45783.9	1175	2694.71	1175	192702	1175	10328	1175	127786	1175	108492	1175	609484	1175
	1176	5.23243e+06	1176	7.08228e+06	1176	5.68677e+06	1176	888730	1176	337687	1176	505915	1176	1.04526e+06	1176	390530	1176	599045	1176	335035	1176	588531	1176	722531	1176	68408.4	1176	73859.4	1176	259384	1176	412443	1176	66427.3	1176	53945.4	1176	432.307	1176	4756.26	1176	280521	1176	517877	1176	159488	1176	83532.8	1176
	1177	4.73493e+06	1177	4.88156e+06	1177	6.82191e+06	1177	562358	1177	414153	1177	296640	1177	780196	1177	591928	1177	196705	1177	219963	1177	151173	1177	628401	1177	94829.7	1177	217788	1177	76935.1	1177	74624.9	1177	51100.2	1177	35883.6	1177	1168.99	1177	1192.94	1177	10971.8	1177	457160	1177	312983	1177	299003	1177
	1178	4.17599e+06	1178	5.08963e+06	1178	4.42149e+06	1178	834655	1178	158103	1178	377169	1178	422155	1178	358086	1178	411030	1178	91938.6	1178	561012	1178	743824	1178	140391	1178	127157	1178	67711.7	1178	64589.7	1178	73054.8	1178	50591.5	1178	0	1178	945.299	1178	2049.13	1178	173347	1178	345980	1178	283494	1178
	1179	1.74547e+06	1179	4.0717e+06	1179	3.29104e+06	1179	704895	1179	1904.39	1179	388347	1179	227861	1179	363712	1179	355143	1179	240932	1179	526036	1179	518124	1179	104523	1179	71721.1	1179	62967.6	1179	72381	1179	156564	1179	37064.4	1179	83239.5	1179	604.18	1179	1808.23	1179	200235	1179	106348	1179	522603	1179
	1180	3.72388e+06	1180	3.6227e+06	1180	3.15355e+06	1180	0	1180	169111	1180	157260	1180	273771	1180	488593	1180	75460	1180	88053.7	1180	473084	1180	333046	1180	67318.7	1180	78839.9	1180	69876.7	1180	75955.5	1180	160363	1180	43509.7	1180	2643.81	1180	1177.53	1180	1591.71	1180	29464	1180	98961.5	1180	165374	1180
	1181	3.02152e+06	1181	2.24419e+06	1181	2.41066e+06	1181	21963.8	1181	6119.81	1181	42048.7	1181	459978	1181	92613.4	1181	106847	1181	524311	1181	357265	1181	362653	1181	97373.1	1181	370028	1181	66519.1	1181	43401.1	1181	67310.9	1181	36204.7	1181	11902.6	1181	418.204	1181	2160.32	1181	246603	1181	371971	1181	371184	1181
	1182	2.38194e+06	1182	3.93213e+06	1182	3.5596e+06	1182	0	1182	2307.23	1182	148103	1182	958501	1182	314186	1182	480644	1182	162614	1182	91533.7	1182	106246	1182	84938.8	1182	70219.5	1182	68612	1182	63821.4	1182	52981.2	1182	42181.2	1182	6984.11	1182	0	1182	2360.26	1182	224525	1182	291545	1182	110946	1182
	1183	1.85016e+06	1183	2.11165e+06	1183	2.96005e+06	1183	441454	1183	12848	1183	599.225	1183	296072	1183	257686	1183	104532	1183	494602	1183	301532	1183	102701	1183	69277.6	1183	73718.8	1183	71138	1183	80116.8	1183	59944.3	1183	47353	1183	818.087	1183	2069.82	1183	1568.31	1183	45726.5	1183	102520	1183	350858	1183
	1184	3.62735e+06	1184	2.81488e+06	1184	3.19827e+06	1184	240599	1184	30184.9	1184	205682	1184	686636	1184	79425.6	1184	410750	1184	100172	1184	326460	1184	359144	1184	206800	1184	65387.6	1184	73212.5	1184	202751	1184	65844.3	1184	68596.1	1184	2073.33	1184	379.662	1184	375.497	1184	29226.3	1184	512706	1184	123986	1184
	1185	3.59961e+06	1185	3.49215e+06	1185	3.72149e+06	1185	0	1185	414.53	1185	1659.77	1185	346230	1185	267705	1185	330740	1185	299152	1185	471887	1185	451180	1185	139420	1185	69583.7	1185	81638.1	1185	73696.7	1185	49629.3	1185	45066.2	1185	417.768	1185	2097.75	1185	2159.35	1185	272443	1185	328384	1185	849328	1185
	1186	4.8222e+06	1186	4.87951e+06	1186	4.02199e+06	1186	23189.8	1186	443139	1186	5800.47	1186	108135	1186	82758.9	1186	393306	1186	840164	1186	276755	1186	996615	1186	67633.3	1186	68674.9	1186	86433.7	1186	90227.6	1186	61412	1186	49113.9	1186	14565.4	1186	364.246	1186	1371.3	1186	839194	1186	458598	1186	323612	1186
	1187	1.25527e+07	1187	1.47968e+07	1187	1.85194e+07	1187	1.32347e+06	1187	369229	1187	791185	1187	575451	1187	598093	1187	1.03659e+06	1187	1.94891e+06	1187	1.6306e+06	1187	632027	1187	357373	1187	92493	1187	69683.8	1187	260683	1187	76495.9	1187	181639	1187	84463.8	1187	2200.86	1187	2797.2	1187	834668	1187	840039	1187	359968	1187
	1188	1.68713e+07	1188	1.95742e+07	1188	1.90595e+07	1188	2.14071e+06	1188	1.58349e+06	1188	1.16483e+06	1188	2.33568e+06	1188	642395	1188	1.43318e+06	1188	4.27082e+06	1188	4.02654e+06	1188	3.62444e+06	1188	301760	1188	357675	1188	301627	1188	709360	1188	252759	1188	89725.4	1188	168294	1188	183075	1188	162852	1188	2.31982e+06	1188	1.36807e+06	1188	1.6325e+06	1188
	1189	1.64335e+07	1189	1.85814e+07	1189	1.80754e+07	1189	1.18826e+06	1189	1.44718e+06	1189	1.28323e+06	1189	1.18368e+06	1189	642167	1189	1.76215e+06	1189	2.60444e+06	1189	3.03722e+06	1189	1.09393e+06	1189	296936	1189	279314	1189	566376	1189	926769	1189	241950	1189	67279.8	1189	190609	1189	242894	1189	15709.1	1189	882065	1189	733144	1189	1.2702e+06	1189
	1190	18945066	1190	2.03361e+07	1190	1.88086e+07	1190	2.14648e+06	1190	1.54473e+06	1190	2.29485e+06	1190	3.387e+06	1190	2.16394e+06	1190	1.94285e+06	1190	2.66933e+06	1190	1.68148e+06	1190	2.45289e+06	1190	526226	1190	82647	1190	110418	1190	297706	1190	298424	1190	347856	1190	591.756	1190	910.614	1190	149198	1190	970891	1190	1.16682e+06	1190	103399	1190
	1191	1.33506e+07	1191	1.67974e+07	1191	1.44113e+07	1191	1.4366e+06	1191	907586	1191	1.1512e+06	1191	2.11374e+06	1191	1.06716e+06	1191	1.01436e+06	1191	2.96766e+06	1191	1.61047e+06	1191	1.73664e+06	1191	355820	1191	1.03265e+06	1191	209840	1191	833364	1191	248613	1191	45026.6	1191	883.033	1191	183162	1191	166694	1191	1.37314e+06	1191	790197	1191	1.24131e+06	1191
	1192	1.33098e+07	1192	1.20931e+07	1192	1.30969e+07	1192	1.17263e+06	1192	990496	1192	748478	1192	1.33945e+06	1192	923463	1192	918426	1192	1.28547e+06	1192	1.46968e+06	1192	2.28655e+06	1192	337344	1192	86565	1192	203410	1192	368695	1192	233800	1192	329178	1192	233819	1192	15266.6	1192	2195.43	1192	616500	1192	614241	1192	244945	1192
	1193	1.33441e+07	1193	1.30583e+07	1193	1.27458e+07	1193	673900	1193	910539	1193	404868	1193	1.75418e+06	1193	556843	1193	695275	1193	1.05686e+06	1193	791020	1193	924480	1193	115258	1193	157823	1193	224917	1193	540622	1193	58524.3	1193	367853	1193	164830	1193	148153	1193	301817	1193	1.18687e+06	1193	1.1286e+06	1193	614015	1193
	1194	8.3559e+06	1194	9.38975e+06	1194	8.39355e+06	1194	33955.9	1194	181868	1194	902541	1194	644829	1194	305015	1194	1.05839e+06	1194	1.30232e+06	1194	1.805e+06	1194	901306	1194	84323	1194	219791	1194	76547.8	1194	402032	1194	120742	1194	296120	1194	820.024	1194	4677.27	1194	104560	1194	652168	1194	603411	1194	202766	1194
	1195	8.34242e+06	1195	7.21223e+06	1195	7.46656e+06	1195	634756	1195	502382	1195	396706	1195	642709	1195	427550	1195	520476	1195	1.68454e+06	1195	933515	1195	431055	1195	281424	1195	76418.9	1195	69056.4	1195	307475	1195	146151	1195	54423.3	1195	0	1195	20419.8	1195	2623.59	1195	545552	1195	316214	1195	629206	1195
	1196	5.53005e+06	1196	6.16788e+06	1196	5.87902e+06	1196	155849	1196	379885	1196	176932	1196	269001	1196	315939	1196	1.08447e+06	1196	1.9922e+06	1196	421599	1196	743381	1196	80243	1196	73767.6	1196	80070.2	1196	100354	1196	54192.3	1196	43452.6	1196	812.271	1196	387.368	1196	4281.54	1196	1.25345e+06	1196	331079	1196	530144	1196
	1197	6.19503e+06	1197	7.13792e+06	1197	5.10285e+06	1197	883828	1197	487531	1197	213698	1197	875152	1197	279404	1197	386963	1197	1.04962e+06	1197	768231	1197	421755	1197	72039.6	1197	344152	1197	219897	1197	65363.3	1197	51110.1	1197	53153	1197	225969	1197	1146.69	1197	1566.36	1197	192698	1197	225116	1197	470724	1197
	1198	4.56459e+06	1198	5.18591e+06	1198	4.47382e+06	1198	226940	1198	783747	1198	10842.3	1198	372108	1198	74886.1	1198	582267	1198	568485	1198	56679.5	1198	295308	1198	304121	1198	63910.3	1198	79560.1	1198	36591.4	1198	35525.4	1198	276264	1198	0	1198	759.32	1198	3453.56	1198	22003.4	1198	88024	1198	320589	1198
	1199	598160	1199	1.0359e+06	1199	1.24394e+06	1199	0	1199	1624.67	1199	0	1199	0	1199	0	1199	0	1199	0	1199	0	1199	0	1199	0	1199	0	1199	0	1199	0	1199	0	1199	0	1199	0	1199	0	1199	0	1199	0	1199	0	1199	0	1199
	1200	0	1200	0	1200	0	1200	0	1200	0	1200	0	1200	0	1200	0	1200	0	1200	0	1200	0	1200	0	1200	0	1200	0	1200	0	1200	0	1200	0	1200	0	1200	0	1200	0	1200	0	1200	0	1200	0	1200	0	1200
[truncated: 299 more columns]
