# Supplementary material for: Distinguishing patients with idiopathic epilepsy from solitary cysticercus granuloma epilepsy and biochemical phenotype assessment using a serum biomolecule profiling platform
Source: PLoS One. 2020 Aug 21;15(8):e0237064. doi: 10.1371/journal.pone.0237064 (PMC7527271; doi:10.1371/journal.pone.0237064)
Supplement: S8 File — (XLSX) [file pone.0237064.s014.xlsx]

## Sheet: S8_Advion_primary_peaked
patient	Patient_08_a	Patient_08_b	Patient_08_c	Patient_24_a	Patient_24_b	Patient_24_c	Patient_05_a	Patient_05_b	Patient_05_c	Patient_16_a	Patient_16_b	Patient_16_c	Patient_02_a	Patient_02_b	Patient_02_c	Patient_14_a	Patient_14_b	Patient_14_c	Patient_11_a	Patient_11_b	Patient_11_c	Patient_27_a	Patient_27_b	Patient_27_c	Patient_17_a	Patient_17_b	Patient_17_c	Patient_09_a	Patient_09_b	Patient_09_c	Patient_21_a	Patient_21_b	Patient_21_c	Patient_19_a	Patient_19_b	Patient_19_c	Patient_15_a	Patient_15_b	Patient_15_c	Patient_03_a	Patient_03_b	Patient_03_c	Patient_23_a	Patient_23_b	Patient_23_c	Patient_10_a	Patient_10_b	Patient_10_c	Patient_18_a
group	IE	IE	IE	IE	IE	IE	IE	IE	IE	IE	IE	IE	IE	IE	IE	IE	IE	IE	IE	IE	IE	IE	IE	IE	IE	IE	IE	IE	IE	IE	IE	IE	IE	IE	IE	IE	IE	IE	IE	IE	IE	IE	IE	IE	IE	IE	IE	IE	IE
350	3.29068	4.56206	3.82853	4.96179	4.91112	4.21801	6.00653	3.94769	5.3594	2.30042	1.41662	2.34822	4.29319	5.94916	5.80258	6.23347	5.27283	6.51285	7.55433	5.93473	6.82458	5.61906	5.07304	5.83525	6.37667	6.48325	7.6716	5.53396	5.62873	5.7846	6.88719	6.52396	6.76145	4.83063	5.49975	5.29671	5.28249	5.19469	5.59537	7.78251	6.46867	6.66585	4.61478	4.51029	4.70527	4.63862	4.88414	5.01756	7.55398
351	6.68988	6.26801	6.44343	9.18541	7.46366	8.19193	7.41814	8.65519	5.32812	2.99137	2.72089	3.58766	10.8633	10.322	8.21187	9.3636	8.76621	9.06634	10.6953	11.032	9.93566	10.5768	9.79889	10.8217	10.1929	10.4976	9.16093	9.51158	9.43862	11.6813	10.9339	10.9696	9.7291	11.1314	10.6758	10.7486	8.97298	9.5401	10.0753	11.5604	9.95647	11.4116	10.874	10.767	11.108	9.70237	11.7175	10.3597	11.25
352	4.40864	5.1324	5.73542	6.56165	5.48608	7.32442	6.42899	7.40103	4.50312	2.90801	2.7948	2.72646	3.82615	5.75896	5.60938	6.49637	6.80336	6.70374	7.17922	7.18962	6.90428	7.73947	7.11932	6.60307	8.69199	6.23247	8.31356	5.89306	7.37577	6.79764	7.95738	6.14147	6.91044	6.31888	6.29332	5.98837	6.21254	5.99256	7.59274	6.11769	7.47566	7.58448	6.30016	6.28943	6.05332	6.22672	6.72023	7.02288	7.92394
353	6.69386	5.99766	6.96342	12.1389	11.5011	10.5333	6.25796	6.62124	7.5246	4.3388	2.74827	3.48704	11.4885	11.0112	11.9341	11.2437	11.5429	10.8489	10.6665	9.73835	10.4958	14.3521	13.5933	14.2927	10.3291	9.75114	11.5802	13.3705	10.9426	10.4301	12.115	12.6722	13.1909	15.1021	14.6348	13.7284	11.346	11.5205	13.0856	11.1898	9.51852	10.6974	15.158	16.0433	15.7153	14.3069	15.2774	16.1664	9.25413
354	14.6386	14.3924	15.5816	10.3337	10.2445	10.3342	11.3567	10.3204	10.6135	15.8731	16.9879	16.9711	10.7617	8.14142	9.71472	11.5054	11.5866	10.8597	10.0701	10.5314	10.3416	9.94499	9.8818	9.70535	10.2148	11.2655	10.2279	10.9405	11.927	10.3737	9.18174	9.53172	10.4124	8.44895	9.21018	9.00167	11.0912	12.3448	10.092	11.2389	11.3649	10.8355	8.67562	8.75823	8.21191	9.73478	8.25701	8.85158	10.2944
355	27.3359	27.6412	26.4475	21.1742	22.7885	20.5468	22.8102	23.6901	25.9342	36.7568	38.4157	35.5987	19.6884	21.5577	19.6373	19.6817	17.1523	20.1253	17.5865	19.5277	18.8451	17.6975	18.6849	17.6533	18.7167	19.3877	17.7467	18.9567	19.8843	17.8832	15.0776	16.5185	16.8152	19.2285	19.3558	20.1463	20.4673	19.2499	18.6395	18.0551	19.9938	17.6721	18.071	18.3183	19.0134	19.209	17.058	17.4988	19.2414
356	14.2294	13.0214	12.1789	9.60761	10.8487	11.2321	12.3173	14.0037	12.855	15.5692	15.2312	15.4608	10.5883	10.6233	9.03625	9.58669	10.5322	10.3268	9.092	10.385	8.58945	8.7964	8.76658	8.11829	10.2988	9.60887	10.1226	8.78204	9.41297	9.03153	9.3652	9.73426	9.59942	7.66843	8.39216	8.10565	10.3115	10.6401	8.78641	8.37184	10.0566	9.96216	7.75222	7.30563	7.72642	8.3891	8.2091	7.92838	9.38206
357	9.98184	10.865	10.0952	11.0911	11.8962	12.5863	12.7802	12.1686	11.2243	10.6209	10.8038	11.1546	13.581	11.7811	12.6461	10.9479	12.5742	11.1079	10.3246	11.1542	11.0551	12.1112	12.8002	13.7427	10.0014	11.035	8.77334	11.3633	11.7644	12.8156	12.4654	11.2329	11.7881	14.1171	13.3609	12.9541	11.3585	12.4135	13.8389	10.5939	9.90424	10.5198	14.4937	14.4648	14.2823	13.1915	14.6834	13.9147	10.063
358	6.36995	6.36725	6.07038	6.52954	6.89707	7.56743	7.08939	6.06983	7.49653	4.90674	5.01276	4.56508	6.55379	6.784	7.92897	6.48608	7.72781	6.56806	9.10063	5.98508	9.08798	6.15901	6.97976	6.69338	7.09853	7.09738	8.14555	6.38589	5.78202	6.22914	6.64885	7.59925	6.98501	5.53312	5.2171	6.32635	7.27566	5.20772	5.76476	6.88285	7.2391	7.03433	5.63126	5.78136	5.64696	5.7558	5.55202	5.38871	6.95427
359	6.36134	5.75247	6.65559	8.41602	7.96314	7.46541	7.5346	7.12219	9.16121	3.73472	3.86807	4.10029	8.35555	8.07109	9.47872	8.45513	8.04172	7.88031	7.7308	8.52197	7.92047	7.00347	7.30213	6.53421	8.07899	8.64111	8.2576	9.26252	7.84365	8.97317	9.36775	9.07612	7.80796	7.62099	7.36008	7.70387	7.68183	7.89605	6.52941	8.20701	8.02198	7.61681	8.42932	7.76169	7.53703	8.84517	7.64119	7.85131	8.08289
360	5.25916	5.84814	8.96827	6.01408	6.56682	6.07466	12.9213	9.05535	6.87045	9.66472	7.284	6.19631	4.92873	8.73374	5.49961	8.90921	8.83491	7.59041	7.19176	7.5445	6.38586	4.65647	3.60497	4.12166	8.44125	7.09083	6.73881	4.91069	5.08342	4.16111	6.29705	6.18638	5.78485	4.66831	4.889	5.01298	4.8774	5.23723	3.80817	8.74731	7.41804	7.05418	6.15552	4.95155	4.30351	7.72364	4.80782	4.90101	7.26807
361	14.9551	13.8425	14.1285	6.70941	7.06888	6.16579	10.5632	8.69382	9.46739	7.62186	7.77048	8.8363	9.47031	7.05352	7.69268	7.90257	8.11831	7.91772	8.38845	9.50564	8.05398	4.53762	4.74655	4.50988	10.7947	8.15625	8.77009	6.05517	5.44843	5.78524	7.84624	7.10484	7.62384	6.38869	6.13941	6.08171	5.96553	5.91187	4.92388	9.26382	9.95484	10.5187	7.02288	5.65342	5.51263	8.09508	5.9458	5.38847	10.1869
362	20.905	20.9475	20.0201	4.80998	4.34811	5.64402	6.26468	5.60051	5.55603	5.53592	6.13011	5.41984	5.00728	4.82213	5.57596	7.54011	6.6565	6.33362	4.42929	6.81973	5.03987	3.33709	3.95575	3.81575	6.82853	4.79052	5.65952	3.85834	4.04409	4.08106	5.59627	5.20969	5.13565	3.91994	4.01678	4.74296	4.78252	5.39961	4.00531	5.22548	5.81574	6.64782	4.56576	4.28632	3.19899	6.33384	4.50502	4.24455	5.51801
363	6.87271	7.6644	6.72755	7.15095	8.04008	7.22749	5.43342	6.39643	6.46062	6.28579	6.04823	6.29026	7.96254	8.76941	9.5198	8.39467	8.78853	8.16756	5.74607	7.99507	9.06804	5.15344	5.88565	5.50651	7.47975	5.89519	7.41687	6.69961	5.53087	6.96925	8.32592	8.85717	9.49086	8.19475	6.88545	7.48661	6.27079	6.25486	5.89927	7.88196	6.66314	8.95721	7.3617	7.66044	6.30558	8.79353	6.99769	6.78123	7.11399
364	4.18514	5.08085	4.95755	6.73486	6.55476	6.1481	5.30551	6.42993	5.19526	7.52379	6.45217	8.26212	8.04543	6.33037	6.30967	7.2258	7.0997	7.63146	6.72327	6.72633	8.10358	5.28324	5.50746	5.50048	6.73095	5.69456	6.58232	5.17349	4.47814	5.27178	6.95685	7.85082	6.88575	6.15886	6.4964	5.77335	7.24137	7.45394	5.67919	6.7108	5.97582	6.77164	5.35427	5.30834	8.04355	6.58564	5.6327	5.68939	6.91597
365	6.06836	6.54956	6.2783	12.8552	10.0387	10.1866	8.93631	12.2582	10.8838	8.06095	7.6632	7.65213	9.00303	12.7694	10.9036	12.1901	10.1446	10.4433	14.2503	13.269	12.6151	9.52812	8.87888	9.94138	8.91331	9.5897	9.37652	10.1451	7.37908	8.90799	10.9906	12.124	10.9114	12.2113	11.6694	11.1219	10.652	10.4736	9.38152	9.74524	10.6111	10.0769	11.3934	11.8604	20.0198	11.9831	12.0731	11.174	9.35361
366	4.95449	4.5046	4.3993	9.34109	9.79154	9.40278	9.43002	8.781	8.81649	8.7908	8.52834	8.79348	9.47799	8.64184	8.34379	9.36934	8.30205	9.55437	10.362	7.56671	7.86991	8.37236	6.91986	7.69283	8.67881	7.08356	7.27609	7.42347	7.05498	8.52945	9.34598	7.04427	8.22105	7.7123	8.23422	7.25492	10.9827	11.8664	9.05119	9.20862	7.58001	7.50826	7.92381	8.29566	8.7215	7.62216	8.1666	8.41058	8.63599
367	7.27476	6.72035	5.9112	19.2273	18.118	19.08	10.4844	9.95582	11.2883	11.907	8.93223	11.496	20.5097	14.637	17.4086	13.6832	14.744	15.5844	14.2909	12.8816	12.7568	14.6947	13.5097	12.8725	11.2041	10.3846	9.57142	15.9293	16.9055	16.3047	17.186	12.9657	14.3089	17.0677	16.3093	16.9435	17.5069	16.0937	17.2792	13.353	11.1245	12.3372	18.0516	17.7838	15.4465	15.45	17.1451	17.045	9.98013
368	5.31911	5.9687	6.28152	8.94599	10.3603	9.38726	8.27272	7.46665	7.22187	9.93932	10.2716	8.86083	6.18145	7.69196	8.02209	8.77092	10.0979	9.43346	8.97648	6.92735	6.92924	8.87268	10.0849	9.68206	8.69413	8.83377	10.2235	6.34836	9.01392	7.89988	7.83284	8.43303	7.75359	8.73037	9.51748	8.18968	9.73644	12.4002	11.0954	8.36147	7.97787	7.3467	8.86739	9.99639	7.53024	8.12733	9.00641	9.50319	8.84632
369	24.2062	22.8735	22.3277	18.2111	19.1128	20.6833	22.3884	25.3622	28.2398	24.6699	30.9197	28.1927	19.4135	20.5507	20.7242	16.0141	17.2134	17.3437	19.6415	20.7641	23.1776	35.5642	36.9063	36.357	22.2344	32.481	28.3849	33.4565	35.0616	32.0895	19.6222	24.2241	23.8841	24.9478	25.8426	27.3924	21.9844	18.9084	28.8769	21.5023	26.879	22.7813	23.3037	24.2037	20.9177	19.2857	25.7197	26.8625	26.181
370	16.8409	16.1835	17.0022	14.0834	13.8241	13.8633	15.1993	16.6145	16.5283	14.7022	15.0312	15.7134	11.7864	11.2332	11.3142	16.4542	16.5915	17.7099	14.7889	13.768	14.1543	18.7657	18.2805	19.1473	15.9075	17.7028	17.6364	16.5161	17.3211	16.7459	13.3798	13.8127	13.5132	14.0605	15.8534	16.2346	17.0408	18.1231	18.1712	16.3649	16.0987	15.8756	14.1207	14.4224	13.2424	13.4036	14.6167	14.883	15.2564
371	30.657	29.8331	28.0504	36.0592	39.1574	39.2703	35.1277	34.5345	34.763	32.6593	35.485	36.2112	38.3332	38.9632	39.5205	35.6478	35.0276	35.1979	32.5372	34.4655	34.0912	28.5705	29.252	28.0751	32.4615	32.1617	30.2259	34.9985	35.6868	34.1496	31.8567	33.6797	33.784	29.1917	28.6425	30.1908	33.7978	35.0705	29.6576	31.6662	34.2526	32.8877	27.0626	27.2549	28.6175	26.1769	26.6617	27.6038	31.3299
372	15.4752	15.4093	14.59	17.6352	18.3311	17.7806	17.8758	18.5232	18.7305	18.6332	17.5636	17.709	15.7178	16.8127	17.2086	16.4902	16.2664	17.7171	16.0407	15.8245	16.6318	14.7607	14.2387	14.2656	15.3913	16.1108	15.7866	16.8045	16.557	16.4512	16.7439	15.751	15.6723	14.4772	14.5249	14.3243	17.9719	17.8025	14.9996	15.3801	16.8138	15.8215	12.5249	13.2103	13.1129	12.8509	13.1128	13.6418	16.3417
373	11.0902	10.9862	11.2467	11.2927	11.3417	11.3886	11.9723	11.9226	11.8219	13.9546	13.3118	12.3541	13.3882	13.0188	13.3129	10.671	10.4778	10.4677	10.3312	11.017	10.717	9.71327	9.83681	9.22399	10.6521	10.4423	10.3482	11.9305	11.3801	12.0605	10.5959	9.9945	9.8936	10.3602	10.5698	9.68502	10.3834	10.0505	10.0461	10.4198	9.95473	11.5184	9.82704	9.89718	10.1222	9.90485	10.2728	9.60385	10.8349
374	5.25846	5.40154	6.31107	5.44764	5.25683	4.85364	6.74565	5.20487	5.66635	6.73871	6.27503	7.35132	4.87336	4.5289	4.36755	4.54149	5.00502	4.61814	5.67607	5.67733	5.28969	5.2898	4.68127	5.49405	5.18732	5.05823	5.98391	5.05965	5.03284	4.79624	5.57919	5.43608	5.40778	6.01959	5.86835	5.90624	5.87703	5.8418	5.39558	6.3915	5.24404	5.6581	5.65568	5.37995	5.77219	5.38492	5.68124	6.003	6.4285
375	4.56055	4.6432	4.66113	2.67533	2.41974	2.85951	3.05373	2.60805	2.46275	3.9687	3.6933	3.00915	2.95707	3.27946	2.85918	3.4378	3.38491	2.73558	3.67713	3.20245	3.33446	3.61077	4.08934	3.93674	4.53227	4.30469	4.71453	2.91092	2.93408	3.38574	4.09902	4.72318	3.86911	5.29921	4.6816	4.31512	2.34439	2.5458	3.51171	4.76495	4.91568	4.75572	5.41245	5.15477	4.74359	5.64108	5.60611	5.04544	4.07387
376	5.52775	5.61218	5.87728	3.88019	2.97577	3.30404	3.90853	3.37778	3.5915	3.66285	3.15728	2.43999	4.74002	5.19119	4.75309	4.16936	4.15581	3.61333	5.90933	4.99177	5.32308	5.66306	5.82846	5.5581	4.25154	4.1376	4.45392	3.43357	3.42308	3.87059	5.85889	5.27658	6.30051	5.25895	5.29464	5.31748	4.193	3.54877	5.33579	4.99336	4.06153	3.77919	6.21041	5.93258	5.51138	6.71612	6.16812	5.85673	4.3502
377	4.21627	4.45782	4.55192	3.05134	2.25744	2.24619	2.26209	2.49971	2.15686	1.93974	1.86389	2.22421	3.1728	2.66502	2.4352	3.00046	2.82478	2.60183	3.69616	3.65753	3.4493	4.26752	4.02448	4.26368	4.11823	3.34124	3.57035	2.98281	2.5506	2.67608	3.84998	3.72246	3.93042	4.93141	4.09569	4.14915	2.40829	2.02607	3.99214	3.37634	3.01628	3.32699	6.67991	6.26324	5.93763	6.8043	5.82688	5.27898	3.78814
378	3.22561	3.99689	3.72341	2.28135	1.79748	2.0065	1.58741	2.12245	2.0426	1.73989	1.69171	1.60237	1.6572	1.41006	1.87734	2.63627	2.64906	2.4024	3.00086	3.11906	3.10735	3.89348	4.08282	4.58948	3.21536	3.13686	3.27428	2.15648	2.12755	2.04621	3.01088	3.31942	3.4155	3.75377	4.24233	3.81054	2.9132	2.38103	3.60561	3.19314	2.54113	2.73217	4.83199	4.53096	4.73387	5.37059	4.75258	4.33552	3.55508
379	3.14802	3.47624	3.98576	3.5937	2.63852	2.42722	2.26755	2.59229	2.23634	2.00088	1.92727	1.3853	3.37402	2.89744	2.35149	2.95148	3.61709	2.93614	4.34249	4.27689	3.90174	5.46518	5.68562	5.44595	4.28293	3.60386	4.00588	3.20687	2.98695	3.81794	5.02563	4.28432	4.21353	6.64756	6.22691	6.0667	3.07021	2.60995	5.28462	3.44978	3.10152	3.6446	7.67431	7.95374	8.20639	7.74676	7.30107	7.74787	4.04131
380	6.22063	7.1539	6.53135	4.59348	4.75196	4.43591	6.03357	5.21775	3.92501	4.83887	4.23435	4.37177	2.3884	2.40402	2.8691	6.23289	5.85954	5.16502	6.5702	6.52409	5.4655	7.11843	6.68459	6.73718	5.26748	4.86409	5.92807	2.49565	2.36813	2.19444	5.49477	6.04338	6.22297	6.43027	6.52147	6.33481	4.91835	4.22591	5.40947	7.47647	6.30767	6.19562	5.80961	6.10495	6.13172	6.37255	6.45721	6.69226	6.43439
381	7.75959	7.76153	8.69332	7.70965	8.08799	8.21653	5.4938	5.29329	4.34001	4.38116	5.39282	7.02843	3.65837	5.4713	4.04932	9.60692	8.33159	8.12373	8.65531	9.1951	8.7542	11.8746	11.2304	12.3837	7.72338	6.51447	7.18413	3.98358	3.47082	2.9746	7.90042	7.53378	8.91927	13.7867	12.6605	13.2938	5.89508	5.39003	10.6377	7.51883	7.4456	9.2927	13.0987	13.3699	14.0269	13.7627	13.9815	13.9291	7.66625
382	12.5405	10.3934	11.4284	12.6985	12.8169	12.902	14.2286	14.502	14.7277	11.259	9.49423	9.24188	14.8616	11.7161	11.2312	12.5827	14.4671	15.1445	12.4097	12.5876	11.647	13.4457	13.4473	13.3584	13.9383	15.7283	16.0501	18.6164	18.6009	18.7052	13.0625	13.0184	12.3631	10.6179	11.11	11.8481	17.9122	19.0832	15.6489	13.029	10.655	11.2473	11.4956	11.4298	11.395	10.9073	10.8011	10.8561	12.2382
383	22.3299	19.5391	15.4216	33.1855	33.5583	34.2886	30.3319	29.4593	32.6267	18.553	19.7514	18.6212	46.3075	43.2312	44.6012	25.0528	25.3532	30.8258	27.8923	25.187	27.5637	23.3497	23.5894	24.0122	25.8784	30.0799	28.4617	45.8005	49.1277	48.0757	31.0809	31.9483	28.5139	21.667	22.9426	23.0519	36.1185	36.5041	29.0885	21.2344	20.8878	18.2544	26.0754	26.5103	26.876	22.9561	21.7286	22.7937	23.8983
384	8.72904	8.59123	8.79766	8.43257	8.88615	9.36657	8.54137	10.3656	9.65131	9.36919	7.85152	7.6562	8.26187	8.97125	8.56923	8.53543	8.81047	8.87131	9.67451	8.49211	8.89618	8.72584	8.81145	9.22441	9.59462	9.17659	8.79009	9.59177	9.60013	8.96133	8.67157	8.67749	7.88857	8.11478	8.27358	8.45967	9.94519	9.49587	9.52108	9.45301	9.12445	9.61289	8.79026	8.6759	8.28954	8.65429	8.56051	7.87515	10.4833
385	7.86456	8.25947	8.09846	7.55745	7.56882	6.92163	6.22917	7.04969	5.83852	7.51522	6.01768	6.62324	5.61116	6.11414	5.85656	8.23461	8.16564	7.60999	7.52719	8.95347	7.56293	10.6848	10.8385	10.7225	7.41629	7.4515	7.54671	3.7471	3.47709	3.73545	6.339	6.88555	8.03486	11.3048	11.4427	11.7675	6.12594	5.90333	9.88328	8.50109	9.3287	7.44968	12.1792	11.8489	11.7773	11.6556	12.7244	12.4645	7.3967
386	7.8113	8.16097	8.74648	6.88237	5.28822	5.50719	7.28065	6.64158	6.47734	10.5923	10.6257	11.2788	3.25722	3.07199	2.91773	7.74077	6.72758	5.34972	6.00754	5.9275	7.11378	6.1538	6.73944	5.84946	6.67586	6.31957	6.64729	2.42499	2.78611	2.89199	5.06704	5.57553	4.81934	7.07768	6.51336	5.73739	4.86018	4.88094	5.17393	8.5408	7.4095	9.15805	5.23732	5.68954	5.08111	6.42865	6.57998	6.14866	8.01959
387	12.4378	13.3838	14.1533	7.1155	6.27772	5.89842	7.14753	6.8266	8.75136	15.6089	18.8169	17.0833	6.95992	8.53656	8.32539	8.81147	8.41764	7.58502	7.35147	9.14594	8.86079	8.36495	8.04562	7.71854	8.90038	7.38408	7.72157	5.46344	3.6376	5.19136	8.33941	6.79913	8.41732	9.12302	9.63542	8.70243	4.7576	4.82051	5.89911	8.41619	10.3274	11.3489	7.61442	7.11686	7.70091	8.10172	8.20555	8.08978	9.01452
388	6.85727	8.66967	8.85748	6.2115	6.32916	6.41046	7.58064	8.51396	6.76935	8.72437	10.1619	10.8209	3.8962	4.74761	5.04859	6.58248	7.07562	5.88125	7.60369	7.32868	7.14897	5.14407	5.31912	5.12836	7.42449	6.51684	6.0726	3.2652	3.14401	3.71246	6.07994	6.6321	6.57527	5.37072	5.84888	5.08748	5.25826	5.27431	4.7046	8.06069	9.3305	8.09825	4.84517	4.27458	4.34938	4.85222	4.7357	4.87503	7.88541
389	7.44941	8.08684	9.27199	5.61345	6.4348	6.05275	7.13284	6.13017	6.89273	9.15799	7.65351	7.27426	4.79778	5.73576	6.53174	6.61993	6.79164	5.44369	6.30809	6.65841	6.98687	5.13801	5.2942	4.86531	7.18075	5.96459	5.59776	4.6114	3.78754	3.55744	7.96453	6.8863	8.24543	6.50708	5.05156	5.71683	4.2087	4.42178	4.03337	7.76953	9.18335	9.34227	4.85433	4.97928	4.37214	6.30883	6.22554	6.27566	6.96337
390	5.03864	4.88778	5.24062	5.3453	6.3238	5.56111	8.52783	7.83141	6.9351	6.98207	7.21371	6.23638	3.5647	3.41862	3.77031	5.00724	5.77682	5.4244	4.4063	4.22784	4.51775	3.30139	3.64728	3.72207	6.83024	6.18209	5.54643	5.91894	4.85378	4.67899	3.85018	4.15247	4.3853	3.65717	3.72786	4.0726	5.81457	4.82974	3.30704	6.18199	5.55591	5.89852	3.54451	3.69541	3.46881	4.20722	3.94817	3.84415	6.38479
391	5.74445	4.85731	5.56956	10.2406	7.8483	7.74504	8.90093	7.70934	7.75006	5.90622	6.0783	6.44658	5.7201	6.00869	6.34861	7.36084	7.59421	6.66009	4.97229	5.11877	5.49186	4.72058	5.20351	4.21474	7.65843	7.45524	5.5087	7.85887	8.04954	7.41342	7.17809	7.75957	7.13141	5.94977	5.47712	5.82915	5.28016	4.68159	4.12449	6.34936	6.38474	6.17138	6.71786	6.16051	5.52411	10.8004	7.09772	5.78132	6.63754
392	10.2528	10.1068	9.46755	10.5314	10.4302	10.3746	12.1429	11.3091	11.7088	12.0305	10.6514	10.9802	8.03736	7.43881	9.04373	11.8652	10.8993	11.3351	8.37433	8.96371	9.5717	8.12253	7.20667	7.48055	11.1511	12.1337	12.9917	10.7497	11.896	11.3718	9.04395	9.31571	10.0724	6.60549	6.46594	6.70405	11.2602	14.3354	8.91023	12.5765	13.3362	11.0727	6.80825	6.47324	6.60358	7.20629	6.17741	6.5436	11.3594
393	19.0798	19.1777	17.6517	20.0781	20.7802	21.1364	15.23	16.3467	16.2459	20.71	19.8157	21.7266	21.2204	21.146	22.0487	19.2354	18.8035	19.2904	19.1596	21.286	19.2151	12.0695	12.9207	11.5627	18.6323	19.9291	21.5147	21.3184	23.1234	22.5844	19.8244	20.421	18.6609	11.3577	11.3681	11.7538	18.5164	21.6803	14.5303	21.6506	24.6681	23.3666	12.289	12.2448	12.9617	11.5469	11.6634	11.94	20.701
394	11.4973	11.2069	10.6602	11.1758	11.5325	12.5159	8.56517	9.20856	11.1742	10.3885	11.8341	12.5274	14.9289	15.6706	13.923	12.4132	12.036	11.9246	12.8947	12.5617	13.5592	8.57154	8.70569	8.63611	11.3196	10.7876	12.4129	13.4171	13.1732	12.7244	12.5133	11.6482	11.5098	7.65608	8.07521	7.93326	11.4149	11.9182	9.33551	12.0721	14.0409	12.414	8.47799	8.11837	7.21552	8.05182	7.70724	7.70193	11.3299
395	9.41015	8.6705	8.95066	9.90871	10.6125	10.2426	7.75944	7.90203	10.5261	10.3081	10.6813	9.62333	9.69255	9.25341	8.87287	9.7241	9.92328	10.7338	10.1689	9.06876	9.71916	14.7314	14.9631	15.069	10.4346	9.12934	9.36145	10.0942	9.28603	10.5758	9.00069	9.50742	8.51599	15.3418	14.7752	14.3558	10.1351	10.8086	12.6384	9.78086	9.21408	9.85766	13.901	14.5584	14.3101	12.428	13.448	13.8581	9.62754
396	5.22644	4.47069	5.79335	5.67942	5.76923	6.91529	6.70988	7.9494	7.21855	7.75139	7.3718	7.42318	3.74622	4.60457	4.79846	6.21832	6.57312	6.58726	4.57474	5.84635	4.9097	7.3731	7.87242	7.68773	6.47079	5.75555	6.07804	4.93594	4.88455	4.90779	4.9749	4.75992	4.6535	6.88792	8.01638	7.34353	7.73237	6.24805	8.10704	5.40968	5.5622	5.77025	7.23105	7.50703	7.41909	6.90265	6.88026	7.42869	5.53807
397	6.62329	7.3012	7.31315	8.55444	8.85821	8.37319	9.11269	10.0793	9.154	7.59546	8.1542	7.51282	8.23114	6.84093	5.06928	9.33539	8.94628	9.4889	6.66213	6.9604	6.36237	11.8857	11.1177	12.3808	7.11613	7.15215	7.12657	5.22496	6.40926	5.65342	6.30863	5.21803	6.39293	10.7834	11.9243	12.1421	9.18667	7.37026	11.5394	6.98787	5.55924	5.91096	13.7076	13.35	14.2299	10.7767	13.2019	12.4114	7.34839
398	16.646	19.3054	19.9311	9.40301	9.34493	9.29965	12.3531	12.1448	10.7528	10.1881	10.4117	9.8114	15.1954	17.4746	16.5117	9.27614	9.54323	10.182	18.576	17.6962	17.1298	16.8959	16.0543	17.0372	10.68	12.1273	11.9217	12.4054	11.8005	11.482	18.1544	16.6282	18.7269	18.0849	17.4044	16.6593	11.5011	9.82964	15.5281	11.0203	9.5133	11.5616	13.2	13.58	13.8033	14.5952	16.5958	17.0596	12.6571
399	10.481	10.0157	9.42215	9.08321	8.50015	7.83616	10.6981	9.5194	8.53456	8.1396	7.78784	7.71217	9.66328	8.14376	9.61334	9.56412	9.90419	8.37347	10.211	8.27027	9.5234	12.3283	12.3086	12.2091	9.7068	9.3478	7.53785	8.07646	6.5238	8.60789	9.15142	10.5895	9.95098	13.6757	12.7656	13.2064	9.15853	8.29828	11.9796	7.97085	6.16534	7.97626	14.1227	14.3122	14.4639	13.4849	13.2802	13.4312	8.41637
400	9.07239	9.88862	10.193	10.3728	10.9347	9.51499	10.1059	12.4113	8.24074	10.4967	8.70796	11.8624	7.10581	7.20751	7.25502	9.12812	9.71041	10.2991	10.2027	10.7658	9.82728	9.19123	9.83824	8.54743	8.98258	10.0498	10.0756	8.59318	9.67802	7.04858	9.59011	9.86549	9.18319	9.27823	8.60989	8.30625	10.7723	10.3913	10.2404	10.0173	9.75921	8.97857	9.83504	9.90878	9.62347	10.4219	9.78032	10.618	9.80227
401	8.76238	7.73565	8.37346	12.4024	11.5503	11.1137	10.6544	8.85364	10.1812	11.0623	9.05096	12.1307	9.22758	8.31226	7.72467	10.1972	10.797	10.1204	11.3001	11.4541	11.4309	10.6112	10.4444	10.958	9.2696	10.239	10.0207	9.0446	7.9132	9.56857	10.0078	9.85865	9.07874	11.1958	11.126	10.7402	9.85969	10.4275	11.8709	9.11472	8.90101	8.77356	12.655	12.8838	13.1199	11.7083	12.4491	11.5851	9.27098
402	6.20542	8.02183	7.7404	7.62788	9.15334	8.87866	7.92166	7.90275	8.06762	9.6401	10.4316	11.6411	6.31365	4.93944	7.46467	7.38591	8.22611	8.12487	10.5412	8.39651	7.77527	6.25796	6.21603	6.75525	7.0581	8.63467	8.25497	6.44564	5.58334	5.21934	6.84012	7.57058	8.22205	6.5806	7.13681	6.96961	8.10976	8.82448	6.76987	8.55377	8.47227	7.75826	6.24874	5.79798	5.74481	5.86785	6.31689	6.04718	8.27646
403	8.17399	8.78558	8.14974	9.39386	7.50487	7.66506	8.325	7.98585	8.95485	8.41609	8.61735	9.9972	8.20247	6.63152	5.73999	7.64333	7.43075	7.61569	10.0479	7.94663	8.09143	6.16161	6.27322	6.71497	9.11735	7.56854	9.00739	6.05533	7.87243	5.82115	7.03246	8.71657	8.85408	7.37572	6.88388	6.6143	7.98846	6.18257	6.45728	7.99713	8.01623	8.82568	7.52117	7.14864	7.6711	7.26928	7.74748	7.38223	7.94678
404	8.08977	7.93334	6.46477	7.27515	6.08968	7.64979	8.10703	8.98944	7.85552	6.71648	7.25533	7.75091	9.17581	7.74123	5.39573	6.30764	7.75967	7.10659	6.48354	5.23066	6.59624	4.86417	5.05782	5.60911	7.91992	7.95753	7.72671	7.5563	6.58865	6.52447	7.3477	6.69819	6.47176	4.75945	4.99618	4.99354	6.70579	6.97254	4.69308	8.23967	8.31226	8.03844	5.05226	5.50266	4.86194	5.63818	5.10307	4.71148	8.41386
405	12.4093	14.9573	13.5398	6.87308	7.21825	7.88019	11.2215	11.4553	10.1726	10.4519	12.7744	11.8544	4.98668	7.18603	7.55942	8.1639	8.46678	7.02664	7.4852	7.62508	9.14831	6.06492	5.89166	5.81575	12.0077	12.1632	11.8625	6.52862	8.10605	6.85984	9.13955	8.12643	8.6788	6.0456	6.64007	6.50442	6.45888	6.04355	5.35864	12.1502	11.5355	10.9773	7.10827	7.50972	7.06258	8.10146	6.66395	7.00731	12.583
406	7.52891	7.34066	8.32964	5.97079	6.09198	6.71858	6.43008	9.87146	8.29087	8.36272	8.58988	8.14312	5.18805	6.46143	7.98972	7.97827	7.26611	7.35279	7.23073	6.36326	7.64271	5.10777	6.30371	5.43445	8.37764	7.46306	8.5793	6.28018	7.16772	5.59607	8.48636	7.18004	7.43477	6.29178	5.28712	6.10056	7.29721	7.14139	5.87516	8.50376	7.53804	9.5054	5.76433	5.29962	5.20573	5.7049	4.85946	6.26529	8.66023
407	10.1126	8.86446	10.8962	9.16658	8.92182	8.62431	10.6129	9.21168	8.91559	13.0153	11.1422	8.37425	8.02031	8.14664	8.52307	11.2151	9.10107	9.94876	7.97414	9.06439	9.0972	8.55206	8.77372	8.84346	10.4576	10.1329	8.76384	9.70431	9.23893	9.08372	9.22366	11.379	9.91042	9.22224	8.1908	8.93457	9.13447	9.31039	7.82096	9.21767	8.86739	9.28581	8.91424	8.28626	8.62035	9.34163	9.00033	7.74308	9.20845
408	13.0039	11.129	10.1628	11.1296	11.8109	11.4565	12.3492	11.6405	13.7844	8.94508	8.95562	8.55533	11.4096	11.9992	10.7667	12.4813	12.2092	12.5971	11.2361	11.8936	12.3378	14.2677	13.094	14.3872	11.4014	11.0571	9.68879	14.4214	11.0558	14.1137	12.8823	10.7312	11.8013	11.2021	13.3144	12.4305	13.6947	12.8157	14.3625	9.50944	12.2798	12.2098	11.0246	10.7515	10.972	10.4826	12.1992	11.6453	10.2421
409	16.6413	15.3436	16.1502	19.7879	20.7242	20.4983	14.2723	11.678	15.5365	12.8933	14.4747	9.69052	30.37	31.3748	31.581	19.4993	19.0329	19.808	17.4984	21.2599	18.0529	28.9213	28.1072	26.9344	15.4081	14.7341	16.0203	25.3705	26.7958	30.1645	19.45	19.8738	20.3649	28.0485	27.8148	28.4061	19.9788	21.8905	26.5513	16.6963	16.3183	15.6472	25.8764	26.9111	27.1182	25.4638	25.8801	26.9951	15.5958
410	8.84129	8.95164	8.5064	11.2359	11.2934	9.90471	10.6119	8.58315	7.88909	8.97486	7.43452	10.4704	14.2826	14.2196	12.365	12.9886	11.8897	12.2697	10.9882	12.9311	10.4689	13.4452	13.7177	13.8573	9.45828	9.76417	11.7885	13.7741	13.4324	13.7556	10.9961	11.7604	11.4949	11.5026	12.3967	12.5428	12.0316	13.3465	13.4074	9.72194	10.1212	11.2835	12.2825	11.2819	11.639	9.81499	11.7929	11.6554	10.474
411	10.0117	10.97	9.55061	12.6418	13.8202	13.4313	10.8756	11.243	9.99178	9.64928	11.1497	11.3538	14.1345	15.1709	13.6019	13.7044	12.652	14.0234	13.7761	15.3812	15.8287	16.4942	15.5071	15.2584	10.7131	10.9771	11.4794	12.967	13.0576	13.3427	14.3728	14.5103	14.1764	18.2057	17.043	16.8948	14.1561	14.6148	16.4821	12.7921	13.0925	12.7122	17.3776	18.7198	18.5404	13.8699	16.0565	16.6545	12.2495
412	9.37609	11.3234	9.6678	7.95058	10.0162	10.0964	9.3895	8.48998	10.4898	10.3259	9.88581	9.57751	8.07266	8.68295	8.50095	10.2048	11.2991	9.10464	11.0912	9.45832	9.60458	9.92881	10.2928	10.3964	10.0672	10.1418	10.1702	10.0458	8.21518	10.2896	8.55895	8.18097	9.41945	9.05607	9.49547	8.49081	9.69626	10.3081	9.7843	9.80284	9.87326	11.0139	8.57093	9.49296	9.03853	9.0747	9.36781	9.50512	8.67184
413	11.2047	12.0839	17.5159	21.8431	18.5132	15.3179	15.5165	12.3678	10.9598	12.2245	9.1538	10.302	13.8742	10.7676	11.0986	13.7528	14.842	14.5076	13.036	11.9627	12.9985	16.6955	15.1664	15.4112	13.5481	10.9759	9.95309	14.0225	12.2436	12.847	15.6605	14.3792	12.7594	16.3788	16.3229	17.7878	13.4304	15.6951	16.609	10.561	12.8518	11.3634	16.3272	16.5301	16.7262	18.1518	17.4963	17.518	10.5968
414	11.3694	8.92862	10.8527	9.00273	8.94538	8.53245	9.34158	10.1664	7.97836	9.85723	10.4273	9.41291	6.88437	8.86825	7.80728	8.77185	9.91648	9.57542	8.7889	9.66725	9.72266	8.49173	9.19455	9.19095	9.45591	9.50371	8.74267	7.86915	9.22712	10.3489	10.1922	9.64872	10.2646	8.55685	9.20715	8.19509	9.59624	11.5294	9.37189	9.97047	7.96227	8.64152	7.62111	7.74982	8.74505	8.53233	8.97307	8.45247	8.17245
415	17.1169	17.1503	15.3076	11.0722	10.7584	10.6373	13.5527	15.0539	18.9217	13.5309	15.2989	13.1528	12.7347	13.0065	9.42233	10.2463	10.5248	10.7614	10.8893	9.65245	9.98791	10.4391	10.8591	10.7085	13.4795	15.7635	14.22	10.9438	12.5433	10.1067	10.2297	9.729	9.27358	10.9962	10.675	10.3549	10.9014	8.50817	11.2483	13.7125	13.7144	13.4868	11.8149	11.3354	12.0754	9.4449	10.129	11.2111	16.1887
416	8.02828	8.47183	7.84268	6.28086	6.58692	7.54239	8.24187	8.72056	10.7892	7.41069	10.1284	8.48174	7.12539	5.01246	8.92301	6.44197	7.43295	7.92672	8.52201	7.18099	7.89325	5.5275	5.65294	7.04817	8.71763	8.1171	8.93758	6.83634	7.69927	7.42925	6.70815	7.256	6.89557	6.32666	5.028	5.26847	8.1712	5.94824	5.85819	7.91457	8.77843	8.31189	5.54932	5.63486	5.44973	4.93579	5.36644	5.97144	7.88022
417	7.72479	6.25695	6.48446	6.34579	5.81472	8.31811	7.78253	8.93775	7.80297	9.64564	8.95534	7.73682	7.93536	7.06799	7.63682	8.53055	7.51322	7.19982	7.45585	6.22289	7.28535	7.09056	6.91993	5.98193	6.47607	7.83151	7.58554	6.32918	5.96721	5.05815	7.72847	6.92557	7.24619	6.34642	6.75793	6.78655	8.3725	5.36005	7.03421	6.88838	6.17878	5.91534	7.03322	6.78516	6.62243	6.66506	6.93123	6.8937	7.12573
418	5.82666	5.84591	5.49393	5.42586	6.72277	6.93952	6.22679	7.29119	6.42167	8.09023	7.2748	8.67018	8.55855	9.96418	11.2634	6.81229	6.21828	7.24973	7.42751	9.29294	8.24633	5.91761	5.83763	5.50554	7.08155	7.33855	8.20784	6.21372	7.39859	5.47695	6.46293	8.36707	8.73477	5.17113	6.2652	6.43525	7.04828	6.29795	4.80844	7.52095	6.77218	6.33882	5.03228	4.51817	4.22481	5.29018	5.04316	5.53425	9.3774
419	10.5003	10.0174	8.77798	8.20115	7.52877	9.27987	8.46107	9.14624	8.75562	10.2908	10.2914	10.8418	6.39773	7.23956	9.38073	8.54644	7.71142	7.38165	8.02498	8.25018	7.96387	5.96973	6.85191	6.64174	11.0027	9.58674	8.9151	10.9984	10.2157	11.3451	9.09017	9.24279	9.73515	7.45952	6.80874	7.24345	6.59602	8.39152	5.39624	11.1152	10.6552	10.9325	8.39089	7.95185	6.93844	14.2204	8.84367	6.60399	9.26324
420	5.78555	6.7736	7.4528	6.01275	5.86632	5.18321	6.73872	4.84058	6.60281	5.02926	5.12709	5.42188	6.12164	6.6482	7.29269	7.25169	6.45212	6.42942	7.34439	6.47764	7.39263	5.21636	5.63409	5.14802	9.30112	7.7087	7.50117	5.65025	5.04123	7.56315	6.33986	6.06936	6.32934	5.83065	5.65993	6.11281	5.71405	5.4396	4.76433	7.39854	6.46892	7.70454	5.72965	5.34915	4.52765	7.42764	6.17712	5.23323	6.47915
421	8.46418	9.58565	8.56063	7.52237	7.05554	7.51191	8.72105	4.98444	6.73648	7.1114	7.67711	5.51141	7.3666	8.30764	8.27864	8.73547	9.48472	8.55999	6.86576	8.00501	7.10132	6.90615	7.33905	6.56572	9.17347	7.95711	7.70213	6.356	7.71766	8.11628	8.54146	9.29382	9.09157	7.64213	7.01382	7.22894	5.86529	6.57343	6.96632	8.77409	9.27715	8.29544	8.31392	7.86055	7.73821	9.64436	8.6945	7.66686	8.04038
422	6.3007	7.08809	6.84761	6.71091	6.72419	7.34226	7.2916	8.13137	7.33913	8.00075	6.16069	7.85541	5.44984	7.91442	8.34249	7.41758	8.05746	8.46774	7.81137	8.46103	8.11093	6.77277	7.16939	6.85468	7.23606	8.40823	8.23946	7.24397	5.03985	5.47101	8.39043	8.07278	8.32439	6.31035	5.756	6.76598	8.48516	7.01102	5.99946	7.73016	7.3552	7.76176	6.76641	5.85433	6.39788	5.688	6.04027	6.41244	9.18034
423	9.94226	7.88164	8.41433	9.34121	9.4488	7.9318	7.62013	9.90139	8.39676	8.41612	6.1808	8.2901	7.3278	7.99652	10.8804	9.75229	9.23619	9.69401	10.1851	8.74185	9.61419	11.0357	10.5943	10.8834	10.7168	10.9888	10.2228	6.7817	8.39504	7.30581	10.3018	11.4484	8.64808	11.4859	10.3859	12.0088	8.28319	8.49933	9.42733	11.4034	12.5785	9.70281	11.1759	11.6617	13.3071	13.3242	11.3557	10.9069	9.9996
424	8.56442	9.50287	9.8297	10.3816	10.5431	9.56967	9.74501	8.95159	10.1669	11.174	9.43639	9.22561	8.84142	7.80318	8.82184	9.49733	10.3129	11.6096	9.49459	8.96945	9.76135	11.004	9.9117	10.6416	9.5659	10.2075	12.0119	11.3626	8.67233	11.533	10.25	12.0158	11.9197	9.28196	9.56107	9.17373	12.8005	12.2617	11.7848	9.88741	9.40797	10.9449	9.15695	9.75012	9.26203	9.12573	10.0719	9.14062	9.74807
425	12.0123	12.3773	11.3623	13.9363	11.8776	13.5505	11.113	11.3144	11.2892	8.13906	9.68616	8.45087	19.0115	19.1236	15.3458	12.9718	12.3716	12.448	13.5815	13.8639	14.1088	17.2647	17.2454	18.3575	11.4032	12.501	12.4884	12.8781	16.0291	15.9334	13.3861	11.8103	13.5818	18.1197	18.6403	19.0415	12.4948	13.3079	18.2082	13.1475	10.4893	13.1916	18.4986	18.5064	19.8453	16.1663	17.0189	18.4684	12.8428
426	8.97281	7.71315	8.58794	11.2236	8.73621	11.175	10.731	11.7894	10.6868	9.0082	10.0623	9.21309	10.3045	9.29366	7.73515	10.8832	11.5676	10.1209	10.4203	9.35092	9.85079	9.37038	9.65997	9.87156	8.54649	8.90235	8.56478	10.3928	12.0574	10.2062	10.4287	9.93852	8.90239	9.35186	9.55171	8.86039	11.5334	11.8339	9.92061	9.88938	11.1865	10.9757	8.50206	9.44911	8.9492	8.88111	9.79241	9.52388	9.4201
427	11.7997	10.327	10.1789	10.5378	8.87419	10.2934	8.43596	9.69746	10.3237	7.32597	7.77814	7.05045	13.225	11.4826	10.2038	10.7124	9.81229	9.26709	10.0753	11.9984	9.1604	12.2653	11.8329	12.2633	10.8855	9.42504	9.26231	8.7615	7.08459	7.1776	9.35279	10.6185	10.4135	12.4335	12.451	11.8958	8.60842	9.91034	12.5409	9.9501	9.99561	9.35765	13.258	13.5127	12.3663	12.3058	12.2802	12.6373	10.555
428	12.2433	12.0704	10.0078	11.3423	16.4627	15.0655	14.903	16.638	14.6746	15.6136	16.6299	17.2952	9.525	7.66848	8.0745	11.5342	11.2936	12.7611	12.5874	10.2983	12.4179	10.5472	9.31394	8.81848	10.0472	10.521	11.6456	10.0215	12.3984	10.2313	11.2876	10.4066	11.7435	9.54874	10.5257	8.91863	15.2463	15.247	10.1542	11.6611	11.8695	10.6818	8.00772	8.22793	7.88482	7.47739	8.71843	8.93485	12.6104
429	15.9149	16.6803	18.7581	12.9912	14.4113	12.3767	14.7005	13.7513	13.7836	20.1816	21.2615	21.6859	12.8268	13.7616	15.0248	11.2441	11.4115	10.6422	11.6343	13.8335	12.4817	9.61753	11.2992	10.5957	13.1242	13.3803	12.3615	20.5517	17.5644	16.4622	11.7213	10.3259	11.0457	9.99518	10.4546	9.99345	10.9689	9.91572	10.2339	10.1583	11.3714	11.3838	10.5908	9.82799	9.72146	9.95938	9.85056	11.0755	11.1241
430	6.78711	5.87039	6.87639	17.1579	18.0223	15.8973	10.8245	12.988	7.99816	12.2815	13.7491	13.0695	11.9106	11.7291	12.5937	13.3353	14.6674	18.2965	13.2058	12.5194	13.4754	13.3041	12.0475	13.0305	6.91341	7.89385	6.8587	17.3641	18.426	16.7466	13.7868	15.4208	12.5249	11.6582	11.9553	11.1707	18.6112	22.028	13.3858	6.44548	8.2615	7.18391	12.8196	11.2113	13.0483	9.97851	10.8551	10.6051	7.04482
431	5.03702	4.03767	4.69052	11.1578	10.1614	10.6877	6.4085	5.41902	4.63427	6.36467	8.05126	5.09582	12.2554	14.1748	10.0692	9.82198	11.0083	8.0374	9.71074	10.5774	11.6193	12.1645	12.9934	12.2174	4.9004	4.85412	4.87148	10.5231	10.7426	8.94503	12.4169	11.0898	12.2155	13.1226	13.1096	12.2147	8.08024	7.89817	11.3094	4.99752	4.77003	5.17812	11.7141	13.0303	12.4695	10.6737	11.868	12.1168	4.15437
432	4.3023	3.48749	4.2627	13.7639	15.0678	14.5766	10.4617	10.3575	6.83156	10.2039	9.3574	9.96736	11.6776	10.9823	13.6748	13.3051	12.2048	13.3147	12.0182	13.0225	9.93416	10.0906	11.1638	11.176	5.79668	6.91963	5.6406	12.5384	13.5736	14.7404	12.891	10.836	13.3954	11.3736	11.38	11.7311	17.0631	16.78	11.7449	7.15016	8.01125	6.94681	9.81963	9.87607	9.73284	8.31679	9.02522	9.96864	7.51426
433	3.27048	2.87942	2.61409	7.4631	7.76475	8.179	5.05457	5.64566	3.30634	4.92933	4.69856	4.5619	9.69583	8.97321	9.28508	8.98994	7.29675	8.18882	7.06928	9.61081	8.87773	7.6629	8.03922	7.62129	5.11218	4.60701	3.88282	9.83613	7.85849	9.6635	8.55644	9.04818	6.5794	9.0404	8.41667	7.9438	6.57399	6.25637	7.78049	3.96483	5.09313	3.80704	8.50472	8.32811	8.56709	11.7938	8.96411	8.35003	3.51895
434	4.07363	3.87381	3.61092	8.67259	10.0587	10.7972	8.20919	8.22013	5.3686	6.30586	5.96759	8.35028	10.0435	7.26505	7.51408	8.98158	8.83325	10.7509	10.4167	11.2143	9.86878	7.98246	8.55028	8.1231	5.43536	5.45386	6.22354	8.36254	9.94921	8.57094	10.4489	10.1617	11.9761	7.82161	8.6012	9.03371	12.8153	11.9735	8.77501	5.94833	6.58905	5.77069	8.08419	7.97764	7.78415	8.28895	7.74509	8.39795	5.91098
435	3.46902	3.4612	3.68305	7.35494	8.31136	8.40789	5.23344	4.37251	3.18578	5.17633	5.17976	7.3205	9.44805	8.89129	10.6281	9.26292	8.47125	7.42692	7.19298	7.14516	9.07803	9.03521	8.04735	7.44914	4.83974	4.9841	4.20769	9.34928	9.39489	9.20044	8.6033	10.0799	9.81992	8.09923	8.2231	8.05022	6.60267	5.86874	7.74784	4.26723	5.26478	4.33739	8.53232	8.82187	8.5389	9.02287	8.94551	8.54443	3.87223
436	13.1009	13.4614	11.4955	7.73695	9.2888	8.64896	10.7905	9.35402	11.404	8.9899	9.53677	7.38861	7.65762	9.06462	8.45789	8.86944	8.0549	8.91419	8.3963	8.49428	10.723	7.12823	8.49396	7.51123	11.9509	11.513	12.5381	7.12926	8.03464	10.0764	6.64629	8.07622	8.75987	7.32612	8.02229	8.01014	8.59415	8.81028	7.49867	11.6795	9.97301	11.3625	7.03006	6.61162	7.08509	7.22843	7.76801	7.42598	10.5859
437	42.859	44.666	44.7439	9.02006	6.98587	7.27865	26.7837	27.1151	40.0477	29.7752	28.1137	27.6189	12.2669	13.9285	10.7866	9.95512	10.0708	7.93455	12.2611	11.0027	10.2096	11.1358	9.28214	9.68775	37.9359	35.9576	37.695	11.5943	9.45524	8.79717	9.42403	8.42318	8.81361	10.5642	9.75358	10.683	6.76179	6.83784	9.96509	38.4578	35.5587	37.6405	11.1038	11.5466	10.4171	12.9819	12.58	12.3347	38.8719
438	12.8994	14.0712	13.1781	7.60219	6.26157	6.46898	10.1908	10.6186	12.9108	10.8794	10.62	10.6704	6.32845	4.88047	6.75045	8.51581	8.74416	8.13667	9.27679	6.84023	7.6335	8.12426	8.62406	8.32062	11.4449	11.9503	12.2313	7.47146	6.02827	5.90924	9.55602	7.93692	6.77969	8.63328	7.6827	7.86186	7.00618	7.38796	8.20615	11.8253	11.5905	12.1079	8.10069	8.03813	7.79723	9.12256	8.63849	7.59461	11.8912
439	4.20122	4.1914	4.84486	10.0705	8.07742	9.05764	6.04316	5.90952	4.31279	5.09393	4.72585	5.95682	8.7161	10.1106	10.2401	8.96281	10.6485	8.99941	10.4521	9.57327	8.58048	13.3718	12.7584	14.8629	5.67045	5.86652	5.85082	5.8314	6.53706	7.35026	7.67032	8.92732	9.13561	12.3608	12.8555	13.3008	7.89145	6.15912	13.5866	5.26391	4.88798	5.66504	14.2909	14.5584	14.5598	12.5924	13.6105	14.6617	6.63545
440	6.34453	5.85576	6.4416	6.61467	5.10896	6.55789	6.28084	7.24739	7.25459	4.28042	7.63541	6.37023	3.87987	4.47394	3.96555	7.81583	7.44915	6.79145	6.51492	7.33425	6.8578	9.62642	9.65003	9.42459	6.79033	7.15053	7.41516	5.07692	6.20718	4.14615	5.40263	6.99563	6.64973	8.67317	8.75271	9.41681	8.1938	6.24542	9.10874	7.60882	5.63853	7.37064	9.08001	8.17196	9.36241	9.07784	8.90168	9.50232	6.64301
441	8.99469	7.59891	9.69464	7.87279	7.91049	7.85152	8.64975	5.95629	6.73886	6.98656	7.61634	5.71131	5.65551	6.20623	5.108	9.48699	8.75328	8.10224	8.47546	7.78222	8.44235	13.8293	14.3434	13.6149	8.25454	7.66684	8.2743	7.29455	7.08312	7.91458	9.18491	8.15492	8.36877	13.8128	13.281	11.585	8.5242	8.44708	13.692	7.78845	8.04678	7.46067	16.7368	17.1589	16.4655	17.2753	15.8393	16.6186	7.35441
442	6.78472	7.07876	6.31144	6.5668	4.36932	5.46576	5.25945	7.58552	6.58337	4.48943	4.37435	5.28677	4.53292	3.32552	5.25395	6.65505	7.31694	7.02828	7.20696	7.44396	7.00806	7.55445	7.56586	7.2121	5.31304	5.63696	6.58251	5.27174	4.20688	6.60777	6.80673	7.26356	5.88819	7.78247	6.90887	7.45659	7.70049	5.37727	8.85542	6.01275	5.27096	5.44948	8.18091	8.27953	7.94892	8.01724	8.15805	8.55896	6.60118
443	6.42681	6.78727	6.69253	8.19802	6.43869	6.70502	4.47053	5.51032	4.32053	5.28488	4.58622	4.85069	4.8635	5.91011	3.80426	8.55145	7.6572	8.1012	7.23915	8.10204	6.5338	9.83947	9.74453	9.94045	7.8933	7.28756	6.89399	7.4328	4.50886	5.75956	9.70016	6.22994	7.78103	10.831	9.50595	10.9883	6.66061	6.90292	11.5717	6.16648	6.44534	8.0101	11.2193	11.592	11.7873	10.9316	10.2255	12.2928	7.02762
444	9.36733	9.7735	9.64389	10.0684	11.1783	8.75919	11.9198	11.2455	12.1098	11.1819	10.4487	13.9843	8.94844	10.2035	7.90788	10.7744	11.2042	12.9125	11.6061	10.2931	10.2122	9.87869	9.99227	10.4277	9.96844	10.9484	11.0574	9.81291	10.2345	9.13977	9.07728	10.8671	9.95219	8.47692	10.2413	9.70922	12.1731	12.7093	9.33316	11.3536	10.6615	11.3402	8.77243	8.15534	9.00208	7.52422	7.90224	8.95649	10.2801
445	19.101	18.7061	18.0162	21.3753	22.7543	24.0681	21.5684	20.2216	21.5378	24.128	24.7158	21.6011	29.5853	27.7936	30.8583	19.2934	19.759	19.7148	20.551	18.7003	21.6602	15.5359	15.6455	16.0064	19.3968	18.8256	18.4564	24.7283	26.0679	26.9415	20.1	21.259	20.2229	15.2953	16.495	16.8494	18.2353	21.1722	15.0572	17.6706	18.3214	18.2601	14.3022	15.0552	14.3821	12.5908	14.1169	12.5435	18.4019
446	12.1521	11.1916	12.5263	13.128	15.9889	16.2753	13.0465	13.9913	16.1662	16.568	13.9118	14.7525	15.1198	14.217	15.2001	11.5968	12.5793	12.9128	13.6825	13.1087	13.1896	10.0017	9.94136	9.48317	11.2152	13.9229	11.0603	13.9607	15.7575	13.0499	13.0244	13.3685	14.0182	10.9121	11.0027	10.5082	13.7752	15.1979	10.4991	12.747	11.6442	12.6398	8.73511	8.90378	8.92128	8.09673	9.4407	8.77424	11.9455
447	9.56926	9.39828	9.1127	11.403	11.736	11.7803	12.3933	10.3324	10.3148	8.77223	10.5166	11.1211	13.6881	14.3191	14.0065	10.4893	10.4275	10.1	10.4925	11.287	11.0718	9.1474	9.21753	9.37337	12.6685	10.903	9.20922	11.1687	11.4182	13.1933	11.8525	12.4834	12.4398	9.99703	9.92235	9.63805	9.70334	9.17605	8.23522	10.4476	11.5872	9.19107	10.0332	8.88788	9.44956	13.0417	10.2872	8.90391	10.3883
448	7.59999	8.79392	7.00662	8.30706	7.79924	7.16037	7.55757	9.62754	8.52535	8.75469	7.59331	8.08737	6.7425	7.03371	7.85036	8.59821	7.72189	8.51281	8.02845	7.21643	7.01679	6.76648	6.84638	7.05283	7.78444	7.47908	9.13716	8.2655	8.74519	7.33701	7.50254	8.54105	8.74032	7.70385	7.11016	7.80034	8.99713	8.50606	7.37494	8.57863	8.66092	7.16196	6.088	6.80638	5.92359	6.87569	7.47474	7.10195	8.82772
449	13.6596	14.8159	14.5541	6.4659	6.71587	5.37657	8.85393	8.28217	6.44871	9.55388	8.60139	8.23464	6.98397	6.51727	6.045	6.73856	7.13161	5.82397	6.20305	8.73201	8.00738	7.82014	7.0532	7.46459	10.7153	10.1792	11.9135	6.98794	5.77067	5.91043	7.34895	4.83687	5.93886	6.51531	6.78	6.04801	6.03684	6.26588	6.27242	11.626	13.7232	13.116	6.85195	6.98906	6.75732	6.56891	7.65367	6.74714	12.5303
450	6.55675	7.11777	6.71201	9.14694	10.6755	12.2958	8.49513	8.60495	7.9795	6.03301	9.04362	6.39627	9.97993	12.4371	14.5891	10.259	10.1197	10.5004	16.6006	11.2466	15.4571	8.21609	8.01583	8.08505	7.24878	6.61141	7.64264	11.3228	12.9819	12.8311	10.7665	11.2537	9.5189	9.20252	8.51266	8.87906	11.3168	13.261	8.90613	7.84312	7.60378	6.94113	7.23319	6.86273	6.85036	7.04065	7.17156	7.54166	7.91929
451	6.59758	6.56158	5.6141	11.5379	8.71001	9.58078	8.49818	9.53462	5.21708	7.25539	7.43497	8.01301	10.4412	10.1371	9.26454	10.0172	9.24142	9.37488	11.7473	12.4138	10.5506	10.2179	10.4031	10.2078	7.00123	7.2944	7.05424	13.3065	9.95208	11.3433	11.3152	10.8564	9.46247	9.69408	11.2403	8.46387	8.1504	8.87671	8.62149	7.32198	6.80366	6.64672	10.8718	11.3008	11.44	12.5927	11.9487	11.1353	7.60676
452	9.73756	11.8697	10.685	8.76012	9.73445	8.80481	8.59049	8.5768	9.12518	10.3628	9.22979	9.92205	11.1758	5.72758	7.31854	7.73672	8.61397	9.68074	7.39769	6.84179	9.92425	7.96053	8.05425	8.10593	10.7471	12.5846	12.1587	7.28059	8.4772	9.887	7.09597	10.4736	10.0942	7.50366	6.57264	7.17832	8.35165	9.5068	8.02548	9.92426	10.32	9.66596	7.09689	6.88625	7.55524	8.38388	8.3911	7.84454	10.5641
453	32.6097	33.5108	34.0607	11.2032	10.9675	12.0283	23.1234	21.4847	33.2531	26.1578	21.8457	23.9498	11.4889	15.7648	14.4407	11.5661	11.3434	10.7011	15.146	13.3031	11.9201	14.4052	12.5503	12.661	29.5118	29.9146	30.2836	10.9007	10.162	9.39962	14.4806	15.5442	12.7587	13.8511	13.508	13.6135	12.288	9.99826	11.8643	27.1338	25.0585	26.7128	13.6953	13.3687	14.563	11.9962	11.854	13.8159	31.4341
454	13.2712	14.0766	13.5169	8.64267	10.3052	10.0205	12.399	10.4946	11.8037	13.9271	12.1132	11.8641	8.15457	8.38569	10.3967	11.7064	10.1622	9.17658	7.67239	9.90323	9.70905	9.71386	9.78769	9.51273	13.0271	12.1913	12.1684	11.2318	12.0405	10.5032	9.7562	8.36062	9.24926	9.63809	8.85	9.68067	11.4675	9.6959	10.113	12.6666	11.3777	14.0035	8.52789	8.62718	7.64335	8.73869	8.63928	8.19584	11.9832
455	10.3153	8.14858	8.93627	12.1391	12.2704	11.2736	10.832	10.8384	8.91354	9.65602	9.55508	9.57476	11.8336	8.87841	6.61823	12.2095	11.7448	11.3212	9.49999	8.60984	10.1259	14.6121	12.5968	13.6237	10.059	9.34227	9.02894	10.6021	7.4464	10.9014	9.77173	7.95294	11.1187	14.5589	15.8432	13.2682	11.2376	8.85852	14.5956	9.65691	9.90829	10.2265	15.6159	15.3652	15.7511	13.8422	13.9616	13.1483	8.64197
456	6.19292	6.07861	6.52062	8.46888	9.16958	8.67629	6.03471	10.1745	8.39437	8.34468	9.39903	9.30455	10.7583	6.2314	7.41799	9.59721	9.1871	9.48563	6.09959	10.0697	7.64645	7.87228	8.15307	9.12416	5.72427	6.46167	6.73687	6.21241	10.1035	7.64582	9.12729	9.20653	7.53005	8.27133	7.43059	8.411	10.1255	11.3067	8.66219	8.03419	8.85562	7.20202	8.04094	7.72764	8.03395	8.38812	7.71357	7.95359	6.77899
457	5.96776	4.77045	5.43013	11.8176	11.1697	9.64771	9.68224	5.40235	5.0192	7.49945	8.67363	6.69454	7.71873	7.41249	10.9038	10.0312	10.2102	11.1071	8.82005	10.0881	8.48425	11.0476	13.828	11.9303	6.57773	5.73392	5.20733	9.76438	8.41105	9.66184	8.64091	7.44776	9.89749	11.6569	10.8978	13.9421	9.80804	10.2094	12.6099	5.6053	8.45411	7.10924	12.3876	13.155	12.2009	12.518	13.4628	14.055	5.1819
458	3.79337	3.79893	3.7581	7.57767	7.38076	7.99886	4.6006	8.23434	4.55942	5.25497	6.55696	8.05922	5.89054	9.87003	7.4364	7.13308	8.93	8.63807	7.25138	7.21705	8.37768	7.37489	7.72857	8.12931	4.69921	4.78953	4.7515	7.7583	8.98333	7.8962	10.3511	9.2754	9.00969	6.43185	7.74818	6.76605	9.00468	10.0253	6.94875	4.91894	6.05266	5.19323	6.36446	7.1743	6.30641	7.51159	7.51222	6.88098	4.56348
459	4.95778	4.06702	4.76606	10.7059	9.61691	9.67348	7.74428	6.65473	5.73493	5.50883	6.14796	6.22166	12.5585	15.1555	11.6139	9.74365	10.4472	10.0144	9.76499	10.3068	7.80469	8.57954	8.88241	8.62005	5.40392	5.07628	4.96781	11.6204	11.4421	9.9304	8.6946	9.62879	11.3606	9.19148	9.39661	9.79729	8.24987	8.26139	9.65309	6.89496	5.56566	6.29896	10.166	9.53223	9.6557	8.98792	9.34516	9.42881	5.32619
460	6.59778	7.04246	7.42512	7.2627	6.25833	8.56006	8.19175	6.79624	6.18779	8.04082	8.27995	8.27276	6.17975	6.51477	5.50323	7.71972	8.15333	6.18364	6.63666	6.91767	8.20066	7.85134	7.61442	7.17937	7.02929	5.71643	7.64987	6.10618	6.06183	5.11635	8.19334	7.78577	6.86709	7.21508	7.40403	5.72102	8.93829	8.20288	7.10026	6.49255	5.7419	6.58333	6.74219	7.26109	6.6914	7.16069	7.78658	6.68111	8.02246
461	10.1626	9.70135	8.56758	9.11672	7.45429	8.63056	9.55798	10.8865	9.1784	9.62877	12.565	10.325	8.86459	7.51624	7.4417	9.89287	9.79108	8.37601	7.01823	8.82901	7.33556	7.18928	7.49147	7.92207	8.63665	7.93562	6.93878	8.63978	7.64999	6.03012	7.14442	8.87172	8.5046	7.79282	9.2944	8.25314	7.72832	8.80101	7.71581	8.90363	6.99649	9.38156	7.74551	8.41065	7.5555	10.164	7.90333	7.87315	6.66368
462	5.88912	7.69816	6.19133	7.65697	10.3824	8.1793	9.22764	11.2846	8.87061	6.7635	8.89181	9.1668	8.45788	11.6287	10.4143	8.98116	8.40837	7.85641	7.00511	7.83384	8.40247	7.91383	7.15677	7.95549	7.68452	9.15703	7.10446	6.87003	7.83309	7.4023	9.99785	6.57773	11.2945	7.67157	6.47711	7.86516	9.08048	9.93225	6.89265	8.38647	7.9108	8.49733	6.93365	6.06377	5.78115	6.53477	6.13643	7.26484	7.74927
463	9.15692	8.8328	9.64424	11.7273	10.8232	12.3126	11.1157	14.3707	11.4953	12.3575	10.159	7.94273	11.8118	12.7189	12.6438	10.0534	10.2101	11.3927	10.2305	10.4997	9.26424	8.87765	9.18451	10.1152	10.8167	11.0814	10.9019	11.8815	13.9564	11.4139	10.0239	10.8714	10.2802	9.84237	9.19283	9.58096	10.6459	9.43506	9.58361	10.8126	11.0931	10.5858	10.6215	9.60391	9.62638	9.99805	8.4495	9.50563	11.3334
464	7.62925	8.07937	8.09516	7.48027	8.58495	10.2694	7.98851	8.81072	8.5332	6.3194	7.42957	8.34528	8.62217	6.07687	9.44389	7.91323	7.33627	9.42062	8.3444	7.89549	7.49133	7.64725	7.97422	7.22621	8.22081	8.40787	8.42863	7.37364	6.71595	7.96706	7.80782	7.96069	7.49637	8.16392	7.04257	6.15916	8.52841	8.69454	7.27783	7.50906	8.34624	7.15465	6.25735	6.69056	7.15035	6.50441	6.93999	7.47185	7.93347
465	8.50647	8.86531	10.6449	10.3306	9.22847	8.18745	9.35427	9.59175	8.64301	10.6866	11.9347	7.43415	10.4078	6.81022	9.01266	10.5231	9.80968	9.70566	8.79645	8.6743	9.25616	11.3332	11.0177	9.46544	11.6724	11.0727	9.65856	8.84734	9.89017	10.3771	10.6251	10.1179	10.1799	9.74757	9.02948	9.37578	11.2944	8.72053	9.0498	9.06894	9.44401	8.85881	11.4317	11.0653	11.001	12.4856	11.9821	11.7948	8.59252
466	9.78579	9.10311	8.10697	8.86406	9.38649	9.02393	8.91675	6.82897	10.2787	9.55695	9.8221	12.0017	7.75872	10.7626	10.1108	8.93179	8.99777	9.66831	10.2914	10.8998	9.97471	9.67616	10.1126	9.9699	9.63574	9.27328	9.84622	8.85265	10.7972	8.45429	9.71443	9.00108	8.67597	9.30321	10.7308	9.70139	9.65597	11.3315	10.929	8.8165	9.00677	7.85114	8.33923	8.53877	8.87065	8.11606	9.99702	8.81375	9.89516
467	15.5953	15.7759	12.8175	12.8783	14.5994	13.0175	12.1567	10.3489	14.2129	15.1482	11.4458	12.9152	15.6596	14.2012	15.8385	12.158	13.409	14.5268	17.8481	18.4422	15.9587	14.0784	15.3446	15.5595	12.8282	13.4813	14.202	14.3319	11.1765	18.0412	13.8328	15.3439	13.6292	17.1384	14.8878	14.9517	12.2655	12.9849	15.2774	14.6208	16.1747	16.4671	16.2111	15.5437	17.1688	13.2154	15.0061	15.3829	14.5387
468	12.6735	12.1155	11.4029	10.7724	12.2136	9.84685	9.62188	9.19852	9.60858	10.891	8.63771	10.5661	10.463	8.53917	7.70313	11.6565	11.8868	11.3854	12.1073	10.5402	13.7685	10.968	10.2583	10.4842	11.3209	10.6511	12.1792	12.5176	11.6599	10.8854	11.8939	11.1151	11.7775	9.9549	9.64906	11.6905	11.3024	10.0828	11.1563	13.3179	13.1334	12.3614	9.62392	10.789	10.3908	10.4692	10.1985	9.82705	13.0154
469	14.0032	12.7861	17.1043	13.9106	11.0689	11.9724	13.8688	11.8832	12.9915	10.6073	10.8344	13.0304	11.7748	15.2313	11.8881	12.1702	11.9976	11.4845	11.7218	9.46782	10.3476	14.4649	13.8454	14.1226	12.1547	13.2232	13.0903	14.5794	14.259	14.3123	10.7663	12.3548	11.2947	13.1702	16.2919	16.7012	10.5603	11.8145	15.0173	12.0716	12.1526	12.2589	16.0938	16.0332	15.764	15.3518	15.6004	15.3849	12.2561
470	11.1424	10.9845	12.366	9.45725	11.1625	12.1769	10.1944	8.26406	12.6156	10.3663	9.06619	9.03411	13.3003	13.2599	9.75978	10.3361	9.11237	11.3131	11.2465	7.52736	11.7521	10.2787	11.285	9.68594	8.81463	10.485	11.1508	9.35549	10.1828	7.68299	13.4196	11.8982	10.3171	11.2588	10.8364	11.364	11.1035	11.2859	11.5037	10.3939	9.39477	9.07754	8.92878	9.83187	10.2222	8.61482	8.8899	9.18903	9.18016
471	12.7246	12.1289	12.2167	9.40067	11.376	12.5481	12.6161	11.0816	10.3691	13.9732	12.4034	10.8759	12.2675	13.229	11.5155	11.6483	13.5151	10.3576	11.8568	11.3539	12.7273	15.7615	13.5917	13.8687	10.2781	13.1156	11.4248	7.44417	9.33553	10.8441	11.4644	10.7344	9.90169	12.5285	16.7924	14.3769	12.2931	8.84966	14.9434	12.436	11.3735	13.4592	14.9702	16.6897	16.4116	14.8592	14.8641	14.7221	12.1842
472	8.20978	9.6974	8.76328	9.98178	10.783	9.82501	8.53961	8.22164	9.51291	8.11185	11.0893	9.25954	10.0677	8.50009	10.4101	9.76927	9.30003	8.92715	10.9965	13.1334	13.7965	10.8157	10.4251	10.9201	9.20611	7.54675	9.86529	8.08408	12.4047	12.8037	9.45617	11.0049	11.6065	10.5155	9.78371	11.1422	9.99852	14.0436	12.3172	9.17489	9.52953	9.47683	10.3799	9.13454	9.59757	10.3948	9.44393	10.6946	11.0728
473	11.1521	9.05513	9.47787	11.0053	10.2861	10.1177	9.66368	10.4336	8.02719	8.61961	8.27164	9.08589	9.67927	13.7502	9.65521	10.7136	10.3568	8.38721	10.6128	12.6321	10.2342	9.86364	11.9433	12.7318	11.2366	8.79894	8.24786	8.44332	10.6078	8.62533	12.1898	9.70897	10.2911	10.7842	11.6656	9.5268	11.7243	8.96617	12.1474	9.27792	10.1776	9.57124	13.2386	12.3953	11.4929	12.6673	12.6598	13.9516	8.67547
474	7.86732	7.5218	7.23512	7.33603	9.01491	7.76209	9.37381	9.32276	9.3704	7.96795	8.29279	9.3019	5.41843	7.55945	9.60591	6.45228	7.95857	8.10976	9.92156	8.1356	7.38881	8.81943	7.49727	7.72211	8.20958	7.09592	8.33955	8.47947	5.68106	8.42439	8.76443	9.37398	8.17994	8.15892	7.86027	8.66263	10.2693	8.05632	7.29501	8.32063	10.7588	9.21624	6.82382	6.90947	6.32187	8.21953	7.50261	7.48464	8.06219
475	9.71173	9.77265	8.91634	12.0603	10.0164	9.35652	10.9201	9.36179	9.92544	8.68383	6.78219	10.4922	8.86104	9.53225	11.1252	9.47971	10.3501	10.557	9.00568	8.8428	9.33357	9.38817	10.1119	9.52737	11.1267	10.2569	9.74498	11.2023	8.33935	10.8939	9.15205	13.1734	11.6208	10.629	9.44371	8.23903	8.2112	10.1949	8.39767	11.6016	8.83821	10.9956	10.4982	9.14672	9.39321	9.75629	10.0605	8.49792	10.5425
476	8.68667	6.89764	8.70653	8.46863	9.43682	9.75065	9.16662	8.18281	10.7494	9.45496	8.65902	10.2516	8.5431	7.33141	10.433	9.85516	8.53826	9.49916	9.16544	8.22151	8.40518	7.41011	6.96316	7.77049	7.86369	8.2165	10.6939	8.29815	7.647	8.60766	6.61451	7.80492	8.43992	8.52604	7.37404	7.1781	10.1395	9.52108	7.94802	8.39922	9.38604	9.59527	7.28375	6.70865	8.40607	7.06119	7.88759	8.19877	10.6496
477	10.2565	10.2476	8.83392	9.85156	8.5577	9.25007	10.0554	12.9549	10.5021	11.1491	13.3048	11.4246	9.20557	9.2008	9.78287	9.81053	9.40519	9.9456	8.57387	8.00052	6.95854	8.53636	8.55203	8.41304	8.00582	10.0151	11.2563	9.0162	8.13142	8.8893	9.44803	9.2363	9.17137	7.60214	7.67167	9.17004	7.63186	9.99895	6.84518	9.24898	9.06271	8.44435	9.78029	9.98988	8.93349	7.80082	8.35042	8.45883	9.1154
478	12.1609	14.4278	14.3093	13.0528	9.38761	9.90235	8.36641	13.2144	8.52171	11.3714	10.1808	11.0029	11.6741	9.86442	6.58103	11.5987	11.1926	12.1852	10.7404	8.82346	9.62006	8.9613	9.50132	8.78183	13.2509	12.7436	11.2996	15.7213	14.5773	11.1817	9.06534	8.68474	9.21258	8.61992	8.20074	9.5597	8.94933	10.2166	8.43398	12.3482	12.3256	11.4602	7.44477	7.56011	7.94057	7.98189	7.31844	7.29629	12.2839
479	8.08803	9.26659	9.17501	9.38568	9.97894	9.31057	11.1038	8.96244	10.4061	10.3018	11.9498	9.27141	10.9829	7.77246	11.1314	10.3365	10.271	10.7182	7.88053	13.3294	9.78373	10.1651	10.1292	10.5787	12.0079	11.7256	7.97708	13.9555	13.0931	12.047	10.4258	8.38016	11.2591	11.3769	10.3714	10.7807	9.67938	8.86691	10.1685	8.79866	9.15316	8.70348	10.6517	11.6337	11.2805	12.6441	13.0228	11.5062	8.23381
480	9.53456	8.00803	11.1726	10.6173	9.56651	8.59246	6.95335	9.37705	7.62301	10.0047	6.15674	10.7488	9.31841	6.82341	9.25288	8.3224	8.33915	8.73877	7.28872	8.18674	9.57919	8.95649	7.87534	8.09522	10.9055	9.15237	8.39197	11.7281	11.5734	10.8039	7.96426	8.06763	8.6004	8.2974	7.98435	7.06061	9.0094	9.30191	8.42981	7.41566	8.99411	8.07374	6.89861	6.8194	8.32662	9.07895	7.7981	7.61381	8.66799
481	10.2079	10.5276	9.56467	10.5821	11.1663	9.1875	6.68504	8.65648	8.27856	8.87193	10.7316	10.524	14.1992	12.4583	11.252	10.7679	9.30132	10.5563	12.0315	13.2742	11.3101	10.8122	11.7942	10.2589	10.469	12.202	10.8089	10.49	12.0973	11.6511	10.7959	10.6388	11.4795	12.7885	14.0573	10.7407	7.94904	9.344	11.4925	8.1986	9.11451	9.67124	11.3389	12.5733	12.3032	12.097	10.9923	11.537	8.88129
482	11.4276	10.2791	11.6808	10.2577	9.08734	10.4815	10.7237	7.81772	9.67043	12.063	9.60996	11.7064	11.7426	9.57291	8.69045	9.87989	10.7973	11.1979	9.29706	9.9075	9.81557	9.32579	9.18167	9.46667	11.1593	10.1574	10.504	12.3492	12.0526	10.8881	9.67614	8.60104	10.1882	8.31044	9.30771	10.2242	10.6701	8.56569	10.0148	9.70533	9.8507	11.3844	8.75974	9.96597	9.4213	9.5273	9.30448	9.48057	9.85496
483	9.55329	10.5505	10.176	11.8534	9.21331	9.35164	10.899	8.3263	8.83197	6.78086	7.69821	5.73275	15.14	10.9695	12.2176	8.75906	9.66689	8.77509	11.5596	9.50235	11.9386	14.1392	13.3437	12.3393	10.6908	11.839	8.74264	11.2468	8.97705	10.1648	11.5353	12.6251	10.1529	13.0368	11.7009	13.2562	8.53129	8.00602	11.7199	10.9945	10.2444	11.1448	13.8303	13.8798	14.1205	12.722	14.132	13.9118	6.89217
484	9.25536	9.31595	10.1995	8.96742	10.238	8.80509	10.569	13.4341	10.5092	8.14203	13.1533	13.3451	10.3552	12.22	10.0079	8.84484	9.77513	10.1167	9.69148	10.6308	10.4085	9.49498	11.109	11.4443	9.09505	8.80875	10.4719	5.92858	8.14438	8.57219	8.65491	8.57371	9.81104	8.39244	8.8549	8.54488	9.09022	11.9711	9.59503	9.99393	9.80376	9.72873	8.62578	9.17893	8.63777	7.67382	9.19433	7.94843	9.73349
485	10.4861	9.60804	9.65116	9.10267	9.1982	8.75581	10.4064	8.50969	8.24212	9.06954	7.28378	7.611	9.71908	12.4776	9.63987	11.3445	9.19504	9.29612	11.102	10.5253	12.7871	10.9268	11.128	10.6889	10.4462	10.789	10.0684	9.67816	9.0824	11.1052	12.6149	11.3108	9.91726	10.7529	11.4784	10.5179	9.07021	9.61556	10.5835	10.5149	11.8162	9.325	14.04	12.5006	13.2331	11.6989	11.8968	11.7647	10.3984
486	9.41743	10.3134	9.65036	10.2161	13.0722	11.4971	10.0683	11.4605	13.9255	11.3798	12.5939	12.2543	7.38563	7.44584	10.2527	9.12057	9.5009	10.2861	9.10735	9.9099	9.84221	10.6267	8.72632	9.55798	8.35052	9.58331	9.89239	8.27483	9.09152	6.25872	12.5716	13.1479	10.9244	10.9109	10.2304	10.6439	12.5358	13.2073	9.68788	9.35007	10.1546	11.5092	9.46978	8.64962	8.33402	9.70292	9.17615	10.1279	10.8217
487	7.87842	8.04245	7.90985	7.9758	6.41399	8.78099	9.31419	6.45153	8.24246	8.34973	8.03522	6.65495	5.82569	10.0575	10.7076	9.8258	10.661	7.76944	7.63874	8.87563	8.01228	8.46312	7.64946	9.4457	8.71933	7.71194	8.97047	8.74658	7.39472	8.51791	7.4098	9.06953	9.93169	9.41519	8.95183	10.1503	7.50256	5.63878	9.35818	9.13962	10.479	9.08819	9.54443	9.84941	9.09576	10.1677	9.18552	9.46084	9.43455
488	12.3621	13.7773	11.0662	11.9018	14.5789	13.7349	14.41	17.5443	14.7997	16.6555	18.6442	13.5639	6.90931	7.9419	10.1437	10.192	10.7245	13.5044	9.09781	11.8165	7.93237	9.24796	9.82805	9.95424	8.60776	10.8636	12.8836	12.7155	10.9452	10.877	8.82077	9.78921	10.9203	10.3842	9.97843	9.79974	17.3547	16.7619	11.3979	13.4443	10.5297	11.7287	9.2458	8.64994	8.6879	8.26647	8.42091	8.88048	15.1012
489	9.87726	9.5776	8.92891	8.52566	7.46525	10.813	9.97106	8.42233	9.87707	8.68288	6.09305	7.85872	9.4049	10.0331	7.83533	12.943	12.0387	9.75911	13.1858	7.37101	8.37409	8.00686	9.36426	8.74877	11.5564	8.89259	9.2658	8.84215	10.6415	11.1611	9.95644	8.17636	8.07429	7.71109	7.45573	9.06161	8.28658	7.58774	7.72039	11.2431	9.01313	8.34601	8.24665	7.93304	7.83988	9.06494	9.89937	9.27451	10.2143
490	3.19751	4.35462	1.84674	4.45426	5.21652	6.87551	5.82106	5.72099	7.64152	11.2703	12.435	10.0661	3.6732	6.17329	5.31241	4.55534	4.08628	5.57831	8.24213	9.76345	7.52608	7.08594	7.11263	6.81858	2.2987	4.39544	7.01285	1.81572	1.82749	1.86498	7.40993	7.82216	7.28258	7.48971	6.8049	8.47907	11.1373	9.45915	6.32405	5.59362	5.65641	4.77339	7.66122	7.36304	7.44109	6.42985	6.70208	7.7685	7.321
491	2.98986	3.08494	1.60925	2.36111	3.31246	3.59851	3.6008	3.8654	4.78001	4.03455	5.4966	7.18064	2.75398	3.75083	6.46232	2.21202	2.70526	3.79197	6.28812	5.564	6.8241	5.26318	5.69508	6.41101	2.00987	3.40574	4.56257	1.46213	1.41539	1.63286	7.29296	4.92497	5.00076	5.72502	6.33504	6.80481	5.26916	3.70931	4.34194	3.19049	3.23935	3.61489	5.54912	6.24654	5.5896	5.70245	6.54676	6.43756	3.47971
492	4.05332	3.86742	1.76534	3.89242	5.4601	7.70337	5.02022	7.58867	6.45068	7.82187	8.78961	10.9973	1.97999	4.56228	6.73211	3.51445	3.87894	5.12476	7.78174	7.99168	7.34512	8.10776	8.4452	8.64465	2.39445	4.3023	6.39655	1.64663	1.68046	2.34002	8.06549	8.26973	7.83197	8.73094	8.51247	6.91634	13.0249	10.1126	6.69523	3.96107	4.49993	5.0805	6.48367	7.38527	7.24299	7.12372	7.2664	6.86138	5.3713
493	7.958	8.54423	4.21707	3.16374	3.99398	5.93278	5.24809	6.8548	6.92816	8.7342	6.96255	9.69592	2.98093	5.08873	6.55841	3.21894	3.39293	3.83705	7.37865	6.77061	5.27676	6.6617	6.9868	6.93849	3.96592	7.8224	10.5379	1.85086	1.72632	1.91053	6.36505	6.49511	6.84481	9.14191	6.83074	7.10039	6.24497	5.63935	5.98957	6.78233	7.95719	7.49041	7.82482	7.8938	8.14442	9.23554	7.77587	7.65072	9.04309
494	6.53504	6.71542	3.7109	5.40339	6.98061	7.81661	5.1119	7.60469	8.00484	8.34709	8.16414	7.81804	4.86098	7.88173	9.1524	5.23208	5.28025	7.81936	10.5528	9.12737	8.62614	8.96652	10.7704	9.72057	4.3376	7.81186	9.57002	4.79138	4.37457	4.48784	9.36968	9.96592	11.138	9.47282	10.1614	9.33398	11.5316	10.8239	9.34848	6.99958	7.99164	6.7441	8.48702	8.22723	7.71278	9.12262	10.1144	9.51605	9.73993
495	4.72945	5.88197	4.21796	5.75073	7.05608	7.2915	4.31403	6.65335	6.25636	7.90569	8.87569	5.32248	6.44404	8.65897	11.7588	7.11765	9.15679	8.59469	10.8133	9.94025	11.066	11.2372	11.3709	10.8855	5.2014	7.57248	7.68636	4.38442	3.77794	4.65193	10.6248	9.35655	8.99081	10.0464	10.6105	9.66359	8.86263	7.46289	10.4435	6.13752	6.57806	5.40456	11.3977	11.6903	12.1719	10.8986	11.3664	11.0539	6.92308
496	46.4729	45.7529	58.328	50.2518	42.587	35.6297	47.4551	37.6577	36.5819	27.9544	26.6047	26.8005	48.7456	35.9455	30.5744	49.7008	49.1527	41.6958	24.4356	25.4816	28.1222	24.2675	21.2232	21.4306	55.507	41.1698	29.7624	60.6233	60.3495	64.0538	25.3521	28.9214	26.5992	18.3294	19.371	22.4751	21.0341	27.3095	28.5094	42.9391	41.5952	42.8209	20.5799	18.1959	17.78	19.6517	19.4686	18.8524	34.3159
497	15.8918	13.5021	17.3095	15.9342	14.8398	13.9731	14.6772	12.1544	12.1216	13.7811	12.5744	10.0292	17.2802	15.8151	10.3997	16.5144	14.5764	14.4456	9.34413	12.1763	13.0313	12.429	12.2349	12.8417	16.9912	12.9064	12.3658	17.2416	18.1644	14.2845	11.7558	11.5923	12.8438	14.9271	13.7067	11.8508	10.207	12.5329	14.0169	15.2878	12.8069	14.4636	14.0397	14.8143	15.3696	14.0326	13.6393	13.5676	12.551
498	4.92062	5.32045	4.77501	5.19029	6.40136	6.06719	5.50755	6.52	7.6166	5.93139	5.13929	6.68413	7.7828	8.79088	5.26792	4.95242	4.84335	4.97814	7.43108	6.89172	6.62561	8.09121	8.01529	7.85075	4.84058	6.18521	7.28247	4.28193	5.02318	3.24884	8.34634	6.26663	6.9487	8.29783	7.68062	7.92196	6.85096	7.82814	7.3621	5.96699	5.70754	6.28738	7.70477	7.95319	8.32509	7.87416	7.74121	7.57548	6.54665
499	3.25147	2.97602	2.22025	3.59799	4.15213	5.11174	3.24405	5.37996	3.61827	4.21943	4.95803	5.40567	3.4983	3.33262	7.78146	2.98192	2.92706	4.13426	7.73245	6.29306	5.55675	7.89001	8.14551	8.45814	2.45331	4.42829	4.8231	1.90198	1.66081	1.52476	5.41781	6.3853	6.51935	7.83878	9.98665	9.45395	5.83741	5.12227	6.96884	3.14157	3.96777	3.32031	10.272	10.2303	10.2226	9.92877	9.37896	10.7165	4.70826
500	10.487	10.8979	11.5274	11.4165	9.14507	8.54986	8.70354	9.17013	11.2829	10.8123	9.44699	8.07675	6.45294	6.05168	8.06974	8.88739	8.28997	9.57366	8.13988	9.06581	10.0514	10.2488	9.52092	9.2892	10.1883	10.0488	10.1226	9.94737	7.84096	6.44409	9.93202	6.51918	8.2823	8.80035	9.87148	7.65949	10.0943	10.4165	10.0936	11.442	10.3277	10.0081	10.2758	9.77011	9.42065	10.0891	8.8987	9.72875	13.1791
501	8.98967	9.03371	10.2657	9.11259	9.73935	9.71564	8.37794	7.92565	6.73702	9.52523	8.45796	8.01558	8.18776	7.97081	6.06224	7.9827	8.40152	8.03857	7.25251	11.7545	10.0137	11.0041	10.4978	9.37949	9.43009	9.37239	9.1409	8.0734	7.27966	9.83495	9.32936	8.21463	7.8662	10.8323	9.04939	9.8701	9.16097	7.99945	10.1475	11.0355	9.57547	8.01701	10.8606	11.0569	12.0093	9.99469	10.7142	10.3331	7.56898
502	12.1909	11.2082	11.2096	11.6137	12.2602	8.8014	12.2038	9.68343	8.99464	10.7869	10.0516	9.09594	9.95784	9.52545	8.63773	9.03495	9.52139	9.08058	9.02991	10.2695	10.5248	8.51138	9.15187	9.58025	11.8708	10.279	12.494	11.7025	13.9745	12.0638	11.3762	11.3677	13.5418	9.96556	9.97802	10.6167	11.6204	13.3214	12.5807	9.6803	11.6453	11.6203	9.02125	8.45827	8.99654	9.70998	8.30707	8.79698	9.2469
503	9.73164	11.6908	10.284	10.1345	10.6231	10.1772	10.5056	11.0891	8.84028	12.2624	12.6249	11.8582	8.39212	10.5614	11.0731	10.953	11.5742	11.0898	10.1794	12.8387	10.1606	9.95129	9.82386	9.56064	9.95642	10.0349	8.79014	11.1563	11.7603	8.98655	9.33315	11.9209	9.76836	8.52396	9.02479	8.4621	9.25223	9.78954	9.59104	8.84392	10.0129	10.4675	9.49246	9.66126	9.20716	9.75341	10.6122	9.46599	8.71248
504	9.23082	13.3084	11.5001	11.101	10.2417	9.82205	11.7188	12.27	13.1287	10.5894	12.7337	10.0823	8.27766	5.76081	7.56832	9.3527	9.00546	10.9125	9.54154	7.85061	11.341	8.09138	8.44843	10.1928	10.6003	9.05952	8.0995	8.30674	7.6698	10.4231	7.7463	9.70338	10.2539	8.63945	8.63183	9.6111	11.4956	13.3644	9.84118	11.0879	9.77691	10.5546	8.06439	8.96025	7.74604	8.61969	8.88334	9.69837	12.2575
505	11.9329	8.3503	8.25576	8.72782	7.23432	9.67163	11.7109	10.0589	12.0367	9.80402	10.7844	11.4725	9.42962	9.65272	11.8077	8.87384	8.59701	9.45427	8.36151	9.92419	8.98206	11.2428	11.0806	11.2359	11.4548	10.7588	10.9919	10.5097	9.24464	8.71548	9.73481	12.3025	9.14422	11.559	10.3932	10.6473	8.46786	7.45606	8.29843	9.42898	10.8062	10.7316	9.17222	9.68602	9.00829	10.3542	10.6633	10.1925	9.97233
506	7.4239	9.84695	9.01912	11.1761	14.5092	13.0049	9.52041	14.501	11.0119	12.8506	10.2229	12.8371	19.8754	20.6013	17.2693	7.90661	8.76217	10.7966	13.6882	11.6874	11.1862	8.43132	9.54075	9.8942	8.39812	11.1276	10.908	9.55095	8.22248	7.50058	11.5657	12.056	13.4935	10.4895	8.75443	12.0534	13.3519	10.8225	10.6132	9.45437	8.70222	7.77715	8.74345	9.05569	8.87166	9.63819	8.62656	9.46116	10.2396
507	8.80935	7.45349	9.55025	7.66184	9.46087	9.11833	8.46824	8.68093	7.49308	8.31967	8.04441	8.57854	10.223	9.84669	8.3794	14.9964	12.7959	11.0666	11.8183	8.82406	9.14175	10.6709	10.5488	10.6474	8.48012	10.7935	8.94698	10.4612	9.96266	12.3282	12.062	8.34686	8.31613	10.6628	11.0969	9.85379	7.02954	7.0296	8.37715	8.1243	9.82755	10.9302	12.3908	11.1177	11.5124	12.1297	10.5313	11.0302	8.1863
508	10.1801	9.12851	9.49451	10.8137	7.06401	10.5805	10.3682	8.58423	10.0414	6.94341	7.87677	9.9395	9.13285	7.92301	7.68177	12.0306	11.3682	10.0876	10.1461	7.87233	7.63884	10.3262	10.1031	9.99676	9.32376	8.93339	10.2005	12.1854	13.0871	12.358	6.15624	9.51022	8.09359	9.51124	11.0019	9.66045	10.9856	10.1787	9.52315	11.1735	10.6877	11.408	9.05589	8.52034	10.6186	7.61682	10.3234	9.90796	10.8961
509	11.0237	9.08168	8.89369	8.2423	9.7222	10.5585	8.42242	8.03664	10.4334	8.10594	9.75628	10.0435	10.0708	12.1061	13.4507	9.98173	11.6841	9.8998	11.8426	9.9129	10.9597	11.5219	11.2839	10.2234	10.2972	9.59201	10.3055	8.10651	10.9579	11.3453	12.7642	10.0587	11.24	11.0158	12.1981	11.5656	8.54154	9.62187	10.9341	9.72924	8.63804	8.4855	12.9231	13.7134	12.6094	12.0942	12.4399	11.3849	9.74066
510	4.98188	5.69268	3.99971	7.39612	7.92808	8.05827	5.32794	6.86521	6.553	6.06427	3.60145	6.38285	7.94547	11.2207	9.72214	8.55868	8.67156	7.21425	12.33	14.6844	11.3821	9.68515	9.72061	9.30804	6.0963	5.45803	5.48494	5.22028	4.65584	5.04255	10.1989	12.5597	9.46597	9.08098	8.69918	9.10384	10.0558	9.29268	8.08508	4.2457	5.47687	6.49345	8.45892	10.2267	8.92236	9.67984	9.76828	8.73306	7.17976
511	5.02071	3.83079	2.81518	6.25038	7.01553	8.00675	5.09234	5.63183	7.31653	6.25472	4.68047	6.69796	8.15739	9.60929	10.9656	6.18916	6.75594	7.87087	10.7935	12.5713	11.1196	9.96526	9.68577	9.84729	3.72019	5.84573	7.67587	3.71648	3.35472	3.20395	12.8352	10.0362	11.2548	10.2888	11.3276	10.6416	8.98893	8.51425	8.70537	5.38005	5.49888	4.80345	11.7401	12.4971	11.9803	10.2308	10.4319	10.7216	5.86309
512	3.50137	4.52484	2.11445	6.27187	6.78323	7.69149	4.32956	5.41698	6.04229	4.32466	7.68532	7.58556	6.03257	4.71153	6.58454	5.57819	6.57034	6.41359	7.51206	6.59751	6.90912	8.66633	7.85224	8.06881	3.02826	5.36621	6.71175	2.53564	2.94536	4.35965	6.09005	6.671	8.09134	7.38482	9.01783	8.86806	8.26342	7.6352	8.18411	4.57712	4.34643	4.42747	8.02632	7.71261	7.90225	8.33247	8.23264	9.29347	5.27674
513	3.89004	4.01462	2.2807	6.43527	8.40026	8.18008	3.98316	4.23849	4.42447	5.17411	6.89573	5.19258	4.93138	6.73423	6.99328	5.98059	6.70246	6.1864	7.42902	6.83809	7.38195	9.27198	10.9601	10.67	3.26959	5.63092	5.05545	3.67929	3.07058	4.05367	5.79156	5.18285	7.03279	8.32298	11.113	9.7753	8.11786	7.65415	8.46465	3.42952	4.6196	4.14247	10.7388	10.6496	11.9337	10.3434	10.5033	11.1542	4.97807
514	3.97027	4.23858	3.28964	5.58283	7.26421	7.25084	4.71564	4.66782	5.18783	7.11614	7.42322	7.17698	6.41837	5.17705	6.88345	5.41637	5.41742	5.86003	6.75287	5.85344	5.93434	7.54907	6.20971	7.15393	3.23301	5.69413	5.78246	3.62274	2.70212	4.11114	9.13159	6.78107	7.64976	8.16976	7.42779	7.51538	8.745	6.25014	6.94382	3.29053	5.1619	6.03393	7.11374	7.13217	7.60758	7.02792	6.84338	7.12073	5.53413
515	5.37754	5.98551	4.48937	6.77133	6.3848	6.7431	7.02394	7.82004	6.71032	9.59111	8.28173	10.8451	8.23198	7.49264	6.9222	5.38326	6.57829	7.25549	6.79947	5.2517	7.11026	9.22386	9.19899	9.24315	4.66922	7.02286	7.1028	3.168	3.96215	3.99895	8.38823	7.23793	7.59879	9.77196	9.9969	10.8156	8.71298	7.19325	8.39715	5.51489	6.61205	5.18768	9.19207	10.717	10.1595	8.67684	8.80274	11.3481	6.07219
516	5.97576	6.51865	3.82748	5.76	6.86069	7.93787	4.9327	4.8312	7.21191	8.86911	9.14218	8.57372	7.08181	7.77244	5.4638	6.08355	6.5566	6.85915	8.35083	8.20144	9.20578	7.59636	7.99479	6.97854	4.81697	5.26797	8.13345	5.85257	5.66874	4.93269	6.85212	9.12155	7.4603	8.12817	8.28426	8.58615	8.39007	7.94336	6.98824	6.2722	7.04349	6.57401	7.46709	7.47514	6.66609	8.13209	8.77213	6.98388	9.08146
517	6.37646	7.02633	4.18114	6.95774	6.89834	8.54283	5.9597	6.60559	6.55126	7.28737	10.4972	9.37353	5.03757	6.40364	5.45785	8.90439	8.49442	8.27805	7.44139	8.11179	7.19492	7.8101	9.12686	8.061	5.125	6.16296	6.84509	5.26861	5.25705	6.69489	5.66993	5.23567	6.63147	7.58401	7.46593	6.83757	7.17147	6.37356	7.62029	5.04101	7.37729	6.39866	7.38996	8.06005	7.32395	8.13921	8.15978	8.31998	6.43478
518	42.0127	40.7094	53.3524	28.9658	23.0782	19.1764	36.5185	31.9467	28.7943	26.8909	21.7074	19.9747	25.9304	19.1007	15.1201	30.0606	27.4721	25.8451	16.6698	17.0148	18.3817	15.8324	15.8194	16.2146	44.909	32.4248	26.5725	46.1529	47.9971	43.3313	19.132	20.5569	19.2231	17.8811	14.4847	15.0334	14.9277	19.017	20.944	40.4655	35.4625	37.5225	15.6986	12.6904	13.5544	14.9497	15.3717	15.3648	32.2843
519	18.8933	17.4586	19.6499	19.6086	19.3867	18.4124	22.1165	21.9762	21.2081	18.4276	20.0854	18.197	20.2331	21.7778	25.8871	17.8452	16.7809	18.2171	15.9211	14.8755	15.3803	14.3995	13.4316	14.4547	21.1324	21.1264	20.6357	20.7835	20.3863	20.2712	15.9104	16.6171	15.5917	13.3874	12.1828	12.8231	16.6267	20.1264	15.6673	21.7835	18.401	18.4164	14.1744	12.8394	13.95	14.4876	13.1141	10.9602	17.2955
520	30.7603	30.4868	23.4113	26.8709	22.3571	20.4429	18.8477	21.8778	17.6324	32.7326	26.8355	27.8771	23.3239	22.2285	20.6068	21.9995	22.1932	21.8057	22.2998	24.8546	23.7823	19.4334	17.7409	17.767	31.762	33.906	30.8295	27.6904	26.1935	29.8788	24.317	24.3927	20.7741	18.2992	15.617	16.3978	18.1288	21.667	23.374	18.237	16.8639	17.2072	22.5122	20.1895	20.7801	14.0848	14.7379	16.3743	24.6301
521	11.7202	12.8067	8.96061	11.4537	12.2577	13.5671	10.3121	12.1408	12.9174	13.7101	16.0925	13.3407	11.9525	13.9893	17.7216	10.5795	11.6461	11.7588	13.077	11.1065	13.5477	11.3472	12.2602	10.7318	11.851	14.6819	14.5162	11.0107	10.2232	11.5291	11.058	14.802	14.2943	10.735	12.0404	11.8759	11.3782	12.912	10.2987	8.9479	9.48837	8.75788	11.6997	12.2442	12.4032	10.3907	10.9449	10.6584	11.5398
522	17.8761	16.6553	17.1176	19.1652	14.4581	15.3691	14.993	13.6005	13.6826	12.6335	13.9894	14.6213	16.0211	14.5755	12.4081	18.6597	17.4226	16.4614	11.9836	11.7329	12.9258	9.76461	9.95803	9.27483	19.4567	16.4329	14.0904	21.9563	24.6072	22.4794	11.7522	10.9711	13.6327	10.4038	11.3566	9.18634	12.4696	14.79	12.5002	20.5481	18.0457	18.4911	11.168	9.48864	9.73703	10.5188	10.2881	10.0107	18.9688
523	6.91461	8.02926	6.68951	7.86177	8.46344	9.46043	8.80101	8.95489	8.57007	6.68518	9.84061	7.79203	8.92058	11.2247	10.2774	8.75732	9.00287	9.26075	7.8955	10.9979	7.71878	9.20138	9.90887	9.81074	7.71995	7.55272	6.8928	8.95247	7.93597	7.8668	10.0983	9.21836	9.13244	10.4909	9.17847	9.32791	10.1156	8.96083	9.29425	9.035	8.94733	9.85078	9.63117	8.63169	9.19465	9.56572	10.0199	9.38162	7.60633
524	13.2503	13.3318	24.3595	13.4863	13.1826	12.8243	22.2231	16.0148	16.9947	10.0429	8.42203	10.1383	13.8987	9.72967	9.51014	16.6911	13.1536	13.732	9.26052	8.17759	8.68104	11.365	10.6826	11.6185	14.2312	7.44764	8.37869	16.3474	17.0616	13.6996	10.7288	9.16002	8.70047	10.1386	9.59745	11.5498	10.0964	10.8564	9.03228	18.8423	17.2002	18.2811	9.33348	9.25803	9.59713	10.4403	10.0829	10.6688	10.1781
525	6.01597	5.05365	9.23268	6.85908	8.38845	6.86506	7.98517	7.88336	7.21391	5.41306	5.34252	6.78922	8.28953	7.00457	8.67973	7.61503	7.6095	7.46929	8.96739	7.56084	7.70966	9.26178	9.39297	9.85044	5.12257	5.14149	5.64116	6.46706	6.46441	6.18938	9.51438	8.49817	7.50802	9.75913	9.15078	9.86063	8.69536	7.11881	8.48376	7.47372	8.25981	8.29828	8.66988	8.84452	7.9674	10.1076	11.3142	9.55282	6.70152
526	3.66772	2.9896	3.55434	4.12081	4.55284	5.39477	4.31355	4.48588	5.1142	5.86977	4.83417	4.72367	5.52803	5.52514	3.73551	4.24168	5.33168	5.48757	5.0165	5.17957	6.64898	6.49288	7.19209	7.08037	2.52348	3.32965	5.08253	2.47146	2.56842	2.30779	5.18323	5.99494	5.97948	6.8834	6.99085	6.75952	6.54012	5.76723	6.71235	4.59227	5.96709	5.6067	5.71733	6.73749	6.06159	7.74998	7.41172	6.71901	5.32902
527	2.65861	3.08799	2.38687	3.64446	6.66853	5.33771	3.77301	6.15403	5.22922	3.51291	5.04284	5.28143	4.15366	5.75211	4.08869	4.14725	5.02519	5.36308	7.27833	7.70771	6.26531	9.62086	8.76986	9.14396	2.24665	3.4468	4.44385	1.53954	1.70942	2.23392	6.17829	6.88815	8.31199	8.72586	9.58193	8.69477	8.03457	6.67228	7.41716	3.86471	4.40023	4.01465	7.87758	10.0808	9.82809	9.57148	9.51393	9.65906	4.22666
528	3.29628	3.92776	2.3557	3.24646	4.48947	5.42439	3.97666	5.41775	6.37925	4.8798	5.69972	4.47635	3.65183	4.80536	5.11755	3.03717	4.12001	4.23568	8.04066	6.1769	6.31158	5.76856	6.76068	6.97992	2.86518	4.24693	5.14736	1.89184	1.52877	1.75358	6.27142	5.06477	6.01263	6.80726	6.73977	7.49149	7.5792	4.93305	6.61279	4.76431	5.78682	4.95342	5.92794	6.1729	6.65121	7.54838	6.73673	7.10262	5.85713
529	3.83992	3.63127	1.93185	3.29128	5.18173	5.31423	4.77469	3.47022	6.26616	4.5203	3.90073	4.95992	4.26015	5.16517	7.85453	4.27172	4.49532	4.42566	6.1807	6.50551	6.40882	7.7444	7.3337	7.74241	2.22119	3.81397	4.97748	1.67282	1.70764	2.06158	4.89842	5.0098	5.6538	7.7568	9.74674	8.85578	6.96228	6.32242	6.27446	3.69473	5.04056	4.53885	7.46269	8.35226	7.77961	10.0222	8.94969	9.87274	4.96251
530	5.8292	7.38682	6.55919	7.74134	8.2153	9.29923	7.6362	7.09822	7.8172	6.47539	11.0736	7.61862	6.17333	9.89024	7.4751	8.58563	8.26911	8.57406	9.12735	7.04629	8.22035	8.88772	8.08838	8.40821	8.10214	6.76965	6.5684	9.98091	9.36986	8.08615	7.46914	8.57597	6.47596	8.33286	7.43531	9.92899	9.89517	9.98523	8.68145	8.73934	7.20023	8.14367	8.49303	8.33474	9.79493	10.242	8.83206	9.37881	7.91019
531	7.39863	7.61053	8.81896	10.0942	8.55494	9.03581	9.15547	7.41496	5.08383	8.60723	4.10381	10.0194	7.44532	7.15029	8.08021	10.4623	9.11451	9.91839	6.79473	9.38503	7.44039	9.19369	10.7196	10.7676	8.66438	8.41749	6.41798	8.77473	8.28717	6.6417	7.14532	8.85731	6.44754	10.1031	8.87104	8.77637	8.50014	9.57809	8.68471	7.65039	6.36026	6.80452	10.4225	10.0096	10.1242	12.6691	12.6286	12.8183	7.12235
532	9.72957	10.4583	11.5102	8.20154	8.80621	10.6361	9.13186	10.01	9.2547	8.06299	6.84566	8.72244	8.85784	8.12456	10.9939	9.36837	8.71425	9.80329	8.77271	8.76032	7.1044	6.98648	10.0878	8.04778	9.10893	10.7475	10.0768	7.39697	7.4993	6.58297	9.26595	8.15993	9.47321	9.41508	8.12267	7.04844	11.0437	8.96349	9.14662	8.81381	9.70088	10.9407	7.97865	8.2695	7.55891	8.49737	9.83751	9.16503	11.115
533	6.96495	8.20719	7.46926	10.6665	10.4525	8.77715	9.69956	9.91648	8.91566	8.12765	8.82472	7.44513	12.7548	6.23726	10.3668	10.7758	12.569	10.0238	8.80992	8.4737	9.71522	9.91533	8.70497	10.3237	9.00163	9.4993	8.94786	9.11635	10.7476	11.6443	12.8592	8.35253	10.2213	9.76622	8.42583	11.1784	9.60583	8.35343	10.5832	9.26624	9.4958	9.49499	11.2887	9.24237	10.1527	8.96123	9.92915	8.67314	8.84719
534	7.80874	9.3108	12.2272	10.9856	10.5232	10.3412	10.3184	8.82688	7.97955	9.29908	8.52298	10.6604	9.64557	6.55501	10.089	9.9352	10.9	10.7073	9.6293	8.44867	8.81617	8.90264	9.74026	10.9295	10.0655	9.32405	8.62225	11.0775	11.8513	12.2449	9.72747	8.85697	7.71069	10.0269	9.67895	10.4648	10.2727	9.88101	9.66353	9.21796	7.27299	8.6194	8.10661	10.2619	7.92142	8.91939	8.26754	9.9875	7.8827
535	6.74484	8.09822	8.13771	11.0273	9.13343	8.13864	6.90329	5.2145	9.21156	11.5523	9.39522	8.98847	9.96117	13.3325	8.56731	10.3613	8.70161	9.32231	10.9022	9.77811	8.74031	12.28	10.3589	10.2271	8.29398	7.28575	8.37981	10.7795	10.7144	11.2783	9.28507	13.0632	11.4342	9.26265	9.61504	9.16301	8.48359	6.99528	9.31452	6.64212	8.53405	7.53354	10.0422	8.94511	10.7561	9.75624	9.35742	9.19728	8.29436
536	9.52163	7.94208	9.47549	9.2722	10.6957	10.9266	9.66926	10.8212	12.5437	9.07212	9.5246	10.1275	11.3201	11.0827	10.7341	10.3181	10.0534	10.7164	13.1204	11.2623	16.1184	9.86618	10.4059	9.88206	10.2041	9.53207	10.1133	10.0753	12.0713	10.8967	12.5958	13.3273	14.4963	10.3638	11.0156	10.1618	9.62547	10.67	9.66199	9.50924	9.84645	9.45974	9.23237	9.40797	8.6489	9.95512	8.36398	8.42795	9.8701
537	26.6789	22.6205	19.3588	12.9669	13.4093	13.2494	14.7423	17.428	16.0747	17.6608	17.3161	14.4535	14.2978	14.7194	14.4765	10.7218	10.5718	9.94324	12.7356	14.4495	13.3238	12.1557	12.4277	11.3761	17.0689	18.0898	18.5597	11.2883	9.98704	12.642	12.2573	12.2927	13.6288	13.1251	13.2987	13.9317	10.1969	11.7912	11.212	20.9532	21.7665	18.912	11.7649	13.2145	12.8278	12.0105	12.2245	11.1956	19.7911
538	11.8115	11.0878	8.87249	8.78127	9.70944	10.316	12.8958	13.6983	11.6931	11.8318	10.5519	12.0634	8.93783	12.7296	10.1327	10.4305	10.459	11.0831	8.96186	13.2472	9.145	10.1293	8.9822	9.02229	10.8354	10.5603	11.6917	10.3389	9.07251	7.8755	10.1522	9.70965	10.5055	9.94488	11.9834	8.13822	11.8	12.2567	10.4124	10.9639	11.0696	10.7368	10.0143	9.13829	9.19585	8.00258	9.55401	10.1479	10.8756
539	7.51208	7.27781	7.5707	10.263	10.5	9.27989	9.84789	9.57142	11.426	9.31061	13.8414	9.90117	10.6062	10.1785	9.08441	9.04101	10.6473	9.90817	11.1459	9.1488	11.376	11.683	10.4842	11.0156	8.65499	9.77416	10.6221	11.1714	10.3995	12.1074	9.24251	8.80436	9.60647	9.6593	11.5534	11.2083	10.5765	11.5256	12.6396	8.24376	8.75331	9.35467	12.6567	13.176	13.0193	10.9865	11.0052	11.0084	8.29143
540	3.92284	3.76148	2.84645	5.95325	6.80889	7.67248	6.89109	8.03948	8.65778	7.96462	7.22117	8.02292	5.64401	8.33413	6.12763	5.57995	7.57801	8.21367	7.11935	8.05185	7.95074	7.41094	7.22805	7.95907	3.70689	6.16483	6.25523	4.70871	4.12052	4.40825	8.1781	9.21945	7.7483	8.89987	7.27635	8.70051	8.24522	8.21064	6.98511	6.06546	6.19616	7.01955	6.98311	6.85679	7.03924	7.99708	8.31484	8.05705	7.29291
541	6.39241	5.15536	3.89173	6.29199	6.69493	8.14689	5.40512	8.25137	6.69916	6.46536	7.2151	5.35536	9.18861	7.47237	11.7037	7.70356	7.56077	7.91396	7.69919	9.00874	8.90299	10.5478	10.3218	9.63318	5.18199	6.24856	8.85049	4.03995	3.79909	4.79614	8.71553	7.13315	8.46853	9.00781	10.358	9.80933	6.83509	6.37709	9.35874	7.95116	8.36472	7.03231	9.98436	10.6957	10.3336	9.62575	10.7567	10.7421	5.96742
542	21.5216	23.6689	20.9993	14.5316	14.4154	11.6851	14.2139	12.4834	13.6573	20.5339	17.2846	20.4968	15.8936	13.5138	12.2887	12.8793	13.894	12.0096	17.8696	19.8484	16.2781	15.2599	14.4423	13.9289	22.0974	22.0258	22.9219	20.4538	18.4399	17.1093	16.1406	18.4947	16.9902	12.7113	15.6597	13.6599	11.9353	14.3591	17.2608	14.6002	15.2032	16.5191	17.4799	17.6173	17.3732	13.4761	13.6423	15.1137	17.4769
543	9.70973	11.5585	8.08997	8.48377	8.89753	7.58852	7.73863	8.71133	6.73899	7.79349	9.70554	8.82687	7.12857	8.77303	8.4137	8.75444	8.95478	8.11565	11.2402	10.5802	11.3571	10.0268	10.5171	10.7681	10.3226	10.3194	11.8593	7.74746	8.0063	9.52819	11.4165	9.64942	10.1924	9.64046	9.33053	10.4408	7.31162	8.18009	10.4653	8.43482	8.68041	9.04377	10.7537	11.56	10.5929	10.5162	9.4393	10.1061	10.2893
544	20.8771	19.4018	20.545	21.7051	15.913	16.3608	15.653	12.6781	16.7995	15.6175	14.3342	15.0773	18.092	16.2661	16.0218	19.1527	19.4731	16.6347	14.0557	12.7453	14.078	13.3263	12.7143	13.3763	21.3034	18.9195	16.1547	22.1199	24.0817	20.2833	14.3699	15.2141	14.1546	13.535	13.2809	12.3072	15.938	14.2547	15.4682	19.2422	17.5213	18.0635	13.6043	12.0717	13.0809	12.0923	11.6443	11.9783	17.267
545	7.3505	8.12165	8.41776	8.85094	8.75897	8.58573	8.09348	6.92219	9.3074	8.31296	6.69373	6.67168	9.75129	9.77938	8.40102	9.54013	9.03104	8.43486	8.59568	5.14926	8.33975	8.3106	8.38826	7.8525	8.46492	8.21631	6.77186	9.33819	8.94677	9.89243	8.37686	6.88255	8.86749	9.50761	9.52983	8.10247	7.33594	6.05964	7.4842	8.33914	9.24622	9.1618	9.1305	9.70298	8.87494	9.26114	8.42698	7.94224	8.06024
546	13.8723	12.9208	20.1887	14.334	15.5499	14.0055	18.3155	16.4922	14.1415	14.1719	14.1861	11.6471	12.5678	12.7162	11.2136	13.2919	12.4786	13.8932	12.191	10.4989	9.45773	10.8842	9.99751	11.0936	14.3247	10.9662	10.3798	15.1582	14.7764	15.9174	8.97449	9.74469	11.8799	10.254	10.2897	10.0463	14.9584	15.2663	11.1854	15.3655	14.3141	14.4054	9.89072	9.42112	9.43593	11.2769	11.1347	10.2372	12.1417
547	5.89142	6.01531	6.92953	7.19784	6.48895	7.83507	7.98421	6.91305	6.47701	6.06442	6.39602	7.87456	7.5031	10.0669	7.58766	7.73277	7.65159	7.06362	8.72629	6.44246	8.4549	8.28939	8.96474	8.16144	6.05119	6.95605	5.11287	6.45182	7.57634	6.86792	9.21526	7.51669	6.57077	8.66231	7.17379	7.3875	6.35082	6.2209	7.94628	7.57415	7.92216	7.13825	8.02584	7.82842	7.94109	8.27449	9.23857	8.44656	7.38254
548	5.79052	6.0295	4.65733	7.29439	10.333	11.5608	10.2712	14.1641	10.9102	8.15196	10.8858	10.2388	8.55311	5.41006	10.1295	8.63168	7.90746	11.381	7.73187	11.9764	9.57975	9.01894	9.41609	8.61518	5.11132	5.79799	7.2273	5.81847	5.85202	6.14611	6.7892	8.83244	8.44646	9.19514	7.93936	10.9625	14.0923	15.1802	8.32516	7.1771	6.95676	6.91952	7.72273	7.9486	8.41214	8.9622	8.45033	9.3153	7.62792
549	4.67165	3.36663	3.43421	5.35717	6.13939	6.55906	5.43385	5.34481	6.61122	4.92381	6.07784	5.78855	5.67793	7.66804	8.11258	6.73362	5.47066	6.33978	4.77112	5.69851	5.60089	6.92507	8.00982	8.61168	3.4356	4.38536	4.46652	4.16359	4.40093	5.05089	7.82362	7.31281	6.68137	8.58646	9.16188	8.58349	6.99733	5.89137	5.52087	5.25025	5.59495	4.69674	6.42476	6.29749	6.91603	8.51778	8.95207	8.06151	6.494
550	7.93656	10.0198	10.8919	11.6914	14.3235	12.5159	12.7826	14.2761	13.6597	13.7296	13.671	13.7165	12.717	11.1718	8.98195	13.3687	13.0689	15.5977	10.018	10.6695	10.707	12.2192	10.5275	9.67534	11.9742	11.9039	10.014	11.8066	12.6952	11.9434	10.5446	11.3562	11.1892	10.3075	10.5144	9.47977	16.4716	15.0417	11.7824	10.9291	9.94465	11.5091	10.0379	8.93261	8.86941	9.06421	9.67121	9.44125	11.6157
551	10.3349	10.4635	8.97149	9.77757	8.32899	7.30199	8.65427	8.06321	8.87763	5.32562	8.93066	8.64093	8.39091	10.433	8.70233	11.3136	10.7979	8.59001	8.41425	8.13737	9.08756	8.85384	10.2417	10.6675	9.27844	8.98922	9.68489	10.66	9.8723	11.8899	10.7615	10.246	9.90549	9.25813	10.0978	10.5838	7.48276	6.96464	9.79697	9.36255	8.64146	10.707	10.2864	9.07783	9.97626	10.1745	9.52575	9.63349	7.72765
552	9.19178	8.40553	9.61236	12.1925	13.9343	13.0277	10.4674	13.1301	10.8322	11.7007	11.6664	12.125	9.62702	12.4266	11.7046	11.0238	10.3908	11.3584	11.7304	13.0613	14.3091	10.2629	10.7262	10.9447	9.16137	9.51224	11.7379	11.6596	13.2133	10.4549	12.3615	10.6584	11.0181	10.6078	11.1855	12.3067	13.1917	12.5419	11.5979	11.0956	9.75598	10.5199	10.0811	9.36463	11.2279	10.4902	10.1086	10.2341	9.80786
553	8.82639	10.3437	12.6738	10.4097	7.29602	7.71125	8.85095	10.7661	7.88276	8.96306	10.0339	7.80191	6.33236	8.70569	12.2626	8.70438	9.22435	9.8104	9.36155	6.51345	8.74206	8.90941	10.0243	9.33909	10.4331	10.8025	9.7967	9.79523	9.14408	8.2736	8.08795	9.33032	8.79081	9.68459	9.77859	8.94601	7.44537	7.52174	8.70015	7.89491	9.00849	8.99781	11.0172	10.4461	10.6982	11.4128	12.7569	12.1319	9.68822
554	10.8882	9.00689	8.63017	9.89793	9.52659	12.8578	9.85595	11.9265	11.6391	6.98919	9.08483	9.69249	12.0985	4.92693	9.56606	10.0749	9.89877	10.7129	9.28588	10.4862	7.66516	10.2684	9.82152	10.6073	8.547	9.89211	10.429	10.4103	8.59586	9.73601	10.6178	8.36164	10.2438	10.264	9.41041	8.71319	10.7372	13.2082	9.70721	10.1286	10.1461	9.96887	9.09463	9.03966	8.63207	9.12518	10.1416	9.64875	10.5607
555	9.11164	7.62353	6.89084	9.22844	9.13368	11.0914	9.00485	6.93067	8.99961	7.5481	6.72138	7.83404	8.39437	10.0214	11.6239	9.50971	8.48402	8.78421	9.726	10.8933	9.34826	11.1679	9.70167	9.51442	8.2381	9.29133	9.75684	9.09225	7.91597	7.70066	11.3593	10.9113	8.78716	10.6997	7.90522	10.4669	8.75003	8.94058	10.9046	9.99303	10.5153	9.4843	11.3195	12.6519	12.1809	9.83222	10.0528	10.2972	9.99805
556	10.2997	8.24907	8.65668	9.18139	9.52566	10.5811	11.5869	8.05008	11.4013	15.1786	8.76738	10.6056	9.70735	9.93283	9.62562	8.34661	9.74704	9.90395	10.4065	10.4727	11.2661	10.2324	10.4745	10.417	8.38949	9.14935	9.33281	11.1125	9.2482	9.6377	11.3128	9.39658	10.1409	9.74603	9.33491	10.0874	10.5769	10.7567	10.6015	9.17571	9.24853	9.43363	9.31714	10.4089	8.588	8.84169	9.43433	8.71818	9.77766
557	9.02124	7.97169	8.902	8.69827	9.9041	7.51784	7.55263	8.52412	9.14982	11.6493	7.31485	8.28788	8.9996	11.2509	11.5149	9.84494	9.85227	9.18145	12.6855	12.0873	11.4903	9.53981	8.51249	10.1277	10.0525	8.82213	8.59355	8.82069	10.503	11.4585	9.03086	10.1902	11.8975	11.2175	11.173	10.9617	8.59691	7.87861	9.91113	9.26299	9.39016	7.63956	9.82805	11.563	10.9401	11.9784	10.5887	11.1171	7.72353
558	10.0205	10.2787	11.0325	8.736	10.2495	9.37846	10.1363	7.36276	7.9454	8.30746	10.1772	11.7461	10.8355	11.102	10.4579	8.16182	9.4372	8.29525	8.92626	10.4679	9.91313	9.36544	10.2377	8.73797	10.851	9.62895	9.93258	9.1359	10.313	8.38036	8.41382	10.3444	7.66221	9.08814	10.3824	9.74295	9.5106	10.1279	8.71878	10.761	10.4411	10.2451	8.70545	8.08665	9.66568	8.46496	9.31442	8.8983	10.9235
559	14.369	17.6375	13.7382	10.1868	7.77766	8.01658	11.1082	10.9703	9.61257	10.6083	13.6325	9.54958	12.8974	10.0289	5.56016	9.65159	9.09876	7.76566	9.44565	7.21095	7.47138	9.18078	9.73236	9.969	13.0749	12.0083	10.7216	7.50701	8.49915	10.525	7.50985	9.20493	10.3647	9.12657	10.2177	8.71169	7.23693	7.01796	8.27936	11.3964	12.9082	11.4947	10.3126	10.4288	9.22148	10.6158	8.40563	9.87978	12.1772
560	10.8094	8.22672	8.90518	9.18692	10.2277	11.6283	10.4261	11.1034	11.0665	10.0799	9.08466	10.1651	9.71155	8.74446	9.02546	9.7137	10.1913	9.5569	8.80387	7.8485	7.22834	9.48484	9.20193	9.23488	8.89475	10.9976	10.9689	7.19404	5.7145	8.47089	8.0084	10.1041	9.12344	10.7357	8.70626	10.032	11.2104	13.0956	9.43996	11.2619	9.94232	9.65274	9.404	9.10497	8.93851	7.92333	8.91515	9.50196	10.0568
561	7.75711	8.44499	7.70993	7.89038	9.32785	10.0906	8.54842	9.46024	7.31988	9.49658	7.37354	9.15425	7.75544	9.14235	13.3357	9.34823	9.26536	8.60631	8.4136	9.93665	8.10151	9.32916	10.3802	7.8137	7.03371	8.65339	8.55629	9.45539	7.51572	9.40821	10.1128	5.27741	7.8687	10.4296	9.5177	9.38338	7.50837	8.08875	9.22337	7.70737	10.9079	10.5107	9.47031	9.3865	9.74353	9.84948	9.18317	9.11638	8.69396
562	8.36997	9.19269	8.71907	9.55193	10.056	10.0961	12.2469	10.3881	11.7124	10.1733	8.17188	13.9667	7.92016	9.96973	9.86112	10.7839	8.53488	10.9693	8.94393	11.6347	9.04289	9.55876	9.69172	9.58607	6.97664	8.90616	8.59624	10.0296	8.16182	7.60773	10.4192	7.10133	10.3614	8.58241	7.40956	7.99886	10.7009	12.101	8.79235	9.93753	9.0878	8.11475	8.25638	9.38756	8.66158	8.76688	9.95134	9.34036	8.18275
563	6.9548	7.50682	8.429	9.76267	9.22775	11.0169	9.54933	8.64959	8.5461	6.85014	9.7879	8.11086	13.322	9.13782	8.03224	9.05874	8.3482	8.94088	9.09411	10.4816	9.64639	10.8364	10.0921	11.0268	9.6516	8.58504	9.34606	10.7456	9.36932	10.6263	10.1383	10.5719	8.85921	10.1899	11.6969	11.5794	8.65492	6.49202	8.57193	8.62284	7.32737	9.30131	9.79301	9.74193	9.68023	11.3447	9.82201	9.60457	9.55232
564	7.92238	7.83923	7.30559	10.038	8.62497	11.0306	9.49878	13.6307	9.6895	11.6928	11.2316	10.6963	8.90457	10.0831	9.18653	10.6713	9.14638	10.2987	9.2952	9.26302	10.8481	9.3611	9.8781	10.2883	8.62171	8.01396	9.64234	7.82711	9.3265	9.54566	10.626	11.0035	12.7585	8.68594	10.5207	11.1934	13.3798	12.2593	9.35463	10.9185	10.023	9.96731	8.87782	9.0287	8.60742	8.89943	9.36262	9.27869	9.89657
565	9.90907	7.11809	7.40727	8.3435	9.09825	8.52498	8.0602	8.79677	7.5804	7.5153	10.6647	8.40045	10.1016	11.1851	9.27182	7.82535	10.4037	8.14594	12.491	9.62701	13.8274	9.08218	9.29533	10.4919	8.81478	7.60721	8.68548	7.91744	7.10368	7.53165	10.0138	12.2859	13.1036	8.85888	8.35823	8.32366	8.61336	6.80689	8.82685	7.14063	7.23555	7.99383	9.6253	9.82606	10.4072	10.3805	10.9222	11.8055	8.78499
566	18.0028	18.824	18.3093	13.4338	13.4687	11.9029	13.4466	13.1535	12.2249	14.5813	14.7143	11.7578	9.70818	12.8987	10.141	12.5579	11.2284	10.919	11.9817	8.50759	12.9088	11.1354	10.0829	10.8923	15.5412	15.6606	14.5637	13.0134	16.8278	12.1061	10.561	13.0225	9.78612	12.1532	12.0753	11.0217	11.8249	12.4061	13.4864	15.1944	13.3327	13.4826	11.464	11.5429	13.4249	11.2933	10.5442	10.534	12.445
567	10.8495	8.73559	10.7022	10.2519	10.3129	9.47106	8.08332	7.10137	9.71916	12.3599	8.58371	8.08931	9.40359	10.3566	9.59448	8.39785	9.97486	10.6944	9.25963	10.4502	9.31579	9.94428	10.2353	10.5664	10.6268	9.8602	9.1499	7.38305	9.41826	9.68154	9.93959	8.87237	9.82053	10.5882	9.60186	9.11973	8.81541	7.88337	9.89626	7.59332	11.3183	9.18225	10.3239	11.5695	10.3321	9.95658	10.7625	12.0666	11.4941
568	11.4267	13.8862	14.9553	11.785	11.0566	8.28768	11.1501	9.16412	11.3677	10.8272	10.3428	10.2598	12.3673	10.1214	12.3695	11.2309	13.2115	11.2933	13.0224	11.3978	11.229	10.9866	10.0678	9.82885	13.6279	12.7523	11.3634	15.3728	17.4559	14.2936	10.3027	13.5087	10.4844	9.09393	10.5549	10.4008	11.1353	11.281	12.7268	12.6202	11.6355	12.3397	10.9818	9.47335	9.51011	9.42796	9.96828	8.45115	11.638
569	7.99829	10.2256	7.55729	9.75594	8.59924	7.95084	8.99023	8.55216	10.7734	6.42363	10.0449	9.39945	10.8056	8.36081	9.18208	10.4121	9.69533	10.5752	8.69464	10.853	7.85179	10.2814	11.0746	10.2707	10.2109	8.96357	9.12769	11.0616	9.10649	10.7283	9.87835	8.25218	7.83409	10.6823	11.5585	10.9472	8.15663	9.58599	9.68148	9.00328	9.18943	9.45484	11.8035	10.9386	10.6944	12.1579	10.5686	10.3009	9.25555
570	6.92247	10.1374	9.9453	9.8376	10.7999	10.3241	10.5549	11.3966	8.615	12.0968	7.91251	11.0997	11.0521	7.28328	7.25441	10.4419	9.90534	9.13562	8.42441	8.78101	8.28586	10.3002	9.81983	10.7284	11.1033	9.61546	10.5906	10.4301	11.1921	13.8824	10.1402	7.55195	7.16119	9.20174	9.32226	9.73747	11.5748	10.6554	10.7189	10.3878	10.7096	10.8267	10.0784	11.0727	10.2824	9.35957	9.04664	8.84125	8.47959
571	9.17113	9.5669	9.1877	8.65332	9.87965	10.3486	8.35724	8.66697	9.75075	7.72422	7.5061	8.24094	10.0492	7.50013	12.3988	9.40341	9.34203	9.97088	11.1925	8.42848	9.85599	9.96402	12.1031	10.2073	8.74707	9.84576	10.9104	8.74118	7.17314	9.57384	8.87279	8.1515	7.30338	9.106	9.78826	10.2423	9.11634	7.91845	10.3232	7.29909	9.07933	7.18172	10.2619	11.7323	11.0189	11.3679	11.3894	10.6533	8.25324
572	6.98459	9.58769	9.18071	8.73138	10.3688	9.81033	10.5489	9.51691	6.45508	8.90153	12.2583	13.0619	9.70401	6.90386	9.41222	9.60989	10.313	9.09753	8.43421	9.94534	9.51823	9.07064	8.44595	8.42983	8.47631	9.06999	9.30269	10.0173	9.58486	7.67427	6.40411	8.07684	7.81773	9.10508	8.73764	8.12173	10.2487	10.854	9.06622	9.13723	7.34465	9.49727	8.90562	8.81543	9.0327	7.5262	8.68865	8.81913	7.50034
573	8.67776	8.22116	9.48953	11.3309	7.09424	9.70281	10.2301	8.25602	9.24932	10.4226	9.54035	12.5041	10.4521	16.4782	11.1863	8.4098	10.8128	10.0019	7.96066	9.03423	11.6323	9.58847	9.59292	8.96657	10.5781	10.9753	8.22804	6.8445	8.32431	10.2484	10.0869	10.3535	9.00241	10.9783	8.49524	8.6583	9.48216	10.166	10.5187	8.90165	10.6232	8.23056	11.4936	10.5175	11.1148	10.8813	10.6392	9.9392	10.3129
574	7.71055	7.51184	8.34904	10.9844	11.1697	10.4621	7.4698	10.4341	9.6768	9.8826	9.2081	8.182	10.4422	9.36227	10.398	7.46746	8.54421	9.43737	11.202	13.2312	10.4497	8.63492	9.90788	8.79329	8.00035	9.98002	9.2546	8.70356	8.02693	10.4101	8.9398	7.42782	11.4172	9.29085	10.3224	10.226	10.9106	10.5636	9.05052	8.77877	8.67036	8.87903	7.99004	9.11251	9.34457	6.68977	7.92819	9.38882	9.42559
575	8.24746	8.22459	7.75734	10.5152	11.0178	9.96751	8.06428	8.9055	10.8684	7.75669	8.91526	7.09422	8.60613	8.54166	9.78312	10.9404	10.4897	11.549	12.1614	12.2269	10.296	12.124	12.3558	11.7968	9.28937	8.59346	9.88733	8.69079	11.9677	7.93712	13.9065	12.644	13.5221	11.107	13.6732	12.5456	9.97889	7.72009	9.68439	10.7817	10.8633	10.3755	13.3947	12.5669	12.5992	13.8124	12.455	12.634	10.9039
576	17.2352	15.2758	15.6095	10.8802	11.5095	9.42123	14.7981	14.0964	15.2777	12.9326	9.51653	11.6538	10.228	11.0279	12.2489	11.1972	9.5838	10.7517	13.5935	9.59577	9.16631	9.72329	9.40631	10.2958	13.4243	12.5671	12.7373	11.2583	12.6276	11.2682	9.37372	11.7022	9.37211	10.1739	10.571	10.6846	9.59583	10.7256	9.23801	14.5454	11.0711	12.869	9.16205	9.48684	8.73948	10.0947	8.44378	8.74792	12.5627
577	14.7318	13.886	12.4241	10.243	9.87133	11.0704	10.3557	10.146	9.75483	11.0847	13.0787	12.0954	10.1317	13.2204	10.0454	11.5642	11.7271	11.5391	11.3063	12.4969	11.8926	11.7992	10.9077	11.6747	11.4505	11.3447	11.1795	14.2977	12.6694	11.7319	12.5092	13.4473	13.117	12.5581	11.0657	11.373	9.58326	10.6486	11.7421	12.2076	12.7688	12.081	10.5994	9.7763	12.0235	10.8808	12.5579	12.4717	11.8581
578	11.0806	9.7325	10.2661	10.3146	9.70828	9.66296	8.91878	8.11719	10.7867	10.7528	13.0247	6.37803	9.41423	10.3166	9.06871	10.6116	9.86823	10.192	8.64688	9.59239	9.4903	9.72558	8.82721	9.62527	9.24041	10.1545	9.72267	10.3132	10.3339	8.51416	10.3909	9.91282	9.63667	9.04651	8.94366	8.91938	10.5052	11.3557	9.91492	8.81431	10.477	10.3501	9.3311	9.01735	8.02085	8.95484	9.12312	8.88606	12.788
579	9.23842	7.8562	7.79069	8.50937	8.58077	9.22999	10.7022	10.4644	9.56545	8.44538	9.03943	9.68989	9.92021	9.36566	8.2041	10.3541	9.41375	8.32494	7.07814	6.66784	9.41275	9.06964	8.63321	9.48191	9.69034	7.85378	8.18688	10.7035	8.10001	8.75947	9.37583	10.7321	11.6503	9.43256	9.08057	9.49172	9.0042	9.39258	9.74305	9.14651	8.39264	9.7092	8.78313	7.90216	7.82354	10.4325	9.72809	9.61865	7.91561
580	7.50924	10.1536	8.46742	8.75811	9.36379	10.2575	9.98564	8.52908	9.25457	8.60442	10.1771	10.4204	13.4568	13.3415	8.32444	9.70243	9.97325	11.3745	11.3383	8.30692	12.9366	9.67018	7.97095	9.81357	9.70727	9.75508	9.5681	11.5923	8.23079	9.53312	9.18813	11.7399	9.08197	10.6141	9.2739	7.50294	10.7225	9.82697	8.99099	6.22573	7.69302	10.2624	8.33393	8.34299	9.79705	8.04633	7.614	8.97123	9.59643
581	23.091	23.8756	22.4463	10.2155	10.5701	10.9811	12.7669	15.1553	14.429	18.7025	12.402	13.5193	13.5307	16.7121	9.79263	10.1818	9.66617	10.4598	13.8527	7.4924	10.5458	9.58238	9.75551	9.00085	20.3689	17.0538	19.1013	10.8853	7.64887	8.93837	8.30057	7.12542	10.6004	10.9235	10.0161	9.74111	8.78307	7.90965	8.2949	20.1564	18.1552	18.5006	10.3805	10.1147	10.919	10.3251	10.8754	10.1841	18.221
582	14.1194	11.5765	14.2054	8.08141	10.9826	8.48544	10.9218	10.511	8.27483	9.96521	15.1064	9.4423	9.34613	6.78335	7.9796	8.05327	9.90838	10.0621	7.74011	11.8257	11.4896	7.77506	9.12481	8.15389	11.0606	12.5351	11.9113	6.46993	8.37483	6.5377	7.69117	10.491	8.94243	7.38217	8.15749	8.90109	9.48939	9.77361	8.52278	13.062	9.39336	13.5798	8.74737	9.45112	9.44289	8.68315	10.7443	8.65176	13.5727
583	12.4488	9.67515	12.7381	11.4437	12.7754	11.4443	15.4642	17.4031	15.6631	9.96409	11.7751	8.80676	12.9144	12.6887	15.848	11.3741	12.1972	12.1795	8.33235	16.5287	11.5453	11.8612	11.8162	13.1291	9.15958	10.8318	11.39	10.936	13.3198	10.6388	17.7043	15.1906	15.334	15.413	13.3977	13.7668	15.3377	15.2409	17.5087	9.33833	9.34277	10.1143	11.3861	11.9308	12.3365	12.5678	13.5057	11.7164	9.62398
584	8.45568	8.52952	7.16937	10.387	11.2462	10.2813	10.1044	9.62214	9.67627	8.59955	9.36587	9.28414	7.26808	11.3437	10.8422	10.493	10.149	9.27721	8.8282	9.95464	9.73136	11.3745	8.81288	9.7776	9.44309	7.74025	7.13255	11.3859	12.0838	13.0236	9.67686	12.3291	11.0943	8.06889	11.8686	10.9635	12.3551	11.5843	10.5872	8.33808	9.39472	8.35513	10.0905	10.7927	8.83666	9.63092	8.28243	11.4457	7.5426
585	6.45588	7.62985	7.22961	11.6611	8.91361	11.6836	9.99007	8.69473	9.00377	9.58809	8.71489	12.5112	7.32833	6.26097	9.73907	10.2815	10.4346	9.47056	14.8866	8.76872	12.7447	10.89	11.4451	11.3043	8.30747	8.79259	7.12519	9.1106	13.1418	10.9294	14.0259	9.86055	9.14523	11.6733	11.4905	11.2577	10.0323	10.3606	11.6249	9.85572	7.88534	6.61539	12.5686	11.1182	11.1429	11.9977	10.44	12.1893	8.3037
586	8.70833	8.27489	7.94014	7.95717	8.78613	9.10239	8.99488	7.2559	9.58082	8.08604	9.11879	8.51622	8.83531	9.86839	10.5676	10.2967	7.47182	8.63179	9.78296	7.94279	8.63582	9.34934	9.35164	10.6578	9.21039	10.2204	8.95455	6.04345	8.58796	7.39247	9.35229	10.6745	10.5463	9.63022	9.13079	10.0196	7.62486	9.31556	8.97742	9.16442	9.66345	9.04447	9.54092	9.3516	8.73138	10.1209	9.66562	9.45731	8.90846
587	5.99624	6.33012	6.95662	9.63546	9.99376	8.807	7.21856	8.62783	9.40341	8.81756	7.10227	9.03281	9.76633	6.72245	9.35117	9.90816	11.0797	8.67088	9.26918	9.0414	7.93465	9.89885	10.2373	9.24538	8.19158	7.9195	7.75795	7.9311	9.70079	8.62361	7.64967	7.16895	7.40969	8.01513	7.27396	11.5031	8.95685	7.48267	8.99991	8.68128	7.98269	9.4189	10.7522	12.4855	11.4779	10.8884	9.5861	10.1901	8.04895
588	6.42769	7.07873	6.16306	10.0958	8.869	9.39632	6.49106	6.57151	7.89422	8.78231	8.54933	10.8016	9.45019	7.79246	8.20743	9.60634	9.32951	9.82097	6.68555	10.4943	5.51396	9.00633	10.0874	8.88496	8.49023	7.30115	8.07885	12.3536	8.30601	8.51744	8.00052	7.7768	9.2634	8.9465	10.0505	6.93564	9.28792	9.25165	7.08936	7.33344	8.77613	6.14563	8.74062	7.49741	8.10962	8.83007	7.91159	8.12338	7.5792
589	6.78775	6.8761	6.68393	11.7648	8.49939	9.56105	8.06256	7.62944	6.82001	8.89024	7.68824	7.6653	8.10378	8.48636	9.34794	10.1027	9.79023	10.0526	9.28413	9.64443	8.92221	10.5922	11.3982	10.0326	6.06083	7.85027	8.98015	13.2918	10.6054	15.8655	8.41063	7.64332	8.5822	9.33324	9.34049	9.4085	7.41036	9.25406	9.40388	7.84469	11.7133	7.96332	9.45932	8.91494	9.20613	8.90957	11.3749	9.07067	8.60304
590	7.71283	8.66323	9.63132	8.29828	7.6785	8.28673	7.61176	6.73471	8.80466	7.78329	7.70877	7.77558	10.6537	7.52424	8.73624	8.42864	8.53583	8.34963	8.66401	8.83994	7.36527	8.09993	9.56142	7.45105	8.21828	8.19034	9.33571	9.44469	10.71	8.00377	9.2426	8.82589	8.90528	9.11976	7.56946	9.53643	9.57958	10.5328	8.2406	9.40492	10.1528	9.94891	8.64391	9.84618	9.794	8.40594	8.73884	8.52714	8.55306
591	8.38623	10.1667	8.47888	10.1191	7.66036	9.85414	8.204	7.28711	6.04348	8.33874	9.02217	8.58875	10.2318	8.57811	7.88573	10.7814	10.5378	10.1255	8.79091	10.9321	9.02562	11.964	11.2383	10.3757	8.53207	10.0616	8.33505	10.6348	12.2138	8.48506	11.1323	12.9958	9.28286	12.3716	10.9293	9.3772	8.07432	6.92208	8.92921	7.58811	7.8135	7.39157	9.46704	10.2025	9.24347	10.7071	9.195	9.4766	9.19364
592	8.34917	9.68169	11.0835	8.51259	9.6653	7.59579	8.35732	8.9193	10.0866	9.6778	12.1215	12.8275	9.01129	8.88778	6.21345	12.1749	9.66439	10.6436	11.5247	7.88726	9.1661	10.0254	8.77065	9.23192	9.43155	9.33639	10.761	8.6657	8.11172	12.3044	6.40467	11.3555	9.49649	9.2117	8.46733	9.99476	11.9059	10.0005	9.60563	9.45132	10.0624	8.70047	8.86048	10.7322	8.87504	9.38668	8.39564	8.99892	10.5075
593	14.7542	10.6528	13.3096	14.1316	14.9868	13.4768	14.1946	15.7145	15.6559	11.9499	16.0566	13.8917	17.3429	15.7297	19.877	14.2901	12.0012	12.8535	17.8094	16.6038	16.6152	11.1799	12.8376	11.4532	12.9373	14.2214	12.2264	15.0989	13.1634	12.9481	14.7107	13.9042	13.2351	10.6949	11.9753	12.4381	10.9794	12.6897	10.5604	13.2671	11.8315	13.7581	12.8404	11.3942	11.5764	11.8252	12.5607	11.6551	11.917
594	12.3931	9.82936	10.171	9.81828	10.7016	12.3131	10.3702	12.9656	8.48687	11.737	10.56	13.7805	8.68009	14.0968	11.5085	9.12544	9.10447	11.9573	8.85676	12.6186	9.6735	11.0604	9.83011	9.28862	11.6102	10.5217	10.6597	11.2668	9.8243	11.651	11.9594	10.0967	11.6087	9.58595	11.3289	8.76255	10.4968	9.68499	9.91059	10.9659	12.1852	9.76144	13.3254	8.94002	9.17627	9.79722	9.61225	9.09467	9.12518
595	10.1317	9.50546	10.0429	10.6535	12.3037	12.5748	10.0714	12.533	9.86608	12.659	8.7008	10.2968	11.1406	15.4484	11.5614	9.23422	11.7449	10.331	7.83705	9.09033	11.4213	9.45481	8.39997	10.1417	11.4246	11.5311	9.91893	11.4388	11.7441	12.0723	13.3982	9.88684	8.06762	11.3546	10.7328	14.3239	9.47347	10.8513	9.65757	12.7354	10.3338	11.3359	9.60795	10.9176	9.05945	11.4294	11.8722	11.9062	9.07866
596	9.6978	11.4894	10.2752	10.8642	9.66394	8.80745	10.8158	9.77907	7.49964	8.7456	10.3255	9.76778	7.45909	8.71545	8.35412	8.84641	10.5626	8.09125	9.92137	8.90208	9.30239	9.14828	7.79113	9.42199	8.67574	8.88373	10.6232	8.63209	8.87017	7.54401	8.39956	10.4926	9.08285	8.136	9.97763	10.4645	9.58646	8.87267	13.3351	8.29192	10.2073	8.78734	9.28109	9.204	9.54536	9.44738	10.4109	9.99739	10.1263
597	9.61914	9.27421	10.9832	9.91484	10.3005	9.7298	10.8021	9.00519	10.5885	12.6618	5.49595	9.40607	9.46161	7.8799	9.67586	9.99739	9.65658	8.89502	10.0576	8.14512	9.79408	9.05343	10.7838	11.515	10.597	9.19224	11.3426	8.30512	8.10014	9.95868	10.1224	6.48048	10.8225	11.3459	9.91928	9.05526	9.45557	8.44864	10.0733	9.97559	8.01824	10.1398	9.07732	9.98439	11.1789	9.32567	9.14355	9.8318	12.1284
598	9.05247	9.28429	9.53711	9.0614	8.35288	9.16127	9.19717	6.70053	10.4721	7.99749	10.1111	7.76268	8.70783	6.5305	7.03132	8.5221	8.87869	10.4869	6.61012	8.62388	8.36229	7.68806	8.30345	9.5771	9.87199	9.25301	8.83728	7.95964	9.01271	6.98708	7.09381	7.95702	8.67256	8.01005	8.52022	6.47945	12.6549	12.4825	8.37714	8.69452	9.28327	10.9836	9.45589	7.3194	9.26479	7.79369	8.38608	8.93797	10.3139
599	9.90337	11.4529	6.48726	8.62618	8.68644	8.20019	10.3757	10.361	12.4962	8.44933	9.89755	5.90263	7.31102	6.60909	9.15638	8.59938	9.31353	8.26635	9.92816	8.35687	9.27427	12.3258	12.4836	11.5436	8.7013	8.8086	7.96005	8.55344	8.24963	10.0456	7.53636	8.00482	10.8261	10.1695	10.5798	9.56793	7.7937	9.51485	11.3105	9.6252	10.112	9.19296	9.44043	11.4596	12.2863	11.8817	11.6848	11.5742	9.05645
600	9.64534	11.0791	10.5143	10.5515	9.62723	8.22038	9.21191	10.0614	7.23938	11.9167	8.66483	10.1339	9.50366	8.16202	9.7188	8.57116	11.2051	10.2347	9.61638	9.16294	13.2974	10.0681	9.76936	10.5483	10.5122	8.6908	9.55568	11.2645	9.91079	9.91806	9.60626	8.23876	9.49669	9.3486	8.1801	8.11853	8.69323	8.56654	9.28178	11.8934	12.673	9.7123	10.6827	10.5716	9.71112	9.58102	11.2779	9.67147	8.27002
601	8.83854	6.34716	8.10147	10.36	7.16775	6.76072	7.46826	6.47133	7.60261	8.14784	6.24017	6.95555	10.8085	11.1052	6.6043	9.60358	8.96202	8.68416	8.68182	6.3433	7.80947	10.0695	10.4183	9.5577	8.63782	7.33841	8.8792	7.43924	9.90035	8.90269	8.14106	7.91349	10.5158	7.63763	8.85767	6.77818	8.403	8.05601	9.53523	9.15534	8.97798	8.22638	9.82837	9.66774	9.98251	12.2554	9.20253	9.95863	7.00899
602	9.76425	10.239	11.16	11.4049	11.5962	10.8301	10.1478	9.34995	9.82177	10.4457	12.7126	12.1678	8.49653	5.8452	7.4642	9.52594	9.64867	10.5599	7.14481	10.2263	8.66926	8.27461	9.21111	9.89358	9.94901	9.40816	9.46208	12.897	9.50598	13.1342	9.50446	9.8849	8.90804	7.8401	8.48912	9.52523	10.7735	11.8012	9.30814	9.62554	7.62866	10.7217	9.59703	9.07465	9.49566	9.50357	10.7914	9.19982	11.8664
603	15.0878	13.0008	13.129	8.60145	8.29127	8.37795	13.9296	12.8505	12.585	12.0292	10.5377	9.4592	11.1797	12.1653	10.9118	10.4416	10.0922	8.55062	14.3244	16.411	15.3641	10.8071	10.7903	10.0753	14.1912	14.1773	11.5407	8.55305	8.8291	10.8758	11.5559	16.2617	13.2802	9.76364	8.6902	10.4067	8.60719	7.39712	11.6266	11.3601	14.0001	14.2611	12.5386	11.4629	13.3993	11.3473	12.0221	10.9356	15.1585
604	11.0322	12.2479	11.361	13.1779	11.7021	11.2904	12.5609	14.7867	13.9061	14.2403	14.2713	15.7649	16.0469	19.0252	15.4603	9.61465	11.2998	12.2079	17.2952	18.2315	14.8883	11.1374	10.3128	11.6959	13.7692	12.2271	12.8246	11.1578	13.0115	11.8496	17.9104	18.8981	16.1569	10.1109	10.7642	10.9496	13.7714	15.2751	13.242	12.6785	11.1983	12.4423	12.866	13.7776	12.2278	12.766	10.8507	11.7677	13.8103
605	10.2697	8.39758	7.87569	7.90199	6.99037	7.34612	7.84468	11.0534	5.48772	7.57446	7.85713	7.71923	9.99444	9.12943	11.4891	10.2567	7.55635	8.99074	9.50975	9.67692	8.09621	10.602	9.92685	9.73649	8.86221	8.67449	8.10935	11.9887	9.63275	9.70898	8.97299	8.63494	7.54285	12.2451	9.79801	11.2787	6.92218	7.05913	8.60536	7.60974	9.13021	8.46406	8.56644	9.09598	8.78521	9.33088	10.5335	8.9228	10.4124
606	13.0436	12.895	10.6555	10.0912	12.7443	14.5444	9.70735	10.5359	11.7505	12.1795	14.6043	13.2054	10.7828	9.21759	11.2721	13.009	11.5592	11.5738	6.91909	5.34004	5.38358	10.6709	11.697	12.0533	8.73203	10.5711	12.6933	9.88415	10.907	10.8109	6.28804	8.49187	7.30249	18.51	18.3413	17.6896	14.1943	14.5338	10.659	9.26821	9.93116	10.6942	9.04098	8.28837	8.52475	8.93868	9.33565	9.19184	8.91828
607	7.53616	9.26864	9.13257	9.45057	8.96771	9.99904	8.03993	11.4489	8.4894	6.73507	7.70247	7.12624	6.90609	8.52117	8.10198	9.34156	9.19688	9.17999	9.39238	7.18596	6.46863	9.61661	8.8366	7.94662	8.09989	9.39942	9.2027	8.92454	8.79534	10.5996	10.4031	7.12741	10.3279	7.49984	9.00115	9.14311	7.06557	6.40308	9.4056	9.01584	9.14842	9.31302	8.89983	9.17968	7.6976	9.31448	8.63463	9.77083	7.26234
608	7.31054	8.7775	9.22845	11.3874	12.6665	11.9969	13.4652	7.8369	14.8294	10.6179	10.5534	11.0515	8.51399	8.0541	7.68027	9.94293	11.418	10.4495	9.0564	9.24215	9.37174	11.7977	10.822	9.18286	9.26422	9.36893	9.04119	11.9677	10.7044	8.3932	9.79582	6.29881	9.61075	8.34849	8.96865	9.7336	13.7464	13.7295	10.3907	10.0101	8.7843	9.77639	10.6828	10.165	11.6094	9.10653	8.75598	10.4009	8.77364
609	7.47188	7.74725	8.84203	7.07312	10.2466	10.634	7.62435	5.60495	8.28803	6.11335	6.85606	6.41626	7.76736	8.77476	11.2972	9.69279	9.0619	9.56873	8.0598	8.17996	10.6513	6.95608	8.21561	9.30998	7.98224	10.1443	8.69113	5.92331	8.80285	5.80693	7.82201	8.25001	6.85848	8.69576	8.90968	6.3767	7.82321	7.17853	7.94568	9.3833	8.52791	6.38865	7.2973	8.71654	8.56673	7.85622	8.59565	10.1804	8.51912
610	9.45857	10.8617	8.70712	10.8736	12.9353	9.78694	11.2312	10.3325	10.2904	13.2141	11.2778	11.5222	7.71741	8.74311	9.11658	11.483	9.01446	11.2235	9.94344	9.69898	7.89636	9.60198	8.48592	8.95267	11.3973	11.0286	11.2018	8.84364	9.67856	11.0628	10.9571	11.7649	13.479	9.73909	7.76774	7.41205	10.6129	13.288	9.74105	11.0125	11	10.8193	10.9711	12.0317	11.2393	8.80329	10.3803	9.27563	12.1489
611	9.86161	7.32069	8.90267	9.77006	8.07847	11.5847	7.43819	7.32152	6.82637	9.67719	10.8413	7.6086	10.5085	9.34629	14.6267	9.74971	10.4813	9.03957	12.3132	8.52354	7.1325	10.6875	8.92798	10.8479	10.218	8.95031	7.89977	9.93515	8.40189	9.09397	7.7553	9.46459	6.88159	8.28209	8.31448	9.09699	10.1752	8.50998	6.46366	9.92891	9.85721	8.52763	9.45544	8.4214	9.11434	10.9684	10.5852	9.96006	9.09604
612	11.5798	7.30167	10.3126	10.5381	11.1996	11.9461	8.6718	11.7645	10.8714	10.4094	14.2513	11.6408	12.699	10.4896	8.28459	9.40854	10.5341	10.2656	8.24868	9.23345	9.95879	10.2363	9.27833	7.81229	10.9366	9.17791	8.78364	9.06664	9.34684	10.2064	9.29326	9.39894	9.39829	6.27949	8.47008	6.11118	11.1979	11.4596	8.06737	13.1389	11.7966	9.43346	8.48251	10.3572	9.43751	8.54638	7.78721	8.24082	9.58181
613	6.36177	7.66184	5.62122	9.76903	9.48117	8.03852	6.10299	7.2035	4.87939	6.44193	6.33809	11.1141	6.18241	8.53386	8.03522	7.85035	8.25946	9.0513	7.954	9.62511	6.17309	8.04922	7.91671	7.15487	8.23498	8.57174	8.79125	6.64815	11.2931	7.85458	7.06141	6.94685	8.91554	7.46291	8.20528	7.78724	7.46096	7.02638	9.11563	8.25106	7.11992	9.90215	9.99525	11.5569	10.05	9.94702	8.71059	9.01154	9.3911
614	7.32623	9.57416	7.46316	8.75055	10.2521	11.2482	9.35306	7.57784	7.68363	8.47765	12.2754	12.1223	6.5511	9.45541	5.91782	8.66631	8.99936	11.7073	11.0907	11.4075	10.031	8.3815	9.64269	10.4007	9.41106	9.16124	8.06571	8.32253	10.6028	12.0791	10.0413	9.38767	9.45945	6.62766	9.08276	9.62304	10.8636	9.32785	8.01114	9.44369	11.0538	9.96179	10.3092	9.04925	11.042	8.53496	9.02601	9.97305	10.8181
615	9.25455	10.2955	10.7313	10.8386	9.73758	8.46299	11.1962	8.07882	8.86718	10.5736	10.146	9.322	7.94491	9.39779	7.71239	12.7602	10.142	10.307	10.0156	9.70942	11.6442	10.7322	11.5836	10.6701	9.63623	10.4109	11.6009	7.41001	11.686	9.21519	13.3391	9.76036	11.8714	11.1383	10.6998	11.3051	9.47714	8.8982	10.5229	10.1306	9.75098	11.0924	12.6189	10.9023	10.9933	10.9334	11.8197	12.2347	11.0457
616	18.977	18.3684	18.0456	10.3506	11.3055	12.482	19.1722	18.7503	20.1947	12.0077	11.5386	11.5148	11.8935	13.005	13.2932	11.7192	14.5942	13.2595	13.6489	11.818	14.3288	13.5919	14.7644	14.6334	11.7192	11.2165	13.0966	13.8027	12.4097	15.024	13.4808	8.2964	9.78659	21.9579	21.2761	22.408	16.2429	13.0799	19.5572	13.3439	12.4972	11.1683	9.46386	9.66102	9.86054	10.555	12.861	12.1564	11.8799
617	11.8447	12.5793	12.6729	10.8491	10.1847	9.8906	12.2396	11.9084	13.2845	7.87028	8.53442	8.51089	9.25006	6.88297	10.269	9.97576	9.27737	8.95732	10.5351	9.84397	11.4091	11.2754	11.6739	11.6987	11.9493	11.6171	12.2555	11.4245	9.36093	9.19925	8.52553	10.5316	9.32296	12.5786	12.8354	13.0221	8.9135	10.5491	12.7311	10.5264	11.0657	10.3422	10.9646	9.43744	11.4021	11.6864	11.1486	11.2872	8.67199
618	8.7296	8.75759	8.39407	9.41029	7.87578	8.40694	7.08674	9.22452	9.90443	12.0043	8.43027	5.96836	7.42765	9.49869	6.0231	9.01299	8.46684	7.42426	6.57224	9.86664	9.12163	7.09662	9.61333	8.61162	8.48337	9.17121	9.45319	9.24126	5.66767	6.61533	7.87529	10.9411	9.66298	8.10219	6.85108	7.05315	7.39393	7.44715	6.66076	5.85749	7.83237	8.7523	7.33037	8.24993	6.80197	9.16003	8.65271	7.82039	9.10213
619	6.60607	7.27907	9.14943	8.8501	8.94986	8.15296	7.50803	7.83812	7.19808	9.32388	6.36679	10.6759	19.8254	14.6472	16.7215	9.37398	10.2308	8.76456	9.67813	10.2733	12.3045	10.3473	8.11313	9.21785	8.01397	10.6945	8.85166	15.3054	11.5525	9.64937	11.6709	13.5076	11.2221	7.83182	6.49727	6.18122	7.66198	10.4138	9.12919	8.36661	8.02617	10.0004	10.4088	10.3328	10.059	10.8651	9.0287	10.0402	8.26431
620	5.13876	4.80543	6.82136	7.95843	5.93136	6.7334	3.82964	4.12999	4.14459	5.82057	4.95744	5.18381	5.87794	7.49463	8.94788	7.1167	7.34882	7.38628	5.81351	5.95087	7.47172	7.47008	9.16044	7.48972	4.41272	4.59301	5.13066	8.12517	8.44392	6.47182	6.30336	6.51896	5.84155	7.96813	7.43803	6.47093	8.14695	7.97563	8.32453	4.03146	4.22233	5.90873	6.52842	6.94285	5.82548	6.62208	7.4416	7.57955	8.30658
621	16.6954	16.3769	14.9436	13.4873	16.5915	15.191	19.4446	18.7598	19.2674	16.9819	18.4508	15.3794	18.2767	14.5091	11.8918	16.0613	16.45	19.1545	16.4953	16.5547	16.2307	16.5188	18.155	17.5774	18.3299	20.368	19.2945	18.3859	16.8903	16.0641	20.4746	18.8654	18.1417	16.5704	18.6675	18.2087	17.6313	20.5933	17.8007	19.1412	19.0152	16.7583	17.3668	15.7006	15.7784	18.6931	18.0776	17.394	14.7903
622	37.5838	34.9736	32.7437	32.497	38.0216	38.2361	49.3347	48.8624	49.0479	47.5735	47.4432	47.718	46.5946	48.1773	48.7933	29.0016	25.7507	28.065	38.0929	42.0887	35.9834	25.5771	23.9882	22.039	42.9219	43.5214	37.8239	38.6599	34.8542	34.5541	39.3166	36.8642	37.3027	27.9457	25.2226	27.3036	28.0223	28.8432	23.2803	43.5339	43.5232	40.1448	31.4102	28.7937	29.7251	31.8118	27.0851	26.3589	31.6962
623	7.73817	7.12948	8.4985	9.75012	9.08426	9.83473	7.96642	10.922	8.51274	8.09589	9.14498	10.4085	9.51903	9.8971	11.323	11.0806	8.85795	9.34944	9.15294	8.41499	10.5044	8.97653	9.27793	9.30788	8.59218	7.92429	8.57459	8.06541	9.64355	10.5934	7.97147	9.77203	9.32235	10.202	8.86311	8.72117	8.28158	8.41483	8.60466	8.20732	9.34134	8.05251	9.68272	8.85107	8.72126	10.1027	8.10108	8.79761	8.0797
624	5.1179	4.83606	6.25489	5.34858	5.29489	5.63886	3.78593	3.321	3.14092	3.91754	3.65362	4.55437	3.61567	5.22411	4.51307	6.02034	6.4094	7.2685	6.11041	5.03058	4.12148	6.73067	6.78644	6.79938	4.85002	4.05529	4.84212	5.40746	6.19344	4.79656	4.41546	5.29615	4.62682	6.99703	8.11073	6.88282	7.74463	6.47483	6.49611	4.46681	4.33411	4.37688	5.20024	6.11576	5.70894	5.23031	6.35848	5.95641	5.1494
625	9.2408	11.6985	10.9989	6.38229	5.35	4.75258	4.46969	3.93252	4.42404	6.06721	4.19744	4.48631	2.96653	4.07286	2.90202	6.3057	6.80358	5.50035	5.98686	4.29138	6.49917	5.82332	6.80865	7.48769	5.93143	7.51763	7.47236	3.88741	4.56778	5.59168	3.62331	3.88507	5.57494	4.88321	5.52368	6.24206	4.80499	4.7722	6.1664	7.00224	6.13155	7.81496	5.6681	6.59884	6.16494	4.95178	7.09867	6.70478	10.2003
626	6.93212	6.90688	7.21801	5.48635	4.31818	5.06078	3.80392	2.7771	4.03728	3.73704	2.80212	2.53856	3.89449	3.21581	2.9674	6.84679	7.57376	6.8666	5.13409	3.45038	3.33202	8.55288	6.28621	7.45237	4.78218	3.69985	5.21797	3.89019	4.85185	5.58767	4.6711	3.84578	3.78527	6.91139	6.07699	7.29141	5.50446	6.44965	7.49515	3.91958	5.35813	5.29223	6.3084	6.36673	7.33957	5.03732	5.50734	6.17514	7.70195
627	3.43643	4.76552	4.56117	6.71824	4.25106	4.88115	2.27255	3.12857	2.05718	2.7395	2.63643	3.47647	2.56524	2.04639	2.42645	5.94492	5.71726	5.23768	5.24551	5.98519	3.64267	7.29777	6.68317	5.70468	2.99032	2.56935	5.00535	4.96386	4.95757	5.80404	4.91408	4.95594	4.18821	6.087	7.50172	5.79432	7.40574	4.87909	6.60575	3.29234	2.51104	3.74058	6.11887	7.50693	7.24622	6.06095	6.57788	7.68663	4.81967
628	4.15828	4.63939	3.85773	6.27967	5.77679	4.91155	2.51456	1.78115	3.02869	2.30005	2.795	3.19343	3.33449	3.77018	2.30094	5.81686	7.1262	5.49966	4.27848	3.93727	6.38139	6.81421	5.61008	8.04836	3.83878	3.17452	3.31678	4.71758	3.92664	6.06372	3.85441	4.78368	5.25879	6.49882	6.56285	6.27105	8.00537	5.65812	7.83417	3.29817	2.59383	4.29157	5.42659	5.36209	6.85119	4.8308	5.5503	5.9705	4.759
629	3.95835	3.86818	4.10201	6.09198	5.38031	4.75988	2.57795	2.38546	2.33918	2.76683	3.91896	3.06108	3.35536	1.59256	3.93419	5.80519	7.96235	5.67207	3.68997	4.29591	5.83297	6.23866	7.2439	8.09348	3.35057	2.57669	3.3218	3.89718	5.67072	4.47296	4.45561	5.21272	5.95766	5.93632	6.03278	6.81393	4.45262	5.93922	7.39225	3.10695	2.96924	3.61945	6.28967	7.76144	6.63885	6.65921	8.20199	7.37643	4.49691
630	8.23907	8.28237	6.42111	9.25848	10.8813	11.2607	7.14311	10.6522	9.76742	10.2625	12.6031	10.5277	9.75216	11.4296	13.1975	8.42461	9.19807	10.3987	13.6959	13.4133	14.2517	9.62761	11.1983	8.75115	8.53059	8.04833	8.15935	10.8543	9.65028	10.5079	14.8469	15.4203	14.686	6.89742	5.88896	5.7376	11.2361	8.60262	11.5273	11.0163	11.2102	12.0541	10.4133	12.5383	12.1797	10.9324	9.92996	9.83043	11.1854
631	34.4917	33.3611	28.5307	24.0482	13.1007	11.9466	25.1002	17.9077	17.673	12.2693	10.4914	10.7287	21.665	22.7416	16.2298	30.6436	25.3906	21.209	12.4266	18.4789	19.2258	30.2013	29.461	29.4978	15.7946	25.2932	19.8903	18.4342	17.7093	15.0772	15.9343	19.9827	15.9608	39.7297	43.6027	42.1418	23.254	15.2112	28.4804	23.2522	12.9736	14.1484	11.6566	11.6047	13.2405	16.6081	17.7391	15.4488	21.3252
632	7.93443	9.43161	10.0985	7.27019	8.90249	10.2491	7.62096	4.78559	10.3009	13.0294	9.14967	9.58836	12.7501	9.27704	14.9447	8.63435	8.42765	10.104	12.0752	13.7983	8.13052	9.43124	9.13967	10.4081	9.82057	11.8221	12.0726	10.1694	8.54445	8.91726	10.0408	12.0441	12.0342	12.1475	11.582	9.9913	10.8591	8.3331	11.4761	9.81007	8.8286	9.55711	11.4433	10.0206	11.9639	10.807	11.1656	11.8582	10.2981
633	4.98798	8.68514	6.85045	8.85237	9.80587	9.90121	8.20153	10.8146	7.54245	11.5536	9.68214	10.2392	7.06	6.42056	6.39945	8.83989	6.25162	8.15939	12.296	8.13136	7.05512	5.55686	7.20688	6.80218	8.89061	8.32399	9.24127	9.28938	4.79184	9.95002	8.02063	9.23349	8.35914	5.2316	7.12543	7.86638	8.65811	9.11991	4.88453	10.6872	9.00237	7.57742	10.062	10.559	10.3898	8.76654	8.71159	8.48856	7.4844
634	5.3539	6.11085	7.01968	6.41415	9.08792	7.92155	9.32962	13.3065	10.063	13.3079	9.62141	10.0824	6.06118	10.186	11.1092	7.6182	6.49936	7.75356	7.29067	7.62027	9.03406	7.09462	5.6594	7.09706	10.1006	8.15508	7.86658	7.92728	9.01343	6.22228	5.76247	10.0792	7.13541	6.56537	3.61945	6.50214	6.63761	8.90131	7.63183	8.46746	8.92461	9.99788	9.83287	8.87877	8.18036	8.91396	6.74231	9.98325	9.38699
635	9.62426	7.14518	7.26628	8.22772	8.40575	9.90488	11.2068	13.775	8.58708	9.44905	7.60964	9.17023	2.93604	6.20196	7.99942	8.48033	10.9312	9.78304	11.153	5.86267	12.5807	9.36563	10.4986	10.3563	11.1463	8.54376	9.79315	6.3301	9.9516	10.8175	11.4873	5.70613	7.16029	6.96482	6.29681	6.56442	7.53427	7.98537	9.15021	6.59255	7.86381	11.0935	8.26642	10.4718	8.86401	7.76534	10.1348	9.61954	7.92534
636	9.3371	11.0293	8.78695	8.51291	9.67586	8.26376	9.6588	7.78187	9.51001	9.60381	15.2349	15.715	6.32157	7.76913	8.28834	9.05556	10.0973	9.43373	5.63278	10.766	5.26027	7.77858	7.51719	8.24477	9.6534	7.11639	8.18354	8.74553	7.48287	9.8225	11.0329	8.92426	6.04527	6.5454	5.86807	5.8239	9.25137	11.0149	8.40231	9.02607	12.5305	7.50123	8.48478	7.70836	7.27471	7.60708	8.24761	9.90039	7.91251
637	7.58368	7.15177	10.1558	10.4899	9.87764	9.96953	7.54417	5.18687	9.01748	8.93126	9.61035	8.87301	13.5955	9.71572	6.729	7.58795	9.10831	7.22157	7.59283	6.9935	7.73295	6.94913	6.24416	6.63918	9.49314	8.26695	8.10638	12.0835	10.6797	11.221	6.85131	7.17026	11.3271	7.4419	5.06543	4.56061	7.48942	11.0999	7.30288	7.56033	8.65788	8.90495	10.4105	9.91191	10.0065	10.0277	11.1261	9.12246	8.23393
638	7.08971	4.98812	7.26086	8.9961	11.6446	10.6889	6.20166	8.58983	8.48469	6.28575	6.55605	7.8585	12.397	7.90457	8.25947	5.56869	6.4648	8.65223	7.448	6.20248	7.07768	5.88292	7.19824	6.94802	8.07668	6.05032	7.51196	5.8691	14.7187	9.36669	5.96149	5.46734	7.16054	4.68104	5.34318	6.00453	7.5998	10.4239	7.06319	6.88662	9.7423	10.7252	9.96268	8.48636	8.91606	7.97062	6.46389	8.04645	9.03132
639	5.35818	3.81448	7.60958	7.93001	8.61787	9.89373	7.9932	7.19983	9.05391	5.30738	9.44129	7.217	7.46139	8.35384	6.84312	5.14679	7.6311	7.2848	10.3891	8.73313	9.65127	8.11207	5.87655	5.25546	8.49343	8.37988	9.17485	10.2972	7.45779	8.09754	10.0619	5.97224	10.1312	3.79525	5.60801	4.80727	7.48017	9.30776	4.08132	6.7012	10.2661	8.44018	9.46746	9.82027	8.98433	10.6013	9.73904	7.70202	7.21675
640	8.74558	7.38311	8.81518	7.04663	9.81113	9.40219	8.17703	8.42977	7.17567	5.19449	9.19039	8.28066	3.05191	6.64179	6.29769	8.24764	7.45161	8.71987	6.01722	4.94033	5.32521	7.65541	9.19437	8.05245	6.25436	5.74903	7.79683	7.36614	7.82577	5.41594	8.61061	5.02484	8.45808	12.7493	10.8729	11.8157	9.89144	8.32894	8.30708	4.52583	5.33293	6.98566	6.26792	7.57766	6.76996	6.76582	7.04514	9.22683	7.13283
641	9.66971	8.40136	10.2411	9.36753	9.93763	8.32529	7.98289	8.5569	14.3954	9.80231	9.09138	8.89307	6.91212	7.73486	11.2174	7.85345	9.40329	9.45916	12.6904	13.4443	12.0304	12.5261	11.5642	10.729	8.95733	10.1664	11.1157	12.1232	6.2364	10.9182	10.4574	11.143	11.4929	10.2044	10.5752	10.0943	8.39358	12.47	11.7624	8.90299	8.91737	7.7201	10.7083	11.0211	13.369	12.3084	12.1922	9.97869	13.3175
642	9.26024	9.34517	7.53933	11.2139	11.0117	10.5292	9.95902	9.42267	9.09042	8.05998	8.67291	8.28763	14.1748	10.8965	11.1971	9.76104	13.0497	11.4765	14.0482	14.7303	11.851	8.92982	14.3224	11.8805	11.0793	9.76122	8.83905	10.8095	12.662	11.5899	12.9451	12.3177	16.0332	16.6249	15.1636	13.4596	11.6981	11.6643	15.4348	7.74384	7.14631	9.5588	10.2114	9.78123	8.21508	10.5264	12.8579	10.6953	10.7446
643	9.25381	11.3353	12.0925	10.7994	10.7799	11.3313	12.5354	11.8293	11.0396	14.6439	9.20519	12.9919	10.6966	12.4967	9.5997	16.9349	12.8391	14.7095	11.8274	13.0458	10.5148	16.1478	13.4631	12.0184	15.6059	14.928	13.6746	13.0073	11.3435	11.3716	15.0767	13.9548	15.1416	13.3017	12.6679	13.2902	12.8148	12.9371	12.7279	14.6818	13.7415	14.7307	14.3452	14.2941	13.2164	14.1012	14.4371	13.6816	11.6999
644	22.0395	20.3812	16.0608	14.7813	15.7061	13.7717	16.2912	15.9168	16.9192	18.2429	18.2119	21.6308	21.448	22.2069	22.6152	14.3378	11.7417	12.2679	17.1988	13.6539	19.3226	13.8183	10.6371	12.0174	22.175	21.5152	21.4078	16.419	19.9983	20.144	20.983	17.2319	16.0938	9.57732	12.8448	10.2999	13.6869	11.8152	11.0992	26.027	27.2653	24.178	18.2781	16.3628	17.7427	15.9081	13.0941	14.5302	17.3706
645	8.22174	8.76575	7.69222	8.29489	11.2106	9.20487	8.47182	8.92701	6.37213	10.1843	8.9707	7.05859	11.1633	10.4031	7.05372	10.622	9.55832	7.54772	7.80094	7.73414	10.1856	8.23666	7.74144	9.1681	6.889	9.46597	8.88848	9.36154	8.33722	11.1332	7.05318	11.8514	9.42127	7.2938	6.45636	6.42617	7.69677	8.8327	8.64094	9.58066	7.34762	7.46392	9.87646	9.91341	10.1272	9.38778	9.0372	9.43473	6.47883
646	6.88212	5.3645	7.11574	11.9886	6.99917	9.42194	7.5472	6.37111	5.92465	7.58086	7.30064	7.81501	8.75042	8.15862	9.767	8.00314	7.99542	8.46306	7.73077	5.61369	10.3156	7.56652	7.711	7.55759	7.69239	5.31755	7.48084	7.66335	8.27782	7.7448	4.0452	8.83348	5.63462	6.99431	5.515	8.14616	9.9627	7.99667	7.01991	8.07015	6.22066	7.41574	6.84547	6.55956	7.44884	8.87769	6.03169	9.18634	6.03665
647	11.2898	12.2066	12.1927	8.53434	6.83042	7.05176	8.24094	8.31871	6.43823	9.46229	7.16522	9.22583	6.59984	5.89893	5.19469	7.6137	9.50352	7.43115	7.30866	4.78073	7.67568	6.53122	8.76331	8.42047	8.023	7.72829	8.27367	7.56232	8.80493	6.81563	8.06875	6.6078	5.40897	6.60753	5.84968	7.60754	8.15654	8.06242	7.39432	7.87006	8.1469	8.42964	7.65103	7.11107	7.33036	8.32472	9.70749	7.09403	10.5588
648	8.92552	9.3988	11.3962	7.44	8.10944	11.9477	10.7945	11.2634	11.9147	8.38043	11.5789	7.01964	7.91386	9.18323	8.91862	7.26722	9.74942	10.7534	7.92592	13.3685	7.68566	9.02471	9.02971	11.2157	8.02461	7.96987	7.21317	9.4107	7.14995	7.11661	5.68798	5.3807	5.45655	7.89453	10.5438	8.32261	9.59007	9.55065	8.23994	7.36333	8.0615	6.98037	7.78218	7.88992	7.14853	6.1089	7.63497	9.04028	10.1548
649	5.71202	7.41811	6.85424	10.5334	9.60392	9.01402	10.0001	10.9643	10.73	8.44853	10.6128	8.79685	9.28905	6.37931	8.13876	9.35915	8.70792	9.17174	7.45179	8.6883	5.09355	9.56348	7.57338	8.94034	5.2991	7.3984	5.30985	6.27694	9.36407	7.75017	7.07208	7.65439	6.85905	8.7522	9.51078	10.5379	8.10919	8.34205	9.37355	5.23441	7.81985	6.53706	8.03396	9.48917	8.63189	7.69101	7.9622	7.13208	6.50546
650	2.74111	3.87953	4.22473	4.84261	7.14994	6.7535	3.46844	3.17975	4.90003	8.72509	11.3296	6.62793	4.05154	4.6874	5.60594	4.18883	4.44714	4.6488	4.05517	5.47084	7.42671	3.45503	3.75606	5.12943	6.01486	6.20432	7.27182	5.02345	4.87809	7.56774	8.93351	10.1126	8.85648	1.52882	1.08385	2.12203	4.53842	5.60358	4.01725	7.49879	10.5892	9.03177	8.77887	6.70485	7.11362	6.44654	4.79143	5.32671	4.89188
651	3.76325	3.77488	3.89738	5.04049	7.51896	8.85111	3.85228	3.63923	3.5808	5.82033	12.8914	6.59557	5.70422	6.94456	4.41726	2.99431	4.23291	6.36605	4.82026	5.66635	4.88656	3.53275	4.29807	4.1948	6.2071	6.55283	9.66591	6.11014	7.01345	4.74774	4.87566	6.1042	5.95554	2.28467	1.28278	1.69623	3.47039	4.61035	4.41622	5.87703	9.70855	8.42518	8.73062	9.13879	8.33127	6.70277	5.60658	5.77924	6.28706
652	2.44606	3.44687	3.30181	4.97647	6.00018	6.07088	4.15054	2.29056	3.90797	5.02136	5.6516	9.83201	6.66384	7.87061	8.09581	3.7792	4.10858	4.48865	5.93983	5.08819	6.49524	3.1167	3.71132	3.99789	5.07501	4.95365	4.88358	4.2871	7.15966	4.97326	5.06495	8.04657	7.19424	2.5313	1.61692	2.59807	4.24237	5.9043	3.82094	8.00254	6.03953	8.60633	7.35872	8.48159	7.20841	7.51347	6.04139	6.31189	6.45257
653	3.17253	4.4057	3.48738	5.42834	7.16484	7.76485	3.26022	5.07717	5.79513	6.80648	4.98079	9.15244	6.65813	6.99403	9.0917	3.52433	3.80937	4.48893	4.81505	5.41397	5.63733	3.39237	3.82051	3.87235	5.82364	5.79	6.78347	5.77004	5.99873	6.37793	10.9251	8.02943	6.03459	2.12245	2.1413	1.89875	4.47467	5.12977	4.27647	7.76586	7.51689	6.73797	7.29531	7.75817	8.33365	6.91839	7.55549	6.06105	7.59496
654	2.97298	5.92814	4.55292	4.31816	7.87057	9.67895	3.39995	3.65382	3.84878	8.21438	6.38031	11.7918	5.47647	4.64398	5.47714	3.46577	3.3953	5.35907	4.70314	2.89691	6.77991	4.37488	3.90703	3.58892	4.58895	5.91493	6.64883	5.73363	5.15052	4.09703	5.18895	4.92469	7.75858	1.37372	1.81558	2.05015	3.56501	6.21885	2.97462	7.19879	9.92739	8.35745	8.82072	8.49621	8.1679	6.99903	4.93342	6.00676	7.80179
655	2.43871	4.744	3.17463	5.85516	8.13496	7.91691	3.05965	4.52713	4.54531	7.79821	12.7195	7.80416	7.13899	9.90035	5.86125	3.28537	3.4685	4.25419	3.81448	5.6288	5.27545	4.55413	3.37302	3.66374	7.59179	5.25641	6.8342	5.83139	7.82843	5.28962	6.47084	4.26269	6.25785	1.69034	1.59223	2.10581	4.00443	4.25919	3.43415	6.10433	8.91271	7.90752	9.07258	9.55131	9.47189	6.50785	5.97081	6.42609	8.46186
656	2.78706	3.62955	3.40774	5.12715	6.69237	9.61463	3.69904	6.22433	4.49427	11.4303	14.2539	19.4542	9.6842	4.96574	8.68386	3.04405	4.52325	4.69988	5.36492	8.23024	7.19079	5.43986	3.89006	5.44419	5.87979	5.14957	6.29661	6.17435	6.52625	6.08019	8.44685	8.46128	10.8288	1.8432	1.66799	1.75134	5.55292	7.38536	3.45603	7.50371	7.05167	8.40653	8.44167	9.37	9.38928	5.96825	7.40636	5.58581	8.60187
657	6.37413	5.75422	5.65757	6.3637	7.93564	8.81125	5.35474	4.29301	3.73905	10.7546	11.548	10.8197	16.8654	10.2584	13.5859	4.65067	5.65208	5.74405	10.5187	10.1373	6.47428	4.29814	4.88278	4.99541	7.67775	8.3839	7.59383	8.81937	8.22626	9.01055	7.95159	8.32855	8.24172	2.32033	1.71011	2.74105	5.41423	5.8434	4.46352	10.8666	7.76307	6.46657	10.4418	9.03063	9.39451	8.04749	6.30868	5.66879	9.97694
658	48.1337	43.5447	41.0017	38.9413	26.5254	18.3115	47.1867	42.1804	38.482	25.0192	11.4892	10.0113	31.3538	25.5914	23.8162	52.5473	45.4569	41.5483	36.869	27.9608	30.4881	44.8408	46.0954	46.6485	27.6128	32.0985	25.3865	33.2338	31.1963	39.1222	30.7188	22.6111	21.869	63.5406	62.5747	62.6467	47.0118	40.4561	45.3824	24.1939	15.8582	19.2493	17.8958	17.9036	18.8603	28.9744	33.4245	34.3004	21.345
659	25.1704	20.8924	27.2942	19.1066	15.0072	16.2264	22.5684	24.9347	26.7066	10.4101	8.75562	7.91086	6.40343	18.1436	15.3649	18.5201	20.9059	18.402	19.0994	23.5066	19.3456	22.9953	22.2658	18.4648	23.5284	19.6959	18.6352	19.0167	16.0223	12.7337	11.4238	19.1189	17.0032	20.7646	24.5146	20.3898	17.7258	14.5891	23.7584	14.9884	16.6328	16.8114	13.164	13.5649	13.7292	15.9218	17.9614	18.5333	18.586
660	14.1443	15.7524	12.8974	8.83655	9.43305	10.4726	15.298	13.9677	14.4703	9.40359	8.8084	8.86358	8.39838	8.50931	8.95234	12.0938	9.56859	8.59057	10.7882	13.253	16.3063	8.98607	11.4497	10.02	10.9196	10.4036	11.4422	10.1963	14.672	13.4454	10.6304	15.0528	8.77101	13.3452	12.4026	12.3316	10.8693	11.8953	11.9378	10.6692	13.4804	10.8757	9.90617	11.8836	11.2297	11.7091	14.3368	14.1415	11.6004
661	10.5217	10.3	13.9841	9.65891	5.19861	6.19068	7.23644	9.1486	6.14322	9.35946	4.95614	5.67562	3.71244	6.58348	6.79611	12.5025	10.288	8.27679	8.01572	8.97888	10.712	10.9931	11.9609	8.17125	7.25944	6.70909	8.14883	9.21137	6.75136	10.5096	7.57664	7.90424	8.64437	10.739	13.6428	11.5122	9.66347	7.91092	9.62172	9.06349	7.76999	6.76946	8.63476	8.06373	9.64361	8.26885	8.64621	7.76471	5.9326
662	19.0348	13.4645	14.4024	12.1212	14.1987	10.6219	12.6651	15.652	14.7608	16.8715	12.046	11.038	16.3427	8.80407	14.6968	19.3833	17.6225	19.1012	15.3761	7.82066	10.9688	18.9924	16.5906	16.3566	11.5986	10.0056	10.9272	13.6595	14.4061	14.932	13.4654	7.69414	8.73152	15.9564	19.8744	27.8677	17.8718	17.4708	16.8674	8.10108	10.8873	8.12235	10.0168	10.2568	10.8653	12.0183	12.6511	11.8374	7.66299
663	7.43362	8.8344	8.14313	9.76228	6.76266	7.65334	7.14043	7.93655	8.43372	10.61	8.2667	11.9665	6.00633	10.7837	9.48301	8.70054	11.2685	10.4723	8.0908	14.3946	7.3916	10.1144	9.25369	12.4932	9.03741	8.80952	10.5904	9.63605	10.9416	9.50998	7.24955	7.63549	10.5612	11.5172	12.4714	7.42013	9.41625	8.73446	12.5033	9.2159	6.49703	8.2031	7.29297	8.65786	7.42626	11.8933	10.4962	11.4121	10.1666
664	12.5704	8.99954	10.8662	10.0706	8.71516	9.38342	11.3108	10.078	7.8469	6.25024	11.192	8.52738	9.2823	6.8267	4.13085	8.15364	9.1724	9.55054	8.29719	8.45137	4.38981	7.16782	8.91918	11.1776	11.3399	10.363	9.63651	8.7263	6.33418	7.33769	7.23648	8.3364	6.69153	9.09999	7.52709	9.23676	8.675	9.35367	8.23871	9.81014	7.52831	10.6197	9.39346	7.80062	6.90566	10.158	10.5776	8.90578	12.1022
665	7.27424	8.77018	7.81668	6.85434	6.35581	5.19336	6.50464	7.96231	8.52803	6.18488	9.35544	9.35426	4.07881	8.31315	6.74611	6.68678	7.39333	6.46176	7.61905	9.91411	8.0165	8.65043	8.64135	8.38528	8.15452	8.23523	9.32228	6.46505	7.27871	8.32433	9.13936	7.56078	8.74484	10.786	8.0429	9.94609	6.84201	7.19169	9.21965	7.81044	6.39316	7.75942	8.83162	6.30019	10.405	7.5382	7.88181	8.64721	9.92663
666	8.24437	7.50269	9.2752	10.0433	12.4564	11.2587	10.5562	7.77325	9.19638	9.1081	11.8587	10.2842	10.5937	9.99429	9.32237	9.28598	7.17912	9.24153	12.619	11.3986	15.0406	10.9074	7.98824	8.14123	9.58108	10.5979	11.2411	10.9193	8.98791	6.9065	14.6977	16.1496	13.2495	8.53467	7.53507	6.866	8.89231	9.15444	9.15814	12.246	9.15269	8.1951	12.833	13.2709	10.4809	9.1004	9.66025	10.1081	7.88046
667	6.44634	7.50391	6.85674	12.2635	11.8126	14.7091	10.4916	9.69614	12.1893	8.76062	11.678	10.3947	17.3976	13.6357	17.5083	8.07442	10.1395	10.1465	12.673	11.2424	12.1279	8.02535	7.23278	8.48711	9.77799	11.9011	8.77397	13.0228	11.4312	11.895	14.0335	13.7836	14.6532	6.49638	5.97657	5.10667	9.64904	10.2613	7.45657	10.3842	10.6317	13.716	12.9588	12.2456	12.7849	10.5775	10.2622	11.4941	8.7493
668	5.74673	8.00522	4.0787	10.633	15.2601	13.0454	8.33837	9.05937	10.3431	12.9336	8.39041	7.90645	11.7344	15.0998	15.1919	7.95768	9.45395	9.86922	7.50072	7.32706	8.3151	8.20469	9.22517	8.97311	7.74147	9.05071	6.92237	9.96665	8.88747	9.06823	8.77035	7.41363	9.45988	6.92292	6.28765	5.24942	9.63604	9.91812	8.60147	9.30859	11.3634	7.92761	10.9538	10.9089	9.07144	11.4085	8.70166	8.08911	10.07
669	8.58353	10.8672	11.6795	9.75635	9.80694	11.4716	10.4584	8.72597	8.08819	10.5181	13.4483	15.9894	12.4534	11.4498	7.17219	7.1614	7.91415	8.28958	9.02016	7.21918	6.73144	7.95833	8.73843	7.79463	14.5899	13.9243	12.9951	8.1967	10.3095	8.07128	7.2007	8.46933	10.493	6.6023	6.23957	4.46343	8.48471	8.10932	6.39518	13.3909	16.296	17.8115	9.17864	10.6118	11.1872	7.32798	6.78608	7.60001	15.9088
670	13.0766	13.7097	15.1753	12.0462	16.4064	13.64	23.5889	18.9186	15.8234	16.0314	12.0677	11.6745	12.1172	8.84992	11.7506	12.9801	13.3296	15.8988	11.9272	11.0622	16.1552	12.7213	12.9889	13.3849	10.9834	13.4024	14.7077	10.1217	10.0808	11.7335	7.04169	12.359	11.4503	16.4575	19.5438	19.9402	17.493	15.1176	14.3417	12.878	16.9682	15.5579	11.3747	11.6643	10.2397	13.1789	10.8772	12.5156	13.5225
671	12.2338	9.63307	10.8669	8.75706	13.1887	8.80037	10.2675	8.80572	12.2784	7.24224	18.7838	7.52603	15.6235	6.8044	7.73111	10.5954	9.85336	11.0977	13.0869	11.5111	11.3889	11.5082	12.5072	12.5628	10.8297	14.6978	11.8312	12.2607	10.6525	12.3655	9.24103	4.66725	6.56697	15.0908	13.6548	9.24659	9.14747	8.81755	10.7072	11.3022	10.5513	11.7965	13.009	11.0718	14.6273	9.07417	12.5112	10.5859	9.27385
672	10.0483	8.17461	11.3839	10.1098	9.50662	8.54924	4.80341	6.85306	8.7595	11.5171	12.3686	10.7752	7.23973	10.6582	5.89576	11.3836	10.1741	11.5299	10.3234	6.79294	10.0164	10.3195	10.5911	8.7719	8.86454	11.6824	10.9398	6.64341	13.1979	7.29105	5.13478	10.177	9.59794	9.58859	11.1661	9.52935	10.2491	9.4507	11.3983	9.37863	8.26987	11.1952	10.2855	9.68344	10.4206	11.4253	7.73907	9.23565	8.85667
673	8.57771	7.94222	8.26901	9.384	6.96682	10.3412	7.38818	9.4428	8.85627	6.85788	7.1291	6.92147	10.2076	8.6518	10.956	9.76667	10.5031	10.7359	7.41156	6.98373	6.84905	8.86143	8.56563	9.46806	11.2941	7.61861	8.26155	11.0674	9.42218	9.69594	8.01584	8.68051	11.7422	7.83763	9.64398	8.08481	8.98031	9.24321	8.18467	7.59213	9.44412	7.86585	9.4024	10.3276	9.76641	9.74915	10.2325	10.1189	8.58397
674	14.7666	16.7896	9.58538	11.5094	11.3084	13.3986	11.3269	13.2032	10.9936	12.8004	8.40846	12.0317	8.56474	14.2582	9.77864	10.6964	9.10501	8.39875	11.8656	10.0955	10.8758	11.1901	9.76949	11.6195	9.14863	10.7589	10.823	9.58162	10.3831	9.33764	12.966	18.7267	10.9408	8.54029	10.0517	10.3068	8.9004	12.0527	11.6915	8.52462	9.27197	6.77886	12.1421	8.50768	10.0793	12.6056	11.0999	9.95602	10.468
675	6.7683	10.8178	10.6431	10.6473	7.92788	10.4772	7.69698	12.269	11.9822	9.05319	5.67213	17.5533	8.40406	5.99257	13.1791	11.1148	8.84118	8.98216	11.4465	9.13381	11.3778	8.42286	9.48873	9.7902	8.9428	9.59724	9.86856	12.0182	10.8204	10.0405	17.5776	7.57892	11.606	9.26318	9.75536	7.74514	8.87716	12.5587	8.96912	11.5169	10.7455	9.59977	8.72955	11.9728	9.85326	10.8298	10.8556	12.5097	9.96187
676	9.77428	8.28606	8.56056	9.63516	10.4854	10.3424	11.6908	8.67972	7.8835	7.53301	11.676	8.7032	6.66371	6.84827	4.85452	8.93482	7.96333	7.18867	13.942	10.0488	8.59591	9.64161	8.30409	11.1873	9.9624	7.68744	8.90397	8.00076	6.31857	10.4104	6.57677	9.15215	8.37561	10.2278	7.06494	7.88095	9.4859	6.82266	6.47733	8.95292	5.6899	10.0502	9.66164	10.5155	9.28503	8.25431	8.60916	8.1156	8.64011
677	7.95977	9.82184	9.09984	8.77554	8.39686	7.33467	6.84994	7.30808	10.4254	13.1849	8.24399	8.15305	10.242	11.3249	15.9597	8.92206	10.8719	8.02885	7.72748	12.0937	7.81011	10.0009	9.26552	7.82647	10.372	8.33934	8.49047	11.3068	7.09646	11.3515	12.8956	12.5661	10.0769	9.69182	8.19763	8.06263	9.34196	9.33952	9.72199	9.19389	9.84555	9.05589	9.70532	8.77782	8.69635	8.08756	10.5147	9.13752	8.62657
678	10.1929	7.50882	7.84329	11.9682	7.95776	9.9255	10.306	6.90905	6.1424	5.77635	9.94678	9.23622	11.2286	17.5263	13.0336	7.3345	11.5588	9.56908	7.97796	10.9283	9.67294	9.74366	9.43423	8.61609	12.3179	10.435	7.46409	8.39729	10.3961	10.8216	9.95417	8.36234	8.68643	7.07041	4.49626	11.4795	9.03452	7.59499	10.0974	10.3191	10.7213	6.36275	7.68017	8.63845	8.58027	8.3098	7.37379	9.31347	13.1717
679	6.60184	7.31619	8.57265	7.16736	7.85524	7.19085	6.08143	7.61066	6.85533	10.0036	5.70343	7.42539	9.70885	9.08548	6.86081	8.27164	7.79962	8.57019	4.29145	11.3499	7.25792	7.59055	9.0851	6.77264	7.28455	5.78092	8.70976	10.6021	11.632	6.95234	10.5966	7.73006	10.9569	6.23188	6.42542	7.72409	8.49015	9.00238	8.41068	10.3417	8.49236	11.7371	8.00955	8.84071	8.45179	8.48551	10.187	8.51171	8.89476
680	2.28824	2.10048	1.36613	3.7963	4.18577	5.86098	2.25408	2.23693	2.59724	6.20975	4.93818	6.25427	5.92242	3.64695	6.83126	3.69028	2.75652	3.45011	2.57636	3.58603	4.20022	3.12719	3.05569	3.02715	4.82923	3.77862	5.29044	3.81061	2.44616	4.32597	3.76377	5.42967	4.42935	1.26013	1.11172	1.82017	3.64057	3.6037	2.33367	4.91458	7.72665	4.69307	6.60444	6.77569	6.05695	3.77733	3.55558	4.35204	4.70706
681	1.30042	2.11752	1.7632	3.88342	4.21823	3.56395	1.78784	2.55647	1.68462	5.53655	3.87359	5.4495	2.93188	3.92872	4.85478	2.97742	2.92044	3.1815	4.77811	3.63319	2.01666	3.43122	2.28588	2.88265	5.56684	3.22543	3.93242	2.91847	2.85135	3.59132	4.85724	4.03194	4.44625	1.08125	1.57443	2.23574	2.79896	2.97694	2.51758	3.51612	7.37486	5.43323	6.97566	5.78576	7.26013	3.67441	3.7853	3.65725	3.99235
682	1.7027	2.07361	2.6151	4.21884	3.15544	4.99887	2.14261	1.8527	2.96353	7.26175	5.81345	6.48229	3.37277	4.5295	7.0526	2.96429	3.3183	3.04605	2.98463	3.25632	3.39724	3.52788	3.21121	2.77894	3.91868	4.06828	3.60022	5.36822	3.96724	3.43797	3.28099	5.39001	4.69285	1.73716	1.43012	1.26558	3.17867	4.39398	1.97231	6.30427	5.87149	4.06088	6.20182	6.53559	6.77992	4.47034	4.63708	3.42303	8.18861
683	2.89047	3.32366	2.8647	4.23808	3.99228	3.96884	1.97377	2.14743	2.52427	4.74847	4.5452	3.70356	7.71651	5.41081	6.28264	2.97205	2.99868	2.74669	2.43936	3.52469	4.431	4.01734	2.98533	3.14932	5.26674	4.25246	5.13302	3.58692	2.97855	2.83259	6.78119	5.18194	3.97298	2.19568	0.88492	1.32101	3.13721	2.89876	2.39147	3.80496	9.42715	6.93889	7.10168	7.3608	7.2543	3.55737	4.17296	5.40884	6.35205
684	1.79343	2.9356	2.77455	3.9665	3.95957	6.49287	2.76165	2.53053	2.22535	9.57382	9.70234	9.77807	3.9751	3.08408	3.58394	2.70196	3.13418	3.16675	2.83695	4.10627	4.74632	3.05953	3.05843	2.98194	4.35484	3.52516	4.88845	5.83397	4.95142	4.22543	5.41093	5.41519	5.81742	1.43607	1.56795	1.17202	3.73135	4.04856	2.59689	5.82734	7.00484	5.62483	6.7968	5.79499	6.61867	4.21958	4.04361	4.53965	7.13105
685	6.11717	4.01331	6.6777	5.9129	5.02633	5.49973	3.01221	3.29261	3.44935	9.10639	4.75252	9.20991	11.454	10.2709	5.80002	5.47233	4.43397	4.93127	5.55336	5.02533	5.93816	6.30617	7.54736	6.49169	10.8966	16.0104	10.1944	4.30788	4.91439	5.08703	12.2685	9.0828	9.77042	1.47804	1.91145	1.94658	6.30264	4.32367	7.67991	11.9053	7.72713	12.0266	11.8359	11.9139	10.8177	6.23254	6.59062	8.1326	9.84062
686	6.47884	7.44371	6.74481	6.20637	5.91264	4.73312	2.74621	3.41994	2.0878	9.76975	8.01441	6.30522	9.83356	9.95361	7.51286	6.46528	5.26903	5.23937	8.8062	4.86282	4.55603	9.71559	7.09643	6.68125	11.0712	14.6929	11.2429	5.22881	6.10963	7.23671	8.32079	8.14931	8.8019	2.89337	1.65393	2.46033	7.81873	7.82634	4.96825	12.8223	9.41887	10.1379	9.48325	8.63572	9.33456	5.62056	4.15373	6.6501	15.8316
687	4.2971	4.65038	5.43644	3.64861	3.95257	6.46151	2.94073	1.71308	1.88615	4.43643	4.56766	13.7673	9.70093	10.8206	5.84795	3.73776	5.06775	4.23541	6.6453	6.06036	5.53507	3.46992	3.83151	5.62316	7.06534	7.72904	5.87372	4.55992	5.03526	3.35986	4.86081	5.88197	8.00383	1.89411	2.34469	2.27591	4.17662	4.19549	3.78957	7.59117	7.33115	4.39365	8.52909	7.09833	7.96877	5.3124	4.52855	6.28047	9.86797
688	49.8515	49.0937	46.8412	46.6738	50.8051	40.3472	62.2916	56.5202	54.6038	25.9956	40.1254	25.3024	32.9046	33.5996	39.2326	55.0417	53.4565	54.6256	45.0153	47.7042	45.9907	40.7627	46.9911	47.5091	28.3953	27.8284	33.1769	49.4096	50.2708	52.9839	33.1599	34.5267	33.3799	64.7097	67.0472	63.2066	48.7964	50.466	49.3576	27.3311	18.5862	27.3582	22.4585	25.6511	22.3426	45.0674	44.7709	38.3012	22.132
689	23.2802	22.248	22.9162	17.4552	14.792	18.073	18.0893	23.7301	25.9779	17.3614	13.6672	13.7475	12.1883	14.7552	13.0013	13.9769	16.6446	15.3773	18.3644	18.2408	19.1886	22.5824	19.9371	18.8747	18.6353	14.8893	16.6675	14.9756	16.4752	12.9192	17.2958	16.9105	16.6851	21.3145	20.4736	22.296	16.4189	15.2666	22.3927	15.9828	19.5316	19.3327	14.0129	14.4481	15.5664	18.0681	19.7616	19.2548	11.9567
690	18.9148	17.868	20.8535	19.884	18.2629	20.5649	18.0663	22.8458	22.4177	17.1824	13.4115	17.1452	20.3721	18.3892	25.2171	25.3104	22.9619	25.6831	16.1541	24.3929	17.3129	21.024	23.0845	19.0382	15.9391	16.3476	20.2028	15.1033	19.8353	20.4866	15.5797	16.434	14.7113	23.8707	23.3339	22.8151	26.0208	21.6774	22.6179	13.0335	15.9779	14.3815	16.2574	14.871	13.0938	23.0756	17.6325	16.6069	15.4905
691	20.8996	19.6278	20.8885	16.308	16.1573	17.7433	20.6354	16.4556	24.4651	13.2469	17.6844	9.03862	12.0723	12.4435	15.3665	19.41	17.9408	19.7143	11.8669	12.2079	12.6319	14.2595	15.8142	16.9765	17.0704	17.4992	15.1695	18.6909	12.0359	15.6471	11.0609	16.7646	16.3913	22.284	18.1251	20.7551	18.6215	17.6458	17.9077	14.3263	16.7498	16.8392	10.4647	15.5831	14.4364	14.6644	14.7216	16.4592	14.939
692	10.1847	12.7482	10.772	10.0649	10.2855	9.71653	13.433	9.91356	8.65014	16.6462	8.18098	5.7824	9.03922	8.13951	7.51097	7.46876	11.1227	9.65975	13.9301	3.91834	10.5506	11.0418	9.58953	11.6405	7.99498	11.5546	9.33438	9.83339	10.9812	9.6167	7.3764	7.66215	7.94487	9.3853	10.193	10.5914	8.46043	10.2024	11.6735	8.79149	10.9412	10.5802	10.8935	9.3985	10.8129	10.1095	11.0898	11.0222	14.5316
693	7.55019	7.36797	7.01553	10.6758	8.99645	8.25588	8.9246	9.34446	4.80732	3.94943	6.57687	13.7189	11.935	5.03281	4.49181	9.58411	7.5677	7.85086	9.43653	10.6487	12.2302	7.39404	8.82354	8.74232	8.61118	5.73545	7.4019	9.64449	6.81515	7.94739	9.38215	10.9402	7.27601	8.00168	9.18698	9.35136	7.10142	6.14196	9.53863	9.10059	8.63959	6.68779	10.1837	7.88819	10.3785	9.249	8.5945	7.99501	5.72951
694	6.95256	5.45827	5.87384	4.9681	8.41834	6.43145	8.89031	6.81113	5.54215	4.25956	8.16745	10.0134	8.09786	2.73383	3.41987	6.36195	6.92429	6.70114	6.44846	11.6079	5.21343	6.71447	7.7881	8.50942	7.28291	6.90884	9.39015	7.62798	11.3803	5.66913	5.57454	7.50892	12.9234	7.36357	7.5031	5.44793	6.9122	6.62652	7.20998	11.4217	10.6804	9.55467	9.27228	8.14969	7.79328	6.79024	7.9066	8.23911	9.88184
695	6.08333	7.48441	7.70686	6.86894	8.23771	7.4975	5.15806	10.0329	7.17638	5.6474	6.21461	7.89517	5.54613	7.94033	7.95914	6.2906	6.31566	7.07278	6.25387	9.03509	13.0198	7.53503	7.25565	7.9108	7.07471	7.64994	5.90137	9.29277	7.36094	7.13701	8.39344	6.98697	7.71728	6.67308	6.87848	7.59006	7.15933	8.07291	6.69449	8.60655	7.78188	7.98027	7.53363	8.65628	8.01885	8.18004	10.0169	7.61656	7.53105
696	6.43176	6.96148	6.8647	6.93224	6.70276	6.72363	6.63012	5.85878	4.2679	11.6712	8.09865	11.2045	6.25457	6.71951	4.67944	7.16567	7.59676	5.0199	7.19299	8.77134	8.39094	7.99809	6.72699	6.67282	8.90664	8.31147	7.37187	7.02391	8.42607	7.08035	5.1906	7.77578	8.28167	5.06964	7.60319	5.93359	6.23614	7.80675	6.92725	8.73166	6.27825	7.53304	9.19194	6.60657	7.13731	6.99065	7.8986	8.51263	7.66637
697	7.16456	7.52667	5.12243	8.51972	7.29423	7.2553	6.81369	4.16012	8.87472	10.7372	5.06235	8.21335	5.3558	7.44438	4.37455	6.79518	6.63753	6.64144	5.32978	5.71173	5.40895	8.54592	7.14412	6.19622	6.3202	5.47387	7.77238	6.32627	5.94564	9.99324	6.72929	4.74038	4.20329	5.60732	5.56271	5.80489	7.02514	6.53738	5.80692	8.25056	6.35921	8.57665	8.11459	7.31718	8.9908	6.96506	7.74648	8.11768	5.04057
698	6.28701	6.69113	4.90941	7.84973	9.03558	9.27072	5.14194	7.28097	7.89703	9.94967	20.0596	8.59308	8.37146	11.7949	8.29886	4.30784	5.88044	6.61735	9.96985	7.30015	7.97587	6.62532	6.14982	7.31827	7.21377	5.55968	8.26701	4.51997	5.87167	5.92059	11.1602	6.31433	11.1038	6.3063	6.57025	5.67922	5.49436	7.8207	5.6725	7.99794	8.86762	7.30022	7.3717	8.34809	8.31619	5.78238	7.18401	6.53977	7.47173
699	9.53142	8.2661	9.99323	7.92854	6.60931	6.54075	6.30658	7.29666	5.90151	6.71005	6.5436	8.39537	12.9556	19.362	18.6817	7.30556	7.05219	5.03937	13.4175	6.40586	7.26535	8.86176	7.62354	6.99492	13.5861	14.9594	9.18867	11.937	11.3478	10.5019	19.5528	14.8726	9.4471	5.43843	5.04326	6.03128	6.96865	7.46833	5.95119	9.73972	7.72416	10.5664	10.7165	13.1814	11.0219	8.19311	7.20906	8.89093	11.7178
700	6.91877	4.26399	5.4315	6.08477	8.33406	7.00003	11.0844	5.34497	4.65037	4.86012	11.3162	6.41248	4.00851	6.04397	6.40381	5.85239	7.36907	6.99827	9.05391	7.19695	9.4049	7.85688	6.04477	8.67256	5.3278	5.48134	7.06793	4.55044	3.48826	3.23698	3.34264	6.36736	3.53899	13.5486	8.47811	8.37976	8.5083	9.59212	8.58594	6.47911	6.27573	4.72092	8.23217	7.05959	7.27182	9.74078	7.82556	6.32939	4.96702
701	6.12486	4.6945	6.02432	9.35488	10.4976	7.08563	7.66778	12.5313	7.98283	7.77019	6.49588	8.34256	4.85146	6.94407	3.58043	7.26653	7.37832	7.44772	10.0479	6.23872	5.1719	8.87872	7.58043	6.99438	5.98829	5.7095	5.77066	7.11441	10.0763	6.40708	7.90164	7.83755	5.61877	12.6025	7.76297	9.93428	6.95418	8.81143	5.98458	5.00951	8.2537	6.41052	6.52819	6.33895	6.88051	10.003	9.46072	7.18567	7.4408
702	17.145	14.2221	9.81901	13.8681	11.3397	11.7507	15.8117	11.0922	15.2114	18.3997	6.68604	15.3968	13.0038	11.6265	16.4426	20.8284	16.343	16.7667	13.994	15.6292	8.32665	17.194	17.7759	16.6636	17.4958	16.6726	13.5484	13.5452	15.5619	17.0078	20.6647	15.2305	8.19358	14.7514	16.4235	14.5291	19.1732	15.9672	14.4487	12.4999	9.64197	11.5979	13.5729	12.3968	12.278	12.162	12.5673	11.993	15.3382
703	36.1981	40.3019	34.9037	21.1257	22.264	17.597	19.2512	16.9288	20.0227	18.3754	11.2466	8.09936	29.3078	30.2344	27.8337	25.3015	19.4882	21.4944	13.0352	15.677	23.5191	22.4747	26.5705	25.4929	29.3451	31.526	24.6157	29.9024	26.7352	27.7346	21.4119	23.5671	23.8683	18.6077	21.5556	21.3911	22.0969	17.515	23.998	22.0355	26.1823	24.4843	22.3074	22.5226	21.8543	15.1934	21.4366	26.0314	30.2345
704	7.48452	7.95509	12.5965	10.0927	8.67631	12.6762	12.0398	14.169	13.6762	13.6236	12.2219	7.20384	13.2024	9.95076	6.64885	9.84581	10.0318	9.17505	17.177	9.5035	8.8515	10.8531	10.9901	11.3823	8.27377	9.8426	11.1254	11.6678	11.212	11.4234	7.7065	8.88353	11.4066	7.81799	11.115	8.79727	8.72709	6.87516	13.2814	11.1351	9.82719	13.3954	8.42547	12.3546	11.9135	9.49039	10.7981	12.0936	10.1031
705	6.97929	5.9733	5.87447	9.34787	7.3259	8.05262	5.46879	6.69584	10.4622	6.49356	10.121	15.5573	7.99048	5.32624	10.4827	5.63358	8.65457	8.62563	8.0726	8.32262	10.7592	6.66171	7.28158	6.00267	8.12889	5.53755	7.49011	5.99289	8.15419	7.58164	7.19477	6.44816	11.396	8.12031	7.16283	8.4823	5.34631	7.93674	7.64656	9.51193	9.18821	8.35449	7.63072	8.40588	8.68919	9.05113	8.50447	7.86745	6.21069
706	4.04006	4.38695	6.4405	7.175	7.90694	6.90269	6.27455	10.1852	8.5867	12.4252	5.68374	11.4864	4.18427	7.53193	6.75408	6.18576	5.23434	8.27335	7.18511	9.41049	8.39762	6.13026	5.9107	6.60942	5.05869	4.90219	8.72013	5.21047	4.32135	8.63314	8.25066	8.69637	8.99565	3.93257	6.39707	9.11981	8.12372	7.6106	7.14371	8.95952	7.38386	8.57271	5.51409	5.70219	6.2464	8.53206	6.33132	5.93038	7.81822
707	8.07149	7.56766	9.78797	8.62768	8.71579	7.63663	5.52324	9.55257	7.28623	5.37314	17.2638	6.64076	8.78639	5.67654	14.7893	7.99555	8.94575	7.53707	7.65939	8.85171	9.05205	8.44624	6.51763	5.03427	7.66643	8.91877	8.57925	7.14385	7.76427	5.35721	12.1587	8.92542	9.96926	6.01443	6.92197	4.60536	8.25679	10.2585	7.16539	10.2099	8.56786	7.73277	12.2068	8.3722	10.5903	8.57762	8.73964	7.4696	7.38631
708	3.4281	4.67919	5.81776	7.47341	5.91559	11.4893	8.35498	6.485	6.25286	3.05681	6.28245	9.19933	7.7514	5.99927	1.58456	4.37935	7.22688	5.37366	4.75243	4.14217	6.7878	4.59728	4.65551	5.54752	6.91423	5.99401	7.73137	6.65833	5.76354	5.45548	5.13035	5.32929	6.03666	7.53245	8.63882	7.32092	5.95592	9.37241	5.06951	7.2715	7.66057	6.95921	7.15784	9.04435	5.52368	7.23488	6.58293	6.64024	5.67647
709	3.60988	5.95534	3.30425	6.84983	9.02403	9.8092	8.52354	7.01509	5.86848	9.6222	12.6824	11.6612	6.91354	10.6663	5.48001	6.71109	9.32802	8.30818	9.02249	15.0276	9.72922	6.90711	6.67295	7.60036	5.80099	5.41541	5.35114	8.21424	6.92288	7.16265	6.23812	8.71469	10.9761	7.07205	5.54402	7.44003	6.85761	6.06074	6.67619	6.88796	7.01863	7.77182	8.42442	7.80287	8.75235	10.0147	7.75343	8.45918	4.82468
710	7.89904	4.83645	9.36074	9.82111	10.2075	11.9555	8.77761	6.90103	13.4796	10.3125	9.92991	9.24358	13.9826	15.3256	13.3176	13.6574	11.8604	10.1406	14.9917	17.2704	13.8833	11.2389	9.9111	9.31561	9.92378	9.27748	7.26871	10.4562	11.0289	9.72176	12.2535	15.2741	18.0321	9.97685	10.647	11.397	9.17715	11.2888	9.35518	7.26964	10.401	7.74472	14.3271	11.7738	16.0243	11.6618	11.3865	11.315	10.0387
711	6.29173	7.64751	5.79531	8.83786	10.326	4.85167	7.01499	4.42151	7.57749	5.04711	8.83518	7.79858	10.6274	5.73297	5.84422	11.3698	8.47311	9.606	8.13088	6.93705	8.23864	7.61262	6.89753	7.19374	6.2329	5.51422	5.49819	8.96814	10.4112	7.09655	9.27254	8.92812	5.76455	10.7493	10.3851	7.4508	7.95188	6.28928	9.16913	5.93746	9.85614	12.3009	8.9149	8.23295	9.19128	7.78561	6.68764	9.65045	6.59805
712	7.3533	5.89411	4.75623	5.8364	10.1371	11.0083	8.93463	5.4096	6.41012	9.513	5.03159	5.90513	3.80516	6.44289	3.95213	7.47557	6.58895	7.59855	10.8133	3.57298	6.88224	6.72916	8.32259	9.17081	10.7036	6.74641	7.17032	10.166	4.95754	7.01342	5.83204	6.06909	2.84434	10.9292	8.91631	6.46311	7.8907	8.9024	8.22872	6.91687	6.41095	10.3964	6.98451	6.11271	10.0765	9.72696	7.91508	6.64699	5.4863
713	8.51181	10.2436	10.5014	7.94268	7.94485	8.89842	8.1178	8.81476	8.09062	9.73942	4.51801	9.02622	6.13097	2.72233	8.07372	6.45685	7.23816	7.10456	4.08755	6.50899	7.78487	5.97971	6.37685	5.56852	9.50807	9.55872	10.9349	5.4219	5.50899	3.26501	5.30444	2.96699	2.36927	7.77173	9.01001	7.97119	6.08656	8.42129	6.63314	10.6803	10.2953	10.1815	7.21851	8.01327	6.11064	5.61389	6.3822	8.53961	9.12291
714	5.01117	5.64243	6.17974	7.35495	6.84629	12.3896	10.6226	5.88805	12.2663	10.5709	7.4841	6.64696	6.4303	5.01685	5.57698	6.42383	8.16471	8.44976	6.10448	8.06867	7.89731	7.33914	9.42432	8.99221	8.38437	6.92071	8.02573	8.24383	8.33954	9.09009	4.53039	7.63822	7.19494	5.10675	6.88293	8.72154	9.22491	7.38841	8.95058	8.09455	11.4425	9.62064	7.95776	6.56812	8.99156	9.44144	10.2151	8.50904	6.04293
715	12.9683	12.1249	13.6063	17.0586	12.2714	14.7981	11.9473	16.4185	10.2225	21.565	23.0399	23.6217	24.3257	23.5381	22.1895	14.8018	15.0248	12.1861	12.4006	15.1007	11.1909	15.831	13.5071	13.6985	16.2	17.7406	13.7666	14.4063	18.7526	21.9754	14.3823	20.6471	19.3947	13.0585	12.4716	11.0542	16.0215	14.8242	14.7159	16.6977	9.43451	15.685	10.0669	11.2031	9.66699	13.2178	11.5676	13.3309	16.6539
716	8.24361	13.0811	9.86492	9.77972	10.6621	10.1666	13.5126	9.09621	7.14542	11.5532	15.9318	7.11516	11.4249	9.56217	12.2378	7.66308	7.59738	9.20603	11.4743	12.1091	10.3488	8.51147	9.68711	9.36444	8.79134	9.37591	10.7134	8.55291	10.2612	6.55285	6.46561	12.1052	12.7162	8.97777	9.1003	11.1373	13.019	9.12073	10.7477	10.9414	10.049	8.8223	9.81938	7.30288	9.08801	10.0499	9.68086	10.4524	9.63158
717	23.2534	18.105	19.2599	12.0927	13.0712	6.92575	12.9638	16.3821	10.7154	9.08303	9.11161	6.48293	11.9908	13.1725	14.9629	13.2653	14.1105	14.8629	12.0138	14.6631	11.9525	19.4722	15.9563	18.0656	15.0112	14.6293	15.1561	13.3184	13.2898	14.7913	18.7547	11.3337	10.2516	13.9024	17.4109	15.1701	10.255	11.4358	11.8562	15.923	18.1527	10.8587	13.4734	13.4331	11.8597	10.753	11.7689	12.505	17.5182
718	12.7281	13.511	13.9561	11.9759	11.7191	10.6932	8.72366	15.1983	14.3693	5.44594	10.5914	15.8819	7.07625	11.8769	8.43932	9.14295	11.9403	12.7553	10.1769	11.3743	11.8277	9.26415	12.3408	10.2358	9.77361	11.9643	12.3337	8.93729	9.90446	11.3661	9.52157	8.15813	15.2569	12.0657	8.19209	12.8653	12.4168	14.3019	13.8736	9.77717	8.35076	8.47452	13.974	15.9598	11.6476	13.1191	13.7411	9.41817	12.9
719	7.73956	8.91396	6.71932	9.30005	6.81442	8.31277	9.38498	11.4699	9.72317	7.1699	5.52649	8.27788	4.20595	6.60964	5.40585	9.74331	9.00168	8.09016	9.80634	4.39476	9.99376	8.02171	7.57633	8.39477	5.47113	8.27241	9.13225	11.5291	7.54578	9.12752	13.6829	6.87939	6.17544	7.46182	6.98385	7.7696	7.95656	8.02718	6.46991	7.7619	5.60712	5.91532	7.26347	11.4002	7.34339	8.63045	10.6551	9.6325	6.00741
720	8.32619	7.40449	8.90989	9.09995	7.02024	7.58844	7.05668	6.88026	4.89968	25.3378	17.5716	17.8207	9.97704	13.7764	12.3738	14.1872	11.6961	12.4919	9.93468	7.41661	8.55954	10.492	10.5135	10.7256	13.6464	11.0722	14.3453	10.3683	10.2953	9.06327	12.3494	11.1221	13.0822	6.25316	4.77708	4.3641	12.6314	9.2669	9.33612	11.5363	10.3351	11.7509	14.8609	11.4486	10.5131	7.7143	9.90092	9.41715	10.8719
721	38.1981	35.395	33.7176	30.3077	35.9019	30.5716	39.6175	35.8382	37.8956	20.9673	14.36	18.6451	36.0704	35.3999	36.2806	34.1568	35.7586	37.7951	30.1802	33.6964	32.4078	28.3167	28.5085	26.4606	32.4933	34.4266	29.4277	31.554	36.7915	36.4576	29.246	29.6427	26.4884	34.176	34.3218	31.2407	33.0383	31.9105	28.8937	29.6814	37.0263	29.8981	27.9036	25.0629	28.5085	28.392	28.3671	27.9904	32.7845
722	15.8635	17.12	15.6207	13.998	16.4039	17.4951	14.957	18.9758	22.3808	7.4769	13.7655	8.32533	11.5108	11.2841	12.3415	17.6028	18.1429	16.8441	15.4723	11.9389	15.6588	15.8515	17.7491	15.8932	14.5936	14.9225	11.9036	14.9044	15.784	14.9663	13.1125	11.4453	10.5603	22.227	21.3896	24.7461	17.2993	17.1298	17.6571	11.9357	13.544	12.4925	12.3472	11.7994	11.1193	17.3199	15.812	16.1595	13.4079
723	8.64289	8.80198	8.39425	6.29581	6.83771	6.04137	9.25291	9.65595	8.64678	4.29598	8.06956	6.7444	4.69438	5.43251	7.35295	5.81269	6.44624	5.37702	6.29329	6.35418	6.7254	8.61189	7.60538	8.56423	6.63104	5.57908	6.96054	6.55168	8.06664	5.89048	9.0945	7.71614	8.23615	7.8507	9.67156	9.39765	6.15261	6.46424	9.41723	8.74307	5.37796	8.06083	6.93198	6.18183	7.96944	8.24515	9.41895	6.51369	4.74707
724	5.94727	6.80073	6.68129	5.49429	5.62574	7.88464	5.94275	5.73116	6.22202	7.95867	10.6477	14.0466	3.60381	3.92206	4.29099	4.75444	4.27969	4.83196	5.76214	6.91847	6.01577	7.09349	6.67168	6.89544	5.54868	6.34354	7.80874	5.76301	3.00453	3.68407	4.91348	6.67565	4.32968	5.68682	6.67351	7.22386	5.46581	7.99549	6.85817	6.72522	5.82475	6.71258	7.23578	7.14744	5.73698	6.86187	6.78313	7.79383	6.94314
725	7.37427	8.46567	7.81526	8.58646	7.83186	8.33243	6.95846	6.59596	6.37918	11.642	15.266	13.48	9.44576	11.9261	8.70926	6.38875	7.61586	6.7136	8.10022	7.20402	12.2411	7.88107	8.66523	8.84297	6.19753	10.0129	8.3995	7.73307	9.30803	8.94253	10.1675	10.5832	14.1036	6.06417	6.25376	7.19232	8.63805	8.27436	7.9734	9.72512	7.95812	7.3784	9.15168	11.1112	11.1428	7.77743	7.39635	9.10882	9.24884
726	5.05357	4.5038	5.86028	6.68326	5.33085	6.16916	4.6147	4.12302	4.12003	7.48994	6.4837	5.51183	6.49502	4.70175	5.19524	2.89568	3.19985	4.28188	7.88288	9.0273	3.8929	6.41679	5.73533	6.81939	6.4826	5.38068	5.82758	4.7761	4.18204	5.88416	6.62905	7.38949	7.47504	5.66771	4.22537	4.34419	4.93315	4.31052	6.65877	5.5676	5.64186	4.85292	6.72682	8.63825	7.60105	6.37576	6.27791	6.35072	5.86268
727	4.37943	4.55335	4.61141	4.13529	4.3726	4.68708	3.60604	2.52661	4.21614	6.27506	5.22613	2.22239	3.62039	3.23728	1.29329	3.15048	3.25593	3.24572	8.46914	7.60681	5.8894	6.15215	5.50459	5.40316	3.5496	4.43443	4.44121	3.68704	2.76625	4.55823	6.57031	6.74382	5.80966	4.4936	4.28688	4.97302	3.59057	3.71917	5.18865	5.91285	4.66803	5.30769	5.30112	5.8832	5.62807	5.36417	5.08196	6.57878	5.89464
728	2.82887	3.59677	4.31991	6.93143	4.62946	5.96375	3.5454	6.38825	2.93947	3.65779	3.86117	7.02709	5.08651	4.63685	3.72722	4.92915	3.95	4.05774	3.73079	5.02589	4.91632	4.70749	4.37746	5.47273	5.56495	4.67122	6.37556	5.57034	4.25751	2.2965	4.12966	4.81219	5.30716	3.94365	3.51645	3.7819	4.08813	5.31639	4.53705	5.2531	6.27947	6.68976	5.92786	6.74709	6.82593	6.5149	5.80388	5.45546	6.34722
729	3.38596	3.35815	4.06942	8.46791	6.04573	5.26637	4.44858	3.28481	2.30023	4.89857	4.74869	6.17667	9.4959	5.68311	8.43514	6.12201	5.65479	4.36107	4.17442	4.81142	3.69298	4.47692	4.66926	4.92279	5.2923	3.15671	4.51035	9.092	5.54425	8.25681	3.78757	3.86934	4.60779	3.63712	4.88392	2.73621	4.16263	5.61261	3.47975	4.91963	3.34438	6.85629	3.61311	5.98011	4.95485	5.43453	5.15786	4.63161	3.89218
730	4.00663	5.72073	4.52415	5.57309	8.88999	6.94116	9.56437	6.83021	8.68057	4.64476	4.35471	4.22849	5.68537	4.96491	2.04054	5.44695	6.18782	4.9447	5.66812	5.80407	6.45462	5.16549	4.97847	7.01828	6.09294	5.31923	4.61626	5.37923	6.41772	4.30828	5.4758	4.01901	3.46169	9.35695	8.65975	6.79033	4.52488	5.37873	6.66115	5.27639	5.18816	5.01483	4.53939	4.58595	4.64965	6.80655	7.12607	6.98245	4.55101
731	3.66675	6.83592	8.13319	12.3229	10.4904	10.5206	8.11533	6.17086	7.04172	6.95793	5.20477	7.07498	7.71097	7.3646	9.81871	7.56294	7.37732	7.94063	6.73419	9.11093	7.20087	9.97688	8.99139	9.70866	6.46359	7.99608	7.51738	9.10741	6.11618	8.90313	7.42547	5.39549	8.66774	8.45884	9.53931	11.6311	8.76008	13.3889	9.70466	8.00961	7.54536	6.08182	6.79226	6.51459	7.73624	8.97102	7.9528	8.23121	5.68363
732	5.32823	6.07365	6.91027	7.71343	7.24059	9.08712	7.23987	8.79006	9.51517	4.26915	5.42689	3.61762	4.90329	4.34911	6.05919	4.34763	4.84314	4.47803	7.34135	6.59123	4.21943	7.0393	8.2881	8.2974	5.43508	4.74214	5.60796	6.85592	8.12142	8.06537	7.8311	6.81965	7.24163	7.04452	7.93745	6.9989	6.07212	7.58096	6.77961	5.67871	7.25441	7.0562	5.2906	5.50761	6.6721	7.96982	6.80927	7.91469	4.75321
733	4.84573	4.0372	6.7568	9.09698	7.39593	8.60971	6.60826	6.2895	9.98922	2.2848	6.43405	4.43839	5.50287	5.52741	6.15866	4.60624	5.8454	5.60726	12.289	11.407	10.3048	6.71943	7.71038	5.8711	4.92373	5.94712	6.53415	5.64536	5.22351	5.41604	4.9787	6.96119	8.17388	7.97467	7.92675	6.90606	4.60302	5.77119	6.74912	4.23818	5.13667	6.07789	5.36438	5.97038	6.17498	9.67849	7.68694	7.85073	4.43281
734	4.99787	4.95005	4.35958	7.26812	9.79616	8.67999	6.20012	7.17403	6.83817	4.33322	4.82157	7.71235	9.02296	6.54083	7.3876	6.63657	6.84363	6.03714	12.4671	6.88146	7.82499	8.39483	7.79098	7.24694	4.98072	4.78474	5.80182	10.5216	6.79886	8.51113	6.65514	6.56183	7.36807	9.38282	9.73176	10.3753	8.04726	6.74996	6.64708	7.1901	5.12365	5.04383	5.55554	6.4811	6.28395	6.71054	8.31944	6.9949	4.59546
735	4.84313	6.01793	6.3043	5.55553	6.27442	10.8182	7.90074	5.67621	7.26149	2.19995	6.15493	3.91148	6.01365	6.05421	2.85456	5.42194	5.61838	4.58762	4.41502	7.63453	4.91136	5.34988	5.42544	5.50775	5.62519	4.64605	4.75319	4.93151	4.95362	5.73698	4.75029	3.87781	2.94095	5.18049	6.69089	7.08514	3.97122	5.12885	5.26126	6.21093	5.67154	5.86397	5.23023	4.49702	4.99229	9.04804	4.4384	6.70051	4.12837
736	17.9084	18.3272	14.961	9.88778	6.69489	7.36687	8.92388	14.5309	8.23446	5.28474	5.87789	4.2891	11.8377	12.2812	12.7409	11.9615	11.335	12.6131	6.16366	9.60516	12.6667	10.236	8.92384	9.36189	13.5808	12.1135	9.18054	10.3381	10.8609	13.1944	10.6623	12.2633	11.6124	10.2898	10.7151	10.6811	9.29306	10.5292	10.4044	10.619	9.00965	9.70821	11.1906	11.3942	10.3461	7.19656	9.94743	7.83662	16.1316
737	10.8607	12.125	13.8586	13.3218	9.87969	8.74579	8.38129	9.6427	7.10403	6.29754	11.1613	7.32944	8.74247	10.9455	11.1532	17.1019	14.2454	12.6356	6.38832	11.4365	9.33968	8.40004	9.90137	11.2792	15.6221	13.265	15.8244	9.72275	11.1333	11.2159	6.42064	9.80164	9.17277	12.8878	9.18148	8.51369	8.30496	10.1392	9.02445	10.4325	11.1879	12.2267	10.2215	6.99243	7.86409	7.99903	7.90382	7.87487	14.4427
738	7.73093	7.61662	7.39985	7.73246	7.9075	9.47832	9.34883	7.45352	6.56428	4.24974	6.35626	5.65986	7.41475	7.07958	7.02954	7.93015	8.35995	7.87268	6.55839	8.37221	8.54473	6.26265	6.68794	6.51609	7.74507	6.07103	8.99245	6.88706	6.19738	5.62597	6.67031	6.36037	6.53545	7.63661	7.34651	5.24726	5.85376	5.7754	6.20872	7.08499	10.3785	6.79562	5.18663	6.92617	6.32845	6.88321	6.70996	6.24808	6.51997
739	35.8116	28.2958	26.7922	21.528	25.4305	19.7522	27.7173	27.442	28.7709	59.4782	44.2076	51.7383	33.1659	34.8926	34.7572	28.9841	29.3439	33.2832	31.9748	23.1569	28.5328	32.4555	31.3021	29.1927	29.5307	35.1151	31.1718	30.611	34.1771	29.0228	39.1302	37.9397	34.8254	21.7875	22.271	25.7711	40.5696	29.5576	32.5595	35.2596	33.5041	36.131	40.6288	41.1306	38.9521	28.7367	33.1059	33.3659	34.7612
740	44.0819	41.8523	41.4706	24.0674	25.4531	25.2052	32.5991	38.2684	35.5365	34.6157	23.7237	25.3005	40.1003	45.9787	46.4133	29.7771	30.2284	28.8737	30.9945	27.417	30.0443	33.9507	31.9736	32.1499	35.8893	38.0169	35.2692	29.5194	35.4388	34.7536	37.5649	34.1688	36.3554	33.0308	29.4354	30.4913	34.8536	29.1768	32.3028	38.0606	34.4814	33.8413	33.9959	33.7162	33.1521	23.7448	31.9172	29.8518	39.7232
741	10.1562	11.4173	12.0701	10.0824	16.2489	13.8421	10.4109	7.9699	12.1212	6.75297	19.3341	11.6969	8.3815	8.97834	9.71305	8.33495	10.0255	10.1408	13.909	14.9203	12.2177	13.446	15.3077	12.9864	12.2959	11.1127	13.7603	8.38198	10.6836	13.4526	16.9716	13.0712	14.5467	12.4909	11.9499	14.3436	13.5581	14.1259	15.3309	12.306	14.9707	9.98705	12.5365	13.5561	14.104	13.7364	13.2915	12.5538	12.0429
742	8.97499	6.95269	9.30726	8.72225	9.62934	12.0185	9.18161	7.5793	11.837	9.98798	10.429	10.3715	5.92133	7.42273	6.31088	7.23991	6.24001	8.23558	8.78772	13.1469	8.77109	9.39741	10.3627	9.75282	8.17109	8.89552	8.38578	7.2869	5.76841	10.8666	8.04788	10.2431	8.43529	8.87259	12.0451	8.81422	8.11337	11.5835	10.1612	9.12138	7.4368	9.92333	9.30888	8.23103	9.17179	10.6924	10.0259	10.0783	7.93729
743	7.4624	7.70443	7.93833	7.16609	8.46965	9.09177	9.04387	4.96585	6.43355	9.9651	11.4639	12.0931	5.43295	7.27524	7.90189	6.96524	6.6274	9.91354	9.91702	9.21236	10.04	8.98567	7.39095	8.01191	7.41339	9.41538	9.8466	7.46813	5.74131	5.16414	7.55987	8.40961	10.7273	8.89295	9.30739	9.20589	9.37245	9.53406	10.6729	7.60664	6.77563	10.3983	9.65194	8.10439	8.80388	10.2133	8.81839	9.14159	8.47428
744	6.97383	6.81757	7.22987	6.53153	10.1569	7.15506	8.12685	12.7517	8.82123	7.73275	8.45441	9.68637	5.70837	5.59503	5.52815	8.45617	7.34922	7.91315	9.18642	7.69317	7.55788	7.75113	7.29287	7.72934	7.7807	7.73865	7.17896	8.25124	7.84166	8.85638	7.6973	10.9119	7.61298	10.5674	8.16467	9.41342	6.62981	8.95044	8.40136	7.04938	9.52211	11.8669	8.16085	7.12291	9.35331	7.40872	7.94496	8.71346	8.4523
745	2.53655	4.46572	5.03408	5.30966	5.08589	4.96264	5.72119	7.39158	4.26009	1.31554	2.08094	3.18904	5.42331	4.02578	3.5288	4.86064	4.60626	5.49507	6.74993	6.34014	7.53144	5.77523	6.10783	4.72578	4.96738	4.51412	3.8237	5.97678	5.52473	3.93467	5.22796	2.7599	2.92959	4.69099	5.30075	5.29396	3.0905	4.40252	4.57387	5.96549	5.26474	4.72797	6.4442	6.21763	5.02705	7.42536	6.15941	6.16256	4.78766
746	4.44606	4.39489	3.13682	5.79331	4.226	7.41791	7.01301	4.28635	4.53208	7.77972	10.2344	8.05065	2.85277	2.91996	3.26535	4.99609	5.45459	5.1107	4.58584	6.5513	8.27883	5.26073	5.44652	6.11274	3.9683	4.99427	6.54967	4.30866	4.45412	5.16671	4.85421	3.6507	6.27926	4.84955	6.37476	6.55309	4.82692	5.5098	4.89742	4.93919	5.96635	5.73515	4.54996	5.02477	4.36326	6.6201	5.47688	6.53374	4.11912
747	4.16875	4.91235	4.41243	7.31864	6.38276	6.07874	6.1134	6.79177	5.9181	9.31427	5.72922	9.52114	4.89529	6.60331	5.32775	8.23313	7.55188	7.56846	5.17816	4.44949	7.29417	5.74547	5.13122	6.08057	5.97957	5.14776	5.90221	7.70675	7.81888	6.81954	3.98814	7.89882	5.51848	5.97508	4.7746	5.64386	6.14872	5.12069	4.55089	4.56556	5.58132	4.27168	5.38414	6.57086	6.50346	7.00976	6.07201	6.07821	5.75317
748	6.53824	4.71319	4.83245	15.8668	5.80728	5.80445	6.24102	5.71284	4.42943	5.62754	3.07933	4.93234	15.7995	7.61109	5.81661	14.3652	13.5258	9.97189	3.26689	3.3699	3.50165	4.31037	5.38259	6.77839	8.07058	5.33587	5.31376	13.1685	9.43423	4.62079	4.50138	4.55116	3.73396	5.68279	6.06354	6.23406	6.1387	6.17997	4.1105	5.31898	5.91313	5.33193	4.47602	5.74113	4.94736	5.85694	5.17324	5.36502	3.08132
749	4.66108	6.76953	4.56806	9.14183	8.54017	8.4237	5.54903	4.28231	6.11071	6.90845	5.47099	5.1584	5.48464	3.58981	6.19424	6.77157	8.39094	6.77704	7.42449	6.89941	4.76291	5.37732	5.60405	5.67215	5.46378	4.82874	3.96986	7.93169	7.29425	6.36498	3.5867	4.33479	3.86109	4.94694	6.58398	4.00663	7.26785	5.41632	4.99815	5.06679	4.08782	3.91643	5.49163	5.71498	4.57376	7.29225	5.12052	5.52147	5.62879
750	1.69489	1.70386	1.46355	4.05599	2.63228	4.20915	1.81679	2.32796	2.09953	2.1058	1.76833	2.59566	2.91125	1.7595	1.79778	2.29985	2.36936	2.26727	3.59804	1.99695	1.80679	2.29295	1.55934	2.37245	3.27536	2.78833	2.20593	3.70083	2.62896	3.33221	3.09886	2.37335	2.14762	1.95619	0.619299	1.17645	2.21557	2.09421	1.73881	3.02674	2.90711	4.02959	3.97905	3.74798	2.98549	3.05059	2.44152	2.72012	3.20959
751	1.33778	1.66831	1.91445	2.66521	2.29937	2.88524	1.60873	1.78217	1.21778	3.20323	1.7697	3.24045	2.66271	1.34034	2.51727	3.02146	2.29786	2.49363	2.05279	1.59299	1.97701	1.48992	1.96266	1.73224	2.85398	1.94424	1.58328	3.55155	2.23553	1.85369	3.29994	2.32003	1.82091	1.7795	1.61294	1.39598	2.06495	1.358	1.58851	3.06067	3.90844	3.23473	3.10589	3.48766	2.59728	2.0591	2.3656	2.03571	3.21232
752	1.50216	1.43951	2.07327	4.06404	2.50368	3.43938	1.15607	1.08986	1.1762	2.52142	2.49888	1.47352	3.70569	2.68582	1.83946	1.91785	2.34116	3.06054	1.80925	0.736514	3.50228	1.33416	1.5584	1.52443	3.02017	2.15776	1.85635	2.63693	3.37246	1.21526	2.04679	2.47893	2.09606	0.796411	1.38892	1.07209	2.03298	2.47845	1.23525	2.269	3.70514	5.69326	3.32452	2.62166	2.22443	2.18173	1.8919	1.91537	2.31615
753	1.11764	1.08355	1.42615	4.85074	2.76608	2.79021	1.14675	1.36024	1.88538	1.87537	2.10832	2.4526	5.31588	2.99142	2.72619	3.44465	2.33589	2.64771	3.03209	2.41972	2.65073	1.80089	1.63122	1.2154	3.7522	2.55353	1.98091	3.23151	4.24706	2.50682	1.76945	3.30737	2.23877	1.26766	0.674645	1.1082	1.53069	2.39314	1.59061	4.35742	2.56039	4.91247	3.20406	3.60213	3.46194	2.43955	2.39838	1.87559	2.28143
754	1.16668	0.950853	1.62973	3.14008	2.30144	2.96093	1.24721	2.30759	1.2754	3.1848	1.00676	2.54464	3.64242	2.81903	2.38606	2.14413	2.50785	2.31523	2.18382	1.45715	2.57796	2.01268	1.99497	1.75417	1.46779	1.70651	1.99718	3.8143	1.27059	2.07821	1.7081	1.53843	2.647	0.802994	0.548514	1.30186	1.86681	2.25474	1.05106	2.13065	3.63737	3.36661	2.91492	2.75588	3.15373	2.78566	2.4671	3.05052	2.17588
755	2.04881	1.4305	1.59462	5.23924	3.00294	3.33054	1.55303	1.9976	1.47835	2.52326	2.03983	5.33699	4.42237	1.44863	2.13834	3.0034	2.1689	2.4595	1.77216	0.859801	1.9523	2.14504	1.70758	1.75447	2.67701	1.85373	2.57405	2.8733	2.75115	1.61679	3.23461	1.87695	2.31179	1.38618	0.783316	1.38428	2.67312	2.82374	1.44027	3.18669	2.35499	2.0504	2.85448	2.92592	1.85899	2.89279	2.38111	2.25493	1.75131
756	18.5144	19.6615	15.5476	18.253	15.5116	13.8468	21.0562	16.4292	20.0037	13.4994	8.00005	9.71123	15.925	17.0132	16.0588	22.2403	20.4836	18.0369	13.732	12.7504	11.3962	17.391	16.6981	16.0067	16.4836	15.6304	14.2274	14.7972	15.8179	14.4284	11.5191	12.6593	12.5859	23.2914	20.4581	22.532	21.091	22.4974	18.3175	11.556	11.0003	12.6587	11.0808	12.0423	12.6708	13.3516	12.8958	12.7242	14.8467
757	28.1972	25.8475	23.4224	24.6103	23.6897	22.5553	35.8063	38.6893	38.6583	11.4634	4.75825	11.5856	21.3129	17.323	18.6473	28.5176	29.8419	26.0436	28.4299	20.6532	20.2994	23.434	21.3291	21.4795	20.0983	15.8982	17.2698	19.6809	17.2862	19.2183	15.2732	13.8799	19.6757	38.2579	40.8871	34.7065	25.0305	23.0081	25.2306	16.1839	20.3972	13.7531	10.8151	11.8532	11.7141	24.0991	21.3641	21.3472	17.4816
758	14.2006	17.914	21.0826	10.7559	16.2953	18.4195	12.9113	13.5925	13.0381	4.28386	7.27662	9.00298	7.85239	10.1202	8.37376	8.02703	10.0885	9.24177	12.6475	16.4017	18.9615	15.66	19.5994	20.511	7.79106	13.766	15.8794	16.9178	18.1075	20.9668	9.76215	13.4031	12.445	13.8663	14.2253	14.3209	8.80642	8.6357	15.7549	11.2351	11.467	14.8367	8.70282	11.0178	11.2007	14.4958	16.9483	16.6744	9.75192
759	30.2199	28.3004	29.8456	22.3655	28.9977	25.563	21.6975	20.4236	19.1673	55.3395	68.7733	52.0563	32.2494	42.4989	43.5151	25.3838	25.565	31.4339	30.7424	41.1316	34.8759	32.4393	31.9593	31.6496	38.5804	41.7013	40.4257	28.7957	32.2826	32.7835	48.2879	46.1626	42.0312	16.5955	18.8019	21.0018	32.688	32.4566	32.0526	42.9938	38.0619	35.4644	50.0183	45.9454	48.1325	32.6441	34.8463	35.4019	42.9731
760	36.3838	34.9741	35.2681	21.6488	29.7978	29.9148	27.3504	29.707	34.5887	26.5064	23.2217	16.3461	31.381	41.0258	44.288	24.5884	26.8983	31.7259	23.0808	27.5919	25.1997	26.2465	25.6436	24.6117	30.838	33.4738	28.2142	26.9763	39.6998	35.4309	31.8277	30.6704	31.592	23.8064	21.9264	23.4493	26.9799	28.6813	24.8906	33.1673	30.0659	31.8634	31.4947	30.2308	32.2381	26.1938	27.1887	28.8594	34.3406
761	12.6056	11.7034	11.465	7.93988	10.6887	10.3989	12.8213	11.848	11.691	9.91328	10.123	7.32213	6.53267	8.15483	10.5852	8.41475	9.09572	9.87215	11.4997	10.7859	10.8205	10.8543	11.3975	11.9352	9.54213	11.6605	13.7838	10.201	9.98484	11.6134	9.86383	11.2048	11.9074	9.58542	11.6826	10.5808	9.05203	7.77715	12.2872	13.3979	11.6232	14.1732	11.8279	13.0211	11.2051	11.5552	12.054	12.0099	10.5653
762	10.8673	9.45393	8.6283	6.9	11.3923	8.23619	11.5818	8.27208	9.00615	8.79541	8.34733	15.9041	6.95766	4.65376	4.64901	7.48382	7.84749	8.05894	10.2905	6.82777	8.48266	8.82072	9.85329	9.84834	9.63231	7.74976	10.2827	9.21906	6.53989	7.23004	10.3707	8.0584	8.86051	8.55461	9.83646	10.3254	8.65651	8.47182	9.72405	9.8532	9.16666	10.1062	9.91526	9.71951	8.61809	9.33895	9.91232	10.4655	10.2758
763	7.43708	7.63219	6.53029	5.41361	8.85325	8.67169	10.055	9.04062	9.63771	7.21704	7.26106	6.31154	6.45506	7.18501	9.50843	5.83398	5.92244	5.59174	9.10524	9.58557	9.21087	8.63254	8.09488	7.31135	8.33323	7.52443	9.27485	4.40493	5.42344	6.21995	8.93913	9.20198	7.72912	9.0904	7.30931	7.64175	7.98706	7.14834	8.22165	8.04426	7.91228	8.718	8.75356	8.20303	8.19077	8.60159	8.83506	8.13809	9.81216
764	6.18562	6.67422	6.62516	7.1141	7.04657	5.34057	8.81724	9.06387	7.58337	8.69731	7.96865	7.48475	6.24031	7.34415	7.1424	6.67281	6.88038	5.97821	6.30998	6.2004	5.79543	7.35979	6.49179	7.45559	7.11495	7.02852	7.2914	5.60422	7.43857	5.19145	5.96114	7.23954	7.1546	7.43867	7.72705	7.23702	7.4822	6.74732	7.03435	6.84247	9.226	6.4332	7.42229	6.81866	7.19034	6.93	8.92633	6.69202	5.77995
765	8.54472	8.89672	9.08016	11.9914	10.0826	11.13	8.49017	10.373	7.63404	14.9003	14.9892	16.3495	9.23517	6.71522	7.17022	10.3282	11.2274	11.1038	10.772	12.3335	17.7175	12.2602	11.4682	13.2866	9.1557	8.19127	8.67895	9.53262	6.77876	10.0611	9.97351	10.3293	10.369	15.7941	13.5155	13.2497	15.1013	17.5039	12.0629	7.74623	7.31263	6.78043	8.26825	9.54142	9.07848	11.133	8.74089	8.63424	9.11246
766	6.79751	6.17159	7.4462	6.97494	4.83489	5.68945	5.68055	7.01059	5.73195	9.97678	9.23445	11.7937	5.35287	6.16183	4.64483	4.44033	5.93028	5.70931	8.95583	6.43978	8.31525	8.05312	9.2418	8.16766	6.92211	6.33767	6.27512	4.76775	3.66672	6.12749	7.12734	8.20627	6.40866	8.93738	9.68889	9.24674	9.19818	7.99738	8.62393	6.76432	6.61768	5.32866	6.43781	6.42148	7.22201	7.6694	7.10527	6.98913	5.84711
767	4.62884	5.34662	5.70892	7.05533	6.49344	7.90338	6.67478	5.89553	4.92349	5.96717	6.95629	9.6862	5.88443	4.48667	4.92347	6.58219	7.21949	6.4847	8.50446	8.97874	6.10509	6.36973	6.79949	6.37105	5.88189	5.9498	5.98565	7.24545	4.82641	6.74076	6.81713	7.16903	6.44065	6.23863	6.7947	6.61018	5.98551	5.99765	6.99628	5.9958	7.48534	6.63074	6.47574	6.32511	7.28755	7.3356	7.41661	6.8967	5.7771
768	3.82154	5.25857	4.89623	16.251	6.69252	7.15995	4.70518	4.72381	4.83119	5.40999	6.10476	4.93284	12.2348	7.99185	2.7992	15.6139	11.3264	9.19819	6.2443	5.39359	4.83649	5.86533	5.79558	5.2593	6.94331	6.9207	5.63472	13.0189	8.77315	7.23994	5.86342	5.09766	4.7489	4.60448	5.9718	5.59077	5.47023	6.0992	5.09536	3.9386	5.1234	5.55827	4.62878	5.45226	5.46295	5.67753	4.84162	6.55998	4.36874
769	2.72797	3.88858	4.35166	8.71098	4.11785	5.555	3.8236	4.06555	4.37238	2.61634	5.79353	3.86914	9.72605	6.28088	4.28918	10.0417	7.65216	6.27705	5.23725	5.86286	3.51648	5.53773	5.21385	5.75324	5.63632	5.16357	4.57862	9.0297	6.86839	4.14502	3.25614	2.82262	4.78918	5.94985	5.54734	6.06833	4.0871	3.57599	5.06374	4.24983	5.46691	4.40791	4.77569	4.26671	3.50661	5.56499	4.97921	4.75492	4.12074
770	6.8167	6.17116	6.72675	7.10105	4.401	6.78358	10.269	9.69274	11.4677	8.20371	7.23518	6.48694	5.95985	5.11273	7.67691	8.16469	6.70027	5.90941	8.96606	7.06936	9.51135	8.02082	8.27665	7.7424	7.28631	5.96697	7.64265	7.90731	4.55777	8.9008	5.66428	4.32592	8.96795	7.82002	10.7359	7.76918	7.21556	7.94661	8.00477	7.55926	6.89261	9.52052	6.88109	7.34337	9.23291	9.32261	9.71913	9.66587	6.13905
771	6.14475	6.96248	6.52032	8.54138	8.88016	7.27679	8.20303	10.4481	7.13998	14.9387	8.8842	13.2071	5.50773	6.37252	4.39297	11.7462	9.86779	11.6213	7.02029	9.50315	7.30406	9.00424	9.10163	8.60584	7.58959	8.38411	6.6264	9.24395	7.04297	8.25605	6.823	6.21276	7.78729	12.1825	11.7277	10.2685	10.3996	9.85251	9.72994	5.99	9.01551	9.50849	9.06293	8.04452	7.57614	10.0261	10.6286	9.83529	4.012
772	10.034	10.844	10.0621	15.3308	19.3754	17.5925	13.6219	11.5195	9.20044	12.0135	9.08099	11.092	14.2189	14.1701	22.151	13.462	15.8581	14.5101	10.6997	11.7616	12.9046	12.6383	14.0199	13.6996	8.1846	10.6265	10.2302	13.8732	13.7048	16.5931	13.7988	15.2733	13.0002	12.5282	13.7746	15.0905	15.547	13.5939	11.287	9.55582	11.594	9.76408	8.37076	10.4894	12.0172	9.53424	11.3654	10.761	11.8119
773	6.75804	8.06796	8.62081	11.9914	11.588	10.9956	8.13139	12.5896	7.95848	7.88631	6.38965	12.1248	12.7852	10.169	7.51028	13.4386	12.5568	9.65733	12.4928	11.1033	13.9602	10.1629	10.13	10.0012	9.06302	10.2895	7.65382	11.51	11.2708	10.0291	16.1154	11.0412	10.0642	8.23858	8.01646	8.36042	9.22278	8.73488	10.9835	10.6915	9.49496	10.0271	9.86834	9.30822	6.91743	10.3899	8.97076	9.44115	6.69037
774	6.64189	8.69044	8.59991	8.45054	6.94371	9.9687	10.3427	12.6404	7.76821	7.97497	10.4925	9.60933	7.91997	7.22101	5.37421	8.42074	8.9593	8.91669	9.14898	10.1285	6.00855	9.18442	9.3588	9.78247	10.4816	8.85304	9.08481	7.25917	9.63238	9.27226	9.10253	8.98929	8.94022	10.4446	9.00094	8.72683	7.67779	6.74949	10.8723	8.143	12.7772	10.1894	9.05366	8.59519	10.1696	10.0941	8.72934	10.1122	6.62013
775	12.0997	12.0284	11.8893	7.94052	9.23413	12.1542	5.45589	8.27009	11.7246	11.6773	13.8959	14.4284	8.0629	9.52162	9.46284	8.66036	9.66391	8.05673	11.086	14.0043	8.41987	10.4336	10.6452	11.6733	10.7215	9.06331	10.8189	7.78192	7.28374	6.1784	9.32259	10.5837	8.90385	11.6137	10.3848	10.8194	9.55695	13.2629	10.9464	8.87679	9.33736	11.0194	9.16976	9.73161	11.9581	11.0773	8.57756	11.2034	10.6634
776	8.66218	9.32902	9.12984	12.8488	12.9921	11.943	8.46086	7.61302	9.71725	10.3421	13.8095	4.22951	8.24874	7.51868	8.7538	9.12223	10.521	10.7253	12.8373	10.548	8.3617	9.63713	10.0513	10.5886	9.40014	9.46961	10.4279	9.48903	8.01471	7.28951	6.70138	8.22462	8.58222	8.27783	7.4526	9.04853	10.1948	6.69663	9.43717	11.8142	7.70402	7.52534	11.0108	12.2	8.57562	10.5081	10.1422	10.1368	11.6955
777	26.1761	20.4757	19.2121	13.0201	11.4457	10.881	17.2717	13.6578	16.2961	10.3026	16.2813	12.7353	21.1991	20.8277	17.5628	13.4555	13.3014	15.391	11.1496	12.8578	13.8021	14.1018	13.6531	13.2279	18.655	19.5451	18.785	19.3567	22.6634	17.4591	14.6944	17.9192	17.2793	14.8207	13.396	14.8882	14.3695	14.5543	13.5838	16.4418	13.05	12.2698	18.1065	15.1225	15.4208	12.6856	12.7408	11.741	19.4721
778	9.11343	8.98139	12.7074	7.47662	7.88704	6.16167	9.34296	6.11542	10.1337	6.95825	7.63844	8.27264	7.97284	10.7382	9.39472	7.96738	6.50961	7.34357	9.94274	6.26959	10.4502	9.37785	7.56667	7.81451	9.91078	9.94602	10.406	6.64481	8.38927	10.2266	9.61654	11.957	9.56892	8.17684	9.28317	7.03446	8.63743	11.8111	8.36068	13.4553	11.934	9.2016	10.8752	11.3825	10.0318	8.67737	9.76716	9.57204	13.2908
779	7.55324	8.4495	6.53151	7.29885	7.25282	6.24288	8.90057	7.45348	8.59345	9.70259	6.29246	7.81395	8.12477	8.34846	7.72043	5.56231	6.06172	7.86865	6.65652	6.75443	9.27745	7.439	7.19681	6.86409	8.70746	7.85587	8.32426	6.93386	7.44018	5.79509	8.16109	5.47306	6.90592	5.89703	6.22785	7.994	7.17847	6.79766	6.79445	7.4724	8.20029	10.9743	7.60093	7.78272	8.10041	7.68459	9.35912	7.53121	9.6048
780	14.3019	14.6445	13.6142	14.0417	18.0856	16.5507	20.4052	15.4519	13.4031	47.6763	38.4536	35.1711	14.9622	14.3412	14.9102	20.2007	22.696	27.124	19.9119	15.844	17.147	21.515	21.0702	21.0674	18.6978	18.3801	17.1279	15.6002	17.2489	18.0106	16.7627	17.3446	19.2239	18.0097	20.4469	16.7895	25.4324	26.76	21.5669	16.3115	15.946	14.5923	18.221	17.363	15.6167	18.6927	17.2253	18.1585	12.6097
781	38.33	33.2361	30.8133	27.2626	29.8648	26.5935	32.2598	32.7563	37.5377	15.4216	16.6312	13.0701	38.0571	42.2619	49.5935	27.3385	25.7781	28.4826	31.5661	33.4253	30.2605	21.8606	21.5552	20.9485	30.4482	27.9919	24.3453	27.1364	28.9886	29.5487	29.9104	32.8055	29.5914	28.8255	25.9281	28.0787	29.1431	25.946	24.1544	32.3437	31.0766	28.6861	32.1381	27.3642	29.5623	25.4477	23.4687	23.3536	35.8982
782	11.2448	11.3051	12.8898	9.52252	11.2332	13.7295	10.906	11.0551	11.1447	8.364	12.2488	7.16933	8.50649	10.2129	6.74989	8.32815	10.0298	9.19358	12.2535	13.7411	12.5696	12.4219	12.2881	12.9673	11.4907	13.1595	14.0327	11.4151	12.9385	12.0364	13.3017	12.7468	11.8291	12.8196	11.3327	12.1449	10.489	9.5328	12.3559	10.9281	12.6728	12.1942	12.9201	11.6666	12.1137	11.3689	12.2524	11.9819	11.7034
783	7.46732	8.47167	8.00348	7.20489	8.349	7.47732	6.28015	7.73481	7.90133	6.38964	6.30152	8.46197	4.47025	5.94297	6.42255	6.14949	6.33127	6.12218	6.69867	6.30222	8.43424	9.28491	9.22862	8.50859	7.66182	8.23714	9.899	6.56588	6.05975	6.33492	10.3773	8.48686	8.27009	7.72034	7.52904	8.44537	7.50794	10.3111	9.44821	7.91016	7.8292	8.17699	8.44562	9.79981	8.64962	8.18604	8.17428	8.224	8.50308
784	6.60676	7.15224	7.89287	5.66982	7.30124	10.1846	6.45932	6.67697	7.50153	5.79728	5.32453	10.887	3.92971	4.70982	4.49085	4.7743	5.41307	4.64839	6.9329	7.81161	8.0528	8.04378	7.41395	7.89131	6.23673	7.68098	7.81712	6.97515	7.09461	6.34337	5.63739	6.15826	7.39585	7.22239	7.51139	7.63758	6.18276	6.78458	7.89618	6.96347	6.18511	7.88234	6.21419	7.73961	7.18149	7.46674	8.16239	7.52762	7.32861
785	5.36237	6.54911	5.4941	7.0014	5.00938	5.5924	6.21963	6.29476	4.71011	4.3714	5.49173	8.31372	6.4999	4.72043	3.40641	6.04518	4.64466	3.68688	6.96378	5.59699	5.56624	6.02936	6.11618	5.9245	7.17648	6.76401	6.78558	5.65209	3.94142	4.71749	6.78315	6.78947	6.87787	4.74559	6.26452	4.75614	4.13799	4.45867	5.69178	6.02021	6.33487	6.23971	6.18433	5.62606	6.33443	6.08841	6.12698	6.76637	6.09488
786	5.1252	6.66891	7.78539	7.48943	5.63477	5.14857	6.07602	6.21702	6.1484	2.99409	4.59979	4.66866	5.65307	4.46381	4.24076	4.93942	5.01014	5.23082	4.75333	6.63427	6.06843	7.11238	7.94482	9.09352	5.99036	6.35232	6.9017	8.07074	7.34786	6.53192	5.86182	3.89639	5.7809	6.15686	6.65395	7.49635	5.15501	5.64353	6.31218	5.64432	5.28378	6.67437	4.40549	6.53126	6.1456	6.65946	8.18768	7.97063	6.87591
787	4.11317	4.51978	4.75862	4.01042	4.14258	5.17232	4.81528	3.64404	3.84317	1.82823	3.75772	5.47514	4.38303	3.07592	3.26677	3.36132	4.53361	4.03498	3.15772	4.58474	3.78461	5.28165	5.77884	5.66075	3.96118	4.49954	4.84822	5.46312	4.66092	5.2216	5.10925	5.31772	3.60082	5.1754	5.71169	4.90187	3.46863	2.98098	4.53986	4.50213	5.20737	5.30153	3.58411	4.31644	4.55912	5.09743	6.24177	6.51541	4.09312
788	3.30033	3.41735	3.85947	4.59418	5.68851	5.15514	4.17904	5.32606	5.35565	2.93304	3.96373	4.72011	4.51268	4.44985	3.48025	4.23253	5.35514	3.93	4.11133	3.81852	4.47317	4.4828	4.51407	4.46974	3.58923	3.96383	4.46218	3.34414	5.18201	5.02334	3.7131	3.78559	4.02867	4.82085	4.24137	4.89977	5.19725	4.09612	4.40501	4.74022	5.28663	5.83126	4.50364	5.14491	5.59171	6.18691	6.51253	5.50016	3.87148
789	4.1482	4.03527	4.88871	13.2031	4.69097	4.39607	2.39964	4.84311	2.45434	4.22445	3.22734	2.06286	9.02561	5.82118	3.43877	14.6304	10.2082	7.54656	3.6508	2.24131	3.64343	3.96753	4.09	3.46834	4.74754	2.97069	3.78035	9.77718	6.53744	6.23164	2.54309	2.6688	3.40143	4.50376	4.38031	4.84987	3.28588	3.4862	3.62962	4.63621	4.17759	4.42121	3.38341	4.44813	4.24533	4.8057	3.64796	4.00181	3.0216
790	5.40055	6.04084	7.29021	15.8895	10.0828	9.8836	3.45189	4.64451	3.53079	13.2232	12.6069	10.9608	18.7082	15.4059	12.0887	12.5548	9.69662	7.71647	8.93028	9.80799	7.48796	6.18267	5.81722	6.05206	12.0529	8.16911	8.32765	13.8202	13.5462	10.635	10.4799	10.7477	7.18115	2.88403	2.49979	3.26098	6.29197	6.21189	5.42094	8.02747	11.3964	10.2187	11.6991	13.845	11.1137	9.05362	8.62182	7.36531	13.8095
791	3.85053	3.67698	4.25142	6.64737	7.07448	8.28716	3.00783	3.95519	1.72036	9.03476	10.6068	20.1457	9.8557	7.22959	7.66062	5.52418	4.95212	4.75229	5.14362	3.58966	5.77308	5.24396	4.94727	4.88062	6.08605	6.29639	5.36651	7.06137	5.65411	5.06974	7.21906	7.83674	8.06856	2.5819	2.47912	2.83261	3.77178	4.31278	3.74944	7.02468	9.13563	7.22969	9.08896	10.0651	10.9263	7.26821	6.80223	6.45609	6.88454
792	2.88208	3.67197	3.83294	5.12991	2.35637	5.21215	2.49936	1.46208	2.5891	5.71422	6.00825	6.55225	4.77463	4.47328	5.40012	4.11647	3.42813	3.7684	5.93517	4.44041	3.3876	4.31103	4.91102	4.57322	5.2355	4.97096	6.29925	6.36025	6.30468	4.15153	5.82002	5.27173	4.76373	2.52357	1.64195	2.73955	4.36978	4.3348	3.15265	9.86503	5.10617	7.95164	8.92398	7.41303	8.083	5.43987	5.59459	5.1692	6.03719
793	2.40538	3.53836	3.3058	5.56524	5.09617	5.79192	3.01171	2.61038	1.42421	9.82346	8.22399	4.98649	6.50089	4.15865	3.77479	3.82895	4.80991	5.01674	3.17121	5.23284	3.78326	4.45937	5.21	4.62446	5.14011	3.88616	5.13618	3.61602	4.99057	4.2918	4.67561	3.88919	4.87092	3.1365	2.60936	2.91576	4.2853	5.13663	5.5053	6.98978	5.75249	7.36931	7.56903	6.26561	6.91174	5.58995	5.76397	5.63534	2.73709
794	19.0522	20.3297	17.8982	14.7397	18.0533	18.4728	22.1725	22.4596	21.5963	9.20685	3.94239	12.942	11.1152	10.6468	10.5394	19.3958	21.1599	21.5734	15.8738	20.1343	12.8416	17.4149	17.0679	16.9746	15.3906	14.3337	14.3871	14.8464	15.3081	14.8078	11.5956	12.983	16.4942	22.7957	23.6653	21.8394	23.8107	22.2742	19.1004	9.96517	11.4239	11.5827	9.05654	9.38275	11.5283	16.1596	15.8192	16.2042	9.06869
795	6.5919	7.5159	7.64778	7.56009	8.74609	10.4103	5.66422	6.33652	8.35356	6.39917	4.71761	8.34699	8.74163	7.53935	8.51332	8.04863	7.32711	8.28254	5.96607	8.33112	10.3174	6.16756	7.4038	7.45262	7.47092	7.22384	7.01044	8.86618	7.49797	8.27105	8.38471	6.38499	5.16855	8.2613	7.23573	7.74674	5.24519	5.04095	8.12493	6.18694	4.91178	5.80983	8.58119	7.40514	7.56371	8.64719	8.5759	7.40191	7.37837
796	9.00712	8.8531	7.31058	8.33957	11.3834	8.48352	9.5265	8.48413	7.50908	13.3226	14.181	11.2529	6.49167	9.17603	6.06408	9.9976	11.9779	12.254	10.8007	10.5624	10.7091	15.7189	14.2745	14.1827	9.09672	9.31228	9.35261	9.10579	10.3141	11.5044	9.34701	10.2586	13.0321	9.94782	11.8558	10.6648	12.5098	13.2869	15.1554	8.79107	10.5601	7.81213	8.52449	9.25145	8.05199	10.2106	10.8999	11.4372	6.99281
797	24.0021	24.6401	23.3469	15.7189	19.2555	16.5324	30.6718	29.4823	32.9972	9.07165	11.9188	10.8956	9.34537	14.6335	13.0017	18.2675	21.5505	19.7677	17.7446	18.7972	24.2572	18.9865	17.0909	18.763	14.3925	15.5431	15.1865	13.9354	16.6116	18.9226	17.4944	14.454	12.4439	27.224	27.1876	26.3177	20.6799	20.3157	21.6249	16.1892	13.574	14.1837	9.35139	11.215	9.93372	16.2003	17.2955	18.5386	13.1632
798	9.35099	7.10534	8.82654	9.92116	9.36023	11.264	9.88331	10.6986	8.7667	13.6053	13.973	5.36489	8.98573	7.08355	9.60422	8.81152	6.4815	8.6755	10.771	8.51328	9.29856	9.12121	9.70141	9.04644	7.82758	10.5259	9.44136	10.0884	7.45704	8.89425	9.58191	10.0617	7.32872	9.63824	10.4173	10.7539	7.78718	8.63958	8.51211	10.7473	9.65147	9.6321	7.57373	8.70046	8.22875	10.7055	9.1207	10.1603	8.27972
799	17.4571	14.6277	16.2897	10.4885	8.59172	5.66222	10.1109	9.86667	11.5127	10.5988	13.8213	8.55237	15.481	19.6533	23.353	9.45455	8.6163	8.19292	15.6635	10.5909	12.1442	12.3939	13.576	13.4503	17.3071	19.7386	19.4924	12.3	12.3155	13.4519	15.4017	18.1123	20.6481	11.0069	10.408	10.9286	11.2484	10.4466	9.65384	16.2134	18.4881	18.2102	19.6316	16.4565	17.6587	10.7252	11.5062	11.6317	25.649
800	3.93168	5.08074	4.01983	4.91314	3.37717	4.24291	6.16493	5.58202	5.97032	3.60933	3.12847	1.61925	4.92043	2.7372	2.4301	4.20509	4.28377	4.0322	3.32697	3.66977	3.5742	5.08056	5.26922	4.90785	4.29582	3.75183	3.90267	3.97865	4.06267	3.11894	2.10948	2.16502	2.37278	6.46236	6.2422	6.11612	3.9806	4.96403	4.03927	3.05657	3.89558	3.13669	3.69755	3.5968	3.11524	4.11738	3.45829	3.60905	3.71853
801	2.99491	2.87101	3.68652	3.67512	3.27918	3.82639	2.41444	2.43215	4.4336	1.56221	2.0971	1.88154	3.26705	1.955	2.0777	3.88178	3.49035	3.07637	3.50814	1.51597	2.11615	4.17967	3.45232	3.95443	2.48164	2.77671	2.81455	3.6203	3.18885	2.8896	2.25033	2.24725	1.7932	4.68601	6.67385	5.02757	2.80001	2.63013	3.36834	2.25783	2.48549	2.46932	2.12369	2.50276	2.45838	3.14984	3.00086	3.41237	2.32627
802	4.5014	3.58926	4.62451	6.63334	5.96131	5.71267	6.24637	5.08629	5.4248	33.2143	27.0415	26.2322	3.02926	3.9076	1.30753	9.226	10.0996	9.72169	3.18963	3.43236	4.13702	8.62734	10.8412	10.0533	4.26387	5.76224	6.06227	4.82514	6.06386	5.9098	4.90705	4.62938	3.8299	6.88565	8.22787	6.82535	9.88663	8.35566	9.14051	4.35301	4.7355	5.49793	4.55942	4.65746	4.00569	6.59975	7.21759	7.02985	3.20839
803	41.8626	40.475	37.3532	32.1446	37.0606	33.9182	38.1605	35.5761	38.1998	22.3812	22.565	27.8667	42.1067	48.4064	53.0342	42.9787	39.0184	40.5363	36.0603	38.0763	39.4604	31.6309	32.3179	32.6921	35.8842	37.4202	35.9743	37.32	40.0232	39.2951	37.1779	41.0044	40.0517	33.6038	29.4101	31.761	41.1269	39.7891	31.3263	38.6947	32.0942	33.9322	39.9558	37.3327	38.7999	35.3243	35.3345	33.0073	39.3236
804	15.9968	14.8548	16.0059	13.0971	15.214	13.3789	14.3886	14.5056	13.8854	11.8083	20.4429	15.4092	13.905	13.3544	12.703	11.2744	13.164	14.267	16.3996	15.9404	14.9281	14.2728	14.1048	13.8761	15.2787	14.5768	16.3717	17.0081	13.0154	15.7501	17.5684	15.7973	17.1113	14.1987	14.4019	13.1525	13.3707	14.0183	14.594	15.787	15.212	17.8061	16.6213	14.8652	16.9034	14.6394	15.1418	14.61	15.886
805	10.3137	10.5311	9.44622	13.8651	11.9878	13.8819	9.95391	14.1157	10.1537	6.59934	6.51224	9.37521	10.3241	10.5434	12.4725	7.82544	7.59163	8.31839	11.7342	12.2497	13.7476	9.45499	10.2714	10.107	11.5268	11.8219	9.783	10.8271	12.7454	12.0512	12.3882	11.1167	12.1543	10.0601	8.90271	11.3377	10.2732	9.53165	11.6538	10.9669	12.9495	11.1488	11.7101	11.2165	11.4597	10.8476	9.16112	10.7392	11.2177
806	7.02671	6.73139	8.29334	6.8074	7.02305	9.13123	8.74843	6.34978	8.35953	4.62062	3.7691	3.56114	5.23448	5.64814	4.18993	5.04761	5.3488	5.04654	10.0912	8.61331	7.30776	8.06006	6.71477	7.19985	7.73583	6.66553	7.24466	6.31386	5.99975	7.26241	7.95593	7.39756	7.2939	6.60252	6.83117	7.92021	5.3406	6.34392	7.60134	7.67154	7.71	7.61893	6.96875	7.03823	7.25055	7.37937	7.92371	8.75945	7.94922
807	5.04901	6.2199	5.79023	6.41305	6.5057	6.02933	4.53637	5.65282	3.65902	5.608	3.33672	6.44392	4.98798	3.77714	3.83815	5.14533	6.43751	4.92119	6.57824	6.06508	5.31629	6.61444	5.71038	5.96414	6.47507	6.77592	6.20057	5.55378	4.09997	4.60437	5.47685	6.18266	6.44397	6.27608	7.81248	6.82215	5.05317	5.03557	7.13065	5.7403	8.06625	6.64319	5.70682	7.23021	6.58794	6.01035	6.91931	7.13302	6.1684
808	4.54758	5.29412	5.77977	6.7919	6.12947	4.80744	6.05066	5.53442	5.3318	3.93915	4.37425	3.51111	6.90498	6.86186	4.68472	5.2895	6.15553	5.38593	4.91643	6.48958	5.3899	6.54885	6.06866	6.00889	6.94864	5.64681	6.15975	5.85526	5.39609	5.74867	6.11144	5.59924	5.2907	6.39052	6.50616	5.29039	4.61387	5.48262	6.03124	6.13374	7.78825	6.55289	4.81872	6.05347	5.2274	5.95783	6.22819	6.6509	5.66804
809	3.77565	4.35275	5.00048	5.6592	3.46175	5.0711	3.33581	5.16508	4.58209	6.65742	6.73266	4.09971	5.32005	2.80897	3.26212	5.12621	4.41038	4.69439	4.19527	3.94754	4.02259	5.53041	5.24937	5.23618	5.10949	4.80212	5.48654	4.69782	5.40485	3.36976	4.05445	3.86055	3.65825	4.83423	4.99153	5.74703	3.55423	3.84903	5.11459	5.33841	5.06321	5.19393	3.83789	5.50673	4.19188	5.97417	5.61463	5.04889	4.53391
810	17.0125	18.3183	18.5231	13.1909	14.4122	15.459	17.8642	14.3904	15.1677	19.2777	16.2956	15.3746	6.16001	11.3623	12.6739	12.9444	15.2714	17.9275	17.0878	18.7457	19.9116	18.4035	19.4995	19.1282	15.1787	17.5246	16.3363	14.641	11.3622	14.8237	18.0835	17.5322	16.4664	18.68	20.5161	19.8965	24.8679	24.5611	18.4616	15.0816	15.6655	13.7517	18.6906	16.3006	18.4642	14.3764	17.4739	17.7972	18.1558
811	13.1508	15.209	13.5122	13.6359	11.3309	13.1429	12.587	18.5401	15.0015	11.7751	17.477	11.0791	12.3738	15.8538	16.4983	12.6832	12.9039	12.9531	15.6485	11.6339	14.1816	12.7187	12.3349	12.7755	12.735	15.9098	13.5713	12.0839	11.5698	13.6369	15.4373	17.4022	15.3915	14.9293	15.7237	15.1849	14.9132	11.2297	14.6873	14.2695	17.7568	14.0574	15.6212	14.3801	15.6664	14.2843	13.2864	14.5276	13.9001
812	8.95877	9.70665	11.0043	15.8925	10.7045	8.66462	11.5231	9.77239	12.4689	7.51456	7.57102	7.0447	22.7429	18.4045	14.0329	19.935	15.7201	12.6875	9.70661	9.98599	9.0285	9.1277	9.93153	9.42783	12.4442	10.7887	10.5187	17.7186	16.985	11.0829	9.42863	6.69086	9.97165	8.86602	10.729	10.1252	8.15445	8.58115	10.2384	10.4265	9.7201	11.1331	10.8022	12.3802	11.5351	9.72478	11.0079	11.7944	10.2177
813	9.19164	9.31899	10.7976	9.41982	10.5568	7.88384	9.88045	9.32579	11.0239	7.75554	7.23628	8.25794	12.2289	10.9625	7.01452	10.8569	10.0082	8.30611	10.159	8.47046	8.26063	8.91384	8.39612	8.76331	10.2274	10.3371	9.15948	12.8872	10.1712	9.58344	6.39791	7.77872	8.49413	7.96898	7.55108	8.72748	6.5567	7.86238	8.21112	11.3052	9.44861	9.20943	9.94424	9.60705	9.72303	9.93767	9.67165	9.87797	9.81177
814	7.78418	8.33319	7.90299	7.00124	6.95875	8.71523	9.52758	10.6088	8.7209	8.17728	6.5214	8.29527	7.43277	5.1871	5.46595	8.97562	7.50973	7.67303	9.39587	6.97118	7.39104	7.49499	7.8167	7.15783	8.7851	6.89342	9.11246	6.8742	7.87867	6.70214	7.37825	7.0841	6.45953	7.671	5.84151	7.16145	6.7545	7.52076	8.35601	9.30584	8.14292	9.94879	8.4071	9.34576	8.39623	8.16975	9.07637	9.32078	9.01534
815	7.09965	6.84092	6.059	5.4658	6.87764	7.16363	8.33101	9.04697	4.62307	6.11004	3.68412	8.72376	4.87415	6.92058	6.06394	5.80044	5.05771	5.98888	6.36387	5.97345	5.86758	6.89881	6.08972	5.86187	7.32286	6.39443	8.53451	4.35894	6.31119	4.80937	8.25177	5.27409	6.04811	7.06777	7.11136	7.19213	4.8351	6.5783	6.57152	7.95865	7.21554	9.36791	7.18725	7.35242	7.40364	8.89308	7.24223	7.60856	6.51474
816	5.9981	5.90147	4.74324	6.45391	6.25988	5.86209	5.86027	8.89519	3.76463	10.3235	7.76532	11.355	4.42387	5.32366	4.27324	5.91082	6.13458	6.29522	3.58106	5.80608	4.83298	5.83082	6.81305	6.4261	6.13399	6.63588	5.86806	6.12871	6.51623	7.3728	5.31983	5.85239	5.7386	5.85177	5.20841	4.95004	4.79837	5.30462	6.1966	6.14995	7.7027	6.43842	6.38353	6.68556	5.32394	5.72379	7.63098	6.0498	6.3828
817	12.8293	11.0031	10.2078	15.2725	18.2577	16.0063	11.7156	10.9495	12.2186	12.2837	12.7881	14.5827	14.2013	13.9533	20.4564	11.5412	13.4066	14.188	12.1262	15.1628	13.2319	13.0275	13.3125	13.4935	12.034	10.7736	11.3938	12.5619	13.3587	15.5059	13.5138	15.2307	14.7394	13.2424	13.3172	12.708	14.8579	15.3631	11.385	10.8456	10.6636	10.7972	9.77126	10.1774	9.95568	10.7277	9.78234	9.20128	10.8187
818	7.50835	7.27967	6.47211	7.45643	8.45182	10.8802	7.73631	4.35655	8.93795	7.7612	9.87891	6.04493	8.43838	6.31556	5.68471	6.20351	7.53108	8.18398	7.96774	7.98536	9.2524	9.32952	8.7802	9.18691	7.70056	7.72171	8.38577	6.82941	8.12504	8.12978	8.6599	9.73244	9.5847	8.67799	7.20495	7.06919	7.29033	6.90593	8.26086	7.43045	5.79226	8.73141	5.93786	6.61181	6.60499	7.97985	7.13579	6.60037	6.88351
819	10.4667	8.08868	10.7777	6.21095	6.1898	6.22213	4.97441	4.11434	8.07285	9.02131	10.7822	9.24189	7.124	5.71667	7.83619	5.14888	6.45669	5.79661	7.96339	9.26509	8.04188	8.25468	7.02578	7.77891	7.43806	7.02063	7.11955	5.9162	7.72193	8.35315	7.52906	7.42238	7.10594	7.04474	6.79669	6.98504	6.97146	6.09302	7.63166	7.22663	7.892	6.56461	7.2548	7.15907	6.92683	10.1826	7.69236	7.22202	8.2996
820	4.05701	3.51825	4.66726	7.65511	7.52809	5.74672	2.94736	5.07306	3.60096	3.44414	3.12626	4.87706	3.63769	3.99687	1.65246	5.12183	4.40692	4.17789	7.18961	5.80631	7.03363	5.91899	6.22195	5.53137	4.50397	4.25505	3.99878	4.6124	3.96758	4.59878	4.25256	3.94774	3.70286	5.71111	6.11069	5.64434	4.86789	4.45513	5.58046	3.1071	2.96487	4.21367	3.36498	4.41234	3.70429	5.59366	4.75094	4.94912	4.21437
821	2.62707	2.96092	4.09724	9.94971	5.63851	5.88904	2.87653	3.25488	3.40489	2.993	3.04029	3.46623	5.7446	5.25447	3.47841	6.07474	5.73362	4.57552	4.51357	4.47835	3.27969	5.20346	4.43092	5.01524	4.48113	3.56925	3.77953	5.51636	4.77321	4.30428	3.98496	2.91607	3.39261	5.05359	5.80413	3.80151	3.4289	3.86777	3.88187	4.05217	3.00074	4.06316	2.95264	3.45873	2.91632	4.93627	3.84647	4.11474	3.21086
822	3.71583	4.32133	4.68482	6.93275	6.70667	7.80613	5.9299	5.09669	4.50426	6.45892	5.75659	3.78571	6.54093	4.41826	3.48066	5.55714	6.20104	4.70531	5.61547	4.56128	3.8504	5.25081	6.67389	6.10579	5.1621	5.43959	5.60735	6.32251	5.04876	4.82796	5.38821	3.65928	4.49071	4.71948	5.85196	6.40381	4.91093	5.21054	4.64426	4.39034	4.18752	4.5655	4.56963	4.20097	4.13279	5.27033	4.95402	5.0734	3.70669
823	8.55364	7.79214	8.28684	4.89683	5.03291	5.50104	6.89448	6.30682	5.99755	4.17739	3.18482	3.30058	6.98295	6.34379	6.73647	5.21079	5.79253	5.00701	4.69762	5.09068	6.53325	6.37979	7.27272	5.94267	7.1642	6.6439	6.26512	7.26597	5.69578	6.31713	5.51648	6.11826	4.93764	6.84329	7.34539	8.5138	4.8197	5.2284	5.06091	6.47982	5.44376	5.86865	5.28397	5.43079	5.83859	5.398	5.43784	5.35907	6.97512
824	4.84388	5.59592	5.0943	4.40904	4.42423	5.67336	3.33907	5.11802	3.54	3.56622	2.40637	2.08912	6.57623	5.43785	4.93764	4.26773	3.52493	4.10459	4.45629	4.51667	4.0932	5.63361	5.54503	5.86878	5.43457	4.85492	5.29514	5.28461	5.09091	4.61664	3.72129	3.94808	3.71904	4.9421	6.01305	4.18732	4.19852	4.10752	4.61516	5.02018	5.89165	4.99841	3.80258	3.96458	4.04733	4.58183	4.28942	4.95889	5.37616
825	3.4012	3.99945	4.44275	4.70269	3.82929	3.90724	3.20427	3.7252	3.7557	3.39064	3.12786	4.01836	3.48843	3.21492	3.56602	3.88092	5.19467	3.91511	3.07607	2.95707	2.42241	4.3106	4.0337	4.24593	3.93249	3.46835	3.66267	4.43845	5.83429	4.18551	2.40047	2.26276	2.8502	3.45975	4.20299	4.31846	3.5841	3.30126	3.36735	4.03166	3.39344	3.17518	3.08545	2.96117	3.48176	3.88285	3.75167	3.39846	3.49065
826	24.2886	22.318	21.6908	20.3697	22.8051	21.3962	26.0669	24.6388	30.776	41.812	43.5802	44.1269	24.4138	22.714	25.495	27.3122	29.1148	30.0311	28.0093	26.7383	25.0166	25.2409	24.7793	26.0435	21.5362	25.1804	23.6692	21.8482	27.1536	26.3768	25.4759	27.0056	28.8224	22.7384	22.9402	23.8708	30.5465	30.1299	26.1038	23.5164	24.2202	22.5717	26.5497	25.5863	24.6161	23.9692	26.192	24.7715	22.3055
827	27.0036	26.7811	26.2986	18.4498	22.3595	22.3037	28.4846	25.2514	26.6797	12.4002	14.9969	11.8167	22.6646	28.3749	31.4093	20.5305	19.1564	19.5761	19.4369	18.9408	20.4463	17.966	17.0124	16.9126	22.2238	22.2968	21.7834	20.9608	20.6827	21.9981	23.6621	23.0133	21.4302	21.727	18.9204	19.7093	20.7343	19.8479	20.8935	24.7077	25.358	23.7924	25.8438	24.5966	25.0904	22.8737	21.7034	21.4318	24.5619
828	10.7368	11.6583	9.69747	7.82807	9.35792	9.63093	8.53059	12.4562	8.79605	8.26719	7.05553	7.38005	9.38162	8.80001	7.9731	7.37162	6.95991	9.08437	10.9754	12.804	10.7021	10.5846	10.5134	11.0046	11.0238	11.2424	12.0526	11.2196	8.24267	9.54986	12.5074	13.3471	13.2176	11.8012	11.0253	9.64216	9.1639	8.28264	11.824	11.8339	12.127	13.202	12.8509	13.1332	14.1444	11.4353	12.5094	13.4071	13.6762
829	10.7723	11.0546	11.0399	14.8063	12.3178	12.1457	11.7262	9.07894	8.94491	13.4903	13.7252	15.1393	10.5692	11.445	11.271	14.6726	13.9152	14.823	12.0298	14.1066	16.6224	13.5113	13.5167	13.3296	14.5377	13.0493	13.8862	12.5311	13.5105	13.2249	13.0906	13.7818	13.4368	13.004	11.7859	13.9085	13.7453	15.5689	14.0286	12.8608	13.4128	13.5493	11.6964	12.2553	12.0279	12.0589	12.5648	12.5359	12.4825
830	14.4846	14.0574	14.104	13.6385	13.154	15.1525	10.2737	9.6017	9.95674	9.61301	15.4676	12.0039	12.1668	17.2389	17.9807	11.4349	11.2114	10.8482	19.1858	14.8762	17.3639	14.1074	13.0317	14.5912	17.6431	17.4537	17.5722	12.6866	13.1622	13.7501	19.3479	18.2636	21.2904	8.73274	9.92907	9.4544	14.4633	16.3036	13.3245	15.7398	16.417	16.9142	17.7504	15.6796	16.2118	13.5802	13.1966	13.5683	17.5298
831	9.61767	8.5787	8.76224	7.97981	9.95336	8.33168	6.02087	7.51548	8.47007	12.0717	17.127	13.8937	8.67298	8.70812	13.7727	5.07351	5.82038	6.87246	9.09299	9.25484	8.70569	8.76018	9.87171	10.8363	8.89426	11.7712	9.921	7.60336	6.80584	7.47646	12.6255	12.4918	9.58096	7.26502	6.26838	6.77835	9.18925	8.80383	9.56095	9.87655	10.3114	10.4392	11.2447	10.4334	11.5351	9.23345	11.0133	10.3644	10.1113
832	7.98704	8.10853	8.29782	6.18	5.40662	7.00033	6.63162	5.59189	4.40278	10.7969	11.554	6.11414	5.05407	7.28516	7.71079	5.76135	5.12865	4.74928	9.4986	7.08409	7.83889	6.34827	8.35612	7.45344	8.41797	8.90487	8.30142	6.76124	5.33427	7.72952	7.72179	7.93866	8.2872	4.84892	5.40496	5.58645	6.60613	5.72104	7.64567	8.96826	10.1007	9.47684	8.87248	10.393	10.0591	8.50941	8.25208	9.47122	9.99822
833	6.4588	7.60142	6.12395	5.97754	3.37577	5.37398	4.362	5.29401	5.21968	6.13403	7.68735	9.25038	3.88442	3.69104	5.69439	3.82337	4.80759	4.36111	7.17038	7.89583	7.38168	7.23381	7.11173	6.81227	6.17206	6.77669	8.23788	5.14579	4.49822	6.25826	8.51275	8.66306	7.59578	4.59443	5.11268	4.58386	4.67336	5.01736	7.1324	6.72546	6.85991	8.14845	8.75754	8.1129	7.8137	6.77899	7.24964	8.5212	7.62673
834	6.30647	7.31825	6.3676	6.33672	7.12403	8.71556	5.49718	5.10975	3.9485	7.29972	8.83952	7.34815	5.1856	6.04286	6.67598	6.22861	7.6806	7.11555	8.58043	7.04798	7.48823	8.22295	7.63872	7.23146	7.72108	7.32025	8.10687	6.56842	7.48306	7.45293	8.11165	8.86579	8.45097	5.64765	5.64386	6.44245	6.8611	5.2624	6.74362	8.30306	9.42735	6.97183	8.98689	9.84657	9.1745	7.71821	8.37668	7.55785	7.99317
835	11.6409	11.8211	11.8227	11.7535	13.751	11.3813	11.8415	12.313	11.3883	17.5123	10.1586	14.6837	12.1384	13.3164	13.5629	15.8222	16.5517	17.0084	11.1646	10.6405	10.88	14.6273	13.4258	14.4172	8.81363	9.50325	11.8942	11.674	11.3808	10.2964	11.6372	9.18831	10.5147	14.0926	14.721	14.238	15.2185	15.1111	14.0783	10.8089	9.03754	10.7357	11.3378	9.88327	12.2396	12.4782	13.1338	12.6178	10.9484
836	16.4493	16.6943	16.1894	22.5322	19.5691	15.7706	26.3766	27.0703	28.2434	8.37946	12.4573	12.0028	21.8888	14.5674	9.33796	27.8993	24.9322	24.165	12.2159	13.4363	17.3921	13.6025	14.9414	14.1942	13.1366	11.2202	10.3917	22.8035	23.0946	18.7544	9.87301	8.53023	10.6975	27.685	25.63	24.52	18.1049	17.6415	17.0728	9.83029	8.90678	10.8171	9.20891	10.5202	9.11266	13.404	13.4129	12.7645	10.9799
837	10.0945	9.74216	10.3301	9.97491	8.43453	9.8397	11.6326	9.49342	10.5857	11.7029	5.89712	6.2618	14.3842	12.5859	10.6002	10.3406	10.1212	9.80458	7.75282	11.0863	8.30727	9.82063	9.63742	9.01369	11.6713	9.6687	8.70697	11.8123	11.6948	10.0532	9.81717	9.63398	9.55075	10.4848	12.2443	13.3888	9.7682	8.53974	9.37595	9.69754	10.4781	10.4316	8.34032	8.06567	7.85022	10.6366	8.78277	8.49192	10.6867
838	10.0563	8.76492	10.2458	8.13306	11.3229	7.6557	8.6206	11.0294	9.79559	10.5581	6.44786	8.27314	9.77925	9.40053	8.37088	7.65266	7.13463	7.22945	5.94328	9.18617	6.44761	9.6819	8.59429	8.34219	9.64024	10.1331	9.45661	8.33018	8.15901	10.0832	5.8485	9.4658	7.09359	7.77634	7.63381	7.83264	8.82993	9.09907	8.44147	11.272	9.45223	8.13774	8.37605	9.95966	8.79087	8.71781	8.90872	8.40863	7.54813
839	6.90442	7.31332	7.75639	7.49381	7.90867	10.7786	8.74338	6.98111	7.98934	5.93196	4.36364	10.1683	6.84555	7.16372	6.29353	5.96358	6.61158	7.84603	9.39512	9.49186	8.19464	7.59507	7.39102	7.10796	7.88968	7.24808	7.41105	6.61459	8.38721	8.14556	6.5046	6.95883	6.93814	8.8725	7.41199	7.17498	6.2853	8.50038	6.62433	8.77816	9.00909	7.92725	7.12487	7.10568	7.21238	8.94308	7.67357	8.23416	6.57767
840	9.24223	8.26145	7.73434	9.35042	10.2599	10.5294	7.17604	8.03888	5.38305	14.6627	19.0195	14.0454	8.82474	8.5161	12.6941	9.02387	8.37448	8.78231	9.51837	10.3523	8.84362	13.4582	10.7149	11.9862	8.30358	9.10147	11.2505	7.53072	8.0284	9.7173	12.3925	9.58067	8.17606	7.09204	8.98822	8.70446	9.9052	10.7754	12.0173	11.1348	13.4882	11.2619	10.8338	12.1641	10.0595	10.665	10.6226	11.1011	10.0789
841	22.884	21.2334	21.7333	17.5598	22.0723	19.8245	31.7183	32.6747	36.4135	6.79956	10.7186	10.5821	14.6449	10.0752	11.4813	27.114	25.8722	28.0971	22.2617	19.8436	24.6484	22.0946	23.7209	23.5487	14.8989	16.6551	15.0523	16.4924	16.0045	17.7329	15.2066	13.0117	13.7703	34.2727	35.8333	32.6203	28.0078	29.4845	26.7248	14.7099	11.6891	17.6125	11.7726	10.2868	11.3206	21.7951	21.2551	18.7309	11.8768
842	7.987	8.8562	8.23982	8.92414	12.5328	9.25418	12.5082	11.1885	9.88705	8.37355	13.4558	7.21557	11.1644	12.2125	7.95842	10.4026	10.8005	10.5545	9.66868	15.9043	11.0427	9.92758	10.5379	9.16439	9.88305	9.30093	9.05737	9.58792	10.2185	10.7332	10.7934	9.36467	11.6997	11.3868	10.6636	9.03583	8.82746	8.22742	10.9688	9.00474	8.48671	11.7933	10.5525	8.95054	9.04027	11.1518	11.1041	10.2776	8.31827
843	7.54132	7.05006	7.7028	6.56062	7.12376	9.64803	8.42732	7.88453	10.7984	7.3143	7.25526	6.76055	9.0758	10.7119	7.16868	6.97032	7.81768	7.51419	8.21485	8.91294	8.69527	7.86613	8.22011	7.85617	8.50376	9.27957	8.48017	9.44281	7.74497	7.63241	9.08666	8.31775	8.06215	6.86152	7.21215	7.53445	8.5694	8.18496	6.95724	8.00327	6.90647	7.29441	8.4474	9.28877	9.0122	8.69882	9.26812	8.94891	7.59768
844	6.86843	5.97114	7.43609	7.55308	8.63126	7.82121	7.69041	7.80769	5.95511	7.33548	7.6982	8.0999	8.15483	6.24015	9.5682	7.85896	7.92023	5.85394	5.2664	9.02671	7.00799	7.59083	7.73361	7.15486	7.87487	6.79187	7.06184	6.76238	7.89487	6.73658	7.92664	7.77958	7.02707	8.1189	5.94054	6.79528	7.19913	6.03491	6.84101	8.5049	8.81599	7.3534	8.05571	7.82034	8.30135	9.72016	8.58361	7.68626	6.71667
845	5.60874	5.37622	5.89655	11.8561	9.59118	7.06141	5.56033	4.59424	5.28688	8.20956	5.2662	6.887	9.42334	9.25863	5.57879	9.00736	8.3152	7.27842	4.67124	4.36765	4.80592	5.06933	5.32371	5.79617	7.77918	6.42496	5.67591	10.4957	8.65593	7.82028	4.11652	5.0438	6.16193	5.14895	5.14891	5.63196	5.26322	6.0203	5.47862	7.09617	5.84685	5.34759	6.38674	7.7886	5.45293	5.89926	6.62209	6.51424	5.29585
846	4.59285	6.57748	7.95553	11.1345	6.06834	8.96488	5.92385	5.01209	7.59483	8.08943	8.55905	9.14255	8.72497	7.26199	5.36109	7.57744	6.61581	6.01317	8.64409	3.9953	6.18472	5.50174	5.25807	6.58891	8.31136	6.44846	5.53515	8.69814	6.57854	6.79864	2.85584	7.00536	6.08636	4.23104	5.05323	5.13782	6.93781	7.40939	4.99342	7.2782	11.0169	8.37206	6.0864	6.09345	6.65029	5.99882	6.85936	5.89692	7.52916
847	10.5597	11.5646	9.98461	10.0587	9.68408	10.0991	5.99468	7.63022	6.27913	17.8158	12.0365	16.9303	9.25673	8.61067	8.46922	7.64217	8.14022	6.98316	10.755	7.22112	7.17029	11.45	11.9637	9.29866	11.7457	10.9949	9.99875	9.43914	10.6373	10.0909	11.1546	11.2249	13.7643	8.45416	7.20533	8.02743	9.76946	7.00609	8.36538	8.92645	10.4813	9.52101	11.7212	11.7737	12.4992	8.26347	8.52586	11.3249	11.505
848	16.7063	16.9147	14.053	8.34779	6.50666	6.32729	8.55472	8.39227	7.08396	12.272	11.2215	12.5558	12.9636	17.5488	22.3146	8.28442	8.88162	9.61886	11.066	12.9962	13.9213	10.6755	9.75085	9.74112	14.6702	13.9282	15.8253	11.7004	12.2357	11.8288	17.6344	19.8676	14.7318	8.83553	7.98117	10.0644	9.36371	8.77251	9.89403	14.375	13.8113	12.0267	16.6795	15.1913	17.1326	10.9592	9.75667	11.492	19.1508
849	8.00953	8.19473	9.26389	8.65479	7.52971	10.47	6.44609	6.77685	5.31812	9.12756	4.76938	7.78086	7.76666	9.56402	9.4056	6.11882	7.26211	9.30441	9.93362	7.37997	7.67971	6.36605	6.77627	8.86479	8.02941	11.0744	12.0627	9.85036	12.0012	10.909	8.83281	8.80393	10.5203	5.59839	5.97351	6.44815	6.15681	8.08452	7.75938	10.9666	9.45713	9.41713	9.46417	10.6423	10.5311	6.84833	7.40249	8.02709	11.931
850	3.12043	4.12959	3.60412	6.27963	5.72895	6.1625	4.04245	2.72587	3.71249	5.32097	5.35867	5.93372	3.68635	2.3735	2.22972	4.8011	5.57605	5.21819	2.63524	2.34437	3.40276	3.76144	3.85541	3.8578	3.32356	2.55704	2.99894	6.16025	5.02759	2.91528	2.0167	2.11312	1.65388	5.59292	5.01029	5.13326	3.46642	3.34524	3.4221	3.35106	4.60406	2.16103	2.44023	1.82027	2.47787	3.19565	2.71882	3.25951	2.90621
851	23.0903	22.4855	22.3	18.5358	21.0996	19.7269	24.6269	25.7812	24.1399	49.459	45.9163	45.0548	21.2358	24.465	24.6378	28.5586	30.023	33.1682	26.8276	25.1187	24.7349	28.9674	29.0709	29.0173	23.1577	25.3888	23.5361	23.3517	26.26	27.7913	26.8314	27.0365	26.7015	22.962	25.3322	24.766	35.7661	30.771	26.5801	23.9038	20.0944	22.2629	24.1146	24.0827	21.4726	22.6128	23.9693	23.7427	24.3014
852	29.4105	28.1017	28.219	20.271	28.8787	23.6718	24.6154	26.4719	25.6474	10.6927	13.3718	12.4198	26.491	31.9758	37.2016	22.2811	21.8904	22.994	22.3633	24.7698	23.782	20.103	20.4204	20.8462	24.6597	25.8391	24.3758	22.568	23.8115	24.8601	23.4449	24.8901	24.266	21.9681	19.742	21.1693	22.7989	25.6335	22.8673	24.779	26.0899	25.0273	25.9537	26.1975	27.1997	21.6322	24.4011	23.0976	27.2339
853	10.6268	11.1029	10.5181	9.20358	9.91726	10.1627	9.64323	11.5688	11.7754	6.4575	5.25457	6.66231	9.46335	9.34302	9.06076	10.0509	8.72054	8.14032	13.2036	11.9515	10.5194	10.2474	10.0953	10.0843	12.027	11.2875	12.0297	9.92319	9.30126	11.1006	13.0895	11.846	13.4873	11.9455	11.0314	11.1178	7.95072	10.222	11.7542	12.2646	12.02	12.8973	13.5846	12.2067	13.3598	11.6324	11.444	12.7334	11.534
854	7.92684	7.70635	7.64797	7.54998	5.45784	6.93729	7.86164	6.46989	7.65787	6.46262	5.27761	4.19537	7.28422	5.10211	3.16538	5.99044	5.78371	5.69918	7.02881	8.28047	8.13238	7.27843	6.87546	7.37846	7.74776	7.96038	8.32144	6.00006	5.48384	6.99508	8.48633	6.69882	7.68342	8.06102	7.73977	7.26633	5.22084	4.58091	7.98869	8.13599	8.18397	8.19919	8.14204	7.80435	7.56224	8.04636	7.7307	8.16889	7.73821
855	5.91586	6.63723	6.05978	8.24958	5.04611	5.07273	6.69816	5.39953	6.41429	4.5899	4.90357	5.33057	6.38339	4.45099	3.69545	5.09218	4.42537	4.92254	5.65098	5.76668	4.86764	6.22719	5.65557	5.83705	6.0356	6.66322	6.12362	5.536	5.17795	4.82715	5.87754	5.8813	5.55609	5.96177	5.86174	6.31759	4.08125	4.17173	6.29189	4.88504	5.31349	6.21384	6.10354	6.12874	6.27281	6.28795	6.61919	6.5788	5.85897
856	5.11362	5.33256	6.65521	7.70592	7.52972	8.61991	6.29958	5.99374	5.00002	5.00264	6.10419	6.5075	4.85445	5.11785	4.46296	6.6527	5.83408	5.41473	6.60336	5.01687	7.58167	6.77139	6.68702	6.65055	6.45774	5.58767	6.45348	5.58647	5.14436	5.64021	5.42422	4.81767	5.98926	6.50373	6.89391	6.75076	5.32849	5.2946	5.93593	5.86038	6.68465	6.443	6.22031	5.85219	6.40255	6.62333	6.43563	6.75539	5.7319
857	5.10369	5.19328	5.66848	7.24577	5.03829	6.34469	5.35953	4.76647	6.17358	5.04352	5.81304	4.97572	8.18941	5.58786	3.04103	5.58103	5.21539	3.98877	4.93393	4.85987	5.17501	5.8857	6.5916	6.53532	6.0484	5.3005	5.67316	6.07807	6.51742	5.59277	4.19759	4.92833	4.44976	5.7801	5.3731	6.0358	4.56877	5.7988	5.56904	6.22303	7.29685	6.39997	5.25289	5.71898	5.81565	7.5537	5.69012	5.90268	5.08551
858	5.22053	5.44244	4.94167	8.22703	6.82008	8.13019	6.17772	6.35537	5.39148	3.27566	4.13565	4.17153	7.48295	7.69115	7.81869	6.03528	6.25592	5.13572	6.61938	5.78235	7.49457	5.51889	6.17156	5.27166	5.94956	4.78551	5.90004	8.09974	7.60496	5.66139	6.44702	7.43818	6.22783	6.09168	7.05604	7.0254	5.94334	6.25497	5.26144	5.13078	5.23173	5.62032	4.12779	5.77359	4.98844	7.48732	5.76704	5.38117	5.1715
859	4.47141	3.86846	4.3856	6.73166	4.48348	5.17122	4.67534	4.4672	4.08751	3.69552	3.86458	4.74867	4.9291	3.89273	4.68661	4.95671	6.27559	5.31836	4.13389	6.10942	4.30962	5.23912	4.5767	4.52142	4.59293	4.63021	4.58769	6.69654	5.67114	4.61612	4.18484	4.34995	3.985	5.1332	5.95952	4.4177	4.87519	3.92724	4.32938	5.46639	4.48095	4.77514	4.0603	4.415	4.44838	4.92831	5.22396	4.37989	4.43842
860	9.12424	7.38867	8.39938	8.65037	8.33034	7.36178	8.39583	10.9348	9.20725	17.8855	17.4628	19.6961	8.32648	7.76339	8.77286	9.93974	10.8123	10.6671	10.171	11.4438	11.1414	11.7348	13.1523	13.9509	8.20015	8.94474	10.5357	7.79761	7.41187	7.69097	12.1134	12.0953	10.7653	10.9808	11.6615	10.4627	13.8276	16.682	11.4505	9.41948	8.13537	7.32049	12.3913	11.1293	11.9777	9.32051	11.5122	10.9421	8.49238
861	13.1803	13.4366	13.4388	21.0066	13.363	13.8055	12.7044	16.7079	15.9431	8.89678	11.1235	10.098	18.1754	14.3892	14.9833	22.0484	18.8996	18.2431	13.7197	16.2938	15.5021	14.2211	13.617	12.1325	13.0742	12.3816	14.4125	18.5523	15.8476	14.5359	15.1833	14.1492	12.9367	15.9713	14.3458	13.9412	17.9734	16.7608	14.0251	11.6166	11.0152	13.8786	15.2966	13.4154	14.3353	13.2203	13.3211	13.1029	12.4434
862	8.97388	10.9695	10.8507	11.8214	13.3945	9.43574	9.928	10.504	9.50787	7.77735	6.0903	7.62094	14.3007	12.295	8.55031	12.1378	12.4054	11.963	12.049	11.6324	10.7233	10.6724	9.42003	10.2425	12.9093	9.83429	9.90023	13.1992	11.4464	11.6351	12.8234	11.4906	10.6584	10.7324	11.1692	9.97371	9.53261	10.2005	12.399	8.59719	10.2027	10.0609	11.0051	11.5458	10.9116	11.271	11.3454	10.6389	10.574
863	6.94462	7.29162	7.95504	6.46359	7.49659	7.93778	9.12973	7.66475	8.05375	7.30746	7.97888	5.40801	7.61677	7.03908	7.56707	6.09479	6.70143	7.80657	9.53077	8.40579	6.90417	8.58341	8.76847	7.62568	9.53817	8.62022	7.57414	7.55433	7.97378	7.63321	6.64754	7.64354	9.02077	7.90857	9.59061	8.0251	7.13665	8.04532	9.52455	9.20532	9.01382	8.24224	8.60895	7.73345	9.84847	9.41019	8.9196	9.45549	8.07313
864	5.96489	8.65252	7.69857	7.00168	7.31634	7.96045	6.61291	7.54517	6.94402	7.93164	6.65243	8.10205	5.76865	7.38669	7.10818	5.89029	6.20218	6.07506	5.76166	5.42307	5.41541	6.82123	5.88827	5.93704	6.77982	6.80728	6.64036	6.67354	6.04443	6.27514	7.20924	6.77473	5.94323	8.00026	6.21405	6.41457	6.30644	6.29834	7.70095	7.88081	9.2074	9.43918	7.44745	7.14224	8.5076	8.38877	8.14216	7.59171	7.20658
865	9.97664	7.75549	7.96984	5.66996	8.35587	8.40382	10.2638	8.62273	9.05695	8.59392	7.96681	9.69041	7.22512	6.51853	6.53095	6.31032	7.67141	7.04709	5.45017	7.9804	6.21676	7.4687	7.8355	7.38214	6.57119	7.62505	8.82865	7.81066	7.84339	8.42731	7.3781	6.53563	5.97386	7.59963	6.25395	8.53694	6.38284	5.33962	7.91514	9.89291	9.87846	8.73546	7.37809	8.86162	7.02687	7.67252	7.49218	6.71884	9.45599
866	12.298	9.6	9.96835	7.97215	7.26991	9.35217	8.47143	9.95957	10.3277	5.93746	9.05151	7.60003	10.2492	13.3723	11.0077	8.69624	8.42479	9.81775	8.79187	7.15989	7.24979	7.97417	7.77467	6.83672	10.3093	11.9015	9.47788	9.85841	10.1073	9.80871	7.33787	7.49191	9.53622	8.39873	7.41524	8.88673	7.12974	4.75023	6.88963	12.0997	10.9014	11.6823	9.28649	10.0655	9.49476	8.46828	9.02794	8.96849	11.3214
867	8.47916	8.38918	8.11015	6.91799	6.27885	8.1432	8.52394	5.01122	8.16138	13.0751	10.7677	8.35428	8.00387	7.16567	6.60379	8.13652	7.04746	7.79674	5.16149	5.54081	7.82424	7.01364	7.51131	7.53297	7.78579	8.15854	7.28217	7.43458	8.98871	9.54581	4.54866	6.07738	6.38036	6.06123	6.9564	7.33327	5.21772	6.89799	6.1853	7.96634	7.29077	6.82401	8.04987	8.1773	7.44909	8.59837	7.22542	9.26926	7.29135
868	15.2055	15.5657	16.1158	15.4445	18.3033	16.6639	14.068	12.8695	14.6079	13.8826	13.6389	12.4128	13.5621	16.1506	20.2401	12.9721	14.723	14.2935	18.0531	15.0002	17.4348	15.5065	15.1531	17.5128	14.5106	16.0678	14.8581	12.8319	14.3306	14.4659	18.2091	18.4312	17.7276	14.6534	16.3688	17.1943	18.1312	17.1971	15.1171	14.3029	13.1786	13.0618	11.3061	12.4308	12.5362	13.86	12.6811	13.76	15.035
869	9.85275	10.9508	9.49343	9.05171	9.89118	10.9357	11.9019	10.1804	8.19007	8.71222	9.26712	11.0174	6.77172	7.91953	8.63575	7.77383	7.11235	6.29013	11.3113	11.1199	11.588	10.0039	10.8793	10.8467	10.3215	9.65894	10.4903	8.28751	10.0061	9.98201	8.54936	9.31047	11.0575	9.69366	10.0244	9.23146	8.36177	7.82815	8.79273	9.01886	11.1762	10.7551	9.23	9.49867	7.91246	9.79003	10.3331	9.55226	10.1069
870	4.42517	4.8017	4.75326	9.04769	6.17567	7.13571	5.11975	4.07018	3.7429	3.67762	4.33812	3.58762	6.22665	5.44507	2.64414	6.86356	7.16491	4.33636	5.65459	5.34626	6.57752	6.13145	6.52262	5.57063	5.94959	4.94698	5.69425	5.76331	6.60792	4.68561	5.13396	5.18723	4.63249	6.04313	6.13121	5.37821	5.07371	6.68799	5.42101	5.11476	6.26691	5.86212	4.37331	4.94094	5.30284	5.90577	5.61102	4.83021	4.52134
871	5.27244	4.48713	5.07678	9.65072	6.69771	7.20456	4.99477	6.63336	6.46452	4.66374	6.88633	6.17186	6.8289	5.41755	3.74448	8.88558	6.97677	6.2556	7.7561	6.54306	6.55076	7.17233	6.93342	7.4345	6.1156	5.52634	5.39689	8.90015	7.10407	5.7275	4.7868	4.35076	5.06471	5.9906	6.64621	4.70777	4.7026	5.8416	5.94725	6.27565	5.54663	5.30727	4.4151	5.80369	4.39344	5.87768	5.56984	5.49319	4.72307
872	3.92018	4.86755	4.90027	9.99062	6.9351	4.89722	5.89961	4.70041	4.56668	2.86413	3.10307	4.48891	8.16158	5.94284	4.29944	7.37349	5.97157	5.0839	6.88457	6.34738	5.14098	6.20352	6.95341	6.51276	7.33548	5.15569	5.21122	7.34514	5.98451	4.75743	4.36337	4.39857	3.85954	5.92763	5.56807	5.60476	5.31402	6.06481	5.23264	4.67534	4.3244	4.77508	4.59498	4.90768	4.71872	5.66018	5.10894	5.93491	4.52029
873	3.8813	3.89315	3.8513	6.34802	5.28493	5.61754	4.26511	3.95467	5.23627	3.99643	5.47762	6.16459	4.51386	3.64961	2.18716	4.63781	4.85758	3.83286	3.69044	5.13853	4.58457	5.29104	5.15946	5.69999	5.236	4.76841	4.05134	5.02645	4.49214	3.61794	4.1425	4.01606	3.92973	5.04585	6.1206	6.04819	3.3024	5.48344	4.45302	3.94289	4.10605	4.38633	3.47416	3.57984	3.62646	5.58864	4.14698	4.5742	4.11226
874	9.32285	9.13137	9.48341	6.46021	6.13013	7.55857	8.00395	5.68443	7.98447	3.88247	4.61459	6.08527	7.22172	7.93534	7.00007	6.86344	7.4203	7.16128	6.45107	7.15179	7.24698	8.06035	8.45792	8.29785	8.03126	7.99361	9.08654	7.8387	8.5889	7.30863	6.2463	7.00119	5.55476	9.75152	9.49758	9.52031	6.84681	4.26089	6.73585	6.36952	6.16212	5.34109	7.65647	7.40536	7.31411	7.6621	6.51924	6.03869	8.39701
875	5.34489	4.86231	6.15969	6.22565	6.3504	7.22973	5.47514	5.51352	4.24072	3.42053	4.56924	2.72655	4.35084	3.04075	3.56781	4.95181	5.46513	5.25581	5.85617	4.02267	5.4865	5.23243	4.84794	4.82122	5.49067	5.44742	5.51605	6.19566	7.40261	6.62854	4.57384	4.54871	4.23675	5.28208	6.84284	4.70182	3.73083	5.49746	5.25283	4.90638	5.23224	4.36417	4.84568	5.32414	4.06913	5.21094	5.2604	5.44342	4.19117
876	3.10603	3.85501	4.31673	6.40577	6.81997	4.79094	3.5072	2.9296	4.71909	3.23425	5.23562	3.07071	3.84942	3.36599	3.21671	5.53494	5.78644	5.74074	4.71327	4.27082	4.46958	4.29271	4.57357	4.89271	5.16658	3.76069	4.04145	6.04228	6.51068	5.80888	3.87002	3.87609	3.35884	4.92529	5.38404	5.18068	3.63366	2.49072	4.59499	4.09571	4.28438	3.86958	3.39867	3.7471	3.82686	4.15241	4.23045	4.23412	4.50534
877	4.12493	5.13637	5.46446	6.09268	5.69946	7.1358	4.46529	5.02755	4.79718	38.7591	38.9246	36.0978	5.4035	4.37594	2.45164	6.28665	6.81837	7.26354	4.54959	4.36601	6.14405	8.25852	7.74137	7.37506	6.14223	5.69539	6.2432	6.29463	6.68596	6.21979	4.45555	4.87982	6.15564	4.65851	4.63456	6.28237	5.66035	5.92138	6.24	5.50559	5.52566	4.46803	4.54205	4.96499	3.86393	7.39048	6.27154	5.78473	4.89183
878	43.7392	42.6795	38.5536	27.6391	38.004	36.08	38.8959	42.0145	40.6312	24.9889	18.9657	22.3155	38.8772	45.0838	53.7735	36.6178	35.9465	42.3813	37.5923	39.9924	37.8975	34.5206	34.1028	35.2044	36.2312	39.4611	37.2471	32.3738	34.9257	41.9815	42.8151	42.1721	44.9112	35.8667	35.6557	36.4463	46.6012	42.7923	38.7893	41.2559	39.6703	39.3775	43.5541	39.6259	42.2893	35.6633	39.9537	39.1431	40.7446
879	16.863	16.2859	17.4405	12.1396	11.9026	12.3499	19.3733	19.4718	17.617	10.5129	7.88513	9.29124	14.5664	15.7431	17.115	11.985	13.5924	12.6886	16.8519	16.8211	15.9016	14.837	14.7075	14.1909	14.3014	17.2443	17.512	14.2199	11.6975	13.2642	19.6126	19.5695	18.2963	16.5087	13.5192	16.1296	15.1344	14.9594	17.3331	17.8583	18.8813	22.2488	19.1455	19.7004	20.5952	16.8885	17.3278	18.5235	19.3931
880	14.0263	12.8647	13.4422	10.3371	10.7199	9.99504	9.73132	12.9614	9.91679	14.7724	12.645	14.2725	11.7023	13.4233	12.4437	9.78589	9.7682	10.4446	15.5426	15.1112	14.2048	13.2741	12.8549	13.1841	13.2791	15.3442	14.1848	9.39392	7.77604	11.4168	16.6691	16.9609	17.1479	11.5243	8.99022	10.6889	12.8856	12.2609	13.3541	16.1254	14.8146	16.5182	16.3846	16.1117	15.6322	11.6913	13.2199	13.7403	16.2617
881	15.1358	12.7573	12.7064	11.5597	14.3373	12.3256	11.6927	9.59445	10.1334	14.4355	12.5636	14.0624	15.1069	16.8115	16.6098	9.20194	9.68323	10.3041	12.7534	13.3002	13.1775	12.398	11.7804	12.5283	13.3156	14.5864	14.7155	12.4731	11.12	13.1879	17.1009	14.504	14.583	8.83402	9.46033	9.80512	12.1859	10.6735	12.5006	14.5499	12.4082	13.2773	15.1632	15.3715	13.6803	13.2949	12.5719	13.2925	15.0143
882	17.2374	17.8812	15.804	12.3297	15.1669	13.4032	25.8528	25.3659	26.7481	11.9388	14.667	14.9763	9.60529	10.3494	15.5666	16.6145	16.3557	18.7964	15.3936	17.7582	18.1435	17.3276	18.9776	17.5193	11.9199	13.7773	13.7654	11.3024	12.4506	14.8106	13.9766	13.1049	13.8178	26.2473	30.7061	25.5099	23.9503	22.4691	19.7189	12.1103	12.0882	12.6081	11.9007	13.2055	14.5186	15.7177	16.0079	15.469	12.3751
883	12.2032	11.5144	11.6058	8.35191	13.0152	10.9952	13.1538	12.2911	15.6315	13.29	14.0799	11.3086	7.30102	10.6489	8.9936	8.58	8.4985	12.1942	10.8204	11.0258	10.3537	11.8681	10.6643	11.7718	10.0619	12.6486	11.8918	8.74142	9.71429	9.35126	9.58415	12.4725	10.4292	10.9939	12.3385	12.7578	11.2428	10.6092	11.7056	9.69352	12.2801	10.408	10.803	11.1319	11.3339	11.1771	12.1905	11.3589	11.3246
884	8.09033	9.64335	9.19321	7.11771	6.1472	7.10569	6.41851	9.32314	6.78944	10.181	10.9168	9.96611	8.07962	6.47731	9.58494	7.2442	7.97996	7.12437	9.27485	7.4251	9.93723	8.29022	8.25324	8.23641	8.65076	9.49872	10.6254	6.98881	8.96556	7.95996	10.0318	8.18713	9.03523	8.23461	7.92762	8.30071	8.12356	6.05893	9.42188	9.1552	9.61671	9.8757	8.79859	8.30511	9.06361	8.11454	8.94372	9.24453	8.38202
885	7.80886	8.59522	8.63252	7.41572	5.2435	7.83442	6.30556	5.94404	7.37101	7.4152	3.68395	10.9179	5.74504	7.10756	6.36991	6.36268	6.49294	5.63615	8.37578	7.78425	7.77813	7.50771	8.65615	8.69655	8.34005	7.46765	7.52547	7.48643	7.75595	7.09785	6.87721	6.73548	8.06543	7.73001	6.73039	7.02659	6.50605	6.59223	6.69875	9.18736	8.76514	9.42365	6.58673	7.54937	7.15708	8.14732	6.61443	7.86599	7.67462
886	8.76544	8.51457	7.88876	6.57961	9.04506	6.94654	7.42071	6.01069	5.79623	9.60036	9.75383	8.92027	7.47658	6.52714	7.59308	6.8781	7.473	6.7907	7.76519	8.83673	7.83926	8.58148	8.31105	8.27384	8.07132	7.87986	8.4529	7.93978	7.07769	8.37222	7.90619	9.11003	9.03614	8.5268	7.42026	7.72044	7.45176	10.1064	7.75442	9.14552	8.93878	7.68002	9.91208	8.22193	8.86537	9.49828	8.17818	8.79612	9.30552
887	6.31413	6.73736	6.95476	9.45792	8.45407	11.0767	7.46668	6.14962	6.28517	6.1989	7.70151	5.76965	8.50326	8.59807	8.9691	8.33588	10.8908	8.6978	8.39774	8.85605	7.7654	8.13565	8.31126	7.73388	8.6123	7.16241	7.07558	7.89206	8.92816	7.39164	8.03315	8.97275	7.71965	7.67376	6.6237	7.38843	6.64914	9.12739	7.34474	7.0329	7.31436	7.99016	8.07777	7.76061	9.39879	8.88572	8.60997	7.8333	8.47427
888	5.95033	5.88677	7.5774	15.7008	8.57789	10.5612	6.17168	6.08871	5.56309	4.57143	9.99392	3.56141	16.0468	12.921	7.27741	16.9775	13.4785	12.2932	6.82951	5.03432	5.43114	6.1169	6.65532	6.49206	9.3594	6.0871	6.29458	17.0941	16.2165	12.1683	5.46355	4.92971	5.13082	5.06244	5.23998	5.53596	6.12284	8.68326	5.75186	7.13421	7.10126	6.64439	6.59163	7.00401	5.24004	6.83402	7.5263	6.70909	5.83997
889	4.46826	5.60507	6.19498	11.1498	9.29296	9.75644	5.7862	6.27093	5.76531	7.59647	3.99439	6.24493	10.4332	7.13582	6.59189	10.0193	9.37919	7.71842	4.84684	4.86812	5.36933	6.50024	5.53575	5.56388	8.38964	5.54776	5.46867	10.6881	9.99517	8.24359	4.35743	5.02252	5.03481	5.17283	4.56293	5.26622	4.88203	3.41895	5.7491	5.86575	6.67256	5.57446	5.78175	5.33849	5.11011	6.63905	6.13732	5.69012	5.34783
890	13.5061	15.3419	16.5718	12.1917	16.2848	14.9698	22.0239	21.4288	22.3236	11.4084	11.0956	10.6489	6.62026	8.98021	12.014	16.4095	19.0264	19.5809	17.1851	18.8605	18.4706	20.1836	22.5756	21.7421	11.8138	12.2756	12.2214	11.1111	12.0146	14.965	11.4668	14.4319	13.3579	25.3948	29.512	28.2436	25.6776	19.9713	23.532	11.1418	10.1938	10.5595	10.3379	11.9885	8.8344	16.324	16.4904	16.469	9.27238
891	12.815	11.5398	12.0173	8.75742	12.1983	7.83369	16.5912	13.8192	14.5904	7.1963	9.17415	9.70933	10.2497	7.55556	8.97078	11.5864	10.2273	10.3941	10.7618	11.0144	11.7328	11.3673	10.8244	9.97233	9.28466	8.34951	9.32837	10.3563	9.54345	8.92663	7.29063	9.41577	9.89288	14.7383	13.1944	12.4262	9.96614	12.2027	14.1211	8.36653	7.83164	9.51879	8.39402	10.3105	7.91215	9.83718	9.81361	11.3645	6.49651
892	8.13157	8.72532	8.4582	9.29944	12.1376	8.07418	9.27191	9.35558	9.43019	6.62791	11.4301	10.2343	7.72231	9.20819	9.98442	9.59715	9.57022	9.80659	11.0288	7.68238	9.53307	8.78688	9.32634	8.72303	8.92981	9.24363	10.6366	8.06854	9.27592	9.7259	13.4377	10.8763	11.3149	9.61953	8.31343	9.51774	9.1885	9.58287	8.76148	9.70428	7.94161	7.56364	8.19098	8.76769	8.65621	9.38792	11.2139	10.6377	9.92893
893	8.79123	8.69138	7.57261	10.1506	11.209	12.704	7.28148	5.73089	8.1222	9.60759	7.79858	6.58645	8.67794	6.26055	5.86845	9.52857	8.49992	8.96321	7.38608	6.46175	8.32113	9.42593	9.16583	9.19647	7.95998	9.44119	9.22731	8.74117	8.30222	9.36132	9.44683	8.88526	8.16466	8.34132	7.37706	7.53622	8.17543	9.38623	8.78336	6.95393	8.21473	8.00513	9.69225	10.2177	8.37779	10.9097	8.84686	10.1082	8.12132
894	7.98553	8.49652	7.65075	9.65965	11.0138	12.5774	7.00034	6.63134	7.43448	11.4941	5.53805	8.38089	8.37338	8.42347	9.05537	9.1375	9.33156	10.0517	7.84157	10.8994	8.87111	7.34454	8.04225	9.17062	9.76604	9.16416	8.84057	10.0301	10.371	13.2814	8.90602	8.91549	9.88572	7.3076	7.12373	7.25948	8.59315	7.22521	7.35679	10.7228	8.65495	9.34557	8.82896	8.19011	9.90906	8.83462	8.31956	8.51194	9.0302
895	7.80244	7.57939	7.73155	6.31932	7.29913	6.75202	6.50713	8.47566	6.13098	11.4204	11.8405	13.7262	10.8139	8.54699	11.3216	7.76577	7.51145	7.39983	5.11837	7.56338	9.28116	9.34066	6.85582	7.68172	8.11019	8.12576	6.69528	9.27208	10.5521	8.11868	7.43787	8.4689	7.88378	6.69332	5.71618	6.57147	6.18782	6.29653	7.32967	7.36528	8.01706	10.0551	9.09207	8.9469	9.92514	7.31534	7.48345	8.06502	8.99256
896	10.403	11.6973	11.7324	9.19566	6.93229	13.1401	10.4335	9.32402	10.6211	15.7316	14.7123	9.87584	11.2085	16.2996	13.1374	6.99992	9.24844	10.53	13.3591	12.6908	9.11758	9.98265	11.042	10.2843	11.958	13.9274	13.833	11.099	11.5549	10.2182	12.3353	10.4285	12.5466	7.60563	8.14563	7.96627	11.9989	12.8124	8.11908	16.1106	16.5609	14.7888	12.3464	11.9311	11.7493	10.382	10.8748	9.47299	16.5739
897	12.389	10.9105	11.4252	9.33149	7.30203	8.55892	5.60196	9.71365	8.46303	9.41405	10.5258	10.9303	10.785	13.2412	9.51753	8.46118	9.46551	7.85869	8.80001	7.24065	8.40347	9.22056	8.35167	8.36976	11.4353	11.579	12.0683	10.9444	10.1442	8.21956	11.5037	8.63493	10.476	7.98867	7.19887	6.86045	7.65165	6.98125	8.7385	11.9192	11.2691	11.6708	14.0333	13.3638	12.2682	10.3498	10.7749	10.1119	11.9088
898	9.5096	8.02719	9.17333	13.1443	9.51488	8.19566	7.74995	7.2143	7.16811	10.5665	7.26347	10.0841	12.3965	11.1229	5.71161	11.647	9.16643	8.30839	7.73118	8.21227	8.51039	7.27538	6.5524	7.31268	10.4271	9.8539	8.65859	11.5417	8.68736	9.22889	8.772	10.2329	8.56933	6.38068	6.50853	7.34412	5.14741	5.50024	6.55376	9.51752	10.4477	8.85142	8.78829	8.73899	10.5048	8.10247	7.96232	8.19654	10.0224
899	8.66655	8.99065	7.66691	11.9505	6.10825	7.19429	7.5386	8.30661	5.71589	6.53315	10.6215	9.82371	13.1525	10.3614	14.4188	8.86702	7.95276	7.10669	10.788	9.37442	7.75869	7.07252	7.2637	7.54694	10.3151	8.0398	8.49072	8.83562	9.55422	7.95432	9.40313	9.71008	7.90832	5.93022	6.91016	6.27446	7.41339	10.0412	6.70426	8.19798	10.8686	9.64127	10.2958	7.54462	11.863	8.55695	8.22022	7.06224	9.65293
900	3.65723	3.75946	4.09134	8.31893	4.47167	3.89612	3.06322	6.36897	4.68128	1.8991	4.43835	3.34236	3.94724	2.86445	3.23323	5.90822	5.38008	4.40273	3.99908	2.59442	3.26149	4.10768	3.89462	3.87001	4.51366	3.32102	3.13199	5.3571	3.1449	4.11691	1.66341	2.48892	2.25203	5.12402	5.67804	4.65962	3.66916	5.92078	3.34691	3.83705	3.58576	3.4316	2.51096	3.29679	3.037	4.3674	3.77435	3.7216	3.41967
901	2.78622	3.1965	3.48707	6.80975	4.17056	5.20278	4.95232	6.08762	3.5875	5.25272	3.55514	3.76046	3.54028	3.46649	2.08633	5.13206	5.08898	4.24245	2.6093	3.15046	3.25453	4.23956	4.09643	3.64034	4.28975	3.01305	2.53852	5.89707	4.7643	4.94335	1.89877	2.86744	1.71885	5.04012	5.68121	4.0625	3.19578	4.50257	3.24217	3.91327	3.3828	4.35151	2.39183	2.93028	2.85575	5.01889	3.40509	3.25241	2.96973
902	7.57361	8.52637	8.30221	8.19299	7.75841	9.0955	7.25874	4.7188	5.58266	3.98174	4.18646	5.18376	8.34295	7.15328	5.64159	7.84874	8.51879	8.05147	5.48186	5.53876	5.23674	7.2307	7.93093	7.97537	8.31002	7.80475	7.54404	8.87847	9.60188	9.21593	5.60756	4.90831	5.81037	7.80224	8.49149	9.07949	5.44622	4.64116	5.93005	6.41008	5.72698	5.66648	4.9546	6.14568	5.93679	6.18104	5.68196	4.82466	7.01756
903	4.94778	5.96493	5.1361	9.96738	8.46675	7.11226	6.6533	4.94878	6.44123	2.53642	2.60237	1.95153	5.86168	5.87648	4.54673	6.83052	6.12296	6.9163	3.98923	4.17438	4.35984	5.4875	5.67346	5.89383	6.40258	6.12685	5.47576	7.94125	7.91022	7.48123	4.29537	3.67447	3.40415	5.98995	6.48899	5.3685	3.57096	3.86415	4.43239	5.68313	4.65155	4.01765	3.86954	4.05786	4.22816	6.07055	4.64023	5.1418	4.5315
904	4.7113	4.53663	5.64052	6.50876	6.14966	4.18593	4.29996	3.79299	3.4913	5.00827	4.0552	4.56652	7.11627	4.13842	3.11535	7.05002	5.24514	4.56134	3.52644	3.38302	4.04087	4.93963	4.96628	4.58302	5.65968	4.30562	4.00691	6.44803	5.07659	5.64985	2.9163	3.27561	2.8951	5.31859	5.25002	4.57266	3.71653	5.15626	3.6653	4.1246	4.32508	4.03758	3.51535	4.29108	3.7045	4.78163	3.89739	4.46249	4.1714
905	4.4447	4.25401	4.79003	8.19717	7.63428	7.23797	4.5924	3.75201	4.22439	26.1166	22.3174	26.14	4.81675	3.33162	3.15663	5.88057	5.05474	5.23246	4.6602	4.66597	4.77957	4.69258	5.16294	5.332	4.52426	4.19828	4.14243	5.72021	4.80182	4.77758	2.69017	3.54252	3.10881	5.80322	5.90239	5.31918	4.4136	4.10582	4.36591	4.37422	4.43941	4.49663	3.81265	3.74325	3.74835	4.94991	4.66916	4.85034	4.47285
906	31.4333	30.805	29.5192	20.417	27.7581	24.8609	31.7248	31.7466	31.4046	33.0878	33.8275	30.718	27.9674	33.8138	39.3845	28.242	30.8431	33.747	35.8466	37.1383	34.6571	34.2799	31.8874	33.0739	27.832	31.3977	32.2769	24.2058	29.6478	30.5274	37.43	38.5339	38.3149	29.1792	28.7835	31.8273	40.8117	34.9211	34.3856	26.9296	31.2597	30.1765	35.6064	34.0719	32.5903	29.4164	30.2249	31.1358	29.5814
907	22.5743	21.4033	20.0412	14.1865	17.2627	19.7116	21.1276	20.5718	22.7444	8.05139	11.372	9.52942	19.1765	22.7601	24.9382	16.837	16.8209	16.8364	18.9053	21.6316	19.5046	17.7808	17.9054	18.1787	19.1312	19.6114	20.0439	16.1378	17.3609	16.4187	20.822	20.2507	20.9546	18.5733	16.5122	18.4385	17.9872	20.482	19.9851	22.5721	20.3386	21.9086	22.3494	19.7177	22.6762	18.5251	22.6469	21.7321	22.852
908	11.3877	10.7024	11.5876	9.80829	9.80134	10.5979	9.70762	11.7142	10.8519	6.55659	7.21523	7.03336	11.2096	11.0365	9.11746	9.19848	9.97778	9.79144	11.492	11.1012	12.4263	9.65311	11.1373	9.95025	11.448	11.9902	13.0243	11.7592	10.343	9.34415	14.2088	12.4138	13.6268	10.6059	9.50631	9.64573	10.2571	10.7205	12.5973	13.6125	14.8688	12.8225	12.623	13.2685	13.4349	12.0309	13.2011	13.3127	13.5818
909	6.48385	6.85145	7.40477	7.59326	6.52654	8.09903	6.6201	6.29831	6.99081	7.50928	6.43038	7.77457	8.02133	5.55886	4.78001	7.07237	6.94752	6.21837	9.48998	6.62187	8.47899	7.58856	7.34519	7.50257	7.88882	8.23113	7.81526	7.65517	7.34866	7.52491	8.46772	8.04428	7.91432	6.5635	7.70586	7.02647	6.93182	5.68558	8.04931	8.54338	7.42128	9.091	8.36628	8.47702	7.78807	8.65817	7.85882	7.56612	7.40206
910	10.0562	10.758	10.1615	6.14078	8.75397	8.2082	8.52958	10.411	8.1608	7.63509	8.30619	7.73301	5.9696	8.54904	7.88437	8.48276	8.65791	9.7579	8.95137	9.95033	8.06781	7.78851	8.41619	8.42735	8.68032	9.47714	8.92104	7.0237	7.00605	8.82263	8.98645	8.31464	8.97212	9.91059	9.16548	8.16146	5.84943	7.36877	9.0292	10.2306	9.78406	10.6115	9.30162	9.5323	9.79392	8.85857	9.22523	9.54524	7.97265
911	8.65451	9.32146	9.27353	6.92231	7.46149	7.07552	8.55795	11.244	8.62364	10.5539	11.5662	10.4401	6.6752	8.82099	8.06236	6.55627	7.16891	6.34693	6.48569	6.7253	7.36577	8.51161	8.01016	7.76176	7.67751	8.73681	8.55497	6.92086	7.46154	7.0106	8.94868	7.07531	7.7567	7.95904	8.09795	7.9364	7.00631	5.54815	9.04358	9.44446	11.3806	8.45255	9.42743	8.93434	9.33465	7.86353	9.9093	9.9994	7.88418
912	13.594	12.4673	11.4168	9.10769	12.3066	12.324	12.4519	13.8361	10.7474	11.7892	8.27916	10.858	8.76861	12.7428	13.038	9.58124	10.3329	11.567	9.71351	9.15923	9.31862	10.0367	9.77733	8.98884	11.9834	12.6807	11.6003	10.1921	10.7039	10.6646	9.41522	8.51188	9.78037	10.9261	9.75316	10.6435	8.73458	9.11242	9.54528	15.1267	15.2525	12.8344	10.8873	11.2998	11.1195	10.9389	10.572	10.4389	14.0992
913	11.3092	10.0559	9.66421	7.25306	8.99423	9.80993	9.46578	9.63458	9.0502	5.5651	6.21049	9.50915	8.05503	9.94658	11.5387	7.36193	7.73296	8.52891	6.70355	6.13674	6.26511	8.90064	7.17718	7.55108	10.0849	10.7531	9.58588	8.09244	8.26932	7.26868	7.11853	8.34531	6.91704	7.66042	7.72268	7.35458	6.55353	8.12695	7.85788	10.6208	10.2392	10.997	9.75008	10.3653	10.4617	9.58994	10.8803	11.3455	10.7712
914	6.9609	7.93723	8.9135	7.0256	8.21863	6.74968	11.3638	7.60215	10.7148	8.13836	10.9148	11.0676	5.35654	5.88923	7.47331	6.9039	6.39226	6.57529	7.2044	6.68604	5.7694	7.78624	6.61564	7.39136	9.18273	7.94225	8.78095	7.02786	7.45795	7.1967	6.86491	6.71927	7.5271	7.9869	7.6652	6.27719	4.6422	5.88115	7.38188	8.85464	9.38751	10.0869	8.25709	8.82809	8.57227	8.40624	8.4223	7.87893	7.97041
915	8.81044	9.30661	8.88724	7.37659	8.52882	8.95814	9.31123	7.79571	9.54515	6.89414	6.51807	4.73585	8.13084	7.20775	11.3353	7.79679	6.51496	8.66264	8.58613	8.42825	8.45351	8.39894	8.69611	8.74908	9.02379	9.13845	9.05212	7.68916	7.36805	7.14622	9.36077	7.87615	8.32443	8.27373	8.14693	9.50265	9.04788	8.64886	8.68792	9.03196	8.71844	9.15089	9.3607	8.90967	9.0695	9.68407	9.17861	9.65505	9.13546
916	7.66883	6.5842	7.80925	11.2153	9.08957	5.90599	6.41595	8.19604	7.51547	7.57159	4.75257	6.63847	10.5785	8.89685	7.17943	10.4769	11.0844	10.0712	5.62995	6.24462	6.0191	6.3566	6.75378	6.12197	7.43128	6.96245	7.58457	9.47166	10.5655	8.15242	5.55518	5.07718	6.08531	6.38424	5.73462	5.63205	6.23849	5.9213	6.4192	5.85112	7.26439	7.19275	7.03351	7.30678	7.50349	7.16881	7.64413	7.9001	7.18935
917	6.77926	6.83164	9.22637	12.7958	9.4704	9.19193	6.65765	5.19817	7.07474	16.6705	15.9939	18.6576	18.9975	9.28621	7.17397	15.203	12.7745	11.2779	6.56338	7.92916	7.07093	8.40157	8.60137	8.49698	8.71357	7.78386	7.1217	14.7711	12.8582	12.6043	5.43594	7.86266	7.7504	6.31924	6.7528	7.99809	8.02548	5.84549	6.26089	6.58194	5.81037	7.47905	6.36539	6.69297	7.08535	7.51847	6.89753	7.02288	7.20968
918	14.7572	14.6155	13.8772	17.9135	14.4133	17.0897	14.2217	12.8914	15.0695	12.5068	14.1319	10.1163	15.5128	14.3258	13.0668	16.3103	16.961	15.7348	22.9944	22.2305	23.5868	20.3062	20.7187	21.3475	14.4099	14.6537	14.3062	16.2587	14.4726	17.6007	21.5229	21.7527	18.6777	21.3742	23.0819	22.3718	27.8176	28.8791	20.2173	12.6862	11.5641	11.8414	17.3689	17.0106	15.1755	17.2643	15.2573	13.9663	15.6673
919	11.4094	12.1222	10.7705	14.2493	12.763	14.6869	13.0245	13.1909	13.4982	12.6753	13.3268	10.2439	11.9554	14.3348	13.2478	11.327	12.3802	11.4774	17.1676	16.5098	18.083	13.513	15.2335	15.1641	12.8126	11.8715	14.4923	12.5523	13.837	13.5331	16.7914	18.4649	18.2088	13.2056	13.8793	14.1223	16.0845	14.6678	15.5569	11.5715	10.5988	11.3536	12.248	11.1202	11.8842	12.7071	12.0133	12.2477	12.1006
920	9.18334	9.78505	10.2875	9.47601	7.9536	9.94677	8.56508	10.0923	8.30751	10.1497	8.85342	8.69028	12.1253	10.9719	12.3366	9.90311	9.24945	8.48333	10.7353	11.206	10.8895	10.8455	7.92584	9.03895	9.73968	10.0419	10.3877	9.58711	8.73802	9.96773	10.8794	10.4907	10.7251	10.195	9.17771	8.90046	11.2604	9.98708	11.4653	10.0215	9.47677	10.7225	11.3705	10.6556	11.8972	10.0965	10.8507	10.3556	10.0486
921	8.30251	8.00801	8.51427	7.33701	9.59539	11.1687	9.23337	12.1441	10.2154	17.0838	17.4969	20.9195	7.13446	6.42294	6.88094	9.38217	9.62209	9.50196	8.69991	9.61724	10.4505	8.65397	9.64265	8.82945	8.61238	10.0434	9.56828	8.78065	9.59224	9.13291	8.55783	9.54287	9.43838	9.45888	9.57548	9.65952	10.1587	12.2286	9.11179	9.72001	9.78823	9.07746	9.99827	10.6642	10.4082	9.91395	10.1289	10.3992	9.19367
922	8.70605	9.82519	8.81053	11.8596	15.026	12.8469	15.5919	16.3845	13.9982	8.47752	6.5222	7.5458	8.6754	12.2933	14.3672	11.5317	10.5183	11.4101	8.54021	8.76095	8.70732	7.37486	8.75519	8.79618	11.8882	10.9887	9.60562	11.111	11.3277	9.11008	9.05224	8.75651	7.82769	8.26234	9.49434	8.21846	9.92128	12.0675	8.31805	10.9943	11.4188	10.8933	9.88916	10.9416	9.92538	10.4365	9.12212	9.41945	8.65663
923	6.74548	7.38379	8.11712	7.95621	8.75392	9.52752	7.93063	7.17826	8.49652	7.98797	7.93617	5.67393	9.49215	7.24791	7.19197	10.2369	10.7014	8.23569	6.63082	5.88425	5.95872	7.72141	7.21401	7.50366	8.62124	7.50354	7.55355	8.98217	9.79997	9.85871	7.83338	7.57852	7.49614	7.82724	8.44917	8.75402	6.30177	7.27395	7.52939	7.8634	8.49538	8.21906	7.6989	7.49527	7.65143	6.98246	8.09841	7.25593	7.86082
924	8.24918	8.43645	8.8153	7.72642	8.04706	9.40552	8.26611	7.28795	8.92956	4.58037	6.64326	7.49109	9.16287	8.77998	7.04976	9.68339	9.77397	8.76234	6.50152	7.04498	6.83206	7.89496	7.84756	8.32517	8.64745	7.80204	8.47738	10.2201	9.97995	8.46629	8.64497	7.46325	7.52848	8.02022	7.42912	8.64474	6.83597	6.93802	8.12969	7.91538	8.65065	6.86338	8.32532	8.84024	8.26135	10.1038	9.50837	9.09806	9.20237
925	6.84891	6.85883	7.10077	7.63511	7.45254	6.54645	7.48897	7.11198	7.06064	12.3829	14.7698	14.3134	5.72652	5.63639	5.21331	7.20567	7.66128	8.45979	7.31149	7.47814	7.97231	8.47441	9.26453	8.41479	6.79633	7.93015	7.42956	7.23936	7.70294	7.99045	7.47363	8.10379	8.72596	7.06451	6.72612	9.0233	8.32885	7.97078	8.34738	6.75629	6.68633	6.88798	8.21629	8.3929	7.81741	8.16246	8.16769	8.94442	7.59678
926	15.5659	13.3912	11.7795	17.3539	17.5749	18.068	16.521	14.2209	13.7348	10.6007	9.73959	10.8946	18.2809	17.6821	19.82	13.2994	16.1002	17.4582	21.1794	19.3585	19.1959	16.4532	16.5915	16.7886	13.2444	15.4638	14.9175	13.9811	14.0121	16.0921	20.7619	18.2395	17.2931	17.0908	17.5849	15.9511	23.8464	22.7936	18.7116	12.2898	11.3527	14.1637	14.9606	13.3517	13.5782	15.8363	14.7855	13.7275	13.1222
927	11.2506	11.2473	11.1566	11.9282	9.18213	8.2239	8.05368	7.03855	8.96676	4.92472	6.31371	6.89519	11.1648	11.8136	9.5125	10.7446	8.32385	8.55361	10.4371	9.14681	10.0445	11.2238	11.5128	11.1608	9.87553	9.4311	9.8273	10.8922	9.28644	9.73154	10.2926	11.0974	11.4354	10.0442	10.5451	9.80102	7.72262	8.45011	10.1181	10.1873	8.79444	10.1224	9.12289	9.02154	9.8447	9.34413	9.93769	9.48501	9.07455
928	11.377	10.6605	11.2722	9.41951	7.90551	7.49499	8.18527	7.11768	10.7971	11.6297	10.7505	10.7844	7.58433	6.36912	4.826	8.75161	9.00551	10.0348	9.83429	9.77253	9.38298	8.94527	9.58368	9.38176	9.68007	8.71009	9.45535	9.2465	9.76032	9.08048	6.46997	7.11453	9.0908	10.4591	9.30433	9.97819	6.23625	4.51104	7.56904	11.2993	11.9826	10.7437	7.58287	6.73908	7.82596	7.70911	7.6039	8.08768	10.8207
929	13.7711	14.4037	14.1463	9.30805	8.50897	6.77124	10.164	11.4238	9.49351	12.1826	10.9744	6.79192	10.6533	12.7827	12.8017	9.26144	9.04391	9.10018	10.13	11.7307	10.5662	12.4126	11.6623	11.7607	12.8947	12.0853	12.7778	9.9599	9.80033	10.5697	10.034	11.613	10.439	11.5778	11.7137	11.0691	9.38778	7.77941	10.6997	12.9526	13.3541	12.3066	12.8352	13.8978	12.7902	11.4148	11.7967	13.2271	14.4236
930	5.77976	5.8743	6.53554	8.85174	7.3554	7.35193	7.60126	6.6243	4.93488	3.88242	6.10028	3.63628	8.04628	6.13672	5.7017	6.73766	6.12604	7.37276	7.6745	6.65538	7.79333	6.9053	8.02295	7.14119	7.74687	6.15595	6.2224	6.83579	6.6991	6.18815	6.42908	5.46601	5.81497	5.79413	5.33646	5.90866	6.71006	7.50312	5.89139	5.93753	7.19394	6.1994	5.84519	7.09665	7.09696	7.71738	6.06233	6.69721	6.09591
931	4.93777	5.21212	5.58799	5.81753	6.70069	7.07146	5.44422	3.76126	3.87446	4.94376	5.892	7.43532	4.39546	4.64668	2.35647	6.35276	6.47182	4.85379	5.73981	5.99772	5.3163	5.22736	5.76529	5.42355	5.97482	4.66557	5.39341	6.81885	7.03255	7.23685	4.19029	4.61547	3.92241	5.16597	4.94377	4.85917	3.87019	4.48666	4.99902	5.46426	5.44059	5.09652	4.2089	4.63511	4.52035	5.65187	5.45782	4.89837	5.55126
932	8.56039	8.16086	8.43786	7.63513	8.57754	7.3861	7.61708	5.70031	5.48354	5.08195	6.49416	4.37982	9.04045	6.87919	7.29782	8.15714	7.42378	7.29824	6.9029	6.61118	7.07584	8.05313	7.6797	7.97242	8.59993	7.92098	7.72985	8.75791	8.38328	9.39776	7.95181	7.017	6.482	6.12205	5.96189	6.452	5.67758	6.18051	5.88649	6.61561	6.4954	7.36125	7.29639	6.69259	6.52481	6.2649	6.31236	6.11475	7.79625
933	6.13742	6.26806	6.58577	7.53557	8.02327	8.21377	6.44459	6.12795	6.50074	5.1894	4.98259	4.91173	7.32369	5.86123	6.55277	7.81367	6.86003	7.15338	6.08122	6.18757	5.62455	6.44611	7.0341	7.03716	6.70477	5.60333	6.39442	7.24244	6.51905	5.85516	5.05341	5.01001	4.68912	5.59877	5.96038	6.74783	5.98283	5.33713	5.4917	6.09185	5.69806	5.88151	5.0451	4.89903	5.36142	5.6205	5.88925	5.35182	5.64053
934	8.19059	8.74779	8.27553	10.3532	10.075	8.9636	14.7382	15.269	15.4218	4.21052	3.26867	4.80908	7.23314	5.71573	4.5384	13.7262	11.1918	13.268	6.71562	6.7479	7.61198	8.92752	9.51834	9.38875	7.50034	6.72393	6.77235	8.60597	8.49896	8.27306	4.76909	5.47714	4.85971	16.6938	18.5748	15.0931	11.2727	11.6135	10.5395	5.29129	6.4491	6.78585	4.74592	5.15822	4.58087	8.89877	7.84536	8.1443	5.21532
935	5.50215	5.88728	5.74025	6.59671	6.60215	6.08995	6.51843	6.75634	5.77509	15.8226	15.266	16.1984	5.96941	4.58523	4.14242	6.1726	6.52309	5.43149	4.56981	4.87945	5.69986	5.24671	6.36844	5.29121	5.26751	5.24276	5.01499	6.47725	6.40287	6.56392	3.78843	3.72428	4.20486	7.0941	8.41163	7.12171	4.99183	5.44735	5.32907	4.44194	5.20719	4.21435	4.50528	4.63694	4.17742	5.97058	5.29558	5.83152	5.24907
936	18.9461	18.6313	18.2511	14.8444	16.293	15.4237	15.401	18.3104	19.2889	35.591	33.4753	37.0309	13.7472	16.9678	16.9578	16.4616	18.9787	20.5826	19.6908	22.7553	23.7744	23.6564	22.7616	23.6422	19.661	22.1115	21.4992	17.521	19.5497	20.9443	21.6868	26.8179	26.9967	16.1948	16.3738	20.7506	24.9924	23.509	22.4141	19.6368	19.4598	19.2825	18.6369	18.2498	19.2827	19.1955	19.3852	19.1286	20.6557
937	25.9443	24.7559	24.1043	19.6362	19.259	22.3616	19.3043	22.8041	23.0655	11.0162	11.637	9.84526	27.7405	33.2975	38.5564	19.7442	19.9979	20.9433	22.0172	22.3655	19.5646	18.9415	16.851	17.5151	20.5679	23.4551	21.0983	20.6982	21.599	20.1117	24.4343	22.0329	22.8828	19.2704	18.1694	17.1321	23.6195	20.4244	21.6451	25.4767	25.8642	24.0013	28.1045	27.0788	27.4827	20.3269	23.9027	23.9669	24.7614
938	9.63385	9.55441	9.96049	11.4334	9.48621	9.89612	11.1746	9.52341	9.22788	8.85897	6.71041	6.79046	10.2912	10.3651	10.1407	9.45359	10.2654	8.4503	13.3654	11.2416	10.8895	9.97478	9.75711	10.8105	11.1267	11.3035	12.2549	10.9294	9.49126	9.61866	14.6731	12.4761	12.6193	11.0068	8.90587	9.94222	8.62544	10.9417	11.4301	12.8152	10.992	13.1023	13.8403	13.8448	13.8432	12.2907	12.7874	12.7765	11.4897
939	6.36762	6.90805	6.52118	7.29617	7.62774	7.2418	5.75635	5.12294	6.42722	5.40316	6.1736	4.96273	6.21258	5.54477	3.75549	5.38061	6.16146	4.64616	7.24269	6.55837	6.64968	6.62125	6.24144	5.77787	6.85019	6.81736	7.62005	6.11317	5.82414	5.81042	7.0237	7.36315	7.52822	7.05917	7.36202	5.99257	4.25742	4.55672	6.37348	8.22878	7.19965	8.075	7.7716	7.708	7.12964	8.06288	7.06201	7.08999	7.54491
940	8.51801	9.34178	7.65414	6.87222	7.40452	9.23412	8.36057	7.44282	8.05774	9.301	6.73352	9.68939	7.09134	7.03489	6.49524	6.846	8.15377	7.90689	9.13521	8.44461	8.60954	8.81298	7.71803	8.16389	8.49983	8.51874	8.72295	6.88687	6.88301	7.93678	10.8673	9.12294	8.64742	8.82243	7.66551	7.97454	6.61293	6.52259	8.40353	7.93601	9.59975	9.41959	9.21745	9.42141	9.47938	8.12889	9.02305	8.7549	9.32937
941	8.08786	8.65338	8.36751	6.96972	7.00817	6.22139	8.62909	9.65532	8.12264	8.41301	7.76313	8.17027	7.56707	8.92893	7.01879	6.45799	6.66215	6.73168	8.71902	7.19789	5.77572	8.67764	8.81046	7.54016	9.39439	8.66194	8.59835	8.21502	8.09851	6.97273	9.42964	8.4667	8.18694	6.33487	6.37587	7.68939	6.64095	7.57499	8.58203	8.14909	8.58385	8.59546	8.23341	8.97804	8.5835	8.64288	9.45472	9.93366	8.65325
942	6.79903	7.63576	7.11473	6.46357	6.11018	6.19363	5.88423	7.71627	6.20819	8.53349	8.92225	7.05176	8.24768	8.41583	7.21857	5.29794	5.92687	6.3933	6.94881	7.0143	6.87909	7.03182	7.76869	7.54766	7.75402	7.81906	7.88479	6.79122	6.27985	6.95261	7.53996	6.99198	7.32486	7.25545	5.78822	6.26891	6.56259	7.5151	7.57895	7.37695	7.87791	7.61644	8.37007	8.91806	8.86822	8.82249	8.24175	9.05184	7.95662
943	8.68434	7.91992	8.59122	8.03464	6.85502	8.79237	7.19311	6.21727	5.74579	11.0186	12.2753	9.88308	8.64806	6.92766	6.73666	6.20081	6.63043	7.36389	7.50206	7.47802	8.66666	8.3316	7.72292	8.9085	6.73794	7.25934	7.64944	8.74427	7.65431	7.00741	7.87081	8.1161	7.81895	7.09961	7.24202	8.30169	8.42785	8.25417	7.82593	9.6968	9.0162	7.6089	8.58889	8.69646	8.67191	9.03565	6.62262	7.6246	8.7738
944	9.08972	9.69046	9.39627	8.97316	9.46261	8.8029	8.29664	6.74463	6.52505	8.06532	8.14969	10.2448	7.21186	8.19933	10.4145	6.3152	5.33002	5.92647	9.69909	6.82816	8.26393	8.54129	7.65956	8.30099	7.89224	8.47128	8.41841	7.80417	6.92316	7.43938	7.88968	8.78512	7.86332	9.20425	8.20493	7.34798	8.55082	7.94543	7.16935	8.92874	8.62338	7.74144	10.1454	9.55548	9.83497	7.79804	8.35113	7.65553	9.35801
945	8.16203	8.96632	8.53599	6.37379	7.36808	7.84306	7.47079	6.16493	8.47725	16.7556	13.5865	13.6957	4.63699	5.55464	4.55889	5.82598	7.68688	7.30887	7.43661	9.80621	9.17857	9.70737	10.1698	9.67744	8.18686	7.54709	8.24306	5.71803	8.07693	7.51741	5.16917	6.61149	7.54642	7.19544	7.89973	9.53843	6.77759	6.61977	8.07329	8.5316	9.38236	8.89876	7.29863	7.91949	7.98274	7.82474	7.98681	7.59532	9.20737
946	17.6287	16.7097	16.5898	14.1099	15.5161	13.9548	20.7134	21.7163	22.0215	10.5891	14.3216	11.0531	11.4012	14.2843	15.3812	16.1558	17.3051	16.4398	13.1078	14.0203	13.4737	16.6451	17.8246	16.5047	11.1111	13.3499	12.8805	12.961	12.1262	12.3989	11.124	10.8772	11.1005	25.4872	28.5084	23.5008	20.8507	19.1768	19.1684	14.3728	12.6418	14.236	12.4874	12.6945	11.1194	16.7959	14.983	16.1475	12.4148
947	12.141	11.2094	12.6805	16.2016	14.4706	12.4008	11.3847	13.2517	12.1932	15.569	16.9633	15.3682	16.7573	11.5553	10.4579	17.6742	16.1943	15.0106	12.7633	13.6851	14.2105	12.4529	12.6654	12.9989	13.2979	13.6459	13.5653	15.8069	14.2541	16.1772	11.7344	14.5151	15.8493	10.5244	10.7622	10.6117	10.3919	13.7323	12.0418	11.1459	11.2985	11.6339	11.8049	11.283	11.556	11.9366	12.9868	12.5342	11.1794
948	13.65	12.8302	13.2484	18.3291	18.69	18.2392	14.7791	14.3795	15.3576	7.53258	7.96529	8.84265	21.3677	23.2274	24.6702	22.7763	19.9127	19.275	19.1475	20.2753	20.1173	12.4455	13.7062	13.2519	19.4016	17.5234	16.9219	19.4103	21.3656	19.9772	21.7116	20.3553	19.9522	12.3076	11.9037	12.1348	19.2845	17.4023	15.4137	16.9632	15.5818	16.3187	17.4941	15.5936	16.8118	13.5703	14.1975	13.9035	16.503
949	7.23934	7.04301	7.82148	7.67231	7.11473	8.31774	7.2884	6.71135	7.29103	4.22232	3.31938	6.00101	7.07074	5.87172	7.04808	6.44975	6.19775	7.6434	5.54054	5.25009	4.82501	7.35372	5.95442	7.10589	7.72407	7.20331	7.11527	7.66226	8.3382	7.62043	6.66345	6.15812	5.71015	5.76878	5.64941	6.63177	5.90013	5.25648	5.74303	6.89896	7.39437	7.93079	6.35972	6.93985	7.092	7.44456	8.15262	6.79892	6.62436
950	10.6366	11.6636	11.6304	6.734	8.37594	9.75282	12.8153	14.037	10.7471	8.58878	6.55786	12.086	9.44775	8.96576	8.26357	8.40494	8.5734	8.34109	10.6647	9.89327	8.77485	12.4675	11.8319	11.3728	10.0575	10.4783	11.3863	8.95579	8.87444	6.99426	9.73242	10.6666	8.05892	12.3058	10.2374	11.7921	14.3409	7.20079	13.0066	13.8029	10.2611	10.4191	12.5416	13.0996	13.2173	10.1588	12.6581	11.4696	12.5199
951	10.7592	10.0965	11.1774	8.98624	6.67893	7.15874	8.89236	8.95663	9.84668	9.96937	9.91854	7.84812	8.15993	9.83709	8.66737	9.57699	8.66041	9.66661	9.6806	9.90177	9.66473	12.7299	10.5532	10.9327	9.40285	11.9358	10.7199	10.1955	8.91018	7.04714	10.1475	11.037	9.7854	11.0251	9.49578	9.89617	9.32236	9.78452	9.9999	11.4165	11.2415	11.5901	11.4252	10.7253	10.6279	9.59284	10.2413	10.8969	11.2474
952	9.50889	10.174	10.6371	9.65752	11.4079	7.08146	9.93153	10.2642	7.80102	10.7885	6.05787	7.27503	8.83587	9.97646	10.5245	9.78952	12.114	11.5107	8.71542	10.0044	10.5845	10.3318	10.9664	10.6022	10.398	11.4233	10.2596	10.3208	9.82375	9.49779	9.53437	9.55079	9.86135	10.9118	10.9041	10.6776	9.40959	11.0729	9.25568	9.46547	9.92674	10.4744	13.0618	12.0552	9.88475	9.88835	12.5389	10.2544	10.5227
953	10.7623	8.6643	10.6542	12.8615	12.9129	10.9736	8.15859	11.1069	9.09288	9.28062	12.4096	13.8732	11.5124	9.7652	10.2279	15.0793	13.1879	11.9048	10.0641	12.6841	8.43695	9.91874	9.82019	9.66169	10.7679	9.41024	10.4997	9.92109	12.8677	12.236	7.99811	9.4362	9.31152	10.5579	10.1878	9.88074	8.58238	8.80954	9.79457	10.3752	9.57892	11.5583	9.47103	10.087	9.36849	10.8179	9.35112	10.518	9.63521
954	9.77286	9.90198	9.34812	11.5186	10.492	11.6156	11.3022	9.34137	9.56852	12.2487	8.38819	11.8817	9.7645	12.8327	9.65983	9.6231	10.3851	13.3256	10.8564	10.306	9.72096	9.83125	10.2906	10.5033	10.4677	10.234	9.06904	10.3438	11.17	12.4219	11.3691	8.36948	11.2654	10.2702	11.5939	9.64696	10.6878	12.8096	9.76362	11.8107	9.31762	12.1413	11.1893	8.19519	12.2302	11.2777	10.8691	9.95657	9.00447
955	8.43293	9.43236	9.28265	8.29014	11.6387	11.2376	9.3883	9.40232	7.07896	12.2007	14.5188	10.4946	7.11445	10.0762	9.63943	7.75775	7.78758	7.57325	10.5322	9.18411	10.6454	9.30424	8.64203	9.99423	10.6407	9.10548	8.95907	9.47893	10.3422	10.42	7.94412	10.5279	10.4298	8.86226	9.2995	9.37544	8.59863	6.61275	10.3538	9.81658	10.0662	8.87729	9.74563	8.82345	9.80057	8.32662	9.18454	10.4605	10.7977
956	9.38058	9.10714	8.38419	8.11071	9.92613	8.10862	8.87094	9.15087	10.1617	5.96705	5.28417	6.6155	9.11876	8.22004	10.7153	7.4874	8.70325	7.40065	9.47781	9.0849	9.99392	9.02338	8.69536	8.74652	8.57428	8.72607	8.85519	9.3265	9.84497	9.78953	10.0358	7.9029	9.39515	8.44182	10.8356	10.1632	9.32475	10.1421	9.22716	8.28858	8.59954	8.42246	8.48188	8.96499	9.30859	10.6394	8.89681	9.79587	8.98957
957	8.64329	9.13748	6.95821	10.9012	9.81249	10.641	8.40757	8.79904	10.7963	7.50057	12.016	9.14193	10.217	8.89141	5.08082	9.45461	8.49328	8.05066	7.97042	8.32916	9.46887	8.26556	8.62934	7.52967	7.37978	6.66828	9.07252	8.2256	7.74122	9.79891	10.0631	7.99242	7.2075	7.26934	7.75181	8.33367	8.95003	7.43465	7.16492	6.86287	8.25001	7.45407	7.40695	6.15101	7.97766	11.1971	6.11636	6.2095	7.77181
958	10.5425	10.438	11.1736	12.7458	9.77282	14.8019	12.117	10.2641	13.3075	13.158	11.2433	8.31038	16.1613	12.5339	14.7261	13.9558	13.3747	12.7297	10.6061	12.5522	10.6466	9.49795	9.94915	10.0545	11.874	11.6357	10.7425	12.9033	11.2725	13.158	11.6233	13.1171	12.5791	10.0113	9.78367	10.9628	11.515	14.4416	10.4782	9.47256	11.802	11.408	8.25281	9.89916	7.51699	9.4243	10.4455	9.44569	11.0202
959	11.5609	11.3846	10.7541	10.1943	8.98216	8.6286	10.1162	8.67747	11.5994	10.2977	13.6056	12.4735	9.66806	8.90125	12.4951	8.87058	8.72041	9.497	11.4323	8.06009	12.0633	8.62965	10.6219	10.6023	10.4373	10.3829	10.4363	10.3287	9.15305	8.6364	11.5521	11.3996	12.1058	10.3445	9.91046	9.2713	9.26856	11.6915	10.9556	8.68877	10.9563	7.65495	8.42376	11.9991	10.0675	8.677	9.69829	10.993	8.4911
960	3.51178	3.97811	4.30913	6.52193	7.43356	6.61465	3.36922	4.47608	5.61666	3.56271	3.99414	2.10165	5.05873	3.89461	2.98115	6.53549	6.24049	6.06976	4.02873	4.49237	4.2154	4.06213	5.02393	4.1789	4.88478	4.18867	4.75471	6.31965	5.55868	5.74658	3.00584	3.49199	3.12395	5.98615	5.08039	5.78702	4.941	5.12894	3.75002	4.7236	5.67628	4.72877	3.03508	3.30763	3.73308	5.11865	4.67138	4.98138	3.84677
961	4.85027	4.65186	6.02217	8.15678	7.93478	6.07391	6.80359	5.78717	5.61642	3.81029	3.27152	5.95036	9.23132	6.94097	6.7809	6.15243	5.76231	7.49869	5.10268	4.81033	6.24618	5.36427	4.84837	4.82339	6.07949	4.33757	4.07716	7.49889	6.69775	7.41261	5.30485	4.95226	5.08069	6.71202	5.81399	5.00145	3.76959	4.7256	5.42978	6.1424	6.65474	5.79373	4.78993	4.16638	4.16943	5.72675	5.27354	4.83446	4.22078
962	4.81827	4.8056	5.85437	8.0685	5.66426	6.65604	6.28759	4.08595	5.01503	4.04082	2.84015	2.07674	6.51005	4.44705	3.95756	6.20247	6.72316	5.78219	5.64866	4.92675	4.2814	4.65884	5.09161	5.02223	5.83163	5.29997	4.38158	6.89808	8.11973	6.27747	4.60614	3.30995	3.86664	5.57376	5.28134	4.08881	4.60484	5.11802	3.81732	4.88393	5.44705	5.8153	4.30069	4.85591	5.11745	4.6166	5.31399	5.12413	3.60439
963	5.20662	5.48415	6.12503	8.90414	7.08101	7.81531	5.89835	6.63647	6.10764	8.77762	9.91829	9.61426	5.67353	3.91543	3.04084	8.94428	9.92375	7.23489	5.58104	7.0225	6.7031	5.43679	5.18928	6.01659	5.8165	5.38103	4.82367	7.56277	7.43903	8.20366	4.30771	4.83063	4.25548	7.68667	7.55751	6.88689	5.64624	5.58378	5.7367	8.50147	6.37205	8.1668	3.08144	3.93889	3.68826	6.06379	3.57324	4.14713	6.38405
964	11.9685	12.1016	11.8474	10.0674	9.26555	9.74219	11.4539	8.63668	11.0136	8.53121	7.32734	7.03424	11.973	13.4715	11.2396	9.68906	10.6127	11.2412	8.70081	9.47879	8.38078	13.2624	12.0483	10.9312	11.6639	11.6938	11.3947	11.6204	9.97707	12.2931	11.7314	9.63202	9.00479	11.8912	11.3401	10.7665	11.0344	10.0892	9.64363	12.3103	8.94171	10.5016	9.89245	10.9273	9.93986	11.009	9.95681	9.18326	11.7594
965	10.3483	11.3849	9.82939	9.64828	7.84728	7.97644	9.50367	9.53763	10.7322	6.45631	7.40916	7.53346	8.54118	8.30949	8.26773	8.09115	7.79875	8.51807	8.6394	8.23208	8.29907	7.92007	8.617	7.89717	9.19092	9.19679	8.27346	7.16566	9.63673	7.3834	6.56655	7.44187	6.47772	8.63664	8.13264	8.72177	7.66996	10.7998	8.28582	8.06287	8.28671	8.06963	9.5698	9.12586	9.90045	9.47657	9.16542	9.91661	9.54936
966	8.12951	7.54822	7.65544	9.22038	8.55752	10.2744	8.38787	7.49107	6.53194	4.42037	4.50706	3.33253	7.03676	7.16432	6.24147	8.47545	6.37388	7.70105	7.59468	7.00598	7.41122	6.83995	7.76683	7.78257	8.42888	7.30198	7.77985	6.9401	8.11878	6.72499	6.52518	6.73004	7.00907	7.68146	8.61015	8.34312	6.54592	5.99483	7.69434	6.40992	7.63606	7.52525	7.79008	6.94028	6.83795	7.47746	7.33132	7.34986	8.78314
967	5.94798	6.33737	6.32398	6.60718	5.34767	7.54025	4.71228	6.81754	6.7243	9.75247	10.9787	10.4047	6.22161	4.58925	5.12238	6.76364	5.91289	4.94806	5.43709	5.67296	5.07254	6.63891	5.71997	6.30138	6.41067	6.18	5.90493	7.16289	7.21715	5.60134	4.73076	4.50007	5.48816	5.40107	6.696	5.80922	5.31784	5.46496	4.87354	5.56237	5.66706	4.89311	5.8734	6.54487	5.41326	5.5402	6.1946	5.85998	5.62493
968	8.9538	10.031	9.1945	8.79627	9.29118	9.36574	6.57043	10.7696	11.8672	39.0708	40.1343	37.9189	5.35186	5.28727	3.86363	7.23287	9.74719	7.94218	11.6732	14.31	14.4718	13.7384	14.5327	14.9272	11.0976	10.4716	12.835	8.13049	7.312	9.93162	8.19967	15.9196	17.6837	7.55395	8.37095	13.3451	8.34893	9.90806	12.1315	7.12973	10.2231	8.87623	7.41953	7.24687	6.67572	9.57769	10.7277	9.77807	9.81317
969	36.265	33.6772	32.8386	24.0092	31.5772	27.941	37.0131	35.7618	30.7751	11.5774	9.61932	14.0332	34.4019	41.9801	48.5047	31.9132	30.9049	33.0639	37.5937	34.0482	34.9185	32.0782	31.162	32.1193	30.5955	35.9486	35.775	30.7011	29.9231	30.4252	45.0219	39.1916	38.0098	32.8771	33.117	31.2501	42.1213	37.1868	38.6373	36.2734	35.0953	35.6296	44.2476	42.946	44.5246	35.3933	37.792	38.8251	36.414
970	20.9259	20.4958	19.1071	15.8298	18.4989	14.1888	20.3813	19.6468	21.6425	11.7446	16.6151	15.0802	20.4562	21.8037	26.3216	17.5891	16.0689	16.4424	24.7307	22.569	22.6438	19.4455	17.4911	19.4534	16.9485	20.1591	19.4136	17.6727	18.9569	18.9046	28.3579	22.5413	23.9341	22.5303	18.9646	18.8427	22.3417	17.9658	23.3936	21.3297	19.1874	21.6571	26.1196	25.1538	27.0011	18.141	21.0312	22.3639	20.4057
971	11.6794	11.9936	11.2645	7.76267	8.15526	11.0906	12.5307	15.5929	10.3979	14.722	12.6573	11.6286	8.18092	8.69274	7.35822	10.4813	7.9821	10.1238	13.6718	12.8756	11.5664	11.1224	12.6196	13.1476	10.1861	11.2295	11.0927	10.3002	10.3504	11.2293	13.325	13.6871	12.1627	12.9863	12.7896	11.1935	9.18856	11.6558	11.7177	10.5899	12.6101	11.1725	11.7661	12.3857	13.1288	12.6061	13.7145	12.1561	12.5314
972	10.7799	10.5339	9.97313	10.79	13.9162	10.9145	10.5602	11.2093	11.6232	9.05269	11.8325	9.20331	10.5592	9.25487	9.08819	9.59094	10.0862	11.1387	11.1915	9.73815	11.7891	10.4542	12.7765	10.4211	10.8925	9.99615	10.4965	9.80646	10.5083	7.6418	9.9969	10.5257	11.41	11.0261	10.1159	9.89212	12.3059	11.4894	10.1699	10.9368	11.9248	10.0629	10.5451	10.2162	9.49667	9.35521	10.4716	10.4198	11.1348
973	7.8793	8.89181	9.5688	8.47256	7.78432	9.25177	9.13779	7.90989	7.78132	11.2815	7.19443	11.7981	9.70229	10.0273	7.42583	7.98437	8.81663	8.23842	8.04446	9.4019	8.76144	7.65215	8.77964	8.35904	9.85192	9.20598	8.70698	9.46821	7.48962	8.01826	8.6336	8.8303	8.70007	8.49444	10.6045	9.15748	8.47098	8.30724	9.52393	9.18957	9.17735	8.60788	7.73531	9.33481	8.43057	9.28975	8.12034	8.6751	9.44125
974	8.982	10.2996	9.50987	8.98504	7.75878	6.93469	7.32146	6.73294	6.95803	9.22008	10.7509	9.56832	8.11923	10.2582	9.53695	8.96613	7.46068	8.53291	9.69057	8.00671	9.60695	10.2809	8.80152	9.56907	10.6095	8.89366	9.11799	8.00086	8.90786	8.04204	7.26247	7.36978	9.84382	9.57356	11.2636	8.56573	8.56591	7.15458	9.51954	8.50917	7.82304	8.48151	9.14592	8.32079	8.20958	9.94799	9.5651	9.17926	8.44272
975	7.76346	7.80069	8.25381	8.59435	7.90555	7.89797	7.29479	5.969	8.04039	10.0002	7.41969	8.80832	6.21589	7.2013	6.07396	8.38963	8.79147	8.22532	6.45881	7.35159	8.77811	7.24995	7.83585	7.78793	7.4103	8.08041	8.50785	8.66002	8.03495	7.6964	5.00397	7.67304	7.16262	6.64019	6.57155	7.6942	6.15887	6.84516	6.77389	7.95167	9.35269	8.42522	7.66226	7.43125	8.2549	6.69688	6.39947	6.71476	7.36463
976	9.34007	8.37418	8.46289	10.3467	9.1448	11.295	9.27739	8.28743	8.76591	9.03903	6.14747	8.26962	11.2502	9.20073	7.66308	12.1772	8.9666	11.3019	7.94918	9.1896	6.55127	9.25303	9.18618	8.19068	9.4016	8.20145	9.45444	10.3761	10.6701	10.6317	9.49115	7.45338	7.76446	6.27263	8.495	9.69956	8.50884	8.39723	7.6086	9.0184	8.75769	8.2953	5.59097	5.88165	5.9003	8.6496	8.70939	7.81744	9.1407
977	7.87882	6.95738	8.0163	7.99385	11.443	10.3571	7.56944	10.8417	7.50559	5.42052	7.64925	6.45034	6.30537	7.45427	7.69822	8.16641	8.9132	7.28771	5.7304	6.13384	6.73101	8.007	7.61207	7.32826	8.5702	8.25659	8.39824	8.39371	8.20947	9.27069	5.74086	6.96323	6.00894	8.22698	9.01552	8.20589	8.13055	8.07036	6.34247	6.99264	7.96984	7.96005	8.52722	7.88638	6.58966	9.08279	7.86162	7.17337	7.36693
978	6.70856	6.23179	7.45153	8.28066	7.54613	6.48967	7.4362	6.07613	6.15168	8.75029	8.14238	6.73096	6.88346	5.85978	5.79867	6.70017	9.18505	8.53558	6.41064	6.54298	6.37364	8.33033	7.65715	7.76252	7.54583	7.35365	7.45081	6.65304	6.90127	8.31429	5.42736	7.27243	6.23863	6.93777	6.36513	8.45131	7.69045	8.47216	7.2862	7.25698	6.49988	6.92459	6.17282	6.42294	6.74258	8.22186	6.84016	7.28586	6.26733
979	8.06253	8.42133	8.39216	12.9445	7.84706	11.5799	8.4907	7.734	11.1335	10.769	11.591	12.4623	12.3273	10.2471	13.0353	9.95479	13.7293	10.1733	6.12199	8.19064	7.19829	8.20465	7.24042	7.98041	8.58355	8.62343	7.36085	10.6687	9.97117	10.251	6.76084	7.68374	6.77471	7.31176	5.81463	8.29753	8.63825	11.6423	7.66424	8.22517	6.69723	8.41298	6.73473	6.96644	6.24583	8.00879	7.28667	8.21445	7.90447
980	9.08693	9.36671	10.2146	15.5493	13.2191	10.7559	11.5908	8.78485	6.81461	7.23435	6.28679	10.4615	19.4492	15.2324	15.4858	16.056	15.4323	11.0992	6.49622	7.01204	7.41562	7.84576	8.19405	8.16078	11.0407	9.91066	7.94171	18.666	14.3112	11.3138	8.51232	7.79678	8.99644	8.15012	9.53661	6.97357	7.94003	7.84089	7.33733	9.08997	7.84508	9.75377	9.5499	7.72624	8.49366	6.62176	9.12445	8.91367	8.32785
981	7.57898	7.82356	8.83619	9.99195	7.63865	7.19304	11.0253	7.969	6.91711	11.8894	5.91965	7.80644	12.8541	10.974	7.78412	8.11152	8.80607	7.6935	5.70677	6.04545	5.19707	6.17941	7.8321	6.8103	8.28739	7.90801	7.85886	9.92916	9.36578	8.94094	7.40413	7.46274	7.04299	8.63054	5.77822	6.98271	7.27761	6.05469	6.03723	8.57415	8.86267	9.43598	6.95709	6.4375	6.95756	7.65998	6.90498	7.15594	7.07712
982	10.6313	10.3954	9.72929	10.7537	9.38031	11.9293	11.9255	8.22998	10.52	17.1494	18.1704	16.9856	11.0397	12.3565	13.4902	10.0646	11.3014	10.1552	10.6614	10.9948	8.33951	8.35024	8.11432	9.4765	10.7081	10.9615	9.00921	11.1362	11.335	10.0923	9.88905	7.83279	7.97275	10.0817	9.83003	9.64737	9.52371	8.88927	7.59899	13.3791	12.9585	14.2278	7.67609	8.94115	7.73616	10.1419	9.00957	8.63632	11.4648
983	15.7438	16.8906	15.6166	9.90749	9.98552	11.1699	10.9368	17.4156	16.806	18.5112	18.2193	17.3748	9.75609	11.6685	15.6754	12.1282	12.8228	13.8416	18.5961	19.3944	19.3229	19.6885	18.8917	17.8424	13.8287	16.4065	16.1703	10.8072	10.6412	13.4757	16.6071	18.6194	18.6739	16.7396	16.2198	17.047	16.6797	18.982	17.496	13.5138	13.9724	13.9182	16.7872	16.0596	14.6595	14.8292	15.018	16.8777	14.3812
984	15.4986	15.2165	13.5386	11.6	14.7808	13.2026	14.5382	16.9089	16.1203	11.5224	9.35274	11.9403	10.1127	12.9265	10.8624	11.8709	14.2728	13.1596	18.194	17.4708	16.8116	15.7214	14.9138	14.2326	13.184	15.0837	14.2903	13.0082	10.3732	13.2659	16.5708	16.6145	16.3761	16.7803	18.9015	16.4935	19.6026	18.2493	16.7393	14.2208	13.8838	12.8227	17.2864	17.1421	17.6169	16.5641	14.6601	14.4527	15.0335
985	12.2228	10.8195	11.4563	9.01566	9.00142	9.97109	9.20477	10.6269	13.8034	7.19618	8.95819	9.32617	9.72292	11.3549	13.34	8.08104	8.91321	9.70747	13.6519	12.4178	12.58	12.6583	12.478	13.0825	11.2147	12.4652	13.613	9.26229	9.74251	11.2122	13.368	13.0022	12.8346	11.4684	11.3866	12.809	11.4622	13.3967	13.5497	12.2435	11.6474	10.6374	14.0185	13.1573	13.838	12.3572	12.2241	12.9074	12.0459
986	10.3889	9.61692	9.64353	9.52406	11.7944	9.78247	9.09524	11.1611	7.36511	7.62248	10.9509	7.21705	7.8268	8.03251	6.36459	9.62269	9.01275	9.93249	7.4144	7.60304	8.20895	8.7882	7.80152	9.25554	10.5276	8.34559	8.58359	8.31214	10.3003	9.79595	7.61781	9.07477	8.28319	8.10699	7.7927	8.66695	8.45078	7.83621	8.82318	8.3157	8.23064	8.77088	7.15576	9.69393	8.42957	9.46625	8.1814	9.41445	9.05396
987	7.10351	7.58303	8.5511	7.59407	9.53731	10.1232	6.5783	6.77584	6.75284	7.51839	8.79053	6.45475	6.04935	6.14174	6.28371	9.48097	5.81596	9.35119	6.86172	6.98339	8.88765	7.91134	7.04492	7.59174	8.30193	7.13552	8.25392	6.82589	9.11442	7.32215	6.38076	6.36855	7.36773	7.62399	7.71135	8.23838	8.18449	6.7059	7.76937	7.54896	7.05792	7.32747	7.50475	7.39276	9.5423	8.5057	8.74562	8.19504	9.34574
988	5.8037	6.71117	5.89299	7.77085	8.00347	10.442	8.69833	6.13449	8.03994	7.3493	6.27015	7.55745	6.06003	6.24841	4.19907	7.6637	7.91409	8.53269	6.79467	6.68869	7.15325	5.854	6.68729	6.19448	6.52079	6.29519	7.13019	6.14365	7.43007	7.54328	7.59224	6.01414	5.91123	6.33989	6.87551	6.26666	5.768	5.33602	7.19469	5.95641	7.90249	6.55016	7.13082	7.57938	7.01158	7.05049	7.95152	6.98974	6.95294
989	5.94137	5.57664	6.52077	8.29289	6.65904	5.43047	6.40679	5.99342	6.8607	4.00704	7.08134	4.87604	7.12908	5.0646	6.51466	6.92033	5.70856	6.52709	5.62274	5.38959	6.08346	7.00284	8.04236	7.35316	6.38608	5.48811	7.14896	5.90927	7.38628	7.03778	6.05774	7.21416	6.54106	6.07852	5.96771	6.87474	5.11091	6.70893	7.45423	7.15754	7.63903	6.55569	5.93342	5.87006	5.71475	6.80347	8.18027	6.45697	6.31692
990	6.6249	6.55885	7.88356	8.34715	8.02956	12.313	6.70156	8.368	6.10191	6.72272	9.22951	5.50578	9.49804	9.1432	11.1437	7.03136	6.49279	7.70354	7.39931	6.74709	6.09162	6.81469	6.47972	6.1573	7.1384	6.7561	7.52297	7.36294	10.6283	9.56286	8.06864	7.48203	7.02003	4.99875	5.18105	5.19576	6.78022	6.43405	5.60105	8.92821	7.76481	9.94313	7.41127	9.21303	8.03582	8.10035	7.687	9.16365	9.73506
991	6.81306	6.88941	7.91938	12.1813	8.01083	9.91465	4.96741	5.43032	6.59089	23.8411	17.3929	23.0252	8.42543	9.04765	6.21638	8.33893	9.40146	7.33923	8.17195	5.69649	8.28996	7.53707	6.7373	7.72141	8.23871	6.78359	7.43192	11.7406	9.71436	8.35265	7.01803	6.65088	7.8979	6.39701	5.4285	6.88203	6.01794	8.12087	5.54656	9.3605	8.23643	8.67643	8.52231	6.74132	7.17611	6.12665	7.13295	8.35905	9.01801
992	19.5848	20.6542	18.4558	19.3149	23.5587	21.2383	23.3586	22.9223	26.9426	11.5588	10.7201	15.4662	20.7188	24.016	22.7076	21.8073	21.2667	23.2375	26.3822	28.5137	25.7038	21.7075	23.5308	22.7941	17.951	20.7549	20.2656	19.437	18.2239	20.9578	28.2126	24.9587	24.2167	28.083	29.8358	28.6249	30.7347	35.9272	27.4664	16.3103	16.714	17.2511	18.7067	16.1116	18.7029	19.8822	18.0616	18.4471	16.2847
993	11.133	10.2432	10.2728	11.9452	9.24827	11.0066	13.6704	11.9885	14.1715	9.50858	8.7254	7.2503	11.4191	10.2673	10.3501	11.2829	9.37673	9.82139	12.5342	11.4076	11.1285	11.8788	11.5918	11.2875	10.7735	11.382	9.95239	9.59463	8.85544	10.7227	9.71094	9.82168	9.52985	12.4348	14.1303	12.1535	9.48553	10.5852	10.7839	10.0164	11.5549	8.4368	10.6845	9.15355	11.5189	10.43	11.0466	10.7718	8.79175
994	9.06277	8.57726	8.88472	9.23939	8.87791	8.14557	10.1703	9.96052	8.92607	10.5845	8.74211	10.9065	6.95641	7.68805	5.5449	10.5131	9.19175	8.78963	9.44908	10.6506	10.2052	7.98007	7.89933	9.05425	10.1586	8.86876	9.76664	7.96661	9.73163	7.24125	8.79962	8.563	8.02593	9.58129	9.47992	9.71648	9.2215	8.80345	9.71795	9.68444	11.3274	10.8815	7.36464	7.7095	8.46201	10.0019	8.909	10.1263	9.72475
995	8.57004	10.2122	8.58332	9.78433	9.15106	7.83396	7.56601	12.7514	7.93371	10.0877	10.7886	8.5968	9.52736	10.3334	8.19992	9.77678	9.87746	9.39607	8.58319	7.82281	8.20548	9.30481	9.4803	9.28647	9.36619	10.0782	9.8508	10.4429	9.76787	9.31145	9.53944	10.0776	10.0719	9.47739	8.60261	9.44231	8.11693	6.54962	9.16021	9.57431	10.4249	10.6313	7.13898	10.6968	10.1466	10.5476	10.7245	9.73023	10.7864
996	8.33021	9.41805	9.5163	8.41702	11.454	10.1692	9.02777	7.68769	8.15064	4.40706	6.21316	6.02087	8.33783	7.70903	7.06119	8.5669	9.50943	9.75238	9.75594	8.86257	8.51739	10.0683	10.6778	9.85108	10.1336	9.92142	10.543	9.42218	9.94896	11.0615	11.3708	9.04521	9.16387	7.86782	7.55227	7.62687	9.19246	7.75531	9.05533	9.8764	9.1323	7.52694	9.80099	8.99993	9.71243	11.4201	11.3016	8.45612	9.94891
997	5.90549	6.43882	7.1791	7.67251	7.44388	7.28624	6.30722	5.70796	6.00076	6.88763	10.7799	7.04623	7.95306	4.30554	5.93322	6.84954	8.7401	8.44612	3.33698	4.87225	6.1933	6.43838	6.99137	6.69325	7.13257	6.61384	6.63755	8.2516	7.81285	7.76073	4.92985	6.06967	6.02027	6.28016	5.80588	5.17278	5.72644	4.77555	6.63738	8.07757	8.14335	7.52119	7.56709	6.78292	6.69811	7.20029	7.46281	8.79645	6.93405
998	8.07756	8.14715	8.4114	6.93127	7.26953	5.78578	8.1836	5.82072	6.23237	8.40167	8.6658	7.38237	8.86458	7.24839	8.00832	6.93842	6.48763	6.77273	6.06681	6.05295	6.23502	8.5165	7.61648	7.74033	8.36013	8.44778	6.9805	7.57807	7.74632	7.21828	5.63691	6.50252	7.35414	6.05947	6.98467	5.72343	6.62461	4.35839	6.00534	7.67854	7.04321	7.05949	7.80815	9.24277	6.20052	8.74142	8.26004	7.21821	7.04288
999	15.8982	12.8609	12.8936	6.16696	6.95623	6.30674	10.0472	9.36264	8.94946	8.00027	8.74256	8.79983	8.29941	10.2415	14.8346	8.89477	9.65593	8.74136	8.32037	9.3739	9.42969	9.75388	8.99512	9.41423	10.7473	10.3934	11.0486	8.20343	7.57032	7.81069	6.71312	10.8287	10.6995	8.82029	6.99901	9.46187	8.09962	6.69039	10.026	10.4933	9.65877	12.0721	14.9954	15.3486	13.3466	7.54933	9.41397	8.9311	11.7335
1000	6.24356	5.66672	6.56703	8.5252	5.87484	6.782	4.60372	5.16108	6.46091	5.6405	5.5788	5.68516	6.52357	5.96116	4.74949	6.07263	7.0686	5.43677	5.99337	5.78816	6.76027	5.99629	5.96804	6.05227	5.54543	5.65544	5.45098	6.77915	6.50772	8.36378	7.06787	6.03326	4.99854	7.19041	7.23623	6.5123	5.2038	2.66902	4.71544	6.50433	5.21045	5.79648	5.69567	6.19571	5.40393	5.8348	4.89125	4.8425	6.14506
1001	5.6333	7.3503	6.06126	8.15997	7.45787	7.86246	7.0267	6.08369	6.71653	9.32509	4.15037	6.06825	8.22506	5.65469	4.41747	7.07425	8.15942	8.42467	8.32766	7.37647	7.31876	6.58088	6.08288	6.81445	6.61528	7.86498	6.10643	7.82248	8.07966	8.36922	4.61622	6.22294	5.62763	9.91938	8.27618	7.39341	3.7026	5.07671	5.66884	7.67083	8.25377	7.98246	3.87579	3.99366	4.4715	4.75788	4.57026	5.12656	8.99476
1002	8.92339	7.46963	8.34492	10.2335	8.53829	9.16119	5.48395	7.46981	6.24529	23.8707	25.9099	28.7497	10.8161	8.43764	8.27872	9.19986	8.16273	5.2705	6.74502	5.26909	6.07213	6.37753	7.15503	6.14376	9.72012	7.77148	6.93775	9.21637	8.63387	6.89759	6.63053	6.28867	6.82622	7.67307	7.71683	7.04286	5.4058	6.81894	6.2638	8.38142	8.00116	7.44153	6.06359	9.23998	7.5112	6.9093	7.32732	6.9147	7.78576
1003	20.4702	19.4485	19.55	15.8893	17.3665	20.5359	19.4786	15.4341	20.2574	24.6151	23.0535	21.2703	17.9508	17.7324	17.6211	19.49	22.3962	24.6927	23.2442	26.3589	22.1563	27.5673	26.3405	25.8769	20.7391	23.2579	20.6749	18.2675	19.2533	18.6118	21.8288	28.8934	27.2153	17.1073	18.8244	19.4791	30.6894	29.0489	25.124	17.3925	18.1597	18.1067	23.4397	21.2336	18.8859	18.5031	22.3837	21.5207	21.1755
1004	25.3188	24.1337	20.7742	13.4223	20.4101	17.1964	22.4714	26.732	20.7954	9.2046	12.335	13.1728	25.836	29.6758	33.9573	19.0582	15.7266	18.5345	20.4695	19.6953	18.1295	14.3446	16.2111	15.2368	19.6169	20.4097	19.6191	20.0557	19.7068	20.2093	21.2373	19.0379	19.2862	16.5013	15.532	17.3187	19.1928	17.7236	16.8422	22.2562	21.7366	20.526	22.8312	21.1721	24.7326	22.1057	20.7212	20.3915	22.5439
1005	9.80549	10.4019	11.3999	10.6092	10.3361	10.6269	10.3273	11.4086	11.7807	5.10735	7.13941	5.48832	10.8435	14.2172	10.8439	8.91803	8.30994	10.3069	10.894	9.45535	12.0613	10.7963	10.0563	10.0777	11.3028	10.8159	12.8218	10.9384	10.4578	10.7992	13.8513	11.8432	12.4265	11.1127	9.65026	9.9141	10.8972	11.1182	11.6922	13.0864	11.8559	13.887	12.9531	14.216	13.484	11.1028	12.7838	12.7312	11.4593
1006	5.15796	6.42446	6.20468	7.75285	5.69787	7.80645	6.39484	6.09328	4.64807	6.77789	6.33076	4.88031	5.72257	5.39552	3.92563	5.2126	6.18666	4.6184	5.6239	5.17026	7.34683	6.65126	5.61046	7.49037	7.45796	6.53623	8.0956	5.42597	6.30398	7.04084	7.63207	6.66099	6.46628	7.21522	6.70507	6.86564	5.43169	4.97385	7.48078	7.48075	8.06245	7.88419	7.3147	7.31122	7.51923	8.28208	8.02469	7.95277	6.69331
1007	5.91286	6.27881	6.63196	8.31929	6.19483	5.48417	5.41209	5.11438	4.5311	4.61608	5.08343	3.89595	4.30855	3.72378	7.93168	7.50339	6.58873	6.43071	6.3799	6.78583	6.22398	5.53031	6.16508	5.78675	6.4144	5.55238	7.59051	6.64761	6.69181	7.12968	4.80235	5.34866	6.89849	6.98398	5.31413	6.61771	5.17126	6.30322	5.49857	6.52592	6.43095	6.32715	5.78957	5.70933	6.82739	6.88484	6.55044	6.44166	5.81404
1008	4.82609	5.78317	5.38583	7.15485	8.37603	5.8847	6.15843	4.92927	4.15018	4.77982	5.14108	6.09987	4.49186	4.45549	3.34258	5.46979	6.92653	4.99461	5.27817	5.6584	5.99688	5.92455	5.95647	6.31178	5.21264	5.15372	5.68519	6.76044	6.02735	5.79231	5.22567	3.29963	4.84371	3.72262	3.50527	4.88788	5.25756	4.82349	6.05676	5.07621	7.14155	5.95694	5.64146	4.8421	5.39154	6.23226	5.41478	5.55426	4.59204
1009	7.70838	7.04279	9.08033	9.93353	9.74771	8.65982	12.643	11.5738	14.4145	6.06283	5.27768	4.68937	5.28191	4.74632	4.93212	12.0012	10.4746	11.2903	7.04427	8.44225	7.93409	10.231	10.4542	10.2093	7.3753	6.98222	7.01777	8.08645	8.33775	6.78629	7.1079	6.37125	5.41122	12.574	17.2396	13.9683	9.04782	11.444	10.6575	5.6255	5.14752	6.09158	6.39517	6.08642	5.77272	9.38726	7.33249	8.52407	4.79634
1010	15.5792	14.2394	14.4633	7.35537	8.94489	9.08587	12.0516	14.1375	16.3152	13.6995	13.9285	10.9274	7.88461	11.7652	5.53207	9.14346	7.61536	8.91535	12.1368	14.3506	12.7119	12.545	11.7874	13.5966	14.4316	12.8128	13.8378	11.974	10.2929	10.9007	13.2236	12.348	14.4896	13.6364	14.6396	16.2411	11.2141	10.2893	11.6714	11.2976	17.7095	14.285	11.5018	14.1754	13.7037	13.6421	12.9732	13.2353	13.0186
1011	12.3698	11.4569	11.0094	8.37959	9.07432	7.52266	12.7028	13.1345	8.29978	11.6823	16.3117	12.2739	11.3313	7.11348	7.98826	9.18456	8.24614	8.00164	16.3871	15.7999	13.8162	11.6137	11.9554	10.4211	11.6522	10.9545	11.0091	10.0726	8.57047	13.711	12.8442	11.8443	9.86578	15.6012	15.6563	13.0923	8.93294	10.1425	10.768	14.3876	10.9128	11.9274	11.3814	9.74673	9.22796	10.1577	10.7581	10.8621	14.967
1012	12.1225	10.8768	9.76364	6.32066	10.5526	10.4184	13.8461	9.72404	11.7386	10.7578	6.118	11.065	6.32246	9.61813	23.6034	11.583	9.24916	9.98287	8.22469	9.6797	9.79152	10.2638	11.1763	10.7944	8.24522	9.15054	11.0338	9.05041	11.3247	8.89465	14.3635	12.0062	9.85283	12.8506	10.3326	10.3378	10.5537	10.9334	11.9699	10.347	10.0448	11.0279	11.9553	12.7693	12.2669	11.0515	9.73626	10.9853	10.6031
1013	9.0785	10.4746	9.92482	9.8634	9.83562	11.0651	6.07713	7.28092	9.33382	15.2435	8.98845	10.8417	8.38058	6.95866	11.113	7.23061	9.21668	10.2321	9.59359	7.86999	10.4049	8.4343	8.97325	10.3464	9.29264	10.8159	10.5902	7.22912	9.03183	9.20968	8.04355	11.2905	8.25095	9.44601	11.363	11.1682	9.22096	9.94423	10.9391	9.90085	9.71084	9.39128	11.9645	11.3302	11.2944	10.4291	9.64952	8.94613	9.80197
1014	7.89056	8.79357	9.06406	13.367	13.9132	10.4174	7.92691	11.5284	9.48371	10.655	12.7933	12.7512	8.71323	7.53205	7.50237	11.3506	15.546	14.3074	10.5346	10.9971	10.5278	8.50832	12.5191	10.1356	10.8883	10.1632	9.32549	11.4138	12.5294	7.70683	14.8801	7.64293	11.8466	9.89341	10.2829	10.5369	7.85859	9.24966	8.998	12.2291	9.70135	12.9359	9.00019	8.78097	11.3483	10.0517	10.7064	9.24643	10.2017
1015	9.862	11.4641	13.2781	18.8782	13.8279	14.8435	11.0128	11.5993	12.5239	7.07455	10.8126	9.99027	17.3204	16.0855	10.6261	16.1046	17.4132	16.0043	7.85932	12.1831	11.2694	13.0401	11.4287	11.4516	12.6361	13.1898	12.0149	14.3268	14.7633	13.1641	10.1639	11.2737	12.5257	6.71707	8.30971	10.4325	13.7011	14.3338	12.2237	13.1273	9.76177	6.91019	11.0604	11.1254	10.8323	12.0665	11.0962	12.2264	9.6612
1016	8.95249	8.67509	9.32644	10.8158	11.6635	10.1693	10.8619	11.9109	9.17066	7.81096	4.98043	4.97933	14.7406	16.0315	13.0421	11.2945	11.0813	9.28238	7.77195	10.1034	7.93412	10.6605	7.66876	10.3506	9.54889	9.608	7.54952	14.0501	11.4173	9.82138	8.03673	10.5864	9.16574	10.4422	7.82118	8.62752	8.45747	6.4786	10.0769	8.5884	6.4821	8.78087	12.1834	7.54796	7.51254	8.28271	10.018	10.0727	8.54479
1017	8.20634	7.9477	8.37954	10.0586	9.0156	12.298	8.99627	5.48231	7.04168	12.3389	8.75866	7.89177	8.89937	6.8587	7.80713	9.60371	7.71486	8.40516	10.1643	5.68411	10.7841	9.55019	10.3198	9.05619	8.3725	10.2367	9.13976	8.10489	7.68663	11.6675	9.98979	8.24293	9.54523	6.76791	7.91095	9.16343	10.7127	10.2189	8.26367	6.97735	9.95623	8.85302	8.14457	10.2151	8.55326	8.37946	9.15203	8.31023	9.96657
1018	8.55964	8.29308	7.09735	6.74906	6.27111	11.4009	8.35456	7.7509	6.21901	5.6759	7.622	9.67064	9.97029	9.51538	7.68814	7.58716	6.16474	6.00608	7.14846	7.21249	5.25376	6.91648	6.30588	6.55409	7.08502	6.50853	9.27169	6.18758	8.63838	8.22243	3.95087	8.73491	8.22144	6.61456	7.68089	6.24115	10.1797	11.9444	7.80848	5.7734	8.89312	7.90423	7.00276	7.76518	7.62355	8.4073	8.00476	8.96487	6.29282
1019	7.37895	7.77874	7.69329	8.21229	6.90121	2.77895	8.16987	7.45114	9.87368	5.06158	9.68638	9.60889	6.43717	8.52134	5.09738	6.9178	7.75256	8.86266	10.1793	6.11959	7.50624	8.4675	7.86534	7.29336	7.84747	6.55998	6.2278	7.59066	5.74515	6.70161	4.50378	6.03012	6.23618	8.03066	6.00281	4.15908	9.16875	6.46523	7.28089	7.37143	6.82749	7.98418	5.80564	6.54388	7.63724	7.53189	7.90542	7.15055	6.94218
1020	9.63603	10.0347	9.51959	6.60001	9.0114	6.58414	10.4107	10.3071	10.1074	9.0717	12.5806	10.2515	4.35337	10.6916	11.8821	9.1678	10.8773	9.07344	8.29647	8.00397	7.2237	9.16564	8.80907	9.13596	9.35114	9.94228	8.81379	9.92257	7.85246	10.8549	14.4712	9.01336	11.5861	7.62839	10.8486	8.36829	10.0353	7.80562	9.01052	10.6569	10.5363	9.18224	8.81422	8.84	10.8671	8.23495	9.99541	9.22366	9.64693
1021	12.1571	12.045	10.4264	12.0028	12.7705	8.29557	12.0704	11.2452	15.289	21.206	13.2933	17.2033	14.1799	7.2299	11.7172	14.1596	12.2999	15.0957	9.82979	11.7004	15.3747	10.4392	10.174	9.9324	11.6283	10.5367	13.7732	14.9541	14.4944	13.8728	6.08184	12.6221	9.55342	7.80015	12.6174	9.2243	7.71663	8.35428	11.1484	16.3672	15.3322	16.0335	5.63305	11.0594	8.58991	11.7425	10.9249	7.837	12.7626
1022	16.0267	17.6606	16.1777	11.3902	12.6181	13.1395	16.8165	15.1232	14.0453	13.5388	16.6972	14.9696	18.9395	24.1925	12.7807	12.5708	12.3703	13.274	14.5693	15.4645	11.287	13.3984	14.2615	12.7672	16.6315	14.579	13.1196	13.8042	14.0007	14.1429	16.4581	17.6158	14.8226	10.7906	8.32153	14.0951	13.6008	12.8114	15.1707	16.0548	14.811	16.719	20.9606	15.4974	17.4805	14.5578	12.0513	14.2035	15.3023
1023	15.0594	13.1741	12.494	11.7736	16.579	15.4878	11.9438	9.54296	14.0953	16.4257	10.6063	12.0682	12.0586	12.8809	12.6294	9.62469	10.9562	12.0668	11.5381	16.4324	17.0067	13.6513	14.2288	14.3391	13.4352	13.6188	12.1612	7.12673	10.0911	11.7949	15.2976	17.1555	13.2979	13.2014	14.7245	13.6927	15.2868	19.4706	14.4044	11.0859	15.7317	12.5389	16.1508	14.1863	13.6301	14.3215	13.261	14.467	13.0424
1024	9.42743	8.40045	9.32869	9.17592	9.14409	9.46787	13.2469	10.74	9.56714	9.66752	8.37205	9.86448	6.60553	5.94431	1.1176	8.87492	10.2099	11.4141	11.0695	12.7047	10.5084	11.1976	12.9597	13.0267	8.45223	8.80879	8.65821	8.27787	7.81926	13.1054	11.9364	7.87801	10.3241	14.3081	11.5729	11.2073	9.63543	7.55564	9.43956	10.0614	5.43237	7.22845	7.91434	8.478	9.76818	8.95755	9.40329	9.0003	9.9429
1025	10.1608	11.2032	11.0557	9.20627	10.7144	7.13366	11.7911	7.83296	8.98381	8.36298	10.8574	10.8684	11.9704	10.2947	16.9539	9.5271	8.35976	6.39889	9.18798	8.4551	8.88923	10.5018	10.2577	10.1198	8.7769	10.8714	10.7354	12.7023	11.8084	11.8441	12.4415	11.5785	10.1265	13.9824	10.2842	13.8068	11.3287	7.7129	8.76772	12.1102	9.48048	8.1181	11.0688	7.98317	8.32079	8.20431	11.9913	11.9886	10.3606
1026	7.7151	8.53332	8.29816	12.5502	6.65723	11.1529	9.38016	4.98395	3.5947	6.08964	15.1238	6.23317	6.94737	7.21025	10.9794	9.66437	7.85894	9.52861	10.4715	7.09396	7.23872	10.7845	8.57797	7.63479	8.9653	8.8028	9.76354	10.1252	10.9716	8.58044	7.19514	7.64264	7.29083	12.5526	11.7979	7.48509	6.11431	7.71801	9.2582	5.03736	7.5517	9.44448	9.17006	8.45172	6.40704	9.70768	9.59393	7.47296	6.62085
1027	8.7119	5.64347	9.20952	10.9873	6.8595	9.39983	5.59722	11.1052	9.00083	5.12261	5.81715	6.68903	9.43916	9.77532	12.6203	10.9709	9.769	10.8899	9.42107	9.45651	9.21926	5.29665	7.81223	8.57199	9.02537	6.42957	8.11924	11.8913	9.42487	7.63666	9.58363	4.58344	6.84182	6.12397	7.10428	7.8104	11.6682	13.9704	8.49849	5.88375	8.37997	8.86577	7.74829	8.12004	8.02603	8.37647	6.86958	11.0628	7.84304
1028	6.73172	6.68889	7.44794	9.52894	7.69638	8.06476	4.95058	11.7376	9.23094	5.78729	3.09419	5.94153	7.73424	7.28972	3.26864	8.25544	10.1176	6.96386	9.94422	6.94229	8.5161	7.3134	7.52609	7.93963	8.43768	6.56406	7.35688	8.07316	7.14227	5.21022	4.56843	7.32003	7.52169	5.23644	6.81242	7.80133	5.58377	7.88049	7.87957	6.97431	6.16991	4.46555	6.45189	8.02988	8.8156	9.79781	7.59738	8.06104	7.28426
1029	4.37386	6.61628	6.04224	6.78473	7.94937	11.2739	3.7926	7.38179	6.08551	4.72786	3.55812	5.9108	7.7719	4.49075	6.05092	7.18444	7.18102	5.29467	5.67203	3.74622	4.73619	8.2515	5.39294	6.53241	5.2964	9.84662	7.4988	3.12259	6.39499	2.95773	1.96616	4.5906	8.63511	8.37596	5.91635	6.50862	9.02991	6.72067	6.42242	5.76814	6.57443	7.40397	6.08795	9.35416	8.09473	6.09939	8.31192	6.6832	7.194
1030	10.4891	13.3941	10.283	5.93996	11.7735	4.41649	6.16189	10.2946	5.91433	8.79074	5.18442	5.00602	8.10522	5.96611	1.77268	10.3758	12.5755	9.20942	8.89472	8.74345	11.5717	6.03361	9.24064	8.15222	7.669	9.2403	8.15746	6.9164	11.1523	10.3119	14.5145	7.87414	7.37014	6.07658	5.34278	10.3485	8.14785	10.7248	9.62801	6.75297	11.5263	6.45136	7.82631	7.27002	9.1747	8.00692	7.69941	7.28547	6.78354
1031	4.42107	8.72815	8.41196	8.67447	14.8387	13.8314	6.47882	14.0922	8.34599	6.18261	8.55969	3.11898	15.104	11.1056	7.58735	12.2106	11.2347	12.4321	4.54523	8.38153	14.5347	7.74982	7.38195	7.66555	12.1706	7.45589	8.66601	12.7332	11.5376	11.0378	8.63272	5.08219	6.96006	4.08057	5.83825	8.39533	7.84256	10.1722	6.04211	10.3411	6.1888	11.9244	7.49948	5.57725	7.22843	8.80874	8.90883	7.82566	8.62581
1032	12.1201	8.85794	9.68398	10.5868	7.65158	8.68285	8.03096	10.4775	8.15357	14.2915	9.26134	2.42069	9.46262	9.43649	3.37644	11.0382	10.6932	8.20015	10.9139	10.9554	5.89239	8.73386	7.42151	6.22756	12.0361	8.56788	9.22168	16.8133	15.967	6.09305	11.7417	9.22032	7.37309	3.86197	11.3553	8.91603	9.6487	11.3209	9.14519	12.1682	9.22102	10.4512	8.78093	7.33568	14.1057	8.81235	8.24331	8.00191	10.009
1033	9.77166	9.14963	11.2281	9.89393	10.2816	10.1267	13.3445	8.00082	12.7055	4.71799	5.29636	3.56504	6.58595	9.00725	14.719	9.3351	8.50093	5.86009	7.40898	11.4155	9.56156	8.02985	7.58703	8.95281	10.4391	6.52337	9.88675	7.17683	3.74155	8.05468	2.50868	7.53297	10.7576	4.55808	8.23824	9.14975	8.86985	8.43739	9.84918	9.98811	8.89634	8.26266	9.69408	8.68603	9.05075	8.8564	8.84614	9.49645	9.47368
1034	6.31727	9.00819	7.88615	10.8745	5.64961	12.6684	7.77936	10.6854	11.1097	11.787	11.8823	11.7757	8.04899	8.60081	8.52768	12.2461	11.7457	11.8499	15.8677	19.177	8.1207	6.09852	7.54783	10.4063	7.58476	9.0691	8.26601	12.6983	11.8713	10.975	7.77131	5.66059	3.75135	8.98565	5.84924	10.3734	7.91544	4.2414	10.8222	9.88935	11.3202	9.33314	6.43556	9.91797	6.1737	8.95792	6.1261	9.39554	7.26745
1035	11.61	7.94433	11.3456	10.4441	14.4168	16.253	11.3769	11.6285	10.3651	8.28874	11.5378	16.4462	12.2825	15.5847	15.0181	11.1899	8.90837	15.5055	17.9697	8.41099	13.4283	9.78028	9.15978	10.4377	10.182	11.8242	8.52521	8.82952	11.7721	11.4355	7.82873	19.4785	14.4213	11.536	12.6853	9.66204	9.36945	15.6957	12.8241	16.6335	16.0141	7.38764	12.4359	9.67622	10.3419	12.5519	14.3088	11.5103	14.3893
1036	15.6299	14.8323	12.8277	13.2003	9.88841	8.65514	13.3805	13.2833	16.3233	5.5629	7.25755	7.23324	15.4618	21.1286	18.075	10.5831	9.6803	10.0726	13.3717	18.2471	11.1386	11.7013	14.7752	14.4798	13.1192	15.1188	18.317	11.5482	11.4785	14.5254	23.1609	15.7462	19.9214	21.0562	15.0762	15.6156	13.2705	5.54723	15.5947	7.94241	9.87047	12.8825	18.011	15.1341	12.991	10.759	16.9766	16.4451	16.8773
1037	8.73979	10.8127	9.674	8.06224	9.24223	7.09953	7.71696	6.31385	11.1542	9.24023	3.65208	10.9465	6.30552	4.56622	13.8864	7.69787	9.28213	6.33369	9.76914	3.40311	9.86343	10.9024	9.26936	9.80922	10.9675	10.5589	11.7685	8.59438	9.45423	9.61868	4.85424	11.8657	9.01556	12.7091	7.42177	11.1371	11.5383	7.3285	7.54051	8.38955	10.5087	12.1921	10.4312	14.365	10.5084	10.5691	8.33922	8.946	8.46125
1038	8.51191	7.01576	9.09122	9.45016	8.62475	8.03971	12.0343	7.04655	6.50221	12.3765	12.2074	13.3293	8.39351	8.42948	8.81622	7.17663	8.28222	7.8423	5.20933	5.93868	6.90128	14.4838	11.8094	8.70529	8.2074	9.76425	8.29122	8.21854	7.53938	6.05462	18.6107	8.85035	9.78485	8.30588	8.41114	4.44751	10.9014	6.27347	7.52997	8.84842	8.62455	12.3707	7.16115	8.6303	10.3386	10.6872	11.0607	8.78363	8.35893
1039	12.3892	10.2569	9.56822	12.8735	7.63289	10.2268	13.6959	8.17737	9.42612	18.7617	25.1611	26.1583	10.2499	6.1748	8.22114	8.14675	9.09695	12.6943	6.04968	5.32726	8.98737	16.4866	15.8073	15.1635	7.62433	11.8774	8.90018	6.47133	5.48615	11.8933	0.3765	8.68907	10.6447	18.83	19.7818	11.9546	12.496	20.2585	11.024	9.04638	7.82949	8.74431	11.7244	13.4074	10.0868	11.9906	9.4909	12.31	9.75373
1040	8.6251	8.31905	10.7114	10.36	14.4925	14.2015	11.9364	7.3631	7.81838	38.1623	36.8351	39.4756	11.0496	8.54844	9.30107	14.4991	14.1182	16.3106	14.584	16.7552	14.022	20.0463	17.5574	18.3748	11.1681	13.8667	12.729	8.87197	15.056	15.156	13.478	12.772	14.6945	12.5993	11.7344	15.5699	18.9832	13.6681	16.8417	9.87119	13.1454	12.2525	12.9341	10.2439	10.8565	11.5407	13.0392	12.3695	8.9893
1041	33.4895	36.9709	32.3625	26.3014	23.4741	25.1096	30.457	38.6272	34.0175	13.5439	18.4563	16.7916	34.8206	47.0889	48.0557	28.2441	24.809	26.8569	32.2004	26.4454	34.5971	21.4354	22.8424	23.6835	30.0384	29.3784	28.1871	25.0301	28.4065	22.7671	33.0359	32.2533	35.7817	22.4175	21.3475	27.9107	26.7439	36.802	25.6596	29.0009	20.6528	27.828	35.1874	27.6568	31.4541	25.069	24.0873	22.7772	35.1419
1042	13.5312	15.3784	13.3722	13.7928	9.36899	10.0411	8.06526	13.7889	13.6513	15.4131	7.61416	10.6921	10.2862	7.55903	10.7251	10.3775	11.5566	12.6088	11.851	13.3994	12.6911	12.6748	13.9549	12.9334	14.0058	13.0177	15.4474	13.9029	13.031	18.7286	15.1136	10.8421	13.3885	17.0987	14.9339	14.9744	13.0931	11.4229	13.0278	12.6811	20.8744	15.7099	14.397	12.0803	13.0847	13.4114	14.5638	13.5507	14.4476
1043	7.99408	9.91277	12.051	10.5621	5.11785	14.0722	12.8911	7.2516	11.6074	5.65468	6.93039	7.65502	7.22161	7.62463	10.2379	7.45666	9.28782	7.3641	10.9427	10.9857	8.88429	10.0915	9.74735	9.59813	8.42343	10.7167	11.6078	10.2101	9.07259	10.269	9.47783	12.8408	9.65703	5.80815	13.3344	9.84174	9.68598	5.50924	10.2355	10.0104	8.96271	10.805	8.56327	11.5291	9.79075	12.1525	12.5618	10.5673	7.20342
1044	9.21013	6.68225	9.08759	10.3606	10.1303	9.24588	9.29588	8.90237	5.93079	5.19471	5.95711	6.20121	7.17541	3.359	3.88756	7.25075	7.94109	6.1712	2.78843	4.54916	4.44223	7.12502	8.55154	8.35985	7.28621	9.86339	7.33173	7.25249	4.34792	6.12216	8.86445	7.27322	6.51433	12.7318	8.19462	6.36063	6.21943	3.21868	7.17071	11.5114	11.8539	10.1339	6.26225	8.2033	8.08321	8.7351	7.46765	10.1093	9.24409
1045	7.75908	5.07862	5.49891	5.83689	8.99839	7.54541	11.2174	6.73713	4.82143	4.04683	5.27792	3.03785	6.89077	5.70962	6.33938	7.74042	5.60741	6.12434	4.55932	6.03035	9.12313	6.33059	6.63315	6.59348	5.33585	4.71308	5.72047	6.57178	7.48782	4.95082	6.76778	8.75656	5.05586	4.35124	8.30179	5.1494	4.66348	7.06519	5.97747	5.37942	7.54134	6.01069	3.96367	7.5437	6.31442	7.26666	4.73313	7.52258	6.85642
1046	5.94778	6.22049	4.1514	3.18042	7.7472	4.08192	3.61215	7.23098	5.75693	7.74862	6.94866	3.73737	2.18356	1.56675	1.96054	4.51061	6.08718	7.46867	7.71451	7.22307	5.57144	5.56478	5.34687	4.76943	7.66148	5.66532	5.7909	4.9623	4.88747	5.88367	3.30726	3.6285	4.07164	5.29654	4.07631	6.64784	6.74763	6.76087	5.75107	6.0262	5.06986	4.36611	7.03489	7.51348	5.44149	6.53493	5.87897	6.16527	5.74135
1047	5.48102	4.01962	4.77327	6.68001	6.67386	5.72484	8.84762	2.39859	6.58351	4.34035	4.76251	5.53587	7.70152	8.41992	6.2058	6.64093	6.70965	7.17723	7.08482	5.77133	1.93244	6.56637	6.22629	6.29679	6.71955	5.69807	3.59948	6.67938	5.82827	3.61717	3.29656	3.81259	3.57164	9.49442	8.50271	4.0854	4.33944	5.8997	5.72187	5.53502	5.86336	4.33624	4.9401	6.5446	5.54546	5.38668	6.39202	5.3959	4.8163
1048	5.01657	3.8905	5.15686	8.74375	6.0489	5.5355	2.23911	6.90341	5.53345	3.72028	4.15065	2.79279	6.31287	5.24971	1.2357	5.46226	7.06281	5.25114	3.30123	6.49377	5.17923	5.27094	4.60519	4.56116	4.36253	3.58171	6.08712	8.64421	5.75489	5.49708	3.01093	5.09135	4.17967	6.66517	5.97184	6.24417	5.40672	4.69706	5.56293	6.28744	2.35719	2.4162	3.92695	4.6902	5.66781	5.36876	6.48596	6.01136	4.36385
1049	2.9456	3.52741	2.83483	4.1821	7.94791	4.44207	1.43815	0.79669	4.27929	2.17516	3.06724	4.08069	6.35784	4.874	2.05131	7.81765	6.82023	4.66714	4.97364	2.34661	3.55706	4.89433	4.53494	4.82943	4.99856	3.49901	3.49907	7.87473	6.1276	7.00833	3.64761	2.72956	3.08518	3.53718	3.60254	3.21581	4.11718	4.95624	4.05138	3.69687	3.67906	6.14151	2.79034	3.99462	3.76151	4.53426	4.79015	5.5309	3.19574
1050	6.62059	7.2099	9.03014	4.77734	6.15643	0.638694	12.386	6.15995	4.07881	6.06715	6.25896	4.69279	4.55183	3.67358	2.63141	4.42158	7.42774	5.28095	7.81715	15.3134	3.53794	6.74757	5.14565	5.32623	8.26203	9.51255	11.2082	16.1261	6.60338	18.3592	10.8418	2.91749	6.1732	3.88764	6.30741	2.65551	3.95214	2.89227	7.91884	6.8095	9.73195	9.94174	10.4364	10.7279	6.12596	11.0988	11.5048	11.4099	8.3587
1051	6.68891	7.56245	11.1213	5.0705	10.891	8.44972	7.74341	5.04182	6.59628	9.17056	9.3894	2.89497	7.24789	5.10189	7.20129	7.67884	6.93496	6.84324	2.53359	11.3537	7.17749	4.01265	5.59724	3.98722	7.22791	6.68967	6.77565	9.46848	10.5069	10.4141	0.976878	8.9084	10.6999	3.72286	5.81025	8.33074	4.8187	2.6934	4.71038	9.4268	7.38936	9.15819	4.78111	7.70766	8.27677	6.54693	6.90469	7.75431	7.48582
1052	5.79871	7.185	7.97877	7.1863	7.68712	3.44622	6.14753	16.405	5.92744	2.7941	7.70961	11.8316	13.6153	6.0907	7.52028	13.1022	12.6819	12.0092	0.235147	4.47343	6.06819	5.97064	4.5657	4.93265	10.3404	7.0193	5.09078	12.4205	16.3689	17.46	11.1237	7.47408	6.94908	7.27587	8.28451	5.55339	4.87704	2.55393	6.08988	8.8224	7.91674	11.4925	9.14355	8.00028	8.35257	7.52615	8.07926	5.40866	10.4878
1053	10.302	7.63681	11.5487	10.3679	7.11458	6.50846	5.92936	2.30275	4.98951	1.99705	7.45711	17.5404	14.9822	24.48	6.12757	13.4357	10.7428	7.33494	8.67379	8.88712	6.14567	6.48427	4.94857	4.93641	11.4779	6.43658	8.85028	14.1102	11.762	7.26753	2.32158	5.63027	4.75725	5.92135	6.31916	6.33168	5.44467	7.90266	6.89487	5.89055	8.82441	7.7069	5.97572	7.82568	6.7357	6.2155	4.56634	4.64044	5.25191
1054	8.09076	6.24465	8.94392	6.92231	6.52773	8.71372	7.61173	8.82995	10.0225	20.6325	21.1808	10.9169	7.80405	5.58282	6.40914	7.44152	6.37698	6.95908	9.66942	2.96432	6.42035	5.72261	7.03543	6.04021	7.77749	7.68123	4.65752	7.36301	13.9365	5.97335	7.88209	8.63102	6.04322	1.97438	3.37468	1.70464	4.087	2.75042	6.3929	5.2175	9.90929	8.52449	7.05968	6.66378	9.7843	9.77302	8.70502	6.95136	5.0139
1055	12.907	12.6481	6.07209	11.8107	9.96666	13.3415	3.89744	11.3775	7.69412	16.0971	5.4876	10.1406	8.01154	6.22792	8.64193	10.8823	8.04095	9.26644	9.87331	13.1969	12.5408	16.684	17.1416	15.7972	9.49072	10.7435	10.5412	7.06015	13.2079	6.66368	11.1908	5.60496	10.4234	8.9566	10.1556	17.0974	14.6558	14.2263	12.2095	12.4444	7.76486	5.30421	12.1728	10.4648	6.93953	6.36264	13.0872	9.13268	11.0653
1056	10.8191	10.9584	8.08591	16.9254	11.9249	13.9019	7.34145	12.8292	5.54614	12.9769	4.87966	11.5206	10.0924	11.2144	7.21627	11.1425	8.02479	11.4085	0.166587	4.81971	12.3065	10.5528	10.0386	10.5473	11.1073	14.6573	13.4986	3.85792	7.09568	10.1421	20.1891	15.406	12.1952	18.6628	13.676	11.6004	10.2044	18.929	9.55588	18.5433	12.3272	12.5124	10.6487	13.3506	11.8474	9.01895	10.977	13.4934	16.7826
1057	11.0459	12.7643	9.41263	11.1543	15.5053	16.7875	14.6506	5.15073	12.6764	4.47041	8.91217	6.18087	13.8132	9.75651	16.0271	5.79795	9.23431	11.1345	4.73491	9.33232	13.0703	14.2574	14.1771	17.6125	9.13005	9.244	11.9275	7.57348	6.62953	5.76284	6.29195	13.9271	12.9479	8.0857	12.5704	10.2572	12.3766	14.0038	9.46969	8.67719	8.10217	7.9292	9.75707	8.76564	11.0487	10.6925	10.2246	11.4231	14.0399
1058	7.96721	12.3241	12.3063	11.2488	10.7868	12.9538	7.90179	10.9468	14.3989	16.7055	12.0813	14.8023	7.90335	7.75267	13.9445	10.1047	11.968	12.5906	13.6893	9.83819	13.2699	12.0674	12.3284	13.0692	6.69735	11.4568	9.78437	9.29255	2.25281	5.53895	7.17505	9.9692	8.0239	15.7389	11.1944	18.5244	18.1647	15.1916	10.8225	11.1407	9.31751	10.1728	11.3771	9.76242	13.3978	12.9433	9.81455	11.8756	7.25186
1059	19.7599	15.4663	15.5002	14.5365	13.4395	15.2585	26.3907	20.9563	28.0699	9.08876	16.6434	9.47898	11.9783	20.1195	24.2806	15.9927	18.5676	17.1725	42.6068	19.8209	19.4628	17.5006	19.0217	17.751	18.4889	16.5591	17.6658	12.7276	11.6363	12.4182	22.0072	21.5314	21.787	25.7739	22.3076	17.9447	21.4189	18.8566	25.9356	13.0276	18.7165	17.2576	18.6479	16.7312	17.4912	19.8222	16.1366	17.9105	14.2623
1060	14.0375	17.823	17.7279	16.1406	16.164	13.7708	12.7702	13.7281	20.998	10.7991	12.1147	13.5337	18.3784	12.879	25.9288	10.6342	11.9276	13.7578	33.7709	11.7527	9.89764	12.5867	13.7497	14.9813	19.6723	16.8083	14.2175	14.0044	11.4587	13.9541	19.1026	22.1604	12.6034	20.8432	27.3639	20.5049	14.4688	17.5999	16.3566	13.2088	22.2452	12.2141	13.8395	17.7459	12.0562	14.8981	11.9843	13.2487	20.7584
1061	12.3971	14.5584	8.49232	7.38098	10.4244	7.25654	8.00777	13.4957	14.6942	4.48427	10.3886	8.08465	3.99685	8.91036	2.65375	11.2244	12.4619	11.2433	17.885	19.9809	18.8024	12.769	16.9263	11.0807	8.83098	19.0933	14.8763	12.7924	4.51207	5.57362	6.2161	13.31	23.6139	12.1189	6.15104	8.18913	13.8443	11.5748	12.6654	12.6439	11.1407	10.4969	12.7464	9.91021	8.84938	9.45212	11.5484	12.1108	14.7707
1062	11.2048	10.6283	7.56926	5.83047	13.0762	7.35415	5.31459	7.19567	14.7542	10.829	6.60081	6.98238	4.87613	21.4256	8.55756	9.91561	10.3596	6.90111	2.32179	17.1635	13.2974	12.4234	9.89771	9.95239	7.88645	9.48002	6.82716	17.9858	5.88476	9.24434	11.2931	9.83534	11.6682	10.4768	9.73953	11.8292	10.2475	11.9657	9.86663	7.85722	9.87409	10.0155	10.1092	7.27239	9.26816	7.44351	10.6153	8.09597	3.94416
1063	6.01657	7.02553	7.97703	10.3766	5.27115	10.5138	12.0127	4.67994	3.22252	23.0227	9.28697	14.2111	4.65502	5.41202	12.1716	7.87288	7.57943	8.03525	3.20852	7.01722	9.57371	8.07361	8.38357	9.7714	8.14318	7.05363	7.93017	7.59764	13.3563	4.37744	12.7083	9.11753	4.85036	14.2708	10.1738	9.32048	8.04605	8.43431	8.46888	10.2059	4.38629	8.03285	8.6893	5.58345	9.61051	10.8722	7.1	9.05121	7.96403
1064	12.7973	13.2319	12.6518	11.488	10.2943	6.08409	10.859	15.7991	3.28472	8.0426	14.008	13.7088	13.4484	9.88475	19.0967	10.4151	12.7238	19.6061	3.50584	16.5549	10.5009	9.93307	7.74076	10.8639	11.4423	10.2132	10.9836	10.1729	5.85874	5.11425	4.40972	6.62327	4.55329	8.28539	10.4425	9.4677	7.22459	7.51895	10.8987	10.4019	8.57308	12.6067	8.79303	11.4126	9.35563	7.55211	10.1634	11.2804	12.867
1065	9.8598	8.94012	9.33035	12.548	10.01	9.02252	11.5547	13.0151	6.79838	13.3034	9.87419	7.24988	15.7287	14.8841	4.15027	13.0107	8.26307	9.72137	6.53984	10.7391	6.38898	8.91589	10.3427	6.24241	12.2185	6.69522	8.61106	3.6457	11.6998	7.91566	0.451924	9.15343	12.4925	8.15887	4.90625	9.8087	8.30847	11.9453	9.30528	13.3164	11.8911	10.8438	10.2476	12.6807	15.4242	10.311	11.5846	12.2708	10.6995
1066	8.03267	3.90472	10.2886	6.89734	5.7128	7.14948	7.98809	15.4292	5.65375	2.06279	11.9828	4.28726	8.72951	7.15764	7.49017	8.86692	8.76332	4.29867	9.77477	4.03605	5.93371	7.76502	6.8909	7.22003	10.1356	6.36515	9.41074	2.03704	5.68544	4.7499	8.35135	3.0412	6.55061	8.60096	6.26969	7.34465	13.0444	4.13311	5.9615	9.68138	6.15464	5.38955	8.72194	8.79347	8.09552	10.8751	8.61317	8.16246	13.5857
1067	8.87822	6.96608	7.07595	10.1856	8.10591	7.32329	13.919	1.69464	2.05692	9.86131	9.1163	18.0422	8.07898	4.08012	8.51488	10.1657	7.47693	8.4156	5.67699	1.56208	3.39177	6.98001	6.61859	7.17717	6.74092	7.84741	7.92666	10.4691	12.8683	14.9256	16.2514	7.08132	3.34916	7.99434	5.98	9.4878	6.25297	3.2723	5.30168	4.71755	8.617	6.17904	9.5414	10.6026	8.92315	9.06153	7.83232	6.81833	4.64644
1068	8.96118	5.96804	9.01699	11.3823	8.61035	13.6659	11.509	4.23506	13.1691	10.0731	4.27057	9.58081	12.2607	4.74035	7.75737	9.98275	8.99242	10.5983	4.43655	5.51288	14.8613	10.5726	8.31085	12.9535	7.7086	7.4692	9.4081	8.53273	21.2993	19.3826	10.9262	13.0189	9.72439	7.45848	7.66565	5.95542	8.86468	14.3159	11.364	11.2727	8.17053	17.3736	6.06182	8.08879	10.1253	11.0716	9.68292	11.2175	5.04025
1069	7.81483	10.954	9.86989	7.77006	12.3308	17.8595	6.06499	10.7275	15.3681	7.5217	12.3571	4.31917	9.84736	10.626	3.67893	7.91182	11.4518	7.42244	12.8798	5.6806	7.35223	9.98068	11.1389	9.75718	7.22115	8.97448	9.80868	12.7622	7.37655	14.7625	10.2893	6.6587	10.5943	1.79216	11.3077	8.092	9.69825	9.23985	9.81118	6.69434	8.94747	6.8479	11.2499	7.90982	8.29192	8.46276	10.8756	7.74391	5.72379
1070	6.28318	8.17634	8.65393	3.7901	6.13299	7.38631	4.4553	6.81066	4.63218	3.97712	10.1656	4.31821	9.1247	5.00652	5.73817	6.80133	7.56151	8.25075	2.654	4.83701	7.32044	6.66995	5.99131	5.58219	10.3581	6.66135	8.45686	8.61386	11.442	19.2715	5.30174	5.1989	6.767	1.71533	4.25164	4.07958	2.72612	6.05555	6.44328	9.43295	5.56524	7.30565	6.01481	8.07426	6.69847	6.70925	8.07795	5.90396	8.2618
1071	10.6082	8.66163	7.56678	7.56556	10.5529	6.26164	3.43384	13.8523	7.22712	16.1566	17.5988	19.2138	10.4253	4.60116	9.11049	15.7812	8.30606	6.92053	2.32359	1.54794	17.7057	4.14266	4.21219	5.70508	8.10547	6.74291	8.75725	18.0163	11.5971	15.4739	4.51675	6.54715	12.7594	4.27249	10.2751	4.74005	4.4519	4.38477	5.61992	1.88826	10.2851	6.70917	3.9315	5.15478	7.95959	6.49012	7.43873	6.08911	3.70833
1072	9.49491	9.88416	11.1843	14.7576	13.8888	9.05109	22.3276	9.89926	11.8558	11.9427	10.0576	15.1043	6.06443	10.8097	6.69957	14.0022	12.9731	14.2423	9.63583	25.2194	9.52058	20.9143	18.083	17.2214	14.9564	7.83524	14.7085	16.8522	12.2916	18.15	23.1517	11.8816	9.74289	10.2848	21.2354	18.244	20.0559	24.8445	19.2233	15.094	8.83197	17.5731	13.3239	11.5289	14.0857	11.304	10.2029	14.6039	7.5748
1073	17.0788	19.4657	17.8246	14.981	15.3428	17.8067	24.0059	12.0302	13.0665	17.6276	20.5139	17.7957	23.282	17.4666	28.5428	11.0774	15.6598	13.4609	13.5093	16.7435	16.659	12.127	12.4211	12.6824	18.8402	17.7086	19.068	13.7494	13.1191	15.8856	18.4531	19.564	17.5414	12.4103	10.4182	18.8887	14.6572	16.7023	17.2817	20.1214	17.7692	24.798	19.4459	17.2073	16.1453	16.1087	14.687	17.1375	26.5184
1074	12.1615	10.8861	10.2506	14.2269	8.10074	11.88	5.5686	18.1786	8.04406	9.1952	14.8479	16.0688	9.98277	15.1142	10.1544	10.3308	11.5551	13.4989	22.861	13.442	17.7399	13.4743	16.1701	15.6255	13.1139	15.9996	12.3851	2.87855	9.97386	3.01025	3.64788	9.93565	13.1501	24.8265	7.66166	10.7297	12.8285	10.2721	10.8705	10.7895	13.5914	13.6964	9.8944	11.8439	11.9353	9.37138	10.2339	12.8733	12.3148
1075	9.59674	9.56372	11.8852	8.78673	12.9024	13.8257	5.2323	3.06301	9.20259	3.93065	5.28081	2.74484	9.32608	12.7769	10.4097	7.80803	12.4211	10.2696	10.2874	5.56794	8.17681	12.9276	14.4283	12.093	7.6553	10.5285	12.6367	9.2276	15.6386	3.22441	14.9271	5.75391	10.3227	16.7591	11.2116	12.2421	11.0303	6.95861	10.9536	13.7172	10.5417	13.0094	8.89624	10.8576	7.74604	8.42199	11.1753	10.2443	8.09159
1076	13.2933	13.9312	7.68902	8.06485	10.0223	5.2389	9.86173	8.28442	11.9439	2.25477	7.09973	8.42989	7.73475	10.8086	8.44948	9.05288	7.94132	10.3112	6.34787	6.7069	6.26523	8.97386	8.47796	8.12932	7.67369	14.8635	9.06247	5.20247	8.39422	7.95933	8.03387	7.74545	13.5453	14.4519	10.6559	10.2216	9.42657	7.17217	9.79981	9.94433	11.3625	4.3858	8.94675	9.18082	10.5673	12.5069	10.8846	11.3673	8.566
1077	8.68355	8.26407	11.7599	9.81843	8.81415	7.68848	10.9214	7.29808	11.9537	9.07521	8.08309	4.56252	8.50028	5.07564	8.36481	9.6867	7.44938	7.27351	6.65201	10.1953	6.01278	7.64389	7.99007	9.09827	6.43364	9.24703	6.78722	7.12854	5.60031	11.0509	13.1006	11.9115	0.987602	8.7351	5.7058	5.71374	9.69947	8.87931	6.9803	7.79798	10.2811	3.30222	11.4414	9.58201	9.06208	9.58493	10.2847	7.88653	6.99705
1078	7.45685	6.29096	5.15658	10.3564	8.1309	10.7977	6.58018	11.5448	3.88817	5.75653	1.73106	4.41552	9.16722	6.01239	8.46056	9.06525	7.5951	7.48216	13.5242	5.49586	8.2752	6.80272	5.72431	6.09107	8.95083	4.1301	3.09481	9.26145	4.71556	1.3358	5.46511	7.23237	4.79078	2.91841	10.0847	9.70954	5.41549	8.61361	6.66803	5.17665	7.2107	2.90717	7.63655	6.43468	8.68488	9.18893	6.67059	6.76123	8.20533
1079	5.34288	4.87612	8.02908	7.65244	6.11198	10.0633	7.61312	9.03869	18.1859	20.0836	4.62163	7.34634	6.39244	12.3283	4.06994	6.39422	8.53764	8.29013	12.2048	10.2442	2.32432	6.32374	6.50167	7.77176	3.91241	6.28326	5.04316	9.06961	7.22776	4.63829	3.40211	14.2295	10.3928	3.62603	8.49997	5.43098	9.70847	6.11713	6.15958	6.03767	4.56115	6.31301	10.4685	10.1358	7.11529	10.3138	10.3443	7.13283	9.76182
1080	7.67834	7.90388	9.93908	16.5273	10.5094	12.5023	6.29198	7.68124	8.63249	35.0976	10.4375	25.6203	9.62518	14.5675	11.132	12.5727	12.1561	15.51	6.24436	37.1468	2.37602	15.2315	15.7336	13.4055	7.83204	11.9683	8.8289	8.07485	7.76232	5.45309	7.67544	20.8069	17.1548	15.8674	10.5703	10.5377	15.7441	8.76647	16.3206	11.2974	8.30218	9.56794	11.0989	12.2296	8.71454	12.1168	13.0919	8.61643	2.62113
1081	41.1711	32.6923	33.9721	18.4415	29.2745	27.0074	45.5889	53.6118	27.1557	10.4109	9.13844	10.3368	40.4688	35.6832	40.1205	25.1232	28.7402	23.2009	23.1676	22.9425	28.9567	20.5672	18.8228	19.3634	22.1631	32.8177	27.4582	15.7251	11.247	13.2085	17.9183	20.4562	31.4474	21.9799	21.7127	37.9593	21.8143	27.3382	25.8475	20.6548	33.2877	28.3702	27.5695	24.216	28.6731	22.8017	24.9473	25.484	32.2828
1082	5.97527	9.38638	8.06136	10.027	11.3827	8.32527	14.7938	3.86997	15.4148	9.96134	5.57867	8.27695	8.73941	11.6472	7.49907	9.9663	9.05249	9.42505	1.48202	6.96257	14.1091	11.2991	9.34256	11.7242	14.3847	8.5534	13.5058	12.9108	8.86144	11.2424	13.7361	14.7288	7.84256	11.0793	10.2379	12.3173	10.6395	11.7698	11.2371	14.1988	20.012	15.0913	10.2198	14.856	12.5789	10.2095	13.9789	13.0188	11.47
1083	9.63951	7.77971	6.76718	13.7947	7.09252	10.0358	5.47469	5.98209	2.63645	1.92234	2.41158	4.12111	6.71298	5.85414	4.35942	7.71192	6.73604	6.24217	11.5699	10.8741	6.04838	5.73115	8.67506	4.92858	9.01027	8.32186	9.07875	6.84279	1.95568	8.62962	8.84613	8.98284	4.08791	6.33594	11.1586	1.7339	6.26673	9.59362	6.57536	7.43476	3.23409	2.77131	5.26112	9.04986	7.52713	9.53202	8.81752	9.76063	6.37022
1084	3.51552	6.8293	5.87356	7.70627	4.85401	6.45917	2.02738	5.73769	7.44654	6.61792	6.63997	8.15129	5.85383	5.75884	4.43293	7.67679	5.3694	5.62292	0.241729	0.278982	8.13124	6.70463	5.31551	5.6175	12.6069	4.61659	10.3292	12.9076	8.97473	2.32184	6.78117	4.3317	7.20583	7.81616	18.2642	1.97085	6.42692	7.13768	6.18877	9.43069	5.72539	7.14598	7.85008	5.71656	6.65701	5.77568	6.81137	8.658	4.58326
1085	3.96657	4.88136	6.01399	6.24177	9.45317	3.50273	1.92944	4.66914	4.31274	1.95311	6.44811	6.79925	6.67451	9.09044	9.17848	4.1604	5.71071	7.66357	8.11259	0.0206347	9.97052	5.5277	5.54844	6.55642	5.60032	8.76325	5.03759	9.50904	14.6063	10.2502	3.77047	11.2537	10.0616	5.66381	5.47308	6.82575	3.94025	1.47152	5.8596	5.9407	6.50879	10.2633	4.7944	5.29945	4.99101	6.7369	4.93552	5.61023	12.2119
1086	3.51666	4.6804	5.50423	4.63577	2.27215	6.94825	5.4978	1.85002	9.76621	9.02326	16.701	17.0931	11.7059	5.7573	4.66354	6.27144	7.03161	8.36945	9.90611	0.027783	6.81521	7.47787	6.58165	4.78884	8.94672	4.27129	3.79439	10.0447	10.2758	10.2781	4.19284	0.172244	4.26241	6.04287	7.23428	7.33734	6.01368	7.44195	6.40059	8.17685	3.78582	7.27012	6.03808	6.47252	7.74629	5.62888	5.12994	4.99185	6.586
1087	9.34486	10.1781	2.75659	10.3532	10.2391	11.9089	4.9054	2.46112	11.0903	1.7823	12.3959	4.16288	2.38552	5.09562	6.34842	13.2838	7.79627	7.8263	24.9933	5.22562	7.04561	9.964	9.79283	10.8899	6.69574	7.52158	4.08025	5.35194	7.12135	22.1583	16.0493	10.9736	8.67263	8.54694	8.74821	10.7682	8.52224	11.496	7.88407	10.4524	9.94874	10.0208	9.10032	8.07366	9.051	11.4579	8.98234	8.72243	12.1103
1088	8.53958	8.72057	13.9158	5.81157	10.3182	5.65743	8.3055	8.84576	5.65425	5.0374	2.67345	3.8629	7.0531	4.29388	5.5562	6.61336	6.91887	9.54435	11.0702	11.5879	13.414	7.58216	8.26031	11.4708	6.25694	5.33606	11.4424	10.3341	13.8556	10.6143	11.8292	2.65322	4.60111	7.03844	5.64821	6.90493	11.1437	6.55563	6.60649	9.52453	1.3426	5.9612	11.2233	5.45174	5.75235	8.91606	6.68144	9.64103	8.52776
1089	6.65262	6.94797	7.19605	6.46104	4.60428	7.65274	5.18518	5.29118	7.89052	18.1938	27.5754	11.5754	0.780695	2.25188	6.70948	6.62012	10.4883	6.59532	3.2121	4.93316	3.13327	9.91459	11.9272	11.2548	6.50324	7.82994	6.4445	8.29912	15.3398	5.84355	9.20105	5.64088	4.66374	9.62918	0.952482	3.64473	9.48852	8.42911	7.08003	2.88902	7.85265	3.53778	6.84457	8.63456	8.30868	6.82455	6.62376	5.49656	3.23665
1090	39.1403	28.0547	24.2716	17.5326	23.4406	18.3491	11.6	10.729	21.0172	9.98392	3.4924	9.01626	16.7947	17.8776	23.8066	15.3084	24.5552	21.376	17.0457	9.95745	15.6564	24.0072	23.9356	27.8602	21.7242	23.5066	21.2478	9.6055	9.81287	27.2405	24.9213	11.2492	7.33853	22.2125	18.7631	32.3288	30.2896	28.421	26.1831	13.9052	19.9678	28.584	22.8552	19.3406	23.8639	18.1161	17.8061	21.4974	18.4561
1091	14.3322	13.564	16.5037	10.377	8.68978	9.58496	16.3016	4.20596	5.45463	43.309	23.0109	20.6172	10.4016	9.60237	7.59873	8.62248	9.13351	12.2897	8.67733	16.7142	13.9676	12.3532	12.7288	12.3034	17.0865	9.17517	10.4523	11.1262	24.9546	9.06262	15.6329	6.63001	20.2074	19.3096	7.54871	12.8526	12.2591	11.1686	12.4275	7.86809	6.94179	10.0727	14.0631	13.9201	13.6738	11.1647	11.0186	12.0909	13.9317
1092	8.61812	18.2249	13.4494	16.5738	19.3628	21.872	21.7067	23.1497	20.0581	5.87966	14.9553	16.525	16.7637	17.6761	24.1484	8.92144	11.7102	14.8866	32.3693	17.73	18.797	17.8183	19.9592	18.4551	13.2806	17.9394	13.8989	22.6635	10.7334	15.9961	9.77748	23.7859	29.1537	11.9943	20.1485	16.6753	17.3261	15.7509	15.5873	15.0943	14.825	7.7206	15.1806	15.8845	15.3226	9.67744	13.3759	16.4852	14.8965
1093	6.61547	9.88938	7.90087	14.514	14.0253	11.6786	5.44844	31.8047	7.246	3.00475	9.92488	17.0444	13.6702	9.18333	22.1613	16.0217	15.7987	11.5054	13.9272	29.2614	15.2639	11.7158	11.6732	11.1426	10.2743	12.1908	13.0057	12.6927	18.253	21.0937	7.81149	12.1197	14.1295	8.18052	11.9505	20.0273	11.9353	11.8133	13.1404	15.3931	11.6489	11.6202	11.2821	13.7001	15.3491	13.1181	12.5418	9.94933	11.4754
1094	5.19463	9.08753	14.8092	7.6198	4.31907	9.91487	14.8985	12.7381	5.30964	2.95518	5.92024	6.5947	8.94436	14.6395	1.53959	12.1144	7.75448	9.60643	7.41248	5.61526	8.90758	9.29492	7.57923	8.62167	7.5077	9.24985	7.70445	16.6393	5.74359	2.93661	3.03966	20.5363	2.80683	6.54173	7.10934	5.83018	6.6925	8.17267	9.13049	14.1802	8.28769	11.1599	6.87719	7.36119	6.41482	8.10818	9.5005	7.82393	5.03939
1095	11.2513	5.99821	10.0575	8.11655	8.62678	7.134	12.1187	3.26692	5.20273	8.11757	9.37441	6.25841	7.93443	8.43768	7.53035	7.32758	11.3269	6.22069	5.1804	14.5764	10.5659	5.98491	8.02882	5.57322	9.62561	7.31374	7.45935	9.23697	3.85894	16.8426	11.3018	0.738465	2.69038	11.4433	7.09126	0.0149304	7.042	10.078	7.31234	8.93483	7.68856	3.51417	7.96866	8.64306	5.70213	8.93235	11.1067	8.32586	1.8093
1096	5.30353	4.13222	0.936039	6.41679	8.69782	6.06575	6.27272	3.51574	5.42257	3.4734	3.71687	6.19393	5.63486	7.73292	6.92577	10.265	7.41472	4.91623	5.63834	1.9907	6.78265	6.50488	4.85118	5.30974	2.4843	5.96172	5.85464	7.63529	2.78864	0.120112	7.48955	6.1866	5.501	7.34963	8.30289	7.94229	3.67401	5.76117	4.75333	9.07382	6.5589	4.51932	7.14521	6.35283	8.82417	8.80517	7.82376	7.803	9.37194
1097	3.50941	2.24176	2.16208	5.95969	5.04886	7.65146	3.84964	2.4604	4.74855	17.6471	13.239	6.45747	6.33605	6.07465	2.44205	9.40327	5.72558	4.60085	0.02374	4.01452	7.33435	5.00635	4.19652	3.91137	7.33145	5.53217	8.0674	0.627716	10.8071	2.87918	7.71265	6.3088	12.3158	1.79278	8.12282	3.50684	4.76101	4.72511	4.54984	4.13194	10.8495	10.7077	4.65917	4.91868	4.70929	8.60188	6.81372	6.59671	5.43302
1098	3.98624	6.2896	2.84819	6.7971	4.05907	5.8158	4.67824	3.73735	13.4333	2.89414	13.1044	5.92818	7.33908	3.30672	3.33934	6.97799	3.29641	6.98529	0.0537037	0.131546	1.54524	4.42036	3.585	3.37161	7.37197	6.40461	7.96866	3.82501	13.0079	0.610175	2.74942	7.95181	1.97401	3.07611	4.02764	0.322958	2.67483	2.5809	3.43532	4.64219	8.50564	8.74376	7.3986	6.29207	2.3677	5.57792	5.26507	4.15857	13.5521
1099	2.04871	2.51774	7.06143	6.09264	3.72996	1.93343	3.12543	4.39213	12.1073	2.73527	3.26167	5.36444	6.18099	5.46913	0.507994	5.03776	3.2844	7.61291	9.67183	0.0085241	1.17941	2.89414	3.46241	3.45113	3.31337	2.72593	4.34082	5.94776	0.039974	3.21844	9.56376	4.49311	3.88284	8.09951	6.93517	0.498784	3.34557	1.52836	3.48043	6.77632	4.72624	3.35769	2.57021	3.58686	3.77256	7.89816	4.74795	5.26904	6.03463
1100	3.43913	5.72206	2.77251	2.97757	6.0517	4.81817	2.25507	5.82053	18.507	12.6033	5.04774	5.59094	5.99818	7.4825	0.139111	13.7624	8.60756	7.10067	0.369258	0.406172	21.1678	4.00857	4.00957	4.22643	9.66268	6.83522	5.11805	1.87143	1.78585	2.41859	4.10132	0.133239	0.102515	6.64809	5.35381	2.13655	2.6045	4.99206	4.62219	5.30759	7.07387	5.39205	2.65487	5.56352	5.25253	9.01033	5.80867	5.88109	6.40693
1101	9.0023	1.70169	2.31709	6.43979	3.69602	5.99535	9.23656	5.91351	10.096	3.44355	4.57028	5.1885	6.27405	2.83756	2.0681	5.8232	5.37243	9.16128	2.34691	12.2806	0.234393	3.49929	4.10713	3.39389	5.07757	7.63345	2.64664	6.45455	0.131313	3.9544	7.26452	7.11241	0.0799764	4.97454	4.25963	0	3.10298	5.9536	4.31277	8.24571	10.9134	8.44347	3.10873	3.56486	3.62179	3.79638	5.55459	8.26324	6.73118
1102	5.17925	2.60366	6.55977	10.6508	6.75768	9.54039	8.40118	5.06895	4.63984	11.9479	5.39143	4.87264	1.8837	4.46273	6.04482	8.87772	6.32069	7.3194	3.13219	0.0671092	0	2.76307	2.82305	3.30548	8.14371	6.10906	3.90404	16.9623	19.0904	14.158	5.33853	0.228202	0.130536	8.25814	2.75931	0.0356332	3.77968	2.95486	4.48103	5.22757	7.97587	2.9086	4.52238	5.42694	6.96858	6.40842	3.5063	5.37637	2.13041
1103	6.25268	2.86241	7.19733	5.45484	5.85041	2.184	14.5779	5.8694	4.1607	13.8822	5.00405	5.563	1.916	2.79931	0.953223	6.43514	5.22606	5.28152	3.43329	0.0230771	0	2.75663	3.34534	3.77484	8.37068	3.20843	2.60472	8.45252	14.0312	13.9272	0.0639316	0.0978792	11.7816	3.65344	6.60446	7.47741	1.96856	1.61619	2.89751	6.2898	6.61893	5.03639	3.35157	3.66114	10.0303	4.29717	6.83548	3.30072	2.26574
1104	3.5114	1.71016	3.07291	5.65607	6.84791	4.39464	7.92189	6.93763	4.34718	12.4758	5.51537	18.874	3.13554	3.43449	0.296979	4.72508	2.91404	4.63345	5.90501	0.043207	0.29431	2.17736	3.255	2.29264	8.15227	1.31586	6.16186	11.1338	14.9716	20.7918	4.19968	0.0481447	0.0683464	3.84249	7.52848	0.443506	2.8493	0.842978	4.61311	1.97086	2.93962	3.6591	3.46302	3.30443	3.18818	4.20434	5.70306	3.46031	8.40384
1105	0.500727	8.20398	9.70291	8.02608	7.72716	4.69461	2.3351	11.6259	6.36586	3.86997	5.91563	9.91997	14.9824	6.3568	8.09935	7.61902	6.97137	5.54094	5.2665	0	0.0831646	5.56621	5.99984	5.10248	7.82213	9.04128	9.10119	15.0263	8.97689	7.80775	12.4726	0.0152849	8.59126	3.27752	2.90304	5.99543	7.14892	6.54972	4.83092	6.60468	9.81499	4.16687	5.89249	6.32342	6.48959	5.28051	7.0457	6.62222	9.04549
1106	11.9609	6.75055	8.85214	12.9231	9.95469	5.80969	5.93867	8.54745	14.7116	3.08637	5.50685	10.2144	16.6885	8.729	4.90223	11.7122	13.068	10.2568	0.722989	12.1959	3.68943	7.83784	6.42918	7.65941	10.147	14.763	8.86042	9.0226	18.2067	6.89205	6.48667	24.7073	36.2178	7.29621	5.40712	4.75055	6.05714	10.6783	7.02405	11.1427	21.9302	10.7267	13.4201	9.81735	9.80572	9.84486	10.5463	10.517	6.49748
1107	3.62955	4.30177	5.48793	7.42742	8.16014	5.53937	3.38788	5.50659	7.72717	22.7717	37.9746	26.7162	6.37619	2.1068	3.80817	8.09638	5.38267	4.82633	12.5063	0.716889	0.0672723	5.7873	6.03725	6.2042	7.61672	5.99448	3.22269	9.24184	8.63406	13.4098	9.16488	11.9252	0.234012	10.7256	5.82445	10.1562	5.87494	3.26439	7.44622	5.59542	5.6266	10.1697	7.41048	4.68835	4.84763	9.12729	5.31125	5.17855	9.01026
1108	37.1489	37.2084	22.8165	26.2581	29.699	32.9422	30.5664	19.3332	14.2054	4.25477	13.9161	7.53259	31.3498	48.301	55.0015	19.5605	29.1687	31.4531	33.073	33.1727	26.1029	42.0648	42.0964	43.7396	12.068	30.9318	42.9069	9.37718	14.0792	2.58918	36.9076	33.5804	18.1067	34.8041	40.5324	54.1663	38.7409	41.2637	37.1128	28.7209	7.61851	31.1849	36.5325	32.0443	29.9214	28.122	27.4177	30.7164	19.9543
1109	19.3751	28.9353	31.2209	14.1863	15.2553	24.0815	15.3793	25.3769	15.2393	11.6644	11.1579	5.52771	11.3957	13.4898	18.6865	13.3884	16.9684	14.4265	33.2445	41.0943	48.3607	23.539	21.8972	20.3011	22.9392	14.1673	15.4735	12.4575	0.0927396	14.0512	14.0002	22.152	24.6873	16.5199	18.8273	14.8385	27.8731	21.8843	22.6594	20.8948	19.488	18.3123	19.6439	25.6057	19.8743	19.9087	22.2709	20.6842	29.5543
1110	21.066	19.1186	18.0107	26.9907	25.7721	30.0708	27.721	30.9339	23.6979	24.9538	7.3831	10.5728	22.5607	27.0152	22.2063	22.6861	20.6026	22.2312	32.6886	34.3362	36.33	23.6671	26.5554	23.4831	25.7399	26.4349	28.2563	18.0512	25.667	15.0736	16.8067	24.8285	20.7504	26.983	17.325	23.7547	22.7368	27.1867	25.1444	14.1972	17.9805	10.7068	16.4214	15.7961	17.8073	18.6631	16.1629	18.631	24.2442
1111	26.7365	11.3476	11.5	8.95383	17.599	18.692	13.0362	5.3598	11.6054	9.94104	26.4765	10.1877	15.885	13.0215	24.8002	14.7607	15.9221	19.108	5.95786	16.5818	12.3403	20.2749	20.7604	19.8811	16.9563	18.337	18.5453	6.72851	19.0119	15.4643	13.2477	26.6375	19.8339	26.8275	19.4085	17.3196	18.8027	17.771	19.2058	18.461	23.6527	24.2499	16.3116	21.1814	17.6608	15.884	16.2429	19.505	28.132
1112	16.4036	19.8502	9.20877	14.2032	7.74485	11.6007	11.4561	4.38297	10.5785	17.0122	5.93951	10.8692	14.0064	10.2132	13.9591	12.5261	11.7155	10.5306	14.1851	8.41864	20.8037	12.9473	10.969	13.4274	10.4262	8.82577	4.95576	19.9396	8.9659	16.3744	17.2929	11.9946	15.1199	12.0296	11.0066	8.01289	16.7348	10.2533	11.0157	14.1046	17.8325	11.0423	13.9304	15.0799	14.2751	11.9716	10.9723	12.4187	5.71274
1113	12.0858	11.0333	21.2402	11.1902	15.28	13.9168	15.579	14.5602	19.3759	3.69906	4.4931	9.84652	12.0295	13.261	12.8923	8.93629	10.3024	12.3999	2.09079	15.9788	12.3249	11.1943	13.7849	13.9969	7.08013	18.0819	12.9649	4.2885	15.4469	14.678	10.0887	7.46282	10.8718	11.4415	19.3452	11.6962	12.0158	9.33282	11.3533	8.61977	11.7357	16.049	15.7094	11.2573	13.0067	11.6954	12.5253	12.3249	10.1564
1114	7.65912	7.21637	10.5323	7.32431	10.5616	5.52776	2.46537	19.1388	4.55101	10.5373	4.94129	10.1437	9.39284	6.35584	0.381703	9.61541	10.8385	10.3036	8.27941	13.3119	0.443573	7.59146	7.10334	8.15964	9.52181	4.38946	6.04855	5.29888	13.6226	12.3413	21.9421	14.453	8.34801	1.69792	8.82473	2.73938	10.2855	6.5918	10.061	4.32572	11.9327	13.8525	9.80599	7.93386	9.59009	8.84117	9.56396	10.9345	2.46474
1115	3.96181	7.97074	9.06693	8.86299	5.34945	6.67695	12.4766	4.8032	6.28268	12.7765	5.1142	9.37478	5.40189	8.74848	3.7087	8.448	8.41957	7.35488	23.1117	2.48154	0.0863111	7.66666	4.36839	6.7806	6.83659	6.1567	6.0318	20.4768	4.60372	6.99978	10.9364	7.88499	6.97626	5.21734	12.6038	10.9901	5.74482	8.51369	7.2482	8.25013	4.10797	8.3779	7.20691	7.45406	6.3078	7.58549	8.0578	8.40679	5.79885
1116	4.36732	8.31973	3.24807	10.1217	7.31135	4.02482	7.91696	4.5494	4.19791	6.66339	5.21065	10.1197	3.22588	8.7158	13.2571	7.56425	4.74192	5.19878	13.3801	6.67052	7.36957	5.92731	5.17173	4.02046	6.07805	6.40843	3.52121	5.68817	1.20125	6.32494	0.21319	0.0377538	0.959842	3.8751	6.27121	5.43195	5.60863	5.66122	5.80495	9.63222	4.86924	2.68548	6.14972	7.05107	6.46917	8.3624	10.5898	6.372	5.95721
1117	1.63009	4.34687	4.72134	6.19905	5.10279	2.97671	3.10157	4.86143	5.43527	2.88501	19.3122	9.70558	9.34422	5.44834	4.74289	6.24465	5.28891	4.90085	0	0.0849494	6.14135	3.48386	4.65221	4.15538	4.22443	5.51519	5.57205	8.05088	4.04621	8.95313	3.16341	0.0208373	5.01703	1.93775	3.26818	8.01521	1.57304	3.64253	3.48106	7.82401	2.87212	5.19944	4.64559	6.94741	7.74995	6.1436	5.78209	5.43698	8.4312
1118	1.85612	5.54253	3.99662	4.06542	3.59867	4.20926	3.29816	4.46996	4.47022	8.40594	16.4558	9.63552	5.78723	3.63493	0.263208	3.9029	5.05736	3.4374	0.278074	0.0367762	4.11555	4.08834	3.96522	3.47987	6.3347	3.72861	7.04966	8.07268	0.224254	3.63368	6.29842	0.0752704	9.3389	4.49835	1.56678	3.10567	3.51752	5.16805	2.98651	3.81883	2.25966	2.50755	4.30353	4.15932	3.94199	5.83946	6.08777	2.88765	6.81003
1119	4.23369	5.25404	8.47517	2.08866	1.68016	2.30413	2.94896	6.94037	9.8051	3.12583	4.67371	9.54453	2.3664	3.58569	3.78841	5.31557	7.11111	4.53472	0.028448	2.09881	0.0447839	3.15872	2.66936	2.6156	6.80192	2.12198	7.05447	3.40481	7.21025	0.156907	0.0104632	6.60474	2.78399	5.49188	0.379898	8.93435	2.98028	5.87886	3.6991	10.7665	2.7569	5.32903	5.5155	3.1396	3.19109	5.01384	4.01521	3.0825	2.29265
1120	0.29674	5.07296	3.91235	1.98581	3.40553	2.02832	3.46586	7.96601	5.46714	2.41657	5.47586	5.16787	0.548391	1.70789	0.205585	6.3977	3.02805	3.33419	3.74492	0.0154195	4.42367	1.93668	1.80614	2.16305	3.82288	4.88403	5.84088	5.85379	5.36558	5.67633	3.38629	1.29741	0.140406	1.10543	2.43066	2.66774	2.83259	1.64137	2.07833	3.50421	3.02367	6.86914	3.7685	3.56241	3.07355	4.29377	3.16116	3.07846	3.2875
1121	1.29835	3.7739	6.57821	4.25272	2.41592	2.68395	3.26071	4.14474	6.23185	2.23418	5.32784	7.59752	3.71384	0.167666	0.750154	3.82638	3.68399	1.4296	0.18447	0.0147893	5.44701	2.94635	1.63764	1.05201	1.57853	3.72564	3.84784	15.1523	9.36322	20.9183	3.68066	0.067175	2.79688	1.41733	1.62392	3.39425	1.74614	2.71036	2.19373	4.93993	2.35496	4.17869	3.20207	3.33131	0.865069	4.09747	2.29758	3.71084	1.67634
1122	3.93659	2.8882	4.7319	2.92482	1.40508	2.05765	12.5751	4.07067	5.50697	2.48653	5.8133	7.42083	1.79639	2.02926	0.46688	3.53595	3.73069	3.15192	0.188965	0.0440135	0.073615	1.61609	1.85291	1.56245	5.82702	3.6277	2.12064	4.6722	14.8732	0.899531	0.016626	2.7454	3.45232	0.0465608	1.27669	0.416435	1.51223	2.21812	1.99026	4.66006	2.96432	1.42889	3.24281	4.26156	1.91491	3.67714	2.45327	3.51853	1.54778
1123	0.27102	3.45392	3.85578	6.18534	4.58182	3.77893	14.4333	4.45998	3.94198	9.19839	4.89302	12.9137	2.81612	0.709097	0.0747315	3.39822	3.97956	3.10634	0.0299123	0.0840288	2.75046	3.01983	2.74595	2.09215	7.74788	1.51168	1.48922	8.86407	9.91311	12.1486	0	4.84488	2.04946	0.0658401	0	0.00602968	1.26449	1.65899	1.83939	4.92626	2.85246	0.797093	1.12018	3.96689	2.2917	1.41448	2.70141	1.21714	4.34397
1124	11.8056	7.72106	11.6474	6.20327	11.6145	10.3369	2.76738	5.22206	18.9744	2.72933	5.6026	5.39052	11.4098	13.0505	19.0659	18.0297	12.761	14.6604	11.2852	12.3672	8.60775	6.90608	4.93317	6.41157	13.3326	10.424	16.9846	15.1242	13.7205	11.9945	6.98147	2.75114	17.7935	4.79623	5.42159	4.21062	8.40348	3.90173	9.19285	6.64798	10.149	15.5491	13.2018	7.0915	13.5733	9.501	10.2934	10.7329	12.9882
1125	10.3524	7.90975	9.6206	8.28744	3.09591	4.22185	2.3279	5.36862	15.0589	21.905	8.06194	5.88769	4.36165	7.46459	9.08895	11.3422	10.2766	4.39865	10.3509	1.55382	14.8693	4.86295	6.10203	4.75182	1.2796	3.72802	5.27216	19.0281	5.21856	16.1206	0.00822139	5.61573	12.7239	9.35059	4.8307	7.32978	5.61879	2.93036	6.69755	16.2357	6.40968	3.60416	6.38879	6.51175	5.83895	6.58222	8.25676	5.41416	7.57838
1126	4.1996	4.35418	8.94028	6.59809	3.87746	1.57149	2.50622	5.51442	4.23205	29.6971	33.6939	5.86446	3.8813	4.06687	2.99809	5.29813	4.29689	4.43525	5.74882	7.49581	4.65367	5.03526	7.42935	6.403	2.86946	6.42226	6.10432	9.73944	6.7624	4.07743	0.00752899	3.5816	4.29398	5.74133	0.515249	6.40055	6.19105	6.77419	5.96542	4.22151	2.49404	5.95752	6.22036	6.30391	4.27793	8.71032	7.27249	6.85769	10.7917
1127	26.3964	39.4995	32.008	28.3065	31.5748	35.856	28.3349	35.9727	12.5829	8.46133	8.09937	7.85418	24.9122	25.1026	23.4034	25.106	28.3565	32.4227	42.1158	8.46931	23.8809	28.1176	33.2915	35.4186	25.4271	25.5408	24.1722	8.73612	18.9795	10.6959	31.0868	30.3707	23.6282	38.6648	29.63	33.6024	31.3508	31.0868	28.876	19.335	15.5455	23.4531	23.8997	29.1255	26.8483	26.4124	27.7238	25.404	14.0953
1128	13.4109	9.48705	8.12815	11.2331	16.5245	9.8714	3.98132	21.8917	3.03804	16.0664	17.9505	35.7623	16.9341	15.8048	18.0811	12.6668	16.256	13.4272	10.1517	7.43223	15.751	17.4844	17.2674	14.2612	12.8845	15.1921	16.1937	7.87917	11.7185	6.14393	19.9892	8.83886	14.1102	22.6709	20.0683	24.6733	19.1807	22.5409	19.3577	16.2682	23.7363	16.6957	16.0437	18.183	21.4594	16.194	16.999	19.7207	19.351
1129	28.0325	15.8395	10.5773	24.0229	21.5045	27.5935	26.3473	5.38908	24.9658	4.80507	5.0817	6.14094	29.6262	29.8968	25.8652	10.399	13.6308	19.6337	16.1993	62.5234	19.5427	28.0748	22.9339	25.8842	25.2305	24.9437	17.9744	4.95061	4.08541	11.3249	34.8432	39.8871	19.0112	16.1411	34.203	17.2989	21.8998	24.5371	21.8087	19.2611	30.47	21.4665	22.9121	17.6622	19.8569	19.1172	18.8411	20.3455	24.3398
1130	22.7595	24.1694	19.2869	21.1074	27.2001	25.8499	13.9949	11.6474	4.84279	19.4223	9.55963	8.47653	22.6727	19.3111	25.6628	13.4184	22.8468	24.1771	18.8362	23.48	10.8252	21.9109	23.9994	21.5657	20.1819	14.5127	12.0832	15.131	14.1957	21.018	25.8737	14.0891	20.0464	25.2353	22.6893	27.287	23.1925	27.4398	22.1909	20.2303	29.5082	16.3278	21.3933	23.0866	19.8431	20.3234	20.7397	21.0214	33.9916
1131	22.5936	13.1952	8.04254	5.81965	10.9427	14.9481	8.41722	9.10982	3.4746	6.79233	11.7164	8.51089	18.584	13.5189	13.1661	11.3202	11.9382	14.6765	7.94648	14.1328	12.1162	16.7961	16.2988	17.1577	13.1955	17.707	14.5191	14.3785	0.26654	13.8108	3.78093	21.1919	21.3835	14.8333	11.5856	8.48413	15.9998	13.2771	15.3937	16.1535	8.32454	26.7201	14.7274	13.0439	15.514	13.8205	13.0692	12.6876	5.73565
1132	12.7988	12.3908	14.6449	10.0224	12.9856	16.5268	20.3996	3.01757	15.8729	9.34919	10.5463	7.82086	17.2385	13.2434	16.8838	9.47979	11.7262	13.8827	21.8925	30.3232	18.5779	15.8768	14.9086	17.4434	6.44359	11.1466	15.1555	20.0621	24.9253	13.3475	22.4647	30.2079	12.8378	10.4271	17.8454	6.0713	15.496	17.8884	16.1212	17.3096	27.4874	13.8934	15.9034	16.6123	14.3272	11.6172	14.2526	16.9853	3.34167
1133	10.164	16.8405	14.5582	12.9381	11.7778	9.67179	20.0012	28.2699	17.6569	5.07252	9.21202	8.31615	8.15792	8.55238	6.58852	11.8262	12.6535	11.9381	5.29116	8.03881	9.79872	10.3082	11.6976	8.62107	9.07703	13.0681	12.4118	3.1779	2.56064	4.67432	1.46265	5.48756	10.7311	14.0015	16.2582	7.93285	10.1815	10.4926	10.4648	13.202	6.56867	9.19894	9.36861	11.4451	11.943	9.67715	10.0174	11.5111	4.55492
1134	11.6006	8.43699	12.5901	13.6883	7.08628	8.10197	7.32342	14.1354	31.6231	18.6711	10.9894	7.89264	3.8747	13.4335	6.31198	9.76626	10.7476	6.83637	15.3522	6.2428	22.9607	7.81036	8.67373	10.1808	4.58482	10.5619	12.9048	4.48583	16.3947	5.17401	5.38401	12.879	11.5937	3.53737	5.46193	8.90596	11.5107	10.4381	10.0885	9.19978	6.03187	4.83958	7.85386	9.52014	7.15207	10.43	8.86736	7.37511	4.63201
1135	6.94954	11.7851	9.0401	9.83011	14.9484	8.77872	11.0035	3.18506	4.00212	8.98162	9.03043	8.54257	8.84495	7.17792	8.30228	11.3976	6.58748	7.88359	9.3576	8.2867	1.79735	8.31515	6.5392	8.29602	12.9781	10.6774	7.5355	5.37681	0.845187	0.514303	18.0087	3.16325	13.2196	12.9251	8.26574	13.2065	6.63124	4.27603	8.78269	6.31229	9.6457	9.6237	5.90481	6.2866	8.63441	8.28726	12.1299	9.01984	20.2648
1136	6.20523	7.94527	9.05296	8.91815	4.68988	9.68937	2.39368	5.36344	6.10118	15.541	10.0178	10.3963	7.26418	7.90238	0.823125	10.8332	5.41916	9.93301	9.56057	0	0	5.16075	5.52986	6.71617	9.58298	8.18856	6.9852	13.7734	0.153315	16.7823	3.13497	5.5843	5.55933	5.48177	8.9197	5.54272	4.79503	5.35786	5.42324	4.8647	8.61619	13.2886	9.71548	6.92982	6.45731	7.80241	6.5067	7.06865	11.0601
1137	2.65374	1.88983	1.71105	7.35753	2.62747	4.59372	2.17256	4.05	4.89794	5.54644	9.72976	9.42682	7.53871	1.80564	12.7947	9.13292	5.42967	3.05708	3.06699	0.231367	13.3684	5.97508	4.80024	3.57582	10.857	7.48501	7.80236	9.15463	15.6841	0.100704	11.953	7.25028	0.0482985	11.4666	3.66832	5.50874	4.66193	2.88554	4.33107	5.85535	1.39039	3.47059	5.27747	4.15158	5.53766	7.83335	6.83535	4.77115	9.73555
1138	0.781952	1.49984	6.15999	5.41737	6.07441	1.36676	6.53136	8.86893	3.41053	5.27599	10.0634	21.7428	2.03273	8.77038	6.90692	7.27386	8.9627	4.91357	0.169876	8.67174	10.4922	4.21706	3.34155	2.92686	4.97484	4.52021	6.35755	2.61471	1.29713	14.1683	7.66086	0.0464925	4.23276	2.09192	2.31168	6.39569	3.98925	3.97494	3.19601	3.58837	1.06777	0.877623	6.00934	5.47632	7.18185	5.30578	2.91053	5.47	3.51263
1139	3.49314	1.84706	4.91319	4.90104	1.66738	0.472891	7.76259	12.3524	8.11803	5.34756	9.13497	8.87445	3.79166	6.2844	2.55985	5.55148	3.68867	2.70193	8.52644	0.592595	0.0632953	3.62958	4.21102	3.51645	8.12421	2.13239	4.24502	11.8452	23.6774	10.4098	0.276453	0.100302	0.347457	0	2.99407	10.6651	3.54206	3.96978	4.00781	3.28417	1.35926	1.75965	3.84627	3.44759	3.40939	4.90297	4.67118	4.08991	3.17111
1140	0.296666	18.7417	3.6131	3.00265	5.11347	4.40285	8.81421	13.2593	3.1696	4.25868	5.88791	4.03718	1.47603	8.34033	1.01794	5.2391	1.7888	0.676006	3.52937	0.0276933	0.0253797	2.32044	2.43138	2.04413	2.47628	7.99134	0.994865	18.85	12.4404	16.1314	0.0296631	0.0339964	10.7708	0	1.6308	0	1.10749	2.31174	1.55822	0.65988	1.61827	0.726083	2.81553	2.5325	3.10798	6.12397	2.50726	1.58815	2.20328
1141	0.273359	8.31158	4.54135	0.502926	1.44392	4.50382	3.00023	9.71473	3.27519	4.16727	6.63507	11.2238	6.94677	0.0737651	2.45071	4.539	2.95525	1.99093	5.62007	0.0676355	0.0543808	1.76235	2.60426	1.43928	3.88559	3.09496	6.12128	8.38495	3.1358	13.0168	2.66122	0.122634	5.07724	0.00582134	0.0558467	0.00598278	0.840531	1.77774	1.31995	4.78004	4.87352	3.28367	1.49495	1.76227	1.5758	2.20362	3.39875	3.02122	3.06522
1142	1.8824	1.10716	5.13125	3.52352	3.22994	1.93931	3.89535	9.39999	11.0825	24.0114	6.06902	12.0875	5.62614	6.29464	3.34067	2.23697	4.14937	3.71823	5.82991	0.139686	0.0971579	2.85653	1.91058	1.8966	7.382	7.11324	0.656038	18.3325	12.0101	11.013	8.59501	0.0400956	0.294903	1.34294	1.58831	0.00860206	2.26649	1.91843	1.60728	0.867722	1.78198	6.05175	2.67418	1.49392	1.34979	3.46312	3.64943	1.92818	7.32371
1143	4.17479	1.51207	2.0335	3.07282	2.40913	5.24868	17.203	10.9962	2.52478	6.10468	6.28062	12.1473	3.91066	1.82848	3.10037	5.18963	5.56982	4.37645	1.4882	0.150865	9.03746	2.24717	3.33292	2.4706	2.64318	1.58929	0.728662	5.66227	5.43547	11.9672	4.82154	0.0408942	0.968148	0.168286	2.60092	0.0504696	4.09491	2.51935	2.61629	3.4326	5.67204	3.14752	3.10269	4.07813	2.53253	3.65208	3.39892	4.03762	7.8091
1144	4.07272	1.68688	4.0156	5.91462	2.20338	5.71712	2.84575	7.68859	14.5733	4.02074	26.3589	4.0409	0.142019	0.0238132	4.18745	6.52334	5.35851	3.61663	3.62333	0.103453	0.345933	3.88131	3.95746	2.41863	3.8239	1.98814	4.84141	3.9637	6.65843	3.26175	12.4793	2.07921	0.0552322	5.29829	4.55995	0.0492548	5.03741	1.23636	3.28668	9.06492	1.27616	3.71769	3.13666	3.0286	4.58957	2.9673	4.07668	4.89112	5.85114
1145	6.65768	8.50652	2.60071	4.81072	1.30958	1.50783	2.7892	8.56885	3.25756	16.6006	14.9253	4.1459	5.35848	5.96796	2.72918	2.68879	5.34845	3.46343	2.01098	12.0354	0	2.9547	3.06057	3.15116	2.86195	4.40883	4.59668	6.06473	8.70168	8.00296	0.580143	0.0678037	0.0263868	1.97976	1.48928	5.8977	4.37877	5.6113	3.88007	5.32416	5.0099	5.47009	3.76057	3.13805	5.49436	5.607	4.89663	4.95404	2.10769
1146	8.34202	5.03046	15.0214	16.3437	21.5192	16.4345	10.0575	9.61911	14.1198	15.2556	14.5122	7.08202	11.3769	17.0401	8.57099	20.4639	19.4745	21.2215	13.433	20.074	18.3035	21.9675	20.9279	24.1235	16.7831	18.3468	19.7837	6.14754	18.6129	3.42457	14.2939	24.6689	20.4589	13.6565	14.674	12.685	18.753	21.672	21.8481	14.0955	17.4608	16.0798	20.7318	17.0979	16.5413	12.7796	18.2071	16.7215	16.9962
1147	33.9109	27.328	22.5326	26.3367	19.2612	20.1079	12.6822	9.15002	15.4928	5.11717	7.11094	35.9366	24.3841	25.0961	25.1537	16.2672	20.079	19.0348	30.9934	31.9034	35.9642	18.8481	18.3515	18.956	14.0709	12.3724	22.5281	7.12127	10.6285	17.2357	11.1946	15.8113	23.3618	28.1459	34.9464	34.5751	22.6631	23.1174	22.4888	21.3061	35.6212	25.5134	20.3751	22.5888	22.6467	21.0252	20.3753	22.7528	18.9899
1148	16.6861	8.30796	14.2698	18.4241	23.1882	18.4036	17.3635	13.7523	11.998	6.35895	5.8618	4.95371	15.2208	14.0642	29.4428	16.0845	19.1955	22.168	15.9166	13.7751	16.3992	22.428	20.5534	22.7771	25.8389	20.9942	21.3548	7.83957	13.6095	2.51324	14.2916	32.2258	20.6133	32.2855	24.4698	17.4299	20.5996	16.3152	21.8224	18.1055	14.3466	16.2319	21.2206	26.0708	22.5641	18.8813	17.7594	19.9431	17.3302
1149	23.7034	19.4677	26.2408	18.0682	20.322	21.7345	21.3491	7.85092	20.5065	14.105	6.35821	4.34514	25.5582	21.2707	20.0062	20.7676	16.0807	19.734	17.5551	21.7228	19.7729	20.7339	22.87	20.723	20.2342	22.1007	18.3945	17.6335	8.76728	13.4333	31.053	24.9094	18.3733	17.117	13.9848	29.298	20.2587	23.5206	19.5722	22.3637	12.3395	19.778	20.688	18.209	19.5978	23.2969	21.7306	20.1623	18.3236
1150	13.1582	12.8987	19.6326	18.5779	27.5805	28.1934	38.8956	5.12687	24.1765	17.9411	10.7448	5.95852	13.3981	10.7137	12.5194	18.5072	19.2475	23.5201	21.5378	23.9435	20.0055	22.1429	19.5926	20.6261	13.5819	26.2933	28.0493	8.2596	23.8149	11.7433	26.5681	18.2393	14.0917	23.1709	19.1171	27.1809	22.7218	22.6865	20.456	22.5745	16.6002	15.7113	18.0594	19.3121	16.7144	16.6039	15.391	19.1699	7.33216
1151	16.9125	15.5586	12.9888	18.2703	15.3346	16.1328	18.652	24.5682	16.929	16.2836	9.67791	17.2644	14.0005	27.3299	24.3586	22.9287	19.3508	13.3446	5.70857	11.0667	21.5386	20.8663	20.233	20.1279	23.8565	15.4551	14.5502	13.8033	18.2886	3.71351	22.4701	20.7474	26.4071	27.5964	20.4102	7.81221	22.1513	15.4167	18.0389	15.4684	10.9695	15.6097	20.9442	12.019	17.6411	18.4025	17.3632	14.8201	13.3724
1152	21.4342	16.727	9.68104	12.0077	9.93612	10.9657	3.88519	12.0612	7.60647	18.8963	9.64675	6.89811	13.7616	10.8269	12.434	14.6292	11.4517	15.2525	13.1191	8.9763	9.30378	13.1431	13.5015	13.5708	12.9906	12.3924	12.6315	13.36	1.57137	32.9725	10.9439	26.149	0.305752	3.38138	11.4421	10.7682	14.4367	12.4355	12.9314	9.94914	23.7021	11.7408	14.1993	14.0366	13.3361	13.552	14.299	14.6825	18.2696
1153	8.66272	7.85684	16.1455	14.1778	14.4789	12.1909	4.00489	21.6186	9.11784	4.99102	9.49382	5.61382	9.57804	14.64	6.66202	7.48764	9.09953	13.1052	10.1916	20.1906	4.409	9.85909	10.446	10.4713	9.44119	7.62338	7.97545	4.264	0.0681197	6.59879	6.30994	10.9316	15.239	5.51781	15.3212	12.2334	11.4459	16.2651	11.205	11.8891	1.93579	1.99471	10.7763	13.1025	15.302	10.1449	11.9514	10.6643	8.47036
1154	8.10119	14.5092	15.8741	6.21558	4.65761	6.82792	7.71779	6.3104	24.8958	12.7714	8.98448	5.86527	14.6549	8.77071	16.1085	5.32236	6.5971	11.0649	7.7832	19.0873	12.6184	12.0347	8.20143	8.56831	11.0631	18.0235	6.06144	3.17139	0.0504366	6.29172	11.0864	6.28165	5.20089	12.2802	8.70202	8.24354	7.8074	7.54474	9.45627	8.19576	8.94358	20.0087	10.0521	10.878	8.56471	8.06184	10.7701	10.1373	12.026
1155	14.7211	9.746	9.15177	6.27431	7.23701	6.87755	12.009	5.39346	4.0114	9.26155	8.40886	19.8836	13.0743	6.2497	13.2562	6.44407	9.25256	5.93864	14.032	0.118889	11.1198	6.03376	7.02265	8.60131	5.20967	13.117	6.85411	12.8935	6.67773	1.02406	3.87748	9.15033	6.41373	8.36347	4.59728	7.78731	7.37074	4.62136	7.06961	11.7178	11.9954	15.8188	5.83486	8.15294	7.33824	6.53544	5.61572	9.56208	7.62224
1156	6.61815	12.5019	1.93388	4.66051	6.05449	4.31498	4.23339	5.38622	3.28088	4.77734	11.4427	6.84528	4.31329	4.34356	2.3887	6.42291	6.56477	5.25172	2.66917	11.1733	5.31407	4.69312	8.25917	5.24435	9.96964	3.85058	9.03044	7.77312	5.60478	0.0408105	2.72036	0.160147	9.70104	10.1298	6.21791	15.5076	3.88276	6.88285	4.90409	9.12853	13.0548	6.11933	5.84153	7.66361	8.23581	8.33265	8.98535	6.52685	6.63022
1157	5.75678	1.54446	6.07696	7.05088	5.06711	2.28904	3.64397	6.06348	3.84621	5.00165	11.1834	20.2035	5.24891	2.64929	4.10132	9.42119	8.85952	6.29113	6.81041	0.0257692	0	3.43902	5.1865	5.89954	5.36438	1.46285	5.43566	3.37377	0.0248698	0.021031	4.31888	2.14481	4.95037	3.23481	7.68607	5.53164	4.18193	6.68686	6.57524	7.79279	3.61473	1.52642	6.58843	5.03132	6.40581	8.10982	6.70677	6.42652	16.8894
1158	1.87692	6.92315	6.7563	5.2609	6.11471	4.14336	3.38336	7.17597	3.1479	5.15026	9.72298	5.67079	6.67677	10.9977	7.17052	4.80542	4.69732	1.67225	10.7336	5.25244	5.5276	4.55003	3.28685	3.02146	1.5683	0.293304	5.26109	2.48896	4.28824	0.826244	6.43485	4.31134	10.418	3.4945	4.91901	4.90996	3.81412	5.00717	4.45795	1.01059	7.34729	6.70416	2.9537	5.57107	3.88294	7.12294	4.6568	3.59114	6.8816
1159	2.7583	1.73407	1.75904	7.50398	3.53896	8.06435	3.57478	6.29557	2.98808	4.92589	10.6944	5.79667	5.29359	3.47853	1.0007	4.03122	4.87921	4.55891	7.41449	0.165135	10.1633	3.23801	4.2703	3.869	6.95472	1.48855	4.15072	30.6123	39.611	36.768	5.26999	1.88441	7.27246	2.83077	1.5871	0.0252452	2.18732	2.45314	4.90549	2.27337	1.83664	4.76606	4.75012	4.23283	2.57878	3.13411	4.26075	4.4193	2.50598
1160	6.09121	6.8066	1.4658	3.45107	5.93234	3.05568	3.40616	13.9891	7.15699	4.17234	5.07173	8.61252	3.64488	3.25259	4.14011	6.07784	4.54266	3.41527	0.0185108	0.101605	0.342262	2.12759	2.02883	2.99894	12.5364	2.97821	3.09932	9.55705	4.14188	3.42979	6.93684	4.87252	0.0456109	5.86155	6.57848	0.0658552	2.33162	3.96892	3.61713	2.12135	2.04886	0.713865	2.84972	4.02959	2.43185	4.56041	2.45341	2.14134	2.97204
1161	3.746	4.06634	6.76937	3.82121	2.18341	0.972383	2.83916	2.98566	7.08361	4.20197	5.59712	10.9543	6.04584	1.55033	0.683291	4.9737	6.12299	2.62311	2.36846	7.88492	3.21628	2.42732	2.18343	1.86916	2.7235	5.58749	2.12773	7.34507	17.1279	16.9274	3.8745	3.25313	0.0501962	1.78358	4.50261	5.78102	2.06121	3.57525	2.56829	4.21772	2.51699	0.974087	3.2217	4.22814	1.66779	2.53767	3.48806	2.08255	2.8116
1162	0.325878	1.71307	4.185	6.27232	3.69271	4.43457	2.67151	3.20457	9.33878	3.41956	4.70546	7.74115	5.36158	1.62811	0.94288	1.61409	3.33758	3.73485	0.0463681	3.77024	2.95556	1.72738	1.98593	1.96925	6.59408	2.2518	2.69219	16.3673	10.4992	12.3272	1.21242	0.0194801	0.332987	0.130604	4.71879	2.7443	1.46351	1.83523	1.49276	2.26166	3.60436	12.4	1.48666	1.24231	1.05974	2.95678	3.7241	3.51027	2.66228
1163	1.07034	1.77498	4.69829	1.80341	2.4847	1.77666	12.4363	3.64619	6.46828	4.43146	4.83942	7.26677	1.30128	4.42317	0.271773	5.86557	2.92472	2.06324	4.54172	0.754085	0.127535	1.8794	1.9291	3.17899	4.51305	0.26608	1.97098	9.47701	13.7471	7.35343	0.0841701	3.09297	1.01773	0.0174179	4.57346	2.38303	0.840954	2.41028	2.38013	4.57533	1.7564	1.94741	2.15794	3.092	4.26154	2.55322	3.43449	2.64531	17.0749
1164	3.00923	5.6389	5.12303	4.79305	4.37221	3.16651	2.80184	2.9336	7.40454	4.34182	5.06696	8.12218	3.80923	1.63254	0	7.84576	7.48616	3.93864	2.80986	0.061636	1.40923	4.12544	3.28743	3.49615	5.28344	2.19039	1.30751	10.761	8.61794	12.6863	0.0346682	0.179102	2.42675	0	1.86216	5.15254	3.60674	3.81525	4.84192	4.15314	3.53895	3.9998	4.54825	4.06522	1.30786	4.4515	2.73232	2.80856	8.97219
1165	14.2956	2.08622	5.08394	4.16306	0.90051	0.682212	6.59434	9.57831	10.1683	30.2131	5.38356	7.71837	3.26899	1.61409	5.41777	6.01947	5.24192	3.07766	2.06056	0.110641	16.3119	4.73307	3.97782	3.35549	14.092	2.6401	3.31866	13.4563	0.0390139	11.1669	4.59008	1.41788	2.84156	4.99692	1.25669	5.77159	3.5085	3.39859	4.85433	3.2729	3.71915	6.5744	4.98157	5.64065	3.9548	5.23927	4.67265	5.10149	11.1003
1166	6.56163	16.7409	15.9358	14.2975	5.81428	18.7899	6.75411	17.3701	26.7281	16.2446	17.8273	18.7573	9.72514	6.72024	2.34295	16.2569	12.2393	13.161	0.245298	3.88589	16.5191	15.7569	19.7303	16.6703	9.48324	6.15493	9.69131	9.65541	11.8699	0.0190878	0.247915	18.183	16.1675	7.08989	12.1605	10.0947	16.8855	18.3481	15.5166	1.78871	11.7392	3.05827	13.5661	14.5327	13.1262	14.1868	13.0829	15.2834	9.95031
1167	30.9677	34.3782	35.7651	27.3712	25.2162	23.4623	19.925	27.5084	5.75605	13.2269	31.2766	14.4092	29.2522	28.8275	19.7591	17.0132	16.6449	26.9187	29.4953	7.95098	30.1293	22.2913	24.9936	20.7995	22.038	31.5048	22.1246	8.14968	23.6781	10.7153	23.1295	17.5562	21.0639	27.0915	36.6105	25.1476	29.5849	27.5259	22.2233	23.0565	34.6289	20.2635	24.6832	21.5699	28.5081	20.2007	22.0579	24.4384	12.0863
1168	8.1905	10.3413	6.4564	15.4463	21.1336	15.8107	21.7434	3.99892	11.9422	5.36173	10.3219	8.08918	12.3855	14.5131	27.1725	16.3946	20.7904	21.3348	25.3465	20.9006	22.0457	20.7532	18.4756	24.372	4.12766	15.2317	24.8457	4.75492	0.0412188	11.7731	15.2608	38.1101	23.2567	19.7359	16.1723	19.1272	19.277	15.56	19.9137	25.8928	15.0447	20.6153	20.0132	22.9683	20.7276	18.8867	17.5018	18.7878	13.9073
1169	25.7419	16.4535	14.5173	18.5809	28.27	27.8491	20.8282	14.7852	7.95304	14.3865	9.91003	8.32905	25.2053	35.8383	39.2697	17.9389	20.6694	19.7327	33.0674	54.5794	6.94318	24.1784	21.408	21.2903	18.6086	31.1946	28.822	10.4763	10.2379	13.6015	44.6291	13.3156	32.7971	33.2927	11.5645	23.7323	20.44	19.5625	22.5919	28.66	21.4024	29.4533	22.4917	18.6311	22.9545	24.4269	26.8524	23.2009	18.4628
1170	14.8039	23.3899	15.2473	24.985	19.496	19.0669	16.8911	4.7477	19.4421	8.09276	22.5938	9.11301	16.3973	16.6851	20.7254	17.1836	13.7707	19.7334	20.4609	11.4802	19.4335	18.0601	21.2309	22.0738	13.2904	17.52	14.168	24.007	26.6304	15.2432	12.7183	35.5054	25.1285	19.0926	16.0836	11.3272	18.8786	12.6776	17.7029	20.5644	14.5804	12.6469	17.6113	17.0658	23.2991	18.2009	18.129	20.8504	31.1278
1171	10.2041	12.122	25.2665	10.0048	16.0399	21.4807	18.485	17.8297	16.536	24.1448	9.4604	21.8551	18.6247	22.6428	26.0323	16.9948	23.4993	20.2804	21.7271	22.0015	47.1801	20.1978	17.5111	18.2067	9.89313	15.6311	19.5257	23.7488	19.4333	24.1288	15.9541	20.5659	11.5452	17.5835	21.2807	15.8443	19.2061	20.2243	21.2472	9.71127	26.1539	5.77806	20.4343	14.8	18.7748	17.2851	16.2287	18.9871	24.6403
1172	11.4328	17.3253	6.01573	15.3573	17.0396	9.10429	4.69379	5.51891	22.3929	23.1829	8.90246	8.21991	8.52819	16.3642	10.8866	13.6532	14.4261	12.2058	15.5049	0.0782528	0.620461	15.8632	14.3177	16.6511	12.8975	16.7153	8.15809	0.500263	12.8496	7.89036	19.2797	12.6778	16.7766	36.7179	16.9981	29.5788	17.2028	17.4285	14.2103	15.5085	7.91351	19.3061	13.166	13.96	12.6225	14.1111	11.3167	13.6263	8.99103
1173	16.4993	16.1174	11.5346	5.57874	12.3785	18.8545	4.98983	20.0739	4.73269	6.51825	7.9794	8.33809	13.7649	13.6507	5.99741	9.76228	9.34118	10.5747	5.08729	29.0319	10.3639	13.7594	12.3828	8.97483	13.9295	13.397	14.5819	0.773911	4.86749	7.41513	1.11849	4.86335	16.0288	8.89455	10.7011	13.9645	9.43071	10.7635	12.3717	8.87902	7.59042	23.4067	11.4555	10.5114	12.2842	9.75317	11.7237	12.1571	11.5627
1174	22.849	11.2186	4.93424	3.96164	5.72282	6.67714	4.53375	17.4558	4.01615	6.06178	8.65138	9.03473	6.40772	16.6447	4.92706	8.29078	7.63409	9.8084	12.4457	0.307786	0	8.90397	9.41793	7.23872	14.0034	15.6227	9.67205	8.06287	5.99519	13.7563	2.88077	1.51143	5.38648	2.93105	6.97729	5.55808	10.6519	10.8013	8.91031	11.105	8.72055	8.47895	8.75928	12.1947	7.66445	10.9118	12.0255	9.83434	3.12527
1175	2.09552	2.08177	12.542	14.3191	6.49569	8.73989	22.6972	4.63624	4.54006	6.53962	8.17282	8.9025	7.49547	2.3305	3.70078	7.88762	9.20734	6.66347	7.4437	35.6479	10.4174	7.69532	7.53191	8.34192	4.13713	5.6105	7.39572	19.9802	4.6226	8.63327	16.0552	6.73755	5.59352	0.0133425	11.1445	4.71062	8.31411	9.20125	6.39366	12.0019	11.146	13.2142	9.40084	8.62447	5.91745	9.61438	9.02795	7.25531	2.73671
1176	8.49245	3.06027	1.71894	2.49046	8.28815	4.94684	4.64423	4.47769	15.7409	6.7658	9.58056	8.38994	8.55306	4.32625	8.94685	7.0768	7.42751	5.05937	4.78926	0.0424643	11.0277	6.20968	5.35477	5.30413	11.3802	3.31078	8.38007	22.4829	11.2615	6.87757	9.78183	11.2467	7.89705	2.57878	9.32234	8.4868	6.06375	2.17998	4.70317	9.38645	5.47561	6.58488	5.98521	6.17758	4.8204	6.87879	8.65603	4.74551	2.75572
1177	7.49678	6.00558	6.15288	9.9874	6.90987	6.42353	6.43797	13.2033	4.66886	6.02636	8.58316	9.05821	5.41209	5.30589	5.24592	5.05041	4.28225	7.25891	6.05706	0.05364	0	3.1528	3.44452	5.71842	2.91619	5.56455	4.18314	0.0396229	5.32745	7.9458	8.44265	6.8402	3.01144	8.8576	3.86967	3.95314	3.73251	4.67833	4.13959	7.00619	8.2994	2.16224	4.55736	6.03311	5.98156	5.81547	4.8227	5.76324	2.91967
1178	2.84265	6.63872	5.83374	5.88007	2.28848	2.3545	9.53112	7.70882	4.10914	6.48112	8.12981	9.09097	8.03265	2.02553	6.67003	10.1343	6.72512	6.60572	6.22047	0.955634	0.238876	4.04132	5.21508	4.86216	11.7663	2.63124	10.3278	0.143352	1.34444	7.89274	4.97558	0.0113914	8.42793	1.11333	1.42511	0.019803	4.01429	6.71999	5.02768	3.79097	5.02071	4.51816	5.07392	6.03682	4.81401	5.62425	4.62843	4.08695	9.56173
1179	3.28357	2.04062	10.7541	7.43544	5.34092	2.35172	7.09602	4.34805	3.82124	6.18661	7.94624	7.9975	6.78385	0.024398	6.86771	3.96623	3.68643	1.80984	0.263587	0.400775	0.718153	2.11629	3.59328	2.62822	5.78618	3.99687	3.60747	0.261162	7.66808	0.216864	8.79331	0.04025	0.204339	2.21732	2.19767	6.55681	2.50516	5.32516	5.29349	2.0462	5.09959	3.90383	3.55626	4.59605	3.82161	1.80494	3.44131	2.69375	2.57904
1180	0.514769	1.93817	2.97545	4.37499	0.176266	9.99268	3.98611	5.16666	4.80213	4.9662	4.39605	7.973	0	4.16118	4.13799	4.35463	2.15667	5.41177	5.15982	1.12204	0.0618725	3.34859	4.36409	2.36216	6.58586	0.393859	13.7981	15.7759	15.9717	21.2484	0.450262	10.4319	0.204998	5.40247	3.34377	6.44111	1.65631	6.38292	3.33495	3.78968	14.0983	1.23015	4.8521	5.0042	4.69582	5.26475	4.15839	4.35917	3.67057
1181	4.30843	7.28507	6.67843	5.8641	3.93188	4.06852	5.76571	24.2492	4.57139	4.80885	5.29119	7.30945	0.408276	0.150585	1.10643	9.57114	5.62193	3.09323	5.391	18.91	0	2.73817	1.84344	2.54348	0.981394	0.418163	6.38131	15.8179	10.4324	4.20143	5.78717	0.089195	11.0188	3.65482	5.06054	5.7147	1.72196	3.25951	2.40854	6.36724	2.67235	1.74183	3.96631	2.69256	2.29151	5.03582	3.30257	4.69918	3.47078
1182	3.9227	5.70992	1.99617	1.09979	3.16113	0.923878	5.02945	4.60174	4.71522	5.21965	4.73454	7.44937	0	0.0567719	3.89703	3.35989	3.17585	1.84725	6.98793	0.214027	7.93778	3.05503	2.98356	2.28984	9.24609	6.15867	5.72307	11.3426	23.8438	14.2468	7.66339	0.219228	17.6206	3.54712	2.50815	0.394709	2.01857	1.28539	4.08618	13.268	9.06578	7.83548	3.19001	3.25292	3.60853	4.22778	3.20077	3.91098	3.3253
1183	0.798893	2.00786	6.31271	0.168356	2.54968	2.90438	4.10211	4.83106	4.88881	4.85234	6.11205	7.86157	8.20601	0.316139	0.0157674	5.03201	4.29324	2.65064	5.36073	9.39849	0.0823031	1.96507	1.18254	1.65469	5.57579	4.37042	1.82683	6.89288	4.48081	10.8393	0.147552	2.459	7.12399	0.134772	2.35425	0.048005	1.15091	2.39045	1.95253	4.09837	7.43548	1.70408	1.75941	2.78523	3.32895	5.01291	4.51542	2.40867	3.4099
1184	0.510617	10.0414	2.23079	4.17674	8.09265	6.39291	12.2452	4.28509	5.03138	4.42891	4.8826	8.58007	4.4724	0.742734	5.4121	7.40858	4.44086	5.7253	0.0598231	0.28714	0.234599	2.88668	2.07224	2.84967	6.27347	4.99101	6.07372	8.1711	13.2262	6.14238	0.0157567	10.7066	8.28356	7.05622	2.62068	13.2751	3.10928	4.40755	3.30154	9.50475	2.29181	6.69606	4.38243	2.72739	3.06363	4.79379	4.52413	3.42908	7.95459
1185	4.75989	6.43142	15.2813	13.5705	9.32599	5.41443	8.2554	4.56007	5.61041	5.2859	4.99664	8.06731	0	0.0102	0.0436736	8.64143	6.01249	4.46551	0.0668523	11.2338	0.36375	2.78489	5.36026	4.41482	5.78321	10.9906	5.71636	12.8687	0.175682	3.57338	0	0.0872614	0.25151	3.90244	2.19635	0.248617	5.21655	2.2566	4.17913	4.79269	7.72457	5.39173	3.12495	4.85822	4.73725	4.83959	4.89188	5.08049	5.22731
1186	14.6617	8.98166	5.8225	6.02358	3.18289	1.4902	4.00474	4.50052	5.93998	25.9792	48.9338	10.3467	0.431066	10.9039	0.152628	6.69662	8.56239	7.52086	0.0237425	0.0331722	0.315513	5.29345	5.27027	6.09597	5.44303	9.96816	11.3731	5.64804	7.08993	5.55652	3.69441	10.8311	16.5893	6.37633	4.88589	6.0999	6.12198	3.51582	4.75631	1.49685	2.388	6.4117	5.11006	7.99798	5.76739	5.90559	3.91928	4.41957	3.66864
1187	14.5826	16.4522	6.47662	24.7012	14.1253	26.1203	21.161	6.0614	4.78888	9.38651	11.2172	7.67871	24.6014	9.08529	20.8185	15.3424	16.3443	26.8524	11.9247	7.38607	24.8038	22.7556	26.5968	25.3675	24.6582	14.2118	15.2756	2.71994	6.62439	7.62609	34.6253	13.4201	16.1348	17.3753	21.2143	14.8349	25.0827	31.9631	24.953	7.96568	17.2579	16.8986	18.9997	19.5484	26.116	16.5737	18.0403	17.9279	17.0199
1188	40.5298	26.7937	29.3723	24.3016	22.1191	23.917	17.868	23.4397	20.7287	6.83794	4.69869	7.88353	39.7928	38.9636	30.6503	19.5829	23.8342	17.8439	34.4649	25.3116	30.9776	26.3338	23.9187	24.4027	20.0896	22.4188	13.4459	7.75319	10.1267	15.039	27.7929	37.6285	19.886	30.1197	32.4303	24.1516	29.2483	30.1129	24.5483	32.3316	18.5362	23.3637	28.6223	29.1229	24.3978	24.3931	27.0207	25.8949	27.3305
1189	15.4107	14.3587	22.8538	15.7191	33.3351	18.7757	17.5824	18.3045	38.9231	28.2345	4.73722	26.8503	22.088	35.6096	33.7656	20.0103	25.5581	24.5892	30.5605	26.1037	35.2228	28.8387	26.4081	28.0192	15.3634	26.0785	20.386	13.0098	8.02824	11.5268	19.8233	14.127	2.88641	22.4308	23.3857	28.7914	24.6735	14.4258	26.4795	16.3851	18.5296	28.7266	25.9927	22.0102	21.9932	23.953	26.4266	27.87	24.9225
1190	14.25	22.1673	2.37313	22.0887	22.0644	19.3148	24.3985	3.86612	8.66897	29.9209	10.1828	15.1257	29.1446	23.0888	36.4255	16.9461	22.8503	22.5956	26.5018	28.7784	21.0527	24.5636	27.7418	24.4429	12.6448	16.6121	24.9008	20.324	11.4683	9.88263	28.3032	29.9157	16.3147	27.0993	24.0537	13.5869	26.2629	20.9687	23.427	29.7153	35.392	23.6833	20.5681	20.8778	21.1841	17.0687	17.3193	20.1984	11.853
1191	20.1539	15.0122	28.4893	21.75	26.649	11.7149	16.4976	48.3061	16.4746	25.1818	10.1724	13.314	19.5059	13.5655	18.2728	13.8839	16.8518	17.496	10.075	20.1104	17.5969	16.0565	15.4399	15.5218	11.0103	22.1715	22.6564	40.4208	9.24994	26.2441	29.0682	24.3288	12.1571	29.5582	11.9732	32.8493	18.5599	20.5337	16.6639	18.5445	17.4539	12.365	16.5579	13.3328	16.8434	16.9853	13.1713	17.3344	14.6241
1192	9.04853	11.6694	5.62174	17.4766	15.6059	12.3968	15.641	4.04939	15.9698	12.7238	10.3346	14.2769	15.9218	14.8048	11.8804	8.29717	16.5896	10.3994	21.7841	19.4248	12.6532	16.7124	13.8551	16.0321	24.1981	15.1374	12.0486	9.00848	18.345	17.7812	10.693	24.7833	14.4611	14.1227	8.07764	28.6698	14.2278	11.9293	14.433	11.7514	15.1036	11.1956	14.0634	13.2129	10.0259	12.2735	13.5281	14.1951	11.0061
1193	17.4199	21.4412	14.0923	8.51944	7.71956	12.7558	5.34395	7.38274	17.6583	7.439	38.3868	14.2423	9.1501	13.6097	6.42636	16.877	10.1869	10.6459	9.58618	11.6853	33.3538	11.4703	12.7419	12.237	15.7879	8.23422	9.84975	8.38429	35.8009	21.8125	3.04849	12.6626	26.8599	5.25602	9.91401	3.05278	10.1293	22.3154	12.0249	15.3901	9.10737	8.47537	10.5028	12.9172	14.4309	11.8699	16.3545	10.8497	15.0792
1194	9.57204	11.4636	4.6537	7.58591	5.10465	8.85419	3.90964	10.2815	6.0098	8.14319	10.7366	15.5522	0.461048	2.71835	14.3258	9.81973	9.00847	8.86735	7.58148	6.54896	6.28449	9.56833	8.29092	7.756	15.8074	10.7465	5.36901	5.63201	0.377839	15.8751	4.33783	7.52129	14.1384	7.50283	12.7935	10.5429	12.6757	7.24808	8.31163	5.65731	4.98863	12.9017	10.01	10.3344	9.02241	11.4852	9.88055	6.64102	8.95439
1195	8.00721	6.00743	14.4409	3.04423	6.99322	11.8737	13.0482	3.57477	5.42165	8.805	10.4474	13.8721	8.61861	7.50902	6.29681	8.08658	7.20337	11.8817	3.56282	0.113136	8.40968	6.14258	7.77464	7.51503	4.47097	7.90697	4.44344	6.9314	13.641	7.86518	10.7384	0.187856	0.0839767	1.90033	17.697	7.6041	7.03729	6.2087	8.16477	5.63871	6.99273	6.34458	10.1244	11.2835	12.5925	9.24583	9.01171	10.1003	3.385
1196	18.3972	6.28984	12.1674	6.32668	5.67571	13.8099	3.72047	3.45075	6.28635	7.78623	9.73947	13.6169	2.1161	5.67807	2.80839	10.3692	5.66231	8.85337	4.32832	8.35366	0.504779	4.48551	5.60964	5.91321	6.00499	10.6695	4.71567	0.0110872	10.6542	0.0431599	13.6546	0.122494	10.8784	12.2917	2.37515	2.5737	3.62241	1.66832	5.74687	2.36004	5.16729	13.2196	8.04419	5.77962	4.29497	8.08675	7.1875	8.81042	21.203
1197	2.82828	4.27675	10.8036	7.41614	4.4891	2.39359	3.34012	16.099	17.2642	0	0	0	12.0005	7.28704	3.39197	10.782	5.82643	2.57298	16.3111	4.8366	0	6.11445	4.12959	5.69814	5.80015	7.11816	10.7077	0.264186	0.318412	0.481083	0.125106	0.288228	0.521582	2.26307	7.5563	0.877194	3.80524	4.77414	5.44073	7.678	4.56975	4.71706	5.35185	5.44603	4.61897	6.78285	5.86343	6.82937	12.0791
1198	0.322949	1.67228	7.35786	4.55116	3.81342	1.74963	14.1006	2.98964	6.2463	0	0	0	3.08135	11.7145	0.172096	3.85703	3.8212	4.79817	0.269327	0.148802	0.144492	4.50867	4.00306	4.47411	4.2754	1.40366	5.30877	9.02378	0.144372	0.0150033	0.0312523	0.189686	4.58489	0.00577965	5.55946	0.243291	3.44362	4.04588	4.48793	3.26463	1.22479	7.0978	4.26624	5.93428	5.38876	5.26566	5.9674	3.96289	1.81621
1199	0	0	0	1.24106	1.8851	5.13669	0	0	0	0	0	0	0	0.0242837	0	1.08132	1.99971	1.88955	0	0	0	0.377651	0.413549	0.409725	0	0	0	0	0	0	0	0	0	0	0	0	0.235895	0.307734	1.29932	0	0	0	0.511083	0.88158	1.59807	0.936217	1.71619	1.07836	0
1200	0	0	0	0	0	0	0	0	0	0	0	0	0	0	0	0	0	0	0	0	0	0	0	0	0	0	0	0	0	0	0	0	0	0	0	0	0	0	0	0	0	0	0	0	0	0	0	0	0
[truncated: 125 more columns]
