# Supplementary material for: Distinguishing patients with idiopathic epilepsy from solitary cysticercus granuloma epilepsy and biochemical phenotype assessment using a serum biomolecule profiling platform
Source: PLoS One. 2020 Aug 21;15(8):e0237064. doi: 10.1371/journal.pone.0237064 (PMC7527271; doi:10.1371/journal.pone.0237064)
Supplement: S9 File — (XLSX) [file pone.0237064.s015.xlsx]

## Sheet: S9_Advion_normalized_peaked
patient	Patient_01_a	Patient_01_b	Patient_01_c	Patient_02_a	Patient_02_b	Patient_02_c	Patient_03_a	Patient_03_b	Patient_03_c	Patient_04_a	Patient_04_b	Patient_04_c	Patient_05_a	Patient_05_b	Patient_05_c	Patient_06_a	Patient_06_b	Patient_06_c	Patient_07_a	Patient_07_b	Patient_07_c	Patient_08_a	Patient_08_b	Patient_08_c	Patient_09_a	Patient_09_b	Patient_09_c	Patient_10_a	Patient_10_b	Patient_10_c	Patient_11_a	Patient_11_b	Patient_11_c	Patient_12_a	Patient_12_b	Patient_12_c	Patient_13_a	Patient_13_b	Patient_13_c	Patient_14_a	Patient_14_b	Patient_14_c	Patient_15_a	Patient_15_b	Patient_15_c	Patient_16_a	Patient_16_b	Patient_16_c	Patient_17_a
group	IE	IE	IE	IE	IE	IE	IE	IE	IE	IE	IE	IE	IE	IE	IE	IE	IE	IE	IE	IE	IE	IE	IE	IE	IE	IE	IE	IE	IE	IE	IE	IE	IE	IE	IE	IE	IE	IE	IE	IE	IE	IE	IE	IE	IE	IE	IE	IE	IE
350	0	0	0	0	6.45	0	0	0	0	0	0	0	0	0	0	0	0	0	6.44	7.24	0	0	0	0	0	0	0	6.53	0	0	0	0	0	0	0	0	0	0	0	6.92	0	4.04	0	0	0	0	0	0	0
351	0	0	0	0	0	0	8.06	5.81	4.67	10.1	0	7.06	11.9	7.37	0	5.17	4.33	8.06	0	0	8.42	0	0	0	0	0	0	0	0	0	0	8.61	0	7.04	0.9	2.42	8.23	4.02	6.87	0	3.42	0	0	0	0	8.02	6.31	5.51	7.07
352	0	0	0	4.5	0	0	0	0	0	0	0	0	0	0	0	0	0	0	0	0	0	28.57	29.16	31.09	0	0	0	0	0	0	0	0	0	0	0	0	0	0	0	0	0	0	0	0	0	0	0	0	0
353	0	0	0	0	0	0	0	0	0	0	0	0	0	0	0	0	0	0	0	0	0	0	0	0	0	0	0	0	0	0	0	0	0	0	0	0	0	0	0	0	0	0	0	0	0	0	0	0	0
354	0	0	0	0	0	0	0	0	0	0	0	0	0	0	0	0	0	0	0	0	0	0	0	0	0	0	0	0	0	0	0	0	0	0	0	0	0	0	0	0	0	0	0	0	0	0	0	0	0
355	0	0	0	0	0	0	0	0	0	0	0	0	0	0	0	0	0	0	0	0	0	0	0	0	0	0	0	0	0	0	0	0	0	0	0	0	0	0	0	0	0	0	0	0	0	0	0	0	0
356	0	0	0	0	0	19.43	0	0	10.77	0	0	0	0	11.15	0	0	0	0	0	0	0	0	0	0	0	0	0	0	0	0	0	13.24	0	0	0	8.75	3.15	0	0	0	0	0	0	0	0	0	0	0	0
357	0	0	0	27.03	0	0	0	0	0	0	0	0	0	0	0	0	0	0	0	0	0	0	0	0	0	0	0	0	0	0	0	0	20.49	0	13.46	0	0	0	0	0	0	0	0	0	0	0	0	0	0
358	0	0	0	0	0	0	0	8.03	0	7.19	0	0	0	0	0	0	0	0	0	0	0	0	0	0	0	0	0	0	0	0	0	0	0	10.15	0	0	0	0	0	0	0	0	0	0	0	0	0	0	0
359	0	0	0	0	0	0	0	0	0	0	0	0	0	0	0	0	0	0	0	0	0	0	0	0	0	0	0	0	0	0	0	0	0	0	0	0	0	0	0	0	0	0	0	0	0	0	0	0	0
360	0	0	55.12	0	25.23	0	0	0	0	0	121.84	113.96	0	0	0	0	0	0	0	16.72	0	0	0	0	0	0	0	35.58	0	0	0	0	0	0	0	0	0	0	17.71	0	0	0	12.88	0	0	0	0	0	0
361	102.15	99.59	0	0	0	0	106.98	0	71.05	0	0	0	0	0	0	0	0	0	0	0	0	86.82	78.82	77.5	0	116.45	116.55	0	93.38	94.84	0	0	0	0	0	0	0	0	0	0	100.42	0	0	129.64	123.22	0	0	0	87.58
362	0	0	0	76.1	43.74	73.05	0	73.97	0	69.99	0	0	110.85	78.77	115.49	105.98	125.25	126.11	114.77	33.73	121.24	0	0	0	116.38	0	0	0	0	0	110.73	71.13	73.27	70.85	78.89	77.82	75.52	83.37	21.59	30.07	0	28.55	23.96	0	0	118.91	92.54	123.74	0
363	0	0	0	0	0	0	0	0	0	0	0	0	0	0	0	0	0	0	0	0	0	0	0	0	0	0	0	0	0	0	0	0	0	0	0	0	0	0	0	0	0	0	0	0	0	0	0	0	0
364	0	0	0	0	0	0	0	0	0	0	0	0	0	0	0	0	0	0	0	0	0	0	0	0	0	0	0	0	0	0	0	0	0	0	0	0	0	0	0	0	0	0	0	0	0	0	0	0	0
365	0	0	0	0	0	0	0	0	0	0	0	0	0	0	0	0	0	0	0	0	0	0	0	0	0	0	0	0	0	0	0	0	0	0	0	0	0	0	0	0	0	0	0	0	0	0	0	0	0
366	0	0	0	0	0	0	0	0	0	0	0	0	0	0	0	0	0	0	0	0	0	0	0	0	0	0	0	0	0	0	0	0	0	0	0	0	0	0	0	0	0	0	0	0	0	0	0	0	0
367	1.55	0.47	1.42	3.3	0	0	0	0	0	0	0	0	0	0	0	0	0	0	0	0	0	0	0	0	0	0	0	3.03	1.64	1.75	2.93	2.33	2.33	0	0	0	0	0	0	0	0	0	0	0	2.21	0	0	0	0
368	0	0	0	0	0	0	0	0	0	0	0	0	0	0	0	0	0	0	0	0	0	0	0	0	0	0	0	0	0	0	0	0	0	0	0	0	0	0	0	0	0	0	0	0	0	0	0	0	0
369	0	0	0	0	0	0	0	0	0	0	0	0	0	0	0	0	0	0	0	0	0	0	0	0	0	0	0	0	0	0	0	0	0	0	0	0	0	0	0	0	0	0	0	0	0	0	0	0	0
370	0	0	0	0	0	0	0	0	0	0	0	0	0	0	0	0	0	0	0	0	0	0	0	0	0	0	1.7	0	0	0	0	0	0	0	0	0	0	0	0	0	0	0	0	0	0	0	0	0	0
371	0	0	0	0	0	0	0	0	0	0	0	0	0	0	0	0	0	0	0	0	0	0	0	0	0	0	0	0	0	0	0	0	0	0	0	0	0	0	0	0	0	0	0	0	0	0	0	0	0
372	0	0	0	0	0	0	0	0	0	0	0	0	0	0	0	0	0	0	0	0	0	0	0	0	0	0	0	0	0	0	0	0	0	0	0	0	0	0	0	0	0	0	0	0	0	0	0	0	0
373	63.38	58.49	63.76	67.26	65.12	62.75	51.89	32.07	27.7	30.1	30.37	31.26	43.45	43.9	44.21	49.91	40.91	36.37	31.51	35.8	42.55	32.57	26.79	19.76	71.41	72.43	69.74	55.07	59.45	62.76	45.54	43.55	38.02	30.99	39.63	40.78	38.17	43.74	45.68	48.34	41.79	51.54	65.38	65.11	67.27	23.2	25.91	26.9	39.48
374	0	0	0	0	0	0	0	0	0	0	0	0	0	0	0	0	0	0	0	0	0	0	0	0	0	0	0	0	0	0	0	0	0	0	0	0	0	0	0	0	0	0	0	0	0	0	0	0	0
375	0	0	0	0	0	0	0	0	0	0	0	0	0	0	0	0	0	0	0	0	0	0	0	0	0	0	0	0	0	0	0	0	0	0	0	0	0	0	0	0	0	0	0	0	0	0	0	0	0
376	0	0	0	0	0	0	0	0	0	0	0	0	0	0	0	0	0	0	0	0	0	0	0	0	0	0	0	0	0	0	0	0	0	0	0	0	0	0	0	0	0	0	0	0	0	0	0	0	0
377	0	0	0	0	0	0	0	0	11.25	0	0	0	0	0	0	0	0	0	0	0	0	7.47	0	0	0	0	0	0	0	0	0	0	0	4.01	0	0	0	0	0	0	0	0	0	0	0	17.51	24.23	20.74	0
378	0	0	0	5.42	9.28	9.87	0	9.39	0	5.22	6.04	7.86	0	2.57	2.62	0	0	12.22	0	0	7.26	0	9.62	14.35	2.62	0	2.45	0	0	0	5.64	7.9	5.55	0	0	7.56	0	1.6	0	0	3.53	2.75	0	0	0	0	0	0	3.25
379	0	0	0	0	0	0	0	0	0	0	0	0	0	0	0	0	0	0	11.05	10.67	0	0	0	0	0	0	0	0	0	0	0	0	0	0	0	0	5.55	0	3.49	0	0	0	0	0	0	0	0	0	0
380	0	0	0	0	0	0	0	0	0	0	0	0	0	0	0	0	0	0	0	0	0	0	0	0	0	0	0	0	0	0	0	0	0	0	0	0	0	0	0	0	0	0	0	0	0	0	0	0	0
381	0	0	0	0	0	0	0	0	0	0	0	0	0	0	0	0	0	0	0	0	0	0	0	0	0	0	0	0	0	0	0	0	0	0	0	0	0	0	0	0	0	0	0	0	0	0	0	0	0
382	0	0	0	0	0	0	0	0	0	0	0	0	0	0	0	0	0	0	0	0	0	0	0	0	0	0	0	0	0	0	0	0	0	0	0	0	0	0	0	0	0	0	0	0	0	0	0	0	0
383	0	0	0	0	0	0	33.45	0	0	28.68	27.52	0	25.57	17.32	22.28	36.26	41.03	17.76	33.9	32.72	0	0	0	0	0	0	0	0	0	0	0	0	0	0	0	18.22	0	0	0	0	0	0	0	36.51	0	27.43	0	0	0
384	0	0	0	41.32	39.46	38.81	0	39.86	33.71	0	0	28.58	0	0	0	0	0	0	0	0	30.98	30.32	30.51	24.71	45.26	46.49	43.95	0	0	0	33.12	31.81	33.99	17.03	17.07	0	24.44	30.11	26.87	32.53	28.38	29.91	26.6	0	21	0	26.08	27.16	25.94
385	18.35	18.59	19.34	0	0	0	0	0	0	0	0	0	0	0	0	0	0	0	0	0	0	0	0	0	0	0	0	22.26	19.02	17.64	0	0	0	0	0	0	0	0	0	0	0	0	0	0	0	0	0	0	0
386	0	0	0	0	0	0	0	0	0	0	0	0	0	0	0	0	0	0	0	0	0	0	0	0	0	0	0	0	0	0	0	0	0	0	0	0	0	0	0	0	0	0	0	0	0	0	0	0	0
387	0	0	0	0	0	0	0	0	0	0	0	0	0	0	0	0	0	0	0	0	0	0	0	0	0	0	0	0	0	0	0	0	0	0	0	0	0	0	0	0	0	0	0	0	0	0	0	0	0
388	0	0	37.04	0	0	0	0	0	0	0	0	0	0	0	8.65	0	0	0	0	0	0	0	0	0	0	0	0	0	0	0	0	0	0	0	0	0	0	0	7.17	0	0	0	3.8	0	0	0	3.41	0	0
389	35.83	37.83	0	24.27	24.12	23.7	4.63	0	9.57	12.51	15.97	16.52	16.35	0	0	0	0	0	0	0	0	23.01	22.1	28.22	16.82	6.8	17.04	30.32	38.47	36.04	13.28	10.54	22.56	0	0	3.5	12.63	6.31	0	0	0	0	0	0	29.59	0	0	0	0
390	0	0	0	0	0	0	0	0	0	0	0	0	0	13.54	0	0	0	0	8.39	9.04	0	0	0	0	0	0	0	0	0	0	0	0	0	22.17	28.84	0	0	0	0	18.69	15.12	0	0	0	0	0	0	0	11.93
391	0	0	0	0	0	0	3.73	9.09	0	0	0	0	0	0	0	15.26	13.1	0	0	0	9.75	0	0	0	0	5.48	0	0	0	0	0	11.56	0	0	0	6.57	0	2.63	7.82	0	0	13.98	4.6	19.13	0	9.5	0	0	0
392	0	0	0	0	0	0	0	0	0	0	0	0	0	0	0	0	0	15.59	0	0	0	0	0	0	0	0	0	0	0	0	6.86	0	0	0	0	0	0	0	0	0	0	0	0	0	0	0	6.72	17.56	0
393	0	0	0	0	0	0	0	0	0	0	0	0	0	0	0	0	0	0	0	0	0	0	0	0	0	0	0	0	0	0	0	0	0	0	0	0	0	0	0	0	0	0	0	0	0	0	0	0	0
394	0	0	0	6.08	0	0	0	0	0	0	0	0	0	0	0	0	0	0	0	0	0	0	0	0	0	0	0	0	0	0	0	0	0	0	0	0	0	0	0	0	0	0	0	0	0	0	0	0	0
395	0	0	0	0	4.46	0	0	4.29	0	6.59	6.54	0	6.13	0	0	0	2.19	0	5.35	0	0	8.07	9.55	0	1.75	0	0	0	0	0	0	0	0	0	0	0	0	4.81	6.41	0	0	0	0	0	0	0	0	0	0
396	0	0	0	0	0	0	3.89	0	3.59	0	0	6.04	0	4.25	2.1	1.47	0	0	0	0	0	0	0	6.14	0	0	0	0	0	0	0	0	2.03	0	0	3.18	5.83	0	0	0	0	0	0	0	0	0	4.85	3.91	5.89
397	0	0	0	0	0	0	0	0	0	0	0	0	0	0	0	0	0	0	0	0	0	0	0	0	0	0	0	0	0	0	0	0	0	0	0	0	0	0	0	0	0	0	0	0	0	0	0	0	0
398	0	0	0	0	0	0	0	0	0	0	0	0	0	0	0	0	0	0	0	0	4.25	0	0	0	0	0	0	0	0	0	0	0	0	0	0	0	0	0	0	0	0	0	0	0	0	8.34	0	0	0
399	50.37	35.89	51.95	0	0	0	0	29.15	25.97	7.97	8.86	11.86	19.17	7.94	13.97	3.59	6.51	0	0	0	0	15.2	10.9	11.96	50.78	0	37.12	22.8	53.38	0	47.72	0	22.67	7.39	6.7	0	2.75	0	0	0	14.98	27.61	35.2	0	52.96	0	10.54	0	10.51
400	0	0	0	57.88	43.05	52.57	12.17	0	0	0	0	0	0	0	0	0	0	13.58	41.73	34.02	30.86	0	0	0	0	41.22	0	0	0	55.75	0	63.72	0	0	0	10.97	0	0	19.69	42.13	0	0	0	30.06	0	3.93	0	0	0
401	0	0	0	0	0	0	0	0	0	0	0	0	0	0	0	0	0	0	0	0	0	0	0	0	0	0	0	0	0	0	0	0	0	0	0	0	0	0	0	0	0	0	0	0	0	0	0	6.88	0
402	0	0	0	0	0	0	0	0	0	0	0	0	0	0	0	0	0	0	0	0	0	0	0	0	0	0	0	0	0	0	0	0	0	0	0	0	0	15.37	0	0	0	0	0	0	0	0	4.45	0	0
403	0	0	0	0	0	0	0	0	0	0	0	0	15.39	0	7.64	3.48	0	0	0	0	0	0	16.9	0	0	0	0	15.11	0	0	0	0	0	15.98	0	0	0	0	0	0	6.91	0	0	0	0	0	0	0	11.82
404	0	15.88	0	0	0	0	0	0	0	0	0	0	0	0	0	0	0	0	0	0	0	0	0	28.22	0	0	10.04	0	0	0	0	0	0	0	0	0	0	0	0	0	0	10.47	0	10.75	0	0	0	0	0
405	0	0	0	0	12.1	0	8.78	0	0	26.09	20.87	14.84	0	25.03	0	0	15.06	10.49	0	0	0	25.91	0	0	0	13.35	0	0	0	0	0	0	0	0	0	0	18.15	0	0	0	0	0	0	0	0	14.62	19.53	4.48	0
406	0	0	0	0	0	2.9	0	8.35	0	0	0	0	0	0	15.91	12.83	0	0	0	0	0	0	0	0	0	0	0	0	0	0	0	0	0	0	12.83	23.39	0	9.25	9.18	0	0	0	0	0	0	0	0	0	0
407	0	0	0	0	0	0	0	0	0	0	0	0	0	0	0	0	0	0	0	0	0	0	0	0	0	0	0	0	0	0	0	0	0	0	0	0	0	0	0	0	0	0	0	0	0	0	0	0	0
408	0	0	0	4.94	0	0	0	0	0	0	0	0	0	0	0	0	0	0	0	0	0	0	0	0	0	0	0	0	0	0	0	0	0	0	0	0	0	0	0	0	0	0	0	0	0	0	0	0	0
409	0	0	0	0	6.78	5.71	4.35	4.78	0	0	0	0	0	0	0	0	0	8.62	0	7.16	5.28	0	0	0	5.07	8.73	0	0	0	0	0	4.84	2.02	6.88	6.46	0	0	0	0	0	0	0	0	3.89	0	9.37	0	6.35	0
410	0	0	0	0	0	0	0	0	3.82	6.85	3.99	4.05	0	0	2.24	0	0	0	13.54	0	0	0	3.71	6.28	0	0	11.44	16.69	7.09	0	0	0	0	0	0	0	3.06	5.57	2.3	3.38	0	0	0	0	0	0	0	0	9.13
411	0	0	0	0	0	0	0	0	0	0	0	0	0	0	0	0	0	0	0	0	0	0	0	0	0	0	0	0	0	0	0	0	0	0	0	0	0	0	0	0	0	0	0	0	0	0	0	0	0
412	0	0	0	0	2.54	0	0	0	0	0	0	0	3.66	0	0	0	0	0	0	0	0	0	2.65	0	0	0	0	0	0	1.84	0	0	0	0	0	0	0	0	0	0	0	0	0	0	0	0	0	0	0
413	0	0	0	0	0	0	0	0	0	0	0	0	0	0	0	0	0	0	0	0	0	0	0	0	0	0	0	0	0	0	0	0	0	0	0	0	0	0	0	0	0	0	0	0	0	0	0	0	0
414	0	0	0	0	0	0	0	5.98	0	0	0	0	0	0	0	0	0	0	21.01	0	0	0	0	0	0	0	0	0	0	0	0	0	0	0	0	0	0	7.17	0	0	0	0	0	0	0	14.78	0	0	0
415	32.7	28.87	26.28	0	0	14.1	0	0	0	0	0	7.06	0	0	0	0	8.75	0	0	16.52	11.29	0	7.56	6.45	11.98	0	19.68	26.89	23.62	0	0	0	0	0	0	0	3.62	0	0	0	0	13.81	16.76	13.44	22.74	0	0	11.27	8.01
416	0	0	0	21.27	16.69	0	8.22	0	10.1	5.02	7.83	0	7.75	0	4.56	0	0	0	0	0	0	8.94	0	0	0	20.91	0	0	0	22.31	9.14	8.47	10.79	0	0	0	0	0	0	6.19	11.64	0	0	0	0	0	7.79	0	0
417	0	0	0	0	0	0	0	0	0	0	0	0	0	0	0	9.2	0	0	0	0	0	0	0	0	0	0	0	0	0	0	0	0	0	6.37	0	7.11	0	0	0	0	0	0	0	0	0	0	0	0	0
418	0	0	0	0	0	0	0	0	0	0	0	0	0	0	0	0	0	0	0	0	0	0	0	0	0	0	0	0	0	0	0	0	0	0	0	0	0	0	20.98	0	0	0	0	0	0	0	0	0	0
419	0	0	0	0	0	0	9.52	20.64	8.94	15.84	12.34	14.43	23.57	56.85	13.1	35.71	42.33	87.14	0	0	0	19.35	21	21.17	0	0	0	0	0	0	0	0	0	0	70.49	33.46	14.05	16.82	0	0	0	0	0	0	0	34.01	37.86	38.38	11.09
420	0	0	0	0	0	18.68	0	0	0	0	0	0	0	0	0	0	0	0	0	0	41.65	0	0	0	34.98	51.83	19.26	0	0	0	16.29	15.36	14.83	33	0	0	0	0	0	9.98	17.81	22.67	32.01	34.7	0	0	0	0	0
421	9.26	11.66	8.7	26.44	22.29	0	0	0	0	0	0	0	0	0	0	0	0	0	0	0	0	0	0	0	0	0	0	11.31	9.4	11.8	0	0	0	0	0	0	0	0	0	0	0	0	0	0	9.99	0	0	0	0
422	0	0	0	0	0	0	0	0	0	0	0	0	0	0	0	0	0	0	25.61	30.75	0	0	0	0	0	0	0	0	0	0	0	0	0	0	0	0	0	0	4.93	0	0	0	0	0	0	0	0	0	0
423	0	0	0	0	0	0	0	0	0	0	0	0	0	9.54	0	0	0	0	0	0	0	0	0	0	0	0	6.89	0	0	0	0	0	0	0	0	0	0	0	0	0	0	0	0	0	0	0	0	0	0
424	0	0	0	0	0	0	0	0	0	0	0	0	0	0	0	0	0	0	0	0	0	0	0	0	0	0	0	0	0	0	0	0	0	0	0	0	0	0	0	0	0	0	0	0	0	0	0	0	0
425	0	0	0	0	0	0	0	0	0	0	0	0	0	0	0	0	0	0	0	0	0	0	0	0	0	0	0	0	0	0	3.29	0	0	0	0	0	0	0	0	0	0	0	0	0	0	0	0	0	0
426	0	0	0	0	0	0	0	0	0	0	0	0	0	0	0	0	0	0	0	0	0	0	0	0	0	0	9.54	0	0	0	0	0	0	0	0	0	0	0	0	0	0	0	0	0	0	0	0	0	0
427	0	0	0	0	20.9	18.16	0	0	0	0	0	0	40.93	0	0	39.27	30.09	26.53	13.87	0	12.36	57.83	0	0	0	0	0	0	0	0	0	5.51	8.89	0	0	0	0	0	0	5.93	0	0	0	0	0	0	0	0	51.59
428	0	0	0	0	0	0	49.24	44.02	54.69	50.09	53.36	54.6	0	39.2	53.11	0	0	0	0	9.05	0	0	61.86	58.06	6.59	0	0	10.24	0	0	12.97	0	0	29.58	22.75	25.85	45.55	55.5	50.68	0	0	0	0	0	0	38.59	35.86	42.32	0
429	0	0	0	0	0	0	0	0	0	0	0	0	0	0	0	0	0	0	0	0	0	0	0	0	0	0	0	0	0	0	0	0	0	0	0	0	0	0	0	0	12.57	2.41	0	0	0	0	0	0	0
430	26.71	19.32	0	0	0	0	0	0	0	0	0	0	0	0	0	0	0	0	0	0	0	0	0	0	0	0	0	0	20.7	20.96	0	2.49	0	0	0	0	0	0	0	0	0	0	0	0	0	0	0	0	0
431	0	0	23	0	0	0	4.12	3.53	0	0	6.37	8.28	0	0	7.63	0	0	0	0	0	0	0	0	4.98	0	4.47	0	11.6	0	0	0	0	0	0	0	0	2.96	0	0	0	0	0	5.76	3.16	13.67	0	6.15	0	0
432	0	0	0	0	0	0	0	0	0	2.63	0	0	0	0	0	0	0	0	0	0	0	6.18	0	0	0	0	4.62	0	0	0	1.61	0	2.06	0	0	0	0	0	0	0	0	1.19	0	0	0	2.6	0	0	0
433	0	0	0	0	0	0	0	0	0	0	0	0	0	0	0	0	0	0	0	0	0	0	0	0	0	0	0	0	0	0	0	0	0	0	0	0	0	0	0	0	0	0	0	0	0	0	0	0	0
434	0	0	0	0	0	0	0	0	0	0	0	0	0	0	0	0	0	0	0	0	0	0	0	0	0	0	0	0	0	0	0	0	0	0	0	0	0	0	0	0	0	0	0	0	0	0	0	0	0
435	7.85	0	4.51	0	0	0	0	0	0	0	0	0	0	0	0	0	0	0	0	0	0	0	0	0	0	0	0	0	0	12.32	0	0	0	0	0	0	0	0	0	0	0	0	0	0	0	0	0	0	0
436	0	9.96	0	44.05	49.95	51.2	30.17	35.98	36.35	32.41	33.71	35.51	34.87	30.94	49.7	51.78	62.12	68.3	47.18	50.13	57.32	32.5	24.45	31.97	31.88	46.8	40.49	0	11.29	0	31.37	25.79	29.03	51.1	46.64	47.06	23.84	27.8	36.3	29.12	26	33.7	31.14	38.73	16.69	47.42	34.58	44.04	37.63
437	0	0	0	0	0	0	0	0	0	0	0	0	0	0	0	0	0	0	0	0	0	0	0	0	0	0	0	12.42	0	0	0	0	0	0	0	0	0	0	0	0	0	0	0	0	0	0	0	0	0
438	0	0	0	0	0	0	0	0	0	0	0	0	0	0	0	0	0	0	0	0	0	0	0	0	0	0	0	0	0	0	0	0	0	0	0	0	0	0	0	0	0	0	0	0	0	0	0	0	0
439	0	0	0	0	0	0	0	0	0	0	0	0	0	0	0	0	0	0	0	0	0	0	6.77	0	0	0	0	0	0	0	0	0	0	0	0	0	0	0	0	0	0	0	0	0	0	0	0	0	0
440	0	0	0	0	0	0	0	0	0	0	0	0	0.83	0	0	0	0	0	0	0	0	0	0	0	0	0	0	0	0	0	0	0	0	0	0	0	5.95	6.25	0	0	0	0	0	0	0	0	0	0	0
441	0	0	0	0	10.33	10.49	0	0	0	0	0	0	0	0	0	0	0	0	0	10.94	32.12	0	0	0	10.36	8.69	11.1	0	0	0	14.75	0	14.04	0	3.34	0	0	0	0	0	3.62	0	4.22	5.69	0	0	0	0	0
442	0	0	0	12.83	0	0	0	0	0	0	0	0	0	0	0	0	0	0	38.9	0	0	0	0	0	0	0	0	4.81	4.17	0	0	0	0	0	0	0	0	0	0	0	0	0	0	0	0	0	0	0	0
443	0	0	0	0	0	0	0	0	0	0	0	0	0	0	0	0	27.61	0	0	0	0	0	0	0	0	0	0	0	0	0	0	0	0	0	0	0	0	0	0	0	0	0	0	0	0	0	0	0	0
444	0	0	0	0	15.09	10.9	36.3	36.73	39.4	46.38	44.82	51.52	33.32	31.81	47.18	32.7	0	30.06	0	10.81	0	48.47	47.37	51.03	12.5	6.28	0	0	0	17.58	12.07	16.13	0	15.37	8.4	20.88	40.37	41.43	44.83	0	0	0	0	2.6	0	43.7	0	36.91	40.55
445	29.65	0	37.97	0	0	0	0	0	0	0	0	0	0	0	0	0	0	0	0	0	0	0	0	0	0	0	4.36	15.74	15.96	0	0	0	0	0	0	0	0	0	0	14.71	13.34	0	18.02	0	35.83	0	29.83	0	0
446	0	26.25	0	9.24	0	0	0	0	0	0	0	0	0	0	0	0	0	0	0	0	0	0	0	0	0	0	0	0	0	0	0	0	0	0	5.82	0	0	0	0	0	0	23.5	0	0	0	0	0	0	0
447	0	0	0	0	0	0	0	0	0	0	0	0	0	0	0	0	0	0	0	0	0	0	0	0	0	2.17	0	0	0	8.85	0	7	0	5.82	0	0	0	0	0	1.67	0	0	0	5.75	0	0	0	0	0
448	0	0	0	0	0	0	0	0	0	0	0	0	0	0	0	0	1.7	0	0	0	0	0	0	0	0	0	0	0	0	0	0	0	0	0	0	0	0	0	0	0	0	0	0	0	0	0	0	0	0
449	0	0	0	0	13.32	13.13	0	0	0	0	0	0	0	2.21	0	0	0	4.93	0	0	3.81	0	0	0	10.67	5.95	8.35	0	0	0	6.73	0	0	0	0	0	0	0	0	0	0	0	0	0	0	0	0	0	0
450	0	0	0	6.52	0	0	0	0	0	0	0	0	0	0	0	0	0	0	0	0	0	0	0	0	0	0	0	0	0	0	0	0	0	0	0	0	0	0	0	0	0	0	0	0	0	0	0	0	0
451	0	0	0	0	0	0	0	0	0	0	0	0	0	0	0	0	0	0	0	0	0	7.19	0	0	0	0	0	6.5	0	0	0	0	0	0	0	0	0	0	0	0	0	0	0	0	0	0	0	0	0
452	0	0	0	0	0	0	0	0	0	0	0	0	0	0	0	0	0	0	0	0	0	0	4.27	0	0	0	0	0	0	0	0	0	0	0	0	0	0	0	0	0	0	0	0	0	0	0	12.74	9.91	0
453	0	0	0	0	12.98	10.91	10.42	0	10.48	0	0	12.17	14.36	21.29	8.74	13.19	14.26	20.49	6.01	0	0	0	0	0	0	10.27	0	0	0	0	0	0	2.84	17.19	15.74	19.08	10.37	0	19.26	8.78	2.34	0	0	2.82	0	13.36	0	0	0
454	3.06	0	0	13.32	0	0	0	4.3	0	14.21	8.13	0	0	0	0	0	0	0	0	0	0	2.4	0	7.42	7.17	0	5.22	0	0	0	2.31	4.94	0	0	0	0	0	14.51	0	0	0	4.22	0	0	2.5	0	0	0	0
455	0	0	0	0	0	0	0	0	0	0	0	0	0	0	0	0	0	0	0	0	18.35	0	0	0	0	0	0	0	0	0	0	0	0	0	0	0	0	0	0	0	0	0	0	0	0	0	0	0	0
456	0	3.04	0	0	0	0	0	0	0	0	0	0	0	0	0	0	0	0	9.63	14.71	0	0	0	0	0	0	0	0	0	0	0	0	0	0	0	0	0	0	0	0	0	0	5.14	0	0	0	9.1	0	9.47
457	0	0	0	0	0	9.23	0	0	0	0	0	0	0	0	6.08	0	0	0	0	0	0	0	0	0	0	0	0	0	0	0	0	19.47	0	0	0	0	0	0	0	0	0	0	0	5.19	0	0	0	0	0
458	0	0	8.44	6.55	0	0	22.33	15.56	17.22	0	0	0	0	0	0	3.55	2.44	2.91	0	0	0	0	30.13	0	0	0	22.95	21.84	0	0	16.18	0	13.28	3.91	7.61	6.61	18.76	8.29	5.34	0	14.98	16.87	3.35	0	7.61	15.18	0	0	8.63
459	0	22.06	0	0	0	0	0	0	0	11.88	0	33.1	0	13.15	0	0	0	0	0	0	0	34.06	0	0	24.03	19.81	0	0	25.58	22.12	0	0	0	0	0	0	0	0	0	0	0	0	0	0	0	0	0	15.58	0
460	49.48	0	16.7	0	31.01	0	0	0	0	0	28.63	0	18.88	0	10.22	0	0	0	0	0	0	0	0	33.91	0	0	0	0	0	0	0	0	0	0	0	0	0	0	0	33.26	0	0	0	4.17	3.69	0	0	0	0
461	0	0	0	17.39	0	0	0	0	0	0	0	0	0	0	0	6.11	7.4	12	0	5.49	12.56	0	0	0	0	0	0	0	0	0	0	0	0	9.2	4.27	0	0	0	14.69	0	0	0	2.84	0	0	4.26	0	0	0
462	0	0	0	0	0	9.96	0	1.91	5.07	11.64	0	0	0	0	0	0	0	0	15.08	0	0	0	0	0	0	0	8.11	16.71	14.64	14.36	0	0	13.04	0	0	3.97	0	7.09	0	0	7.57	0	0	0	9.55	0	13.7	0	0
463	0	0	0	0	7.45	0	0	0	0	0	0	0	0	0	0	0	0	0	0	0	0	0	0	0	0	8	0	0	0	0	0	15.74	0	0	0	0	0	0	0	0	0	0	0	6.1	0	0	0	0	8.36
464	0	0	0	0	0	0	0	2.57	0	0	0	0	0	4.51	0	0	0	0	0	0	0	0	0	0	0	0	0	0	0	0	0	0	0	0	0	2.43	0	0	0	0	0	0	5.45	0	0	0	0	0	0
465	0	0	0	0	0	0	0	0	0	0	0	0	14.42	0	0	0	0	0	0	0	0	0	0	0	4.72	0	0	0	0	0	0	0	0	0	0	0	0	0	0	0	0	0	0	0	0	0	0	0	0
466	0	0	0	0	0	7.06	3.24	0	2.93	0	0	0	0	0	12.52	10.42	10.9	0	0	13.88	0	0	0	0	0	0	2.38	0	0	2.98	0	0	3.39	2.37	0	0	0	0	0	0	2.1	0	0	0	0	0	0	0	0
467	0	0	0	0	0	0	0	0	0	0	0	0	0	0	0	0	0	18.33	6.33	0	0	0	0	0	0	0	0	0	0	0	0	0	0	0	8.74	2.22	0	0	0	0	0	0	0	11.76	0	0	0	0	0
468	0	0	0	0	5.61	0	6.67	0	0	0	0	0	0	13.16	0	0	0	0	0	0	0	8.91	11.58	0	0	0	0	0	0	0	2.76	0	0	6.06	0	0	7.75	0	22.8	0	0	0	0	0	0	0	18.22	6.58	0
469	0	0	0	12.42	0	0	0	4.26	3.65	8.19	10.62	9.42	0	0	0	0	0	0	0	0	0	0	0	10.71	12.84	0	3.27	0	0	0	0	5.97	0	0	0	2.96	0	7.29	0	14.14	5.55	10.78	0	0	0	22.91	0	0	7.88
470	0	0	0	0	0	0	0	0	0	0	0	0	0	0	0	0	0	0	12.17	28.4	17.17	0	0	0	0	34.27	0	4.3	5.46	0	0	0	0	0	0	0	0	0	0	0	0	0	4.27	0	0	0	0	0	0
471	0	11.26	0	0	0	0	0	0	0	0	0	0	0	0	0	0	0	0	0	0	0	0	0	0	0	0	0	0	0	0	0	0	0	0	0	0	0	0	0	0	0	0	0	0	0	0	0	0	0
472	4.07	0	5.96	0	4.26	0	0	0	0	0	0	0	0	0	0	10.69	0	2.48	0	0	0	6.04	0	0	0	0	9.72	0	0	15.94	3.74	5.49	0	3.54	0	0	0	3.15	0	3.57	0	4.24	0	0	0	0	14.31	10.47	0
473	0	0	0	23.11	0	0	0	0	11.28	0	0	1.7	0	0	0	0	6.1	0	3.48	0	0	0	5.37	7.67	7.18	0	0	9.22	26.95	0	0	0	0	0	8.47	0	0	0	0	0	4.47	0	2.43	0	17.21	0	0	0	3.86
474	14.38	20.37	5.01	0	0	13.89	9.09	0	0	0	0	0	12.67	0	0	0	0	0	0	0	0	0	0	0	0	0	0	0	0	0	7.59	0	18.04	0	0	0	0	0	0	0	0	0	0	0	0	0	0	0	0
475	0	0	0	0	24.02	0	0	0	0	0	16.49	0	0	13.19	0	0	0	0	0	0	0	0	0	0	0	0	0	0	0	0	0	9.57	0	0	0	0	8.46	0	0	0	0	0	0	0	0	0	0	14.63	0
476	0	0	10.7	0	0	0	0	35.49	0	2.68	0	14.35	0	0	0	0	0	0	0	0	0	2.77	2.56	0	0	2.63	0	0	0	14.12	0	0	0	0	0	0	0	0	0	2.34	0	4.88	0	14.33	0	0	0	0	0
477	0	0	0	0	0	9.03	0	0	0	0	0	0	0	0	0	0	0	0	0	22.05	0	0	0	0	0	0	0	0	0	0	0	0	0	0	0	0	0	0	0	0	0	0	0	0	0	0	0	0	0
478	0	0	0	0	0	0	0	0	6	0	0	0	0	0	0	0	27.45	0	0	0	9.42	0	0	0	0	0	0	0	0	0	0	0	0	27.12	0	0	13.33	19.27	0	0	0	0	0	0	4.89	0	25.85	0	0
479	0	0	0	7.13	0	0	11.79	0	0	7.52	0	0	10.83	16.21	38	29.83	0	23.27	16.59	0	0	10.15	11.02	8.9	28.19	11.28	17.33	0	0	0	9.64	0	3.65	0	26.56	25.02	0	0	34.62	14.85	17.26	11.5	26.68	19.79	0	35.7	0	10.74	11.44
480	0	0	0	0	0	0	0	0	0	0	0	0	0	0	0	0	0	0	0	0	0	0	0	0	0	0	0	0	0	0	0	0	0	0	0	0	0	0	0	0	0	0	0	0	0	0	0	0	0
481	0	0	0	0	0	0	0	0	0	0	0	0	0	0	0	0	0	0	0	0	0	0	0	0	0	0	0	0	0	0	0	0	0	0	0	0	0	0	0	0	0	0	0	0	0	0	0	0	0
482	0	0	0	0	0	0	0	0	0	0	0	0	0	0	0	0	0	0	0	0	0	0	0	0	0	0	0	0	0	0	0	0	0	0	0	0	0	0	0	0	0	0	0	0	0	0	0	0	0
483	0	0	0	0	0	0	0	0	0	0	0	0	0	0	0	0	0	0	0	0	0	0	0	0	0	0	0	0	0	0	0	0	0	0	4.48	10.91	0	0	0	0	0	0	0	0	0	0	2.56	9.76	0
484	0	0	0	0	0	0	0	0	5.79	0	0	0	3.51	0	0	0	0	0	0	0	0	6.97	5.68	0	0	0	0	0	0	0	0	0	0	0	0	0	5.49	3.42	0	0	0	0	0	0	0	6.99	0	0	0
485	0	0	0	0	0	0	0	0	0	0	0	0	0	0	0	0	0	11.93	0	0	0	0	0	0	0	0	0	0	0	0	0	0	0	0	0	0	0	0	0	0	0	0	0	9.82	0	0	0	0	0
486	0	0	0	0	0	44.61	0	0	0	0	0	0	0	0	0	0	0	0	0	0	0	0	0	0	0	0	0	0	0	0	32.68	0	0	0	0	0	0	0	0	0	0	0	0	0	0	0	0	0	0
487	25.97	22.2	28.08	71.66	61.95	0	65.91	61.91	50.48	75.36	68.56	69.81	56.3	52.67	54.57	49.35	45.44	28.6	56.61	51.24	64.18	55.31	51.29	80.92	83.05	84.33	83.93	29.33	26.77	25.46	0	36.88	40.39	39.31	29.65	27.52	50.62	49.57	66.46	72.07	70.57	58.79	28.28	28.79	42.78	29.48	31.71	27.42	77.62
488	0	0	0	0	0	0	0	0	0	0	0	0	0	0	0	0	0	0	0	0	0	0	0	0	0	0	0	0	0	0	0	0	0	0	0	0	0	0	0	0	0	0	0	0	0	0	0	0	0
489	0	0	0	0	0	0	0	0	0	0	0	0	0	0	0	0	0	0	0	0	0	0	0	0	0	0	0	0	0	0	0	0	0	0	0	0	0	0	0	0	0	0	0	0	0	0	0	0	0
490	0	0	0	0	0	0	0	0	0	0	0	0	0	0	0	0	0	0	0	0	0	0	0	0	0	0	0	0	0	6.22	0	0	0	0	0	0	0	0	0	0	0	0	0	0	0	0	0	0	0
491	0	4.51	0	0	0	0	14.18	0	0	0	0	0	0	0	6.11	0	0	0	0	0	0	0	0	0	0	0	0	0	4.92	0	0	0	0	0	0	0	0	0	0	0	0	0	0	0	0	0	0	0	0
492	2.57	0	5.29	0	0	0	0	0	0	0	0	0	0	0	0	0	0	0	0	0	0	0	0	0	0	0	29.39	8.24	0	0	0	0	0	0	0	0	0	0	0	0	0	0	0	0	14.09	0	0	0	0
493	0	0	0	9.44	15.92	9.89	0	24.13	0	32.34	16.27	0	0	0	0	0	0	0	0	0	0	30.54	0	28.6	20.46	22.19	0	0	0	0	0	15.64	0	19.95	0	0	21.95	12.76	0	0	17.98	0	15.86	0	0	32.74	0	0	12.87
494	0	0	0	0	0	0	0	0	28.11	0	0	20.32	39.08	0	0	0	39.18	39.96	0	19.58	16.19	0	37.83	0	0	0	0	0	0	0	5.33	0	15.74	0	30.92	0	0	0	20.5	22.42	0	14.72	0	30.64	0	0	57.2	6.07	0
495	0	0	0	0	0	0	4.52	0	0	0	0	0	0	0	18.44	0	0	0	16.38	0	0	0	0	0	0	0	0	0	4.76	0	0	0	0	0	0	33.92	0	2.27	0	0	0	0	0	0	0	0	0	0	3.7
496	0	0	4.93	0	0	14.58	0	0	0	0	3.55	0	0	31.59	0	25.58	0	0	0	0	0	0	0	0	0	0	0	0	0	0	0	6.85	0	0	0	0	0	0	0	0	0	0	5.6	0	0	0	0	12.88	0
497	0	0	0	28.03	19.58	0	0	0	0	0	0	10.8	0	0	0	0	0	0	0	0	0	0	0	0	0	0	0	7.77	0	0	7	0	3.71	18.06	0	0	0	0	0	0	0	8.84	0	0	2.28	0	0	0	0
498	0	4.53	0	0	0	0	0	7.83	11.4	0	0	0	0	0	0	0	0	0	15.64	18.74	15.15	0	0	12.84	21.8	0	19.66	0	0	0	0	0	0	0	0	0	0	11.31	0	16.78	17.25	0	0	0	0	0	0	0	0
499	11.26	0	4.05	0	0	0	6.74	0	0	4.79	4.17	0	0	0	10.59	0	0	7.25	0	0	0	12.7	5.02	0	0	20.58	0	0	18.09	9.79	0	0	0	0	5.36	10.51	11.17	0	16.01	0	0	0	3.2	0	7.93	0	0	0	9.55
500	0	0	0	0	13.98	12.74	0	0	0	0	0	0	0	0	0	0	0	0	0	0	0	0	0	0	0	0	0	14.07	0	0	8.03	0	13.82	0	0	0	0	0	0	0	0	0	0	13.06	0	0	0	0	0
501	6.52	5.47	0	0	0	0	0	0	0	0	0	0	0	0	0	0	0	0	0	0	0	0	0	0	0	0	0	0	0	0	0	17.09	0	0	0	0	0	0	0	0	0	0	2.32	0	0	0	0	0	0
502	0	0	0	0	0	0	0	0	0	0	0	0	0	0	0	0	0	0	0	0	0	0	0	0	0	0	0	0	0	0	0	0	0	0	0	0	0	0	0	0	0	0	0	0	0	0	0	0	0
503	0	0	0	0	0	0	0	0	0	0	0	0	0	0	0	0	0	0	0	7.66	0	0	0	0	0	0	1.72	0	0	0	0	0	0	1.45	0	0	0	0	0	0	0	0	0	0	0	0	0	0	0
504	0	0	0	0	0	2.4	0	0	0	0	0	0	0	0	0	0	0	0	0	0	0	0	0	0	0	0	0	0	0	0	0	0	0	0	0	0	0	0	0	0	0	0	0	0	0	0	0	0	0
505	0	0	2.26	0	0	0	0	0	0	0	0	0	0	0	0	0	0	0	0	0	0	0	0	0	0	0	0	0	0	4.3	0	0	0	0	2.16	8.57	0	0	0	0	0	0	2.91	0	0	0	0	0	0
506	3.39	0	0	6.78	0	0	0	0	0	0	0	0	2.82	3.42	0	4.1	4.41	0	0	0	0	0	0	1.41	0	0	0	0	0	0	0	0	0	0	0	0	0	0	0	0	0	0	0	0	1.43	7.53	0	4.26	0
507	0	0	0	0	0	0	0	0	0	0	0	0	0	0	0	0	0	0	0	0	0	0	0	0	0	0	0	0	0	0	0	0	0	0	0	0	0	0	0	0	0	0	0	0	0	0	0	0	0
508	0	0	0	0	0	0	0	0	0	0	0	0	0	0	0	0	0	0	0	0	0	0	0	0	0	0	0	0	0	0	0	0	0	0	0	0	0	0	0	0	0	0	0	0	0	0	0	0	0
509	0	0	0	0	0	0	61.27	62.77	52.35	93.75	94.28	105.96	67.55	82.26	81.45	0	0	0	61.28	61.81	68.33	133.58	126.28	95.18	93.13	101.74	136.9	0	0	0	0	0	0	0	0	0	129.47	123.14	128.4	64.64	95.27	92.17	0	0	0	0	0	0	143.01
510	18.65	38.47	15.86	73.64	93.11	83.44	0	0	0	0	0	0	0	0	0	95.52	108.5	132.07	0	0	0	0	0	0	0	0	0	23.01	22.74	22.59	63.93	70.48	65.09	70.12	76.79	58.6	0	0	0	0	0	0	47.59	76.71	58.38	83.8	113.65	66.77	0
511	0	0	0	0	0	0	0	0	0	0	0	0	0	0	0	0	0	0	0	0	0	0	0	0	0	0	0	0	0	0	0	0	0	0	0	0	0	0	0	0	0	0	0	0	0	0	0	0	0
512	0	0	0	0	0	0	0	0	0	0	0	0	0	0	0	0	0	0	0	0	0	0	0	0	0	0	0	0	0	0	0	0	0	0	0	0	0	0	0	0	0	0	0	0	0	0	0	0	0
513	0	0	0	0	0	0	23.79	0	21.04	0	0	0	0	0	0	0	0	0	0	0	0	0	0	0	0	0	0	0	0	0	0	0	0	0	0	0	0	0	0	0	0	0	0	0	0	0	0	0	0
514	4.92	0	5.86	0	0	0	0	11.41	0	0	0	0	16.38	0	0	0	0	0	0	0	0	0	0	0	0	0	0	0	0	0	0	0	0	0	0	0	0	0	0	0	0	0	0	0	0	0	0	0	0
515	0	0	0	0	0	0	0	0	0	13.71	0	0	0	0	0	0	0	0	0	12.46	16.57	0	0	22.59	0	0	0	4.25	5.45	4.12	0	0	0	0	0	7.69	0	0	0	0	0	0	0	0	0	0	0	0	0
516	0	0	0	0	0	0	0	0	0	0	0	0	0	0	0	0	0	0	0	0	0	0	0	0	0	0	0	0	0	0	0	0	0	0	0	0	0	0	0	0	0	0	0	0	0	0	0	0	0
517	0	0	0	0	0	0	0	0	0	0	0	0	0	0	0	0	0	0	0	0	0	0	0	0	0	0	0	0	0	0	0	0	0	2.64	0	0	0	0	0	0	0	0	0	0	0	0	0	0	0
518	0	0	0	0	0	0	0	0	0	0	0	0	0	3.62	0	0	0	0	0	0	0	0	0	0	0	0	0	0	0	0	0	2.03	0	0	4.79	0	0	0	0	0	0	0	2.11	0	0	0	0	0	0
519	0	0	0	0	0	0	0	0	0	0	0	0	0	0	0	0	0	0	0	0	0	0	0	0	0	0	0	0	0	0	0	0	0	0	0	0	0	0	0	0	0	0	0	0	0	0	0	0	0
520	0	0	0	0	0	0	0	0	0	0	0	0	0	0	0	0	0	0	0	0	0	0	0	0	0	0	0	0	0	9.55	0	0	0	0	0	0	0	0	0	0	0	0	0	0	0	0	0	0	0
521	9.74	6.51	4.72	0	8.25	0	0	0	0	0	0	0	0	0	0	0	0	0	0	4.45	0	0	0	0	7.48	0	0	8.86	0	0	7	0	1.96	0	0	2.89	0	0	0	0	0	0	0	0	0	0	7.07	0	0
522	0	0	0	0	0	0	0	0	0	0	0	0	0	0	0	0	0	0	0	0	0	11.96	0	0	0	0	0	0	12.67	0	0	3.66	0	0	13.72	0	0	0	0	0	0	0	0	17.3	0	0	0	7.59	0
523	0	0	0	0	0	15.04	17.85	8.75	13.43	0	0	0	17.51	21.55	5.18	0	0	0	10.05	0	10.76	0	13.82	0	0	0	0	0	0	0	0	0	0	2.67	0	3.34	15.28	0	18.2	0	0	0	10.7	0	0	0	0	0	0
524	0	1.57	1.95	6.64	0	0	0	0	0	17.22	9.17	16.63	0	0	0	0	5.96	0	0	0	0	0	0	0	0	0	0	0	0	0	0	0	0	0	0	0	0	0	0	11.03	15.88	0	0	0	7.79	0	0	0	0
525	0	0	0	0	0	0	0	0	0	0	0	0	0	0	0	0	0	0	0	0	0	0	0	21.41	0	35.11	0	0	0	2.08	0	0	0	0	0	0	0	0	0	0	0	0	0	0	0	0	0	2.44	0
526	0	0	0	0	0	0	0	0	0	0	0	0	0	0	0	0	0	0	0	0	0	0	0	0	0	0	68.17	0	0	0	0	0	0	0	0	0	0	0	0	0	0	0	0	0	0	0	0	0	0
527	0	13.81	0	16.9	0	15.04	0	0	0	0	0	0	0	0	25.57	0	27.15	56.86	0	0	25.8	0	0	23.31	31.48	0	0	10.98	0	0	28.42	0	24.54	0	0	22.12	0	0	0	0	0	24.12	0	0	0	0	0	0	0
528	14.3	0	0	0	28.95	0	24.25	26.3	19.36	21.32	23.02	29.31	23.28	25.01	0	35.14	0	0	22.68	28.84	0	34.19	23.43	0	0	0	0	0	9.05	7.62	0	16.63	0	25.79	27.38	0	23.26	37.31	24.43	12.08	8.83	0	0	21.02	0	52.51	41.11	18.71	42.4
529	0	0	10.66	0	0	0	0	0	0	0	0	0	0	0	0	0	0	0	0	0	0	0	0	0	0	0	0	0	0	0	0	0	0	0	0	0	0	0	0	0	0	0	12.15	0	11.33	0	0	0	0
530	0	0	0	0	0	0	0	0	0	0	0	0	0	0	0	0	0	0	0	0	0	0	0	0	0	0	0	0	0	0	0	0	0	0	0	0	0	0	0	0	0	0	0	0	0	0	0	0	0
531	0	0	0	0	0	0	0	0	0	0	0	0	0	0	0	0	0	0	0	0	0	0	0	0	0	0	0	0	0	0	0	0	0	0	0	0	0	0	0	0	0	0	0	0	0	0	0	0	0
532	0	0	0	0	0	0	0	0	0	0	0	0	0	0	0	0	0	0	0	0	0	0	0	0	0	0	0	0	12	15.94	0	0	0	0	0	0	0	0	0	0	0	0	0	0	0	0	0	0	0
533	0	0	0	0	0	0	0	0	0	28.03	27.16	31.76	0	0	0	0	0	0	0	0	0	35.95	64.36	14.66	0	0	0	17.43	0	0	19.43	25.78	32.24	0	0	0	54.93	55.13	28.3	0	0	0	0	18.14	37.47	13.4	28.18	26.36	34.56
534	12.74	23.64	17.53	0	0	26.9	33.01	0	0	0	0	0	0	20.99	0	15.7	14.5	0	0	0	0	0	0	0	0	0	0	0	0	0	0	0	0	25.55	16.07	8.46	0	0	0	0	0	0	0	0	0	0	0	0	0
535	0	0	0	33.18	32.47	0	0	30.98	31.76	0	0	0	30.54	0	27.7	0	0	0	8.55	0	0	0	0	26.62	48.59	58.98	52.7	0	0	0	0	0	0	0	0	0	0	0	0	38.43	33.78	27.64	24.51	0	0	17.32	0	0	0
536	0	0	0	0	0	0	0	0	0	0	0	0	0	0	0	0	0	0	0	0	45.93	0	0	0	0	0	0	0	0	0	0	0	0	0	0	0	0	0	0	0	0	0	0	0	0	0	0	0	0
537	0	0	0	0	0	0	0	0	0	0	0	0	0	0	0	0	0	19.62	7.33	16.07	0	0	0	0	0	0	0	0	3.5	3.99	8.6	0	0	0	19.6	14.32	0	0	0	0	0	0	0	18.74	0	0	0	11.07	0
538	0	0	0	0	0	0	0	0	0	0	0	0	0	0	0	0	0	0	0	0	0	0	0	0	0	0	0	0	0	0	0	12.65	0	0	0	0	0	0	0	0	0	0	0	0	0	0	0	0	0
539	0	0	0	0	0	0	0	0	0	0	0	0	0	0	0	0	0	0	7.73	0	0	0	0	0	0	0	0	0	0	0	0	0	0	5.24	0	0	0	0	0	0	0	0	0	0	0	0	0	0	0
540	0	0	0	0	0	0	0	0	0	0	0	0	0	0	0	0	0	0	0	0	0	0	0	0	0	0	0	0	0	0	0	0	0	0	0	0	0	0	0	0	0	0	0	0	0	0	0	0	0
541	0	0	0	12.72	0	0	0	0	12.19	0	0	12.57	10.48	7.57	11.63	15.41	28.04	18.48	0	7.64	0	0	8.71	0	0	0	20.42	0	0	0	0	0	0	0	0	17.48	0	16.4	8.79	12.55	18.49	18.26	23.75	8.61	0	8.6	6.17	14.1	16.88
542	3.94	0	0	0	24.56	0	11.67	0	0	0	22.67	0	0	0	0	0	0	0	0	0	29.49	7.22	0	0	29.09	22.73	0	0	0	0	0	13.55	16.31	15.25	0	0	0	0	0	0	0	0	0	0	11.85	0	0	0	0
543	0	5.88	7.75	0	0	6.29	0	0	0	19.13	0	0	0	13.33	0	0	0	0	11.84	11.31	0	0	0	24.97	0	0	0	9.11	0	11.05	11.41	0	0	0	30.5	0	19.09	0	0	0	0	0	0	0	0	8.35	7.31	0	0
544	0	0	0	0	0	0	0	0	0	0	0	0	0	0	0	0	0	0	0	0	0	0	3.32	0	0	0	0	0	11.29	0	0	0	0	0	0	0	0	0	4.23	0	0	0	0	0	0	0	0	0	0
545	4.83	0	2.07	4.74	0	0	3.05	13.48	3.93	0	0	1.19	0	0	3.2	0	0	5.63	0	0	0	3.53	0	0	0	0	0	0	0	0	0	0	0	0	0	0	0	0	0	4.08	0	0	0	15.86	0	0	0	0	0
546	0	0	0	0	0	2.03	0	0	0	0	0	0	5.84	0	0	0	0	0	0	0	0	0	0	0	0	0	0	0	0	0	0	0	0	0	0	0	0	0	0	0	0	0	4.7	0	7.39	0	0	0	0
547	0	6.69	0	0	0	0	0	0	0	0	0	0	0	0	3.61	0	0	0	0	0	0	0	0	0	0	0	5.02	5.91	0	0	6.9	20.1	12.26	0	0	6.09	0	0	0	0	2.66	2.56	0	0	0	11.43	0	0	0
548	2.78	0	4.23	0	18.16	6.79	0	0	0	0	0	0	0	0	0	0	0	0	0	0	0	0	0	0	0	11.3	0	0	0	2.31	0	0	0	0	0	0	0	0	0	0	0	0	0	0	0	0	0	0	0
549	0	0	0	11.78	0	0	8.92	14.45	10.39	9.41	0	14.04	0	0	0	0	0	0	0	0	3.9	0	17.05	14.73	0	0	0	0	0	0	0	0	0	0	0	0	8.02	8.38	8.22	0	0	0	0	0	0	0	13.74	7.88	12.78
550	0	0	0	0	0	0	0	0	0	0	10.56	0	7.52	11.54	0	11.85	0	0	4.84	0	0	11.39	0	0	0	0	4.42	0	0	1.37	0	0	0	14.87	12.82	0	0	0	0	0	0	0	0	0	0	0	0	0	0
551	0	0	0	0	0	0	0	0	0	0	0	0	0	0	0	0	0	0	0	0	0	0	0	0	0	0	0	0	0	0	0	0	0	0	0	0	0	0	0	0	1.82	0	3.84	13.02	2.18	10.04	0	0	0
552	1.46	1.68	0	0	0	11.83	0	0	0	0	0	0	0	0	0	0	17.1	0	0	14.78	9.45	0	0	0	0	0	0	0	0	0	0	0	0	0	0	9.32	0	0	0	11.27	0	0	0	0	0	0	0	10.56	0
553	0	0	0	0	0	0	0	0	0	0	0	0	6.38	0	7.6	0	0	24.89	0	0	0	0	0	2.13	7.7	0	0	0	2.34	0	0	11.64	0	0	0	0	1.2	0	8.92	0	0	8.59	0	0	0	0	0	0	0
554	0	0	0	7.17	0	0	0	0	0	0	0	0	0	0	0	0	0	0	0	0	0	0	0	0	0	8.74	5.03	4.73	0	0	0	0	0	0	0	0	0	0	0	0	0	0	8.55	0	0	0	0	0	0
555	0	0	0	0	0	0	0	0	0	0	0	0	0	11.95	0	0	0	0	26.25	0	0	0	0	0	0	0	0	0	0	0	0	0	0	0	0	0	0	0	0	0	0	0	0	0	0	0	0	0	0
556	0	3.93	0	0	8.67	0	0	0	0	0	0	0	0	0	0	15.74	0	0	0	17.5	10.62	0	0	0	0	0	0	7.57	0	0	14.21	0	24.6	0	0	0	0	20.89	0	0	0	0	0	0	0	0	24.5	0	0
557	0	0	13.56	0	0	0	14.05	15.4	4.89	12.84	19.39	23.82	5.37	0	3.58	0	0	0	0	0	0	24.48	10.9	21.65	0	0	0	0	10.02	11.71	0	0	0	14.1	0	6.22	17.34	0	20.4	4.45	0	0	6.62	5.06	8.77	23.79	0	0	33.63
558	0	0	0	0	0	13.89	0	0	0	0	0	0	0	0	0	0	11.98	0	0	0	0	0	0	0	0	28.31	0	0	0	0	0	0	0	0	27.58	0	0	0	0	0	11.65	10.86	0	0	0	0	0	0	0
559	6.81	3.95	0	6.06	0	0	9.67	0	8.08	0	0	0	6.03	0	8.16	0	0	12.33	0	0	0	0	12.88	0	20.05	0	17.93	0	0	0	0	7.61	0	0	0	0	0	0	0	0	0	0	0	7.82	0	0	0	0	0
560	0	0	0	0	0	0	0	0	0	0	0	0	0	0	0	0	0	0	0	0	0	0	0	0	0	0	0	0	0	0	0	0	0	0	0	0	0	0	0	11.91	0	0	0	0	0	0	0	0	0
561	0	0	0	0	0	0	0	0	0	0	0	0	0	8.9	0	0	0	0	0	0	0	0	0	0	0	0	0	6.2	0	0	0	0	0	0	0	0	3.97	0	0	0	0	0	2.94	0	0	5.02	0	0	0
562	0	0	0	0	0	4.07	0	0	0	0	0	0	0	0	0	0	0	0	0	0	0	2.22	0	7.87	0	0	0	0	0	0	3.24	0	0	0	0	0	0	0	0	0	0	0	0	0	0	0	0	0	0
563	0	0	0	0	0	0	0	0	1.79	0	0	2.48	4.95	0	0	0	0	0	0	9.33	0	0	0	0	0	0	0	0	0	0	0	0	0	3.94	0	0	0	2.92	0	0	3.24	0	0	8.13	1.46	0	6.37	19.61	0
564	0	0	0	2.58	10.39	2.39	0	0	0	0	3.02	0	0	0	0	0	0	0	0	0	5.56	1.33	0	0	0	0	0	0	0	0	0	0	8.98	0	0	7.15	0	0	0	0	0	0	0	0	0	5.99	0	0	0
565	0	0	13.13	0	0	0	0	0	0	1.37	0	0	0	0	0	0	0	0	0	0	0	0	0	0	0	0	0	0	0	5.61	0	12.47	0	0	0	0	0	0	0	0	0	0	3.47	0	0	0	0	0	0
566	6.28	0	0	0	0	0	0	0	0	0	0	0	0	0	20.2	0	0	0	15.12	0	0	0	0	0	0	0	0	17.34	0	0	19.31	0	0	8.48	0	0	0	0	0	0	0	0	0	0	0	0	0	0	0
567	0	7.22	0	2.34	7.7	4.38	28.21	20.23	9.71	13.08	10.85	17.38	8.64	10.84	0	16.49	6.64	0	0	0	0	22.48	16.38	14.98	8.64	16.9	11.28	0	0	0	0	0	0	0	0	0	15.32	11.13	16.12	0	0	11.2	0	0	0	10.47	0	10.28	8.3
568	0	0	0	0	0	0	0	0	0	0	0	0	0	0	0	0	0	7.58	0	0	8.04	0	0	0	0	0	0	0	13.45	3.65	0	0	2.8	0	10.54	6.65	0	0	0	20.23	5.75	0	0	12.88	7.28	0	8.69	0	0
569	0	0	0	0	0	0	0	0	0	0	0	0	0	0	0	0	0	0	0	6.72	0	0	0	0	0	0	0	0	0	0	0	0	0	0	0	0	0	0	0	0	0	0	0	0	0	0	0	0	0
570	0	0	0	0	0	0	0	0	0	0	0	0	0	0	0	0	0	0	0	0	0	0	0	0	0	0	0	0	0	0	0	0	0	0	0	0	0	0	0	0	0	0	1.83	0	0	0	0	0	0
571	0	0	0	17.46	13.9	0	0	0	0	0	0	0	0	0	0	0	25.31	11.67	0	0	4.53	0	0	0	8.01	0	4.65	0	0	0	10.37	0	2.96	0	12.78	0	0	0	0	0	0.43	0	0	0	0	0	0	12.7	0
572	0	0	0	0	0	0	20.71	15.13	20	27.46	27.57	29.16	0	0	0	20.64	0	0	0	0	0	32.76	30.06	28.68	0	0	0	0	0	0	0	0	0	12.98	0	16	19.76	20.64	18.48	0	0	0	0	0	0	15.83	20.16	0	17.34
573	0	10.85	0	0	0	0	0	0	0	0	0	0	26.8	30.16	0	0	0	0	7.72	0	0	0	0	0	0	0	0	0	18.76	0	0	19.05	7.15	0	0	0	0	0	0	0	0	11.95	0	0	0	0	0	0	0
574	6.28	0	0	0	10.99	15.88	0	0	0	0	0	0	0	0	8.06	0	0	0	0	0	8.5	0	0	0	12.66	17.34	0	5.22	0	0	0	0	0	0	0	0	0	0	0	0	8.41	0	14.4	17.79	20.07	0	0	0	0
575	0	0	0	0	0	0	0	0	0	0	0	0	0	0	0	0	0	0	0	14.28	0	0	0	0	0	0	13.7	0	0	15.88	0	0	0	0	0	0	0	0	0	14.38	0	0	0	0	0	0	0	8.97	0
576	2.78	0	12.68	0	0	0	4.19	0	0	0	0	0	0	0	0	0	0	0	0	0	0	0	0	0	0	0	0	5.65	0	0	15.04	0	0	2.8	0	0	0	0	0	0	0	0	0	0	0	0	0	0	0
577	0	7.25	0	0	3.38	0	0	1.73	5.7	0	0	0	0	0	5.1	0	0	14.46	0	0	0	0	0	0	0	0	0	0	0	0	0	0	0	0	10.04	0	4.93	0	0	0	0	0	0	0	0	0	0	0	0
578	0	0	0	4.74	0	0	0	0	0	0	0	0	0	0	0	0	0	0	7.26	7.62	0	0	0	0	0	0	0	0	0	0	0	0	0	0	0	0	0	2.45	0	0	6.19	0	0	0	0	2.69	0	0	0
579	3.4	0	0	0	0	0	0	0	0	0	0	0	0	0	0	0	0	0	0	0	11.69	0	0	0	16.88	0	9.91	0	0	0	0	9.38	0	4.43	0	9.02	0	0	1.24	0	0	0	0	0	0	0	1.15	0	0
580	0	1.3	0	0	0	4.34	0	6.95	4.38	0	0	0	0	0	0	0	0	0	0	0	0	0	0	0	0	0	0	0	4.85	0	0	0	0	0	0	0	0	0	0	0	0	0	0	7.43	1.74	0	0	0	0
581	0	0	0	0	0	0	0	0	0	2.61	0	0	0	0	0	0	0	0	0	0	0	0	0	0	0	0	0	0	0	0	0	0	0	0	0	0	0	0	0	0	0	0	1.84	0	0	0	0	0	0
582	0	0	0	0	0	0	0	0	0	0	0	0	0	0	0	0	0	0	0	0	0	0	0	0	0	0	0	0	0	0	0	0	0	0	0	0	0	0	0	0	0	0	0	0	0	0	0	0	0
583	8.77	0	0	20.37	0	0	0	0	0	0	25.36	0	0	0	17.01	0	0	0	0	0	0	0	0	10.77	0	0	0	0	0	0	21.36	0	0	0	0	0	0	0	0	12.42	5.74	0	8.62	13.67	0	0	28.35	0	0
584	0	8.58	12.49	0	25.43	27.86	10.53	0	11.2	3.41	0	20.6	7.29	29.18	0	32.91	37.83	54.3	26.57	31.62	0	19.02	7.77	0	13.18	16.73	22.5	8.51	3.56	0	0	15.15	28.84	34.58	18.5	23.17	11.54	17.49	12.01	0	0	9.35	0	0	3.21	20.54	0	33.04	17.94
585	0	0	0	0	0	0	0	15.04	0	0	0	0	0	0	0	0	0	0	0	0	26.12	0	0	0	0	0	0	0	0	0	0	0	0	0	0	0	0	0	0	0	0	0	0	0	0	0	0	0	0
586	0	0	0	0	0	0	0	0	0	6.85	0	0	0	0	0	0	0	0	0	0	0	0	2.1	0	0	0	0	0	4.43	11.78	0	0	0	0	0	0	0	0	0	0	4.99	0	0	0	0	0	0	0	0
587	0	0	0	0	0	0	0	0	0	0	0	0	2.35	0	0	0	0	0	0	0	0	0	0	6	0	0	0	0	0	0	5.53	0	0	0	0	0	2.4	0	0	1.31	0	0	0	0	5.37	0	0	0	0
588	0	0	0	3.4	0	0	0	0	6	0	0	0	0	0	0	0	0	0	0	0	0	0	0	0	0	0	0	0	0	0	0	0	0	0	0	0	0	9.6	5.56	0	0	3.02	4.03	0	0	0	0	0	5.06
589	0	0	0	0	0	0	0	0	0	0	2.94	0	0	0	11.45	0	0	0	0	0	0	0	0	0	0	0	0	0	0	0	0	0	0	0	3.74	0	0	0	0	0	0	0	0	5.81	0	0	11.07	0	0
590	3.78	8.94	0	0	0	5.24	3.67	9.75	0	0	0	0	2.92	7.25	0	0	0	0	0	0	0	1.66	8.38	0	0	0	0	0	5.37	4	7.59	4.41	6.4	0	0	0	0	0	0	0	2.68	0	0	0	2.48	4.22	0	0	0
591	0	0	0	0	0	0	0	0	0	0	0	0	0	0	0	0	0	0	0	3.83	0	0	0	0	0	4.35	0	7.77	0	0	0	0	0	4.23	0	0	2.46	0	0	0	0	0	0	0	0	0	0	0	0
592	0	0	7.15	0	0	0	0	0	0	0	0	0	0	0	0	0	0	0	0	0	0	0	0	0	0	0	0	0	0	0	0	0	0	0	0	0	0	0	0	0	0	4.25	0	0	0	0	0	0	0
593	0	0	0	0	0	0	0	0	0	0	0	0	0	0	0	0	16	23.27	0	0	0	0	0	0	4.9	0	14.64	0	0	0	0	0	0	0	9.57	0	0	0	0	0	0	0	0	0	0	0	0	0	0
594	8.92	10.93	8.14	12.93	18.4	0	8.52	13.72	12.39	0	23.25	25.34	13.67	0	18.46	17.58	0	0	0	28.42	0	18.26	13.37	18.36	0	0	0	5.78	8.74	4.58	20.03	31.18	20.63	12.63	0	16.07	7.71	19.03	15.4	1.82	6.26	0	0	16.17	21.73	19.26	0	29.8	14.74
595	0	0	0	0	0	21.85	0	0	0	0	0	0	0	35.6	0	0	0	0	24.42	0	34.28	0	0	0	17.73	7.11	0	0	0	0	0	0	0	0	0	0	0	0	0	0	0	3.44	0	0	0	0	0	0	0
596	0	0	0	1.24	0.56	0	0	0	0	28.19	0	0	0	0	0	0	0	0	0	0	0	0	0	0	0	0	0	0	0	0	0	0	0	0	0	0	0	0	0	4.31	0	0	0	0	0	0	32.4	0	0
597	0	0	0	0	0	0	0	0	7.5	0	0	0	0	0	0	0	0	0	0	0	0	0	10.25	4.69	0	0	6.53	0	0	0	0	0	0	6.01	12.99	0	0	0	6.72	0	7.25	2.49	19.68	0	0	0	0	0	0
598	0	2.48	0	0	0	0	0	0	0	0	0	0	11.86	0	35.06	11.99	0	15.07	0	0	0	0	0	0	0	0	0	1.63	0	0	0	0	0	0	0	0	2.18	0	0	0	0	0	0	0	0	0	0	0	0
599	0	0	0	0	0	0	0	0	0	0	0	0	0	0	0	0	8.04	0	0	0	8.05	0	0	0	0	3.39	0	0	0	7.29	0	0	16.81	0	0	0	0	0	0	0	0	0	6.3	6.94	0	0	0	0	0
600	0	0	0	0	0	0	0	0	0	0	0	0	0	0	0	0	0	0	17.73	0	0	0	0	0	0	0	0	0	0	0	0	0	0	0	0	0	0	0	0	0	0	3.91	0	0	0	0	0	0	0
601	0	0	0	0	0	17.37	0	0	3.36	0	5.46	0	0	0	0	13.17	14.83	16.56	0	8.78	0	0	0	0	0	0	9.87	5.48	4.58	0	12.39	6.58	0	19.23	18.07	6.77	4.71	5.98	7.2	7.3	0	0	0	11.95	0	14.47	0	0	8.23
602	1.56	0	0	9.31	4.18	0	16.24	9.18	0	0	0	0	0	10.21	0	0	0	0	0	0	0	11.03	0	4.89	8.99	0	0	0	0	0	0	0	0	0	0	0	0	0	0	0	3.74	0	9.06	0	0	0	16.58	0	0
603	0	3.83	0	0	0	0	0	0	0	0	0	2.06	0	0	0	0	0	0	0	0	10.27	0	0	0	0	0	0	0	0	0	0	0	0	0	0	6.58	0	0	0	0	0	0	0	0	0	0	0	0	0
604	0	0	0	0	0	0	0	0	0	0	0	0	0	0	0	0	0	0	0	0	0	0	0	0	0	0	0	0	0	0	0	0	0	0	0	0	0	0	0	0	0	0	0	0	0	0	0	14.66	0
605	0	0	0	0	0	0	0	0	0	0	0	0	0	0	0	0	0	0	0	8.3	0	0	0	0	0	22.49	0	0	0	0	0	0	0	8.49	0	0	0	0	0	0	0	0	0	0	0	0	0	0	0
606	12.26	10.41	11.58	0	8.73	0	0	0	22.91	0	0	0	0	0	0	0	0	29.95	32	0	0	0	0	0	0	0	19.05	0	17.95	17.15	0	0	27.9	0	0	0	11.97	12.28	16.83	16.61	14.89	14.36	15.79	0	0	9.59	23.4	8.53	0
607	0	0	0	8.42	0	13.36	20.82	26.2	0	28.47	36.31	28.2	36.76	29.38	40.06	24.04	27.76	0	0	0	0	28.24	32.14	29.13	21.19	0	0	15.31	0	0	20.24	5.87	0	0	11.62	16.19	0	0	0	0	0	0	0	12.91	28.63	0	0	0	21.27
608	0	0	0	0	0	0	0	0	0	0	0	0	0	0	0	0	0	0	0	0	9.56	0	0	0	0	0	0	0	0	0	0	0	0	0	0	0	0	0	0	0	0	0	0	0	0	0	0	0	0
609	0	0	0	13.17	9.77	0	0	0	0	0	0	0	0	0	0	0	0	0	0	0	0	0	0	0	0	0	0	0	0	0	0	0	0	0	0	0	0	0	0	0	0	0	0	0	0	7.64	0	0	0
610	0	0	0	0	0	9.24	0	0	0	0	0	0	0	0	0	0	0	0	0	0	0	0	0	0	0	0	0	0	0	0	0	0	0	0	0	0	0	0	0	0	0	0	0	0	0	0	0	0	0
611	0	0	0	0	0	0	0	0	0	0	0	0	0	0	0	0	0	0	0	0	0	0	0	0	0	0	0	0	0	0	0	0	0	0	0	0	0	0	0	0	0	0	0	0	0	0	0	0	0
612	34.13	32.45	32.56	60.45	55.91	50.15	62.47	67.5	49.53	42.01	36.89	36.08	70.5	71.01	69.83	78.83	87.32	91.49	66.36	61.63	55.13	46.63	44.02	36.57	46.49	58.78	44.31	42.75	34.35	32.25	52.48	52.88	46.92	70.66	73.09	75.46	32.01	40.2	35.22	36.56	32.65	38.68	40.89	46.06	35.15	60.83	63.08	63.24	63.2
613	0	0	0	0	0	0	0	0	0	0	0	0	0	0	0	0	0	0	0	0	0	0	0	0	0	0	0	0	0	0	0	0	0	0	0	0	0	0	0	0	0	0	0	0	0	0	0	0	0
614	0	0	0	0	0	0	0	0	0	0	0	0	0	0	0	0	0	0	0	0	0	0	0	0	0	0	0	0	0	0	0	0	0	0	0	0	0	0	0	0	0	0	0	0	0	0	0	0	0
615	0	0	0	0	0	0	0	0	0	0	0	0	0	0	0	0	0	0	0	0	0	0	0	0	0	0	0	0	0	0	0	0	0	0	0	0	0	0	0	0	0	0	0	0	0	0	0	0	0
616	0	0	0	0	0	0	0	0	5.33	8.29	7.93	6.07	0	0	0	0	0	0	0	0	0	7.62	10.6	7.61	0	0	0	0	0	0	0	0	0	0	0	0	6.95	7.83	7.01	0	0	0	0	0	0	0	0	0	0
617	0	0	0	0	0	0	0	0	0	0	0	0	0	0	0	0	0	0	0	0	0	0	0	0	0	0	4.51	0	0	2.68	0	0	0	0	0	0	0	0	0	0	0	0	0	1.62	0	0	0	0	0
618	2.25	0	0	0	0	0	0	0	0	0	0	0	0	0	0	0	0	0	0	0	0	0	0	0	1.89	0	0	0	0	0	0	2.29	0	0	0	0	0	0	0	0	0	0	7.03	0	0	0	0	0	0
619	0	0	0	0	0	0	0	0	0	0	0	0	0	0	0	0	0	0	0	0	0	0	0	0	0	0	0	0	0	0	0	0	0	0	0	0	0	0	0	0	0	0	0	0	0	0	0	0	0
620	0	0	0	0	0	0	0	0	0	0	0	0	0	0	0	0	0	0	0	0	0	0	0	0	0	0	0	0	0	0	0	0	0	0	0	0	0	0	0	0	0	0	0	0	0	0	0	0	0
621	18.18	0	0	0	40.57	0	38.98	21.66	18.96	0	0	0	0	21.24	0	31.4	14.25	24.42	27.22	0	0	37.72	0	0	31.11	24.14	23.06	20.99	0	0	0	0	26.52	0	15.49	0	0	9.9	0	0	28.18	22.45	31.83	16.74	42.13	0	8.7	5.6	0
622	0	25.32	17.17	44.72	0	30.91	0	0	0	53.1	39.57	50.24	20.21	0	20.66	0	0	0	0	6.75	36.35	0	39.8	28.09	0	0	0	0	25.27	15.6	40.97	36.34	0	0	0	46.8	17.19	0	23.82	29.7	0	0	0	0	0	0	0	0	13.37
623	0	0	0	0	0	0	0	0	0	0	0	0	0	0	0	0	0	0	0	0	0	0	0	0	0	0	0	0	0	0	0	0	0	29.41	0	0	0	0	0	0	0	0	0	0	0	0	0	0	0
624	0	0	0	0	0	0	0	0	0	0	0	0	0	0	0	0	0	0	0	4.76	0	0	0	0	0	0	0	0	0	0	0	0	0	0	0	0	0	0	0	0	0	0	0	0	0	61.55	2.54	1.56	0
625	0	0	0	0	0	7.7	0	0	6.01	0	0	0	0	25.73	2	0	11.15	0	0	0	0	0	0	0	0	0	0	0	0	0	0	0	9.3	0	0	0	5.51	0	0	0	0	0	0	0	0	0	0	0	11.53
626	0	0	2.13	0	0	0	0	0	0	0	4.53	0	11.38	0	0	2.58	0	5.93	0	0	0	13.12	0	0	0	0	0	0	0	6.2	0	0	0	0	4	0	0	19.42	0	5.23	11.2	4.24	3.64	0	17.14	0	0	7.87	0
627	5.84	0	0	0	0	0	7.94	14.8	0	0	0	0	0	0	4.54	0	0	0	8.07	0	15.98	0	10.46	5.01	8.63	0	20.23	0	9.7	0	0	11.09	0	6.39	0	0	0	0	6.24	0	0	0	0	0	0	0	10.68	0	0
628	0	6.05	0	27.8	8.06	0	0	0	6.34	2.84	0	0	0	0	0	0	0	0	0	0	0	0	0	0	0	21.22	0	0	0	0	0	0	0	0	0	0	0	0	0	0	0	0	0	9.22	0	0	0	0	0
629	0	0	0	0	0	2.08	0	0	0	0	0	0	0	0	0	0	0	0	0	0	0	0	0	0	0	0	0	7.04	0	0	0	0	0	0	5.33	0	0	0	0	0	0	0	0	0	0	0	0	0	0
630	0	0	0	0	0	0	0	0	0	0	0	0	0	0	0	0	0	0	0	0	0	0	0	0	0	0	0	0	0	0	0	0	0	0	0	0	0	0	0	0	0	0	0	0	0	0	4.88	0	0
631	0	0	0	0	0	0	0	0	0	0	0	0	0	0	0	0	0	0	0	0	0	0	0	0	0	0	0	0	0	0	0	0	0	0	0	0	0	0	0	0	0	0	0	0	0	0	0	0	0
632	0	0	0	0	0	0	0	0	0	0	0	30.46	0	0	6.26	0	0	0	0	0	0	5.76	0	0	0	0	0	0	0	0	8.96	0	9.28	0	0	0	0	0	0	0	0	0	0	0	0	0	0	0	0
633	0	0	0	0	0	0	0	0	0	0	0	0	0	0	0	0	0	0	0	0	25.14	0	0	0	0	0	0	0	34.67	0	0	39.06	0	0	0	0	0	0	0	0	21.06	0	0	16.91	34.67	0	0	0	0
634	34.23	18.8	19.77	0	34.27	36.97	51.2	35.53	30.62	33.27	29.19	0	23.29	32.64	12.15	29.3	34.53	45.09	38.23	20.76	0	14.13	38.08	19.73	43.29	41.48	36.21	34.37	0	24.95	6.5	0	15.03	27.42	21.82	24.3	25.79	16.36	28.06	33.72	0	15.72	21.9	0	0	29	12.18	27.26	31.53
635	0	0	0	44.19	0	0	0	0	0	0	0	0	0	0	0	0	0	0	0	0	0	0	0	0	0	0	0	0	0	0	0	0	0	0	0	0	0	0	0	0	0	0	0	0	0	0	0	0	0
636	0	0	0	0	0	0	0	0	0	0	0	0	0	0	0	0	0	0	0	0	0	0	0	0	0	0	0	0	0	0	0	0	0	0	0	0	0	0	0	0	0	0	0	0	0	0	0	0	0
637	0	0	0	0	0	0	0	0	0	0	0	0	0	0	0	0	0	0	0	0	0	0	0	0	0	0	0	0	0	0	0	0	0	0	0	0	0	0	0	0	0	0	0	0	0	0	0	0	5.92
638	0	5.76	6.78	0	0	0	0	0	0	12.46	13.23	15.74	0	0	0	6.15	0	0	0	0	0	10.29	14.86	12.91	0	0	0	0	9.07	0	0	0	0	6.4	0	0	0	8.48	9.73	0	7.42	0	0	0	0	9.33	0	0	0
639	0	0	0	6.55	4.98	8.25	0	0	0	0	0	0	10.35	16.18	14.97	0	0	0	3.13	0	0	0	0	0	0	0	0	0	0	3.75	4.01	20.66	0	0	8.66	0	0	0	0	3.52	0	7.49	0	6.34	7.78	0	0	1.92	0
640	0	0	0	0	0	0	0	0	0	0	0	0	0	0	0	0	0	0	0	0	0	0	0	0	0	0	6.31	1.41	0	0	0	0	0	0	0	0	0	0	0	0	0	0	0	0	0	0	21.7	0	0
641	0	0	0	0	0	0	0	13.68	6.15	0	0	0	0	0	0	0	0	0	0	0	0	0	0	0	0	0	0	0	0	0	0	0	0	0	0	0	7.44	0	0	0	0	0	0	0	0	0	0	0	0
642	0	5.92	0	0	0	0	0	0	0	0	0	0	0	0	0	0	0	0	0	16.53	15.22	0	0	0	0	5.13	0	0	0	0	4.54	0	0	7.04	0	12.43	0	0	0	0	0	0	0	0	0	0	0	0	0
643	0	0	0	4.73	7.81	7.29	8	0	0	0	0.42	0	0	0	4.29	0	15.53	8.29	0	0	0	0	0	0	0	0	0	3.6	4.62	1.15	0	0	0	0	0	0	0	0	0	1.98	0	0	1.68	0	0	0	0	0	0
644	0	0	3.67	0	0	0	0	0	0	0	0	0	0	2.1	0	2.92	0	0	26.17	0	0	1.26	0	1.56	0	0	0	0	0	0	0	0	0	0	0	0	0	0	0	0	0	0	0	0	0	0	0	0	0
645	0	0	0	0	0	0	0	6.72	4.86	0	0	0	0	0	0	0	0	0	0	0	0	0	4.46	0	0	0	0	0	0	0.63	0	0	0	0	0	0	0	0	0	0	0	0	0	0	0	0	0	0	0
646	0	0	0	0	0	0	0	0	0	0	0	0	0	0	0	0	0	0	0	0	6.78	0	0	0	0	0	0	0	0	0	0	0	0	0	0	0	0	0	0	0	0	0	0	0	0	0	0	0	0
647	0	0	0	0	0	0	0	0	0	0	0	0	0	0	0	0	0	0	0	0	0	0	0	0	0	0	0	0	0	0	0	0	3.65	0	0	0	0	0	0	0	0	0	0	3.94	0	0	39.18	40.42	0
648	0	0	0	52.28	0	0	0	0	0	0	0	0	0	0	0	0	0	0	0	18.18	0	0	0	0	0	0	0	0	0	0	0	0	0	0	23.87	29.66	0	0	0	0	0	0	0	0	0	32.31	0	0	0
649	55.05	37.94	40.75	0	36.94	39.44	34.67	32.68	27.08	85.21	74.55	63.65	78.31	75.35	64.84	55.87	34.91	22.28	14.2	0	13.36	91.89	86.22	118.08	41.18	48.77	56.7	36.18	44.89	46.3	53.06	60.18	62.62	31	0	0	32.21	42.18	49.2	53.67	50.31	47.88	66.5	46.31	57.91	0	0	0	47.66
650	0	0	0	0	0	0	0	0	0	0	0	0	0	0	0	0	0	0	0	0	0	0	0	0	0	0	0	0	0	0	0	0	0	0	0	0	0	0	0	0	0	0	0	0	0	0	0	0	0
651	0	0	0	0	0	0	0	0	0	0	0	0	0	0	0	0	0	0	0	0	0	0	0	0	0	0	0	0	0	0	0	0	0	0	0	0	0	0	0	0	0	0	0	0	0	0	0	0	0
652	0	0	0	0	0	0	0	0	0	0	0	0	0	0	0	0	0	0	0	0	0	0	0	0	0	0	0	0	0	0	0	0	0	0	0	0	0	0	0	11.33	0	0	0	0	0	0	0	0	0
653	0	4.12	9.77	19.94	6.18	13.25	0	0	0	0	23.34	11.61	0	0	9.2	0	0	0	0	0	3.25	0	0	0	8.51	12.26	0	10.36	8.93	7.54	8.31	0	0	0	6.66	0	0	0	0	0	14.06	17.02	0	12.91	16.16	11.14	5.43	8.8	8.86
654	0	0	0	0	0	0	0	0	5.15	0	0	0	0	0	0	0	0	7.83	11.03	7.08	0	0	0	0	0	0	0	0	0	0	0	6.26	0	0	0	0	0	6.05	0	0	0	0	0	0	0	0	0	0	0
655	0	0	0	0	0	0	0	0	0	0	0	0	0	0	0	0	0	0	0	0	0	0	0	0	0	0	0	0	0	0	0	0	0	10.82	0	2.83	0	0	0	0	0	0	0	0	0	0	0	0	0
656	0	0	0	0	0	0	0	0	0	0	0	0	0	0	0	0	0	0	0	0	0	0	0	0	0	0	0	0	0	0	0	0	0	0	0	0	0	0	0	0	0	0	0	0	0	0	0	0	0
657	0	4.54	0	0	0	0	5.51	0	0	0	0	0	6.2	0	0	0	0	0	0	0	0	0	0	0	11.92	4.87	0	0	6.62	5.32	10.17	8.68	21.26	0	0	0	5.37	0	13.08	4.55	0	0	0	0	0	0	10.77	5.38	0
658	0	0	5.64	12.18	26.45	26.16	0	0	0	0	0	0	0	2.26	8.39	0	21.46	50.86	59.43	0	22.42	0	0	0	0	0	5.99	8.79	0	0	0	0	0	0	0	0	0	0	0	0	4.5	7.13	5.19	6.38	0	0	0	0	0
659	8.87	0	0	0	0	0	0	0	0	0	0	0	0	0	0	0	0	0	0	41.93	0	0	0	0	0	0	0	0	0	0	0	0	0	46.32	0	0	0	0	0	0	0	0	0	0	0	0	0	0	0
660	0	0	0	0	0	0	13.15	30.97	19.5	0	0	15.24	24.6	0	0	0	0	0	0	0	0	0	11.62	24.41	0	0	0	0	0	0	0	0	0	0	24.99	30.33	17.09	0	9.92	0	0	0	0	0	0	30.46	0	16.31	11.49
661	0	11.5	7.81	12.18	0	6.41	0	0	0	17.08	23.97	0	0	12.15	11.25	28.83	0	0	0	0	0	15.29	0	0	7.54	0	8.74	4.98	8.86	6.27	14.53	8.56	17.19	0	0	0	0	15.6	0	9.57	14.17	20.21	11.37	6.65	14.58	0	0	0	0
662	0	0	0	0	0	0	0	0	0	0	0	0	0	0	0	0	0	0	0	0	0	0	0	0	0	21.65	0	0	0	0	0	0	0	0	0	0	0	0	0	0	0	0	0	0	0	0	30.02	0	0
663	28.09	0	0	0	0	0	0	0	0	0	0	0	0	0	0	0	0	0	0	0	0	0	0	0	0	0	0	0	0	0	0	0	0	0	0	0	0	0	0	0	0	0	0	0	0	0	0	0	0
664	0	0	18.73	0	14.37	0	0	0	0	0	0	0	0	0	0	0	0	0	0	0	0	7.09	0	0	0	0	0	0	0	0	0	0	0	0	0	0	6.76	0	0	0	0	0	0	0	0	0	0	0	2.64
665	0	0	0	0	0	17.79	0	8.52	0	18.92	26.27	4.99	0	31.66	23.96	0	6.17	0	0	9.61	0	0	26.58	25.4	10.7	0	0	9.96	29.34	6.56	0	0	13.07	0	7.87	12.18	0	0	0	10.16	0	0	0	24.28	6	17.3	0	19.81	0
666	0	0	0	0	0	0	3.5	0	18.13	0	0	0	22.6	0	0	0	0	0	15.75	0	21.49	0	0	0	0	0	29.4	0	0	0	27.29	0	0	0	0	0	0	4.57	12.71	0	0	0	0	0	0	0	0	0	0
667	0	11.89	0	0	0	0	0	0	0	0	0	0	0	0	0	0	0	0	0	13.98	0	0	0	0	0	0	0	0	0	0	0	0	0	0	0	0	0	0	0	0	0	0	10.97	0	0	0	16.64	0	0
668	0	0	0	17.91	25.51	23.27	0	15.26	0	0	0	0	0	0	0	3.35	9.46	3.28	0	0	0	16.65	0	0	12.4	0	0	0	0	7.31	0	33.01	0	0	0	0	0	0	0	0	14.15	0	0	0	13.3	0	0	0	12.27
669	0	0	0	0	0	0	9.83	0	0	0	0	0	0	0	0	0	0	0	0	0	0	0	0	0	0	15.98	0	3.04	0	0	0	0	0	12.06	0	0	6.97	9.55	0	0	0	8.41	0	0	0	0	0	0	0
670	0	0	0	0	0	0	0	0	0	0	0	0	0	0	0	0	0	0	7.04	0	0	0	0	0	0	0	0	0	0	0	0	0	0	0	0	0	0	0	0	0	0	0	0	0	0	0	0	0	0
671	0	0	0	0	0	0	0	0	0	0	0	0	0	0	0	0	0	0	0	0	0	0	0	0	0	0	0	0	0	0	0	0	0	0	4.78	0	0	0	0	0	0	0	0	0	0	0	0	0	0
672	0	0	0	0	0	0	0	0	0	0	0	0	0	0	0	0	0	5.92	0	3.04	3.68	0	0	0	0	0	0	0	0	0	2.75	0	0	0	0	0	0	0	0	0	0	0	0	0	0	0	0	0	0
673	0	0	0	0	0	4.9	2.64	0	0	0	1.03	0	0	0	3.62	0	0	0	0	0	0	0	0	0	0	0	0	0	1.2	0	0	0	0	0	0	0	0	0	0	0	0.48	0	0	0	0	0	0	0	0
674	0	0	0	0	0	0	0	2.99	0	0	0	0	0	0	0	0	0	0	0	0	0	0	0	0	0	0	0	0	0	0	0	0	0	0	0	3.69	0	0	0	0	0	0	0	0	0	0	0	0	0
675	0	0	0	0	0	0	0	0	0	0	0	0	1.02	0	0	0	0	12.33	8.02	0	0	0	0	0	3.98	0	0	0	0	0	0	0	5.37	9.83	2.98	0	0	0	0	0	0	0	0	0	0	0	11.72	0	0
676	0	0	0	0	0	0	0	0	17.82	0	0	0	0	4.26	0	8.58	15.26	0	0	0	15.06	0	0	0	0	0	0	0	2.49	5.35	0	0	0	0	0	0	8.38	0	0	0	0	0	0	0	6.22	14.67	0	0	0
677	0	0	0	0	0	0	0	0	0	0	0	0	0	0	0	0	0	0	0	0	0	0	0	0	0	0	0	0	0	0	0	0	0	0	0	0	0	0	0	0	0	0	0	0	0	0	0	0	0
678	0	0	0	0	0	0	0	0	0	0	0	0	0	0	0	0	0	0	0	0	0	0	0	0	0	0	0	0	0	0	0	0	0	0	0	0	0	0	0	0	0	0	0	0	0	0	0	23.16	0
679	75.39	77.3	70.47	78.53	99.19	92.46	69.87	0	60.79	135.6	136.92	132	121.73	125.37	129.02	74.06	54.39	74.13	38.91	16.16	35	113.45	109.89	111.1	66.87	85.31	97.51	89.88	84.79	69.24	108.01	93.84	89.25	10.59	23.19	19.72	76.21	73.78	72.68	107.87	103.44	117.66	114.75	94.97	112.82	69.47	59.39	0	86.89
680	0	0	0	0	0	0	0	51.65	0	0	0	0	0	0	0	0	0	0	0	0	0	0	0	0	0	0	0	0	0	0	0	0	0	0	0	0	0	0	0	0	0	0	0	0	0	0	0	6.65	0
681	0	0	0	0	0	0	0	0	0	0	0	0	0	0	0	0	0	0	0	20.89	0	0	0	0	0	0	0	0	0	0	0	0	0	17.72	0	0	0	0	0	0	0	0	0	0	0	0	0	0	0
682	0	0	0	0	0	0	0	0	0	0	0	0	0	0	0	0	0	0	0	0	0	0	0	0	0	0	0	0	0	0	0	0	0	0	0	0	0	0	0	0	0	0	0	0	0	0	0	0	0
683	0	0	0	0	0	0	0	0	0	0	0	0	0	0	0	0	0	0	0	0	0	0	0	0	0	0	0	0	0	0	0	0	0	0	9.82	16.44	0	0	0	0	0	0	0	0	0	0	0	0	0
684	0	0	0	0	0	0	0	0	0	0	0	0	0	0	0	0	0	0	7.76	0	0	0	0	0	0	0	0	0	0	0	0	0	0	0	0	0	0	0	0	0	0	0	0	0	0	0	5.02	10.05	0
685	0	0	5.3	0	0	0	0	0	5.67	0	0	0	0	0	0	0	0	0	0	0	0	0	0	0	4.42	7.85	0	0	0	0	0	20.8	0	0	0	0	0	0	0	0	0	0	0	0	0	0	0	0	0
686	0	0	0	0	0	4.84	0	0	0	0	0	0	0	0	0	0	0	0	0	0	0	0	0	3.55	0	0	0	3.28	0	0	0	0	10.79	6.97	0	6.32	0	0	0	0	0	0	0	3.49	0	0	0	0	0
687	0	0	0	0	0	0	0	0	0	0	0	0	3.14	0	0	4.54	0	0	0	3.06	0	0	0	0	0	0	0	0	0	4.47	0	0	0	0	0	0	0	0	0	3.36	2.04	0	0	0	0	22.55	0	7.79	0
688	0	0	0	0	0	0	0	0	0	0	0	0	0	0	9.3	0	11.55	0	0	0	0	0	0	0	0	0	0	0	0	0	0	0	0	0	0	0	0	0	0	0	0	3.2	0	0	0	0	0	0	0
689	10.67	7.99	5.56	11.96	31.32	21.45	3.21	4.12	4.56	0	0	2.73	0	0	0	0	0	0	10.06	0	24.14	0	12.62	0	0	6.67	18.37	0	0	0	9	2.98	0	0	0	0	0	5.5	0	0	0	0	0	0	0	0	20.58	0	9.15
690	0	0	0	0	0	0	0	0	0	0	0	0	0	0	0	4.52	0	0	0	10.2	0	5.81	0	4.82	7.4	0	0	0	0	0	0	0	8.77	0	9.23	0	0	0	4.53	0	0	0	0	0	0	0	0	0	0
691	0	0	0	0	0	0	0	0	0	0	0	0	0	0	0	0	0	0	0	0	0	0	0	0	0	0	0	0	0	0	0	0	0	0	0	0	0	0	0	0	0	0	0	0	0	0	0	0	0
692	0	0	0	0	0	0	0	0	0	0	0	0	0	0	0	0	0	0	0	0	0	0	0	0	0	0	0	0	0	0	0	0	0	17.4	0	0	0	0	0	0	0	0	0	0	0	0	0	11.41	0
693	30.8	42.03	41.47	0	36.91	34.05	46.52	0	0	54.78	52.87	52.18	40.33	0	47.41	29.41	37.65	30.32	4.67	0	28.27	51.42	51.52	0	43.82	52.22	53.01	32.37	30.5	0	0	18.97	0	0	8.64	30.57	47.3	30.01	0	57.12	37.42	44.67	39.91	26.94	45.87	46.39	0	0	43.27
694	0	0	0	47.87	0	0	0	28.94	39.67	0	0	0	0	36.65	0	0	0	0	0	4.48	0	0	0	46.07	0	0	0	0	0	34.52	28.85	0	33.03	0	0	0	0	0	37.71	0	0	0	0	0	0	0	15.92	0	0
695	0	0	0	0	0	0	0	0	0	0	0	0	0	0	0	0	0	0	1.91	0	0	0	0	0	0	0	0	0	0	0	0	0	0	0	0	0	0	0	0	0	0	0	0	0	0	0	0	0	0
696	0	0	0	0	0	0	0	0	0	0	0	0	0	0	0	0	0	0	0	0	0	0	0	0	0	0	0	0	0	0	0	0	0	18.04	0	0	0	0	0	0	0	0	0	0	0	0	0	13.2	0
697	3.63	0	0	0	0	19.68	0	0	0	0	0	0	0	12.35	0	0	0	0	7.08	12.04	0	0	0	0	0	0	0	0	0	0	0	5.8	0	0	8.92	0	0	0	0	0	0	0	5.08	0	0	0	0	0	0
698	0	0	0	0	0	0	0	1.83	0	0	0	0	0	0	0	9.78	0	27.55	0	0	10.18	0	3.03	0	0	2.72	0	0	2.28	0	0	0	0	0	0	0	0	12.46	0	0	0	0	0	9.31	0	0	11.28	0	3.72
699	0	0	0	0	0	0	0	0	0	0	0	0	0	0	0	0	0	0	0	0	0	0	0	0	0	0	0	0	0	0	0	0	0	0	0	14.41	0	0	0	0	0	0	0	0	0	0	0	0	0
700	0	0	0	0	23.17	0	0	0	0	0	5.82	0	6.71	0	0	0	0	0	12.88	8.66	0	0	0	0	0	0	14.89	13.49	7.81	0	25.28	27.66	11.35	0	0	0	0	0	6.33	0	16.28	0	0	0	0	11.83	14.88	12.81	0
701	7.33	9.31	9.56	28.09	0	16.34	0	6.83	0	5.53	0	7.16	0	0	8.78	0	7.85	0	0	0	13.75	0	0	7.1	19.71	12.28	0	0	0	12.09	0	0	0	0	5.06	0	8.26	0	0	18.66	0	10.7	7.79	5.11	10.02	0	0	0	0
702	0	0	0	0	0	0	0	0	7.05	0	0	0	0	0	0	6.47	0	0	0	0	0	0	0	0	0	0	0	0	0	0	0	0	0	0	0	0	0	0	0	0	0	0	0	0	0	0	0	0	0
703	0	0	0	0	0	0	0	0	0	0	0	0	0	0	0	0	0	0	0	0	0	0	0	0	0	0	0	0	0	0	0	0	0	0	0	0	0	0	0	0	0	0	0	0	0	0	0	0	8.6
704	0	0	0	0	0	0	0	5.89	0	0	0	12.36	0	0	0	0	0	0	0	0	0	0	0	0	0	0	0	0	0	0	0	0	0	0	0	0	0	0	0	0	0	0	0	0	0	0	0	0	0
705	0	0	0	0	0	0	0	0	12.77	0	0	0	0	0	10.25	0	0	0	31.55	0	0	0	0	0	0	0	21.25	0	0	0	0	0	0	0	0	0	8.53	0	0	0	9.15	0	0	0	0	0	0	0	0
706	0	0	0	43.35	39.84	43.41	22.11	0	0	0	12.12	0	27.92	10.83	0	18.41	14.79	20.72	0	26.94	0	13.24	0	0	8.68	28.55	0	7	0	16.16	0	0	0	43.37	24.11	30.75	0	39.23	0	7.76	0	0	25.83	9.32	6.29	40.55	41.05	21.63	7.61
707	0	0	0	0	0	0	0	13.99	0	0	0	0	0	0	0	0	0	0	0	0	0	0	0	0	0	0	0	0	0	0	17.44	43.92	16.95	0	0	0	0	0	0	0	0	0	0	0	0	0	0	0	0
708	18.51	26.64	20.68	0	0	0	0	0	0	21.7	10.51	17.1	0	19.09	16.74	0	0	0	0	0	34.7	20	14.55	38.94	4.57	0	11.86	5.86	18.78	0	0	0	0	0	0	0	9.14	0	39.12	4.86	9.45	19.47	0	8.59	8.51	0	0	0	10.52
709	0	0	0	0	0	0	0	0	0	0	0	0	0	0	0	0	0	0	0	0	0	0	0	0	0	0	0	0	0	0	0	0	0	0	0	0	0	0	0	0	0	0	0	0	0	0	0	0	0
710	0	0	0	0	0	0	0	0	0	0	0	0	0	0	0	0	0	0	0	0	0	0	0	0	0	0	0	0	0	0	0	0	0	0	0	0	0	0	0	0	0	0	0	0	0	0	0	0	0
711	0	0	34.68	0	44.83	48.96	0	0	0	0	0	0	0	0	0	0	0	0	0	0	41.61	0	0	0	0	0	0	0	0	0	0	0	0	0	0	0	0	0	0	0	0	0	0	0	0	41.47	25.3	35.88	0
712	31.18	31.6	0	46.63	0	0	38.36	44.43	43.99	51.41	54.29	53.95	48.22	52.7	64	39.49	41.42	42.41	40.19	36.14	0	51.51	46.6	47.4	40.46	49.84	38.19	35.74	29.47	29.52	31.02	36.93	41.92	39.13	36.59	29.13	41.37	39.25	46.15	50.51	47.91	48.01	44.96	44.24	51.75	0	0	0	45.32
713	0	0	0	0	0	0	0	0	0	0	0	0	0	0	0	0	0	0	0	0	0	0	0	0	0	0	0	0	0	0	0	0	0	0	0	0	0	0	0	0	0	0	0	0	0	0	0	0	0
714	0	0	0	0	0	0	0	0	0	0	0	0	0	0	0	0	0	0	0	0	0	0	0	0	0	0	0	0	0	0	0	0	0	0	0	0	0	0	0	0	0	0	0	0	0	0	0	0	0
715	0	0	0	0	0	0	0	8.57	0	0	0	0	0	0	0	12.09	0	0	0	0	0	0	0	0	0	0	0	0	0	0	0	0	0	0	13.1	0	0	0	0	0	0	0	0	0	0	17.46	13.76	19.59	0
716	0	5.26	4.56	8.72	9.47	8.32	0	0	0	0	0	0	0	0	0	0	15.7	0	0	0	0	0	0	0	0	7.72	10.41	0	0	0	10.21	0	0	13.54	0	8.99	0	0	0	0	0	0	0	0	0	0	0	0	3.58
717	0	0	0	0	0	0	0	0	0	0	0	0	0	0	0	0	0	0	0	9.08	0	0	0	0	0	0	0	0	0	0	0	7.91	0	0	0	0	0	0	0	0	0	0	0	0	0	0	0	0	0
718	0	0	0	0	0	0	0	0	0	0	0	0	0	0	0	0	0	0	0	0	32.24	0	0	0	0	0	0	0	0	0	0	0	0	0	0	0	0	0	0	0	0	0	0	0	0	0	0	0	0
719	0	0	1.69	0	0	0	0	0	4.05	0	0	0	0	0	0	0	0	0	9.1	0	0	0	0	0	0	0	0	0	0	0	0	0	0	0	0	0	0	0	0	0	0	0	0	0	0	0	0	0	0
720	0	0	0	10.93	0	0	0	0	0	0	0	0	0	0	0	0	0	0	0	0	0	0	0	0	0	0	0	0	0	0	0	0	0	0	0	7.74	0	0	0	0	0	0	0	0	0	0	0	0	0
721	0	0	0	0	7.48	0	0	0	0	0	13.35	12.7	11.61	4.52	0	0	4.27	11.5	0	0	0	0	0	0	0	0	0	0	2.87	0	0	0	0	12.15	16.07	0	0	0	3.12	9.1	6.54	5.86	0	0	0	10.15	0	12.83	7.67
722	0	8.01	0	0	0	11.43	5.23	8.19	4.13	14.53	0	0	0	0	0	8.61	0	0	0	0	0	0	7.54	9.47	12.67	15.46	14.11	0	0	9.64	0	0	0	0	0	0	0	2.28	0	0	0	0	13.79	18.83	14.69	0	0	0	0
723	0	0	0	0	0	0	0	0	0	0	0	0	0	4.48	16.95	0	0	0	0	0	0	3.24	0	0	0	0	0	6.34	0	0	0	0	0	0	0	4.38	0	0	0	0	0	0	0	0	0	0	4.46	0	0
724	0	0	5.6	0	0	4.63	0	0	0	0	0	0	0	0	0	0	7.11	5.44	7.8	0	4.41	0	0	0	5.23	0	0	0	4.76	0	24.24	9.53	14.58	0	0	0	9.08	0	0	0	0	0	0	0	0	0	0	4.62	0
725	0	0	0	0	0	0	0	0	0	0	0	0	0	0	0	0	0	0	0	0	0	0	0	0	0	0	0	0	0	0	0	0	0	0	0	0	0	0	0	0	0	0	0	0	0	0	0	0	0
726	0	0	0	0	0	0	0	0	0	0	0	0	0	0	2.5	0	0	0	10.21	0	0	0	0	0	0	0	0	3.85	0	0	0	0	0	0	0	0	0	0	0	0	0	0	0	0	0	0	0	0	0
727	16.36	10.46	9.27	10.47	12.78	0	0	0	0	0	0	6.14	0	11.04	0	0	0	0	0	17.82	17.53	16.2	18.11	17.48	0	0	16.57	0	6.7	2.76	0	0	8.55	10.26	0	11.11	13.02	11.49	13.38	0	0	0	0	9.76	7.96	0	0	0	0
728	0	0	0	0	0	0	0	0	0	0	0	0	0	0	0	0	0	0	0	0	0	0	0	0	0	0	0	0	0	0	0	0	0	0	0	0	0	0	0	0	0	0	0	0	0	0	0	0	0
729	0	0	0	0	0	0	0	0	0	0	0	0	0	0	0	0	0	0	0	0	0	0	0	0	0	0	0	0	0	0	0	0	0	0	0	0	0	0	0	0	0	0	0	0	0	0	0	0	0
730	83.5	74.35	83.07	68.2	79.17	114.48	104.62	91	62.86	118.24	102.77	75.32	72.03	56.42	71.05	78.76	61.84	95.61	0	69.87	62.88	82.66	65.8	72.96	58.81	80.69	73.43	78.13	69.34	83.88	94.3	93.62	49.81	79.57	92.11	73.16	69.6	76.9	76.55	88.17	85.37	72.4	104.77	72.39	85.76	87.77	112.65	74.53	100.25
731	0	0	0	0	0	0	0	0	0	0	0	0	0	0	0	0	0	0	84.62	0	0	0	0	0	0	0	0	0	0	0	0	0	0	0	0	0	0	0	0	0	0	0	0	0	0	0	0	0	0
732	0	0	0	0	0	0	0	0	0	0	0	0	0	0	0	0	0	0	0	0	0	0	0	0	0	0	0	0	0	0	0	0	0	0	0	0	0	0	0	0	0	0	0	0	0	0	0	0	0
733	0	0	0	0	0	0	0	0	0	0	0	0	0	0	0	0	0	0	0	0	0	0	0	0	0	0	0	0	0	0	0	0	0	0	0	0	0	0	0	0	0	0	0	0	0	15.58	0	0	0
734	0	0	0	0	0	0	0	0	5.55	0	0	0	0	0	0	8.15	13.89	0	0	0	8.22	0	0	0	4.3	0	0	0	0	0	0	0	0	0	0	0	0	0	0	0	0	0	0	0	0	0	0	0	0
735	0	0	0	0	0	0	0	0	0	0	0	0	0	10.89	0	0	0	0	0	0	0	0	0	0	0	0	0	0	0	0	0	0	0	0	0	0	0	0	0	0	0	0	0	0	0	0	0	0	0
736	0	0	0	0	0	0	0	0	0	0	0	0	0	0	0	0	0	0	0	0	0	0	0	0	0	0	0	0	0	0	0	0	0	0	0	0	0	0	0	0	0	0	0	0	0	0	0	0	0
737	0	0	0	0	0	0	0	0	0	0	0	0	7.75	0	0	0	0	0	0	0	0	0	0	0	0	0	12.71	0	0	0	0	0	0	0	0	0	5.38	6.04	0	0	0	0	0	0	0	0	16.82	19.51	0
738	0	0	0	0	11.04	0	0	0	0	0	0	0	0	7.46	0	6.65	6.79	10.58	0	0	0	0	0	6.27	0	13.85	0	0	0	0	0	0	0	0	2.26	0	0	0	0	19.81	0	13.25	14.52	0	0	26.29	0	0	9.14
739	0	3.1	0	18.06	0	9.41	4.18	0	0	0	0	0	0	0	8.4	0	0	0	0	0	12.57	11.69	5.79	0	18.7	0	0	0	0	0	0	0	0	0	0	0	0	0	5.23	0	20.35	0	0	9.92	0	0	0	0	0
740	0	0	0	0	0	0	0	0	0	0	0	0	0	0	0	0	0	0	0	7.35	0	0	0	0	0	0	0	0	0	0	5.58	0	0	2.86	4.75	0	0	0	0	0	0	0	0	0	0	0	0	0	0
741	0	0	0	0	0	0	0	0	0	0	0	0	0	0	0	0	0	0	13.22	0	0	0	0	0	0	0	0	0	0	0	0	0	0	0	0	0	0	0	0	0	0	0	0	0	0	0	0	0	0
742	0	0	0	0	0	0	0	3.3	0	0	0	0	0	0	0	0	0	0	0	0	0	0	0	0	0	0	0	0	0	0	0	0	0	0	0	0	0	0	2.23	0	0	0	0	0	0	0	0	0	0
743	0	0	0	2.72	0	0	0	0	6.04	0.6	0.45	0	0	0	0	0	2.26	0	0	0	0	0	0	0	0	4.11	0	0	0	0	0	0	3.19	2.18	0	0	0	0	0	0	0	1.33	0	0	0	0	2.21	0	2.45
744	1.12	0.76	0	0	4.31	1.13	0	0	0	0	0	0	0	0	0.66	0	0	2.3	0	0	3.3	0	0	0	0	0	1.75	0	0	0	1.63	2.28	0	0	0	0	0	4.37	0	1.41	0	0	0	0	0	0	0	0	0
745	0	0	0	0	0	0	0	0	0	0	0	0	0	0	0	0	0	0	0	0	0	0	0	0	0	0	0	0	0	0	0	0	0	0	0	0	0	0	0	0	0	0	0	0	0	0	0	0	0
746	0	0	0	0	0	0	0	0	0	0	0	0	0	0	0	0	0	0	0	0	0	0	0	0	0	0	0	0	0	0	0	0	0	0	0	0	0	0	0	0	0	0	0	0	0	0	0	0	0
747	0	0	0	0	0	0	0	0	0	31.1	0	0	38.1	34.18	41.41	0	0	0	15.48	0	9.21	0	0	0	0	0	0	0	0	0	0	0	0	0	0	0	0	0	0	39.12	33.49	0	0	0	0	18.67	4.49	0	0
748	0	0	0	0	0	0	0	0	0	0	24.36	19.1	0	0	0	0	0	0	0	0	0	0	0	0	0	0	0	0	0	0	0	0	0	0	0	0	0	0	0	0	0	0	0	0	0	0	0	0	0
749	0	0	0	0	0	0	0	0	0	0	0	0	0	0	0	0	0	0	0	0	0	0	0	113.84	101.54	0	0	0	0	0	0	0	0	0	0	0	0	0	0	0	0	0	0	0	0	0	0	0	0
750	118.32	109.2	110.98	82.62	117.83	121.11	115.28	105.42	117.89	29.23	26.66	24.15	34.82	29.18	31.71	99.88	88.16	114.11	53.33	120.86	78.31	97.67	104	0	0	115.69	120.66	98.33	133.04	108.58	83.94	117.49	108.26	79.95	108.28	95.3	112.06	138.92	142.52	38.15	37.38	93.08	88.34	86.5	92.96	77.55	87.69	93.34	114.1
751	0	0	0	0	0	0	0	0	0	0	0	0	0	0	0	0	0	0	0	0	0	0	0	0	0	0	0	0	0	0	0	0	0	0	0	0	0	0	0	0	0	0	0	0	0	0	0	0	0
752	0	0	0	0	0	0	0	0	0	0	0	0	0	0	0	0	0	0	0	0	0	0	0	0	0	0	0	0	0	0	0	0	0	0	0	0	0	0	0	0	0	0	0	0	0	0	0	0	0
753	0	0	0	0	0	0	0	0	0	0	0	0	0	0	0	0	0	0	9.02	0	0	0	0	0	0	0	0	0	0	0	0	0	0	0	0	0	0	0	0	0	0	0	0	0	0	0	0	0	0
754	0	0	0	0	0	14.77	0	0	0	0	0	0	0	0	0	0	0	0	0	0	0	0	0	0	0	0	0	0	0	0	0	0	0	0	0	0	0	0	0	0	0	0	0	0	0	0	0	0	0
755	0	0	0	3.44	9.13	0	0	0	0	0	0	0	0	9.09	0	0	0	0	0	0	6.08	0	4.55	0	5.96	5.13	0	0	0	0	0	0	0	18.78	0	0	0	0	0	6.73	6.26	5.78	0	0	0	0	0	0	0
756	0	7.1	0	0	0	0	0	0	0	0	0	0	0	0	0	0	0	0	0	0	0	5.97	0	6.55	0	0	11.5	6.99	0	6.19	11.38	10.36	18.35	0	9.11	21.43	0	0	0	0	0	0	12.62	16.95	8.94	20.37	12.62	24.8	0
757	0	0	0	0	0	0	0	0	0	0	0	0	0	0	0	0	0	0	0	9.01	0	0	0	0	0	0	0	0	0	0	0	0	0	0	0	0	0	0	0	0	0	0	0	0	0	0	0	0	0
758	0	0	0	0	0	0	0	0	2.45	0	0	0	0	0	0	0	0	0	0	0	0	0	0	0	0	0	0	0	0	0	0	0	0	0	0	0	0	0	0	0	0	4.53	0	0	0	0	0	0	0
759	0	0	0	12.08	4.67	0	0	0	0	0	0	0	0	0	0	0	0	0	6.34	0	14.33	0	0	0	10.28	8.13	0	0	0	0	0	0	0	0	0	0	0	0	0	13.33	7.25	0	0	0	0	0	0	0	0
760	0	0	0	0	0	0	0	0	0	0	0	0	0	0	0	0	0	0	0	0	0	0	0	0	0	0	0	0	0	0	0	0	0	0	0	0	0	0	0	0	0	0	0	0	0	0	0	0	0
761	12.95	0	0	0	0	0	0	0	0	0	0	0	0	0	5.71	0	0	0	0	0	0	0	0	0	0	0	0	0	0	0	0	0	0	0	0	0	0	0	3.32	0	0	0	0	0	0	0	0	0	0
762	0	6.96	9.59	0	0	0	0	0	0	0	0	0	27.37	0	0	0	0	33.28	0	0	0	0	0	0	0	0	0	0	14.53	8.97	0	0	0	16.96	0	0	11.74	0	0	0	0	16.77	18.86	29.32	0	19.4	6.93	0	0
763	0	0	0	13.58	12.21	25.59	8.28	0	24.23	23.64	22.37	6.89	0	45.71	2.25	20.59	12.84	0	11.64	0	0	11.01	6.04	6.03	11.88	17.97	27.24	0	0	0	10.41	6.81	24.63	0	4.39	7.1	0	8.72	0	13.77	14.79	0	0	0	0	0	0	42.65	0
764	0	0	0	0	0	0	0	19.68	0	0	0	0	0	0	0	0	0	0	0	14.19	4.86	0	0	0	0	0	0	0	0	0	0	0	0	0	0	0	0	0	0	0	0	0	0	0	18.32	0	0	0	0
765	0	0	0	0	0	0	0	0	0	0	0	0	0	0	0	0	0	0	0	0	0	0	0	0	0	0	0	0	0	0	0	0	0	0	0	0	0	0	0	0	0	0	0	0	0	0	0	0	0
766	0	0	0	0	0	0	0	0	0	0	0	0	0	0	0	0	4.35	0	0	0	0	0	0	0	0	0	0	32.69	0	0	0	12.81	0	0	0	12.08	0	0	0	0	0	0	0	0	0	10.61	30.41	0	0
767	0	0	0	13.67	0	0	0	0	0	7.59	5.1	12.54	0	0	0	0	0	0	0	0	0	0	18.21	0	15.77	0	0	0	5.75	10.33	13.4	0	0	10.69	25.66	0	22.66	0	35.83	11.24	10.09	10.72	13.05	0	5.71	0	0	0	0
768	17.57	19.65	16.18	0	17.62	18.98	19.36	9.08	3.91	0	0	0	13.54	0	15.15	18.2	0	0	33.09	17.43	21.09	27.66	0	22.68	0	16.98	17.01	0	0	0	0	0	10.46	0	0	0	0	14.99	0	0	0	0	0	12.87	0	0	0	0	20.03
769	0	0	0	0	0	0	0	0	0	0	0	0	0	0	0	0	0	0	0	0	0	0	0	0	0	0	0	0	0	0	0	0	0	0	0	0	0	0	0	0	0	0	0	0	0	0	0	0	0
770	0	0	0	0	0	0	0	0	0	0	0	0	0	0	0	0	0	0	0	0	0	0	0	0	0	0	0	0	0	0	0	0	0	0	0	0	0	0	0	0	0	0	0	0	0	0	0	0	0
771	34.42	35.08	37.65	44.5	47.01	52.78	44.21	40.23	38.44	45.82	45.95	44.38	46.77	54.6	45.94	57.24	54	0	61.24	53.19	43.95	49.14	45.08	46.98	39.99	43.88	45.99	39.27	30.57	34.82	54.73	61.96	39.53	52.28	53.41	35.62	0	0	0	41.34	43.09	50.35	50.93	55.21	49.46	65.57	54.02	33.26	42.67
772	0	0	0	0	0	0	0	0	0	0	0	0	0	0	0	0	0	59.09	0	0	0	0	0	0	0	0	0	0	0	0	0	0	0	0	0	0	44.27	43.88	34.68	0	0	0	0	0	0	0	0	0	0
773	0	0	0	0	0	0	0	0	0	0	0	0	0	0	0	0	0	0	0	0	0	0	0	0	0	0	0	0	0	0	0	0	0	0	0	0	0	0	0	0	0	0	0	0	0	0	0	0	0
774	0	0	0	0	0	0	0	0	0	0	0	0	0	0	0	0	0	0	0	0	0	0	0	0	0	0	0	0	0	0	0	0	0	0	0	0	0	0	0	0	0	0	0	0	0	0	0	14.83	0
775	0	0	0	0	0	0	0	0	0	0	0	0	0	0	0	0	0	0	0	0	0	0	0	0	0	0	0	0	0	0	0	0	0	0	0	0	0	0	7.45	0	0	0	0	0	0	0	0	0	0
776	0	0	0	3.84	0	0	0	0	0	0	0	0	0	0	0	0	0	0	0	0	0	0	0	0	0	0	0	0	0	0	0	0	0	0	0	0	0	0	0	2.85	0	0	0	0	0	0	0	0	0
777	5.34	0	0	0	0	0	0	0	0	0	0	0	0	0	0	0	0	0	0	0	0	0	0	0	0	3.05	2.01	0	6.28	0	0	0	0	0	6.57	0	0	0	0	0	0	1.65	0	0	0	0	0	0	0
778	0	0	0	0	0	0	0	0	0	0	0	0	0	0	0	0	0	0	0	0	0	0	0	0	0	0	0	0	0	0	0	0	0	0	0	0	0	0	0	0	0	0	0	0	0	0	0	0	0
779	0	0	0	0	0	0	0	0	0	0	0	0	0	8.56	0	0	0	0	0	0	0	0	0	0	0	0	0	0	0	0	0	0	0	0	0	0	0	0	0	0	0	0	0	0	0	0	0	0	0
780	0	0	0	0	0	0	0	0	0	0	0	0	0	0	0	0	0	4.81	26.82	0	20.35	4.87	3.51	5.93	23.1	13.1	8.17	0	0	0	0	0	0	0	0	0	0	0	0	23.08	14.29	8.47	0	0	0	0	0	0	0
781	8.1	6.65	10.21	23.79	19.29	14.46	0	11.25	4.39	0	0	0	1.56	0	0	3.53	8.16	0	0	30.81	0	0	0	0	0	0	0	6.08	6.18	4.65	11.95	6.89	6.23	14.39	16.63	8.93	13.58	6.85	12.56	0	0	0	2.76	3.01	2.39	14.33	23.11	27.08	10.66
782	0	0	0	0	0	0	0	0	0	0	0	0	0	0	0	0	0	0	0	0	0	0	0	0	0	0	0	0	0	0	0	0	0	0	0	0	0	0	0	0	0	0	0	0	0	0	0	0	0
783	0	0	0	0	0	0	0	0	0	0	0	0	0	0	0	0	0	0	0	0	0	0	0	0	0	0	0	0	0	0	0	0	0	0	0	0	0	0	0	0	0	0	0	0	0	0	0	0	0
784	0	0	0	0	0	0	14.12	7.16	7.34	0	0	0	0	0	0	16.23	0	0	13.65	7.34	5.06	0	0	0	0	0	0	0	0	0	0	0	0	11.41	9.24	0	0	5.73	0	0	0	0	0	17.88	0	6.92	0	0	0
785	5.11	6.13	6.89	9.46	4.8	9.21	0	0	0	15.52	13.79	13.19	17.56	17.75	21.02	0	12.5	16.78	0	0	0	14.55	14.8	14.93	8.61	9.06	7.91	8.58	8.24	9.55	11.31	12.99	0	0	0	22.66	6.05	0	7.3	13.46	15.21	14.8	19.16	0	13.33	0	0	6.28	9.09
786	0	0	0	0	0	0	0	0	0	0	0	0	0	0	0	0	0	0	0	0	0	0	0	0	0	0	0	0	0	0	0	0	0	0	0	0	0	0	0	0	0	0	0	0	0	0	0	0	0
787	0	0	0	0	0	0	0	0	0	0	29.81	30.79	0	0	0	36.53	37.58	30.66	0	0	0	0	34.34	0	0	24.04	28.66	0	23.81	28.81	35.08	27.52	64.91	0	37.33	0	0	0	0	21.28	25.87	24.53	36.09	38.48	30.37	0	0	16.13	0
788	0	0	0	0	0	0	0	0	0	36.4	0	0	46.16	42.19	35.36	0	0	0	0	0	0	39.78	0	30.88	18.71	0	0	22.47	0	0	0	0	0	0	0	0	0	0	0	0	0	0	0	0	0	0	43.62	0	0
789	30.35	32.05	30.91	18.54	14.28	32.52	33.89	37.68	32.28	0	0	0	0	0	0	0	0	0	31.7	32.05	28.9	0	0	0	0	0	0	0	0	0	0	0	0	35.84	0	31.72	25.21	31.12	36.07	0	0	0	0	0	0	30.3	0	0	28.04
790	0	0	0	0	0	0	0	0	0	0	0	0	0	0	0	0	0	0	0	0	0	0	0	0	0	0	0	0	0	0	0	0	0	0	0	0	0	0	0	0	0	0	0	0	0	0	0	0	0
791	0	0	0	0	0	0	0	0	0	0	0	0	0	0	0	0	0	0	0	0	0	0	0	0	0	0	0	0	0	0	0	0	0	0	0	0	0	0	0	0	0	0	0	0	0	0	0	0	0
792	0	0	0	0	0	0	0	0	0	0	0	0	0	0	0	0	0	0	0	0	0	0	0	0	0	0	0	0	0	0	0	0	0	0	0	0	0	0	0	0	0	0	0	0	0	0	0	0	0
793	0	0	0	0	0	0	0	0	0	0	0	0	0	0	0	0	0	0	0	0	0	0	0	0	0	0	0	0	0	0	0	0	0	0	0	0	0	0	0	0	0	0	0	0	0	67.73	66.75	72.81	0
794	54.01	58.3	59.61	55.54	75.82	77.21	62.76	62.14	62.38	56.35	52.88	57.88	67.96	60.23	55.79	72.89	63.58	74.71	53.1	61.26	71.54	65.6	62.41	56.89	58.59	59.63	68.71	53.48	57.77	58.32	63.63	71.74	68.8	64.7	58.47	63.79	62.83	64.4	55.55	53.45	52.2	61	67.43	65.88	57.79	0	0	0	61.54
795	0	0	0	0	0	0	0	0	0	0	0	0	0	0	0	0	0	0	0	0	0	0	0	0	0	0	0	0	0	0	0	0	0	0	0	0	0	0	0	0	0	0	0	0	0	0	0	0	0
796	0	0	0	0	0	0	0	0	0	0	0	0	0	0	0	0	0	0	0	0	0	0	0	0	0	0	0	0	0	0	0	0	0	0	0	0	0	0	0	0	0	0	0	0	0	0	0	0	0
797	0	0	0	0	0	0	0	0	0	0	0	0	0	0	0	0	0	0	0	0	0	0	0	0	0	0	0	0	0	0	0	0	0	0	0	0	0	0	0	0	0	0	0	0	0	0	0	0	0
798	0	0	0	0	0	0	0	0	0	0	0	0	0	0	0	0	0	0	0	0	0	0	0	0	0	0	0	0	0	0	0	0	0	0	0	0	0	0	0	0	2.83	0	0	0	0	0	0	0	0
799	0	0	0	1.75	0	0	0	0	0	0	0	0	0	0	0	0	0	0	0	0	0	0	0	0	0	0	0	0	0	0	0	0	0	0	0	0	0	0	0	0	0	0	0	0	0	0	0	0	0
800	0	0	0	0	0	0	0	0	0	0	0	0	0	0	0	0	0	0	0	0	0	0	0	0	0	0	0	0	0	0	0	0	0	0	0	0	0	0	0	0	0	0	0	0	0	0	0	0	0
801	35.93	0	45.09	0	0	0	33.88	30.04	32.57	32.69	35.03	34.37	42.13	27.11	0	42.39	21.88	44.75	35.58	17.35	0	33.88	36.96	38.57	0	0	0	30.47	28.37	37.63	45.03	32.52	38.07	34.14	38.62	47.89	36.06	27.7	36.2	0	0	32.84	41.02	38.87	32.59	31.01	41.64	15.01	0
802	0	37.82	0	36.58	40.59	39.14	0	0	0	0	0	0	0	0	47.23	0	0	0	0	0	37.78	0	0	0	41.56	32.33	35.38	0	0	0	0	0	0	0	0	0	0	0	0	37.74	37.74	0	0	0	0	0	0	0	32.96
803	0	0	0	0	0	0	0	0	0	0	0	0	0	0	0	0	0	0	0	0	0	0	0	0	0	0	0	0	0	0	0	0	0	0	0	0	0	0	0	0	0	0	0	0	0	0	0	0	0
804	0	0	0	0	0	0	0	0	0	0	0	0	0	0	0	0	0	0	0	0	0	0	0	0	0	0	0	0	0	0	0	0	0	0	0	0	0	0	0	0	0	0	0	0	0	0	0	0	0
805	0	0	0	0	0	0	0	0	0	0	0	0	0	0	0	0	0	0	0	11.06	0	0	0	0	0	0	0	0	0	0	0	0	0	0	0	0	0	0	0	0	0	0	0	0	0	0	0	0	0
806	0	0	0	0	0	0	0	0	0	0	0	0	0	0	0	0	0	0	0	0	0	0	0	0	0	0	0	0	0	0	0	0	0	0	0	0	0	0	0	0	0	0	0	0	0	0	0	0	0
807	0	0	0	0	0	0	0	11.69	0	8.49	0	0	0	0	0	0	0	16.44	0	0	0	0	0	0	0	0	0	0	9.27	0	0	0	0	0	0	0	0	12.04	0	0	0	0	0	0	0	20.14	0	31.7	0
808	0	5.69	0	17.67	15.27	25.09	11.62	0	9.63	0	10.09	9.23	10.43	0	18.49	19.41	15.73	0	14.29	0	12.1	17.61	12.2	0	13.49	15.16	21.18	13.16	0	7.64	27.9	17.65	21.33	6.61	14.49	14.47	10.76	0	13.65	7.07	14.6	14.13	17.53	14.47	12.7	0	27.55	0	10.75
809	0	0	0	0	0	0	0	0	0	0	0	0	0	0	0	0	0	0	0	0	0	0	0	14.44	0	0	0	0	0	0	0	0	0	0	0	0	0	0	0	0	0	0	0	0	0	0	0	0	0
810	0	0	0	0	0	0	0	0	0	0	0	0	0	0	0	0	0	0	0	0	0	0	0	0	0	0	0	0	0	0	0	0	0	0	0	0	0	0	0	0	0	0	0	0	0	0	0	0	0
811	0	0	0	0	0	0	0	0	0	0	0	0	0	0	0	0	0	0	0	0	0	0	0	0	0	0	0	0	0	0	0	0	0	0	0	0	0	0	0	0	0	0	0	0	0	0	0	0	0
812	0	0	0	0	0	0	0	0	0	0	0	0	0	0	0	0	0	0	0	0	0	0	0	0	0	0	0	0	0	0	0	0	0	0	0	0	0	0	0	3.1	5.83	0	0	0	0	0	0	0	0
813	4.89	5.88	4.33	11.59	0	0	0	0	0	0	0	0	7.04	0	3.56	2.84	0	4.4	0	4.12	4.73	0	0	0	6.29	0	3.03	2.02	3.28	4.12	0	3.02	0	0	6.21	10.74	0	0	0	0	0	2.21	3.41	3.79	3.45	4.63	3.49	0	0
814	0	0	0	0	7.03	8.2	5.67	5.86	4.58	3.42	3.02	3.88	0	6.05	0	0	0	0	4.04	0	0	8.07	7.27	5.26	0	0	0	0	0	0	0	0	5.92	6.06	0	0	4.64	5.22	5.27	0	0	0	0	0	0	0	0	0	5.14
815	0	0	0	0	0	0	0	0	0	0	0	0	0	0	0	0	0	0	0	0	0	0	0	0	0	0	0	0	0	0	0	0	0	0	0	0	0	0	0	0	0	0	0	0	0	0	0	0	0
816	0	0	0	0	0	0	0	0	0	0	0	0	0	0	0	0	0	0	0	0	0	0	0	0	0	0	0	0	0	0	0	0	0	0	0	0	0	0	0	0	0	0	0	0	0	0	0	0	0
817	50.6	51.09	51.97	48.79	58.77	45.37	53.89	57.27	55.99	73.29	71.86	59.94	71.25	64.09	53.37	66.74	77.18	75.79	37.07	43.85	39.86	54.74	54.42	49.82	60.07	33.76	63.55	51.13	66.93	70.25	33.39	71.68	32.34	45.18	66.06	40.14	41.7	51.87	59.43	36.59	37.74	36.61	38.53	38.39	70.07	42.55	47.95	45.76	28.8
818	0	0	0	0	0	0	0	0	0	0	0	0	0	0	0	0	0	0	0	0	0	0	0	0	0	0	0	0	0	0	0	0	0	0	0	0	0	0	0	0	0	0	0	0	0	0	0	0	0
819	0	0	0	0	0	0	0	0	0	0	0	0	0	0	0	0	0	0	0	0	0	0	0	0	0	0	0	0	0	0	0	0	0	0	0	0	0	0	0	0	0	0	0	0	0	0	0	0	0
820	0	0	0	0	0	0	0	0	0	0	0	0	0	0	0	0	0	0	0	0	25.62	0	0	0	0	13.33	0	0	0	0	13.52	0	14.57	0	0	0	0	0	0	14.72	12.65	10.96	16.33	19.8	0	4.55	0	20.8	15.1
821	0	0	0	0	0	23.4	0	0	0	0	0	0	0	0	0	0	0	0	22.15	16.72	0	0	0	0	0	0	0	0	0	0	0	0	0	9.73	0	9.44	7.39	0	0	0	0	0	0	0	0	0	28.39	0	0
822	0	0	0	0	0	0	0	0	0	0	0	0	0	0	0	0	0	0	0	0	0	0	0	0	0	0	0	0	0	0	0	0	0	0	0	0	0	0	0	0	0	0	0	0	0	7.12	0	0	0
823	0	0	0	0	0	0	0	0	0	0	0	0	0	0	0	0	0	0	0	0	0	0	0	0	0	0	0	0	0	0	0	0	0	0	0	0	0	0	0	0	0	0	0	0	0	0	0	0	0
824	0	0	0	0	0	0	0	0	0	0	0	0	0	0	0	0	0	0	0	0	0	0	0	0	0	0	0	0	0	0	0	0	0	0	0	0	0	0	0	0	0	0	0	0	0	0	0	0	0
825	0	0	8	0	0	0	0	0	0	0	0	0	0	0	0	0	0	0	0	0	0	0	0	0	0	0	0	0	0	0	0	0	0	0	0	0	0	0	0	0	0	0	0	0	0	0	0	0	0
826	14.26	10.1	0	0	0	18.58	4.31	0	0	27.35	0	20.79	38.1	35.72	44.67	30.22	19.18	25.09	11.28	25.94	20.01	21.82	17.76	21.14	0	0	20.63	13.24	15.31	10.7	13.49	0	16.41	11.69	10.17	0	6.14	0	0	43.48	37.87	34.91	31.39	22.19	22.23	25.29	13.67	18.53	0
827	0	0	0	36.55	28.78	0	0	0	10.32	0	23.8	0	0	0	0	0	0	0	0	0	0	0	0	0	31.79	32.62	0	0	0	0	0	10.81	0	0	0	17.29	0	11.71	8.85	0	0	0	0	0	0	0	0	0	15.83
828	0	0	0	0	0	0	2.03	7.63	0	0	0	0	0	0	0	0	0	0	0	0	0	0	0	0	0	0	0	0	0	0	0	0	0	0	0	0	0	0	0	0	0	0	0	0	0	0	0	0	0
829	0	0	0	0	0	0	0	0	0	0	0	0	0	0	0	0	0	0	0	0	0	0	0	0	0	0	0	0	0	0	0	0	0	0	3.15	0	1.1	0	0	0	0	0	0	0	0	0	0	0	0
830	0	0	0	0	0	0	0	0	0	0	0	0	0	0	0	0	0	0	0	0	0	0	0	0	0	0	0	0	0	0	0	0	0	0	0	0	0	0	0	0	0	0	0	0	0	0	0	0	0
831	0	0	0	0	0	19.19	11.67	12.25	0	0	0	0	0	0	0	0	0	30.3	0	0	7.63	25.64	0	0	0	0	0	0	0	20.87	0	0	0	19.47	0	5.93	0	0	19.88	0	0	0	33.64	26.8	34.13	9.97	34.07	17.73	0
832	12.79	19.12	16.77	13.71	0	0	0	0	22.13	32.15	31.69	29.11	34.87	38.66	41.71	28.74	33.36	0	19.95	0	0	0	19.65	17.85	16.3	14	16.05	27.12	25.09	0	32.48	32.04	34.67	0	26.31	0	14.45	18.88	0	27.14	29.42	30.09	0	0	0	0	0	0	10.29
833	0	0	0	0	14.71	0	0	0	0	0	0	0	0	0	0	0	0	0	0	21.5	0	0	0	0	0	0	0	0	0	0	0	0	0	0	0	0	0	0	0	0	0	0	0	0	0	0	0	0	0
834	0	0	0	0	0	0	0	0	0	0	0	0	0	0	0	0	0	0	0	0	0	0	0	0	0	0	0	0	0	0	0	0	0	0	0	0	0	0	0	0	0	0	0	0	0	0	0	0	0
835	0	0	0	0	0	0	0	0	0	0	0	0	0	0	0	0	0	0	0	0	0	0	0	0	0	0	0	0	0	0	0	0	0	0	0	0	0	0	0	11.17	0	0	0	0	0	0	0	0	0
836	0	0	0	0.98	2.51	0	0	0	0	0	0	0	0	0	0	0	0	0	0	0	0	0	0	0	2.77	0	0	0	0	0	0	0	0	0	0	0	0	0	0	0	0	1.34	0	0	0	0	0	0	0
837	0	0	0	0	0	0	0	0	0	0	0	0	0	0	8.28	0	0	0	0	0	0	0	0	0	0	0	0	0	0	0	0	0	0	0	0	0	0	0	0	0	0	0	0	0	0	0	0	0	0
838	22.04	29.26	23.02	11.37	0	0	0	23.86	24.32	11.82	10.92	9.8	0	13.17	0	20.23	0	18.42	37.14	27.41	27.92	23.71	24.24	22.26	0	0	23.32	13.88	13.86	17.11	25.79	0	0	25.3	26.14	0	0	24.45	24.44	0	6	0	14.77	0	13.4	24.94	16.76	23.31	20.55
839	0	0	0	0	21.27	28.8	20.65	0	0	0	0	0	7.71	0	0	0	20.07	0	0	0	0	0	0	0	8.7	17.47	0	0	0	0	0	18.09	18.54	0	0	41.54	20.24	0	0	0	0	9.06	0	12.54	0	0	0	0	0
840	0	0	0	0	0	0	0	0	0	0	0	0	0	0	0	0	0	0	0	0	0	0	0	0	0	0	0	0	0	0	0	0	0	0	0	0	0	0	0	0	0	0	0	0	0	0	0	0	0
841	0	0	0	0	0	0	0	0	0	0	0	0	0	0	0	0	0	0	0	0	0	0	0	0	0	0	0	0	0	0	0	0	0	0	0	0	0	0	0	0	0	0	0	0	0	0	0	0	0
842	57.16	61.85	60.95	49.51	57.24	66.41	52.61	46.55	65.32	59.29	59.02	59.87	56.41	64.03	53.85	65.5	59.9	63.97	56.74	59.02	51.03	62.04	60.01	60.05	38.45	44.6	55.26	44.96	60.29	61.8	66.15	59.29	50.63	56.08	59.74	57.42	61.91	63.26	61.57	47.09	46.41	52.72	56.64	56.17	61.24	57.62	51	48.94	60.42
843	0	0	0	0	0	0	0	0	0	0	0	0	0	0	0	0	0	0	0	0	0	0	0	0	0	0	0	0	0	0	0	0	0	0	0	0	0	0	0	0	0	0	0	0	0	0	0	0	0
844	0	0	0	0	0	0	0	0	0	0	0	0	0	0	0	0	0	0	0	0	0	0	0	0	0	0	0	0	0	0	0	0	0	0	0	0	0	0	0	0	0	0	0	0	0	0	0	0	0
845	0	0	0	0	0	0	0	0	0	0	0	0	0	0	0	0	0	0	0	0	0	0	0	0	0	0	0	0	0	0	0	0	0	0	0	0	0	0	0	0	0	0	0	0	0	0	0	0	0
846	0	0	0	0	0	0	0	0	0	0	0	0	0	0	0	0	0	0	5.2	0	0	0	0	0	0	0	0	0	0	0	0	0	0	0	0	0	0	0	0	0	0	0	0	0	0	0	0	4.26	0
847	0	0	0	0	0	0	2.07	4.52	0	0	0	0	0	0	0	0	0	0	0	0	3.06	0	0	0	0	0	2.73	0	0	0	0	0	6.49	3.55	9.09	0	0	0	0	3.2	0	0	0	0	0	0	2.9	0	0
848	0	0	0	5.89	0	0	0	0	0	0	0	0	0	0	2.48	0	2.99	0	0	6.57	0	0	0	0	0	3.31	0	4.84	0	0	0	0	0	0	0	0	0	0	0	0	0	0	0	5.2	0	0	0	0	0
849	0	0	0	0	0	0	0	0	0	0	0	0	0	0	0	0	0	0	0	0	0	0	0	0	1.69	0	0	0	0	0	0	0	0	0	0	0	0	0	0	0	0	0	0	0	0	0	0	0	0
850	0	0	0	0	0	0	0	0	0	0	0	0	0	0	0	0	0	0	0	0	0	0	0	0	0	0	0	0	0	0	0	0	0	0	0	0	0	0	0	0	0	0	0	0	0	0	0	0	0
851	20.48	0	15.48	0	0	25.99	11.9	0	0	0	0	0	0	21.79	0	0	0	0	0	19.56	26.06	17.35	0	0	0	0	0	0	0	0	0	0	24.82	25.17	0	20.37	0	0	0	0	0	0	27.84	37.29	0	17.48	21.62	23	0
852	0	24.51	0	27.02	18.37	0	0	9.11	11.73	18.95	16.2	21.07	17.58	0	20.65	24.43	23.31	24.27	25.76	0	0	0	15.05	16.48	20.36	19.25	19.71	20.11	26.19	23.98	32.94	28.82	0	0	41.69	0	14.51	16.55	13.34	28.53	29.89	28.94	0	0	33.1	0	0	0	22.59
853	0	0	0	0	0	0	0	0	0	0	0	0	0	0	0	0	0	0	0	0	0	0	0	0	0	0	0	0	0	0	0	0	0	0	0	0	0	0	0	0	0	0	0	0	0	0	0	0	0
854	0	0	0	0	0	0	0	0	0	0	0	0	0	0	0	0	0	0	0	0	0	0	0	0	0	0	0	0	0	0	0	0	0	0	0	0	0	0	0	0	0	0	0	0	0	0	0	0	0
855	0	0	2.56	0	0	0	0	0	0	0	0	0	0	0	0	0	0	0	0	0	0	0	0	0	0	0	0	0	0	0	0	0	0	0	0	0	0	0	0	0	0	0	0	0	0	3.28	0	4.78	0
856	0	0	0	0	0	0	0	5.53	0	0	0	5.49	2.72	6.03	0	0	0	0	8.22	0	0	0	0	0	0	0	0	0	0	0	0	4.18	0	3.45	0	0	0	0	0	0	0	0	0	0	0	0	0	0	0
857	0	0	0	0	0	0	0	0	0	0	0	0	0	0	0	0	0	0	0	0	5.35	0	0	0	0	0	0	0	0	0	0	0	0	0	0	0	0	0	0	0	0	0	0	0	0	0	0	0	0
858	0	0	0	15.82	0	0	0	0	0	18.41	0	0	0	0	0	0	23.07	0	0	22.66	0	0	0	0	0	0	0	0	0	0	0	0	0	0	0	0	0	0	0	12	0	19.22	0	0	0	22.22	27.77	0	0
859	7.27	15.09	5.83	0	20.37	27.83	20.79	12.31	18.94	0	20.96	8.08	13.72	16.45	23.63	26.51	0	34.26	20.09	0	13.55	29.84	24.94	20.57	15.13	28.83	27.83	12.63	10.95	18.83	27.53	23.17	28.58	11.68	18.35	16.34	24.06	22.98	29.81	0	20.85	0	20.28	33.18	13.91	0	0	13.26	21
860	0	0	0	0	0	0	0	0	0	0	0	0	0	0	0	0	0	0	0	0	0	0	0	0	0	0	0	0	0	0	0	0	0	0	0	0	0	0	0	0	0	0	0	0	0	0	0	0	0
861	0	0	0	0	0	0	0	0	0	0	0	0	0	0	0	0	0	0	0	0	0	0	0	0	0	0	0	0	0	0	0	0	0	0	0	0	0	0	0	0	0	0	0	0	0	0	0	0	0
862	0	0	0	6.16	0	0	0	0	0	0	0	0	0	0	2.31	0	0	0	0	0	0	0	0	0	5.46	0	0	0	0	0	0	0	0	0	0	0	0	0	0	4.76	0	3.17	0	0	0	0	0	0	0
863	0	0	0	0	0	0	0	0	0	0	0	0	0	0	0	0	0	0	0	0	0	0	0	0	0	0	0	0	0	0	0	0	0	7.99	0	0	0	0	0	0	0	0	0	0	0	0	0	0	0
864	0	0	0	0	4.59	0	0	0	1.45	0	0	0	0	0	4.41	0	0	2.29	0	0	0	0	0	0	0	0	0	3.13	0	0	0	0	0	0	0	6.4	0	0	0	0	0	0	0	0	0	2.15	2.42	5.03	0
865	4.95	4.32	6.42	0	0	6.83	3.24	3	0	2.52	3.58	2.83	5.71	4.31	0	2.51	0	0	3.17	7.33	9.47	7.68	6.25	7.48	2.97	4.99	4.51	0	3.4	2.67	4.66	0	3.68	0	3.9	0	2.15	3.84	4.87	2.07	2.26	2.62	3.64	0	2.94	0	0	0	3.12
866	0	0	0	0	0	0	0	0	0	0	0	0	0	0	0	0	0	0	0	0	0	0	0	0	0	0	0	0	0	0	0	0	0	0	0	0	0	0	0	0	0	0	0	0	0	0	0	0	0
867	0	0	0	0	0	0	0	0	0	0	0	0	0	0	0	0	0	0	0	0	0	0	0	0	0	0	0	0	0	0	0	0	0	0	0	0	0	0	0	0	0	0	0	0	0	0	0	0	0
868	0	0	0	0	0	0	0	0	0	0	0	0	0	0	0	0	0	0	0	0	0	0	0	0	0	0	0	0	0	0	0	0	0	0	0	0	0	0	0	0	0	0	0	0	0	50	44.61	44.75	0
869	93.05	71.85	78.46	52.02	60.11	55.99	98.99	91.66	103.86	50.23	51.56	46.67	43.47	54.43	41.82	48.05	45.82	48.06	70.65	86.62	41.14	40.74	44.24	55.64	30.32	32.02	36.62	36.18	56.09	59.17	97.92	60.98	38.92	85.1	41.63	40.55	73.06	96.9	85.4	35.03	34.48	39.98	48.64	49.61	41.53	0	0	0	62.67
870	0	0	0	0	0	0	0	0	0	0	0	0	0	0	0	0	0	0	0	0	0	0	0	0	0	0	0	0	0	0	0	0	0	0	0	0	0	0	0	0	0	0	0	0	0	0	0	0	0
871	0	0	0	0	0	0	0	0	0	0	0	0	0	0	0	0	0	0	0	0	0	0	0	0	0	0	0	0	0	0	0	0	0	0	0	0	0	0	0	0	0	0	0	0	0	27.49	0	0	0
872	0	0	0	0	0	13.13	0	0	0	0	0	16.37	0	0	0	16.22	19.32	0	0	0	11.17	10.4	6.79	0	7.94	12.87	8.28	10.48	0	0	0	0	6.39	0	16.34	9.96	0	0	0	9.09	8.57	0	15.28	16.35	8.96	0	35.95	38.78	0
873	0	0	0	0	0	0	0	0	0	16.68	11.48	0	25.62	23.67	26.38	0	0	13.13	0	0	0	0	0	0	0	0	0	0	0	0	0	0	0	0	0	0	0	0	0	0	0	14.2	0	0	0	0	0	0	0
874	0	0	0	0	0	0	0	0	0	0	0	0	0	0	0	0	0	0	0	0	0	0	0	0	0	0	0	0	0	0	0	0	0	0	0	0	0	0	0	0	0	0	0	0	0	0	0	0	0
875	0	0	0	0	0	0	0	0	0	0	0	0	0	0	0	0	0	0	0	0	0	0	0	0	0	0	0	0	0	0	0	0	0	0	0	0	0	0	0	0	0	0	0	0	0	0	0	0	0
876	0	0	0	0	0	0	0	0	0	0	0	0	0	0	0	0	0	0	0	0	0	0	0	0	0	0	0	0	0	3	0	0	0	12.14	0	0	0	0	0	0	0	0	0	0	0	0	0	0	0
877	0	5.44	4.51	0	0	4.4	0	0	0	0	0	0	2.92	0	0	2.55	0	0	0	0	0	0	0	0	0	0	0	3.96	5.19	0	0	6.27	0	0	3.85	0	3.69	0	4.86	0	0	0	3.14	15.55	0	0	0	0	0
878	0	0	0	0	17.08	0	0	0	0	0	0	0	0	0	0	0	5.92	0	16.41	5.07	0	0	0	0	0	0	0	0	0	0	0	0	0	0	0	0	0	0	0	0	0	0	0	0	0	0	15.93	0	0
879	0	0	0	17.73	0	0	0	0	0	0	0	0	0	0	0	0	0	0	0	0	17.06	0	0	0	19.87	19.83	0	0	0	0	0	0	0	0	0	0	0	0	0	8.02	0	0	0	0	0	0	0	0	0
880	0	0	0	0	0	0	0	0	0	0	0	0	0	0	0	0	0	0	0	0	0	0	0	0	0	0	0	0	0	0	0	0	0	0	0	0	0	0	0	0	0	0	0	0	0	9.4	0	0	0
881	16.34	13.42	15.65	0	0	12.28	9.98	2.94	6.94	32.65	23.25	27.03	31.44	28.26	32.58	6.6	26.21	5.98	5.76	0	0	20.55	19.83	16.4	0	0	11.47	15.51	20.63	22.7	29.29	20.56	19.2	14.54	0	0	0	6.56	0	12.97	34.86	35.63	33.93	34.08	29.86	0	0	16.54	8.3
882	0	0	0	3.08	0	0	0	0	0	0	0	0	0	0	0	0	0	0	0	0	0	0	0	0	0	0	0	0	0	0	0	0	0	0	0	18.1	8.12	0	0	0	0	0	0	0	0	0	20.43	0	0
883	0	0	0	0	0	0	0	0	0	0	0	0	0	0	0	6.3	0	5.25	0	14.34	0	0	0	0	0	0	0	0	0	0	0	0	0	0	0	0	0	0	0	0	0	0	0	0	0	0	0	0	0
884	0	0	0	0	0	0	0	0	0	0	0	0	0	0	0	0	0	0	0	0	0	0	0	0	0	0	23.93	0	0	0	0	0	0	0	15.91	0	0	0	0	0	0	0	0	0	0	0	0	0	0
885	0	0	0	0	0	0	0	0	0	0	0	0	0	0	0	0	0	0	0	0	0	0	0	0	0	0	0	0	0	0	0	0	0	0	0	0	0	0	0	0	0	0	0	0	0	0	0	0	0
886	0	0	0	0	0	35.86	0	0	0	0	0	0	4.38	0	0	0	0	0	29.13	0	0	0	0	0	0	26.52	0	0	0	0	0	28.81	15.32	0	0	0	0	0	0	0	0	0	0	0	0	44.92	34.58	36.69	0
887	17.84	23.02	10.43	0	40.62	0	31.46	35.34	33.87	11.45	16.52	13.9	0	23.55	12.35	21.12	27.44	22.97	0	0	41.61	18.15	16.61	20.76	23.47	0	0	14.03	14.7	10.6	22.44	0	0	9.01	23.45	26.83	24.89	32.76	58.13	0	0	9.47	12.45	8	7.61	0	0	0	0
888	0	0	0	34.36	0	0	0	0	0	0	0	0	0	0	0	0	0	0	0	22.98	0	0	0	0	0	0	0	0	0	0	0	0	0	0	0	0	0	0	0	0	9.82	0	0	0	0	0	0	0	23.89
889	0	0	0	0	0	0	0	0	0	0	0	0	6.62	0	0	0	0	0	0	0	0	0	0	0	0	0	0	0	0	0	0	0	0	0	0	0	0	0	0	10.62	0	0	0	0	0	0	0	0	0
890	0	0	0	0	0	0	0	0	0	0	0	0	0	0	0	0	0	0	0	0	0	0	0	0	0	0	0	0	0	0	0	0	0	0	0	0	0	0	0	0	0	0	0	6.39	0	0	0	0	0
891	0	0	0	0	0	0	0	0	0	0	0	0	0	0	0	0	0	0	0	0	0	0	0	0	0	0	0	0	0	0	0	0	0	0	0	0	0	0	0	0	0	0	0	0	0	0	0	0	0
892	0	0	0	0	0	0	0	0	2.57	0	0	0	0	0	0	0	0	0	0	0	0	0	0	0	0	0	0	0	0	0	0	0	0	0	6.41	0	0	0	0	0	0	0	0	0	0	4.8	0	0	0
893	4.81	5.19	5.25	8.79	8.24	4.99	4.06	2.67	0	3.11	2.84	3.08	7.82	0	4.95	0	0	1.94	7.45	13.22	0	6.39	7.85	6.66	7.01	11.46	9.5	3.55	3.02	2.25	3.34	3.9	2.3	0	0	3.37	3	4.05	3.78	5.21	4.67	6.16	2.06	0	3.45	0	0	0	7.15
894	0	0	0	0	0	0	0	0	0	0	0	0	0	0	0	0	1.91	0	0	0	0	0	0	0	0	0	0	0	0	0	0	0	0	0	0	0	0	0	0	0	0	0	0	0	0	0	0	0	0
895	0	0	0	0	0	0	0	0	0	0	0	0	0	0	0	0	0	0	0	0	0	0	0	0	0	0	0	0	0	0	0	0	0	0	0	0	0	0	0	0	0	0	0	0	0	0	0	0	0
896	0	0	0	0	0	0	0	0	0	0	0	0	0	0	0	0	0	0	0	0	0	0	0	0	0	0	0	0	0	0	0	0	0	0	0	0	0	0	0	0	0	0	0	0	0	54.08	56.21	52.98	0
897	45.39	42.27	43.74	44.8	54.27	61.1	42.79	47.92	50.66	45.91	48.93	49.04	45.48	48.96	48.26	55.79	55.63	56.28	45.8	47.9	47.36	49	46.25	42.86	35.18	41.08	43.17	44.78	47.25	47.21	59.31	54.53	63.37	51.49	59.12	50.5	47.51	49.87	46.28	38.74	39.64	44.05	56.04	55.68	48.08	0	0	0	44.48
898	0	0	0	0	0	0	0	0	0	0	0	0	0	0	0	0	0	0	0	0	0	0	0	0	0	0	0	0	0	0	0	0	0	0	0	0	0	0	0	0	0	0	0	0	0	0	0	0	0
899	0	0	0	0	0	0	0	0	0	0	0	0	0	0	0	0	0	0	0	0	0	0	0	0	0	0	0	0	0	0	0	0	0	0	0	0	0	0	0	0	0	0	0	0	0	0	0	0	0
900	0	0	0	0	0	0	0	0	0	0	0	0	0	0	0	0	0	0	0	0	0	0	0	0	0	0	0	0	0	0	0	0	0	0	0	0	0	0	0	0	0	0	0	0	0	0	0	0	0
901	1.96	0	0	0	0	0	0	0	0	0	0	0	0	0	0	0	0	0	0	0	0	0	0	0	0	0	0	0	0	0	0	6.7	0	0	0	0	0	0	0	0	0	0	0	0	0	0	9.19	0	0
902	0	10.68	8.3	0	0	0	0	25.72	0	0	21.86	21.05	0	28.48	0	0	0	0	0	0	0	0	0	0	0	0	0	0	14.18	15.7	0	0	0	0	0	0	0	0	0	0	0	0	6.56	0	8.14	12.07	0	0	0
903	4.15	0	0	6.51	17.16	23.45	20.13	0	11.78	16	0	0	10.54	0	3.47	16.74	9.45	20.19	8.4	22.41	6.32	20.63	19.54	12.67	4.34	5.14	3.89	8.55	0	0	7.98	0	0	25.56	9.66	16.72	12.73	11.59	15.4	3.48	7.21	10.63	0	5.81	0	0	0	22.07	10.06
904	0	0	0	0	0	0	0	0	0	0	0	0	0	0	0	0	0	0	0	0	0	0	0	0	0	0	0	0	0	0	0	0	0	0	0	0	0	0	0	0	0	0	0	0	0	0	0	0	0
905	0	0	0	0	0	0	0	0	0	0	0	0	0	0	3.64	0	0	0	0	0	0	0	0	0	0	0	0	0	0	0	0	2.73	0	0	0	0	0	0	0	0	0	0	0	0	0	0	6.47	0	0
906	0	0	0	0	0	0	0	0	0	0	0	0	0	0	0	0	0	0	6.03	0	0	0	0	0	0	0	0	0	0	0	0	0	2.56	0	0	0	0	0	0	0	0	0	3.61	2.84	0	0	0	0	0
907	0	0	0	0	0	0	0	0	0	0	0	0	0	0	0	0	0	0	0	0	0	0	0	0	0	0	0	0	0	0	0	0	0	0	0	0	0	0	0	0	0	0	0	0	0	0	0	0	0
908	0	0	0	39.83	0	0	0	0	0	0	0	0	0	0	0	0	0	0	0	0	14.16	0	0	0	22.9	19.52	0	0	0	0	0	0	0	0	0	0	0	0	0	22.16	20.96	0	0	0	0	15.34	41.62	18.8	0
909	22.5	0	22.87	0	28.09	17.57	20.43	6.88	15.13	16.17	14.63	0	11.73	10.79	13.19	19.11	20.29	19	13.86	14.6	0	18.55	19.28	18.78	0	0	27.51	25.48	19.88	20.69	38.87	39.87	42.85	21.5	20.98	17.3	21.94	20.08	19.06	0	0	19.58	45.65	27.71	30.19	0	0	0	13.59
910	0	26.82	0	0	0	0	0	0	0	0	0	18.2	0	0	0	0	0	0	0	0	0	0	0	0	0	0	0	0	0	0	0	0	0	0	0	0	0	0	0	0	0	0	0	0	0	0	0	0	0
911	0	0	0	0	0	0	0	0	0	0	0	0	0	0	0	0	0	0	0	0	0	0	0	0	0	0	0	0	0	0	0	0	0	0	0	0	0	0	0	0	0	0	0	0	0	11.45	0	14.1	0
912	0	0	0	0	0	0	0	6.03	0	0	0	0	8.91	10.13	10.9	16.48	38.03	46.04	20.87	18.82	6.89	0	0	0	0	0	0	0	0	0	0	0	0	21.35	15.57	17.14	0	0	0	0	0	4.19	0	6.61	0	0	0	0	0
913	0	0	0	0	10.23	10.47	0	0	0	0	0	0	0	0	0	0	0	0	0	0	0	0	0	0	6.28	7.82	0	0	0	0	0	0	0	0	0	0	0	0	0	6.57	6.79	0	0	0	0	0	0	0	6.04
914	0	0	0	8.04	0	0	0	0	0	0	0	0	0	0	0	0	0	0	0	0	0	0	0	0	0	0	0	0	0	0	0	0	0	0	0	0	0	0	0	0	0	0	0	0	0	0	0	0	0
915	0	0	0	0	0	0	0	0	0	0	0	0	0	0	0	0	0	0	0	0	0	0	0	0	0	0	0	0	0	0	0	0	0	0	0	0	0	0	0	0	0	0	0	0	0	0	0	0	0
916	0	0	0	0	0	0	0	0	0	0	0	0	0	12.33	0	0	0	0	0	0	0	0	0	0	0	0	0	0	0	0	0	0	0	0	0	0	0	0	0	0	0	0	21.66	0	0	13.48	13.42	19.21	0
917	19.2	19.18	0	16.13	25.1	19.29	0	0	24.54	6.59	26.81	30.63	12.74	0	20.59	12.13	7.01	4.93	10.48	9.7	4.63	0	0	0	15.82	15.46	17.12	14.06	19.32	20.71	29.84	26.91	32.32	11.05	12.14	12.94	31.44	24.66	25.68	14.9	14.9	23.93	0	22.04	23.31	0	0	0	16.61
918	0	0	0	0	0	0	22.12	0	0	0	0	0	0	0	0	0	0	0	0	0	0	31.95	25.4	23.17	0	0	0	0	0	0	0	0	0	0	0	0	0	0	0	0	0	0	0	0	0	0	0	0	0
919	0	0	27.57	0	0	0	0	22.36	0	9.79	0	0	0	0	0	0	0	0	0	0	11.14	0	0	0	0	0	0	0	0	0	0	0	0	0	0	0	0	0	0	0	0	0	0	0	0	15.01	16.45	0	0
920	0	0	0	6.72	0	11.32	0	0	0	0	0	0	0	0	0	8.57	10.91	6.02	10.46	0	0	0	0	0	0	0	0	5.19	0	0	0	0	0	9.04	9.62	9.75	0	0	0	0	0	0	5.99	6.28	0	0	0	0	0
921	0	0	0	0	0	0	0	0	0	0	0	0	0	0	0	0	0	0	0	0	0	0	0	0	0	0	0	0	0	0	0	0	0	0	0	0	0	0	0	0	0	0	0	0	0	0	0	0	0
922	0	0	0	0	0	0	0	0	0	0	0	0	0	0	0	0	0	0	0	0	0	0	0	0	0	0	4.59	0	0	0	0	0	0	0	0	0	0	0	2.45	0	0	0	0	0	0	0	0	3.43	0
923	6.32	7.52	0	8.05	4.61	8.64	3.14	2.67	6.06	0	0	0	0	0	0	0	0	0	0	10.31	0	7.23	0	6.31	4.66	0	0	0	0	0	4.24	0	0	0	0	0	0	3.47	0	0	0	0	0	0	0	3.08	0	0	5.94
924	0	0	0	0	0	0	0	0	0	0	0	0	0	0	0	0	0	0	0	0	0	0	0	0	0	0	0	0	0	0	0	3.23	0	0	0	0	0	0	0	0	0	0	0	0	0	0	0	0	0
925	0	0	0	0	0	0	0	0	0	0	0	0	0	0	0	0	0	0	0	0	0	0	0	0	0	0	0	0	0	0	0	0	3.79	0	0	0	0	0	0	0	0	0	0	0	0	0	0	0	0
926	0	0	0	0	0	0	0	0	0	0	0	0	0	0	0	0	0	0	0	0	0	0	0	0	0	0	0	0	0	0	0	0	0	0	0	0	0	0	0	0	0	0	0	0	0	52.06	48.2	51.56	0
927	39.61	39.29	40.57	33.51	45.44	53.81	46.79	37.71	48.71	46.63	54.03	48.13	42	53.4	48.71	48.87	49.71	38.02	50.27	36.9	41.94	36.72	39.76	33.92	30.26	32.3	36.35	32.94	38.56	39.61	45.61	46.23	40.8	50.39	37.38	44.86	38.95	39.36	41.78	40.46	46.78	49.88	56.72	51.8	43.29	0	0	0	33.18
928	0	0	0	0	0	0	0	0	0	0	0	0	0	0	0	0	0	0	0	0	0	0	0	0	0	0	0	0	0	0	0	0	0	0	0	0	0	0	0	0	0	0	0	0	0	0	0	0	0
929	0	0	0	0	0	0	0	0	0	0	0	0	0	0	0	0	0	0	0	0	0	0	0	0	0	0	0	0	0	0	0	0	0	0	0	0	0	0	0	0	0	0	0	0	0	0	0	0	0
930	0	0	0	0	0	0	0	0	0	0	0	0	0	0	0	0	0	0	0	0	0	0	0	0	0	0	0	0	0	0	0	0	0	0	0	0	0	0	0	0	0	0	0	0	0	0	0	0	0
931	0	4.53	3.86	0	0	0	0	3.11	0	0	0	0	5.35	0	0	0	0	0	0	3.12	0	3.44	3.45	0	0	2.88	2.15	0	6.19	0	0	0	0	0	3.43	0	0	0	0	0	0	0	0	0	5.3	0	0	5.85	5.27
932	9.98	0	0	0	11.76	0	0	0	0	0	0	1.72	0	9.56	0	2.84	4.03	9	0	0	0	0	0	0	0	0	0	0	0	6.31	0	0	0	0	0	0	0	0	0	0	0	0	0	0	0	0	0	0	0
933	0	0	0	11.64	0	0	0	0	0	0	0	0	0	0	0	0	0	0	0	0	6.54	0	0	0	0	0	0	2.91	0	0	0	0	0	0	0	0	0	0	0	0	0	1.2	0	9.87	0	0	0	0	0
934	0	0	0	0	0	0	2.72	0	0	0	0	0	0	0	0	0	0	0	18.83	8.01	0	0	0	3.89	8.86	0	0	0	0	0	0	0	0	0	6.09	0	0	0	0	0	0	0	0	0	0	0	0	0	0
935	0	0	0	0	0	0	0	0	0	0	0	0	0	0	0	0	0	0	0	0	0	0	0	0	0	0	0	0	0	0	0	0	0	0	0	0	0	0	0	0	0	0	0	0	0	0	0	0	0
936	0	0	0	0	0	0	0	0	0	0	0	0	0	0	0	0	0	0	0	0	0	0	0	0	0	0	0	0	0	0	0	0	0	0	0	0	0	0	0	0	0	0	0	0	0	52.46	0	0	0
937	0	0	0	0	0	45.51	0	0	0	25.52	26.07	21.91	30.32	30.03	31.98	0	0	0	0	0	0	27.24	23.29	17.98	0	0	0	19.64	21.57	20.99	0	0	0	0	0	0	0	0	0	0	0	0	48.39	32.5	28.87	0	32.16	29.93	0
938	19.94	20.44	19.47	34.05	31.93	0	19.34	20.73	19.98	0	0	0	0	0	0	30.84	29.59	21.31	41.92	34.18	35.46	0	0	0	28.11	26.55	29.32	0	0	0	32.19	33.63	43.69	38.02	23.3	27.49	24.21	22.6	25.76	39.71	38.04	30.89	0	0	0	0	0	0	23.73
939	0	0	0	0	0	0	0	0	0	0	0	0	0	0	0	0	0	0	0	0	0	0	0	0	0	0	0	0	0	0	0	0	0	0	0	0	0	0	0	0	0	0	0	0	0	0	0	0	0
940	0	0	0	0	0	0	0	0	0	0	0	0	0	0	0	0	0	0	0	0	0	0	0	0	0	0	0	0	0	0	0	0	0	0	0	0	0	0	0	0	0	0	0	0	0	0	0	0	0
941	0	22.52	0	0	0	0	8.85	12.41	0	9.05	12.46	15.56	8.47	6.2	5.5	0	12.87	7.26	0	10.03	0	0	8.37	0	0	0	0	0	0	13.77	6.09	0	0	11.49	0	8.96	0	8.3	9.93	0	0	0	0	0	8.01	0	0	6.66	0
942	21.6	0	23.48	0	0	0	0	0	3.6	0	0	0	0	0	0	0	0	0	0	0	0	0	0	19.39	0	0	0	0	23.8	0	0	0	9.13	0	6.23	0	0	0	0	0	0	0	0	0	0	0	0	0	0
943	0	0	0	0	0	5.62	0	0	0	0	0	0	0	4.88	0	0	0	0	12.55	0	16.67	0	0	0	0	0	0	0	0	0	0	0	0	0	0	0	20.78	0	0	18.42	17.96	0	0	0	0	0	0	0	17.45
944	0	0	0	7.2	0	0	7.63	0	5.14	5.57	0	0	0	0	0	9.14	0	0	0	0	0	12.26	0	0	12.93	15.56	10.08	12.31	0	0	0	23.53	0	6.04	0	0	0	0	0	0	0	17.19	0	20	0	32.51	32.04	15.41	0
945	0	0	0	0	19.18	0	0	0	0	0	0	0	4.71	0	0	0	0	5.28	0	9.2	0	0	1.56	0	0	0	0	0	0	0	7.56	0	0	0	0	5.39	0	0	5.73	0	0	0	2.1	0	6.3	0	0	0	0
946	0	0	0	0	0	0	0	0	0	0	0	0	0	0	0	0	0	0	0	0	0	0	0	0	0	0	0	0	0	0	0	0	3.5	0	0	0	0	2.12	0	0	0	0	0	0	0	0	0	0	0
947	0	0	0	0	0	0	0	0	0	0	0	0	0	0	0	0	0	0	0	0	0	0	0	0	0	0	0	12.51	0	0	0	0	0	0	26.11	0	0	0	0	0	0	0	0	0	0	0	0	0	0
948	0	0	0	20.82	0	0	0	0	0	0	0	0	0	4.93	0	0	0	0	0	11.09	20.5	0	0	0	0	0	8.29	0	0	0	0	7.79	0	0	0	0	0	0	0	11.54	0	0	0	0	0	0	0	0	0
949	0	6.08	5.98	0	12.15	21.72	6.57	8.59	6.88	10.32	14.87	9.23	10.46	0	10.36	19.4	19.87	13.06	25.5	0	0	16.24	11.33	10.66	8.69	7.13	0	0	11.35	9.68	10.04	0	7.81	21.51	0	28.78	8.14	7.16	10.21	0	11.66	11.14	13.08	20.49	10.06	16.66	23.82	17.74	10.05
950	0	0	0	0	0	0	0	0	0	0	0	0	0	0	0	0	0	0	0	0	0	0	0	0	0	0	0	0	0	0	0	0	0	0	0	0	0	0	0	0	0	0	0	0	0	0	0	0	0
951	0	0	0	0	0	0	0	0	0	0	0	0	0	0	0	0	0	0	0	0	0	0	0	0	0	0	0	0	0	0	0	0	0	0	0	0	0	0	0	0	0	0	0	0	0	0	0	0	0
952	0	0	0	5.01	3.58	0	0	0	0	0	0	0	0	0	0	0	0	0	0	0	5.47	0	0	0	0	0	0	0	0	0	0	0	0	0	0	0	0	0	0	0	0	0	0	0	0	0	0	0	0
953	0	0	0	0	0	0	0	0	0	0	0	0	0	0	0	0	0	0	0	0	0	0	0	0	0	0	0	0	0	0	0	0	0	0	0	0	0	0	0	0	0	0	0	0	0	0	0	0	0
954	0	0	0	0	0	0	15.53	0	0	0	0	0	0	0	0	0	0	0	0	0	0	0	0	0	7.6	0	14.25	0	0	0	0	0	0	0	0	0	0	0	0	9.16	12.24	0	0	0	0	11.66	13.63	16.07	0
955	12.96	12.66	11.52	11.72	16.19	17.06	0	9.01	17.01	11.66	11.13	11.2	24.09	10.49	10.53	13.1	5.36	0	15.01	31.05	7.49	16.94	15.03	15.43	0	11.66	0	13.71	11.8	11.44	12.87	10.98	12.09	17.92	12.13	15.45	13.31	12.76	12.45	0	0	13.23	12.78	12.11	13.98	0	0	0	13.13
956	0	0	0	0	0	0	0	0	0	0	0	0	0	0	0	0	0	14.31	0	0	0	0	0	0	0	0	0	0	0	0	0	0	0	0	0	0	0	0	0	0	0	0	0	0	0	0	0	0	0
957	0	0	0	0	0	0	0	0	0	0	0	0	0	0	0	0	0	0	0	0	0	0	0	0	0	0	0	0	0	0	0	0	0	0	0	0	0	0	0	0	0	0	0	0	0	0	0	0	0
958	0	0	0	0	0	0	0	0	0	0	0	0	0	0	0	0	0	0	0	0	0	0	0	0	0	0	0	0	0	0	0	0	0	0	0	0	0	0	0	0	0	0	0	0	0	0	66.73	0	0
959	0	0	0	0	0	0	0	0	0	0	0	0	0	0	0	0	0	0	0	0	0	0	0	0	0	0	0	0	0	0	0	0	0	0	0	0	0	0	0	0	0	0	0	0	0	53.18	0	57.73	0
960	72.16	77.63	69.72	56.72	49.48	78.42	64.43	57.75	70.08	65.2	60.81	62.6	61.49	62.87	53.6	55.21	71.66	57.54	50.04	37.7	61.03	57.48	66.21	57.31	40.95	40.28	44	61.48	67.34	67.48	80.75	74.36	78.59	54.17	75.95	59.15	67.75	58.96	57.05	39.94	43.49	49.38	71.17	60.58	79	0	0	0	51.81
961	0	0	0	0	0	0	0	0	0	0	0	0	0	0	0	0	0	0	0	0	0	0	0	0	0	0	0	0	0	0	0	0	0	0	0	0	0	0	0	0	0	0	0	0	0	0	0	0	0
962	0	0	0	0	0	0	0	0	0	0	0	0	0	0	0	0	0	0	0	0	0	0	0	0	0	0	0	0	0	0	0	0	0	0	0	0	0	0	0	0	0	0	0	0	0	0	0	0	0
963	0	0	0	0	0	0	0	0	0	0	0	0	0	0	0	0	0	0	0	14.1	0	0	0	0	0	0	0	0	0	0	0	0	0	0	0	0	0	0	0	0	0	0	0	0	0	0	0	0	0
964	0	0	0	0	5.7	0	0	0	0	0	0	0	0	0	0	0	0	0	0	0	0	0	0	0	0	0	0	0	0	0	0	0	0	8.64	0	0	0	0	0	0	0	0	0	0	0	0	0	7.14	0
965	0	0	0	0	0	0	0	0	0	0	0	0	0	0	0	0	0	0	10.83	0	0	0	0	0	0	0	0	0	0	0	0	0	0	0	0	0	0	0	0	0	0	0	0	0	0	0	4.83	0	0
966	0	0	0	0	0	0	0	4.6	0	0	0	0	0	0	4.65	0	0	0	0	0	0	0	0	0	5.45	0	0	0	0	0	0	0	0	0	0	0	0	0	0	8.33	0	3.55	0	0	0	0	0	0	0
967	0	0	0	4.99	3.59	0	0	0	0	4.22	2.73	3.05	2.12	7.08	0	8.15	0	12.11	0	3.81	0	2.75	0	0	0	7.04	4.05	0	3.33	0	0	0	0	0	0	0	0	0	0	0	0	0	0	0	0	0	0	0	3.02
968	0	0	0	0	0	0	0	0	0	0	0	0	0	0	0	0	0	0	0	0	0	0	0	0	0	0	0	7.33	0	0	0	0	0	0	0	0	0	0	0	0	0	0	0	0	0	0	0	0	0
969	0	0	0	0	0	0	0	0	0	0	0	0	0	0	0	0	0	0	0	0	0	0	0	0	0	0	0	0	0	0	0	0	0	0	9.9	0	0	0	0	0	0	0	0	12.17	3.72	0	9.54	0	0
970	0	0	0	0	0	14.94	0	0	0	6.22	0	0	0	0	4.65	5.69	13.97	5.95	0	7.91	0	0	0	0	12.75	31.15	4.31	0	2.67	2.92	1.87	3.48	3.04	11.47	0	0	0	0	0	11.2	16.22	7.34	7.32	0	0	0	0	8.33	3.79
971	4.6	5.69	0	44.38	8.65	0	0	0	0	0	0	0	0	2.47	0	0	0	0	12.53	0	15.21	0	0	2.32	0	0	0	0	0	0	0	0	0	0	0	0	0	0	0	0	0	0	0	0	0	0	0	0	0
972	0	0	0	0	0	0	0	0	0	0	0	0	0	0	0	0	0	0	0	0	0	0	0	0	0	0	0	0	0	0	0	0	0	0	0	0	0	0	0	0	0	0	0	0	0	0	0	0	0
973	0	0	0	0	0	30.07	0	0	0	0	0	0	0	0	0	0	0	0	0	0	0	0	0	0	0	0	0	0	0	0	0	0	0	0	0	0	0	0	0	0	0	0	0	0	0	24.28	28.88	32.47	0
974	20.19	26.62	28.73	0	12.99	0	37.62	29.87	34.67	32.85	13.04	26.45	32.88	28.49	30.83	33.13	32.46	47.38	0	36.39	17.73	19.87	18.92	24.35	10.42	0	16.97	37.74	28.49	29.83	42.52	41.53	41.82	40.69	54.4	45.48	34.92	13.42	16.62	9.77	19.92	24.91	36.31	39.89	40.1	0	0	0	23.03
975	0	0	0	0	0	0	0	0	0	0	0	0	0	0	0	0	0	0	24.15	0	0	0	0	0	0	0	0	0	0	0	0	0	0	0	0	0	0	0	0	0	0	0	0	0	0	0	0	0	0
976	0	0	0	0	0	0	0	0	0	0	0	0	0	0	0	0	0	0	0	0	0	0	0	0	0	0	0	0	0	0	0	0	0	0	0	0	0	0	0	0	0	0	0	0	0	0	0	0	0
977	0	0	0	0	0	0	0	0	0	0	0	0	0	0	0	0	0	0	0	0	0	0	0	0	0	0	0	0	0	0	0	0	0	0	0	0	0	0	0	4.27	0	0	0	0	0	0	0	0	0
978	0	0	0	0	0	0	0	0	0	0	0	0	0	0	0	0	0	0	0	0	0	0	0	0	0	0	0	0	0	0	0	0	0	0	0	0	0	0	0	0	0	0	0	0	0	0	0	0	0
979	0	0	0	0	0	0	0	0	0	0	0	0	0	0	2.05	0	0	0	0	0	0	0	0	0	0	0	0	0	0	0	0	0	0	0	0	0	0	0	0	0	0	0	0	0	0	0	0	0	0
980	0	0	0	0	0	0	0	0	0	0	0	0	0	0	0	1.01	0	0	0	0	0	0	0	0	0	0	0	0	0	0	0	0	0	0	0	0	0	0	0	0	0	0	0	0	0	0	0	0	0
981	0	0	0	0	0	0	0	0	0	0	0	0	0	0	0	0	0	0	0	0	0	0	0	0	0	0	0	0	0	0	0	0	0	0	0	0	0	0	0	0	0	0	0	0	0	0	0	0	0
982	0	0	0	0	0	0	0	0	26.23	0	0	0	0	0	0	0	0	0	15.81	19.26	13.31	0	0	0	20.38	14.2	0	0	0	0	0	0	0	0	0	0	0	0	0	0	16.74	0	0	0	0	21.85	14.43	38.06	0
983	19.37	26.31	11.81	24.35	26.97	32.57	38.62	41.93	0	29.2	31.26	28.45	35.61	31.39	36.41	19.2	22.22	45.98	0	0	0	29.22	16.04	25.75	0	0	21.04	14.18	13.07	43.5	50.92	43.78	35.18	29.64	10.71	19.13	17.62	19.43	26.99	29.12	0	17.56	41.62	62.68	47.8	0	0	0	26.44
984	0	0	0	0	0	0	0	0	0	0	0	0	0	0	0	0	0	0	0	0	0	0	0	0	0	0	0	0	0	0	0	0	0	0	0	0	0	0	0	0	0	0	0	0	0	0	0	0	0
985	0	0	0	0	0	0	0	0	0	0	0	0	0	0	0	0	0	0	0	0	0	0	0	0	0	6.49	0	0	0	0	0	0	0	0	8.13	0	0	0	0	0	0	0	0	0	0	6.76	4.59	0	0
986	0	0	4.46	2.96	6.05	3.78	0	0	0	0	0	0	0	0	0	6.03	7.72	0	0	17.02	5.42	0	4.61	0	7.03	0	6.44	7.57	11.92	0	0	0	0	0	0	10.96	0	0	0	0	4.61	7.54	0	0	0	0	0	0	0
987	0	0	0	0	0	0	0	0	0	0	0	0	0	0	0	0	0	0	27.07	0	0	0	0	0	0	0	0	0	0	0	0	0	0	0	0	0	0	0	0	0	0	0	0	0	0	0	0	0	0
988	0	0	0	0	0	0	0	0	0	0	0	0	0	0	0	0	0	0	0	0	0	0	0	0	0	0	0	0	0	0	0	0	0	0	17.36	0	0	0	0	0	0	0	0	0	0	0	13.04	0	0
989	16.49	8.82	10.96	2.69	8.51	12.11	0	0	5.64	2.86	4.61	6.03	7.32	4.31	0	7.56	6.3	7.98	0	11.52	7.15	12.91	8.9	8.01	0	0	0	0	0	0	0	8.31	0	6.5	0	0	7.66	5.67	5.75	2.91	0	0	5.78	0	0	8.22	0	5.67	6.43
990	0	0	0	0	0	0	0	0	0	0	0	0	0	0	3.87	0	0	0	0	0	0	0	0	0	0	0	0	0	0	0	0	0	5.21	0	0	0	0	0	0	0	2.88	0	0	0	0	0	0	0	0
991	0	0	0	0	0	0	0	0	0	0	0	0	0	0	0	0	0	0	0	0	0	0	0	0	0	0	3.37	0	0	0	0	0	0	0	0	0	0	0	0	0	0	0	0	0	0	0	0	0	0
992	0	0	0	0	0	0	0	0	0	0	0	0	0	0	0	0	0	0	0	0	0	0	0	0	0	0	0	0	0	0	8.54	0	0	0	0	0	0	0	0	0	0	0	0	0	0	0	0	0	0
993	0	0	0	0	0	0	0	0	0	0	0	0	0	0	0	0	0	0	0	0	0	0	0	0	0	0	0	0	0	0	0	0	0	0	0	0	0	0	0	0	0	0	0	0	0	48.13	51.68	50.89	0
994	43.71	45.12	45.93	46.9	52.01	59.28	42.26	48.21	41.02	41.77	38.42	45.32	41.14	43.02	36.22	47.22	42.58	47.83	48.99	54.68	60.8	44.21	41.43	38.56	35.79	35.25	32.07	40.82	47.84	44.69	36.7	39.85	35.75	52.72	54.3	53.27	44.97	43.62	40.42	35.53	29.62	38.7	49.43	54.84	42.43	0	0	0	44.21
995	0	0	0	0	0	0	0	0	0	0	0	0	0	0	0	0	0	0	0	0	0	0	0	0	0	0	0	0	0	0	0	0	0	0	0	0	0	0	0	0	0	0	0	0	0	0	0	0	0
996	0	0	0	0	0	0	0	0	0	0	0	0	0	0	0	0	0	0	0	0	0	0	0	0	0	0	0	0	0	0	0	0	0	0	0	0	0	0	0	0	0	0	0	0	0	0	0	0	0
997	0	0	0	0	0	0	0	0	0	0	0	0	0	0	0	0	0	0	0	0	0	0	0	0	0	0	0	0	0	0	0	0	0	0	0	0	0	0	0	0	0	0	0	0	0	0	0	0	0
998	0	0	0	0	0	0	0	0	0	0	0	0	0	0	0	0	0	0	0	0	0	0	0	0	0	0	0	0	0	0	0	0	0	0	0	0	0	0	0	0	0	0	0	0	0	0	0	0	0
999	0	0	0	0	0	0	0	0	0	0	0	0	0	0	0	0	0	0	0	0	0	0	0	0	0	0	0	0	0	0	0	0	0	0	0	0	0	0	0	0	0	0	0	0	0	0	0	0	0
1000	0	0	0	0	0	0	0	0	0	0	7.43	0	0	0	23.8	0	0	0	22.39	0	0	0	0	0	0	0	0	0	0	0	0	0	0	0	0	0	0	0	0	17.88	3.29	7.37	5.22	13.27	0	0	0	0	0
1001	0	19.81	11.44	7.95	11.05	0	12.12	32.95	27.06	0	0	37.47	28.68	24.15	0	0	6.72	13.69	0	8.41	17.82	25.07	23.74	18.12	14.63	0	15.75	13.96	10.67	14.61	24.51	21.88	10.78	0	23.8	0	21.36	0	16.04	0	0	0	0	0	0	0	18.62	0	13.27
1002	19.76	0	0	0	0	0	0	0	0	24.63	0	0	0	0	0	23.06	0	0	0	0	0	0	0	0	0	0	0	0	0	0	0	0	0	0	0	0	0	0	0	0	0	0	0	0	18.57	0	0	9.73	0
1003	0	0	0	0	0	26.06	0	0	0	0	0	0	0	0	0	0	0	0	0	3.12	0	0	0	0	0	0	0	0	0	0	0	0	0	19.72	0	16.43	0	35.95	0	0	0	0	2.98	0	0	32.11	0	0	0
1004	0	0	0	0	0	0	0	0	0	0	11.48	0	0	0	0	0	0	0	0	0	0	0	0	0	0	0	0	0	0	0	0	0	0	0	0	0	0	0	0	0	0	0	0	0	0	0	0	6.92	0
1005	0	0	0	0	0	0	9.57	0	0	0	0	0	0	15.89	7.11	0	0	0	0	0	0	0	0	0	0	43.73	0	2.89	5.28	0	0	12.95	13.31	4.73	10.43	0	0	0	9.03	20.57	30.24	26.19	0	6.47	0	0	15.95	0	12.41
1006	0	0	7.96	37.1	18.92	13.96	0	0	0	0	0	0	11.53	0	0	11.86	33.86	26.19	47.94	0	35.36	5.04	0	6.74	21.06	0	14.06	0	0	8.58	0	0	0	0	0	0	5.73	0	0	0	0	0	5.54	0	0	0	0	0	0
1007	0	0	0	0	0	0	0	0	2.82	12.21	0	0	0	0	0	0	0	0	0	0	0	0	0	0	0	0	0	0	0	0	0	0	0	0	3.99	16.54	0	0	0	0	0	0	0	0	0	7.62	0	0	0
1008	0	0	0	0	0	0	0	5.54	0	0	0	0	0	0	0	0	0	0	0	17.79	0	0	0	0	0	0	0	0	0	0	0	0	0	11.09	0	0	0	0	0	0	0	0	7.75	9.22	0	0	0	0	0
1009	0	0	0	0	0	0	0	0	0	0	0	0	0	0	0	0	0	0	0	0	0	0	0	0	0	0	0	0	0	0	0	0	0	0	0	0	0	0	0	0	0	0	0	0	0	0	0	0	0
1010	0	0	0	0	0	0	0	0	0	0	0	0	0	0	0	0	0	0	0	0	0	0	0	0	0	0	0	0	0	0	2.46	0	0	0	0	0	0	0	0	0	0	0	0	0	0	0	0	0	0
1011	0	0	0	0	0	0	0	0	0	0	0	0	0	0	0	0	0	40.95	0	0	0	0	0	0	0	0	0	0	0	0	0	0	0	0	0	0	0	0	0	0	0	0	0	0	0	0	0	0	0
1012	0	0	0	28.74	0	36.58	45.87	36.3	24.63	34.32	14.27	0	42.38	38.13	47.61	0	0	0	0	0	0	0	0	0	19.64	19.31	0	0	0	0	0	0	0	11.6	0	0	0	24.98	38.24	13.94	23.74	0	0	0	0	51.22	32.51	79.8	0
1013	22.06	25.23	17.82	0	34.62	0	0	0	0	0	0	45.09	0	0	0	29.96	46.96	0	25.47	35.51	43.58	42.74	20.56	35.95	0	0	53.58	18.47	11.62	22.85	12.04	39.51	34.07	0	38.14	42.56	35.1	0	0	0	0	32.57	27.81	20.4	36.35	0	0	0	20.05
1014	0	0	0	0	0	0	0	0	0	0	0	0	0	0	0	0	0	0	0	0	0	0	0	0	0	0	0	0	0	0	0	0	0	0	0	0	0	0	0	0	0	0	0	0	0	0	0	0	0
1015	0	0	0	0	0	0	0	0	0	0	0	0	0	0	0	0	0	0	0	0	0	0	0	0	0	0	0	0	0	0	0	0	0	15.88	0	0	0	0	0	0	0	0	0	0	0	0	0	0	0
1016	0	0	5.39	5.19	3.72	42.65	0	0	0	0	0	0	0	0	0	8.7	0	0	27.87	6.06	0	0	5.69	0	25.45	10.92	0	0	5.31	0	0	0	0	0	15.82	4.76	0	0	0	0	0	0	0	0	0	0	14.6	0	0
1017	0	0	0	0	0	0	0	0	8.89	0	0	0	0	0	0	0	0	0	0	0	0	0	0	0	0	0	0	0	0	0	10.49	0	0	0	0	0	0	4.62	0	6.3	0	9.84	0	0	0	0	0	0	7.71
1018	0	3.01	0	2.1	5.36	0	2.05	0	0	0	0	0	0	10.48	10.05	0	0	0	0	0	0	0	0	0	0	0	0	6.43	0	4.97	0	0	5.76	0	0	7.43	0	0	0	0	4.85	0	0	8.73	0	0	0	0	0
1019	0	0	0	0	0	0	0	0	0	0	0	0	0	0	0	0	0	0	0	0	0	0	0	0	0	0	0	0	0	0	0	0	0	0	0	0	0	0	0	0	0	0	0	0	0	0	0	0	0
1020	0	0	0	0	0	0	0	5.74	0	0	0	0	0	0	0	0	0	0	0	0	0	0	0	0	0	0	0	0	0	0	0	0	0	0	0	0	12.02	0	0	0	0	0	0	0	0	0	0	0	0
1021	3.61	0	5.74	0	0	0	0	0	0	0	6.04	0	0	0	0	4.78	16.5	43.15	0	35.8	0	0	5.71	0	0	0	12.3	0	0	0	0	0	15.48	39.77	0	0	0	21.03	8.63	0	10.98	13.11	0	0	0	0	0	0	0
1022	0	2.84	0	11.8	9.33	0	7.94	0	18.27	0	0	0	0	11.79	0	0	0	0	0	0	25.95	0	0	0	21.01	23.45	0	0	10.62	0	0	0	0	0	0	0	0	0	0	8.85	0	0	0	18.73	0	15.1	0	0	16.55
1023	0	0	0	0	0	0	0	0	0	6.89	0	10.63	10.87	0	0	0	0	0	46.13	0	0	16.15	0	0	0	0	0	0	0	0	0	0	0	0	14.62	0	0	0	0	0	0	0	9.79	0	0	0	0	0	0
1024	0	0	0	0	0	0	0	0	0	0	0	0	0	0	7.76	0	0	0	0	0	0	0	2.01	0	0	0	0	0	0	0	0	60.31	0	0	0	0	0	0	0	0	0	0	0	0	0	0	0	0	0
1025	0	0	0	0	0	0	7.72	25.39	0	0	0	0	0	0	0	0	0	0	0	0	0	0	0	0	9.42	0	0	0	0	0	46.04	0	0	0	0	27.86	0	0	0	8.69	6.05	19.14	0	0	0	9.79	35.55	17.36	0
1026	10.2	0	0	16.46	23.55	50.03	0	0	0	6.8	10.53	13.82	9.26	14.13	0	42.94	28.56	15.66	0	0	12.33	13.74	0	20.81	0	29.05	24.24	8.41	16.82	17.04	0	0	20.13	0	0	0	0	8.45	14.22	0	0	0	0	10.8	25.06	0	0	0	0
1027	0	9.18	12.21	0	0	0	0	0	0	0	0	0	0	0	10.61	0	0	0	34.2	44.32	0	0	10.68	0	0	0	0	0	0	0	0	0	0	28.6	14.03	0	13.01	0	0	0	0	0	5.95	0	0	0	0	0	12.06
1028	0	0	0	0	0	0	0	0	13.25	0	0	0	0	0	0	0	0	0	0	0	0	0	0	0	0	0	0	0	0	0	0	0	0	0	0	0	0	0	0	0	0	0	0	0	0	0	0	0	0
1029	0	0	0	0	0	0	0	0	0	5.73	0	0	0	0	0	0	0	0	0	0	0	0	0	0	0	0	0	0	0	0	0	0	0	0	0	0	0	0	0	0	0	0	0	0	0	0	0	0	0
1030	0	0	0	0	0	0	0	0	0	0	0	0	0	0	0	0	0	0	0	0	0	0	0	0	0	0	0	0	0	0	0	0	0	0	0	0	0	0	0	0	0	0	0	0	0	79.91	87.52	90.17	0
1031	46.42	40.89	48.26	62.13	69.96	0	0	0	0	0	0	0	72.27	0	0	0	0	0	40.56	54.11	62.32	0	0	0	0	45.9	0	0	0	0	55.63	54.99	50.82	65.32	0	0	0	0	0	42.81	35.14	46.24	39.11	70.58	49.07	0	0	0	0
1032	0	0	0	0	0	60.17	46.07	53.22	46.8	44.84	45.83	64.4	0	75.32	48.48	66.07	51.19	73.22	0	0	0	52.16	54.16	46.3	37.54	0	57.08	35.23	46.52	38.65	0	0	0	0	66.98	74.78	38.9	64.28	44.17	0	0	0	0	0	0	0	0	0	38.52
1033	0	0	0	0	0	0	0	0	0	0	0	0	0	0	0	0	0	0	0	0	0	0	0	0	0	0	0	0	0	0	0	0	0	0	0	0	0	0	0	0	0	0	0	0	0	0	0	0	0
1034	0	0	0	0	0	0	0	0	0	0	0	0	0	0	0	0	0	0	0	0	0	0	0	0	0	0	0	0	0	0	0	0	0	0	0	0	0	0	0	0	0	0	0	0	0	0	0	0	0
1035	0	0	0	0	0	0	0	0	0	0	0	0	0	0	0	0	0	0	25.52	8.69	0	0	0	0	0	0	0	0	0	0	0	0	0	0	0	0	0	0	0	0	0	0	0	0	0	0	0	0	0
1036	0	0	0	0	0	0	0	0	0	0	0	0	0	0	0	0	0	0	0	0	0	0	0	0	0	2.87	0	0	0	0	0	11.73	8.32	0	0	0	0	0	0	0	0	0	0	0	0	0	0	0	0
1037	0	4.14	0	0	0	0	0	0	0	0	5.08	0	0	0	4.35	0	0	0	0	0	0	0	0	0	0	0	0	0	0	0	10.22	0	0	15.36	0	0	0	0	0	0	0	3.71	0	14.76	0	6.48	0	3.44	4.68
1038	0	0	0	10.27	10.68	0	4.23	0	0	0	0	0	0	0	0	0	0	0	26.65	0	0	0	0	2.94	0	0	0	0	4.47	0	0	0	0	0	8.59	0	0	0	0	0	0	0	0	0	0	0	0	0	0
1039	0	0	0	0	0	0	0	0	0	0	0	0	0	0	0	0	0	0	0	34.24	0	0	0	0	0	0	0	0	0	0	0	0	3.27	0	0	0	0	0	0	6.52	0	0	0	0	0	0	0	0	0
1040	0	0	0	0	0	0	0	0	0	0	0	0	0	0	0	0	0	0	0	0	48.78	0	0	0	0	0	0	0	0	0	10.02	0	0	0	0	0	0	0	0	0	0	0	0	0	0	0	0	0	0
1041	5.8	5.29	12.52	0	0	0	0	4.02	0	7.4	0	0	26.48	0	0	0	0	24.66	0	0	0	0	0	0	10.46	0	31.53	9.05	12.45	11.02	0	29.41	0	0	0	0	0	16.95	0	0	0	0	0	0	3.54	11.77	0	0	0
1042	0	0	0	0	0	5.4	13.12	0	29.8	0	0	0	0	22.96	3.46	25.72	0	0	0	0	0	0	10.05	0	0	0	0	0	0	0	0	0	2.37	35.32	22.75	46.49	0	0	17.46	0	0	0	0	0	0	0	7.57	0	0
1043	0	0	0	17.31	21.79	0	0	0	0	0	17.83	0	0	0	0	0	3.84	0	0	0	0	0	0	0	14.3	6.3	0	0	0	0	0	0	0	0	0	0	0	0	0	16.42	16.53	8.22	0	0	0	0	0	38.75	11.96
1044	0	0	0	0	0	0	0	0	0	0	0	11.94	0	0	0	0	0	0	48.17	0	0	0	0	26.36	0	0	0	0	0	0	0	0	0	0	0	0	19.5	0	0	0	0	0	0	0	0	0	14.58	0	0
1045	0	0	0	0	0	0	0	0	0	0	0	0	0	0	7.18	0	0	0	0	48.02	0	0	0	0	0	12.84	0	3.48	0	0	27.61	0	0	0	0	0	0	0	0	0	0	0	0	0	0	40.01	0	0	0
1046	0	9.66	0	0	0	0	17.09	0	0	0	0	9.03	0	21.86	0	21.93	14.88	0	0	0	0	28.62	0	0	0	0	5.3	0	14.23	0	0	9.3	0	0	0	0	0	15.32	0	8.79	0	0	0	15.08	6.39	0	0	0	8.02
1047	0	0	0	8.36	7.2	0	0	8.11	5.9	0	0	0	0	0	0	0	0	47.99	0	0	15.77	0	0	0	0	0	0	0	0	5.48	0	0	0	0	0	0	0	0	8.7	0	0	0	0	0	0	0	0	0	0
1048	0	0	0	0	0	0	0	0	0	0	0	0	0	0	0	0	0	0	0	0	0	0	0	0	0	0	0	0	0	0	0	0	0	0	0	0	0	0	0	0	0	0	0	0	0	0	0	0	0
1049	0	0	0	0	0	0	0	0	0	0	0	0	0	0	0	0	32.88	0	0	0	0	0	0	0	0	0	0	0	0	0	0	0	28.34	0	0	0	11.42	0	0	0	34.76	0	70.81	0	0	23.16	0	16.42	0
1050	28.14	27.16	29.6	18.46	37.01	71.71	16.95	40.07	20.25	38.71	51.16	17.98	49.43	41.75	79.29	48.74	0	0	70.19	61.83	0	29.43	54.09	30.6	0	16.33	21.36	35.41	16.46	16.11	106.47	0	0	86.27	64.35	49.77	0	17.48	24.56	23.69	0	38.06	0	30.54	30.8	0	31.44	0	25.12
1051	0	0	0	0	0	0	0	0	0	0	0	0	0	0	0	0	0	0	0	0	55.43	0	0	0	69.27	0	0	0	0	0	0	0	0	0	0	0	0	0	0	0	0	0	0	0	0	0	0	0	0
1052	0	0	0	0	0	0	0	0	0	0	0	0	0	0	0	0	0	0	0	0	0	0	0	0	0	0	0	0	0	0	0	52.38	24.63	0	0	0	0	0	0	0	0	0	0	0	0	0	0	0	0
1053	0	0	0	0	0	0	0	0	0	0	0	0	0	0	0	0	0	21.25	0	0	0	0	0	0	0	16.4	0	0	0	0	0	0	0	0	0	0	0	0	0	0	0	0	0	0	0	42.1	0	0	0
1054	0	0	0	0	0	29.62	0	0	0	0	0	0	0	0	0	0	19.97	0	0	0	0	0	0	0	0	0	0	3.37	0	0	0	0	0	0	0	0	18.81	0	0	0	0	0	0	0	0	0	0	18.27	0
1055	6.64	0	0	17.95	17.69	0	18.46	9.92	10.03	0	6.98	0	14.47	34.68	0	0	0	0	0	0	0	8.61	11.24	10.96	0	0	0	0	7.96	10.94	0	0	0	0	0	12.57	0	21.3	15.53	16.33	7.17	20.56	0	0	5.64	0	27.09	0	12.68
1056	0	1.46	4.18	0	0	0	0	0	0	0	0	14.25	0	0	7.82	0	0	0	46.15	0	0	0	0	0	0	0	0	0	0	0	11.81	0	0	27.32	12.13	0	0	0	0	0	0	0	7.88	0	0	0	0	0	0
1057	0	0	0	0	0	0	0	0	0	0	0	0	0	0	0	0	0	36.55	0	0	14.82	0	0	0	0	0	0	0	0	0	0	0	0	0	0	0	0	0	0	0	0	0	0	0	0	0	0	0	0
1058	0	0	0	0	0	12.02	0	0	0	0	0	0	13.1	0	0	0	0	0	0	44.33	0	4.18	0	0	0	21.11	10.05	14.36	0	0	0	0	0	0	0	16.53	11.52	0	14.49	0	0	12.25	0	0	0	18.4	0	19.03	0
1059	0	8.72	6.78	13.37	0	0	17.49	8.16	13.51	21.4	3.89	6.68	0	0	21.85	21.1	33.53	0	0	0	0	0	0	5.58	0	0	0	0	5.73	6.24	9.15	11.37	11.5	0	22.21	0	0	0	0	0	5.41	0	9.58	18.13	11.24	0	0	0	0
1060	0	0	0	0	7.35	0	0	0	0	0	0	0	0	0	0	0	0	0	47.15	0	36.26	0	5.84	0	0	0	0	0	0	0	0	0	0	0	0	0	0	0	0	0	0	0	0	0	0	0	0	0	0
1061	0	0	0	0	0	0	0	0	0	0	0	0	0	0	0	0	0	0	0	0	0	0	0	0	0	0	4.15	0	0	0	0	0	0	0	0	0	0	0	0	0	0	0	0	0	0	0	0	0	0
1062	0	0	0	0	0	0	0	0	0	0	0	0	0	12.44	0	0	0	0	0	0	0	0	0	0	71.79	26.75	0	0	0	0	0	0	9.29	0	0	0	0	0	0	21.97	0	0	0	0	0	0	0	0	0
1063	14.32	24.63	30.76	0	0	0	56.27	0	48.06	34.28	0	0	38.9	0	13.14	0	28	40.34	29.3	0	0	0	0	32.42	0	0	15.55	14.42	0	35.87	0	56.74	0	0	27.02	0	0	19.01	34.92	0	23.82	0	53.65	34.8	40.55	43.27	0	54.99	52.42
1064	0	0	0	21.89	42.78	61.06	0	49.37	0	0	37.52	43.62	0	17.25	0	49.01	0	0	0	57.82	0	27.33	23.07	0	0	0	0	0	25.14	0	38.95	0	27.59	70.47	0	0	41.47	0	0	0	0	26.3	0	0	0	0	56.89	0	0
1065	0	0	0	0	0	0	0	0	0	0	0	0	0	0	0	0	0	0	0	0	0	0	0	0	0	0	0	0	0	0	0	0	0	0	0	0	0	0	0	0	0	0	0	0	0	0	0	0	0
1066	11.11	0	0	0	0	0	0	0	0	0	0	0	0	0	0	0	0	0	21.21	0	7.85	0	0	0	5.19	0	0	0	0	0	0	0	0	0	0	32.31	0	0	0	0	0	0	0	0	0	0	0	0	0
1067	0	0	0	0	0	0	0	0	0	16.5	0	0	11.93	0	15.2	0	14.08	0	0	0	0	0	0	0	0	0	15.72	4.48	0	0	0	0	0	0	24.68	0	0	0	0	6.5	0	0	0	0	0	0	0	0	0
1068	0	0	0	3.54	0	0	0	0	0	0	0	0	0	0	0	0	0	22.67	0	0	0	0	0	0	0	0	0	0	0	0	0	0	0	0	0	0	0	12.59	0	0	0	0	0	5.05	0	0	0	0	0
1069	0	0	0	0	0	0	0	0	0	0	0	0	0	14.68	0	0	0	0	0	27.01	0	0	0	0	0	0	0	0	0	0	42.22	0	0	0	0	0	0	0	0	0	0	0	0	0	0	0	0	0	0
1070	0	0	0	0	0	0	0	0	0	0	0	0	0	0	0	0	0	0	0	0	0	0	0	0	0	0	0	0	0	0	0	0	0	0	0	0	0	0	0	0	0	0	0	0	0	77.85	0	0	0
1071	34.17	30.25	0	41.05	57.61	46.11	0	0	0	0	0	0	0	47.84	0	0	0	0	0	52.36	60.64	46.75	0	52.51	0	0	0	26.37	0	0	0	72.42	0	0	0	0	0	0	0	36.66	34.36	31.46	42.53	0	36.12	0	21.49	34.51	0
1072	0	0	33.72	0	0	0	35.7	49.91	47.99	42.49	46.98	53.25	52.22	0	56.34	65.71	42.59	47.13	45.96	0	0	0	40.8	0	26.03	21.76	34.03	0	43.17	37.15	0	0	33.76	68.64	30.58	53.16	47.03	42.31	45.08	0	0	0	0	45.63	0	0	0	0	46.56
1073	0	0	0	0	0	0	0	0	0	0	0	0	0	0	0	0	0	0	0	0	0	0	0	0	0	0	0	0	0	0	0	0	0	0	0	0	0	0	0	0	0	0	0	0	0	0	0	0	0
1074	0	0	0	0	0	0	0	0	0	0	0	0	0	7.81	0	0	0	0	0	0	0	0	0	0	0	0	0	0	0	0	0	0	0	0	0	0	0	0	0	0	0	0	0	0	0	0	0	0	0
1075	0	0	0	0	0	0	0	0	0	0	0	0	0	0	0	0	0	12.59	0	13.99	0	0	0	0	14.17	0	0	0	0	0	0	0	5.24	0	17.15	0	0	0	0	0	0	0	0	0	0	0	0	0	0
1076	0	0	0	14.97	0	4.62	0	0	17.24	0	0	0	0	0	0	0	0	0	0	0	0	0	0	0	0	20.24	0	0	0	0	0	0	0	0	0	0	0	0	0	0	0	0	0	0	0	12.04	0	20.24	0
1077	0	0	0	0	0	0	0	16.82	0	0	13.96	0	0	0	16.03	0	0	0	45.49	0	9.03	0	0	0	0	0	0	0	0	0	0	0	0	0	0	0	0	0	12.05	0	0	0	0	10.91	0	0	32.01	0	0
1078	4.58	0	0	0	0	0	14.91	0	0	14	0	6.93	0	0	0	0	17.36	0	0	31.63	0	0	7.27	0	0	0	36.97	7.92	3.68	0	47.17	10.63	0	0	0	16.75	0	14.85	0	8.78	0	0	0	0	1.82	0	0	0	0
1079	0	0	0	0	0	0	0	0	0	0	0	0	0	0	0	0	0	0	0	0	0	0	0	0	0	0	0	0	0	0	0	0	0	0	0	0	0	0	0	0	0	0	0	0	0	0	0	0	0
1080	0	0	0	0	0	0	0	19.54	0	0	0	0	0	0	17.8	0	0	0	0	0	62.29	0	0	0	0	0	0	0	0	0	0	0	0	0	0	0	0	0	0	0	40.09	0	0	0	0	0	24.49	0	0
1081	0	20.93	60.37	0	0	0	0	0	27.4	14.03	21.3	62.37	0	0	0	0	29.78	0	0	0	0	61.87	56.79	48.69	0	0	19.79	22.21	44.08	64.11	0	0	7.11	0	79.31	0	0	34.2	0	7.36	0	59.46	89.46	66.48	54.98	71.2	0	0	55.41
1082	55.23	0	0	0	42.26	0	0	0	0	0	0	0	47.68	0	0	33.4	0	55.13	62.6	0	0	0	0	0	0	62.91	0	0	0	0	0	0	0	0	0	0	0	0	79.64	0	0	0	0	0	0	0	45.16	56.22	0
1083	0	18.77	0	55.26	0	74.62	0	15.45	0	16.85	25.74	0	0	84.46	17.73	0	0	0	0	37.97	0	0	0	0	81.32	0	39.26	0	0	0	78.93	78.12	17.68	37.56	0	48.26	67.06	0	0	0	0	0	0	0	0	0	0	0	0
1084	0	0	0	0	0	0	59.88	0	11.55	0	0	0	0	0	0	3.46	0	0	0	0	0	0	0	0	0	0	0	0	0	0	0	0	0	0	0	0	0	0	0	13.13	0	0	0	0	0	0	0	0	0
1085	0	0	0	0	0	0	0	0	0	0	0	0	21.83	0	0	0	0	12.94	5.54	0	32.18	0	0	16.03	0	0	0	0	0	0	0	0	0	0	0	0	0	28.3	0	0	0	0	0	0	0	0	0	0	0
1086	0	0	0	0	0	0	0	0	0	0	0	0	0	0	0	0	22.1	0	0	0	0	9.56	0	0	0	0	0	5.81	0	0	0	0	0	17.68	0	0	0	0	0	0	0	0	0	0	0	0	0	0	0
1087	0	0	0	0	0	0	0	0	0	0	0	0	0	0	0	0	0	0	0	0	0	0	0	0	0	0	0	0	0	0	0	0	0	0	0	0	0	0	0	8.1	0	0	0	0	0	20.75	0	0	0
1088	0	0	0	13.33	0	0	0	8.07	13.66	0	0	0	0	0	0	0	0	0	0	23.91	0	0	0	0	0	20.99	0	0	0	0	0	0	0	0	0	15.02	9.61	0	0	0	0	0	0	0	0	0	19.36	0	0
1089	0	0	0	0	0	0	0	0	0	0	0	0	0	0	0	5.84	0	4.63	0	0	0	0	8.61	8.34	0	0	0	0	0	0	0	0	0	0	8.8	0	0	0	0	0	0	0	0	0	0	0	0	0	0
1090	0	0	0	0	8.2	0	0	0	0	0	4.16	16.19	0	0	36.51	0	1.31	0	0	0	10.04	0	0	0	0	0	0	8.19	0	0	9.42	0	20.38	2.62	0	0	0	0	0	0	0	0	0	0	0	0	0	0	0
1091	0	2.26	0	0	0	0	18.18	0	8.38	0	0	0	0	4.8	0	0	0	0	0	20.41	0	0	0	0	0	0	0	0	3.11	9.87	0	12.8	0	0	0	0	0	40.17	0	15.37	13.13	15.76	0	10.77	4.23	9.51	0	0	13.28
1092	0	0	0	0	0	8.41	0	17.25	0	17.04	0	0	0	0	0	11.76	0	0	0	0	0	21.01	0	0	0	0	0	0	0	0	0	0	0	0	15.23	0	23.4	0	0	0	0	0	2.31	0	0	0	0	0	0
1093	3.57	0	0	0	0	0	0	0	0	0	3.22	0	30.96	0	0	0	7.27	0	41.22	0	0	0	0	0	9.51	48.89	0	0	0	0	0	0	0	0	0	17.87	0	0	0	0	0	0	0	0	0	0	0	0	0
1094	0	0	0	0	0	0	0	0	0	0	0	0	0	0	0	0	0	31.35	0	0	15.89	0	0	0	0	0	72.18	0	0	0	0	0	0	0	0	0	0	0	0	0	0	0	0	0	0	29.12	0	0	5.32
1095	0	0	0	0	0	0	0	0	0	0	0	0	0	0	0	0	0	0	0	0	0	0	0	0	8.68	0	0	0	0	0	17.35	0	0	0	7.02	0	0	0	0	0	0	0	0	0	0	0	0	10.64	0
1096	0	0	0	0	0	8.9	0	23.18	0	0	0	0	0	11.83	0	0	11.48	0	0	0	0	0	0	16.7	0	0	0	0	0	0	0	0	0	0	0	0	0	0	26.94	0	0	0	0	0	0	0	0	0	0
1097	0	0	0	0	0	0	0	0	0	0	0	0	0	0	8.3	62.3	0	0	0	0	0	0	0	0	0	0	0	0	0	0	0	0	0	0	0	0	0	10.6	0	0	0	0	0	0	0	0	0	21.29	0
1098	0	0	0	0	0	0	0	0	0	0	0	0	0	0	0	0	0	0	0	0	0	0	0	0	0	0	0	0	0	0	0	0	0	0	0	32.68	0	0	0	0	0	0	0	0	0	19.1	47.15	0	0
1099	135.97	0	115.62	39.7	159.01	134.98	50.28	0	39.31	0	24.44	77.59	47.08	0	0	0	98.52	33.23	0	52.03	0	70.62	77.63	54.15	0	0	0	0	104.23	0	123.21	0	0	90.22	16.29	0	26.88	0	0	0	0	20.69	157.45	142.04	0	0	0	0	0
1100	0	141.33	0	0	0	0	0	0	0	158.63	0	0	0	61.22	57.87	0	0	0	95.28	0	0	0	0	0	0	0	0	133.78	0	127.89	0	114.53	160.37	0	0	0	0	0	0	0	107.25	0	0	0	144.95	47.66	0	0	37.2
1101	0	0	0	35.41	0	0	0	82.66	0	0	23.59	0	0	0	0	80.23	0	0	0	66.12	98.83	0	0	0	0	35.62	0	0	0	0	0	0	0	0	0	35.05	27.47	30.44	74.55	95.08	0	18.63	0	0	0	0	20.54	0	0
1102	0	0	0	0	0	0	0	0	37.08	0	0	0	0	0	0	0	0	37.75	0	0	0	0	0	0	35.86	0	82.26	0	0	0	0	0	0	0	0	0	0	0	0	0	0	0	0	0	0	0	0	14.36	0
1103	0	0	0	0	0	0	0	0	0	0	0	0	0	0	0	0	0	0	0	0	0	0	0	0	0	0	0	0	0	0	0	0	0	0	0	0	0	0	0	0	0	0	0	0	0	0	0	0	0
1104	0	0	0	0	0	0	0	0	0	0	0	20.65	0	25.78	0	0	0	0	0	0	0	0	0	22.15	0	17.88	0	0	0	0	0	19.09	0	0	41.74	0	0	0	0	0	0	0	0	0	0	0	0	0	0
1105	0	0	0	0	0	0	0	0	0	0	0	0	0	0	0	0	0	0	0	0	0	0	0	0	0	0	0	0	0	0	0	0	0	0	0	0	14.45	0	0	0	0	0	0	0	0	20.1	0	0	0
1106	0	0	0	0	0	0	20.72	0	0	0	0	0	15.96	0	0	0	0	19.53	0	0	0	0	0	0	28.35	0	0	0	0	0	41.63	0	0	0	0	9.44	0	0	0	0	0	0	0	0	0	0	0	0	0
1107	0	0	0	0	0	24.29	0	0	0	0	0	0	0	0	0	0	0	0	0	10.32	23.48	0	0	0	0	0	0	0	0	0	0	0	17.43	0	0	0	0	0	0	0	0	0	0	0	0	0	0	9.92	0
1108	0	0	0	11.84	0	0	0	0	0	0	0	0	0	0	0	0	24.95	0	7.87	0	0	0	0	0	0	0	0	0	0	0	0	0	0	41.13	0	0	0	0	0	0	0	0	0	0	0	0	28.12	0	0
1109	0	0	0	0	0	0	0	0	0	0	4.01	0	0	0	0	0	0	0	0	0	0	4.16	5.17	6.45	0	0	0	0	0	0	0	0	0	0	0	0	5.89	22.3	7.3	0	5.8	0	5.49	5.37	0	6.27	0	0	8.26
1110	0	0	0	0	0	0	0	1.17	11.2	5.66	0	0	0	6.27	12.5	0	0	0	0	3.01	0	0	0	0	0	0	0	0	0	0	0	0	0	0	0	26.39	0	0	0	4.47	0	0	0	0	0	0	0	0	0
1111	0	0	0	0	0	0	0	0	0	0	0	0	0	0	0	16.9	0	0	0	0	0	0	0	0	12.93	0	25.54	0	0	0	4.35	0	9.75	0	3.62	0	0	0	0	0	0	0	0	0	0	0	0	0	0
1112	0	0	0	2.54	0	0	0	0	0	0	0	0	0	0	0	0	0	0	0	0	0	0	0	3.54	0	0	0	0	0	5.18	0	0	0	0	0	0	0	0	0	0	0	0	0	0	0	0	2.27	0	0
1113	0	0	0	0	0	0	0	0	0	0	0	0	23.31	0	0	0	0	0	22.58	0	0	0	0	0	0	44.12	0	0	0	0	0	0	0	0	0	0	0	0	0	0	0	0	0	0	0	0	0	12.09	0
1114	0	0	0	0	0	0	0	0	0	0	0	0	0	0	0	13.43	0	26.25	0	1.19	0	0	0	0	0	0	0	0	0	0	0	0	0	0	16.49	0	0	0	0	0	0	0	0	0	0	0	0	0	22.62
1115	7.33	13.27	5.41	10.07	15.8	25.08	0	12.68	13.35	0	5.97	11.74	0	0	36.89	0	0	0	0	0	26.67	0	0	0	40.5	0	32.8	0	0	7.42	0	11.2	0	22.93	0	7.47	0	14.39	16.11	20.68	16.12	12.18	0	0	8.09	0	0	0	0
1116	0	0	0	0	0	0	0	0	0	0	0	0	0	0	0	0	68.92	0	0	0	0	0	0	0	0	0	0	0	0	0	0	0	0	0	0	0	0	0	0	0	0	0	0	0	0	66.44	0	0	0
1117	0	0	0	0	0	0	0	0	0	0	0	0	0	0	0	0	0	0	0	74.16	0	0	0	58.56	0	0	0	0	0	0	0	0	0	0	0	0	49.29	0	0	0	0	0	0	0	0	0	48.47	0	0
1118	15.38	17.81	40.14	0	0	0	9.42	0	0	32.66	54.33	61.78	24.9	72.68	0	44.51	0	0	0	0	24.08	0	35.47	0	0	42.03	0	0	112.27	0	86.77	0	52.71	25.58	0	0	0	36.82	0	22.08	48.62	22.01	0	0	0	0	0	32.31	0
1119	0	0	0	0	0	127.07	0	0	0	0	0	0	0	0	0	0	0	37.07	54.84	0	0	0	0	0	0	0	0	161.89	0	123.31	0	0	0	0	0	30.96	0	0	50.27	0	0	0	175.86	151.4	120.67	0	0	0	0
1120	26.69	23	0	110.98	93.88	0	28.01	107.88	99.94	36.67	0	0	27.94	0	23.3	0	0	0	0	89.7	0	189.66	37.63	0	0	0	0	0	0	0	0	120.28	0	0	0	0	0	0	0	0	0	43.09	0	0	0	0	0	0	91.85
1121	0	0	0	0	0	0	0	0	0	0	0	0	0	0	0	0	0	0	0	0	0	0	0	0	0	0	28.43	0	0	0	0	0	0	35.65	92.83	0	0	0	0	4.86	0	0	0	0	0	20.75	0	3.03	0
1122	0	0	0	0	0	0	0	0	0	0	0	0	0	0	0	0	31.87	0	50.98	0	0	0	0	0	37.38	0	0	0	0	0	0	0	0	0	0	12.38	0	0	0	0	0	0	0	0	0	0	16.74	0	0
1123	0	0	0	0	0	0	0	0	0	0	0	29.05	35.47	0	0	58.24	0	15.57	0	0	0	0	0	35.5	0	43.89	0	0	0	0	0	0	0	0	0	0	43.32	0	0	0	4.68	0	0	0	0	0	0	0	0
1124	0	0	0	0	0	0	0	0	0	0	10.01	0	0	36.2	65.11	0	0	0	0	0	0	0	0	0	0	0	0	0	0	0	0	0	16.43	0	0	0	0	0	36.27	2.2	0	0	0	0	0	0	0	0	0
1125	0	0	0	0	0	0	0	0	0	0	0	0	0	0	0	0	35.01	0	24.82	0	0	0	0	0	0	0	0	0	0	0	26.42	0	0	12.19	0	14.41	0	26.65	0	0	0	0	0	0	0	31.3	0	0	0
1126	0	0	0	16.34	0	0	0	9.92	16.33	0	0	0	0	0	0	0	0	27.36	0	0	0	0	0	0	0	0	16.47	0	0	0	0	0	0	0	0	0	0	0	0	11.96	0	0	0	0	0	0	0	0	28.86
1127	0	0	0	0	0	0	0	0	0	10.09	0	0	0	0	0	0	0	0	0	11.75	0	0	0	0	21.21	0	0	0	0	0	0	0	0	0	12.92	0	12.35	0	0	0	0	0	0	0	0	0	0	0	0
1128	0	0	0	0	0	19.5	0	0	0	0	0	14.68	0	0	0	0	0	0	0	0	74.52	0	0	0	0	0	0	0	0	0	0	0	23.89	0	0	0	0	0	16.53	0	7.27	0	0	0	0	0	7.2	25.28	0
1129	0	0	0	0	20.58	0	0	0	0	0	7	0	0	0	0	0	0	0	0	0	0	0	0	5.75	0	0	0	0	0	0	0	9.45	0	0	0	0	0	0	0	0	0	0	0	3.26	0	0	0	0	0
1130	0	0	0	0	0	0	0	0	0	0	0	0	15.35	30.65	0	0	0	0	3.76	0	0	0	0	0	40.86	46.57	0	0	0	0	6.68	0	0	0	0	0	0	0	0	0	0	0	0	0	0	0	0	0	0
1131	0	0	0	0	0	0	0	0	0	0	0	0	0	0	0	0	0	0	0	0	27.1	0	24.99	0	0	0	66.62	0	0	0	0	0	0	0	1.52	17.1	6.16	0	1.77	0	0	0	0	0	0	0	0	0	0
1132	0	0	0	14.06	0	0	4.02	0	5.46	0	0	0	0	0	0	0	2.02	24.19	0	0	0	0	0	4.03	0	0	0	0	0	0	6.43	0	0	0	0	0	0	0	0	0	0	0	0	0	0	0	0	0	6.15
1133	0	0	0	0	8.03	0	0	9.45	0	0	2.71	0	15.26	0	0	19.76	0	0	4.45	0	0	0	0	0	0	0	0	0	0	0	0	0	0	0	0	0	0	0	0	0	0	5.42	0	0	0	21.93	0	23.34	0
1134	0	0	0	0	0	0	0	0	0	0	0	0	0	0	0	0	0	0	0	0	0	0	0	0	0	0	0	0	0	0	0	0	9.48	22.6	0	25.38	5.88	1.85	21.62	0	0	0	0	0	0	0	0	0	0
1135	0	0	0	0	0	0	0	0	0	0	0	0	0	0	11.68	0	0	0	0	0	0	0	0	0	0	0	0	0	0	0	0	0	0	0	0	0	0	0	0	0	0	0	0	0	0	0	39.36	0	0
1136	0	0	0	0	0	0	0	0	0	0	0	0	0	0	0	0	0	0	0	0	0	0	0	0	0	0	0	0	0	0	0	0	0	0	0	0	0	0	0	0	0	0	0	0	0	22.72	0	0	0
1137	0	0	0	0	56.6	0	0	64.64	0	0	0	32.33	0	0	0	35.92	0	26.22	0	97.02	0	0	0	0	0	22.7	20	0	0	0	0	33	37.87	0	54.69	0	0	0	0	0	0	0	0	0	0	0	0	35.35	0
1138	0	0	18.46	0	0	66.33	0	0	0	0	0	0	0	16.9	0	0	0	0	0	0	60.31	46.2	24.02	0	0	0	0	0	0	0	80.41	0	0	0	0	0	0	0	65.08	0	20.03	0	15.8	0	0	0	0	0	0
1139	154.78	55.12	0	48.05	0	0	103.72	0	106.71	0	155.29	0	0	0	0	0	0	0	134.88	0	0	0	0	0	0	0	0	101.8	45.67	163.85	0	0	0	0	0	0	62.92	96.3	0	0	0	145.11	0	0	141.54	0	0	0	60.6
1140	0	0	0	0	0	0	0	0	0	129.33	0	0	98.98	0	70.63	0	113.33	87.44	0	4.16	0	0	8.86	71.58	14.25	0	18.95	0	0	0	0	22.61	0	73.85	0	33.69	0	0	0	0	0	0	0	80.49	0	0	0	0	0
1141	0	0	6.97	0	0	0	0	0	0	0	0	59.72	0	0	0	41.13	0	0	0	0	0	0	0	0	0	29.8	0	0	0	0	0	0	29	0	0	0	0	0	0	56.79	11.84	0	8.52	0	0	48.31	0	0	0
1142	0	0	0	0	32.07	0	0	17.25	0	0	0	0	0	43.67	0	0	0	0	0	0	100.69	22.31	11.53	0	14.46	0	0	0	0	0	0	0	0	0	0	0	0	0	0	0	0	0	0	0	0	0	12.09	15.18	0
1143	0	0	0	0	0	0	0	0	0	0	0	0	0	0	0	0	0	0	0	0	0	0	0	0	0	0	38.42	0	0	0	28.37	0	0	0	0	0	0	0	0	0	0	0	0	0	0	0	0	0	0
1144	0	0	0	0	0	0	0	0	0	0	0	0	0	0	21.03	0	0	0	43.12	67.62	0	0	0	0	0	0	0	0	0	0	0	34.22	0	0	64.84	0	0	0	0	0	0	0	0	0	0	0	0	0	0
1145	0	0	0	13.84	0	25.31	0	0	36.67	0	0	0	13.44	0	0	0	0	0	0	0	0	0	23.48	0	0	0	0	0	0	0	0	0	22.44	0	0	0	29.4	12.13	25.39	0	0	0	0	0	0	12.26	0	0	0
1146	0	0	0	0	0	0	14.83	35.52	0	0	0	0	0	0	0	0	0	0	0	0	6.13	0	0	0	15.55	12.21	0	0	0	0	0	0	0	0	0	0	0	0	0	0	0	0	0	0	0	0	0	0	0
1147	0	0	0	0	0	0	0	0	0	3.28	0	10.74	0	0	0	0	0	0	0	28.94	0	0	0	0	0	0	0	9.31	8.47	0	0	0	0	23.96	0	15.47	0	19.4	0	8.39	0	0	0	7.97	0	0	15.06	30.23	8.56
1148	0	0	0	0	0	0	0	0	0	0	12.45	0	0	0	0	0	0	0	0	0	0	0	0	9.49	0	0	0	0	0	0	0	0	0	0	0	0	0	0	13.06	0	0	0	0	0	0	2.96	0	0	0
1149	0	0	0	5.28	11.43	0	0	0	9.23	0	0	0	0	0	0	0	0	0	0	0	0	0	0	0	0	97.81	0	0	0	0	20.93	0	21.89	0	0	0	0	0	0	0	0	0	0	0	0	0	0	0	0
1150	0	0	0	0	0	0	0	0	0	0	0	0	0.75	15.45	0	17.39	61.72	0	2.95	0	0	0	0	0	30.34	0	52.52	0	0	0	0	0	0	0	0	8.23	0	0	0	0	0	6.86	0	0	0	0	0	0	17.26
1151	0	0	0	0	0	0	0	0	0	0	0	0	0	0	0	0	0	26.92	0	44.81	0	9.29	7.43	0	0	0	0	0	0	0	0	0	0	0	0	0	0	0	0	5.41	2.12	0	0	3.26	0	0	0	7.42	0
1152	0	0	0	6.46	0	0	0	2.78	0	1.59	0	14.74	0	0	9.39	0	0	0	0	0	0	0	0	3.94	0	0	0	0	0	0	0	12.16	0	0	0	0	10.81	0	0	0	0	0	0	0	0	0	0	0	0
1153	0	0	0	0	0	0	0	0	10.86	0	0	0	0	0	0	0	0	0	0	0	0	0	0	0	7.96	0	0	0	2.87	1.15	0	0	0	0	0	0	0	0	0	0	0	0	0	0	0	0	0	0	0
1154	0	0	0	0	2.94	0	13.08	0	0	0	0	0	9.7	0	0	0	0	0	0.56	8.5	0	0	0	0	0	0	0	0	0	0	11.22	0	0	0	0	0	0	0	12.33	0	0	0	0	0	0	0	0	0	0
1155	0	0	0	0	0	0	0	0	0	0	0	0	0	0	0	0	0	0	0	0	0	0	0	0	13.56	0	16.48	0	0	0	0	0	0	0	59.16	0	0	14.7	0	0	0	0	0	0	0	0	0	0	0
1156	0	0	0	0	0	0	0	0	0	0	0	0	0	0	25.96	0	17	0	0	0	0	0	0	0	0	0	0	0	0	0	0	0	0	0	0	0	0	0	0	0	0	0	0	0	0	46.5	0	0	0
1157	0	0	0	0	0	0	0	0	0	0	0	0	0	54.18	0	0	0	36.05	0	0	29.2	0	35.8	40.24	0	35.47	0	0	0	0	0	0	0	0	0	36.22	0	0	0	0	0	0	0	43.84	0	0	52.55	18.3	33.62
1158	0	0	10.62	21.15	0	0	0	92.13	0	28.34	29.16	65.54	0	0	0	42.62	0	0	0	0	0	35.18	0	0	0	0	0	0	0	11.83	0	0	68.74	35.42	0	0	0	62.66	18.69	0	0	0	0	0	0	0	0	0	0
1159	0	161.04	0	0	0	144.03	91.39	0	69.9	0	0	0	87.89	0	0	0	0	0	0	43.56	0	0	0	0	0	0	0	154.18	141.2	0	129.6	120.42	0	0	0	0	38.11	0	0	0	33.77	124.69	179.78	0	0	0	0	0	0
1160	156.3	0	14.86	35.87	162.01	0	0	0	0	0	0	0	0	0	0	0	0	0	159.55	0	106.4	22.15	17.38	0	0	0	0	0	0	16.97	0	0	0	0	0	0	0	0	53.41	138.73	0	0	0	0	138.43	0	0	0	17.88
1161	0	0	0	0	0	0	0	0	0	0	47.22	0	0	0	0	19.08	0	24.91	0	0	0	0	0	61.44	50.35	66.02	61.05	0	0	0	0	0	65.87	0	35.98	32.36	0	0	0	0	0	0	0	0	0	0	0	14.83	0
1162	0	0	0	0	0	0	0	0	0	17.56	0	0	0	0	53.68	0	19.64	0	0	0	0	0	0	0	0	0	0	0	0	0	0	0	0	23.66	0	0	23.49	0	0	0	14.28	0	0	31.27	0	47.77	0	0	0
1163	0	0	0	0	0	0	0	0	51.14	0	0	0	0	0	0	0	0	0	0	0	0	0	23.36	0	0	0	0	0	0	0	0	0	0	0	0	0	0	0	0	0	0	0	0	0	0	0	0	0	25.43
1164	0	0	0	0	0	0	0	0	0	0	0	0	0	42.45	0	32.36	0	0	0	0	56.56	35.92	0	0	0	0	0	0	0	0	0	0	0	0	0	0	0	0	0	0	0	0	0	0	0	0	0	0	0
1165	0	0	0	0	0	0	15.98	8.99	0	0	0	0	0	0	0	0	33.16	0	0	98.66	0	0	0	0	0	0	8.1	0	0	0	10.01	64.81	0	0	0	0	30.84	0	0	0	0	0	0	0	0	0	0	1.36	0
1166	0	0	0	0	0	0	0	0	0	0	0	24.02	18.11	0	0	0	0	9.23	1.91	0	0	0	0	0	50.22	0	0	0	0	0	0	0	21.45	0	0	23.31	0	27.08	6.14	0	0	0	0	0	0	1.22	0	0	0
1167	0	0	0	0	0	4.47	0	0	0	0	0	0	0	0	13.38	0	0	0	0	0	0	0	0	0	0	10.62	0	0	0	0	0	0	0	20.18	20.99	0	0	0	0	0	0	0	0	0	0	0	13.94	0	0
1168	0	0	0	0	0	0	0	0	0	0	0	0	0	0	0	0	0	0	0	0	0	0	9.71	0	0	0	8.74	0	0	0	7.22	0	0	0	0	0	0	0	0	0	3.97	7	0	0	0	0	0	2.72	0
1169	0	0	0	0	0	10.18	0	0	5.03	0	13.82	0	10.12	0	0	0	0	4.37	0	0	0	0	0	23.11	0	0	0	0	0	0	0	0	1.02	0	0	0	0	0	0	0	0	0	0	17.7	5.19	1.53	0	0	18.29
1170	0	0	0	0	0	0	0	11.5	0	0	0	0	0	0	0	1.48	20.27	0	41.78	0	0	0	0	0	0	0	0	0	0	0	0	0	0	0	0	0	0	12.48	13.33	0	0	0	0	0	0	0	0	0	0
1171	6.18	0	0	0	4.23	0	0	0	0	0	0	0	0	21.58	0	0	0	0	0	0	0	0	0	0	29.11	0	19.04	4.27	0	5.32	0	42.24	0	13.33	0	0	0	0	0	6.6	0	4.85	0	0	0	0	0	0	0
1172	0	0	0	0	0	0	14.21	0	6.64	7.93	0	0	2.71	0	0	0	0	0	0	0	3.36	7.49	9.05	0	0	71.06	0	0	0	0	22.2	0	0	0	0	0	0	0	0	0	2.96	0	0	0	0	0	0	0	0
1173	0	0	1.11	0	0	0	0	11.54	0	0	0	0	0	0	0	0	0	0	0	0	0	0	0	0	0	0	19.57	0	0	0	0	0	7.9	0	0	0	4.58	0	0	0	0	0	0	0	0	0.83	0	0	14.03
1174	0	0	0	12.68	0	0	0	0	0	0	0	0	0	0	0	6.77	2.13	5.4	0	0	0	0	0	0	0	0	0	0	0	0	0	0	0	0	2.65	9.1	0	0	0	0	0	0	0	3.26	0	0	2.22	0	0
1175	0	0	0	0	0	5.38	8.7	0	0	0	0	0	12.39	0	0	0	0	0	0	0.92	0	0	0	0	12.27	0	0	0	0	0	0	0	0	0	0	0	0	0	0	0	0	0	0	0	0	0	0	0	0
1176	0	0	0	0	0	0	0	0	0	0	0	0	0	0	0	0	0	0	0	0	0	0	0	13.78	0	0	0	0	0	0	0	0	0	0	0	0	0	0	12.22	0	0	0	0	0	0	0	0	4.83	0
1177	0	0	0	0	0	0	0	0	0	0	0	0	0	0	0	0	0	0	0	0	0	0	0	0	0	0	0	0	0	0	0	0	0	0	0	0	13.32	0	0	0	0	0	0	0	0	23.75	50.78	0	0
1178	0	0	0	0	0	0	0	0	0	0	0	0	0	0	0	0	0	53.99	0	0	0	0	27.78	0	0	0	0	0	0	0	0	0	0	0	0	0	0	0	0	0	0	0	0	42.35	0	0	0	0	39.85
1179	0	156.33	0	158.79	148.72	0	22.42	0	111.84	102.87	96.93	146.57	0	36.49	44.18	53.42	0	0	94.49	98.01	137	90.89	0	46.41	0	0	12.84	0	79.27	101.95	106.48	0	87.34	79.84	56.71	0	19.03	76.5	31.68	61.09	0	101.98	181.96	0	0	0	0	0	0
1180	157.14	0	146.69	0	0	144.7	0	143.29	0	0	0	0	100.69	0	0	0	88.34	0	0	0	0	0	0	0	0	0	0	140.85	0	0	0	144.76	0	0	0	69.69	0	0	0	0	155.3	0	0	0	168.52	0	0	19.57	0
1181	0	0	0	0	0	0	31.17	0	0	0	0	0	0	0	0	0	0	0	0	0	0	0	19.6	0	100.54	0	0	0	0	0	0	0	0	0	0	0	0	0	0	0	0	0	0	32.4	0	67.51	0	0	0
1182	0	0	0	0	0	0	0	0	0	0	0	0	0	55.14	0	42.1	0	0	0	90.21	0	0	0	37.66	0	0	49.43	0	0	0	0	0	0	0	0	0	16.88	0	0	0	0	0	0	0	0	0	0	0	0
1183	0	0	0	0	0	0	0	0	0	0	0	0	0	0	27.99	0	0	48.01	63.59	0	0	0	0	0	0	130.35	0	0	0	0	0	0	21.6	28.37	64.46	0	0	0	36.36	0	0	0	0	0	0	0	0	0	27.17
1184	0	0	0	0	0	0	0	0	0	0	0	0	0	0	0	0	0	0	0	0	55.46	0	0	0	0	0	0	0	0	0	0	0	0	0	0	0	38.03	0	0	10.31	0	0	0	0	0	0	76.55	18.3	0
1185	0	0	0	0	0	0	0	0	0	0	16.35	0	0	0	0	0	14.68	0	0	0	0	0	0	0	0	0	0	0	0	0	0	0	0	0	0	0	0	0	0	0	0	0	0	0	0	5.85	0	0	0
1186	0	0	0	0	0	0	0	0	0	17.93	0	0	0	0	0	0	0	0	0	0	0	11.12	0	30.03	0	0	0	0	0	9.14	0	0	0	0	0	0	0	22.93	14.38	0	0	0	0	0	0	0	0	0	0
1187	0	0	0	0	0	0	0	0	0	0	0	0	0	13.22	16.49	0	0	0	36.13	0	0	0	0	0	0	0	0	0	0	0	14.49	13.06	0	16.12	0	3.9	0	0	0	7.18	0	0	0	0	0	0	0	0	0
1188	0	0	0	24.36	23.58	0	6.93	0	0	0	0	0	11.13	0	0	0	0	14.09	0	0	0	0	0	0	9.27	0	0	0	0	0	0	0	0	0	0	0	0	0	0	0	0	0	0	5.98	0	0	0	0	0
1189	0	0	0	0	0	0	0	0	0	0	0	0	0	0	0	0	0	0	0	0	0	0	0	0	0	0	0	0	0	0	0	0	0	0	0	0	0	0	0	0	0	0	0	0	0	0	0	0	0
1190	0	0	0	0	0	0	0	0	0	0	0	0	0	0	0	0	0	0	0	0	0	0	0	0	0	0	0	0	0	0	0	0	0	0	0	0	0	0	0	0	0	0	0	0	0	0	0	0	0
1191	0	0	0	0	0	0	0	0	0	0	0	0	0	0	0	0	0	0	0	0	0	0	0	0	0	0	0	0	0	0	0	0	0	0	0	0	0	0	0	0	0	0	0	0	0	0	0	0	0
1192	0	0	0	0	0	0	0	0	0	0	0	0	0	0	0	0	0	0	0	0	0	0	0	0	0	0	0	0	0	0	0	0	0	0	0	0	0	0	0	0	0	0	0	0	0	0	0	0	0
1193	0	0	0	0	0	0	0	0	0	0	0	0	0	0	0	0	0	0	0	0	0	0	0	0	0	0	0	0	0	0	0	0	0	0	0	0	0	0	0	0	0	0	0	0	0	0	0	0	0
1194	0	0	0	0	0	0	0	0	0	0	0	0	0	0	0	0	0	0	0	0	0	0	0	0	0	0	0	0	0	0	0	0	0	0	0	0	0	0	0	0	0	0	0	0	0	0	0	0	0
1195	0	0	0	0	0	0	0	0	0	0	0	0	0	0	0	0	0	0	0	0	0	0	0	0	0	0	0	0	0	0	0	0	0	0	0	0	0	0	0	0	0	0	0	0	0	0	0	0	0
1196	0	0	0	0	0	0	0	0	0	0	0	0	0	0	0	0	0	0	0	0	0	0	0	0	0	0	0	0	0	0	0	0	0	0	0	0	0	0	0	0	0	0	0	0	0	0	0	0	0
1197	0	0	0	0	0	0	0	0	0	0	0	0	0	0	0	0	0	0	0	0	0	0	0	0	0	0	0	0	0	0	0	0	0	0	0	0	0	0	0	0	0	0	0	0	0	0	0	0	0
1198	0	0	0	0	0	0	0	0	0	0	0	0	0	0	0	0	0	0	0	0	0	0	0	0	0	0	0	0	0	0	0	0	0	0	0	0	0	0	0	0	0	0	0	0	0	0	0	0	0
1199	0	0	0	0	0	0	0	0	0	0	0	0	0	0	0	0	0	0	0	0	0	0	0	0	0	0	0	0	0	0	0	0	0	0	0	0	0	0	0	0	0	0	0	0	0	0	0	0	0
1200	0	0	0	0	0	0	0	0	0	0	0	0	0	0	0	0	0	0	0	0	0	0	0	0	0	0	0	0	0	0	0	0	0	0	0	0	0	0	0	0	0	0	0	0	0	0	0	0	0
[truncated: 125 more columns]
