# Supplementary material for: Distinguishing patients with idiopathic epilepsy from solitary cysticercus granuloma epilepsy and biochemical phenotype assessment using a serum biomolecule profiling platform
Source: PLoS One. 2020 Aug 21;15(8):e0237064. doi: 10.1371/journal.pone.0237064 (PMC7527271; doi:10.1371/journal.pone.0237064)
Supplement: S10 File — (XLSX) [file pone.0237064.s016.xlsx]

## Sheet: S10_peaked_normalized
patient	Patient_01_a	Patient_01_b	Patient_01_c	Patient_02_a	Patient_02_b	Patient_02_c	Patient_03_a	Patient_03_b	Patient_03_c	Patient_04_a	Patient_04_b	Patient_04_c	Patient_05_a	Patient_05_b	Patient_05_c	Patient_06_a	Patient_06_b	Patient_06_c	Patient_07_a	Patient_07_b	Patient_07_c	Patient_08_a	Patient_08_b	Patient_08_c	Patient_09_a	Patient_09_b	Patient_09_c	Patient_10_a	Patient_10_b	Patient_10_c	Patient_11_a	Patient_11_b	Patient_11_c	Patient_12_a	Patient_12_b	Patient_12_c	Patient_13_a	Patient_13_b	Patient_13_c	Patient_14_a	Patient_14_b	Patient_14_c	Patient_15_a	Patient_15_b	Patient_15_c	Patient_16_a	Patient_16_b	Patient_16_c	Patient_17_a
group_initial	IE	IE	IE	IE	IE	IE	IE	IE	IE	IE	IE	IE	IE	IE	IE	IE	IE	IE	IE	IE	IE	IE	IE	IE	IE	IE	IE	IE	IE	IE	IE	IE	IE	IE	IE	IE	IE	IE	IE	IE	IE	IE	IE	IE	IE	IE	IE	IE	IE
350	0	0	0	0	0	0	0	0	0	0	0	0	0	0	0	0	0	0	0	0	0	0	0	0	0	0	0	0	0	0	0	0	0	0	0	0	0	0	0	0	0	0	0	0	0	0	0	0	0
351	0	0	0	0	0	0	0	11.0248	15.6398	0	0	0	0	0	0	0	0	0	0	0	0	0	0	0	0	0	12.6585	0	23.8803	21.6318	0	13.599	0	0	0	0	0	0	13.1988	0	0	0	0	0	16.0665	0	0	0	0
352	0	0	0	0	0	0	0	0	0	0	0	0	0	0	0	0	0	0	0	0	0	0	0	0	0	0	0	0	0	0	0	0	0	0	0	0	0	0	0	0	0	0	0	0	0	0	0	0	0
353	0	0	0	0	0	0	0	0	0	0	0	0	0	0	0	0	0	0	0	0	0	0	0	0	0	0	0	0	0	0	0	0	0	0	0	0	0	0	0	0	0	0	0	0	0	0	0	0	0
354	100	100	100	100	0	100	100	88.9752	84.3602	100	100	100	0	0	0	100	0	0	82.9359	82.5163	100	100	100	100	100	100	87.3415	87.1734	76.1197	78.3682	100	86.401	68.6966	0	0	100	100	100	0	83.2161	100	89.1689	100	100	83.9335	100	100	100	0
355	0	0	0	0	83.1196	0	0	0	0	0	0	0	100	100	100	0	100	100	0	0	0	0	0	0	0	0	0	0	0	0	0	0	0	100	100	0	0	0	86.8012	0	0	0	0	0	0	0	0	0	100
356	0	0	0	0	0	0	0	0	0	0	0	0	0	0	0	0	0	0	0	0	0	0	0	0	0	0	0	0	0	0	0	0	0	0	0	0	0	0	0	0	0	0	0	0	0	0	0	0	0
357	0	0	0	0	0	0	0	0	0	0	0	0	0	0	0	0	0	0	0	0	0	0	0	0	0	0	0	0	0	0	0	0	31.3034	0	0	0	0	0	0	0	0	0	0	0	0	0	0	0	0
358	0	0	0	0	0	0	0	0	0	0	0	0	0	0	0	0	0	0	0	0	0	0	0	0	0	0	0	0	0	0	0	0	0	0	0	0	0	0	0	0	0	0	0	0	0	0	0	0	0
359	0	0	0	0	16.8804	0	0	0	0	0	0	0	0	0	0	0	0	0	17.0641	17.4837	0	0	0	0	0	0	0	12.8266	0	0	0	0	0	0	0	0	0	0	0	16.7839	0	10.8311	0	0	0	0	0	0	0
360	0	0	0	0	0	0	100	41.9798	30.2461	58.4153	0	5.83375	100	39.7948	0	100	100	100	0	0	100	0	0	0	0	0	0	0	0	0	0	39.405	0	40.954	6.26741	21.6652	72.3199	100	27.9496	0	100	0	0	0	0	100	100	100	100
361	0	0	0	14.2721	0	0	0	0	0	0	0	0	0	0	0	0	0	0	0	0	0	100	100	100	0	0	0	0	0	0	0	0	0	0	0	0	0	0	0	0	0	0	0	0	0	0	0	0	0
362	0	0	0	0	0	0	0	0	0	0	0	0	0	0	0	0	0	0	0	0	0	0	0	0	0	0	0	0	0	0	0	0	0	0	0	0	0	0	0	0	0	0	0	0	0	0	0	0	0
363	0	0	0	0	0	0	0	0	0	0	0	0	0	0	0	0	0	0	0	0	0	0	0	0	0	0	0	0	0	0	0	0	0	0	0	0	0	0	0	0	0	0	0	0	0	0	0	0	0
364	0	0	0	0	0	0	0	0	0	0	0	0	0	0	0	0	0	0	0	0	0	0	0	0	0	0	0	0	0	0	0	0	0	0	0	0	0	0	0	0	0	0	0	0	0	0	0	0	0
365	0	0	0	0	0	100	0	0	69.7539	0	0	0	0	60.2052	0	0	0	0	0	0	0	0	0	0	0	0	0	0	0	0	0	60.595	0	0	0	78.3348	27.6801	0	0	0	0	0	0	0	0	0	0	0	0
366	0	0	0	85.7279	0	0	0	0	0	0	0	0	0	0	0	0	0	0	0	0	0	0	0	0	0	0	0	0	0	0	0	0	100	0	93.7326	0	0	0	0	0	0	0	0	0	0	0	0	0	0
367	0	0	0	0	0	0	0	58.0202	0	41.5847	0	0	0	0	0	0	0	0	0	0	0	0	0	0	0	0	0	0	0	0	0	0	0	59.046	0	0	0	0	0	0	0	0	0	0	0	0	0	0	0
368	0	0	0	0	0	0	0	0	0	0	0	0	0	0	0	0	0	0	0	0	0	0	0	0	0	0	0	0	0	0	0	0	0	0	0	0	0	0	0	0	0	0	0	0	0	0	0	0	0
369	0	0	100	0	100	0	0	0	0	0	100	94.1663	0	0	0	0	0	0	0	100	0	0	0	0	0	0	0	100	0	0	0	0	0	0	0	0	0	0	72.0504	0	0	0	100	0	0	0	0	0	0
370	98.5053	99.5303	0	0	0	0	100	0	100	0	0	0	0	0	0	0	0	0	0	0	0	100	100	100	0	100	98.5624	0	98.274	98.1882	0	0	0	0	0	0	0	0	0	0	100	0	0	100	98.2381	0	0	0	100
371	0	0	0	95.8438	100	100	0	100	0	100	0	0	100	100	100	100	100	100	100	100	100	0	0	0	100	0	0	0	0	0	97.4221	96.8282	96.918	100	100	100	100	100	100	100	0	100	100	0	0	100	100	100	0
372	0	0	0	0	0	0	0	0	0	0	0	0	0	0	0	0	0	0	0	0	0	0	0	0	0	0	0	0	0	0	0	0	0	0	0	0	0	0	0	0	0	0	0	0	0	0	0	0	0
373	0	0	0	0	0	0	0	0	0	0	0	0	0	0	0	0	0	0	0	0	0	0	0	0	0	0	0	0	0	0	0	0	0	0	0	0	0	0	0	0	0	0	0	0	0	0	0	0	0
374	0	0	0	0	0	0	0	0	0	0	0	0	0	0	0	0	0	0	0	0	0	0	0	0	0	0	0	0	0	0	0	0	0	0	0	0	0	0	0	0	0	0	0	0	0	0	0	0	0
375	0	0	0	0	0	0	0	0	0	0	0	0	0	0	0	0	0	0	0	0	0	0	0	0	0	0	0	0	0	0	0	0	0	0	0	0	0	0	0	0	0	0	0	0	0	0	0	0	0
376	1.4947	0.469718	100	4.15617	0	0	0	0	0	0	0	0	0	0	0	0	0	0	0	0	0	0	0	0	0	0	0	100	1.72595	1.81178	2.57786	3.17179	3.08201	0	0	0	0	0	0	0	0	0	0	0	1.76194	0	0	0	0
377	0	0	0	0	0	0	0	0	0	0	0	0	0	0	0	0	0	0	0	0	0	0	0	0	0	0	0	0	0	0	0	0	0	0	0	0	0	0	0	0	0	0	0	0	0	0	0	0	0
378	0	0	0	0	0	0	0	0	0	0	0	0	0	0	0	0	0	0	0	0	0	0	0	0	0	0	0	0	0	0	0	0	0	0	0	0	0	0	0	0	0	0	0	0	0	0	0	0	0
379	0	0	0	0	0	0	0	0	0	0	0	0	0	0	0	0	0	0	0	0	0	0	0	0	0	0	1.43763	0	0	0	0	0	0	0	0	0	0	0	0	0	0	0	0	0	0	0	0	0	0
380	0	0	0	0	0	0	0	0	0	0	0	0	0	0	0	0	0	0	0	0	0	0	0	0	0	0	0	0	0	0	0	0	0	0	0	0	0	0	0	0	0	0	0	0	0	0	0	0	0
381	0	0	0	0	0	0	0	0	0	0	0	0	0	0	0	0	0	0	0	0	0	0	0	0	0	0	0	0	0	0	0	0	0	0	0	0	0	0	0	0	0	0	0	0	0	0	0	0	0
382	100	100	100	92.5427	87.5269	86.4087	100	77.3517	71.1168	85.2208	83.4112	79.908	100	94.4696	94.4053	100	100	74.8508	74.0367	77.0389	85.4246	81.3437	73.5787	57.9302	96.4609	100	96.6062	100	100	100	88.9801	84.6453	87.2619	88.5429	100	84.3608	87.3056	96.4711	92.9022	100	92.2109	94.9346	100	100	100	56.9885	51.6753	56.4652	92.3941
383	0	0	0	0	0	0	0	0	0	0	0	0	0	0	0	0	0	0	0	0	0	0	0	0	0	0	0	0	0	0	0	0	0	0	0	0	0	0	0	0	0	0	0	0	0	0	0	0	0
384	0	0	0	0	0	0	0	0	0	0	0	0	0	0	0	0	0	0	0	0	0	0	0	0	0	0	0	0	0	0	0	0	0	0	0	0	0	0	0	0	0	0	0	0	0	0	0	0	0
385	0	0	0	0	0	0	0	0	0	0	0	0	0	0	0	0	0	0	0	0	0	0	0	0	0	0	0	0	0	0	0	0	0	0	0	0	0	0	0	0	0	0	0	0	0	0	0	0	0
386	0	0	0	0	0	0	0	0	28.8832	0	0	0	0	0	0	0	0	0	0	0	0	18.6563	0	0	0	0	0	0	0	0	0	0	0	11.4571	0	0	0	0	0	0	0	0	0	0	0	43.0115	48.3247	43.5348	0
387	0	0	0	7.45735	12.4731	13.5913	0	22.6483	0	14.7792	16.5888	20.092	0	5.53045	5.5947	0	0	25.1492	0	0	14.5754	0	26.4213	42.0698	3.53911	0	3.39382	0	0	0	11.0199	15.3547	12.7381	0	0	15.6392	0	3.52889	0	0	7.78906	5.06539	0	0	0	0	0	0	7.6059
388	0	0	0	0	0	0	0	0	0	0	0	0	0	0	0	0	0	0	25.9633	22.9611	0	0	0	0	0	0	0	0	0	0	0	0	0	0	0	0	12.6944	0	7.09782	0	0	0	0	0	0	0	0	0	0
389	0	0	0	0	0	0	0	0	0	0	0	0	0	0	0	0	0	0	0	0	0	0	0	0	0	0	0	0	0	0	0	0	0	0	0	0	0	0	0	0	0	0	0	0	0	0	0	0	0
390	0	0	0	0	0	0	0	0	0	0	0	0	0	0	0	0	0	0	0	0	0	0	0	0	0	0	0	0	0	0	0	0	0	0	0	0	0	0	0	0	0	0	0	0	0	0	0	0	0
391	0	0	0	0	0	0	0	0	0	0	0	0	0	0	0	0	0	0	0	0	0	0	0	0	0	0	0	0	0	0	0	0	0	0	0	0	0	0	0	0	0	0	0	0	0	0	0	0	0
392	0	0	0	0	0	0	87.8414	0	0	69.6286	63.2789	0	60.9971	56.1244	72.0336	100	100	100	80.1608	78.3525	0	0	0	0	0	0	0	0	0	0	0	0	0	0	0	83.8858	0	0	0	0	0	0	0	100	0	100	0	0	0
393	0	0	0	62.9974	62.0635	62.0861	0	100	77.8882	0	0	63.3703	0	0	0	0	0	0	0	0	100	56.8536	57.9928	46.6843	72.9059	87.2396	72.061	0	0	0	71.3793	75.1122	60.1061	43.4439	37.1814	0	65.9293	82.6744	78.9365	63.5103	65.2414	100	87.5	0	41.5102	0	88.4368	100	68.4975
394	33.8686	32.9493	34.3029	0	0	0	0	0	0	0	0	0	0	0	0	0	0	0	0	0	0	0	0	0	0	0	0	42.3355	33.084	32.8614	0	0	0	0	0	0	0	0	0	0	0	0	0	0	0	0	0	0	0
395	0	0	0	0	0	0	0	0	0	0	0	0	0	0	0	0	0	0	0	0	0	0	0	0	0	0	0	0	0	0	0	0	0	0	0	0	0	0	0	0	0	0	0	0	0	0	0	0	0
396	0	0	0	0	0	0	0	0	0	0	0	0	0	0	0	0	0	0	0	0	0	0	0	0	0	0	0	0	0	0	0	0	0	0	0	0	0	0	0	0	0	0	0	0	0	0	0	0	0
397	0	0	65.6971	0	0	0	0	0	0	0	0	0	0	0	27.9664	0	0	0	0	0	0	0	0	0	0	0	0	0	0	0	0	0	0	0	0	0	0	0	21.0635	0	0	0	12.5	0	0	0	11.5632	0	0
398	66.1314	67.0507	0	37.0026	37.9365	37.9139	12.1586	0	22.1118	30.3714	36.7211	36.6297	39.0029	0	0	0	0	0	0	0	0	43.1464	42.0072	53.3157	27.0941	12.7604	27.939	57.6645	66.916	67.1386	28.6207	24.8878	39.8939	0	0	16.1142	34.0707	17.3256	0	0	0	0	0	0	58.4898	0	0	0	0
399	0	0	0	0	0	0	0	0	0	0	0	0	0	43.8756	0	0	0	0	19.8392	21.6475	0	0	0	0	0	0	0	0	0	0	0	0	0	56.5561	62.8186	0	0	0	0	36.4897	34.7586	0	0	0	0	0	0	0	31.5025
400	0	0	0	0	0	0	18.8479	21.3731	0	0	0	0	0	0	0	75.0984	60.0917	0	0	0	21.7343	0	0	0	0	11.7345	0	0	0	0	0	15.356	0	0	0	31.7085	0	35.3495	23.0542	0	0	33.6138	11.5578	38.89	0	43.638	0	0	0
401	0	0	0	0	0	0	0	0	0	0	0	0	0	0	0	0	0	53.4453	0	0	0	0	0	0	0	0	0	0	0	0	12.5687	0	0	0	0	0	0	0	0	0	0	0	0	0	0	0	30.3935	81.7885	0
402	0	0	0	0	0	0	0	0	0	0	0	0	0	0	0	0	0	0	0	0	0	0	0	0	0	0	0	0	0	0	0	0	0	0	0	0	0	0	0	0	0	0	0	0	0	0	0	0	0
403	0	0	0	9.50594	0	0	0	0	0	0	0	0	0	0	0	0	0	0	0	0	0	0	0	0	0	0	0	0	0	0	0	0	0	0	0	0	0	0	0	0	0	0	0	0	0	0	0	0	0
404	0	0	0	0	9.3875	0	0	10.087	0	45.261	42.4675	0	24.2292	0	0	0	10.0459	0	11.3636	0	0	34.6798	46.6993	0	3.33143	0	0	0	0	0	0	0	0	0	0	0	0	64.6505	18.8974	0	0	0	0	0	0	0	0	0	0
405	0	0	0	0	0	0	19.6564	0	12.1448	0	0	33.743	0	34.8646	13.0678	7.23425	0	0	0	0	0	0	0	33.9227	0	0	0	0	0	0	0	0	8.21862	0	0	15.3475	67.9487	0	0	0	0	0	0	0	0	0	21.9358	18.2115	35.9146
406	0	0	0	0	0	0	0	0	0	0	0	0	0	0	0	0	0	0	0	0	0	0	0	0	0	0	0	0	0	0	0	0	0	0	0	0	0	0	0	0	0	0	0	0	0	0	0	0	0
407	0	0	0	0	0	0	0	0	0	0	0	0	0	0	0	0	0	0	0	0	9.47392	0	0	0	0	0	0	0	0	0	0	0	0	0	0	0	0	0	0	0	0	0	0	0	0	38.3096	0	0	0
408	100	100	100	0	0	0	0	68.5399	87.8552	54.739	57.5325	66.257	75.7708	65.1354	86.9322	17.6673	29.8624	0	0	0	0	65.3202	53.3007	66.0773	96.6686	0	100	100	100	0	87.4313	0	91.7814	100	100	0	32.0513	0	0	0	100	66.3862	88.4422	0	100	0	47.6707	0	64.0854
409	0	0	0	90.4941	90.6125	100	61.4957	0	0	0	0	0	0	0	0	0	0	46.5547	88.6364	100	68.7918	0	0	0	0	88.2655	0	0	0	100	0	84.644	0	0	0	52.944	0	0	58.0483	100	0	0	0	61.11	0	18.0524	0	0	0
410	0	0	0	0	0	0	0	0	0	0	0	0	0	0	0	0	0	0	0	0	0	0	0	0	0	0	0	0	0	0	0	0	0	0	0	0	0	0	0	0	0	0	0	0	0	0	0	38.8481	0
411	0	0	0	0	0	0	0	0	0	0	0	0	0	0	0	0	0	0	0	0	0	0	0	0	0	0	0	0	0	0	0	0	0	0	0	0	0	50.9109	0	0	0	0	0	0	0	0	18.5571	0	0
412	0	0	0	0	0	0	0	0	0	0	0	0	100	0	29.6239	21.3366	0	0	0	0	0	0	81.999	0	0	0	0	47.5157	0	0	0	0	0	69.9038	0	0	0	0	0	0	100	0	0	0	0	0	0	0	56.42
413	0	100	0	0	0	0	0	0	0	0	0	0	0	0	0	0	0	0	0	0	0	0	0	81.7971	0	0	46.7412	0	0	0	0	0	0	0	0	0	0	0	0	0	0	100	0	73.429	0	0	0	0	0
414	0	0	0	0	64.089	0	66.8698	0	0	79.2046	83.9501	78.5601	0	100	0	0	100	54.8927	0	0	0	100	0	0	0	60.462	0	0	0	0	0	0	0	0	0	0	85.5728	0	0	0	0	0	0	0	0	60.9421	81.4429	25.2964	0
415	0	0	0	0	0	33.6818	0	63.5948	0	0	0	0	0	0	61.6906	78.6634	0	0	0	0	0	0	0	0	0	0	0	0	0	0	0	0	0	0	66.5111	100	0	30.6393	79.9652	0	0	0	0	0	0	0	0	0	0
416	0	0	0	0	0	0	0	0	0	0	0	0	0	0	0	0	0	0	0	0	0	0	0	0	0	0	0	0	0	0	0	0	0	0	0	0	0	0	0	0	0	0	0	0	0	0	0	0	0
417	0	0	0	100	0	0	0	0	0	0	0	0	0	0	0	0	0	0	0	0	0	0	0	0	0	0	0	0	0	0	0	0	0	0	0	0	0	0	0	0	0	0	0	0	0	0	0	0	0
418	0	0	0	0	35.911	66.3182	33.1302	36.4052	0	0	0	0	0	0	0	0	0	45.1073	0	100	100	0	0	0	100	39.538	0	0	0	0	0	100	100	30.0962	33.4889	0	0	0	0	0	0	0	0	26.571	0	39.0579	0	35.8554	0
419	0	0	0	0	0	0	0	0	100	20.7954	16.0499	21.4399	0	0	8.68554	0	0	0	100	0	0	0	18.001	18.2029	0	0	53.2588	52.4843	100	0	0	0	0	0	0	0	14.4272	18.4498	20.0348	100	0	0	0	0	0	0	0	0	43.58
420	0	0	0	0	0	0	0	0	0	0	0	0	0	0	0	0	0	0	0	0	0	0	0	0	0	0	0	0	0	0	0	0	0	0	0	0	0	0	0	0	0	0	0	0	0	0	0	0	0
421	0	0	0	0	13.2085	0	0	0	0	0	0	0	10.4631	0	0	0	0	0	0	0	0	0	8.49087	0	0	0	0	0	0	7.61905	0	0	0	0	0	0	0	0	0	0	0	0	0	0	0	0	0	0	0
422	0	0	0	0	0	0	0	0	0	0	0	0	0	0	0	0	0	0	0	0	0	0	0	0	0	0	0	0	0	0	0	0	0	0	0	0	0	0	0	0	0	0	0	0	0	0	0	0	0
423	0	0	0	0	0	0	0	22.4643	0	0	0	0	0	0	0	0	0	0	100	0	0	0	0	0	0	0	0	0	0	0	0	0	0	0	0	0	0	29.8875	0	0	0	0	0	0	0	30.2931	0	0	0
424	100	100	100	0	0	43.014	0	0	0	0	0	32.8525	0	0	0	0	17.13	0	0	100	21.326	0	24.223	23.3526	25.5111	0	50.5393	100	100	0	0	0	0	0	0	0	20.4867	0	0	0	0	37.8564	34.3654	27.9186	100	0	0	22.6989	41.9372
425	0	0	0	100	86.7915	0	46.336	0	53.0462	24.0652	38.82	0	22.1555	0	25.8211	0	0	0	0	0	0	31.6013	0	0	0	28.7462	0	0	0	92.381	35.9418	35.5434	42.1155	0	0	0	0	0	0	38.2808	39.5246	0	0	0	0	0	17.0646	0	0
426	0	0	0	0	0	0	0	0	0	0	0	0	0	0	0	20.4854	0	0	0	0	0	0	0	0	0	0	0	0	0	0	0	0	0	16.1798	0	17.5253	0	0	0	0	0	0	0	0	0	0	0	0	0
427	0	0	0	0	0	0	0	0	0	0	0	0	0	0	0	0	0	0	0	0	0	0	0	0	0	0	0	0	0	0	0	0	0	0	0	0	0	0	100	0	0	0	0	0	0	0	0	0	0
428	0	0	0	0	0	0	53.664	77.5357	46.9538	75.9348	61.18	67.1475	67.3814	100	74.1789	79.5146	82.87	100	0	0	0	68.3987	67.2861	76.6474	0	0	0	0	0	0	0	0	0	0	100	82.4747	79.5133	70.1125	0	0	0	0	0	0	0	69.7069	82.9354	77.3011	58.0628
429	0	0	0	0	0	56.986	0	0	0	0	0	0	0	0	0	0	0	0	0	0	78.674	0	0	0	74.4889	71.2538	49.4607	0	0	0	64.0582	64.4566	57.8845	83.8202	0	0	0	0	0	61.7192	60.4754	62.1436	65.6346	72.0814	0	0	0	0	0
430	25.7437	37.6372	100	100	51.6092	0	0	0	0	0	0	0	0	0	0	0	0	0	0	0	0	0	0	0	0	0	0	52.4826	31.2292	36.0195	0	0	0	0	0	0	0	0	0	0	0	0	0	0	100	0	0	0	0
431	0	0	0	0	0	0	0	0	0	0	0	0	0	0	0	0	0	0	64.8683	77.2613	0	0	0	0	0	0	0	0	0	0	0	0	0	0	0	0	0	0	8.86531	0	0	0	0	0	0	0	0	0	0
432	0	0	0	0	0	0	0	0	0	0	0	0	0	19.5732	0	0	0	0	0	0	0	0	0	0	0	0	41.9355	0	0	0	0	0	0	0	0	0	0	0	0	0	0	0	0	0	0	0	0	0	0
433	0	0	0	0	0	0	0	0	0	0	0	0	0	0	0	0	0	0	0	0	0	0	0	0	0	0	0	0	0	0	0	0	0	0	0	0	0	0	0	0	0	0	0	0	0	0	0	0	0
434	0	0	0	0	0	0	0	0	0	0	0	0	0	0	0	0	0	0	0	0	0	0	0	0	0	0	0	0	0	0	20.2337	0	0	0	0	0	0	0	0	0	0	0	0	0	0	0	0	0	0
435	0	0	0	0	0	0	0	0	0	0	0	0	0	0	0	0	0	0	0	0	0	0	0	0	0	0	58.0645	0	0	0	0	0	0	0	0	0	0	0	0	0	0	0	0	0	0	0	0	0	0
436	0	0	0	0	48.3908	100	0	0	0	0	0	0	100	0	0	100	100	100	35.1317	0	100	100	0	0	0	0	0	0	0	0	0	68.875	100	0	0	0	0	0	0	100	0	0	0	0	0	0	0	0	100
437	0	0	0	0	0	0	100	100	100	100	100	100	0	80.4268	100	0	0	0	0	22.7387	0	0	100	100	100	0	0	47.5174	0	0	79.7663	0	0	100	100	100	100	100	91.1347	0	0	0	0	0	0	100	100	100	0
438	0	0	0	0	0	0	0	0	0	0	0	0	0	0	0	0	0	0	0	0	0	0	0	0	0	0	0	0	0	0	0	0	0	0	0	0	0	0	0	0	100	100	0	0	0	0	0	0	0
439	74.2563	62.3628	0	0	0	0	0	0	0	0	0	0	0	0	0	0	0	0	0	0	0	0	0	0	0	0	0	0	68.7708	63.9805	0	31.125	0	0	0	0	0	0	0	0	0	0	0	0	0	0	0	0	0
440	0	0	83.606	0	0	0	12.0152	8.93445	0	0	15.8932	18.9084	0	0	13.3089	0	0	0	0	0	0	0	0	13.4777	0	8.71855	0	48.2931	0	0	0	0	0	0	0	0	9.03817	0	0	0	0	0	15.6098	7.54357	45.0264	0	15.0994	0	0
441	0	0	0	0	0	0	0	0	0	7.50571	0	0	0	0	0	0	0	0	0	0	0	15.9772	0	0	0	0	10.2416	0	0	0	4.88175	0	6.62592	0	0	0	0	0	0	0	0	3.41072	0	0	0	5.19792	0	0	0
442	0	0	0	0	0	0	0	0	0	0	0	0	0	0	0	0	0	0	0	0	0	0	0	0	0	0	0	0	0	0	0	0	0	0	0	0	0	0	0	0	0	0	0	0	0	0	0	0	0
443	0	0	0	0	0	0	0	0	0	0	0	0	0	0	0	0	0	0	0	0	0	0	0	0	0	0	0	0	0	0	0	0	0	0	0	0	0	0	0	0	0	0	0	0	0	0	0	0	0
444	100	0	16.394	0	0	0	0	0	0	0	0	0	0	0	0	0	0	0	0	0	0	0	0	0	0	0	0	0	0	100	0	0	0	0	0	0	0	0	0	0	0	0	0	0	0	0	0	0	0
445	0	100	0	100	100	100	87.9848	91.0656	100	92.4943	84.1068	81.0916	97.6751	100	86.6911	100	100	100	100	100	100	84.0228	78.3152	86.5223	100	91.2815	89.7584	0	100	0	95.1183	100	93.3741	100	100	100	72.7939	81.6446	100	100	100	96.5893	84.3902	92.4564	54.9736	94.8021	84.9006	100	100
446	0	0	0	0	0	0	0	0	0	0	0	0	0	0	0	0	0	0	0	0	0	0	0	0	0	0	0	51.7069	0	0	0	0	0	0	0	0	0	0	0	0	0	0	0	0	0	0	0	0	0
447	0	0	0	0	0	0	0	0	0	0	0	0	0	0	0	0	0	0	0	0	0	0	0	0	0	0	0	0	0	0	0	0	0	0	0	0	0	0	0	0	0	0	0	0	0	0	0	0	0
448	0	0	0	0	0	0	0	0	0	0	0	0	0	0	0	0	0	0	0	0	0	0	21.6848	0	0	0	0	0	0	0	0	0	0	0	0	0	0	0	0	0	0	0	0	0	0	0	0	0	0
449	0	0	0	0	0	0	0	0	0	0	0	0	2.32493	0	0	0	0	0	0	0	0	0	0	0	0	0	0	0	0	0	0	0	0	0	0	0	18.1679	18.3554	0	0	0	0	0	0	0	0	0	0	0
450	0	0	0	0	26.6649	30.3882	0	0	0	0	0	0	0	0	0	0	0	0	0	50.2989	89.396	0	0	0	30.8977	37.6353	46.6191	0	0	0	43.9642	0	100	0	19.0205	0	0	0	0	0	21.3443	0	18.9748	40.5271	0	0	0	0	0
451	0	0	0	44.8758	0	0	0	0	0	0	0	0	0	0	0	0	0	0	100	0	0	0	0	0	0	0	0	23.4063	20.7154	0	0	0	0	0	0	0	0	0	0	0	0	0	0	0	0	0	0	0	0
452	0	0	0	0	0	0	0	0	0	0	0	0	0	0	0	0	94.1999	0	0	0	0	0	0	0	0	0	0	0	0	0	0	0	0	0	0	0	0	0	0	0	0	0	0	0	0	0	0	0	0
453	0	0	0	0	38.952	31.5759	100	100	100	100	100	100	100	93.5038	100	100	0	85.9103	0	49.7011	0	100	100	100	37.28	27.1979	0	0	0	66.5153	35.9762	69.7363	0	72.5342	47.836	100	100	100	100	0	0	0	0	18.5185	0	100	0	100	100
454	100	0	100	0	0	0	0	0	0	0	0	0	0	0	0	0	0	0	0	0	0	0	0	0	0	0	18.3116	76.5937	79.2846	0	0	0	0	0	0	0	0	0	0	89.8046	78.6557	0	81.0252	0	100	0	100	0	0
455	0	100	0	32.319	0	0	0	0	0	0	0	0	0	0	0	0	0	0	0	0	0	0	0	0	0	0	0	0	0	0	0	0	0	0	33.1435	0	0	0	0	0	0	100	0	0	0	0	0	0	0
456	0	0	0	0	0	0	0	0	0	0	0	0	0	0	0	0	0	0	0	0	0	0	0	0	0	9.39801	0	0	0	33.4847	0	30.2637	0	27.4658	0	0	0	0	0	10.1954	0	0	0	40.9544	0	0	0	0	0
457	0	0	0	0	0	0	0	0	0	0	0	0	0	0	0	0	5.80007	0	0	0	0	0	0	0	0	0	0	0	0	0	0	0	0	0	0	0	0	0	0	0	0	0	0	0	0	0	0	0	0
458	0	0	0	0	34.3831	38.0359	0	0	0	0	0	0	0	6.49618	0	0	0	14.0897	0	0	10.604	0	0	0	31.8222	25.7687	35.0693	0	0	0	20.0596	0	0	0	0	0	0	0	0	0	0	0	0	0	0	0	0	0	0
459	0	0	0	22.8052	0	0	0	0	0	0	0	0	0	0	0	0	0	0	0	0	0	0	0	0	0	0	0	0	0	0	0	0	0	0	0	0	0	0	0	0	0	0	0	0	0	0	0	0	0
460	0	0	0	0	0	0	0	0	0	0	0	0	0	0	0	0	0	0	0	0	0	16.4719	0	0	0	0	0	22.9358	0	0	0	0	0	0	0	0	0	0	0	0	0	0	0	0	0	0	0	0	0
461	0	0	0	0	0	0	0	0	0	0	0	0	0	0	0	0	0	0	0	0	0	0	12.4128	0	0	0	0	0	0	0	0	0	0	0	0	0	0	0	0	0	0	0	0	0	0	0	58.3333	38.878	0
462	0	0	0	0	29.5067	54.1708	31.8168	0	37.8339	0	0	26.8831	43.201	61.8177	34.9042	78.7933	85.3892	87.5641	38.4271	0	0	0	0	0	0	34.1423	0	0	0	0	0	0	17.6179	81.4692	67.409	74.2701	35.599	0	78.2927	20.8849	13.5104	0	0	23.1527	0	46.8115	0	0	0
463	5.82413	0	0	67.0357	0	0	0	21.6516	0	54.4653	22.1164	0	0	0	0	0	0	0	0	0	0	5.49828	0	17.9531	22.9808	0	18.5304	0	0	0	12.4932	20.2376	0	0	0	0	0	63.6404	0	0	0	20.0095	0	0	18.1159	0	0	0	0
464	0	0	0	0	0	0	0	0	0	0	0	0	0	0	0	0	0	0	0	0	100	0	0	0	0	0	0	0	0	0	0	0	0	0	0	0	0	0	0	0	0	0	0	0	0	0	0	0	0
465	0	12.1116	0	0	0	0	0	0	0	0	0	0	0	0	0	0	0	0	61.5729	100	0	0	0	0	0	0	0	0	0	0	0	0	0	0	0	0	0	0	0	0	0	0	60.5418	0	0	0	41.6667	0	52.3204
466	0	0	0	0	0	45.8292	0	0	0	0	0	0	0	0	24.2812	0	0	0	0	0	0	0	0	0	0	0	0	0	0	0	0	79.7624	0	0	0	0	0	0	0	0	0	0	0	42.6108	0	0	0	0	0
467	0	0	33.572	32.9643	0	0	68.1832	78.3484	62.1661	0	0	0	0	0	0	21.2067	14.6108	12.4359	0	0	0	0	87.5872	0	0	0	81.4696	77.0642	0	0	87.5068	0	82.3821	18.5308	32.591	25.7299	64.401	36.3596	21.7073	0	86.4896	79.9905	39.4582	0	55.1449	53.1885	0	0	47.6796
468	0	87.8884	0	0	0	0	0	0	0	45.5347	0	73.1169	0	38.1823	0	0	0	0	0	0	0	78.0298	0	0	77.0192	65.8577	0	0	100	100	0	0	0	0	0	0	0	0	0	0	0	0	0	0	0	0	0	61.122	0
469	94.1759	0	66.428	0	70.4933	0	0	0	0	0	77.8836	0	56.799	0	40.8147	0	0	0	0	0	0	0	0	82.0469	0	0	0	0	0	0	0	0	0	0	0	0	0	0	0	79.1151	0	0	0	34.2365	26.7391	0	0	0	0
470	0	0	0	58.3361	0	0	0	0	0	0	0	0	0	0	0	36.9631	40.4372	39.5648	0	11.4926	42.2469	0	0	0	0	0	0	0	0	0	0	0	0	52.1838	32.8209	0	0	0	39.1838	0	0	0	22.6115	0	0	15.6791	0	0	0
471	0	0	0	0	0	58.5194	0	21.8535	43.5193	58.6989	0	0	0	0	0	0	0	0	44.9077	0	0	0	0	0	0	0	58.939	79.5336	72.8358	82.8143	0	0	79.367	0	0	34.2832	0	49.3046	0	0	49.7372	0	0	0	100	0	42.9198	0	0
472	0	0	0	0	57.0444	0	0	0	0	0	0	0	0	0	0	0	0	0	0	0	0	0	0	0	0	18.926	0	0	0	0	0	72.5012	0	0	0	0	0	0	0	0	0	0	0	34.1545	0	0	0	0	51.4778
473	0	0	0	0	0	0	0	29.405	0	0	0	0	0	25.5235	0	0	0	0	0	0	0	0	0	0	0	0	0	0	0	0	0	0	0	0	0	20.9845	0	0	0	0	0	0	43.3917	0	0	0	0	0	0
474	0	0	0	0	0	0	0	0	0	0	0	0	100	0	0	0	0	0	0	0	0	0	0	0	26.8793	0	0	0	0	0	0	0	0	0	0	0	0	0	0	0	0	0	0	0	0	0	0	0	0
475	0	0	0	0	0	41.4806	32.6942	0	25.1502	0	0	0	0	0	100	63.0369	59.5628	0	0	29.0559	0	0	0	0	0	0	17.2965	0	0	17.1857	0	0	20.633	13.443	0	0	0	0	0	0	13.7976	0	0	0	0	0	0	0	0
476	0	0	0	0	0	0	0	0	0	0	0	0	0	0	0	0	0	60.4352	18.8505	0	0	0	0	0	0	0	0	0	0	0	0	0	0	0	67.1791	19.171	0	0	0	0	0	0	0	65.8455	0	0	0	0	0
477	0	0	0	0	42.9556	0	67.3058	0	0	0	0	0	0	74.4765	0	0	0	0	0	0	0	100	100	0	0	0	0	0	0	0	100	0	0	34.3732	0	0	100	0	60.8162	0	0	0	0	0	0	0	57.0802	100	0
478	0	0	0	41.6639	0	0	0	48.7414	31.3305	41.3011	100	100	0	0	0	0	0	0	0	0	0	0	0	100	73.1207	0	23.7645	0	0	0	0	27.4988	0	0	0	25.5613	0	50.6954	0	100	36.4652	100	0	0	0	84.3209	0	0	48.5222
479	0	0	0	0	0	0	0	0	0	0	0	0	0	0	0	0	0	0	36.2418	59.4515	57.7531	0	0	0	0	81.074	0	20.4664	27.1642	0	0	0	0	0	0	0	0	0	0	0	0	0	33.9968	0	0	0	0	0	0
480	0	35.5991	0	0	0	0	0	0	0	0	0	0	0	0	0	0	0	0	0	0	0	0	0	0	0	0	0	0	0	0	0	0	0	0	0	0	0	0	0	0	0	0	0	0	0	0	0	0	0
481	22.0596	0	27.5035	0	15.0636	0	0	0	0	0	0	0	0	0	0	26.382	0	9.63107	0	0	0	31.8565	0	0	0	0	35.9335	0	0	53.0273	17.835	36.4542	0	11.546	0	0	0	14.05	0	17.1965	0	20.5626	0	0	0	0	35.6325	29.2132	0
482	0	0	0	76.422	0	0	0	0	65.2778	0	0	10.5919	0	0	0	0	18.1818	0	17.3393	0	0	0	28.3377	46.2885	20.2997	0	0	100	100	0	0	0	0	0	24.1793	0	0	0	0	0	20.5706	0	8.34765	0	77.8733	0	0	0	25.2288
483	77.9404	64.4009	23.1195	0	0	60.6021	43.5345	0	0	0	0	0	53.9149	0	0	0	0	0	0	0	0	0	0	0	0	0	0	0	0	0	36.1946	0	83.172	0	0	0	0	0	0	0	0	0	0	0	0	0	0	0	0
484	0	0	0	0	84.9364	0	0	0	0	0	100	0	0	44.8639	0	0	0	0	0	0	0	0	0	0	0	0	0	0	0	0	0	63.5458	0	0	0	0	38.8251	0	0	0	0	0	0	0	0	0	0	40.8203	0
485	0	0	49.377	0	0	0	0	100	0	26.2745	0	89.4081	0	0	0	0	0	0	0	0	0	14.6097	13.5092	0	0	18.9073	0	0	0	46.9727	0	0	0	0	0	0	0	0	0	11.2717	0	23.6663	0	41.9988	0	0	0	0	0
486	0	0	0	0	0	39.3979	0	0	0	0	0	0	0	0	0	0	0	0	0	100	0	0	0	0	0	0	0	0	0	0	0	0	0	0	0	0	0	0	0	0	0	0	0	0	0	0	0	0	0
487	0	0	0	0	0	0	0	0	34.7222	0	0	0	0	0	0	0	81.8182	0	0	0	100	0	0	0	0	0	0	0	0	0	0	0	0	88.454	0	0	61.1749	85.95	0	0	0	0	0	0	22.1267	0	64.3675	0	0
488	0	0	0	23.578	0	0	56.4655	0	0	73.7255	0	0	46.0851	55.1361	100	73.618	0	90.3689	82.6607	0	0	53.5338	58.153	53.7115	79.7003	81.0927	64.0665	0	0	0	45.9704	0	16.828	0	75.8207	100	0	0	100	71.5318	79.4294	55.7711	91.6524	58.0012	0	100	0	29.9665	74.7712
489	0	0	0	0	0	0	0	0	0	0	0	0	0	0	0	0	0	0	0	0	0	0	0	0	0	0	0	0	0	0	0	0	0	0	0	0	0	0	0	0	0	0	0	0	0	0	0	0	0
490	0	0	0	0	0	0	0	0	0	0	0	0	0	0	0	0	0	0	0	0	0	0	0	0	0	0	0	0	0	0	0	0	0	0	0	0	0	0	0	0	0	0	0	0	0	0	0	0	0
491	0	0	0	0	0	0	0	0	0	0	0	0	0	0	0	0	0	0	0	0	0	0	0	0	0	0	0	0	0	0	0	0	0	0	0	0	0	0	0	0	0	0	0	0	0	0	0	0	0
492	0	0	0	0	0	0	0	0	0	0	0	0	0	0	0	0	0	0	0	0	0	0	0	0	0	0	0	0	0	0	0	0	0	0	13.1263	28.3893	0	0	0	0	0	0	0	0	0	0	7.47009	26.2507	0
493	0	0	0	0	0	0	0	0	10.2897	0	0	0	5.86858	0	0	0	0	0	0	0	0	11.1914	9.97016	0	0	0	0	0	0	0	0	0	0	0	0	0	9.78435	6.45405	0	0	0	0	0	0	0	19.1664	0	0	0
494	0	0	0	0	0	0	0	0	0	0	0	0	0	0	0	0	0	29.435	0	0	0	0	0	0	0	0	0	0	0	0	0	0	0	0	0	0	0	0	0	0	0	0	0	25.4338	0	0	0	0	0
495	0	0	0	0	0	100	0	0	0	0	0	0	0	0	0	0	0	0	0	0	0	0	0	0	0	0	0	0	0	0	100	0	0	0	0	0	0	0	0	0	0	0	0	0	0	0	0	0	0
496	100	100	100	100	100	0	100	100	89.7103	100	100	100	94.1314	100	100	100	100	70.565	100	100	100	88.8086	90.0298	100	100	100	100	100	100	80.3662	0	100	100	100	86.8737	71.6107	90.2156	93.546	100	100	100	100	100	74.5662	100	80.8336	92.5299	73.7493	100
497	0	0	0	0	0	0	0	0	0	0	0	0	0	0	0	0	0	0	0	0	0	0	0	0	0	0	0	0	0	0	0	0	0	0	0	0	0	0	0	0	0	0	0	0	0	0	0	0	0
498	0	0	0	0	0	0	0	0	0	0	0	0	0	0	0	0	0	0	0	0	0	0	0	0	0	0	0	0	0	0	0	0	0	0	0	0	0	0	0	0	0	0	0	0	0	0	0	0	0
499	0	0	0	0	0	0	0	0	0	0	0	0	0	0	0	0	0	0	0	0	0	0	0	0	0	0	0	0	0	19.6338	0	0	0	0	0	0	0	0	0	0	0	0	0	0	0	0	0	0	0
500	0	49.8894	0	0	0	0	55.739	0	0	0	0	0	0	0	17.3876	0	0	0	0	0	0	0	0	0	0	0	0	0	17.717	0	0	0	0	0	0	0	0	0	0	0	0	0	0	0	0	0	0	0	0
501	18.5828	0	37.0708	0	0	0	0	0	0	0	0	0	0	0	0	0	0	0	0	0	0	0	0	0	0	0	59.9185	27.3936	0	0	0	0	0	0	0	0	0	0	0	0	0	0	0	0	57.9835	0	0	0	0
502	0	0	0	25.1935	32.1746	26.5789	0	75.5006	0	87.0994	67.8199	0	0	0	0	0	0	0	0	0	0	70.629	0	69.0154	48.4146	51.8822	0	0	0	0	0	69.542	0	52.4862	0	0	66.2742	48.4434	0	0	51.036	0	64.3147	0	0	100	0	0	49.2726
503	0	0	0	0	0	0	0	0	71.1465	0	0	65.2956	100	0	0	0	100	84.6431	0	51.096	51.6592	0	88.2847	0	0	0	0	0	0	0	26.1788	0	47.3099	0	85.226	0	0	0	56.149	57.1939	0	62.4788	0	70.1144	0	0	100	32.0317	0
504	0	0	0	0	0	0	17.7673	0	0	0	0	0	0	0	52.4758	0	0	0	51.1555	0	0	0	0	0	0	0	0	0	17.1408	0	0	0	0	0	0	76.3448	0	8.61807	0	0	0	0	0	0	0	0	0	0	14.1654
505	0	0	34.548	0	0	39.183	0	0	0	0	14.7978	0	0	100	0	100	0	0	0	0	0	0	0	0	0	0	0	0	0	0	0	30.458	0	0	0	0	0	0	0	0	0	0	22.7088	0	0	0	0	67.9683	0
506	0	0	0	74.8065	39.5715	0	0	0	0	0	0	34.7044	0	0	0	0	0	0	0	0	0	0	0	0	0	0	0	25.8311	0	0	34.3811	0	11.1512	47.5138	0	0	0	0	0	0	0	37.5212	0	0	9.38272	0	0	0	0
507	0	50.1106	0	0	0	0	0	24.4994	28.8535	0	0	0	0	0	0	0	0	0	48.8445	48.904	48.3408	0	0	30.9846	51.5854	0	40.0815	0	0	0	0	0	0	0	0	0	0	42.9385	0	42.8061	48.964	0	0	0	0	0	0	0	0
508	81.4172	0	28.3812	0	0	0	26.4937	0	0	12.9006	17.3822	0	0	0	30.1366	0	0	15.3569	0	0	0	29.371	11.7153	0	0	48.1178	0	0	65.1422	100	0	0	0	0	14.774	23.6552	33.7258	0	43.851	0	0	0	12.9765	0	32.6337	0	0	0	36.562
509	0	0	0	0	28.2538	34.2381	0	0	0	0	0	0	0	0	0	0	0	0	0	0	0	0	0	0	0	0	0	46.7753	0	0	39.4401	0	41.5389	0	0	0	0	0	0	0	0	0	0	29.8856	0	0	0	0	0
510	22.8291	12.4488	0	0	0	0	0	0	0	0	0	0	0	0	0	0	0	0	0	0	0	0	0	0	0	0	0	0	0	0	0	19.5158	0	0	0	0	0	0	0	0	0	0	4.39228	0	0	0	0	0	0
511	0	0	0	0	0	0	0	0	0	0	0	0	0	0	0	0	0	0	0	0	0	0	0	0	0	0	0	0	0	0	0	0	0	0	0	0	0	0	0	0	0	0	0	0	0	0	0	0	0
512	0	0	0	0	0	0	0	0	0	0	0	0	0	0	0	0	0	0	0	11.0263	0	0	0	0	0	0	1.2408	0	0	0	0	0	0	2.02599	0	0	0	0	0	0	0	0	0	0	0	0	0	0	0
513	0	0	0	0	0	2.7959	0	0	0	0	0	0	0	0	0	0	0	0	0	0	0	0	0	0	0	0	0	0	0	0	0	0	0	0	0	0	0	0	0	0	0	0	0	0	0	0	0	0	0
514	0	0	12.4724	0	0	0	0	0	0	0	0	0	0	0	0	0	0	0	0	0	0	0	0	0	0	0	0	0	0	15.9911	0	0	0	0	2.73591	12.7587	0	0	0	0	0	0	5.50928	0	0	0	0	0	0
515	11.8697	0	0	8.43074	0	0	0	0	0	0	0	0	4.00739	3.9916	0	4.11564	3.90577	0	0	0	0	0	0	1.45978	0	0	0	0	0	0	0	0	0	0	0	0	0	0	0	0	0	0	0	0	2.3909	8.24483	0	5.99747	0
516	0	0	0	0	0	0	0	0	0	0	0	0	0	0	0	0	0	0	0	0	0	0	0	0	0	0	0	0	0	0	0	0	0	0	0	0	0	0	0	0	0	0	0	0	0	0	0	0	0
517	0	0	0	0	0	0	0	0	0	0	0	0	0	0	0	0	0	0	0	0	0	0	0	0	0	0	0	0	0	0	0	0	0	0	0	0	0	0	0	0	0	0	0	0	0	0	0	0	0
518	0	0	0	0	0	0	100	100	100	100	100	100	95.9926	96.0084	100	0	0	0	100	88.9737	100	100	100	98.5402	100	100	98.7592	0	0	0	0	0	0	0	0	0	100	100	100	100	100	100	0	0	0	0	0	0	100
519	65.3011	87.5512	87.5276	91.5693	100	97.2041	0	0	0	0	0	0	0	0	0	95.8844	96.0942	100	0	0	0	0	0	0	0	0	0	100	100	84.0089	100	80.4842	100	97.974	97.2641	87.2413	0	0	0	0	0	0	90.0984	100	97.6091	91.7552	100	94.0025	0
520	0	0	0	0	0	0	0	0	0	0	0	0	0	0	0	0	0	0	0	0	0	0	0	0	0	0	0	0	0	0	0	0	0	0	0	0	0	0	0	0	0	0	0	0	0	0	0	0	0
521	0	0	0	0	0	0	0	0	0	0	0	0	0	0	0	0	0	0	0	0	0	0	0	0	0	0	0	0	0	0	0	0	0	0	0	0	0	0	0	0	0	0	0	0	0	0	0	0	0
522	0	0	0	0	0	0	100	0	100	0	0	0	0	0	0	0	0	0	0	0	0	0	0	0	0	0	0	0	0	0	0	0	0	0	0	0	0	0	0	0	0	0	0	0	0	0	0	0	0
523	100	0	100	0	0	0	0	100	0	0	0	0	100	0	0	0	0	0	0	0	0	0	0	0	0	0	0	0	0	0	0	0	0	0	0	0	0	0	0	0	0	0	0	0	0	0	0	0	0
524	0	0	0	0	0	0	0	0	0	100	0	0	0	0	0	0	0	0	0	100	100	0	0	100	0	0	0	100	100	30.139	0	0	0	0	0	100	0	0	0	0	0	0	0	0	0	0	0	0	0
525	0	0	0	0	0	0	0	0	0	0	0	0	0	0	0	0	0	0	0	0	0	0	0	0	0	0	0	0	0	0	0	0	0	0	0	0	0	0	0	0	0	0	0	0	0	0	0	0	0
526	0	0	0	0	0	0	0	0	0	0	0	0	0	0	0	0	0	0	0	0	0	0	0	0	0	0	0	0	0	0	0	0	0	100	0	0	0	0	0	0	0	0	0	0	0	0	0	0	0
527	0	0	0	0	0	0	0	0	0	0	0	0	0	100	0	0	0	0	0	0	0	0	0	0	0	0	0	0	0	0	0	100	0	0	100	0	0	0	0	0	0	0	100	0	0	0	0	0	0
528	0	0	0	0	0	0	0	0	0	0	0	0	0	0	0	0	0	0	0	0	0	0	0	0	0	0	0	0	0	0	0	0	0	0	0	0	0	0	0	0	0	0	0	0	0	0	0	0	0
529	0	0	0	0	0	0	0	0	0	0	0	0	0	0	0	0	0	0	0	0	0	0	0	0	0	0	0	0	0	69.861	0	0	0	0	0	0	0	0	0	0	0	0	0	0	0	0	0	0	0
530	40.5158	29.7396	27.236	0	22.1774	0	0	0	0	0	0	0	0	0	0	0	0	0	0	13.3674	0	0	0	0	19.1992	0	0	44.6573	0	0	19.7628	0	7.39623	0	0	10.194	0	0	0	0	0	0	0	0	0	0	14.6741	0	0
531	0	0	0	0	0	0	0	0	0	0	0	0	0	0	0	0	0	0	0	0	0	25.9155	0	0	0	0	0	0	58.3333	0	0	18.0384	0	0	33.382	0	0	0	0	0	0	0	0	45.1461	0	0	0	26.4092	0
532	0	0	0	0	0	50	42.399	24.9643	40.9576	0	0	0	42.9272	46.2844	16.8455	0	0	0	30.7058	0	29.4311	0	37.1007	0	0	0	0	0	0	0	0	0	0	9.38159	0	11.7813	39.6471	0	42.6929	0	0	0	46.8271	0	0	0	0	0	0
533	0	7.17222	11.2522	28.2073	0	0	0	0	0	44.6809	28.4871	36.1994	0	0	0	0	18.0006	0	0	0	0	0	0	0	0	0	0	0	0	0	0	0	0	0	0	0	0	0	0	47.7283	64.2655	0	0	0	40.7427	0	0	0	0
534	0	0	0	0	0	0	0	0	0	0	0	0	0	0	0	0	0	0	0	0	0	0	0	47.8757	0	100	0	0	0	21.4433	0	0	0	0	0	0	0	0	0	0	0	0	0	0	0	0	0	8.48991	0
535	0	0	0	0	0	0	0	0	0	0	0	0	0	0	0	0	0	0	0	0	0	0	0	0	0	0	100	0	0	0	0	0	0	0	0	0	0	0	0	0	0	0	0	0	0	0	0	0	0
536	0	63.0882	0	71.7927	0	50	0	0	0	0	0	0	0	0	83.1545	0	81.9994	100	0	0	70.5689	0	0	52.1243	80.8008	0	0	55.3427	0	0	80.2372	0	92.6038	0	0	78.0247	0	0	0	0	0	100	0	0	0	0	0	0	0
537	59.4842	0	0	0	77.8226	0	57.601	75.0357	59.0424	55.3191	71.5129	63.8006	57.0728	53.7156	0	100	0	0	69.2942	86.6326	0	74.0845	62.8993	0	0	0	0	0	41.6667	78.5567	0	81.9616	0	90.6184	66.618	0	60.3529	100	57.3071	52.2717	35.7345	0	0	54.8539	0	100	85.3259	65.1009	100
538	0	0	61.5118	0	0	0	0	0	0	0	0	0	0	0	0	0	0	0	0	0	0	0	0	0	0	0	0	0	0	0	0	0	0	0	0	0	0	0	0	0	0	0	53.1729	0	59.2573	0	0	0	0
539	0	0	0	0	0	0	0	0	0	0	0	0	0	0	0	0	0	0	0	0	0	0	0	0	0	0	0	0	0	0	0	0	0	0	0	0	0	0	0	0	0	0	0	0	0	0	0	0	0
540	0	0	0	0	0	0	0	0	0	0	0	0	0	0	0	0	0	0	0	0	0	0	0	0	0	0	0	0	0	0	0	0	0	0	0	0	0	0	0	0	0	0	0	0	0	0	0	0	0
541	0	0	0	0	0	0	0	0	0	0	0	0	0	0	0	0	0	0	0	0	0	0	0	0	0	0	0	0	77.4194	79.9799	0	0	0	0	0	0	0	0	0	0	0	0	0	0	0	0	0	0	0
542	0	0	0	0	0	0	0	0	0	100	100	100	0	0	0	0	0	0	0	0	0	100	100	35.5136	0	0	0	100	0	0	69.3186	67.083	100	0	0	0	100	100	100	0	0	0	0	49.1866	100	43.6198	100	70.4248	100
543	100	100	100	0	0	100	100	0	0	0	0	0	0	100	0	100	100	0	0	0	0	0	0	0	0	0	0	0	0	0	0	0	0	82.9815	45.0519	37.1378	0	0	0	0	0	0	0	0	0	0	0	0	0
544	0	0	0	100	100	0	0	100	100	0	0	0	100	0	100	0	0	0	36.2135	0	0	0	0	64.4864	100	100	100	0	0	0	0	0	0	0	0	0	0	0	0	100	100	100	100	0	0	56.3802	0	0	0
545	0	0	0	0	0	0	0	0	0	0	0	0	0	0	0	0	0	0	0	0	100	0	0	0	0	0	0	0	0	0	0	0	0	0	0	0	0	0	0	0	0	0	0	0	0	0	0	0	0
546	0	0	0	0	0	0	0	0	0	0	0	0	0	0	0	0	0	100	31.0462	100	0	0	0	0	0	0	0	0	22.5806	20.0201	30.6814	0	0	0	54.9481	62.8622	0	0	0	0	0	0	0	50.8134	0	0	0	29.5752	0
547	0	0	0	0	0	0	0	0	0	0	0	0	0	0	0	0	0	0	0	0	0	0	0	0	0	0	0	0	0	0	0	32.917	0	0	0	0	0	0	0	0	0	0	0	0	0	0	0	0	0
548	0	0	0	0	0	0	0	0	0	0	0	0	0	0	0	0	0	0	32.7404	0	0	0	0	0	0	0	0	0	0	0	0	0	0	17.0185	0	0	0	0	0	0	0	0	0	0	0	0	0	0	0
549	0	0	0	0	0	0	0	0	0	0	0	0	0	0	0	0	0	0	0	0	0	0	0	0	0	0	0	0	0	0	0	0	0	0	0	0	0	0	0	0	0	0	0	0	0	0	0	0	0
550	0	0	0	43.5021	0	0	0	0	45.9826	0	0	45.2158	43.9597	23.3354	63.0694	56.5297	100	76.6487	0	40.3166	0	0	29.9519	0	0	0	68.3858	0	0	0	0	0	0	0	0	74.1621	0	66.1824	41.3842	75.466	87.4232	87.7041	83.4798	35.1859	0	30.303	22.6672	64.1492	56.9117
551	34.1126	0	0	0	57.4906	0	49.3655	0	0	0	68.2215	0	0	0	0	0	0	0	0	0	88.3199	32.6107	0	0	100	66.794	0	0	0	0	0	40.2675	57.0879	50.6308	0	0	0	0	0	0	0	0	0	0	61.5904	0	0	0	0
552	0	46.778	55.1601	0	0	41.6281	0	0	0	67.0287	0	0	0	41.0912	0	0	0	0	70.9832	59.6834	0	0	0	62.8967	0	0	0	60.6525	0	75.017	62.3157	0	0	0	70.4063	0	70.4168	0	0	0	0	0	0	0	0	29.4221	26.8553	0	0
553	0	0	0	0	0	0	0	0	0	0	0	0	0	0	0	0	0	0	0	0	0	0	11.4168	0	0	0	0	0	100	0	0	0	0	0	0	0	0	0	19.9153	0	0	0	0	0	0	0	0	0	0
554	41.8182	0	14.7331	16.2107	0	0	12.9019	48.2635	14.8246	0	0	4.28058	0	0	17.3536	0	0	23.3513	0	0	0	15.944	0	0	0	0	0	0	0	0	0	0	0	0	0	0	0	0	0	24.534	0	0	0	64.8141	0	0	0	0	0
555	0	0	0	0	0	13.4348	0	0	0	0	0	0	24.4966	0	0	0	0	0	0	0	0	0	0	0	0	0	0	0	0	0	0	0	0	0	0	0	0	0	0	0	0	0	16.5202	0	38.4096	0	0	0	0
556	0	53.222	0	0	0	0	0	0	0	0	0	0	0	0	19.577	0	0	0	0	0	0	0	0	0	0	0	16.8118	39.3475	0	0	37.6843	59.7325	42.9121	0	0	25.8379	0	0	0	0	12.5768	12.2959	0	0	0	40.2748	0	0	0
557	24.0693	0	30.1068	0	42.5094	44.9371	0	0	0	0	0	0	0	0	0	0	0	0	0	0	0	0	0	0	0	33.206	0	0	0	15.6823	0	0	0	0	0	0	0	0	0	0	0	0	0	0	0	0	0	0	0
558	0	0	0	40.2873	0	0	37.7327	51.7365	39.1928	32.9713	0	50.5036	0	0	0	0	0	0	0	0	11.6801	0	58.6314	37.1033	0	0	0	0	0	0	0	0	0	0	0	0	29.5832	33.8176	38.7006	0	0	0	0	0	0	0	50.4776	35.8508	43.0883
559	0	0	0	0	0	0	0	0	0	0	31.7785	0	31.5436	35.5734	0	43.4703	0	0	29.0168	0	0	51.4453	0	0	0	0	14.8024	0	0	9.30075	0	0	0	49.3692	29.5937	0	0	0	0	0	0	0	0	0	0	0	0	0	0
560	0	0	0	0	0	0	0	0	0	0	0	0	0	0	0	0	0	0	0	0	0	0	0	0	0	0	0	0	0	0	0	0	0	0	0	0	0	0	0	0	13.5115	0	20.1999	50.2703	19.9087	29.6778	0	0	0
561	17.6542	17.5732	0	0	0	45.9953	0	0	0	0	0	0	0	0	0	0	58.8033	0	0	45.7869	47.0852	0	0	0	0	0	0	0	0	0	0	0	0	0	0	59.9743	0	0	0	40.789	0	0	0	0	0	0	0	100	0
562	0	0	0	0	0	0	0	0	0	0	0	0	35.883	0	39.2968	0	0	66.8726	0	0	0	0	0	8.95711	27.7477	0	0	0	18.932	0	0	60.4675	0	0	0	0	6.47249	0	30.4229	0	0	44.1645	0	0	0	0	0	0	0
563	0	0	0	54.195	0	0	0	0	0	0	0	0	0	0	0	0	0	0	0	0	0	0	0	0	0	23.5897	21.9077	38.4553	0	0	0	0	0	0	0	0	0	0	0	0	0	0	44.9763	0	0	0	0	0	0
564	0	0	0	0	0	0	0	0	0	0	0	0	0	100	0	0	0	0	100	0	0	0	0	0	0	0	0	0	0	0	0	0	0	0	0	0	0	0	0	0	0	0	0	0	0	0	0	0	0
565	0	41.1088	0	0	100	0	0	0	0	0	0	0	0	0	0	100	0	0	0	54.2131	52.9148	0	0	0	0	0	0	61.5447	0	0	100	0	100	0	0	0	0	100	0	0	0	0	0	0	0	0	100	0	0
566	0	0	100	0	0	0	59.2327	100	37.7024	100	100	100	30.2025	0	18.5109	0	0	0	0	0	0	100	45.8368	91.0429	0	0	0	0	81.068	100	0	0	0	100	0	40.0257	93.5275	0	69.5771	16.1057	0	0	34.8238	19.5367	80.0913	70.3222	0	0	100
567	0	0	0	0	0	54.0047	0	0	0	0	0	0	0	0	0	0	41.1967	0	0	0	0	0	0	0	0	76.4103	0	0	0	0	0	0	0	0	100	0	0	0	0	0	86.4885	55.8355	0	0	0	0	0	0	0
568	82.3458	41.318	0	45.805	0	0	40.7673	0	62.2976	0	0	0	33.9145	0	42.1923	0	0	33.1274	0	0	0	0	54.1632	0	72.2523	0	78.0923	0	0	0	0	39.5325	0	0	0	0	0	0	0	0	0	0	0	30.1931	0	0	0	0	0
569	0	0	0	0	0	0	0	0	0	0	0	0	0	0	0	0	0	0	0	0	0	0	0	0	0	0	0	0	0	0	0	0	0	0	0	0	0	0	0	43.1053	0	0	0	0	0	0	0	0	0
570	0	0	0	0	0	0	0	0	0	0	0	0	0	45.0861	0	0	0	0	0	0	0	0	0	0	0	0	0	26.3381	0	0	0	0	0	0	0	0	20.5806	0	0	0	0	0	35.6796	0	0	23.3706	0	0	0
571	0	0	0	0	0	37.5461	0	0	0	0	0	0	0	0	0	0	0	0	0	0	0	8.52862	0	34.442	0	0	0	0	0	0	14.3681	0	0	0	0	0	0	0	0	0	0	0	0	0	0	0	0	0	0
572	0	0	0	0	0	0	0	0	15.5652	0	0	12.4874	36.4238	0	0	0	0	0	0	58.1308	0	0	0	0	0	0	0	0	0	0	0	0	0	31.723	0	0	0	20.7829	0	0	36.04	0	0	38.6959	16.7048	0	42.2975	65.6072	0
573	0	0	0	52.439	57.435	22.048	0	0	0	0	21.7736	0	0	0	0	0	0	0	0	0	40.8824	5.10949	0	0	0	0	0	0	0	0	0	0	76.2309	0	0	51.8116	0	0	0	0	0	0	0	0	0	27.8864	0	0	0
574	0	0	100	0	0	0	0	0	0	9.48097	0	0	0	0	0	0	0	0	0	0	0	0	0	0	0	0	0	0	0	60.5832	0	100	0	0	0	0	0	0	0	0	0	0	42.1117	0	0	0	0	0	0
575	100	0	0	0	0	0	0	0	0	0	0	0	0	0	100	0	0	0	100	0	0	0	0	0	0	0	0	73.6619	0	0	85.6319	0	0	68.277	0	0	0	0	0	0	0	0	0	0	0	0	0	0	0
576	0	100	0	47.561	42.565	40.4059	100	100	84.4348	90.519	78.2264	87.5126	63.5762	54.9139	0	100	100	0	0	0	0	86.3619	100	65.558	100	100	100	0	0	0	0	0	0	0	0	0	79.4194	79.2171	100	0	0	100	0	0	0	48.743	0	34.3928	100
577	0	0	0	0	0	0	0	0	0	0	0	0	0	0	0	0	0	100	0	0	59.1176	0	0	0	0	0	0	0	100	39.4168	0	0	23.7691	0	100	48.1884	0	0	0	100	63.96	0	0	61.3041	83.2952	0	57.7025	0	0
578	0	0	0	0	0	0	0	0	0	0	0	0	0	0	0	0	0	0	0	41.8692	0	0	0	0	0	0	0	0	0	0	0	0	0	0	0	0	0	0	0	0	0	0	0	0	0	0	0	0	0
579	0	0	0	0	0	0	0	0	0	0	0	0	0	0	0	0	0	0	0	0	0	0	0	0	0	0	0	0	0	0	0	0	0	0	0	0	0	0	0	0	0	0	22.2087	0	0	0	0	0	0
580	0	0	0	78.6486	49.1687	0	0	0	0	0	0	0	0	0	0	0	100	44.6613	0	0	18.3252	0	0	0	21.3316	0	16.4544	0	0	0	40.8107	0	29.2779	0	56.0035	0	0	0	0	0	2.86094	0	0	0	0	0	0	58.6064	0
581	0	0	0	0	0	0	83.1727	63.5447	66.4894	100	100	100	0	0	0	100	0	0	0	0	0	100	100	100	0	0	0	0	0	0	0	0	0	64.2256	0	63.9488	80.0324	89.3893	93.712	0	0	0	0	0	0	85.4752	94.6035	0	100
582	0	55.9278	0	0	0	0	0	0	0	0	0	0	100	100	0	0	0	0	51.5354	0	0	0	0	0	0	0	0	0	79.4579	0	0	67.0067	70.7221	0	0	0	0	0	0	0	0	100	0	0	0	0	0	0	0
583	50.4013	0	0	0	38.8751	78.5361	0	0	0	0	0	0	0	0	61.2462	0	0	0	0	0	34.3851	0	0	0	33.715	100	0	48.0221	0	0	0	0	0	0	0	0	0	0	0	0	55.9548	0	100	70.5393	92.022	0	0	0	0
584	0	0	0	0	0	0	0	0	0	0	0	0	0	0	0	0	0	0	0	65.2055	0	0	0	0	0	0	48.4784	0	0	100	0	0	0	0	0	0	0	0	0	100	0	0	0	0	0	0	0	41.3936	0
585	22.3114	0	100	0	0	0	16.8273	0	0	0	0	0	0	0	0	0	0	0	0	0	0	0	0	0	0	0	0	51.9779	0	0	59.1893	0	0	13.8545	0	0	0	0	0	0	0	0	0	0	0	0	0	0	0
586	0	37.3711	0	0	11.9561	0	0	7.26585	18.9495	0	0	0	0	0	38.7538	0	0	55.3387	0	0	0	0	0	0	0	0	0	0	0	0	0	0	0	0	43.9965	0	19.9676	0	0	0	0	0	0	0	0	0	0	0	0
587	0	0	0	21.3514	0	0	0	0	0	0	0	0	0	0	0	0	0	0	48.4646	34.7945	0	0	0	0	0	0	0	0	0	0	0	0	0	0	0	0	0	10.6107	0	0	41.1843	0	0	0	0	14.5248	0	0	0
588	27.2873	0	0	0	0	0	0	0	0	0	0	0	0	0	0	0	0	0	0	0	47.2896	0	0	0	44.9534	0	35.0672	0	0	0	0	32.9933	0	21.9198	0	36.0512	0	0	6.28803	0	0	0	0	0	0	0	5.39653	0	0
589	0	6.70103	0	0	0	21.4639	0	29.1894	14.5612	0	0	0	0	0	0	0	0	0	0	0	0	0	0	0	0	0	0	0	20.5421	0	0	0	0	0	0	0	0	0	0	0	0	0	0	29.4607	7.97799	0	0	0	0
590	0	0	0	0	0	0	0	0	0	20.2797	0	0	0	0	0	0	0	0	0	0	0	0	0	0	0	0	0	0	0	0	0	0	0	0	0	0	0	0	0	0	0	0	12.6984	0	0	0	0	0	0
591	0	0	0	0	0	0	0	0	0	0	0	0	0	0	0	0	0	0	0	0	0	0	0	0	0	0	0	0	0	0	0	0	0	0	0	0	0	0	0	0	0	0	0	0	0	0	0	0	0
592	69.8805	0	0	85.6963	0	0	0	0	0	0	89.6113	0	0	0	59.7681	0	0	0	0	0	0	0	0	64.2218	0	0	0	0	0	0	61.949	0	0	0	0	0	0	0	0	90.4588	42.8039	0	59.4893	70.1745	0	0	71.9178	0	0
593	0	48.9726	100	0	100	84.1692	74.1549	0	65.1163	26.4957	0	100	58.0414	80.0988	0	100	100	100	100	100	0	91.9729	42.5753	0	100	100	100	100	26.6467	0	0	77.454	81.8388	100	83.1835	100	82.7834	64.5626	68.3552	0	0	75.5861	0	0	29.0235	82.9564	0	100	78
594	0	0	0	0	0	0	0	60.6696	0	0	0	0	0	0	0	0	0	0	0	0	100	0	0	0	0	0	0	0	0	0	0	0	0	0	0	0	0	0	0	0	0	0	0	0	0	0	0	0	0
595	0	0	0	0	0	0	0	0	0	53.2246	0	0	0	0	0	0	0	0	0	0	0	0	11.5068	0	0	0	0	0	33.1587	74.6515	0	0	0	0	0	0	0	0	0	0	37.211	0	0	0	0	0	0	0	0
596	0	0	0	0	0	0	0	0	0	0	0	0	18.7102	0	0	0	0	0	0	0	0	0	0	35.7782	0	0	0	0	0	0	16.0383	0	0	0	0	0	17.2166	0	0	9.54115	0	0	0	0	48.5533	0	0	0	0
597	0	0	0	14.3037	0	0	0	0	34.8837	0	0	0	0	0	0	0	0	0	0	0	0	0	0	0	0	0	0	0	0	0	0	0	0	0	0	0	0	35.4374	31.6448	0	0	24.4139	27.8123	0	0	0	0	0	22
598	0	0	0	0	0	0	0	0	0	0	10.3887	0	0	0	40.2319	0	0	0	0	0	0	0	0	0	0	0	0	0	0	0	0	0	0	0	16.8165	0	0	0	0	0	0	0	0	29.8255	0	0	28.0822	0	0
599	30.1195	51.0274	0	0	0	15.8308	25.8451	39.3304	0	0	0	0	23.2484	19.9012	0	0	0	0	0	0	0	8.02708	45.9178	0	0	0	0	0	40.1946	25.3485	22.0128	22.546	18.1612	0	0	0	0	0	0	0	19.9851	0	0	0	22.4231	17.0436	0	0	0
600	0	0	0	0	0	0	0	0	0	0	0	0	0	0	0	0	0	0	0	11.876	0	0	0	0	0	29.2929	0	51.1858	0	0	0	0	0	18.4958	0	0	19.919	0	0	0	0	0	0	0	0	0	0	0	0
601	0	0	46.7626	0	0	0	0	0	0	0	0	0	0	0	0	0	0	0	0	0	0	0	0	0	0	0	0	0	0	0	0	0	0	0	0	0	0	0	0	0	0	30.1632	0	0	0	0	0	0	0
602	0	0	0	0	0	0	0	0	0	0	0	0	0	0	0	0	66.5557	60.6938	0	0	0	0	0	0	21.6527	0	69.1545	0	0	0	0	0	0	0	42.4202	0	0	0	0	0	0	0	0	0	0	0	0	0	0
603	100	81.5063	53.2374	91.2491	97.0464	0	100	100	62.2926	0	100	100	53.5448	0	34.4918	59.4521	0	0	0	88.124	0	100	56.6046	79.6529	0	0	0	38.0764	100	38.5847	100	100	55.1015	55.2252	0	100	62.4291	100	69.6203	29.69	46.336	0	0	69.9697	100	100	0	100	100
604	0	0	0	0	0	100	0	0	0	0	0	0	0	100	0	0	0	0	57.9359	0	80.9828	0	0	0	78.3473	47.8788	0	0	0	0	0	0	0	0	0	0	0	0	0	0	0	24.4145	0	0	0	0	0	0	0
605	0	0	0	8.75088	2.95359	0	0	0	0	100	0	0	0	0	0	0	0	0	0	0	0	0	0	0	0	0	0	0	0	0	0	0	0	0	0	0	0	0	0	70.31	0	0	0	0	0	0	100	0	0
606	0	0	0	0	0	0	0	0	37.7074	0	0	0	0	0	0	0	0	0	0	0	0	0	43.3954	20.3471	0	0	30.8455	0	0	0	0	0	0	26.279	57.5798	0	0	0	30.3797	0	53.664	17.6721	75.7506	0	0	0	0	0	0
607	0	18.4937	0	0	0	0	0	0	0	0	0	0	46.4552	0	65.5082	40.5479	0	39.3062	0	0	0	0	0	0	0	0	0	10.7378	0	0	0	0	0	0	0	0	17.6518	0	0	0	0	0	0	0	0	0	0	0	0
608	0	0	0	0	0	0	0	0	0	0	0	0	0	0	0	0	33.4443	0	0	0	19.0172	0	0	0	0	22.8283	0	0	0	61.4153	0	0	44.8985	0	0	0	0	0	0	0	0	0	24.2494	30.0303	0	0	0	0	0
609	0	0	0	0	0	0	0	0	0	0	0	0	0	0	0	0	0	0	42.0641	0	0	0	0	0	0	0	0	0	0	0	0	0	0	0	0	0	0	0	0	0	0	27.7502	0	0	0	0	0	0	0
610	0	0	0	0	0	43.4576	0	0	12.7903	0	13.0716	0	0	0	0	35.3937	34.8204	35.6052	0	51.4052	0	0	0	0	0	0	34.1286	26.3588	20.3285	0	37.9712	52.8514	0	69.3723	60.8622	22.9181	28.2374	32.7492	29.9625	30.5312	0	0	0	48.0692	0	45.6467	0	0	27.8983
611	11.288	0	0	30.1294	18.4303	0	43.8208	25.9469	0	0	0	0	0	25.7893	0	0	0	0	0	0	0	28.0876	0	14.3739	29.7879	0	0	0	0	0	0	0	0	0	0	0	0	0	0	0	20.0751	0	36.4588	0	0	0	41.4707	0	0
612	0	26.8961	0	0	0	0	0	0	0	0	0	6.80767	0	0	0	0	0	0	0	0	51.7902	0	0	0	0	0	0	0	0	0	0	0	0	0	0	22.2749	0	0	0	0	0	0	0	0	0	0	0	0	0
613	0	0	0	0	0	0	0	0	0	0	0	0	0	0	0	0	0	0	0	0	0	0	0	0	0	0	0	0	0	0	0	0	0	0	0	0	0	0	0	0	0	0	0	0	0	0	0	63.2169	0
614	0	0	0	0	0	0	0	0	0	0	0	0	0	0	0	0	0	0	0	48.5948	0	0	0	0	0	100	0	0	0	0	0	0	0	30.6277	0	0	0	0	0	0	0	0	0	0	0	0	0	0	0
615	88.712	73.1039	100	0	38.4921	0	0	0	87.2097	0	0	0	0	0	0	0	0	64.3948	100	0	0	0	0	0	0	0	65.8714	0	79.6715	100	0	0	100	0	0	0	71.7626	67.2508	70.0375	69.4688	79.9249	100	63.5412	0	0	30.2524	58.5293	36.7831	0
616	0	0	0	27.2492	0	33.4251	56.1792	74.0531	0	100	86.9284	93.1923	100	74.2107	100	64.6063	65.1796	0	0	0	0	71.9124	100	85.6261	70.2121	0	0	73.6412	0	0	62.0288	47.1486	0	0	39.1378	54.807	0	0	0	0	0	0	0	51.9308	100	0	0	0	72.1017
617	0	0	0	0	0	0	0	0	0	0	0	0	0	0	0	0	0	0	0	0	48.2098	0	0	0	0	0	0	0	0	0	0	0	0	0	0	0	0	0	0	0	0	0	0	0	0	0	0	0	0
618	0	0	0	42.6214	43.0776	0	0	0	0	0	0	0	0	0	0	0	0	0	0	0	0	0	0	0	0	0	0	0	0	0	0	0	0	0	0	0	0	0	0	0	0	0	0	0	0	24.1009	0	0	0
619	0	0	0	0	0	23.1173	0	0	0	0	0	0	0	0	0	0	0	0	0	0	0	0	0	0	0	0	0	0	0	0	0	0	0	0	0	0	0	0	0	0	0	0	0	0	0	0	0	0	0
620	0	0	0	0	0	0	0	0	0	0	0	0	0	0	0	0	0	0	0	0	0	0	0	0	0	0	0	0	0	0	0	0	0	0	0	0	0	0	0	0	0	0	0	0	0	0	0	0	0
621	93.8153	100	100	100	100	100	100	100	90.2844	83.5189	82.307	85.5991	100	100	100	100	100	100	100	100	100	85.9539	80.5932	82.775	96.0934	100	90.762	100	100	92.3275	100	95.8492	100	100	100	100	82.1612	83.6977	83.4004	100	100	100	85.3297	96.6023	100	100	100	100	100
622	0	0	0	0	0	0	0	0	0	0	0	0	0	0	0	0	0	0	0	0	0	0	0	0	0	0	0	0	0	0	0	0	0	0	0	0	0	0	0	0	0	0	0	0	0	0	0	0	0
623	0	0	0	0	0	0	0	0	0	0	0	0	0	0	0	0	0	0	0	0	0	0	0	0	0	0	0	0	0	0	0	0	0	0	0	0	0	0	0	0	0	0	0	0	0	0	0	0	0
624	0	0	0	0	0	0	0	0	0	0	0	0	0	0	0	0	0	0	0	0	0	0	0	0	0	0	0	0	0	0	0	0	0	0	0	0	0	0	0	0	0	0	0	0	0	0	0	0	0
625	0	0	0	0	0	0	0	0	9.71564	16.4811	17.693	14.4009	0	0	0	0	0	0	0	0	0	14.0461	19.4068	17.225	0	0	0	0	0	0	0	0	0	0	0	0	17.8388	16.3023	16.5996	0	0	0	0	0	0	0	0	0	0
626	0	0	0	0	0	0	0	0	0	0	0	0	0	0	0	0	0	0	0	0	0	0	0	0	0	0	9.23802	0	0	7.67249	0	0	0	0	0	0	0	0	0	0	0	0	0	3.39765	0	0	0	0	0
627	6.18472	0	0	0	0	0	0	0	0	0	0	0	0	0	0	0	0	0	0	0	0	0	0	0	3.90657	0	0	0	0	0	0	4.15081	0	0	0	0	0	0	0	0	0	0	14.6703	0	0	0	0	0	0
628	0	0	0	0	0	0	0	0	0	0	0	0	0	0	0	0	0	0	0	0	0	0	0	0	0	0	0	0	0	0	0	0	0	0	0	0	0	0	0	0	0	0	0	0	0	0	0	0	0
629	0	0	0	0	0	0	0	0	0	0	0	0	0	0	0	0	0	0	0	0	0	0	0	0	0	0	0	0	0	0	0	0	0	0	0	0	0	0	0	0	0	0	0	0	0	0	0	0	0
630	75.6869	0	0	0	83.4259	0	83.0776	59.4076	60.5557	0	0	0	0	45.2204	0	92.4073	56.1024	80.4613	77.1323	0	0	74.1935	0	0	78.2838	53.2187	53.2687	74.8841	0	0	0	0	74.0369	0	62.4093	0	0	33.7653	0	0	71.5592	84.1139	89.7378	64.4838	71.0815	0	32.4627	37.2588	0
631	0	80.7141	88.9637	61.6657	0	75.9646	0	0	0	94.9231	89.7279	100	63.9759	0	75.9559	0	0	0	0	58.6447	69.463	0	79.1882	84.864	0	0	0	0	72.2619	71.5596	100	76.6182	0	0	0	100	75.7269	0	79.2415	85.0272	0	0	0	0	0	0	0	0	53.6948
632	0	0	0	0	0	0	0	0	0	0	0	0	0	0	0	0	0	0	0	0	0	0	0	0	0	0	0	0	0	0	0	0	0	82.1508	0	0	0	0	0	0	0	0	0	0	0	0	0	0	0
633	0	0	0	0	0	0	0	0	0	0	0	0	0	0	0	0	0	0	0	41.3553	0	0	0	0	0	0	0	0	0	0	0	0	0	0	0	0	0	0	0	0	0	0	0	0	0	100	9.47761	10.3792	0
634	0	0	0	0	0	18.9236	0	0	19.1951	0	0	0	0	54.7796	7.35294	0	43.8976	0	0	0	0	0	0	0	0	0	0	0	0	0	0	0	25.9631	0	0	0	24.2731	0	0	0	0	0	0	0	0	0	0	0	46.3052
635	0	0	11.0363	0	0	0	0	0	0	0	10.2721	0	36.0241	0	0	7.5927	0	19.5387	0	0	0	25.8065	0	0	0	0	0	0	0	28.4404	0	0	0	0	16.116	0	0	66.2347	0	14.9728	28.4408	15.8861	10.2622	0	28.9185	0	0	52.3619	0
636	24.3131	0	0	0	0	0	16.9224	40.5924	0	0	0	0	0	0	16.6912	0	0	0	22.8677	0	30.537	0	20.8118	15.136	21.7162	0	46.7313	0	27.7381	0	0	23.3818	0	17.8492	0	0	0	0	20.7585	0	0	0	0	0	0	0	39.8507	0	0
637	0	19.2859	0	38.3343	16.5741	0	0	0	20.2491	5.07687	0	0	0	0	0	0	0	0	0	0	0	0	0	0	0	46.7813	0	0	0	0	0	0	0	0	0	0	0	0	0	0	0	0	0	35.5162	0	0	0	0	0
638	0	0	0	0	0	5.11182	0	0	0	0	0	0	0	0	0	0	0	0	0	0	0	0	0	0	0	0	0	25.1159	0	0	0	0	0	0	21.4746	0	0	0	0	0	0	0	0	0	0	0	0	0	0
639	0	0	0	0	0	0	0	0	0	0	0	0	0	0	0	0	0	0	0	0	0	0	0	0	0	0	0	0	0	0	0	0	0	0	0	0	0	0	0	0	0	0	0	0	0	0	18.209	0	0
640	0	0	0	0	0	0	0	0	0	0	0	0	0	0	0	0	0	0	0	0	0	0	0	0	0	0	0	0	0	0	0	0	0	0	0	0	0	0	0	0	0	0	0	0	0	0	0	0	0
641	0	0	0	0	0	0	0	0	0	0	0	65.9307	0	0	18.7537	0	0	0	0	0	0	19.0855	0	0	0	0	0	0	0	0	46.0195	0	38.1736	0	0	0	0	0	0	0	0	0	0	0	0	0	0	0	0
642	0	0	0	0	0	0	0	0	0	0	0	0	0	0	0	0	0	0	0	0	100	0	0	0	0	0	0	0	79.2638	0	0	65.4052	0	0	0	0	0	0	0	0	73.9466	0	0	72.7312	81.6726	0	0	0	0
643	100	76.5472	74.4633	0	87.3121	81.7559	100	100	100	72.7531	68.8119	0	69.2331	66.8578	36.399	82.6516	100	100	92.4323	100	0	46.8191	71.9305	60.4473	100	100	85.1599	96.0593	0	86.9338	33.3847	0	61.8264	81.0763	71.5879	100	100	65.8615	74.2524	90.5478	0	67.7294	100	0	0	75.6588	35.9504	93.4202	84.1923
644	0	0	0	87.0911	0	0	0	0	0	0	0	0	0	0	0	0	0	0	0	0	0	0	0	0	0	0	0	0	0	0	0	0	0	0	0	0	0	0	0	0	0	0	0	0	0	0	0	0	0
645	0	0	0	0	0	0	0	0	0	0	0	0	0	0	0	0	0	0	0	0	0	0	0	0	0	0	0	0	0	0	0	0	0	0	0	0	0	0	0	0	0	0	0	0	0	0	0	0	0
646	0	0	0	0	0	0	0	0	0	0	0	0	0	0	0	0	0	0	0	0	0	0	0	0	0	0	0	0	0	0	0	0	0	0	0	0	0	0	0	0	0	0	0	0	0	0	0	0	15.8077
647	0	23.4528	25.5367	0	0	0	0	0	0	27.2469	31.1881	34.0693	0	0	0	17.3484	0	0	0	0	0	34.0954	28.0695	39.5527	0	0	0	0	20.7362	0	0	0	0	18.9237	0	0	0	34.1385	25.7476	0	26.0534	0	0	0	0	24.3412	0	0	0
648	0	0	0	12.9089	12.6879	18.2441	0	0	0	0	0	0	30.7669	33.1422	44.8472	0	0	0	7.5677	0	0	0	0	0	0	0	0	0	0	13.0662	20.5958	34.5948	0	0	28.4121	0	0	0	0	9.4522	0	32.2706	0	27.2688	18.3274	0	0	6.57985	0
649	0	0	0	0	0	0	0	0	0	0	0	0	0	0	0	0	0	0	0	0	0	0	0	0	0	0	14.8401	3.94075	0	0	0	0	0	0	0	0	0	0	0	0	0	0	0	0	0	0	64.0496	0	0
650	0	0	0	0	0	0	0	25.7724	16.146	0	0	0	0	0	0	0	0	0	0	0	0	0	0	0	0	0	0	0	0	0	0	0	0	0	0	0	18.7642	0	0	0	0	0	0	0	0	0	0	0	0
651	0	13.4975	0	0	0	0	0	0	0	0	0	0	0	0	0	0	0	0	0	47.6232	43.043	0	0	0	0	9.51763	0	0	0	0	7.88194	0	0	18.5068	0	29.532	0	0	0	0	0	0	0	0	0	0	0	0	0
652	0	0	0	8.29679	17.4525	15.6003	18.7485	0	0	0	0.560224	0	0	0	6.2057	0	30.7891	27.1181	0	0	0	0	0	0	0	0	0	9.04977	9.33145	2.39185	0	0	0	0	0	0	0	0	0	3.55795	0	0	2.46407	0	0	0	0	0	0
653	0	0	8.26204	0	0	0	0	0	0	0	0	0	0	2.71143	0	4.96683	0	0	64.8254	0	0	1.35266	0	1.30391	0	0	0	0	0	0	0	0	0	0	0	0	0	0	0	0	0	0	0	0	0	0	0	0	0
654	0	0	0	0	0	0	0	12.6601	12.7593	0	0	0	0	0	0	0	0	0	0	0	0	0	4.91839	0	0	0	0	0	0	1.31032	0	0	0	0	0	0	0	0	0	0	0	0	0	0	0	0	0	0	0
655	0	0	0	0	0	0	0	0	0	0	0	0	0	0	0	0	0	0	0	0	19.1742	0	0	0	0	0	0	0	0	0	0	0	0	0	0	0	0	0	0	0	0	0	0	0	0	0	0	0	0
656	0	0	0	0	0	0	0	0	0	0	0	0	0	0	0	0	0	0	0	0	0	0	0	0	0	0	0	0	0	0	0	0	5.50777	0	0	0	0	0	0	0	0	0	0	7.8408	0	0	100	100	0
657	0	0	0	91.7032	0	0	0	0	0	0	0	0	0	0	0	0	0	0	0	52.3768	0	0	0	0	0	0	0	0	0	0	0	0	0	0	100	70.468	0	0	0	0	0	0	0	0	0	100	0	0	0
658	100	86.5025	91.738	0	82.5475	84.3997	81.2515	61.5674	71.0948	100	99.4398	100	100	97.2886	93.7943	95.0332	69.2109	72.8819	35.1746	0	37.7828	98.6473	95.0816	98.6961	100	90.4824	100	90.9502	90.6686	96.2978	92.1181	100	94.4922	81.4932	0	0	81.2358	100	100	96.442	100	100	97.5359	92.1592	100	0	0	0	100
659	0	0	0	0	0	0	0	0	0	0	0	0	0	0	0	0	0	0	0	0	0	0	0	0	0	0	0	0	0	0	0	0	0	0	0	0	0	0	0	0	0	0	0	0	0	0	0	0	0
660	0	0	0	0	0	0	0	0	0	0	0	0	0	0	0	0	0	0	0	0	0	0	0	0	0	0	0	0	0	0	0	0	0	0	0	0	0	0	0	0	0	0	0	0	0	0	0	0	0
661	0	0	0	0	0	0	0	0	0	0	0	0	0	0	0	0	0	0	0	0	0	0	0	0	0	0	0	0	0	0	0	0	0	0	0	0	0	0	0	71.3476	0	0	0	0	0	0	0	0	0
662	0	47.5751	63.4004	62.0797	18.9396	33.6209	0	0	0	0	100	43.2402	0	0	52.3024	0	0	0	0	0	12.6607	0	0	0	41.6544	71.5703	0	54.0992	57.4277	58.6314	44.9675	0	0	0	21.0427	0	0	0	0	0	75.7543	70.4762	0	66.9259	100	26.7788	33.5185	28.8619	43.5381
663	0	0	0	0	0	0	0	0	20.8925	0	0	0	0	0	0	0	0	13.3413	15.6543	14.446	0	0	0	0	0	0	0	0	0	0	0	41.9009	0	0	0	0	0	100	0	0	0	0	0	0	0	0	0	0	0
664	0	0	0	0	0	0	0	0	0	0	0	0	0	0	0	0	0	0	0	0	0	0	0	0	0	0	0	0	0	0	0	0	0	18.9359	0	8.53438	0	0	0	0	0	0	0	0	0	0	0	0	0
665	0	0	0	0	0	0	0	0	0	0	0	0	0	0	0	0	0	0	0	0	0	0	0	0	0	0	0	0	0	0	0	0	0	0	0	0	0	0	0	0	0	0	0	0	0	0	0	0	0
666	0	52.4249	0	0	0	0	29.5284	0	0	0	0	0	20.1299	0	0	0	0	0	0	0	0	0	0	0	58.3456	28.4297	0	0	42.5723	41.3686	55.0325	58.0991	100	0	0	0	23.9092	0	56.8696	28.6524	0	0	0	0	0	0	66.4815	17.6451	0
667	0	0	36.5996	37.9203	81.0604	66.3791	0	0	0	0	0	0	0	100	47.6976	0	100	86.6587	84.3457	0	87.3393	0	0	0	0	0	100	45.9008	0	0	0	0	0	0	0	0	0	0	0	0	24.2457	29.5238	100	33.0741	0	0	0	0	0
668	100	0	0	0	0	0	0	0	0	0	0	0	0	0	0	0	0	0	0	85.554	0	0	0	0	0	0	0	0	0	0	0	0	0	81.0641	0	0	0	0	0	0	0	0	0	0	0	0	0	0	0
669	0	0	0	0	0	0	70.4716	100	79.1075	0	0	56.7598	79.8701	0	0	0	0	0	0	0	0	0	100	100	0	0	0	0	0	0	0	0	0	0	78.9573	91.4656	76.0908	0	43.1304	0	0	0	0	0	0	73.2212	0	53.4929	56.4619
670	0	49.1663	29.4273	40.4786	0	13.5033	0	0	0	47.4444	47.711	0	0	27.7334	31.9512	89.5898	0	0	0	0	0	39.175	0	0	24.6084	0	22.9156	27.6974	23.1937	31.1321	34.7441	20.5918	56.8077	0	0	0	0	52.4899	0	48.5048	50.0353	70.615	50.8953	21.5002	43.0342	0	0	0	0
671	0	0	0	0	0	0	0	0	0	0	0	0	0	0	0	0	0	0	0	0	0	0	0	0	0	57.5339	0	0	0	0	0	0	0	0	0	0	0	0	0	0	0	0	0	0	0	0	64.3378	0	0
672	100	0	0	0	0	0	0	0	0	0	0	0	0	0	0	0	0	0	0	0	0	0	0	0	0	0	0	0	0	0	0	0	0	0	0	0	0	0	0	0	0	0	0	0	0	0	0	0	0
673	0	0	70.5727	0	36.0331	0	0	0	0	0	0	0	0	0	0	0	0	0	0	0	0	18.1655	0	0	0	0	0	0	0	0	0	0	0	0	0	0	49.2353	0	0	0	0	0	0	0	0	0	0	0	17.7062
674	0	0	0	0	0	37.4763	0	35.8284	0	52.5556	52.289	100	0	72.2666	68.0488	0	39.4754	0	0	40.7376	0	0	100	100	34.9217	0	0	55.3949	76.8063	32.572	0	0	43.1923	0	100	100	0	0	0	51.4952	0	0	0	78.4998	17.7096	100	0	100	0
675	0	0	0	0	0	0	26.2566	0	100	0	0	0	100	0	0	0	0	0	69.1093	0	100	0	0	0	0	0	77.0844	0	0	0	65.2559	0	0	0	0	0	0	15.3769	100	0	0	0	0	0	0	0	0	0	0
676	0	50.8337	0	0	0	0	0	0	0	0	0	0	0	0	0	0	0	0	0	59.2624	0	0	0	0	0	0	0	0	0	0	0	0	0	0	0	0	0	0	0	0	0	0	49.1047	0	0	0	35.6622	0	0
677	0	0	0	59.5214	63.9669	49.0204	0	64.1716	0	0	0	0	0	0	0	10.4102	60.5246	100	0	0	0	42.6595	0	0	40.47	0	0	0	0	36.2959	0	79.4082	0	0	0	0	0	0	0	0	49.9647	0	0	0	39.2562	0	0	0	82.2938
678	0	0	0	0	0	0	73.7434	0	0	0	0	0	0	0	0	0	0	0	0	0	0	0	0	0	0	42.4661	0	16.9077	0	0	0	0	0	100	0	0	50.7647	32.1332	0	0	0	29.385	0	0	0	0	0	0	0
679	0	0	0	0	0	0	0	0	0	0	0	0	0	0	0	0	0	0	30.8907	0	0	0	0	0	0	0	0	0	0	0	0	0	0	0	0	0	0	0	0	0	0	0	0	0	0	0	0	0	0
680	0	0	0	0	0	0	0	0	0	0	0	0	0	0	0	0	0	0	0	0	0	0	0	0	0	0	0	0	0	0	0	0	0	0	15.4443	0	0	0	0	0	0	0	0	0	0	0	0	0	0
681	0	0	0	0	0	0	0	0	0	0	0	0	0	0	0	0	0	6.40831	0	15.8333	6.84779	0	0	0	0	0	0	0	0	0	2.48285	0	0	0	0	0	0	0	0	0	0	0	0	0	0	0	0	0	0
682	0	0	0	0	0	5.03287	3.64088	0	0	0	0.746647	0	0	0	2.72919	0	0	0	0	0	0	0	0	0	0	0	0	0	1.35624	0	0	0	0	0	0	0	0	0	0	0	0.461894	0	0	0	0	0	0	0	0
683	0	0	0	0	0	0	0	5.47218	0	0	0	0	0	0	0	0	0	0	0	0	0	0	0	0	0	0	0	0	0	0	0	0	0	0	0	15.7625	0	0	0	0	0	0	0	0	0	0	0	0	0
684	0	0	0	0	0	0	0	0	0	0	0	0	0.830957	0	0	0	0	13.347	17.0893	0	0	0	0	0	5.6175	0	0	0	0	0	0	0	5.67533	48.1391	9.62843	0	0	0	0	0	0	0	0	0	0	0	16.4815	0	0
685	0	0	0	0	0	0	0	0	22.6689	0	0	0	0	3.28628	0	10.3824	21.9095	0	0	0	28.0238	0	0	0	0	0	0	0	2.8142	7.17254	0	0	0	0	0	0	9.90661	0	0	0	0	0	0	0	5.22513	17.4352	0	0	0
686	0	0	0	0	0	0	0	0	0	0	0	0	0	0	0	0	0	0	0	0	0	0	0	0	0	0	0	0	0	0	0	0	0	0	0	0	0	0	0	0	0	0	0	0	0	0	0	0	0
687	0	0	0	0	0	0	0	0	0	0	0	0	0	0	0	0	0	0	0	0	0	0	0	0	0	0	0	0	0	0	0	0	0	0	0	0	0	0	0	0	0	0	0	0	0	0	0	77.692	0
688	100	100	100	100	100	94.9671	96.3591	0	77.3311	100	99.2534	100	99.169	96.7137	97.2708	89.6176	78.0905	80.2446	82.9107	84.1667	65.1284	100	100	100	94.3825	100	100	100	95.8296	92.8275	97.5172	100	94.3247	51.8609	74.9273	84.2375	90.0934	100	100	100	99.5381	100	100	100	94.7749	82.5648	83.5185	0	100
689	0	0	0	0	0	0	0	94.5278	0	0	0	0	0	0	0	0	0	0	0	0	0	0	0	0	0	0	0	0	0	0	0	0	0	0	0	0	0	0	0	0	0	0	0	0	0	0	0	22.308	0
690	0	0	0	0	0	0	0	0	0	0	0	0	0	0	0	0	0	0	0	61.1713	0	0	0	0	0	0	0	0	0	0	0	0	0	71.7699	0	0	0	0	0	0	0	0	0	0	0	0	0	0	0
691	0	0	0	0	0	0	0	0	0	0	0	0	0	0	0	0	0	0	0	0	0	0	0	0	0	0	0	0	0	0	0	0	0	0	0	0	0	0	0	0	0	0	0	0	0	0	0	0	0
692	0	0	0	0	0	0	0	0	0	0	0	0	0	0	0	0	0	0	0	0	0	0	0	0	0	0	0	0	0	0	0	0	0	0	51.5486	72.232	0	0	0	0	0	0	0	0	0	0	0	0	0
693	0	0	0	0	0	0	0	0	0	0	0	0	0	0	0	0	0	0	43.5466	0	0	0	0	0	0	0	0	0	0	0	0	0	0	0	0	0	0	0	0	0	0	0	0	0	0	0	19.6094	56.3341	0
694	0	0	48.8029	0	0	0	0	0	55.4252	0	0	0	0	0	0	0	0	0	0	0	0	0	0	0	37.3942	54.0634	0	0	0	0	0	87.4685	0	0	0	0	0	0	0	0	0	0	0	0	0	0	0	0	0
695	0	0	0	0	0	18.41	0	0	0	0	0	0	0	0	0	0	0	0	0	0	0	0	0	42.4134	0	0	0	100	0	0	0	0	55.1636	28.2301	0	27.768	0	0	0	0	0	0	0	100	0	0	0	0	0
696	0	0	0	0	0	0	0	0	0	0	0	0	100	0	0	50.1104	0	0	0	8.96047	0	0	0	0	0	0	0	0	0	100	0	0	0	0	0	0	0	0	0	100	100	0	0	0	0	100	0	43.6659	0
697	0	0	0	0	0	0	0	0	0	0	0	0	0	0	100	0	100	0	0	0	0	0	0	0	0	0	0	0	0	0	0	0	0	0	0	0	0	0	0	0	0	100	0	0	0	0	0	0	0
698	100	100	51.1971	100	100	81.59	100	100	44.5748	0	0	100	0	0	0	0	0	0	56.4534	0	100	0	100	0	0	45.9366	100	0	0	0	100	12.5315	0	0	0	0	0	100	0	0	0	0	0	0	0	0	80.3906	0	100
699	0	0	0	0	0	0	0	0	0	0	0	0	0	0	0	49.8896	0	0	0	29.8682	0	100	0	57.5866	62.6058	0	0	0	0	0	0	0	44.8364	0	48.4514	0	0	0	100	0	0	0	0	0	0	0	0	0	0
700	0	0	0	0	0	0	0	0	0	0	0	0	0	0	0	0	0	0	0	0	0	0	0	0	0	0	0	0	0	0	0	0	0	0	0	0	0	0	0	0	0	0	0	0	0	0	0	0	0
701	0	0	0	0	0	0	0	0	0	0	0	0	0	0	0	0	0	0	0	0	0	0	0	0	0	0	0	0	0	0	0	0	0	49.0971	0	0	0	0	0	0	0	0	0	0	0	0	0	30.4917	0
702	89.4569	100	100	0	61.4348	63.3724	100	0	0	100	90.0835	100	85.7355	0	100	75.0447	100	52.3933	17.5961	0	73.5241	100	94.4455	0	100	95.0491	78.0707	70.5844	75.1417	0	0	36.1816	0	0	49.2027	67.9635	100	70.6616	0	100	69.6834	100	88.7086	74.3172	100	79.6805	0	0	92.0834
703	0	0	0	100	0	0	0	94.0526	100	0	0	0	0	74.7959	0	0	0	0	0	17.7919	0	0	0	100	0	0	0	0	0	100	53.2976	0	74.4254	0	0	0	0	0	85.6267	0	0	0	0	0	0	0	37.8327	0	0
704	0	0	0	0	0	0	0	0	0	0	0	0	0	0	0	0	0	0	7.19668	0	0	0	0	0	0	0	0	0	0	0	0	0	0	0	0	0	0	0	0	0	0	0	0	0	0	0	0	0	0
705	0	0	0	0	0	0	0	0	0	0	0	0	0	0	0	0	0	0	0	0	0	0	0	0	0	0	0	0	0	0	0	0	0	50.9029	0	0	0	0	0	0	0	0	0	0	0	0	0	35.2753	0
706	10.5431	0	0	0	0	36.6276	0	0	0	0	0	0	0	25.2041	0	0	0	0	26.6767	47.8157	0	0	0	0	0	0	0	0	0	0	0	11.0624	0	0	50.7973	0	0	0	0	0	0	0	11.2914	0	0	0	0	0	0
707	0	0	0	0	0	0	0	5.94735	0	0	0	0	0	0	0	24.9553	0	47.6067	0	0	26.4759	0	5.55454	0	0	4.95086	0	0	5.61715	0	0	0	0	0	0	0	0	29.3384	0	0	0	0	0	25.6828	0	0	26.8061	0	7.91658
708	0	0	0	0	0	0	0	0	0	0	0	0	0	0	0	0	0	0	0	0	0	0	0	0	0	0	0	0	0	0	0	0	0	0	0	32.0365	0	0	0	0	0	0	0	0	0	0	0	0	0
709	0	0	0	0	38.5652	0	0	0	0	0	9.91651	0	14.2645	0	0	0	0	0	48.5305	34.3924	0	0	0	0	0	0	21.9293	29.4156	19.2412	0	46.7024	52.7561	25.5746	0	0	0	0	0	14.3733	0	30.3166	0	0	0	0	20.3195	35.3612	34.233	0
710	28.3669	25.8971	31.6138	39.3197	0	27.3473	0	25.5709	0	20.3085	0	19.5522	0	0	24.5457	0	34.6731	0	0	0	28.3798	0	0	15.4214	59.7998	30.0759	0	0	0	42.7965	0	0	0	0	17.3466	0	31.855	0	0	59.6547	0	35.4657	23.1707	22.1981	40.3707	0	0	0	0
711	0	0	0	0	0	0	0	0	35.5701	0	0	0	0	0	0	26.0048	0	0	0	0	0	0	0	0	0	0	0	0	0	0	0	0	0	0	0	0	0	0	0	0	0	0	0	0	0	0	0	0	0
712	0	0	0	0	0	0	0	0	0	0	0	0	0	0	0	0	0	0	0	0	0	0	0	0	0	0	0	0	0	0	0	0	0	0	0	0	0	0	0	0	0	0	0	0	0	0	0	0	32.1736
713	0	0	0	0	0	0	0	22.0517	0	0	0	33.752	0	0	0	0	0	0	0	0	0	0	0	0	0	0	0	0	0	0	0	0	0	0	0	0	0	0	0	0	0	0	0	0	0	0	0	0	0
714	0	0	0	0	0	0	0	0	64.4299	0	0	0	0	0	28.6553	0	0	0	100	0	0	0	0	0	0	0	64.18	0	0	0	0	0	0	0	0	0	32.8963	0	0	0	49.1935	0	0	0	0	0	0	0	0
715	0	0	0	60.6803	100	72.6527	100	0	0	0	53.5572	0	100	36.1965	0	73.9952	65.3269	100	0	100	0	39.8315	0	0	26.335	69.9241	0	54.4323	0	57.2035	0	0	0	100	82.6534	100	0	100	0	24.8082	0	0	76.8293	40.4865	25.3425	100	100	100	28.4699
716	0	0	0	0	0	0	0	52.3774	0	0	0	0	0	0	0	0	0	0	0	0	0	0	0	0	0	0	0	0	0	0	100	100	100	0	0	0	0	0	0	0	0	0	0	0	0	0	0	0	0
717	71.6331	74.1029	68.3862	0	0	0	0	0	0	79.6915	46.4428	46.6958	0	63.8035	46.799	0	0	0	0	0	71.6202	60.1685	100	84.5786	13.8653	0	35.82	45.5677	100	0	0	0	0	0	0	0	35.2487	0	100	15.5371	50.8065	64.5343	0	37.3154	34.2869	0	0	0	39.3565
718	0	0	0	0	0	0	0	0	0	0	0	0	0	0	0	0	0	0	0	0	0	0	0	0	0	0	0	0	0	0	0	0	0	0	0	0	0	0	0	0	0	0	0	0	0	0	0	0	0
719	0	0	0	0	0	0	0	0	0	0	0	0	0	0	0	0	0	0	0	0	0	0	0	0	0	0	0	0	0	0	0	0	0	0	0	0	0	0	0	0	0	0	0	0	0	0	0	0	0
720	0	0	84.73	0	82.5599	85.4749	0	0	0	0	0	0	0	0	0	0	0	0	0	0	56.3439	0	0	0	0	0	0	0	0	0	0	0	0	0	0	0	0	0	0	0	0	0	0	0	0	70.3716	64.7721	64.6836	0
721	100	85.7298	0	70.353	0	0	100	83.8302	91.5695	100	100	100	100	100	100	76.5607	72.514	100	81.5378	79.9204	0	100	100	100	100	86.5879	78.5802	100	100	100	75.2365	82.3595	100	74.2928	73.6365	63.5194	100	100	100	100	100	100	100	100	100	0	0	0	92.6789
722	0	0	0	0	0	0	0	0	0	0	0	0	0	0	0	0	0	0	0	0	0	0	0	0	0	0	0	0	0	0	0	0	0	0	0	0	0	0	0	0	0	0	0	0	0	0	0	0	0
723	0	0	0	0	0	0	0	0	0	0	0	0	0	0	0	0	0	0	0	0	0	0	0	0	0	0	0	0	0	0	0	0	0	0	0	0	0	0	0	0	0	0	0	0	0	0	0	0	0
724	0	0	0	0	0	0	0	16.1698	0	0	0	0	0	0	0	23.4393	0	0	0	0	0	0	0	0	0	0	0	0	0	0	0	0	0	0	26.3635	0	0	0	0	0	0	0	0	0	0	29.6284	35.2279	35.3164	0
725	0	14.2702	11.141	13.1563	17.4401	14.5251	0	0	0	0	0	0	0	0	0	0	27.486	0	0	0	0	0	0	0	0	13.4121	21.4198	0	0	0	24.7635	0	0	25.7072	0	19.6031	0	0	0	0	0	0	0	0	0	0	0	0	7.32106
726	0	0	0	0	0	0	0	0	0	0	0	0	0	0	0	0	0	0	0	20.0796	0	0	0	0	0	0	0	0	0	0	0	17.6405	0	0	0	0	0	0	0	0	0	0	0	0	0	0	0	0	0
727	0	0	0	0	0	0	0	0	0	0	0	0	0	0	0	0	0	0	0	0	43.6561	0	0	0	0	0	0	0	0	0	0	0	0	0	0	0	0	0	0	0	0	0	0	0	0	0	0	0	0
728	0	0	4.129	0	0	0	0	0	8.43047	0	0	0	0	0	0	0	0	0	18.4622	0	0	0	0	0	0	0	0	0	0	0	0	0	0	0	0	0	0	0	0	0	0	0	0	0	0	0	0	0	0
729	0	0	0	16.4906	0	0	0	0	0	0	0	0	0	0	0	0	0	0	0	0	0	0	0	0	0	0	0	0	0	0	0	0	0	0	0	16.8775	0	0	0	0	0	0	0	0	0	0	0	0	0
730	0	0	0	0	7.52288	0	0	0	0	0	11.4967	13.4877	13.8809	5.91159	0	0	5.83174	10.2177	0	0	0	0	0	0	0	0	0	0	3.43014	0	0	0	0	11.9141	14.8549	0	0	0	3.35304	9.3554	7.11566	7.48786	0	0	0	10.3656	0	13.9487	7.10712
731	0	8.62961	0	0	0	8.75594	4.76104	8.25688	6.1651	10.9437	0	0	0	0	0	9.85464	0	0	0	0	0	0	8.24494	9.47853	16.5168	16.079	13.553	0	0	10.0125	0	0	0	0	0	0	0	2.51461	0	0	0	0	11.6312	18.6473	13.5504	0	0	0	0
732	0	0	0	0	0	0	0	0	0	0	0	0	0	5.85927	18.7293	0	0	0	0	0	0	3.17336	0	0	0	0	0	7.17844	0	0	0	0	0	0	0	4.94078	0	0	0	0	0	0	0	0	0	0	3.80839	0	0
733	0	0	5.71779	0	0	3.54681	0	0	0	0	0	0	0	0	0	0	9.71046	4.83341	43.3093	0	5.19925	0	0	0	6.81789	0	0	0	5.68902	0	20.4488	9.23897	19.989	0	0	0	9.90185	0	0	0	0	0	0	0	0	0	0	5.02283	0
734	0	0	0	0	0	0	0	0	0	0	0	0	0	0	0	0	0	0	0	0	0	0	0	0	0	0	0	0	0	0	0	0	0	0	0	0	0	0	0	0	0	0	0	0	0	0	0	0	0
735	0	0	0	0	0	0	0	0	0	0	0	0	0	0	2.76243	0	0	0	56.6907	0	0	0	0	0	0	0	0	4.35915	0	0	0	0	0	0	0	0	0	0	0	0	0	0	0	0	0	0	0	0	0
736	16.3829	11.2691	9.46498	13.3088	12.8533	0	0	0	0	0	0	6.52082	0	14.4389	0	0	0	0	0	20.3216	20.6673	15.8668	19.8032	17.4957	0	0	15.9159	0	8.00765	2.86664	0	0	11.722	10.0608	0	12.5324	14.1985	12.6723	14.3794	0	0	0	0	9.66528	7.3425	0	0	0	0
737	0	0	0	0	0	0	0	0	0	0	0	0	0	0	0	0	0	0	0	0	0	0	0	0	0	0	0	0	0	0	0	0	0	0	0	0	0	0	0	0	0	0	0	0	0	0	0	0	0
738	0	0	0	0	0	0	0	0	0	0	0	0	0	0	0	0	0	0	0	0	0	0	0	0	0	0	0	0	0	0	0	0	0	0	0	0	0	0	0	0	0	0	0	0	0	0	0	0	0
739	83.6171	80.1013	84.8172	86.6912	79.6239	87.6973	95.239	91.7431	93.8349	89.0563	88.5033	79.9915	86.1191	73.7902	78.5083	90.1454	84.4578	84.9489	0	79.6784	74.1335	80.9598	71.9519	73.0257	76.6654	83.921	70.5312	88.4624	82.8732	87.1209	79.5512	90.761	68.289	78.0251	85.1451	82.5268	75.8997	84.8131	82.2676	90.6446	92.8843	92.5121	88.3688	71.6875	79.1071	89.6344	96.1916	81.0285	92.8929
740	0	0	0	0	0	0	0	0	0	0	0	0	0	0	0	0	0	0	100	0	0	0	0	0	0	0	0	0	0	0	0	0	0	0	0	0	0	0	0	0	0	0	0	0	0	0	0	0	0
741	0	0	0	0	0	0	0	0	0	0	0	0	0	0	0	0	0	0	0	0	0	0	0	0	0	0	0	0	0	0	0	0	0	0	0	0	0	0	0	0	0	0	0	0	0	0	0	0	0
742	0	0	0	0	0	0	0	0	0	0	0	0	0	0	0	0	0	0	0	0	0	0	0	0	0	0	0	0	0	0	0	0	0	0	0	0	0	0	0	0	0	0	0	0	0	37.2104	0	0	0
743	0	0	0	0	0	0	0	0	100	0	0	0	0	0	0	55.0676	67.1663	0	0	0	39.5382	0	0	0	18.6957	0	0	0	0	0	0	0	0	0	0	0	0	0	0	0	0	0	0	0	0	0	0	0	0
744	0	0	0	0	0	0	0	0	0	0	0	0	0	59.346	0	0	0	0	0	0	0	0	0	0	0	0	0	0	0	0	0	0	0	0	0	0	0	0	0	0	0	0	0	0	0	0	0	0	0
745	0	0	0	0	0	0	0	0	0	0	0	0	0	0	0	0	0	0	0	0	0	0	0	0	0	0	0	0	0	0	0	0	0	0	0	0	0	0	0	0	0	0	0	0	0	0	0	0	0
746	0	0	0	0	0	0	0	0	0	0	0	0	100	0	0	0	0	0	0	0	0	0	0	0	0	0	100	0	0	0	0	0	0	0	0	0	100	100	0	0	0	0	0	0	0	0	100	100	0
747	0	0	0	0	100	0	0	0	0	0	0	0	0	40.654	0	44.9324	32.8337	100	0	0	0	0	0	100	0	100	0	0	0	0	0	0	0	0	32.2397	0	0	0	0	100	0	100	100	0	0	62.7896	0	0	100
748	0	100	0	100	0	100	100	0	0	0	0	0	0	0	100	0	0	0	0	0	60.4618	100	100	0	81.3043	0	0	0	0	0	0	0	0	0	0	0	0	0	100	0	100	0	0	100	0	0	0	0	0
749	0	0	0	0	0	0	0	0	0	0	0	0	0	0	0	0	0	0	0	100	0	0	0	0	0	0	0	0	0	0	100	0	0	100	67.7603	0	0	0	0	0	0	0	0	0	0	0	0	0	0
750	0	0	0	0	0	0	0	0	0	0	0	0	0	0	0	0	0	0	16.1161	0	0	0	0	0	0	0	0	0	0	0	0	0	0	0	0	0	0	0	0	0	0	0	0	0	0	0	0	0	0
751	0	0	0	0	0	0	0	3.03532	0	0	0	0	0	0	0	0	0	0	0	0	0	0	0	0	0	0	0	0	0	0	0	0	0	0	0	0	0	0	1.54059	0	0	0	0	0	0	0	0	0	0
752	0	0	0	3.18725	0	0	0	0	4.87372	0.984737	0.874296	0	0	0	0	0	2.49945	0	0	0	0	0	0	0	0	3.43072	0	0	0	0	0	0	2.86227	2.65433	0	0	0	0	0	0	0	1.40875	0	0	0	0	2.34135	0	2.1021
753	0.937709	0.69116	0	0	3.52874	0.924411	0	0	0	0	0	0	0	0	0.894551	0	0	1.97578	0	0	3.63356	0	0	0	0	0	1.42962	0	0	0	1.90487	1.90365	0	0	0	0	0	3.04976	0	1.79207	0	0	0	0	0	0	0	0	0
754	0	0	0	0	0	0	0	0	0	0	0	0	0	0	0	0	0	0	0	0	0	0	0	0	0	0	0	0	0	0	0	0	0	0	0	0	0	0	0	0	0	0	0	0	0	0	0	0	0
755	0	0	0	0	0	0	0	0	0	0	0	0	0	0	0	0	0	0	0	0	0	0	0	0	0	0	0	0	0	0	0	0	0	0	0	0	0	0	0	0	0	0	0	0	0	0	0	0	0
756	0	0	0	0	0	0	0	0	0	51.0422	0	0	52.249	53.9457	56.1263	0	0	0	18.8711	0	10.1409	0	0	0	0	0	0	0	0	0	0	0	0	0	0	0	0	0	0	49.7204	47.2555	0	0	0	0	19.4035	4.75686	0	0
757	0	0	0	0	0	0	0	0	0	0	47.3285	44.1618	0	0	0	0	0	0	0	0	0	0	0	0	0	0	0	0	0	0	0	0	0	0	0	0	0	0	0	0	0	0	0	0	0	0	0	0	0
758	0	0	0	0	0	0	0	0	0	0	0	0	0	0	0	0	0	0	0	0	0	0	0	100	100	0	0	0	0	0	0	0	0	0	0	0	0	0	0	0	0	0	0	0	0	0	0	0	0
759	99.0623	99.3088	100	96.8127	96.4713	99.0756	100	96.9647	95.1263	47.9731	51.7972	55.8382	47.751	46.0543	42.9791	100	97.5006	98.0242	65.0128	100	86.2255	100	100	0	0	96.5693	98.5704	100	100	100	98.0951	98.0964	97.1377	97.3457	100	100	100	96.9502	98.4594	48.4875	52.7445	98.5913	100	100	100	80.5965	92.9018	100	97.8979
760	0	0	0	0	0	0	0	0	0	0	0	0	0	0	0	0	0	0	0	0	0	0	0	0	0	0	0	0	0	0	0	0	0	0	0	0	0	0	0	0	0	0	0	0	0	0	0	0	0
761	0	0	0	0	0	0	0	0	0	0	0	0	0	0	0	0	0	0	0	0	0	0	0	0	0	0	0	0	0	0	0	0	0	0	0	0	0	0	0	0	0	0	0	0	0	0	0	0	0
762	0	0	0	0	0	0	0	0	0	0	0	0	0	0	0	0	0	0	58.724	0	0	0	0	0	0	0	0	0	0	0	0	0	0	0	0	0	0	0	0	0	0	0	0	0	0	0	0	0	0
763	0	0	0	0	0	100	0	0	0	0	0	0	0	0	0	0	0	0	0	0	0	0	0	0	0	0	0	0	0	0	0	0	0	0	0	0	0	0	0	0	0	0	0	0	0	0	0	0	0
764	0	0	0	22.1649	66.1594	0	0	0	0	0	0	0	0	100	0	0	0	0	0	0	29.7893	0	100	0	36.6995	38.6878	0	0	0	0	0	0	0	100	0	0	0	0	0	33.5494	46.336	56.0621	0	0	0	0	0	0	0
765	0	100	0	0	0	0	0	0	0	0	0	0	0	0	0	0	0	0	0	0	0	100	0	100	0	0	100	100	0	100	100	100	100	0	100	100	0	0	0	0	0	0	100	100	100	100	100	100	0
766	0	0	0	0	0	0	0	0	0	0	0	0	0	0	0	0	0	0	0	100	0	0	0	0	0	0	0	0	0	0	0	0	0	0	0	0	0	0	0	0	0	0	0	0	0	0	0	0	0
767	0	0	0	0	0	0	0	0	100	0	0	0	0	0	0	0	0	0	0	0	0	0	0	0	0	0	0	0	0	0	0	0	0	0	0	0	0	0	0	0	0	43.9379	0	0	0	0	0	0	0
768	0	0	0	77.8351	33.8406	0	0	0	0	0	0	0	0	0	0	0	0	0	41.276	0	70.2107	0	0	0	63.3005	61.3122	0	0	0	0	0	0	0	0	0	0	0	0	0	66.4506	53.664	0	0	0	0	0	0	0	0
769	0	0	0	0	0	0	0	0	0	0	0	0	0	0	0	0	0	0	0	0	0	0	0	0	0	0	0	0	0	0	0	0	0	0	0	0	0	0	0	0	0	0	0	0	0	0	0	0	0
770	42.4312	0	0	0	0	0	0	0	0	0	0	0	0	0	24.7079	0	0	0	0	0	0	0	0	0	0	0	0	0	0	0	0	0	0	0	0	0	0	0	8.4802	0	0	0	0	0	0	0	0	0	0
771	0	26.1556	37.2138	0	0	0	0	0	0	0	0	0	66.903	0	0	0	0	100	0	0	0	0	0	0	0	0	0	0	71.6469	46.4767	0	0	0	61.3382	0	0	34.1279	0	0	0	0	61.004	59.1037	69.4951	0	64.6451	18.5592	0	0
772	0	0	0	49.8349	40.9319	57.4153	29.9566	0	86.1052	75.6964	81.4343	35.4606	0	100	9.73605	53.0807	74.6946	0	26.0228	0	0	28.4717	24.9072	21.0031	42.9656	51.4163	61.5593	0	0	0	43.7211	34.7095	70.1909	0	14.609	37.0177	0	36.7777	0	55.058	59.4453	0	0	0	0	0	0	100	0
773	0	0	0	0	0	0	0	68.4284	0	0	0	0	0	0	0	0	0	0	0	44.8767	18.7283	0	0	0	0	0	0	0	0	0	0	0	0	0	0	0	0	0	0	0	0	0	0	0	76.238	0	0	0	0
774	0	0	0	0	0	0	0	0	0	0	0	0	0	0	0	0	0	0	0	0	0	0	0	0	0	0	0	0	0	0	0	0	0	0	0	0	0	0	0	0	0	0	0	0	0	0	0	0	0
775	0	0	0	0	0	0	0	0	0	0	0	0	0	0	0	0	25.3054	0	0	0	0	0	0	0	0	0	0	100	0	0	0	65.2905	0	0	0	62.9823	0	0	0	0	0	0	0	0	0	35.3549	81.4408	0	0
776	0	0	0	50.1651	0	0	0	0	0	24.3036	18.5657	64.5394	0	0	0	0	0	0	0	0	0	0	75.0928	0	57.0344	0	0	0	28.3531	53.5233	56.2789	0	0	38.6618	85.391	0	65.8721	0	91.5198	44.942	40.5547	38.996	40.8963	0	23.762	0	0	0	0
777	57.5688	73.8444	62.7862	0	59.0681	42.5847	70.0434	31.5716	13.8948	0	0	0	33.097	0	65.556	46.9193	0	0	73.9772	55.1233	81.2717	71.5283	0	78.9969	0	48.5837	38.4407	0	0	0	0	0	29.8091	0	0	0	0	63.2223	0	0	0	0	0	30.5049	0	0	0	0	100
778	0	0	0	0	0	0	0	0	0	0	0	0	0	0	0	0	0	0	0	0	0	0	0	0	0	0	0	0	0	0	0	0	0	0	0	0	0	0	0	0	0	0	0	0	0	0	0	0	0
779	0	0	0	0	0	0	0	0	0	0	0	0	0	0	0	0	0	0	0	0	0	0	0	0	0	0	0	0	0	0	0	0	0	0	0	0	0	0	0	0	0	0	0	0	0	0	0	0	0
780	86.5694	100	100	92.0563	100	100	100	100	100	100	100	100	100	86.4471	100	100	100	0	69.5435	100	68.3515	90.9832	92.7763	88.7923	63.3856	73.0968	81.8764	100	82.9579	100	100	100	100	100	89.0463	100	0	0	0	61.4538	75.0959	83.2644	100	100	100	100	100	69.162	100
781	0	0	0	0	0	0	0	0	0	0	0	0	0	0	0	0	0	92.4726	0	0	0	0	0	0	0	0	0	0	0	0	0	0	0	0	0	0	100	100	82.3166	0	0	0	0	0	0	0	0	0	0
782	0	0	0	0	0	0	0	0	0	0	0	0	0	0	0	0	0	0	0	0	0	0	0	0	0	0	0	0	0	0	0	0	0	0	0	0	0	0	0	0	0	0	0	0	0	0	0	0	0
783	0	0	0	0	0	0	0	0	0	0	0	0	0	0	0	0	0	0	0	0	0	0	0	0	0	0	0	0	0	0	0	0	0	0	0	0	0	0	0	0	0	0	0	0	0	0	0	30.838	0
784	0	0	0	0	0	0	0	0	0	0	0	0	0	0	0	0	0	0	0	0	0	0	0	0	0	0	0	0	0	0	0	0	0	0	0	0	0	0	17.6834	0	0	0	0	0	0	0	0	0	0
785	0	0	0	7.94373	0	0	0	0	0	0	0	0	0	0	0	0	0	0	0	0	0	0	0	0	0	0	0	0	0	0	0	0	0	0	0	0	0	0	0	4.23666	0	0	0	0	0	0	0	0	0
786	13.4306	0	0	0	0	0	0	0	0	0	0	0	0	0	0	0	0	0	0	0	0	0	0	0	0	5.08079	3.57842	0	17.0421	0	0	0	0	0	10.9537	0	0	0	0	0	0	2.72863	0	0	0	0	0	0	0
787	0	0	0	0	0	0	0	0	0	0	0	0	0	0	0	0	0	0	0	0	0	0	0	0	0	0	0	0	0	0	0	0	0	0	0	0	0	0	0	0	0	0	0	0	0	0	0	0	0
788	0	0	0	0	0	0	0	0	0	0	0	0	0	13.5529	0	0	0	0	0	0	0	0	0	0	0	0	0	0	0	0	0	0	0	0	0	0	0	0	0	0	0	0	0	0	0	0	0	0	0
789	0	0	0	0	0	0	0	0	0	0	0	0	0	0	0	0	0	7.52739	30.4565	0	31.6485	9.01685	7.22371	11.2077	36.6144	21.8224	14.5451	0	0	0	0	0	0	0	0	0	0	0	0	34.3095	24.9041	14.0069	0	0	0	0	0	0	0
790	18.595	14.8338	21.2664	45.9355	50.2737	25.7341	0	20.0571	9.97501	0	0	0	2.38971	0	0	6.2711	14.011	0	0	43.8889	0	0	0	0	0	0	0	16.3749	16.1653	10.8114	20.4834	14.5359	8.75738	23.3452	26.3133	14.1052	30.2855	15.6751	22.4566	0	0	0	4.7578	5.0699	5.18551	27.7983	34.6321	54.7181	22.3059
791	0	0	0	0	0	0	0	0	0	0	0	0	0	0	0	0	0	0	0	0	0	0	0	0	0	0	0	0	0	0	0	0	0	0	0	0	0	0	0	0	0	0	0	0	0	0	0	0	0
792	0	0	0	0	0	0	0	0	0	0	0	0	0	0	0	0	0	0	0	0	0	0	0	0	0	0	0	0	0	0	0	0	0	0	0	0	0	0	0	0	0	0	0	0	0	0	0	0	0
793	0	0	0	0	0	0	29.4105	12.7652	16.678	0	0	0	0	0	0	28.8328	0	0	30.0992	10.4558	14.8999	0	0	0	0	0	0	0	0	0	0	0	0	18.5107	14.6203	0	0	13.1121	0	0	0	0	0	30.1162	0	13.4239	0	0	0
794	11.7309	13.6739	14.3512	18.2661	12.5098	16.3908	0	0	0	29.8921	31.6284	29.9909	26.8995	29.6129	37.2827	0	21.4629	35.371	0	0	0	26.7808	30.118	32.5911	31.5154	27.3716	21.6298	23.108	21.5538	22.2041	19.3864	27.4051	0	0	0	35.7921	13.4924	0	13.052	38.745	37.0253	37.6303	33.0288	0	28.9217	0	0	12.6894	19.0207
795	0	0	0	0	0	0	0	0	0	0	0	0	0	0	0	0	0	0	0	0	0	0	0	0	0	0	0	0	0	0	0	0	0	0	0	0	0	0	0	0	0	0	0	0	0	0	0	0	0
796	0	0	0	0	0	0	0	0	0	0	68.3716	70.0091	0	0	0	64.8961	64.5261	64.629	0	0	0	0	69.882	0	0	72.6284	78.3702	0	62.2809	66.9844	60.1303	58.0591	91.2426	0	59.0665	0	0	0	0	61.255	62.9747	62.3697	62.2134	64.8139	65.8928	0	0	32.5924	0
797	0	0	0	0	0	0	0	0	0	70.1079	0	0	70.7108	70.3871	62.7173	0	0	0	0	0	0	73.2192	0	67.4089	68.4846	0	0	60.5171	0	0	0	0	0	0	0	0	0	0	0	0	0	0	0	0	0	0	65.3679	0	0
798	69.674	71.4923	64.3824	35.7984	37.2166	57.8751	70.5895	67.1778	73.347	0	0	0	0	0	0	0	0	0	69.9008	45.6553	85.1001	0	0	0	0	0	0	0	0	0	0	0	0	58.1441	0	50.1027	56.2221	71.2128	64.4913	0	0	0	0	0	0	58.7779	0	0	58.6734
799	0	0	0	0	0	0	0	0	0	0	0	0	0	0	0	0	0	0	0	0	0	0	0	0	0	0	0	0	0	0	0	0	0	0	0	0	0	0	0	0	0	0	0	0	0	0	0	0	0
800	0	0	0	0	0	0	0	0	0	0	0	0	0	0	0	0	0	0	0	0	0	0	0	0	0	0	0	0	0	0	0	0	0	0	0	0	0	0	0	0	0	0	0	0	0	0	0	0	0
801	0	0	0	0	0	0	0	0	0	0	0	0	0	0	0	0	0	0	0	0	0	0	0	0	0	0	0	0	0	0	0	0	0	0	0	0	0	0	0	0	0	0	0	0	0	0	0	0	0
802	0	0	0	0	0	0	0	0	0	0	0	0	0	0	0	0	0	0	0	0	0	0	0	0	0	0	0	0	0	0	0	0	0	0	0	0	0	0	0	0	0	0	0	0	0	100	100	100	0
803	100	100	100	96.9454	100	100	100	100	100	100	100	100	100	100	100	100	100	100	100	100	100	100	100	100	100	100	100	100	100	100	100	100	100	100	100	100	100	100	100	100	94.8574	100	100	100	100	0	0	0	100
804	0	0	0	0	0	0	0	0	0	0	0	0	0	0	0	0	0	0	0	0	0	0	0	0	0	0	0	0	0	0	0	0	0	0	0	0	0	0	0	0	0	0	0	0	0	0	0	0	0
805	0	0	0	0	0	0	0	0	0	0	0	0	0	0	0	0	0	0	0	0	0	0	0	0	0	0	0	0	0	0	0	0	0	0	0	0	0	0	0	0	0	0	0	0	0	0	0	0	0
806	0	0	0	0	0	0	0	0	0	0	0	0	0	0	0	0	0	0	0	0	0	0	0	0	0	0	0	0	0	0	0	0	0	0	0	0	0	0	0	0	0	0	0	0	0	0	0	0	0
807	0	0	0	0	0	0	0	0	0	0	0	0	0	0	0	0	0	0	0	0	0	0	0	0	0	0	0	0	0	0	0	0	0	0	0	0	0	0	0	0	5.14265	0	0	0	0	0	0	0	0
808	0	0	0	3.05463	0	0	0	0	0	0	0	0	0	0	0	0	0	0	0	0	0	0	0	0	0	0	0	0	0	0	0	0	0	0	0	0	0	0	0	0	0	0	0	0	0	0	0	0	0
809	0	0	0	0	0	0	0	0	0	0	0	0	0	0	0	0	0	0	0	0	0	0	0	0	0	0	0	0	0	0	0	0	0	0	0	0	0	0	0	0	0	0	0	0	0	0	0	0	0
810	100	0	100	0	0	0	74.4615	71.9866	77.1801	79.3832	77.6374	78.8303	80.156	100	0	68.5922	58.176	73.1329	71.3455	61.07	0	65.7992	75.1831	72.7599	0	0	0	69.8373	75.3719	83.1235	61.7441	64.8196	64.0909	83.7791	72.717	76.796	77.0184	69.7031	72.6179	0	0	69.917	70.0598	72.8721	71.9585	60.6256	60.1821	32.1344	0
811	0	86.9225	0	67.4286	72.6638	60.9373	0	0	0	0	0	0	0	0	71.8655	0	0	0	0	0	75.7418	0	0	0	75.495	68.0775	62.553	0	0	0	0	0	0	0	0	0	0	0	0	84.2223	72.1055	0	0	0	0	0	0	0	75.4061
812	0	0	0	0	0	0	0	0	0	0	0	0	0	0	0	0	0	0	0	0	0	0	0	0	0	0	0	0	0	0	0	0	0	0	0	0	0	0	0	0	0	0	0	0	0	0	0	0	0
813	0	0	0	0	0	0	0	0	0	0	0	0	0	0	0	0	0	0	0	0	0	0	0	0	0	0	0	0	0	0	0	0	0	0	0	0	0	0	0	0	0	0	0	0	0	0	0	0	0
814	0	0	0	0	0	0	0	0	0	0	0	0	0	0	0	0	0	0	0	38.93	0	0	0	0	0	0	0	0	0	0	0	0	0	0	0	0	0	0	0	0	0	0	0	0	0	0	0	0	0
815	0	0	0	0	0	0	0	0	0	0	0	0	0	0	0	0	0	0	0	0	0	0	0	0	0	0	0	0	0	0	0	0	0	0	0	0	0	0	0	0	0	0	0	0	0	0	0	0	0
816	0	0	0	0	0	0	0	28.0134	0	20.6168	0	0	0	0	0	0	0	26.8671	0	0	0	0	0	0	0	0	0	0	24.6281	0	0	0	0	0	0	0	0	30.2969	0	0	0	0	0	0	0	39.3744	0	67.8656	0
817	0	13.0775	0	32.5714	27.3362	39.0627	25.5385	0	22.8199	0	22.3626	21.1697	19.844	0	28.1345	31.4078	41.824	0	28.6545	0	24.2582	34.2008	24.8169	0	24.505	31.9225	37.447	30.1627	0	16.8765	38.2559	35.1804	35.9091	16.2209	27.283	23.204	22.9816	0	27.3821	15.7777	27.8945	30.083	29.9402	27.1279	28.0415	0	39.8179	0	24.5939
818	0	0	0	0	0	0	0	0	0	0	0	0	0	0	0	0	0	0	0	0	0	0	0	27.2401	0	0	0	0	0	0	0	0	0	0	0	0	0	0	0	0	0	0	0	0	0	0	0	0	0
819	0	0	0	0	0	0	0	0	0	0	0	0	0	0	0	0	0	0	0	0	0	0	0	0	0	0	0	0	0	0	0	0	0	0	0	0	0	0	0	0	0	0	0	0	0	0	0	0	0
820	0	0	0	0	0	0	0	0	0	0	0	0	0	0	0	0	0	0	0	0	0	0	0	0	0	0	0	0	0	0	0	0	0	0	0	0	0	0	0	0	0	0	0	0	0	0	0	0	0
821	0	0	0	0	0	0	0	0	0	0	0	0	0	0	0	0	0	0	0	0	0	0	0	0	0	0	0	0	0	0	0	0	0	0	0	0	0	0	0	5.69748	10.37	0	0	0	0	0	0	0	0
822	8.8124	10.3212	7.69094	19.1951	0	0	0	0	0	0	0	0	8.99221	0	6.25329	4.08163	0	5.48697	0	8.5887	6.73693	0	0	0	9.4786	0	4.55092	3.80056	4.6717	5.53987	0	4.04284	0	0	8.59278	21.1085	0	0	0	0	0	4.43953	5.85207	6.11488	4.6926	8.95032	6.7846	0	0
823	0	0	0	0	10.6839	15.3071	9.51981	9.28243	7.5615	4.45835	4.03312	6.0796	0	8.62561	0	0	0	0	9.82729	0	0	12.8483	11.7847	9.54975	0	0	0	0	0	0	0	0	11.2058	11.8267	0	0	10.0129	9.14346	8.14529	0	0	0	0	0	0	0	0	0	10.4812
824	0	0	0	0	0	0	0	0	0	0	0	0	0	0	0	0	0	0	0	0	0	0	0	0	0	0	0	0	0	0	0	0	0	0	0	0	0	0	0	0	0	0	0	0	0	0	0	0	0
825	0	0	0	0	0	0	0	0	0	0	0	0	0	0	0	0	0	0	0	0	0	0	0	0	0	0	0	0	0	0	0	0	0	0	0	0	0	0	0	0	0	0	0	0	0	0	0	0	0
826	91.1876	89.6788	92.3091	80.8049	89.3161	84.6929	90.4802	90.7176	92.4385	95.5417	95.9669	93.9204	91.0078	91.3744	93.7467	95.9184	100	94.513	90.1727	91.4113	56.7725	87.1517	88.2153	90.4503	90.5214	71.6925	95.4491	96.1994	95.3283	94.4601	71.1789	95.9572	61.2152	88.1733	91.4072	78.8915	89.9871	90.8565	91.8547	67.2487	67.1291	73.5436	66.1232	61.9393	95.3074	82.254	93.2154	68.75	58.7276
827	0	0	0	0	0	0	0	0	0	0	0	0	0	0	0	0	0	0	0	0	0	0	0	0	0	0	0	0	0	0	0	0	0	0	0	0	0	0	0	0	0	0	0	0	0	0	0	0	0
828	0	0	0	0	0	0	0	0	0	0	0	0	0	0	0	0	0	0	0	0	0	0	0	0	0	0	0	0	0	0	0	0	0	0	0	0	0	0	0	0	0	0	0	0	0	0	0	0	0
829	0	0	0	0	0	0	0	0	0	0	0	0	0	0	0	0	0	0	0	0	36.4905	0	0	0	0	28.3075	0	0	0	0	28.8211	0	27.579	0	0	0	0	0	0	27.0539	22.5009	22.0169	28.0247	31.9458	0	8.79567	0	31.25	30.7912
830	0	0	0	0	0	55.7408	0	0	0	0	0	0	0	0	0	0	0	0	66.2579	39.1936	0	0	0	0	0	0	0	0	0	0	0	0	0	45.4248	0	35.3161	50.5126	0	0	0	0	0	0	0	0	0	67.4988	0	0
831	0	0	0	0	0	0	0	0	0	0	0	0	0	0	0	0	0	0	0	0	0	0	0	0	0	0	0	0	0	0	0	0	0	0	0	0	0	0	0	0	0	0	0	0	0	21.9685	0	0	0
832	0	0	0	0	0	0	0	0	0	0	0	0	0	0	0	0	0	0	0	0	0	0	0	0	0	0	0	0	0	0	0	0	0	0	0	0	0	0	0	0	0	0	0	0	0	0	0	0	0
833	0	0	0	0	0	0	0	0	0	0	0	0	0	0	0	0	0	0	0	0	0	0	0	0	0	0	0	0	0	0	0	0	0	0	0	0	0	0	0	0	0	0	0	0	0	0	0	0	0
834	0	0	100	0	0	0	0	0	0	0	0	0	0	0	0	0	0	0	0	0	0	0	0	0	0	0	0	0	0	0	0	0	0	0	0	0	0	0	0	0	0	0	0	0	0	0	0	0	0
835	100	100	0	0	0	44.2592	67.9811	0	0	100	0	100	100	100	100	100	100	100	33.7421	60.8064	100	100	100	100	0	0	100	100	100	100	100	0	100	54.5752	76.3514	0	41.9686	0	0	100	100	100	100	100	100	78.0315	32.5012	100	0
836	0	0	0	100	100	0	0	0	100	0	100	0	0	0	0	0	0	0	0	0	0	0	0	0	100	100	0	0	0	0	0	100	0	0	0	64.6839	0	100	100	0	0	0	0	0	0	0	0	0	100
837	0	0	0	0	0	0	32.0189	100	0	0	0	0	0	0	0	0	0	0	0	0	0	0	0	0	0	0	0	0	0	0	0	0	0	0	0	0	0	0	0	0	0	0	0	0	0	0	0	0	0
838	0	0	0	0	0	0	0	0	0	0	0	0	0	0	0	0	0	0	0	0	0	0	0	0	0	0	0	0	0	0	0	0	0	0	23.6486	0	7.5188	0	0	0	0	0	0	0	0	0	0	0	0
839	0	0	0	0	0	0	0	0	0	0	0	0	0	0	0	0	0	0	0	0	0	0	0	0	0	0	0	0	0	0	0	0	0	0	0	0	0	0	0	0	0	0	0	0	0	0	0	0	0
840	0	0	0	0	0	39.9875	36.1077	33.9241	0	0	0	0	0	0	0	0	0	62.1921	0	0	21.4627	51.9554	0	0	0	0	0	0	0	54.95	0	0	0	43.4889	0	12.4921	0	0	44.8556	0	0	0	69.4898	68.124	71.8073	28.5592	67.0273	43.2018	0
841	36.7212	39.5205	42.1463	52.6094	0	0	0	0	47.6426	73.118	74.3722	74.8137	81.8929	74.59	83.4367	58.689	62.4368	0	34.9448	0	0	0	44.771	44.5026	58.6964	44.4868	40.7671	66.1463	64.4159	0	55.7405	63.9138	65.1569	0	50.1621	0	41.6547	43.5726	0	70.8431	83.0604	74.3146	0	0	0	0	0	0	33.3658
842	0	0	0	0	38.2177	0	0	0	0	0	0	0	0	0	0	0	0	0	0	43.9583	0	0	0	0	0	0	0	0	0	0	0	0	0	0	0	0	0	0	0	0	0	0	0	0	0	0	0	0	0
843	0	0	0	0	0	0	0	0	0	0	0	0	0	0	0	0	0	0	0	0	0	0	0	0	0	0	0	0	0	0	0	0	0	0	0	0	0	0	0	0	0	0	0	0	0	0	0	0	0
844	0	0	0	0	0	0	0	0	0	0	0	0	0	0	0	0	0	0	0	0	0	0	0	0	0	0	0	0	0	0	0	0	0	0	0	0	0	0	0	29.1569	0	0	0	0	0	0	0	0	0
845	0	0	0	3.76055	6.52117	0	0	0	0	0	0	0	0	0	0	0	0	0	0	0	0	0	0	0	9.97479	0	0	0	0	0	0	0	0	0	0	0	0	0	0	0	0	3.30946	0	0	0	0	0	0	0
846	0	0	0	0	0	0	0	0	0	0	0	0	0	0	16.5633	0	0	0	0	0	0	0	0	0	0	0	0	0	0	0	0	0	0	0	0	0	0	0	0	0	0	0	0	0	0	0	0	0	0
847	63.2788	60.4795	57.8537	43.6301	0	0	0	66.0759	52.3574	26.882	25.6278	25.1863	0	25.41	0	41.311	0	37.8079	65.0552	56.0417	78.5373	48.0446	55.229	55.4974	0	0	59.2329	33.8537	35.5841	45.05	44.2595	0	0	56.5111	49.8379	0	0	56.4274	55.1444	0	16.9396	0	30.5102	0	28.1927	71.4408	32.9727	56.7982	66.6342
848	0	0	0	0	55.2611	60.0125	63.8923	0	0	0	0	0	18.1071	0	0	0	37.5632	0	0	0	0	0	0	0	31.3288	55.5132	0	0	0	0	0	36.0862	34.8431	0	0	87.5079	58.3453	0	0	0	0	22.3759	0	31.876	0	0	0	0	0
849	0	0	0	0	0	0	0	0	0	0	0	0	0	0	0	0	0	0	0	0	0	0	0	0	0	0	0	0	0	0	0	0	0	0	0	0	0	0	0	0	0	0	0	0	0	0	0	0	0
850	0	0	0	0	0	0	0	0	0	0	0	0	0	0	0	0	0	0	0	0	0	0	0	0	0	0	0	0	0	0	0	0	0	0	0	0	0	0	0	0	0	0	0	0	0	0	0	0	0
851	100	100	100	89.3682	100	100	96.2143	91.1494	100	100	100	100	100	100	95.5974	100	95.2457	100	91.6048	89.9832	94.3428	100	100	100	95.7897	93.0912	95.2923	90.2811	100	100	100	100	88.638	94.0466	86.7935	100	100	100	100	93.6369	100	100	100	91.5268	100	100	94.6197	91.9925	100
852	0	0	0	0	0	0	0	0	0	0	0	0	0	0	0	0	0	0	0	0	0	0	0	0	0	0	0	0	0	0	0	0	0	0	0	0	0	0	0	0	0	0	0	0	0	0	0	0	0
853	0	0	0	0	0	0	0	0	0	0	0	0	0	0	0	0	0	0	0	0	0	0	0	0	0	0	0	0	0	0	0	0	0	0	0	0	0	0	0	0	0	0	0	0	0	0	0	0	0
854	0	0	0	0	0	0	0	0	0	0	0	0	0	0	0	0	0	0	0	0	0	0	0	0	0	0	0	0	0	0	0	0	0	0	0	0	0	0	0	0	0	0	0	0	0	0	0	0	0
855	0	0	0	0	0	0	0	0	0	0	0	0	0	0	0	0	0	0	8.39522	0	0	0	0	0	0	0	0	0	0	0	0	0	0	0	0	0	0	0	0	0	0	0	0	0	0	0	0	8.00752	0
856	0	0	0	0	0	0	3.78566	8.8506	0	0	0	0	0	0	0	0	0	0	0	0	5.65724	0	0	0	0	0	4.70771	0	0	0	0	0	11.362	5.95338	13.2065	0	0	0	0	6.36309	0	0	0	0	0	0	5.38033	0	0
857	0	0	0	10.6318	0	0	0	0	0	0	0	0	0	0	4.40263	0	4.75433	0	0	10.0168	0	0	0	0	0	6.90879	0	9.71888	0	0	0	0	0	0	0	0	0	0	0	0	0	0	0	8.4732	0	0	0	0	0
858	0	0	0	0	0	0	0	0	0	0	0	0	0	0	0	0	0	0	0	0	0	0	0	0	4.21026	0	0	0	0	0	0	0	0	0	0	0	0	0	0	0	0	0	0	0	0	0	0	0	0
859	0	0	0	0	0	0	0	0	0	0	0	0	0	0	0	0	0	0	0	0	0	0	0	0	0	0	0	0	0	0	0	0	0	0	0	0	0	0	0	0	0	0	0	0	0	0	0	0	0
860	73.8018	0	64.8513	0	0	48.2906	36.4026	0	0	0	0	0	0	49.2207	0	0	0	0	0	46.3288	57.9626	36.7663	0	0	0	0	0	0	0	0	0	0	46.4794	62.4566	0	55.489	0	0	0	0	0	0	57.8554	52.9161	0	40.6701	43.774	56.0429	0
861	0	61.8939	0	63.0719	47.4187	0	0	33.8033	38.2458	50.7227	43.5953	60.8256	51.6755	0	46.635	47.9584	50.2587	41.4659	47.6419	0	0	0	37.6344	44.4804	57.3683	40.0374	41.4598	61.4233	70.517	56.0149	54.4733	51.3085	0	0	69.437	0	37.6199	41.8669	30.9154	70.3923	58.9082	60.0914	0	0	70.4106	0	0	0	51.8238
862	0	0	0	0	0	0	0	0	0	0	0	0	0	0	0	0	0	0	0	0	0	0	0	0	0	0	0	0	0	0	0	0	0	0	0	0	0	0	0	0	0	0	0	0	0	0	0	0	0
863	0	0	0	0	0	0	0	0	0	0	0	0	0	0	0	0	0	0	0	0	0	0	0	0	0	0	0	0	0	0	0	0	0	0	0	0	0	0	0	0	0	0	0	0	0	0	0	0	0
864	0	0	10.7248	0	0	0	0	0	0	0	0	0	0	0	0	0	0	0	0	0	0	0	0	0	0	0	0	0	0	0	0	0	0	0	0	0	0	0	0	0	0	0	0	0	0	7.63146	0	11.6472	0
865	0	0	0	0	0	0	0	20.5195	0	0	0	15.8487	7.9953	13.621	0	0	0	0	15.2025	0	0	0	0	0	0	0	0	0	0	0	0	7.44169	0	8.56079	0	0	0	0	0	0	0	0	0	0	0	0	0	0	0
866	0	0	0	0	0	0	0	0	0	0	0	0	0	0	0	0	0	0	0	0	11.8995	0	0	0	0	0	0	0	0	0	0	0	0	0	0	0	0	0	0	0	0	0	0	0	0	0	0	0	0
867	0	0	0	36.9281	0	0	0	0	0	49.2773	0	0	0	0	0	0	49.7413	0	0	53.6712	0	0	0	0	0	0	0	0	0	0	0	0	0	0	0	0	0	0	0	29.6077	0	39.9086	0	0	0	51.6985	56.226	0	0
868	26.1982	38.1061	24.424	0	52.5813	51.7094	63.5974	45.6772	61.7542	0	56.4047	23.3256	40.3292	37.1583	53.365	52.0416	0	58.5341	37.1555	0	30.1379	63.2337	62.3656	55.5196	42.6317	59.9626	58.5402	38.5767	29.483	43.9851	45.5267	41.2498	53.5206	28.9826	30.563	44.511	62.3801	58.1331	69.0846	0	41.0918	0	42.1446	47.0839	29.5894	0	0	32.3099	48.1762
869	0	0	0	0	0	0	0	0	0	0	0	0	0	0	0	0	0	0	0	0	0	0	0	0	0	0	0	0	0	0	0	0	0	0	0	0	0	0	0	0	0	0	0	0	0	0	0	0	0
870	0	0	0	0	0	0	0	0	0	0	0	0	0	0	0	0	0	0	0	0	0	0	0	0	0	0	0	0	0	0	0	0	0	0	0	0	0	0	0	0	0	0	0	0	0	0	0	0	0
871	0	0	0	10.5878	0	0	0	0	0	0	0	0	0	0	4.75896	0	0	0	0	0	0	0	0	0	14.0903	0	0	0	0	0	0	0	0	0	0	0	0	0	0	11.3712	0	6.92593	0	0	0	0	0	0	0
872	0	0	0	0	0	0	0	0	0	0	0	0	0	0	0	0	0	0	0	0	0	0	0	0	0	0	0	0	0	0	0	0	0	8.58309	0	0	0	0	0	0	0	0	0	0	0	0	0	0	0
873	0	0	0	0	7.09428	0	0	0	1.37689	0	0	0	0	0	9.08529	0	0	4.54816	0	0	0	0	0	0	0	0	0	7.96235	0	0	0	0	0	0	0	13.6315	0	0	0	0	0	0	0	0	0	4.12272	5.14565	10.1045	0
874	5.05102	5.67152	7.56362	0	0	10.8723	3.16932	3.16924	0	4.77725	6.49256	5.71717	11.6104	7.33742	0	4.9644	0	0	4.29423	7.80202	18.7117	15.8612	12.3787	11.8504	7.66452	13.4828	10.9652	0	5.71525	4.31759	4.5428	0	8.6385	0	8.56578	0	2.85866	3.81179	5.39493	4.94505	6.15133	5.72427	6.96251	0	6.6112	0	0	0	4.74236
875	0	0	0	0	0	0	0	0	0	0	0	0	0	0	0	0	0	0	0	0	0	0	0	0	0	0	0	0	0	0	0	0	0	0	0	0	0	0	0	0	0	0	0	0	0	0	0	0	0
876	0	0	0	0	0	0	0	0	0	0	0	0	0	0	0	0	0	0	0	0	0	0	0	0	0	0	0	0	0	0	0	0	0	0	0	0	0	0	0	0	0	0	0	0	0	0	0	0	0
877	0	0	0	0	0	0	0	0	0	0	0	0	0	0	0	0	0	0	0	0	0	0	0	0	0	0	0	0	0	0	0	0	0	0	0	0	0	0	0	0	0	0	0	0	0	95.8773	94.8543	89.8955	0
878	94.949	94.3285	92.4364	89.4122	92.9057	89.1277	96.8307	96.8308	98.6231	95.2227	93.5074	94.2828	88.3896	92.6626	86.1557	95.0356	100	95.4518	95.7058	92.198	81.2883	84.1388	87.6213	88.1496	78.2452	86.5172	89.0348	92.0376	94.2848	95.6824	95.4572	100	91.3615	91.4169	91.4342	86.3685	97.1413	96.1882	94.6051	83.6837	93.8487	87.3498	93.0375	100	93.3888	0	0	0	95.2576
879	0	0	0	0	0	0	0	0	0	0	0	0	0	0	0	0	0	0	0	0	0	0	0	0	0	0	0	0	0	0	0	0	0	0	0	0	0	0	0	0	0	0	0	0	0	0	0	0	0
880	0	0	0	0	0	0	0	0	0	0	0	0	0	0	0	0	0	0	0	0	0	0	0	0	0	0	0	0	0	0	0	0	0	0	0	0	0	0	0	0	0	0	0	0	0	74.5188	0	0	0
881	0	0	0	0	0	74.9002	0	0	0	0	0	100	0	0	0	86.4145	76.5452	0	0	0	39.5678	100	100	0	28.5509	39.3578	100	72.5762	0	0	0	0	100	0	80.9312	100	0	0	0	53.1268	100	0	82.9533	51.2539	100	0	69.2945	100	0
882	0	0	0	0	0	0	0	0	0	100	100	0	89.7687	100	100	0	0	100	0	0	0	0	0	0	0	0	0	0	0	0	0	0	0	0	0	0	0	0	0	0	0	100	0	0	0	0	0	0	0
883	0	0	0	0	0	0	0	0	0	0	0	0	0	0	0	0	0	0	0	0	0	0	0	0	0	0	0	0	0	0	0	0	0	0	0	0	0	0	0	0	0	0	0	0	0	0	0	0	0
884	0	0	0	0	0	0	0	0	0	0	0	0	0	0	0	0	0	0	0	0	0	0	0	0	0	0	0	0	0	0	0	0	0	0	0	0	0	0	0	0	0	0	0	0	0	0	0	0	0
885	0	0	0	0	0	0	0	0	0	0	0	0	0	0	0	0	0	0	0	0	0	0	0	0	0	0	0	0	0	100	0	0	0	100	0	0	0	0	0	0	0	0	0	0	0	0	0	0	0
886	0	100	100	0	0	25.0998	0	0	0	0	0	0	10.2313	0	0	13.5855	0	0	0	0	0	0	0	0	0	0	0	27.4238	100	0	0	100	0	0	19.0688	0	100	0	100	0	0	0	17.0467	48.7461	0	0	0	0	0
887	0	0	0	0	100	0	0	0	0	0	0	0	0	0	0	0	23.4548	0	100	100	0	0	0	0	0	0	0	0	0	0	0	0	0	0	0	0	0	0	0	0	0	0	0	0	0	0	30.7055	0	0
888	0	0	0	100	0	0	0	0	0	0	0	0	0	0	0	0	0	0	0	0	60.4322	0	0	0	71.4491	60.6422	0	0	0	0	0	0	0	0	0	0	0	0	0	46.8732	0	0	0	0	0	0	0	0	0
889	0	0	0	0	0	0	0	0	0	0	0	0	0	0	0	0	0	0	0	0	0	0	0	0	0	0	0	0	0	0	0	0	0	0	0	0	0	0	0	0	0	0	0	0	0	25.4812	0	0	0
890	47.8057	36.8277	60.0077	0	0	25.5089	24.083	7.68025	17.0056	74.0363	58.4612	66.0396	74.0811	54.5455	72.5128	19.4004	48.8537	17.4854	16.509	0	0	53.1008	54.4182	44.1335	0	0	32.4011	52.5051	58.3923	68.1682	56.6209	41.6447	55.6199	61.741	0	0	0	16.6836	0	54.9809	78.0215	79.0022	73.1565	70.3115	79.6904	0	0	31.0727	25.7844
891	0	0	0	8.2265	0	0	0	0	0	0	0	0	0	0	0	0	0	0	0	0	0	0	0	0	0	0	0	0	0	0	0	0	0	0	0	40.2849	24.5986	0	0	0	0	0	0	0	0	0	37.1387	0	0
892	0	0	0	0	0	0	0	0	0	0	0	0	0	0	0	18.5185	0	15.3509	0	38.4244	0	0	0	0	0	0	0	0	0	0	0	0	0	0	0	0	0	0	0	0	0	0	0	0	0	0	0	0	0
893	0	0	0	0	0	0	0	0	0	0	0	0	0	0	0	0	0	0	0	0	0	0	0	0	0	0	67.5989	0	0	0	0	0	0	0	40.4217	0	0	0	0	0	0	0	0	0	0	0	0	0	0
894	0	0	0	0	0	0	0	0	0	0	0	0	0	0	0	0	0	0	0	0	0	0	0	0	0	0	0	0	0	0	0	0	0	0	0	0	0	0	0	0	0	0	0	0	0	0	0	0	0
895	0	0	0	0	0	74.4911	0	0	0	0	0	0	10.3205	0	0	0	0	0	83.491	0	0	0	0	0	0	100	0	0	0	0	0	58.3553	44.3801	0	0	0	0	0	0	0	0	0	0	0	0	100	62.8613	68.9273	0
896	52.1943	63.1723	39.9923	0	100	0	75.917	92.3197	82.9944	25.9637	41.5388	33.9604	0	45.4545	27.4872	62.0811	51.1463	67.1637	0	0	100	46.8992	45.5818	55.8665	100	0	0	47.4949	41.6077	31.8318	43.3791	0	0	38.259	59.5783	59.7151	75.4014	83.3164	100	0	0	20.9978	26.8435	16.5051	20.3096	0	0	0	0
897	0	0	0	91.7735	0	0	0	0	0	0	0	0	0	0	0	0	0	0	0	61.5756	0	0	0	0	0	0	0	0	0	0	0	0	0	0	0	0	0	0	0	0	21.9785	0	0	0	0	0	0	0	74.2156
898	0	0	0	0	0	0	0	0	0	0	0	0	15.5985	0	0	0	0	0	0	0	0	0	0	0	0	0	0	0	0	0	0	0	0	0	0	0	0	0	0	45.0191	0	0	0	0	0	0	0	0	0
899	0	0	0	0	0	0	0	0	0	0	0	0	0	0	0	0	0	0	0	0	0	0	0	0	0	0	0	0	0	0	0	0	0	0	0	0	0	0	0	0	0	0	0	13.1834	0	0	0	0	0
900	0	0	0	0	0	0	0	0	0	0	0	0	0	0	0	0	0	0	0	0	0	0	0	0	0	0	0	0	0	0	0	0	0	0	0	0	0	0	0	0	0	0	0	0	0	0	0	0	0
901	0	0	0	0	0	0	0	0	4.8281	0	0	0	0	0	0	0	0	0	0	0	0	0	0	0	0	0	0	0	0	0	0	0	0	0	9.78178	0	0	0	0	0	0	0	0	0	0	8.15217	0	0	0
902	9.58167	10.9355	10.7165	16.4023	13.1819	7.55031	8.66596	5.27772	0	6.34435	5.4858	5.90944	14.6717	0	9.30276	0	0	3.33219	13.9906	21.6296	0	11.5364	14.5102	13.4491	16.6153	21.812	18.0368	7.34533	6.00756	4.54913	5.33121	6.67465	3.50236	0	0	6.2558	5.93942	7.51113	7.55094	11.8544	10.5394	12.2685	3.54561	0	6.69513	0	0	0	13.8485
903	0	0	0	0	0	0	0	0	0	0	0	0	0	0	0	0	3.31943	0	0	0	0	0	0	0	0	0	0	0	0	0	0	0	0	0	0	0	0	0	0	0	0	0	0	0	0	0	0	0	0
904	0	0	0	0	0	0	0	0	0	0	0	0	0	0	0	0	0	0	0	0	0	0	0	0	0	0	0	0	0	0	0	0	0	0	0	0	0	0	0	0	0	0	0	0	0	0	0	0	0
905	0	0	0	0	0	0	0	0	0	0	0	0	0	0	0	0	0	0	0	0	0	0	0	0	0	0	0	0	0	0	0	0	0	0	0	0	0	0	0	0	0	0	0	0	0	91.8478	100	100	0
906	90.4183	89.0645	89.2835	83.5977	86.8181	92.4497	91.334	94.7223	95.1719	93.6557	94.5142	94.0906	85.3283	100	90.6972	100	96.6806	96.6678	86.0094	78.3704	100	88.4636	85.4898	86.5509	83.3847	78.188	81.9632	92.6547	93.9924	95.4509	94.6688	93.3253	96.4976	100	90.2182	93.7442	94.0606	92.4889	92.4491	88.1456	89.4606	87.7315	96.4544	100	93.3049	0	0	0	86.1515
907	0	0	0	0	0	0	0	0	0	0	0	0	0	0	0	0	0	0	0	0	0	0	0	0	0	0	0	0	0	0	0	0	0	0	0	0	0	0	0	0	0	0	0	0	0	0	0	0	0
908	0	0	0	0	0	0	0	0	0	0	0	0	0	0	0	0	0	0	0	0	0	0	0	0	0	0	0	0	0	0	0	0	0	0	0	0	0	0	0	0	0	0	0	0	0	0	0	0	0
909	0	0	0	0	0	0	0	0	0	0	0	0	0	0	0	0	0	0	0	0	0	0	0	0	0	0	0	0	0	0	0	0	0	0	0	0	0	0	0	0	0	0	0	0	0	0	0	0	0
910	6.85075	0	0	0	0	0	0	0	0	0	0	0	0	0	0	0	0	0	0	0	0	0	0	0	0	0	0	0	0	0	0	13.5903	0	0	0	0	0	0	0	0	0	0	0	0	0	0	16.044	0	0
911	0	28.48	26.6282	0	0	0	0	78.8957	0	0	59.9068	53.6306	0	72.5236	0	0	0	0	0	0	0	0	0	0	0	0	0	0	41.6324	43.1437	0	0	0	0	0	0	0	0	0	0	0	0	11.7521	0	21.2366	44.035	0	0	0
912	14.5054	0	0	14.0483	37.9227	57.1672	49.6302	0	43.7755	49.7358	0	0	47.3282	0	17.0936	46.6946	31.7754	51.5182	29.6925	60.5512	30.8594	52.6544	50.3349	40.2862	15.9325	20.8435	12.3885	25.1249	0	0	17.0331	0	0	54.3136	31.5274	49.1476	36.7176	36.5961	44.6895	13.5725	25.5946	35.187	0	15.9791	0	0	0	54.0005	42.537
913	0	0	0	0	0	0	0	0	0	0	0	0	0	0	0	0	0	0	0	0	0	0	0	0	0	0	0	0	0	0	0	0	0	0	0	0	0	0	0	0	0	0	0	0	0	0	0	0	0
914	0	0	0	0	0	0	0	0	0	0	0	0	0	0	17.931	0	0	0	0	0	0	0	0	0	0	0	0	0	0	0	0	5.53753	0	0	0	0	0	0	0	0	0	0	0	0	0	0	11.2954	0	0
915	0	0	0	0	0	0	0	0	0	0	0	0	0	0	0	0	0	0	21.315	0	0	0	0	0	0	0	0	0	0	0	0	0	5.63752	0	0	0	0	0	0	0	0	0	6.46722	7.81078	0	0	0	0	0
916	0	0	0	0	0	0	0	0	0	0	0	0	0	0	0	0	0	0	0	0	0	0	0	0	0	0	0	0	0	0	0	0	0	0	0	0	0	0	0	0	0	0	0	0	0	0	0	0	0
917	0	0	0	85.9517	0	0	0	0	0	0	0	0	0	0	0	0	0	0	0	0	69.1406	0	0	0	84.0675	79.1565	0	0	0	0	0	0	0	0	0	0	0	0	0	86.4275	74.4054	0	0	0	0	55.965	72.6606	45.9995	0
918	78.6438	0	73.3718	0	62.0773	42.8328	50.3698	21.1043	56.2245	50.2642	40.0932	0	52.6718	27.4764	64.9754	53.3054	68.2246	48.4818	48.9926	39.4488	0	47.3456	49.6651	59.7138	0	0	87.6115	74.8751	58.3676	56.8563	82.9669	80.8722	94.3625	45.6864	68.4726	50.8524	63.2824	63.4039	55.3105	0	0	64.813	81.7807	76.2101	78.7634	0	0	0	57.463
919	0	71.52	0	0	0	0	0	0	0	0	0	46.3694	0	0	0	0	0	0	0	0	0	0	0	0	0	0	0	0	0	0	0	0	0	0	0	0	0	0	0	0	0	0	0	0	0	0	0	0	0
920	0	0	0	0	0	0	0	0	0	0	0	0	0	0	0	0	0	0	0	0	0	0	0	0	0	0	0	0	0	0	0	0	0	0	0	0	0	0	0	0	0	0	0	0	0	28.668	0	42.3296	0
921	0	0	0	0	0	0	0	21.2399	0	0	0	0	41.1547	45.1024	34.6142	44.3249	67.9714	80.7861	49.9163	65.9888	30.406	0	0	0	0	0	0	0	0	0	0	0	0	51.5203	41.7091	43.0329	0	0	0	0	0	14.9004	0	18.9236	0	0	0	0	0
922	0	0	0	0	28.9556	25.4869	0	0	0	0	0	0	0	0	0	0	0	0	0	0	0	0	0	0	28.4163	33.5911	0	0	0	0	0	0	0	0	0	0	0	0	0	30.6008	31.3047	0	0	0	0	0	0	0	26.6667
923	0	0	0	26.0278	0	0	0	0	0	0	0	0	0	0	0	0	0	0	0	0	0	0	0	0	0	0	0	0	0	0	0	0	0	0	0	0	0	0	0	0	0	0	0	0	0	0	0	0	0
924	0	0	0	0	0	0	0	0	0	0	0	0	0	0	0	0	0	0	0	0	0	0	0	0	0	0	0	0	0	0	0	0	0	0	0	0	0	0	0	0	0	0	0	0	0	0	0	0	0
925	0	0	0	0	0	0	0	0	0	0	0	0	0	54.8976	0	0	0	0	0	0	0	0	0	0	0	0	0	0	0	0	0	0	0	0	0	0	0	0	0	0	0	0	78.3363	0	0	33.7506	44.928	57.6704	0
926	100	100	0	52.2175	71.0444	46.9572	0	0	100	40.232	100	100	58.8453	0	65.3858	32.6251	12.529	8.65064	25.0658	34.0112	20.4325	0	0	0	71.5837	66.4089	100	73.039	100	100	100	100	100	26.6651	32.5208	32.4881	100	100	100	69.3992	68.6953	85.0996	0	63.0976	100	0	0	0	73.3333
927	0	0	0	0	0	0	100	0	0	0	0	0	0	0	0	0	0	0	0	0	0	100	100	100	0	0	0	0	0	0	0	0	0	0	0	0	0	0	0	0	0	0	0	0	0	0	0	0	0
928	0	0	100	0	0	0	0	78.7601	0	59.768	0	0	0	0	0	0	0	0	0	0	49.1615	0	0	0	0	0	0	0	0	0	0	0	0	0	0	0	0	0	0	0	0	0	0	0	0	37.5814	55.072	0	0
929	0	0	0	21.7546	0	27.556	0	0	0	0	0	0	0	0	0	23.05	19.4996	10.5633	25.0179	0	0	0	0	0	0	0	0	26.961	0	0	0	0	0	21.8147	25.7702	24.479	0	0	0	0	0	0	21.6637	17.9788	0	0	0	0	0
930	0	0	0	0	0	0	0	0	0	0	0	0	0	0	0	0	0	0	0	0	0	0	0	0	0	0	0	0	0	0	0	0	0	0	0	0	0	0	0	0	0	0	0	0	0	0	0	0	0
931	0	0	0	0	0	0	0	0	0	0	0	0	0	0	0	0	0	0	0	0	0	0	0	0	0	0	11.2115	0	0	0	0	0	0	0	0	0	0	0	5.53923	0	0	0	0	0	0	0	0	6.2375	0
932	13.7601	16.0649	0	19.3696	9.21079	13.8351	6.2888	6.61218	11.0645	0	0	0	0	0	0	0	0	0	0	21.8386	0	16.4505	0	15.6848	13.3448	0	0	0	0	0	8.50552	0	0	0	0	0	0	8.1018	0	0	0	0	0	0	0	5.58578	0	0	15.184
933	0	0	0	0	0	0	0	0	0	0	0	0	0	0	0	0	0	0	0	0	0	0	0	0	0	0	0	0	0	0	0	6.53053	0	0	0	0	0	0	0	0	0	0	0	0	0	0	0	0	0
934	0	0	0	0	0	0	0	0	0	0	0	0	0	0	0	0	0	0	0	0	0	0	0	0	0	0	0	0	0	0	0	0	8.49966	0	0	0	0	0	0	0	0	0	0	0	0	0	0	0	0
935	0	0	0	0	0	0	0	0	0	0	0	0	0	0	0	0	0	0	0	0	0	0	0	0	0	0	0	0	0	0	0	0	0	0	0	0	0	0	0	0	0	0	0	0	0	94.4142	100	93.7625	0
936	86.2399	83.9351	100	80.6304	90.7892	86.1649	93.7112	93.3878	88.9355	100	100	100	100	100	100	100	100	100	100	78.1614	100	83.5495	100	84.3152	86.6552	100	88.7885	100	100	100	91.4945	93.4695	91.5003	100	100	100	100	91.8982	94.4608	100	100	100	100	100	100	0	0	0	84.816
937	0	0	0	0	0	0	0	0	0	0	0	0	0	0	0	0	0	0	0	0	0	0	0	0	0	0	0	0	0	0	0	0	0	0	0	0	0	0	0	0	0	0	0	0	0	0	0	0	0
938	0	0	0	0	0	0	0	0	0	0	0	0	0	0	0	0	0	0	0	0	0	0	0	0	0	0	0	0	0	0	0	0	0	0	0	0	0	0	0	0	0	0	0	0	0	0	0	0	0
939	0	0	0	0	0	0	0	0	0	0	0	0	0	0	0	0	0	0	0	0	0	0	0	0	0	0	0	0	0	0	0	0	0	0	0	0	0	0	0	0	0	0	0	0	0	0	0	0	0
940	0	18.1418	16.5452	0	0	0	0	13.0453	0	0	0	0	14.9986	0	0	0	0	0	0	6.8859	0	11.2125	12.902	0	0	9.78593	6.8319	0	22.2983	0	0	0	0	0	10.4509	0	0	0	0	0	0	0	0	0	15.5107	0	0	16.3499	18.1724
941	33.3556	0	0	0	26.9169	0	0	0	0	0	0	7.27888	0	24.1475	0	8.4323	11.9869	29.6932	0	0	0	0	0	0	0	0	0	0	0	23.1136	0	0	0	0	0	0	0	0	0	0	0	0	0	0	0	0	0	0	0
942	0	0	0	25.476	0	0	0	0	0	0	0	0	0	0	0	0	0	0	0	0	15.5714	0	0	0	0	0	0	12.9047	0	0	0	0	0	0	0	0	0	0	0	0	0	3.73948	0	23.2948	0	0	0	0	0
943	0	0	0	0	0	0	12.33	0	0	0	0	0	0	0	0	0	0	0	30.9959	17.6782	0	0	0	17.7869	23.9654	0	0	0	0	0	0	0	0	0	18.5558	0	0	0	0	0	0	0	0	0	0	0	0	0	0
944	0	0	0	0	0	0	0	0	0	0	0	0	0	0	0	0	0	0	0	0	0	0	0	0	0	0	0	0	0	0	0	0	0	0	0	0	0	0	0	0	0	0	0	0	0	0	0	0	0
945	0	0	0	0	0	0	0	0	0	0	0	0	0	0	0	0	0	0	0	0	0	0	0	0	0	0	0	0	0	0	0	0	0	0	0	0	0	0	0	0	0	0	0	0	0	100	0	0	0
946	0	0	0	0	0	100	0	0	0	100	100	92.7211	85.0014	75.8525	100	0	0	0	0	0	0	88.7875	87.098	82.2131	0	0	0	87.0953	77.7017	76.8864	0	0	0	0	0	0	0	0	0	0	0	0	100	76.7052	84.4893	0	100	83.6501	0
947	66.6444	81.8582	83.4548	74.524	73.0831	0	87.67	86.9547	100	0	0	0	0	0	0	91.5677	88.0131	70.3068	69.0041	75.4359	84.4286	0	0	0	76.0346	90.2141	93.1681	0	0	0	100	100	100	100	70.9933	100	100	100	100	100	100	96.2605	0	0	0	0	0	0	81.8276
948	0	0	0	0	0	0	0	0	0	0	0	0	0	0	0	0	0	0	0	0	0	0	0	0	0	0	0	0	0	0	0	0	0	0	0	0	0	0	0	0	0	0	0	0	0	0	0	0	0
949	0	0	0	0	0	0	0	0	0	0	0	0	0	0	0	0	0	0	0	0	0	0	0	0	0	0	0	0	0	0	0	0	0	0	0	0	0	0	0	0	0	0	0	0	0	0	0	0	0
950	0	78.7413	0	0	0	0	38.3948	59.0952	0	36.2871	45.5909	62.7672	35.8291	38.7258	34.6784	0	39.3097	28.3594	0	33.0805	0	0	39.3697	0	0	0	0	0	0	58.7207	25.707	0	0	29.4314	0	20.7744	0	47.2127	38.3842	0	0	0	0	0	32.8683	0	0	16.7295	0
951	100	0	79.7013	0	0	0	0	0	23.0474	0	0	0	0	0	0	0	0	0	0	0	0	0	0	64.5258	0	0	0	0	67.7098	0	0	0	44.6673	0	19.2641	0	0	0	0	0	0	0	0	0	0	0	0	0	0
952	0	0	0	0	0	20.556	0	0	0	0	0	0	0	30.4809	0	0	0	0	32.9829	0	44.848	0	0	0	0	0	0	0	0	0	0	0	0	0	0	0	71.8534	0	0	61.482	60.6347	0	0	0	0	0	0	0	63.4545
953	0	0	0	25.6959	0	0	33.102	0	32.9065	22.3336	0	0	0	0	0	32.0252	0	0	0	0	0	43.0175	0	0	59.8057	68.5765	54.8721	49.5971	0	0	0	75.1277	0	15.4713	0	0	0	0	0	0	0	60.6777	0	49.3949	0	66.1176	57.3577	38.7089	0
954	0	0	0	0	61.2193	0	0	0	0	0	0	0	19.9239	0	0	0	0	20.625	0	30.343	0	0	7.33772	0	0	0	0	0	0	0	31.9122	0	0	0	0	12.4971	0	0	22.1492	0	0	0	13.834	0	25.8515	0	0	0	0
955	0	0	0	0	0	0	0	0	0	0	0	0	0	0	0	0	0	0	0	0	0	0	0	0	0	0	0	0	0	0	0	0	17.1233	0	0	0	0	12.0592	0	0	0	0	0	0	0	0	0	0	0
956	0	0	0	0	0	0	0	0	0	0	0	0	0	0	0	0	0	0	0	0	0	0	0	0	0	0	0	50.4029	0	0	0	0	0	0	80.7359	0	0	0	0	0	0	0	0	0	0	0	0	0	0
957	0	0	0	74.3041	0	0	0	0	0	0	0	0	0	30.7933	0	0	0	0	0	36.5765	55.152	0	0	0	0	0	45.1279	0	0	0	0	24.8723	0	0	0	0	0	0	0	38.518	0	0	0	0	0	0	0	0	0
958	0	21.2587	20.2987	0	38.7807	79.444	28.5033	40.9048	44.0461	41.3793	54.4091	37.2328	44.247	0	65.3216	67.9748	60.6903	51.0156	67.0171	0	0	56.9825	53.2926	35.4742	40.1943	31.4235	0	0	32.2902	41.2793	42.3808	0	38.2094	55.0973	0	66.7285	28.1466	40.7281	39.4666	0	39.3653	39.3223	86.166	50.6051	41.2803	33.8824	42.6423	44.5617	36.5455
959	0	0	0	0	0	0	0	0	0	0	0	0	0	0	0	0	0	0	0	0	0	0	0	0	0	0	0	0	0	0	0	0	0	0	0	0	0	0	0	0	0	0	0	0	0	0	0	0	0
960	0	0	0	0	0	0	0	0	0	0	0	0	0	0	0	0	0	0	0	0	0	0	0	0	0	0	0	0	0	0	0	0	0	0	0	0	0	0	0	0	0	0	0	0	0	0	0	0	0
961	0	0	0	6.82097	5.16968	0	0	0	0	0	0	0	0	0	0	0	0	0	0	0	7.39289	0	0	0	0	0	0	0	0	0	0	0	0	0	0	0	0	0	0	0	0	0	0	0	0	0	0	0	0
962	0	0	0	0	0	0	0	0	0	0	0	0	0	0	0	0	0	0	0	0	0	0	0	0	0	0	0	0	0	0	0	0	0	0	0	0	0	0	0	0	0	0	0	0	0	0	0	0	0
963	0	0	0	0	0	0	19.4222	0	0	0	0	0	0	0	0	0	0	0	0	0	0	0	0	0	15.654	0	24.4635	0	0	0	0	0	0	0	0	0	0	0	0	18.6558	21.963	0	0	0	0	17.9827	16.9612	21.7751	0
964	15.2256	14.0215	14.1802	15.9564	23.3791	17.8676	0	13.4961	19.5315	15.1704	15.4712	15.1762	28.1491	14.2993	16.4198	19.1773	6.95923	0	23.0746	45.1636	10.123	22.7627	18.5007	21.2125	0	22.449	0	18.2338	14.9103	14.4957	13.7471	12.8662	13.3326	24.8578	13.7716	20.7105	16.4199	17.7914	17.9137	0	0	21.1308	15.2233	16.6598	15.0355	0	0	0	20.2187
965	0	0	0	0	0	0	0	0	0	0	0	0	0	0	0	0	0	19.9165	0	0	0	0	0	0	0	0	0	0	0	0	0	0	0	0	0	0	0	0	0	0	0	0	0	0	0	0	0	0	0
966	0	0	0	0	0	0	0	0	0	0	0	0	0	0	0	0	0	0	0	0	0	0	0	0	0	0	0	0	0	0	0	0	0	0	0	0	0	0	0	0	0	0	0	0	0	0	0	0	0
967	0	0	0	0	0	0	0	0	0	0	0	0	0	0	0	0	0	0	0	0	0	0	0	0	0	0	0	0	0	0	0	0	0	0	0	0	0	0	0	0	0	0	0	0	0	0	83.0388	0	0
968	0	0	0	0	0	0	0	0	0	0	0	0	0	0	0	0	0	0	0	0	0	0	0	0	0	0	0	0	0	0	0	0	0	0	0	0	0	0	0	0	0	0	0	0	0	82.0173	0	78.2249	0
969	84.7744	85.9785	85.8198	77.2226	71.4513	82.1324	80.5778	86.5039	80.4685	84.8296	84.5288	84.8238	71.8509	85.7007	83.5802	80.8227	93.0408	80.0835	76.9254	54.8364	82.4841	77.2373	81.4993	78.7875	84.346	77.551	75.5365	81.7662	85.0897	85.5043	86.2529	87.1338	86.6674	75.1422	86.2284	79.2895	83.5801	82.2086	82.0863	81.3442	78.037	78.8692	84.7767	83.3402	84.9645	0	0	0	79.7813
970	0	0	0	0	0	0	0	0	0	0	0	0	0	0	0	0	0	0	0	0	0	0	0	0	0	0	0	0	0	0	0	0	0	0	0	0	0	0	0	0	0	0	0	0	0	0	0	0	0
971	0	0	0	0	0	0	0	0	0	0	0	0	0	0	0	0	0	0	0	0	0	0	0	0	0	0	0	0	0	0	0	0	0	0	0	0	0	0	0	0	0	0	0	0	0	0	0	0	0
972	0	0	0	0	0	0	0	0	0	0	0	0	0	0	0	0	0	0	0	54.6088	0	0	0	0	0	0	0	0	0	0	0	0	0	0	0	0	0	0	0	0	0	0	0	0	0	0	0	0	0
973	0	0	0	0	61.3563	0	0	0	0	0	0	0	0	0	0	0	0	0	0	0	0	0	0	0	0	0	0	0	0	0	0	0	0	42.9637	0	0	0	0	0	0	0	0	0	0	0	0	0	46.1538	0
974	0	0	0	0	0	0	0	0	0	0	0	0	0	0	0	0	0	0	100	0	0	0	0	0	0	0	0	0	0	0	0	0	0	0	0	0	0	0	0	0	0	0	0	0	0	0	33.6117	0	0
975	0	0	0	0	0	0	0	100	0	0	0	0	0	0	50	0	0	0	0	0	0	0	0	0	29.9451	0	0	0	0	0	0	0	0	0	0	0	0	0	0	42.6523	0	32.5987	0	0	0	0	0	0	0
976	0	0	0	100	38.6437	0	0	0	0	40.4215	100	100	100	100	0	58.8873	0	67.0543	0	14.756	0	100	0	0	0	18.4341	48.445	0	55.5	0	0	0	0	0	0	0	0	0	0	0	0	0	0	0	0	0	0	0	44.3465
977	0	0	0	0	0	0	0	0	0	0	0	0	0	0	0	0	0	0	0	0	0	0	0	0	0	0	0	100	0	0	0	0	0	0	0	0	0	0	0	0	0	0	0	0	0	0	0	0	0
978	0	0	0	0	0	0	0	0	0	0	0	0	0	0	0	0	0	0	0	0	0	0	0	0	0	0	0	0	0	0	0	0	0	0	100	0	0	0	0	0	0	0	0	100	100	0	66.3883	0	0
979	0	0	0	0	0	100	0	0	0	59.5785	0	0	0	0	50	41.1127	100	32.9457	0	30.6352	0	0	0	0	70.0549	81.5659	51.555	0	44.5	100	100	100	100	57.0363	0	0	0	0	0	57.3477	100	67.4013	100	0	0	0	0	53.8462	55.6535
980	18.5559	17.6106	0	100	39.9723	0	0	0	0	0	0	0	0	7.97804	0	0	0	0	34.1603	0	46.1749	0	0	8.69891	0	0	0	0	0	0	0	0	0	0	0	0	0	0	0	0	0	0	0	0	0	0	0	0	0
981	0	0	0	0	0	0	0	0	0	0	0	0	0	0	0	0	0	0	0	0	0	0	0	0	0	0	0	0	0	0	0	0	0	0	0	0	0	0	0	0	0	0	0	0	0	0	0	0	0
982	0	0	0	0	0	100	0	0	0	0	0	0	0	0	0	0	0	0	0	0	0	0	0	0	0	0	0	0	0	0	0	0	0	0	0	0	0	0	0	0	0	0	0	0	0	100	100	100	0
983	81.4441	82.3894	100	0	60.0277	0	100	100	100	100	100	100	100	92.022	93.7652	97.0416	100	100	0	100	53.8251	100	100	91.3011	100	0	100	100	100	100	100	100	100	100	100	100	100	100	100	69.5869	100	100	100	100	100	0	0	0	100
984	0	0	0	0	0	0	0	0	0	0	0	0	0	0	0	0	0	0	65.8397	0	0	0	0	0	0	0	0	0	0	0	0	0	0	0	0	0	0	0	0	0	0	0	0	0	0	0	0	0	0
985	0	0	0	0	0	0	0	0	0	0	0	0	0	0	0	0	0	0	0	0	0	0	0	0	0	0	0	0	0	0	0	0	0	0	0	0	0	0	0	0	0	0	0	0	0	0	0	0	0
986	0	0	0	0	0	0	0	0	0	0	0	0	0	0	0	0	0	0	0	0	0	0	0	0	0	0	0	0	0	0	0	0	0	0	0	0	0	0	0	30.4131	0	0	0	0	0	0	0	0	0
987	0	0	0	0	0	0	0	0	0	0	0	0	0	0	0	0	0	0	0	0	0	0	0	0	0	0	0	0	0	0	0	0	0	0	0	0	0	0	0	0	0	0	0	0	0	0	0	0	0
988	0	0	0	0	0	0	0	0	0	0	0	0	0	0	6.23479	0	0	0	0	0	0	0	0	0	0	0	0	0	0	0	0	0	0	0	0	0	0	0	0	0	0	0	0	0	0	0	0	0	0
989	0	0	0	0	0	0	0	0	0	0	0	0	0	0	0	2.95841	0	0	0	0	0	0	0	0	0	0	0	0	0	0	0	0	0	0	0	0	0	0	0	0	0	0	0	0	0	0	0	0	0
990	0	0	0	0	0	0	0	0	0	0	0	0	0	0	0	0	0	0	0	0	0	0	0	0	0	0	0	0	0	0	0	0	0	0	0	0	0	0	0	0	0	0	0	0	0	0	0	0	0
991	0	0	0	0	0	0	0	0	82.3031	0	0	0	0	0	0	0	0	0	36.8703	40.2929	51.4297	0	0	0	74.3524	68.6322	0	0	0	0	0	0	0	0	0	0	0	0	0	0	69.0879	0	0	0	0	59.3266	45.0094	87.0341	0
992	54.0156	74.8933	43.3713	81.1667	64.941	67.2101	100	100	0	91.0792	87.148	82.5116	82.949	87.9272	90.3923	58.5544	61.3135	85.2113	0	0	0	69.3568	54.2809	76.2737	0	0	76.5648	65.1954	52.3009	100	100	84.0468	87.1008	82.0144	29.5856	63.5759	69.6994	77.4104	82.4374	90.9148	0	69.9602	87.8059	100	100	0	0	0	80.4381
993	0	0	0	0	0	0	0	0	0	0	0	0	0	0	0	0	0	0	0	0	0	0	0	0	0	0	0	0	0	0	0	0	0	0	0	0	0	0	0	0	0	0	0	0	0	0	0	0	0
994	0	0	0	0	0	0	0	0	0	0	0	0	0	0	0	0	0	0	0	0	0	0	0	0	0	31.3678	0	0	0	0	0	0	0	0	22.4586	0	0	0	0	0	0	0	0	0	0	18.3546	14.3169	0	0
995	0	0	16.379	9.86667	14.5678	7.80025	0	0	0	0	0	0	0	0	0	18.3898	21.3024	0	0	35.6067	20.9428	0	15.6007	0	25.6476	0	23.4352	34.8046	47.6991	0	0	0	0	0	0	36.4241	0	0	0	0	19.026	30.0398	0	0	0	0	0	0	0
996	0	0	0	0	0	0	0	0	0	0	0	0	0	0	0	0	0	0	63.1297	0	0	0	0	0	0	0	0	0	0	0	0	0	0	0	0	0	0	0	0	0	0	0	0	0	0	0	0	0	0
997	0	0	0	0	0	0	0	0	0	0	0	0	0	0	0	0	0	0	0	0	0	0	0	0	0	0	0	0	0	0	0	0	0	0	47.9558	0	0	0	0	0	0	0	0	0	0	0	40.6737	0	0
998	45.9844	25.1067	40.2497	8.96667	20.4912	24.9897	0	0	17.6969	8.92077	12.852	17.4884	17.051	12.0728	0	23.0558	17.3841	14.7887	0	24.1004	27.6275	30.6432	30.1184	23.7263	0	0	0	0	0	0	0	15.9532	0	17.9856	0	0	30.3006	22.5896	17.5626	9.08523	0	0	12.1941	0	0	22.3188	0	12.9659	19.5619
999	0	0	0	0	0	0	0	0	0	0	0	0	0	0	9.60775	0	0	0	0	0	0	0	0	0	0	0	0	0	0	0	0	0	12.8992	0	0	0	0	0	0	0	11.8861	0	0	0	0	0	0	0	0
1000	0	0	0	0	0	0	0	0	0	0	0	0	0	0	0	0	0	0	0	0	0	0	0	0	0	0	9.50903	0	0	0	0	0	0	0	0	0	0	0	0	0	0	0	0	0	0	0	0	0	0
1001	0	0	0	0	0	0	0	0	0	0	0	0	0	0	0	0	0	0	0	0	0	0	0	0	0	0	0	0	0	0	18.8771	0	0	0	0	0	0	0	0	0	0	0	0	0	0	0	0	0	0
1002	0	0	0	0	0	0	0	0	0	0	0	0	0	0	0	0	0	0	0	0	0	0	0	0	0	0	0	0	0	0	0	0	0	0	0	0	0	0	0	0	0	0	0	0	0	100	100	100	0
1003	100	100	100	100	100	100	100	100	100	100	83.795	100	100	100	60.3466	100	100	100	68.6327	100	100	100	100	100	100	100	90.491	100	100	100	81.1229	100	100	100	100	100	100	100	100	66.5231	90.003	84.0026	90.4483	80.5168	100	0	0	0	100
1004	0	0	0	0	0	0	0	0	0	0	0	0	0	0	0	0	0	0	0	0	0	0	0	0	0	0	0	0	0	0	0	0	0	0	0	0	0	0	0	0	0	0	0	0	0	0	0	0	0
1005	0	0	0	0	0	0	0	0	0	0	0	0	0	0	0	0	0	0	0	0	0	0	0	0	0	0	0	0	0	0	0	0	0	0	0	0	0	0	0	0	0	0	0	0	0	0	0	0	0
1006	0	0	0	0	0	0	0	0	0	0	0	0	0	0	0	0	0	0	0	0	0	0	0	0	0	0	0	0	0	0	0	0	0	0	0	0	0	0	0	0	0	0	0	0	0	0	0	0	0
1007	0	0	0	0	0	0	0	0	0	0	0	0	0	0	0	0	0	0	0	0	0	0	0	0	0	0	0	0	0	0	0	0	0	0	0	0	0	0	0	0	0	0	0	0	0	0	0	0	0
1008	0	0	0	0	0	0	0	0	0	0	0	0	0	0	0	0	0	0	0	0	0	0	0	0	0	0	0	0	0	0	0	0	0	0	0	0	0	0	0	0	0	0	0	0	0	0	0	0	0
1009	0	0	0	0	0	0	0	0	0	0	16.205	0	0	0	39.6534	0	0	0	31.3673	0	0	0	0	0	0	0	0	0	0	0	0	0	0	0	0	0	0	0	0	33.4769	9.99696	15.9974	9.55169	19.4832	0	0	0	0	0
1010	0	100	58.9691	17.6471	36.8702	0	55.8783	85.6067	90.5622	0	0	100	71.3255	60.3147	0	0	16.5599	34.328	0	28.6835	33.5088	83.2614	100	72.8882	40.9919	0	52.8346	82.8487	66.8966	63.0013	90.8788	62.8194	44.7489	0	62.2711	0	78.8483	0	63.9809	0	0	0	0	0	0	0	53.8617	0	51.6745
1011	100	0	0	0	0	0	0	0	0	66.8567	0	0	0	0	0	66.0367	0	0	0	0	0	0	0	0	0	0	0	0	0	0	0	0	0	0	0	0	0	0	0	0	0	0	0	0	100	0	0	58.4384	0
1012	0	0	0	0	0	65.1174	0	0	0	0	0	0	0	0	0	0	0	0	0	10.6412	0	0	0	0	0	0	0	0	0	0	0	0	0	55.4868	0	49.8332	0	100	0	0	0	0	18.3159	0	0	80.8205	0	0	0
1013	0	0	0	0	0	0	0	0	0	0	100	0	0	0	0	0	0	0	0	0	0	0	0	0	0	0	0	0	0	0	0	0	0	0	0	0	0	0	0	0	0	0	0	0	0	0	0	41.5616	0
1014	0	0	0	0	0	0	44.1217	0	0	0	0	0	0	39.6853	100	0	0	0	0	0	0	0	0	0	0	100	0	17.1513	33.1034	0	0	37.1806	55.2511	13.3089	27.2894	0	0	0	36.0191	100	100	100	0	41.2365	0	0	46.1383	0	48.3255
1015	0	0	41.0309	82.3529	63.1298	34.8826	0	0	0	0	0	0	28.6745	0	0	33.9633	83.4401	65.672	100	0	66.4912	16.7386	0	27.1118	59.0081	0	47.1654	0	0	36.9987	0	0	0	0	0	0	21.1517	0	0	0	0	0	34.0504	0	0	0	0	0	0
1016	0	0	0	0	0	0	0	0	9.43775	33.1433	0	0	0	0	0	0	0	0	0	0	0	0	0	0	0	0	0	0	0	0	0	0	0	0	10.4396	50.1668	0	0	0	0	0	0	0	0	0	19.1795	0	0	0
1017	0	0	0	0	0	0	0	14.3933	0	0	0	0	0	0	0	0	0	0	0	60.6753	0	0	0	0	0	0	0	0	0	0	0	0	0	31.2043	0	0	0	0	0	0	0	0	47.6337	58.7635	0	0	0	0	0
1018	0	0	0	0	0	0	0	0	0	0	0	0	0	0	0	0	0	0	0	0	0	0	0	0	0	0	0	0	0	0	0	0	0	0	0	0	0	0	0	0	0	0	0	0	0	0	0	0	0
1019	0	0	0	0	0	0	0	0	0	0	0	0	0	0	0	0	0	0	0	0	0	0	0	0	0	0	0	0	0	0	9.12125	0	0	0	0	0	0	0	0	0	0	0	0	0	0	0	0	0	0
1020	0	0	0	0	0	0	0	0	0	0	0	0	0	0	0	0	0	100	0	0	0	0	0	0	0	0	0	0	0	0	0	0	0	0	0	0	0	0	0	0	0	0	0	0	0	0	0	0	0
1021	0	0	0	79.7669	0	46.1694	95.722	86.3463	73.4785	100	100	0	100	78.4407	82.5702	0	0	0	0	0	0	0	0	0	43.5573	63.8769	0	0	0	0	0	0	0	42.2125	0	0	0	84.3919	100	68.8735	83.036	0	0	0	0	100	69.0087	100	0
1022	100	89.3414	76.7773	0	79.222	0	0	0	0	0	0	100	0	0	0	77.4961	100	0	47.7503	85.4222	100	100	78.3238	100	0	0	100	74.1767	68.6356	82.1352	53.4399	100	85.5385	0	70.682	77.7352	74.4907	0	0	0	0	76.7979	100	70.0309	100	0	0	0	72.2262
1023	0	0	0	0	0	0	0	0	0	0	0	0	0	0	0	0	0	0	0	0	0	0	0	0	0	0	0	0	0	0	0	0	0	0	0	0	0	0	0	0	0	0	0	0	0	0	0	0	0
1024	0	0	0	0	0	0	0	0	0	0	0	0	0	0	0	0	0	0	0	0	0	0	0	0	0	0	0	0	0	0	0	0	0	57.7875	0	0	0	0	0	0	0	0	0	0	0	0	0	0	0
1025	0	0	23.2227	14.4047	8.51259	53.8306	0	0	0	0	0	0	0	0	0	22.5039	0	0	52.2497	14.5778	0	0	21.6762	0	56.4427	36.1231	0	0	31.3644	0	0	0	0	0	29.318	8.69406	0	0	0	0	0	0	0	0	0	0	30.9913	0	0
1026	0	0	0	0	0	0	0	0	26.5215	0	0	0	0	0	0	0	0	0	0	0	0	0	0	0	0	0	0	0	0	0	46.5601	0	0	0	0	0	0	15.6081	0	31.1265	0	23.2021	0	0	0	0	0	0	27.7738
1027	0	10.6586	0	5.82848	12.2654	0	4.27796	0	0	0	0	0	0	21.5593	17.4298	0	0	0	0	0	0	0	0	0	0	0	0	25.8233	0	17.8648	0	0	14.4615	0	0	13.5708	0	0	0	0	16.964	0	0	29.9691	0	0	0	0	0
1028	0	0	0	0	0	0	0	0	0	0	0	0	0	0	0	0	0	0	0	0	0	0	0	0	0	0	0	0	0	0	0	0	0	0	0	0	0	0	0	0	0	0	0	0	0	0	0	0	0
1029	0	0	0	0	0	0	0	13.6537	0	0	0	0	0	0	0	0	0	0	0	0	0	0	0	0	0	0	0	0	0	0	0	0	0	0	0	0	25.5093	0	0	0	0	0	0	0	0	0	0	0	0
1030	26.1405	0	31.9777	0	0	0	0	0	0	0	36.4514	0	0	0	0	10.0168	36.6178	73.3719	0	44.683	0	0	31.0326	0	0	0	33.6617	0	0	0	0	0	43.4709	58.1688	0	0	0	71.3365	37.7681	0	64.4745	40.6512	0	0	0	0	0	0	0
1031	0	23.6273	0	41.7551	28.3759	0	50.7024	0	57.9632	0	0	0	0	45.4861	0	0	0	0	0	0	67.79	0	0	0	69.0437	44.6667	0	0	38.7026	0	0	0	0	0	0	0	0	0	0	50.4561	0	0	0	63.427	0	14.4084	0	0	57.8469
1032	0	0	0	0	0	0	0	0	0	35.4789	0	43.4765	53.999	0	0	0	0	0	57.4256	0	0	54.0314	0	0	0	0	0	0	0	0	0	0	0	0	51.0297	0	0	0	0	0	0	0	62.1982	0	0	0	0	0	0
1033	0	0	0	0	0	0	0	0	0	0	0	0	0	0	42.2428	0	0	0	0	0	0	0	10.9239	0	0	0	0	0	0	0	0	100	0	0	0	0	0	0	0	0	0	0	0	0	0	0	0	0	0
1034	0	0	0	0	0	0	49.2976	100	0	0	0	0	0	0	0	0	0	0	0	0	0	0	0	0	30.9563	0	0	0	0	0	100	0	0	0	0	100	0	0	0	49.5439	35.5255	59.3488	0	0	0	9.3416	28.886	16.1443	0
1035	73.8595	0	0	58.2449	71.6241	100	0	0	0	35.0154	63.5486	56.5235	46.001	54.5139	0	89.9832	63.3822	26.6281	0	0	32.21	45.9686	0	100	0	55.3333	66.3383	100	61.2974	100	0	0	56.5291	0	0	0	0	28.6635	62.2319	0	0	0	0	36.573	100	0	0	0	0
1036	0	76.3727	68.0223	0	0	0	0	0	0	0	0	0	0	0	57.7572	0	0	0	42.5744	55.317	0	0	58.0435	0	0	0	0	0	0	0	0	0	0	41.8312	48.9703	0	100	0	0	0	0	0	37.8018	0	0	0	0	0	42.1531
1037	0	0	0	0	0	0	0	0	42.0368	0	0	0	0	0	0	0	0	0	0	0	0	0	0	0	0	0	0	0	0	0	0	0	0	0	0	0	0	0	0	0	0	0	0	0	0	0	0	0	0
1038	0	0	0	0	0	0	0	0	0	29.5057	0	0	0	0	0	0	0	0	0	0	0	0	0	0	0	0	0	0	0	0	0	0	0	0	0	0	0	0	0	0	0	0	0	0	0	0	0	0	0
1039	0	0	0	0	0	0	0	0	0	0	0	0	0	0	0	0	0	0	0	0	0	0	0	0	0	0	0	0	0	0	0	0	0	0	0	0	0	0	0	0	0	0	0	0	0	76.25	71.114	83.8557	0
1040	100	90.8061	100	85.8149	86.756	0	0	0	0	0	0	0	100	0	0	0	0	0	43.7399	55.7605	56.0936	0	0	0	0	94.1152	0	0	0	0	73.3228	82.4191	81.4293	80.9618	0	0	0	0	0	86.7829	100	92.5726	100	82.7045	100	0	0	0	0
1041	0	0	0	0	0	100	91.5905	100	100	100	90.0216	100	0	100	91.766	100	100	100	0	0	0	100	100	94.0292	100	0	100	100	91.2336	100	0	0	0	0	88.6331	100	100	100	100	0	0	0	0	0	0	0	0	0	89.1667
1042	0	0	0	0	0	0	0	0	0	0	0	0	0	0	0	0	0	0	0	0	0	0	0	0	0	0	0	0	0	0	0	0	0	0	0	0	0	0	0	0	0	0	0	0	0	0	0	0	0
1043	0	0	0	0	0	0	0	0	0	0	0	0	0	0	0	0	0	0	0	0	0	0	0	0	0	0	0	0	0	0	0	0	0	0	0	0	0	0	0	0	0	0	0	0	0	0	0	0	0
1044	0	0	0	0	0	0	0	0	0	0	0	0	0	0	0	0	0	0	27.5208	8.95507	0	0	0	0	0	0	0	0	0	0	0	0	0	0	0	0	0	0	0	0	0	0	0	0	0	0	0	0	0
1045	0	0	0	0	0	0	0	0	0	0	0	0	0	0	0	0	0	0	0	0	0	0	0	0	0	5.88477	0	0	0	0	0	17.5809	13.3312	0	0	0	0	0	0	0	0	0	0	0	0	0	0	0	0
1046	0	9.19387	0	0	0	0	0	0	0	0	9.97839	0	0	0	8.23396	0	0	0	0	0	0	0	0	0	0	0	0	0	0	0	13.4704	0	0	19.0382	0	0	0	0	0	0	0	7.42743	0	17.2955	0	100	0	100	10.8333
1047	0	0	0	14.1851	13.244	0	8.40954	0	0	0	0	0	0	0	0	0	0	0	28.7394	0	0	0	0	5.97076	0	0	0	0	8.76642	0	0	0	0	0	11.3669	0	0	0	0	0	0	0	0	0	0	0	0	0	0
1048	0	0	0	0	0	0	0	0	0	0	0	0	0	0	0	0	0	0	0	35.2844	0	0	0	0	0	0	0	0	0	0	0	0	5.23954	0	0	0	0	0	0	13.2171	0	0	0	0	0	0	0	0	0
1049	0	0	0	0	0	0	0	0	0	0	0	0	0	0	0	0	0	0	0	0	43.9064	0	0	0	0	0	0	0	0	0	13.2068	0	0	0	0	0	0	0	0	0	0	0	0	0	0	0	0	0	0
1050	17.089	12.5623	29.7246	0	0	0	0	7.70115	0	16.0486	0	0	34.8834	0	0	0	0	33.9436	0	0	0	0	0	0	42.2456	0	54.1846	18.8778	28.8595	33.7933	0	75.9752	0	0	0	0	0	34.0704	0	0	0	0	0	0	8.69138	15.7059	0	0	0
1051	0	0	0	0	0	7.00298	27.8202	0	53.2618	0	0	0	0	26.5219	3.84744	26.6833	0	0	0	0	0	0	15.6688	0	0	0	0	0	0	0	0	0	7.71736	29.0484	26.1194	48.2963	0	0	34.4243	0	0	0	0	0	0	0	14.1258	0	0
1052	0	0	0	39.225	33.0152	0	0	0	0	0	25.8443	0	0	0	0	0	7.44186	0	0	0	0	0	0	0	57.7544	17.7615	0	0	0	0	0	0	0	0	0	0	0	0	0	33.5787	32.2285	17.7615	0	0	0	0	0	70.2374	26.5188
1053	0	0	0	0	0	0	0	0	0	0	0	30.6547	0	0	0	0	0	0	40.6979	0	0	0	0	46.2781	0	0	0	0	0	0	0	0	0	0	0	0	63.066	0	0	0	0	0	0	0	0	0	27.2066	0	0
1054	0	0	0	0	0	0	0	0	0	0	0	0	0	0	7.98399	0	0	0	0	43.7142	0	0	0	0	0	36.1996	0	7.25907	0	0	20.5922	0	0	0	0	0	0	0	0	0	0	0	0	0	0	53.3894	0	0	0
1055	0	22.9399	0	0	0	0	36.2383	0	0	0	0	23.1836	0	25.2512	0	22.7513	28.8372	0	0	0	0	49.3023	0	0	0	0	9.10809	0	32.9856	0	0	24.0248	0	0	0	0	0	30.794	0	17.9755	0	0	0	33.0557	15.6887	0	0	0	17.7827
1056	0	0	0	18.944	10.9091	0	0	15.5364	10.5451	0	0	0	0	0	0	0	0	66.0564	0	0	100	0	0	0	0	0	0	0	0	16.8047	0	0	0	0	0	0	0	0	17.153	0	0	0	0	0	0	0	0	0	0
1057	0	0	0	0	0	0	0	0	0	0	0	0	0	0	0	0	0	0	0	0	0	0	0	0	0	0	0	0	0	0	0	0	0	0	0	0	0	0	0	0	0	0	0	0	0	0	0	0	0
1058	0	0	0	0	0	0	0	0	0	0	0	0	0	0	0	0	63.7209	0	0	0	0	0	0	0	0	0	0	0	0	0	0	0	92.2826	0	0	0	36.934	0	0	0	67.7715	0	100	0	0	30.9047	0	29.7626	0
1059	82.911	64.4977	70.2754	41.831	56.0758	92.997	35.9415	76.7625	36.193	83.9514	74.1557	46.1617	65.1166	48.2269	88.1686	50.5654	0	0	59.3021	56.2858	0	50.6977	84.3312	53.7219	0	46.0389	36.7073	73.8632	38.1548	49.402	79.4078	0	0	70.9516	73.8806	51.7037	0	35.1357	48.4227	48.4458	0	82.2385	0	66.9443	75.6199	0	58.6677	0	55.6984
1060	0	0	0	0	0	0	0	0	0	0	0	0	0	0	0	0	0	0	0	0	52.0421	0	0	0	100	0	0	0	0	0	0	0	0	0	0	0	0	0	0	0	0	0	0	0	0	0	0	0	0
1061	0	0	0	0	0	0	0	0	0	0	0	0	0	0	0	0	0	0	0	0	0	0	0	0	0	0	0	0	0	0	0	82.1647	68.1705	0	0	0	0	0	0	0	0	0	0	0	0	0	0	0	0
1062	0	0	0	0	0	0	0	0	0	0	0	0	0	0	0	0	0	36.7647	0	0	0	0	0	0	0	43.7217	0	0	0	0	0	0	0	0	0	0	0	0	0	0	0	0	0	0	0	69.5868	0	0	0
1063	0	0	0	0	0	71.1335	0	0	0	0	0	0	0	0	0	0	37.3271	0	0	0	0	0	0	0	0	0	0	19.0073	0	0	0	0	0	0	0	0	62.0178	0	0	0	0	0	0	0	0	0	0	48.9812	0
1064	100	0	0	57.3116	70.647	0	51.3491	54.8673	42.6083	0	64.2134	0	52.4846	100	0	0	0	0	0	0	0	67.3182	65.808	66.2636	0	0	0	0	58.1446	63.6787	0	0	0	0	0	43.1959	0	100	51.7322	100	56.9952	62.6638	0	0	33.4123	0	100	0	100
1065	0	14.3418	38.1387	0	0	0	0	0	0	0	0	68.0841	0	0	26.3566	0	0	0	49.4641	0	0	0	0	0	0	0	0	0	0	0	56.3454	0	0	100	35.3232	0	0	0	0	0	0	0	45.1317	0	0	0	0	0	0
1066	0	0	0	0	0	0	0	0	0	0	0	0	0	0	0	0	0	63.2353	0	0	13.9142	0	0	0	0	0	0	0	0	0	0	0	0	0	0	0	0	0	0	0	0	0	0	0	0	0	0	0	0
1067	0	0	0	0	0	28.8665	0	0	0	0	0	0	47.5154	0	0	0	0	0	0	100	0	32.6818	0	0	0	56.2783	100	80.9927	0	0	0	0	0	0	0	56.8041	37.9822	0	48.2678	0	0	37.3362	0	0	0	30.4132	0	51.0188	0
1068	0	85.6582	61.8613	42.6884	0	0	48.6509	45.1327	57.3917	100	35.7866	31.9159	0	0	73.6434	100	62.6729	0	0	0	0	0	0	33.7364	0	0	0	0	41.8554	36.3213	43.6546	17.8353	31.8295	0	64.6768	0	0	0	0	0	43.0048	0	54.8683	100	66.5877	0	0	0	0
1069	0	0	0	0	29.353	0	0	0	0	0	0	0	0	0	0	0	0	0	50.5359	0	34.0438	0	34.192	0	0	0	0	0	0	0	0	0	0	0	0	0	0	0	0	0	0	0	0	0	0	0	0	0	0
1070	0	0	0	0	0	0	0	0	0	0	0	0	0	0	0	0	0	0	0	0	0	0	0	0	0	0	11.7165	0	0	0	0	0	0	0	0	0	0	0	0	0	0	0	0	0	0	0	0	0	0
1071	0	0	0	0	0	0	0	0	0	0	0	0	0	28.037	0	0	0	0	0	0	0	0	0	0	93.258	100	0	0	0	0	0	0	25.1898	0	0	0	0	0	0	77.1689	0	0	0	0	0	0	0	0	0
1072	56.3114	100	100	0	0	0	100	0	100	67.5069	0	0	76.5296	0	46.3656	0	66.5399	64.0216	58.0083	0	0	0	0	100	0	0	43.9018	76.2963	0	100	0	100	0	0	52.2631	0	0	60.1582	100	0	100	0	100	87.3275	100	35.7249	0	100	100
1073	0	0	0	86.0794	100	100	0	100	0	0	100	100	0	38.8776	0	100	0	0	0	68.1598	0	100	100	0	0	0	0	0	100	0	47.9857	0	74.8102	100	0	0	100	0	0	0	0	100	0	0	0	0	100	0	0
1074	0	0	0	0	0	0	0	0	0	0	0	0	0	0	0	0	0	0	0	0	0	0	0	0	0	0	0	0	0	0	0	0	0	0	0	0	0	0	0	0	0	0	0	0	0	0	0	0	0
1075	43.6886	0	0	0	0	0	0	0	0	0	0	0	0	0	0	0	0	0	41.9917	0	100	0	0	0	6.74201	0	0	0	0	0	0	0	0	0	0	100	0	0	0	0	0	0	0	0	0	0	0	0	0
1076	0	0	0	0	0	0	0	0	0	32.4931	0	0	23.4704	0	53.6344	0	33.4601	0	0	0	0	0	0	0	0	0	44.3817	23.7037	0	0	0	0	0	0	47.7369	0	0	0	0	22.8311	0	0	0	0	0	0	0	0	0
1077	0	0	0	13.9206	0	0	0	0	0	0	0	0	0	0	0	0	0	35.9784	0	0	0	0	0	0	0	0	0	0	0	0	0	0	0	0	0	0	0	39.8418	0	0	0	0	0	12.6725	0	0	0	0	0
1078	0	0	0	0	0	0	0	0	0	0	0	0	0	33.0854	0	0	0	0	0	31.8402	0	0	0	0	0	0	0	0	0	0	52.0143	0	0	0	0	0	0	0	0	0	0	0	0	0	0	0	0	0	0
1079	0	0	0	0	0	0	0	0	0	0	0	0	0	0	0	0	0	0	0	0	0	0	0	0	0	0	0	0	0	0	0	0	0	0	0	0	0	0	0	0	0	0	0	0	0	64.2751	0	0	0
1080	88.1806	100	0	73.2774	100	90.893	0	0	0	0	0	0	0	85.9659	0	0	0	0	0	53.4395	45.9533	100	0	100	0	0	0	76.9029	0	0	0	87.2005	0	0	0	0	0	0	0	80.6778	46.1518	100	100	0	95.203	0	27.5548	63.032	0
1081	0	0	100	0	0	0	70.5394	57.8533	73.5704	75.2169	77.0922	88.4845	100	0	62.482	100	71.0425	78.9183	50.257	0	0	0	84.8762	0	64.7512	51.8095	47.9296	0	92.1451	100	0	0	86.5641	100	64.0687	76.0406	100	74.0203	78.9078	0	0	0	0	80.7039	0	0	0	0	100
1082	0	0	0	0	0	0	0	0	0	0	0	0	0	0	0	0	0	0	0	0	0	0	0	0	0	0	0	0	0	0	0	0	0	0	0	0	0	0	0	0	0	0	0	0	0	0	0	0	0
1083	0	0	0	0	0	0	0	0	0	0	0	0	0	14.0341	0	0	0	0	0	0	0	0	0	0	0	0	0	0	0	0	0	0	0	0	0	0	0	0	0	0	0	0	0	0	0	0	0	0	0
1084	0	0	0	0	0	0	0	0	0	0	0	0	0	0	0	0	0	21.0817	0	14.2784	0	0	0	0	35.2488	0	0	0	0	0	0	0	13.4359	0	35.9313	0	0	0	0	0	0	0	0	0	0	0	0	0	0
1085	0	0	0	26.7226	0	9.10704	0	0	26.4296	0	0	0	0	0	0	0	0	0	0	0	0	0	0	0	0	48.1905	0	0	0	0	0	0	0	0	0	0	0	0	0	0	0	0	0	0	0	100	0	36.968	0
1086	0	0	0	0	0	0	0	19.4969	0	0	22.9078	0	0	0	17.7775	0	0	0	49.743	0	6.84298	0	0	0	0	0	0	0	0	0	0	0	0	0	0	0	0	0	21.0922	0	0	0	0	19.2961	0	0	41.0437	0	0
1087	11.8194	0	0	0	0	0	29.4606	0	0	24.7831	0	11.5155	0	0	0	0	28.9575	0	0	32.2821	0	0	15.1238	0	0	0	52.0704	23.0971	7.85486	0	100	12.7995	0	0	0	23.9594	0	25.9797	0	19.3222	0	0	0	0	4.79705	0	0	0	0
1088	0	0	0	0	0	0	0	0	0	0	0	0	0	0	0	0	0	0	0	0	0	0	0	0	0	0	0	0	0	0	0	0	0	0	0	0	0	0	0	0	0	0	0	0	0	0	0	0	0
1089	0	0	0	0	0	0	0	22.6498	0	0	0	0	0	0	19.7405	0	0	0	0	0	47.2037	0	0	0	0	0	0	0	0	0	0	0	0	0	0	0	0	0	0	0	53.8482	0	0	0	0	0	31.4015	0	0
1090	0	52.7204	100	0	0	0	0	0	52.0814	45.4339	41.6016	79.3915	0	0	0	0	55.988	0	0	0	0	86.6163	86.8349	66.6439	0	0	33.514	61.3366	100	100	0	0	15.7405	0	90.0125	0	0	54.72	0	25.7433	0	100	100	100	100	77.4334	0	0	100
1091	100	0	0	0	83.7495	0	0	0	0	0	0	0	68.5944	0	0	78.2201	0	75.8322	91.8697	0	0	0	0	0	0	74.9821	0	0	0	0	0	0	0	0	0	0	0	0	100	0	0	0	0	0	0	0	69.9938	100	0
1092	0	47.2796	0	80.5657	0	100	0	65.6888	0	54.5661	50.2734	0	0	100	32.6881	0	0	0	0	61.3607	0	0	0	0	100	0	66.486	0	0	0	89.3379	100	39.141	64.9153	0	76.2642	87.4658	0	0	0	0	0	0	0	0	0	0	0	0
1093	0	0	0	0	0	0	100	0	21.954	0	0	0	0	0	0	8.10304	0	0	0	0	0	0	0	0	0	0	0	0	0	0	0	0	0	0	0	0	0	0	0	45.9251	0	0	0	0	0	0	0	0	0
1094	0	0	0	0	0	0	0	0	0	0	0	0	31.4056	0	0	0	0	17.7992	8.13032	0	76.2198	0	0	21.9409	0	0	0	0	0	0	0	0	0	0	0	0	0	45.28	0	0	0	0	0	0	0	0	0	0	0
1095	0	0	0	0	0	0	0	0	0	0	0	0	0	0	0	0	41.5492	0	0	0	0	13.3837	0	0	0	0	0	16.0453	0	0	0	0	0	30.5565	0	0	0	0	0	0	0	0	0	0	0	0	0	0	0
1096	0	0	0	0	0	0	0	0	0	0	0	0	0	0	0	0	0	0	0	0	0	0	0	0	0	0	0	0	0	0	0	0	0	0	0	0	0	0	0	28.3316	0	0	0	0	0	22.5666	0	0	0
1097	0	0	0	19.4343	0	0	0	34.3112	25.9646	0	0	0	0	0	0	0	0	0	0	38.6393	0	0	0	0	0	25.0179	0	0	0	0	0	0	0	0	0	23.7358	12.5342	0	0	0	0	0	0	0	0	0	30.0062	0	0
1098	0	0	0	0	0	0	0	0	0	0	0	0	0	0	0	13.6768	0	6.36864	0	0	0	0	13.1651	11.4153	0	0	0	0	0	0	0	0	0	0	9.98752	0	0	0	0	0	0	0	0	0	0	0	0	0	0
1099	0	0	0	0	16.2505	0	0	0	0	0	8.125	20.6085	0	0	67.3119	0	2.46287	0	0	0	23.7802	0	0	0	0	0	0	22.6181	0	0	10.6621	0	45.1184	4.52817	0	0	0	0	0	0	0	0	0	0	0	0	0	0	0
1100	0	1.57393	0	0	0	0	26.5557	0	17.5718	0	0	0	0	6.1657	0	0	0	0	0	28.175	0	0	0	0	0	0	0	0	2.89734	7.16463	0	10.0526	0	0	0	0	0	79.1215	0	100	10.9071	43.2373	0	7.04797	2.8355	9.02363	0	0	23.7993
1101	0	0	0	0	0	5.52236	0	42.6663	0	9.70001	0	0	0	0	0	15.879	0	0	0	0	0	22.9292	0	0	0	0	0	0	0	0	0	0	0	0	39.5174	0	46.5394	0	0	0	0	0	1.44592	0	0	0	0	0	0
1102	2.55841	0	0	0	0	0	0	0	0	0	11.6414	0	39.672	0	0	0	6.19937	0	30.1978	0	0	0	0	0	52.2815	100	0	0	0	0	0	0	0	0	0	35.3511	0	0	0	0	0	0	0	0	0	0	0	0	0
1103	0	0	0	0	0	0	0	0	0	0	0	0	0	0	0	0	0	48.5444	0	0	100	0	0	0	0	0	100	0	0	0	0	0	0	0	0	0	0	0	0	0	0	0	0	0	0	27.6307	0	0	9.53405
1104	0	0	0	0	0	0	0	0	0	0	0	0	0	0	0	0	0	0	0	0	0	0	0	0	47.7185	0	0	0	0	0	12.3435	0	0	0	18.2148	0	0	0	0	0	0	0	0	0	0	0	0	33.3229	0
1105	0	0	0	0	0	5.84411	0	57.3337	0	0	0	0	0	15.1959	0	0	9.78937	0	0	0	0	0	0	23.5709	0	0	0	0	0	0	0	0	0	0	0	0	0	0	100	0	0	0	0	0	0	0	0	0	0
1106	0	0	0	0	0	0	0	0	0	0	0	0	0	0	12.5434	84.121	0	0	0	0	0	0	0	0	0	0	0	0	0	0	0	0	0	0	0	0	0	20.8785	0	0	0	0	0	0	0	0	0	66.6771	0
1107	0	0	0	0	0	0	0	0	0	0	0	0	0	0	0	0	0	0	0	0	0	0	0	0	0	0	0	0	0	0	0	0	0	0	0	64.6489	0	0	0	0	0	0	0	0	0	18.1232	100	0	0
1108	97.4416	0	100	100	100	88.6335	73.4443	0	82.4282	0	88.3586	100	60.328	0	0	0	84.0113	51.4556	0	71.825	0	77.0708	100	76.4291	0	0	0	0	97.1027	0	87.6565	0	0	100	42.2678	0	53.4606	0	0	0	0	56.7627	98.5541	92.952	0	0	0	0	0
1109	0	98.4261	0	0	0	0	0	0	0	90.3	0	0	0	78.6384	87.4566	0	0	0	69.8022	0	0	0	0	0	0	0	0	100	0	92.8354	0	89.9474	100	0	0	0	0	0	0	0	89.0929	0	0	0	97.1645	45.2225	0	0	66.6667
1110	0	0	0	74.9418	0	0	0	98.6043	0	0	85.471	0	0	0	0	100	0	0	0	83.2222	80.8029	0	0	0	0	66.5794	0	0	0	0	0	0	0	0	0	49.4498	57.4566	57.7171	91.0812	95.5098	0	100	0	0	0	0	42.2113	0	0
1111	0	0	0	0	0	0	0	0	76.802	0	0	0	0	0	0	0	0	65.9043	0	0	0	0	0	0	55.848	0	100	0	0	0	0	0	0	0	0	0	0	0	0	0	0	0	0	0	0	0	0	59.1433	0
1112	0	0	0	0	0	0	0	0	0	0	0	0	0	0	0	0	0	0	0	0	0	0	0	0	0	0	0	0	0	0	0	0	0	0	0	0	0	0	0	0	0	0	0	0	0	0	0	0	0
1113	0	0	0	0	0	0	0	0	0	0	0	100	0	80.4368	0	0	0	0	0	0	0	0	0	77.4476	0	33.4206	0	0	0	0	0	100	0	0	100	0	0	0	0	0	0	0	0	0	0	0	0	0	0
1114	0	0	0	0	0	0	0	0	0	0	0	0	0	0	0	0	0	0	0	0	0	0	0	0	0	0	0	0	0	0	0	0	0	0	0	0	30.2238	0	0	0	0	0	0	0	0	76.223	0	0	0
1115	0	0	0	0	0	0	100	0	0	0	0	0	100	0	0	0	0	34.0957	0	0	0	0	0	0	44.152	0	0	0	0	0	100	0	0	0	0	13.3183	0	0	0	0	0	0	0	0	0	0	0	0	0
1116	0	0	0	0	0	100	0	0	0	0	0	0	0	0	0	0	0	0	0	12.9893	19.1971	0	0	0	0	0	0	0	0	0	0	0	100	0	0	0	0	0	0	0	0	0	0	0	0	0	0	40.8567	0
1117	0	0	0	25.0582	0	0	0	0	0	0	0	0	0	0	0	0	100	0	100	0	0	0	0	0	0	0	0	0	0	0	0	0	0	100	0	0	0	0	0	0	0	0	0	0	0	0	57.7887	0	0
1118	0	0	0	0	0	0	0	0	0	0	14.529	0	0	0	0	0	0	0	0	0	0	100	100	22.5524	0	0	0	0	0	0	0	0	0	0	0	0	12.3196	42.2829	8.91875	0	100	0	100	100	0	23.777	0	0	100
1119	0	0	0	0	0	0	0	1.39568	23.198	100	0	0	0	19.5632	100	0	0	0	0	3.78855	0	0	0	0	0	0	0	0	0	0	0	0	0	0	0	37.2319	0	0	0	4.49021	0	0	0	0	0	0	0	0	0
1120	0	0	0	0	0	0	0	0	0	0	0	0	0	0	0	22.5815	0	0	0	0	0	0	0	0	24.1999	0	43.7779	0	0	0	4.77392	0	15.61	0	18.001	0	0	0	0	0	0	0	0	0	0	0	0	0	0
1121	0	0	0	2.05518	0	0	0	0	0	0	0	0	0	0	0	0	0	0	0	0	0	0	0	5.70048	0	0	0	0	0	3.81135	0	0	0	0	0	0	0	0	0	0	0	0	0	0	0	0	4.47379	0	0
1122	0	0	0	0	0	0	0	0	0	0	0	0	30.6106	0	0	0	0	0	29.1656	0	0	0	0	0	0	51.213	0	0	0	0	0	0	0	0	0	0	0	0	0	0	0	0	0	0	0	0	0	27.2297	0
1123	0	0	0	0	0	0	0	0	0	0	0	0	0	0	0	17.9449	0	41.4561	0	0.720994	0	0	0	0	0	0	0	0	0	0	0	0	0	0	81.999	0	0	0	0	0	0	0	0	0	0	0	0	0	19.7606
1124	14.8381	24.5377	11.8771	8.14791	14.4055	16.4837	0	10.5176	11.7839	0	9.9005	15.9684	0	0	61.2893	0	0	0	0	0	52.5517	0	0	0	75.8001	0	56.2221	0	0	5.4595	0	8.51841	0	47.2686	0	19.4379	0	28.1	24.2694	48.363	24.8996	15.7609	0	0	6.28301	0	0	0	0
1125	0	0	0	0	0	0	0	0	0	0	0	0	0	0	0	0	100	0	0	0	0	0	0	0	0	0	0	0	0	0	0	0	0	0	0	0	0	0	0	0	0	0	0	0	0	100	0	0	0
1126	0	0	0	0	0	0	0	0	0	0	0	0	0	0	0	0	0	0	0	44.9318	0	0	0	94.2995	0	0	0	0	0	0	0	0	0	0	0	0	100	0	0	0	0	0	0	0	0	0	95.5262	0	0
1127	31.1336	32.9327	88.1229	0	0	0	25.167	0	0	47.108	90.0995	84.0316	32.6986	100	0	59.4735	0	0	0	0	47.4483	0	48.5226	0	0	48.787	0	0	100	0	95.2261	0	84.39	52.7314	0	0	0	71.9	0	51.637	75.1004	28.4808	0	0	0	0	0	72.7703	0
1128	0	0	0	0	0	83.5163	0	0	0	0	0	0	0	0	0	0	0	58.5439	70.8344	0	0	0	0	0	0	0	0	100	0	90.7292	0	0	0	0	0	80.5621	0	0	75.7306	0	0	0	100	100	93.717	0	0	0	0
1129	54.0283	42.5296	0	89.7969	85.5945	0	74.833	89.4824	88.2161	52.892	0	0	36.6907	0	38.7107	0	0	0	0	54.3472	0	100	51.4774	0	0	0	0	0	0	0	0	91.4816	0	0	0	0	0	0	0	0	0	55.7583	0	0	0	0	0	0	80.2394
1130	0	0	0	0	0	0	0	0	0	0	0	0	0	0	0	0	0	0	0	0	0	0	0	0	0	0	63.3185	0	0	0	0	0	0	74.5192	87.7825	0	0	0	0	25.5521	0	0	0	0	0	39.8655	0	10.7029	0
1131	0	0	0	0	0	0	0	0	0	0	0	0	0	0	0	0	47.6525	0	64.0774	0	0	0	0	0	37.5867	0	0	0	0	0	0	0	0	0	0	46.2113	0	0	0	0	0	0	0	0	0	0	69.9248	0	0
1132	0	0	0	0	0	0	0	0	0	0	0	66.4304	69.7954	0	0	100	0	36.2683	0	0	0	0	0	86.0606	0	48.5187	0	0	0	0	0	0	0	0	0	0	77.8157	0	0	0	39.1632	0	0	0	0	0	0	0	0
1133	0	0	0	0	0	0	0	0	0	0	58.8477	0	0	54.1511	100	0	0	0	0	0	0	0	0	0	0	0	0	0	0	0	0	0	40.749	0	0	0	0	0	68.6932	11.5668	0	0	0	0	0	0	0	0	0
1134	0	0	0	0	0	0	0	0	0	0	0	0	0	0	0	0	52.3475	0	31.1966	0	0	0	0	0	0	0	0	0	0	0	79.8187	0	0	25.4808	0	53.7887	0	100	0	0	0	0	0	0	0	60.1345	0	0	0
1135	0	0	0	100	0	0	0	100	100	0	0	0	0	0	0	0	0	63.7317	0	0	0	0	0	0	0	0	36.6815	0	0	0	0	0	0	0	0	0	0	0	0	62.8812	0	0	0	0	0	0	0	0	100
1136	0	0	0	0	0	0	0	0	0	100	0	0	0	0	0	0	0	0	0	100	0	0	0	0	21.3273	0	0	0	0	0	0	0	0	0	12.2175	0	22.1843	0	0	0	0	0	0	0	0	0	0	0	0
1137	0	0	0	0	0	100	0	0	0	0	0	33.5696	0	0	0	0	0	0	0	0	100	0	0	0	0	0	0	0	0	0	0	0	59.251	0	0	0	0	0	31.3068	0	60.8368	0	0	0	0	0	30.0752	89.2971	0
1138	0	0	0	0	100	0	0	0	0	0	41.1523	0	0	0	0	0	0	0	0	0	0	0	0	13.9394	0	0	0	0	0	0	0	100	0	0	0	0	0	0	0	0	0	0	0	100	0	0	0	0	0
1139	0	0	0	0	0	0	0	0	0	0	0	0	30.2046	45.8489	0	0	0	0	4.72599	0	0	0	0	0	41.086	51.4813	0	0	0	0	20.1813	0	0	0	0	0	0	0	0	0	0	0	0	0	0	0	0	0	0
1140	0	0	0	0	0	0	0	0	0	0	0	0	0	0	0	0	0	0	0	0	31.0033	0	43.183	0	0	0	63.105	0	0	0	0	0	0	0	2.70415	22.4498	8.21772	0	2.00068	0	0	0	0	0	0	0	0	0	0
1141	0	0	0	22.6373	0	0	3.7312	0	4.86761	0	0	0	0	0	0	0	1.75119	17.5481	0	0	0	0	0	5.32998	0	0	0	0	0	0	7.40442	0	0	0	0	0	0	0	0	0	0	0	0	0	0	0	0	0	9.21348
1142	0	0	0	0	12.4246	0	0	12.7548	0	0	1.71519	0	13.3578	0	0	35.4885	0	0	3.19386	0	0	0	0	0	0	0	0	0	0	0	0	0	0	0	0	0	0	0	0	0	0	3.60061	0	0	0	49.1153	0	39.7683	0
1143	0	0	0	0	0	0	0	0	0	0	0	0	0	0	0	0	0	0	0	0	0	0	0	0	0	0	0	0	0	0	0	0	20.0211	23.4318	0	33.3202	7.84418	1.88487	24.4377	0	0	0	0	0	0	0	0	0	0
1144	0	0	0	0	0	0	0	0	0	0	0	0	0	0	14.1903	0	0	0	0	0	0	0	0	0	0	0	0	0	0	0	0	0	0	0	0	0	0	0	0	0	0	0	0	0	0	0	100	0	0
1145	0	0	0	0	0	0	0	0	0	0	0	0	0	0	0	0	0	0	0	0	0	0	0	0	0	0	0	0	0	0	0	0	0	0	0	0	0	0	0	0	0	0	0	0	0	50.8847	0	0	0
1146	0	0	0	0	87.5754	0	0	87.2452	0	0	0	100	0	0	0	64.5115	0	19.0207	0	95.8885	0	0	0	0	0	100	18.9448	0	0	0	0	59.3418	79.9789	0	97.2959	0	0	0	0	0	0	0	0	0	0	0	0	60.2317	0
1147	0	0	100	0	0	100	0	0	0	0	0	0	0	100	0	0	0	0	0	0	68.9967	100	41.5068	0	0	0	0	0	0	0	92.5956	0	0	0	0	0	0	0	73.5617	0	100	0	100	0	0	0	0	0	0
1148	100	100	0	77.3627	0	0	96.2688	0	95.1324	0	98.2848	0	0	0	0	0	0	0	96.8061	0	0	0	0	0	0	0	0	100	100	100	0	0	0	0	0	0	83.9381	98.1151	0	0	0	96.3994	0	0	100	0	0	0	90.7865
1149	0	0	0	0	0	0	0	0	0	100	0	0	86.6422	0	85.8097	0	98.2488	63.4313	0	4.11148	0	0	15.3102	94.67	100	0	17.9502	0	0	0	0	40.6582	0	76.5682	0	44.23	0	0	0	0	0	0	0	100	0	0	0	0	0
1150	0	0	100	0	0	0	0	0	0	0	0	84.7573	0	0	0	70.2837	0	0	0	0	0	0	0	0	0	21.3131	0	0	0	0	0	0	39.5473	0	0	0	0	0	0	87.128	100	0	100	0	0	76.0428	0	0	0
1151	0	0	0	0	73.7241	0	0	32.689	0	0	0	0	0	73.8667	0	0	0	0	0	0	94.2614	100	32.9334	0	23.9602	0	0	0	0	0	0	0	0	0	0	0	0	0	0	0	0	0	0	0	0	0	44.5304	33.4288	0
1152	0	0	0	0	0	0	0	0	0	0	0	0	0	0	0	0	0	0	0	0	0	0	0	0	0	0	42.2476	0	0	0	57.5456	0	0	0	0	0	0	0	0	0	0	0	0	0	0	0	0	0	0
1153	0	0	0	0	0	0	0	0	0	0	0	0	0	0	100	0	0	0	93.5967	70.029	0	0	0	0	0	0	0	0	0	0	0	100	0	0	100	0	0	0	0	0	0	0	0	0	0	0	0	0	0
1154	0	0	0	72.3849	0	100	0	0	79.8911	0	0	0	94.7146	0	0	0	0	0	0	0	0	0	67.0666	0	0	0	0	0	0	0	0	0	30.6014	0	0	0	100	38.4713	66.0338	0	0	0	0	0	0	19.298	0	0	0
1155	0	0	0	0	0	0	100	67.311	0	0	0	0	0	0	0	0	0	0	0	0	5.73863	0	0	0	25.7664	8.73266	0	0	0	0	0	0	0	0	0	0	0	0	0	0	0	0	0	0	0	0	0	0	0
1156	0	0	0	0	0	0	0	0	0	100	0	15.2427	0	0	0	0	0	0	0	29.971	0	0	0	0	0	0	0	100	100	0	0	0	0	100	0	65.2743	0	61.5287	0	12.872	0	0	0	100	0	0	55.4696	66.5712	33.1526
1157	0	0	0	0	0	0	0	0	0	0	100	0	0	0	0	0	0	0	0	0	0	0	0	100	0	0	0	0	0	0	0	0	0	0	0	0	0	0	33.9662	0	0	0	0	0	0	4.65922	0	0	0
1158	0	0	0	27.6151	26.2759	0	0	0	20.1089	0	0	0	0	0	0	0	0	0	0	0	0	0	0	0	0	69.9542	0	0	0	0	42.4544	0	29.8514	0	0	0	0	0	0	0	0	0	0	0	0	0	0	0	0
1159	0	0	0	0	0	0	0	0	0	0	0	0	5.28541	26.1333	0	29.7163	100	0	6.4033	0	0	0	0	0	50.2734	0	57.7524	0	0	0	0	0	0	0	0	34.7257	0	0	0	0	0	100	0	0	0	0	0	0	66.8474
1160	0	0	0	0	0	0	0	0	0	0	0	0	0	0	0	0	0	42.7505	0	46.2579	0	13.9448	12.2587	0	0	0	0	0	0	0	0	0	0	0	0	0	0	0	0	3.7533	5.90694	0	0	6.92144	0	0	0	28.8491	0
1161	0	0	0	10.1764	0	0	0	2.92909	0	5.3124	0	18.3607	0	0	26.5629	0	0	0	0	0	0	0	0	8.91806	0	0	0	0	0	0	0	9.17182	0	0	0	0	22.0973	0	0	0	0	0	0	0	0	0	0	0	0
1162	0	0	0	0	0	0	0	0	13.4473	0	0	0	0	0	0	0	0	0	0	0	0	0	0	0	36.9888	0	0	0	1.99209	3.83973	0	0	0	0	0	0	0	0	0	0	0	0	0	0	0	0	0	0	0
1163	0	0	0	0	1.78236	0	12.5203	0	0	0	0	0	9.93954	0	0	0	0	0	0.34976	8.77465	0	0	0	0	0	0	0	0	0	0	7.96762	0	0	0	0	0	0	0	14.6038	0	0	0	0	0	0	0	0	0	0
1164	0	0	0	0	0	0	0	0	0	0	0	0	0	0	0	0	0	0	0	0	0	0	0	0	63.0112	0	100	0	0	0	0	0	0	0	100	0	0	19.0021	0	0	0	0	0	0	0	0	0	0	0
1165	0	0	0	0	0	0	0	0	0	0	0	0	0	0	73.4371	0	100	0	0	0	0	0	0	0	0	0	0	0	0	0	0	0	0	0	0	0	0	0	0	0	0	0	0	0	0	100	0	0	0
1166	0	0	0	0	0	0	0	0	0	0	0	0	0	100	0	0	0	57.2495	0	0	21.5339	0	59.0662	91.0819	0	100	0	0	0	0	0	0	0	0	0	100	0	0	0	0	0	0	0	93.0786	0	0	100	71.1509	65.2816
1167	0	0	41.6797	33.3176	0	0	0	97.0709	0	94.6876	100	81.6393	0	0	0	100	0	0	0	0	0	52.807	0	0	0	0	0	0	0	39.4992	0	0	100	100	0	0	0	80.9979	22.1367	0	0	0	0	0	0	0	0	0	0
1168	0	100	0	0	0	100	87.4797	0	86.5527	0	0	0	90.0605	0	0	0	0	0	0	44.9675	0	0	0	0	0	0	0	100	98.0079	0	92.0324	90.8282	0	0	0	0	77.9027	0	0	0	94.0931	100	100	0	0	0	0	0	0
1169	100	0	58.3203	56.506	98.2176	0	0	0	0	0	0	0	0	0	0	0	0	0	99.6502	0	78.4661	33.2483	28.6751	0	0	0	0	0	0	56.6611	0	0	0	0	0	0	0	0	63.2595	96.2467	0	0	0	0	100	0	0	0	34.7184
1170	0	0	0	0	0	0	0	0	0	0	77.3591	0	0	0	0	36.0544	0	64.6845	0	0	0	0	0	72.6671	50.0646	86.143	78.3798	0	0	0	0	0	74.5642	0	63.156	58.1283	0	0	0	0	0	0	0	0	0	0	0	78.4241	0
1171	0	0	0	0	0	0	0	0	0	100	0	0	0	0	80.0477	0	26.8783	0	0	0	0	0	0	0	0	0	0	0	0	0	0	0	0	53.969	0	0	43.2358	0	0	0	78.2466	0	0	63.8554	0	94.5566	0	0	0
1172	0	0	0	0	0	0	0	0	91.045	0	0	0	0	0	0	0	0	0	0	0	0	0	70.638	0	0	0	0	0	0	0	0	0	0	0	0	0	0	0	0	0	0	0	0	0	0	0	0	0	58.1656
1173	0	0	0	0	0	0	0	0	0	0	0	0	0	100	0	61.1489	0	0	0	0	100	100	0	0	0	0	0	0	0	0	0	0	0	0	0	0	0	0	0	0	0	0	0	0	0	0	0	0	0
1174	0	0	0	0	0	0	100	43.8751	0	0	0	0	0	0	0	0	45.3811	0	0	100	0	0	0	0	0	0	10.3993	0	0	0	58.0963	100	0	0	0	0	56.7642	0	0	0	0	0	0	0	0	0	0	7.19196	0
1175	0	0	0	0	0	0	0	0	0	0	0	100	64.1516	0	0	0	0	23.9678	4.37171	0	0	0	0	0	49.9354	0	0	0	0	0	0	0	24.2812	0	0	41.8717	0	68.453	31.5357	0	0	0	0	0	0	2.41489	0	0	0
1176	0	0	0	0	0	30.5119	0	0	0	0	0	0	0	0	19.9523	0	0	0	0	0	0	0	0	0	0	13.857	0	0	0	0	0	0	0	46.031	36.844	0	0	0	0	0	0	0	0	0	0	0	100	0	0
1177	0	0	0	0	0	0	0	0	0	0	0	0	0	0	0	0	0	0	0	0	0	0	29.362	0	0	0	11.221	0	0	0	41.9037	0	0	0	0	0	0	0	0	0	21.7534	100	0	0	0	0	0	14.3839	0
1178	0	0	0	0	0	69.4881	0	0	8.95496	0	22.6409	0	35.8484	0	0	0	0	11.3477	0	0	0	0	0	27.3329	0	0	0	0	0	0	0	0	1.15463	0	0	0	0	0	0	0	0	0	0	36.1446	100	3.0285	0	0	41.8344
1179	0	0	0	0	0	0	0	56.1249	0	0	0	0	0	0	0	2.79667	27.7405	0	95.6283	0	0	0	0	0	0	0	0	0	0	0	0	0	0	0	0	0	0	31.547	68.4643	0	0	0	0	0	0	0	0	0	0
1180	3.78398	0	0	0	2.76561	0	0	0	0	0	0	0	0	37.162	0	0	0	0	0	0	0	0	0	0	70.348	0	37.0068	2.94239	0	4.95945	0	22.5882	0	14.3072	0	0	0	0	0	9.75033	0	4.53992	0	0	0	0	0	0	0
1181	0	0	0	0	0	0	31.3479	0	5.60432	7.15704	0	0	2.34044	0	0	0	0	0	0	0	2.39384	7.61334	24.5724	0	0	100	0	0	0	0	17.2521	0	0	0	0	0	0	0	0	0	1.87034	0	0	0	0	0	0	0	0
1182	0	0	0.751015	0	0	0	0	7.45334	0	0	0	0	0	0	0	0	0	0	0	0	0	0	0	0	0	0	38.0369	0	0	0	0	0	8.29483	0	0	0	12.4018	0	0	0	0	0	0	0	0	3.37673	0	0	26.0393
1183	0	0	0	7.39488	0	0	0	0	0	0	0	0	0	0	0	11.2477	2.35437	9.09244	0	0	0	0	0	0	0	0	0	0	0	0	0	0	0	0	4.46429	11.5497	0	0	0	0	0	0	0	7.14756	0	0	4.18868	0	0
1184	0	0	0	0	0	3.58475	19.1926	0	0	0	0	0	10.7004	0	0	0	0	0	0	0.92995	0	0	0	0	29.652	0	0	0	0	0	0	0	0	0	0	0	0	0	0	0	0	0	0	0	0	0	0	0	0
1185	0	0	0	0	0	0	0	0	0	0	0	0	0	0	0	0	0	0	0	0	0	0	0	22.8942	0	0	0	0	0	0	0	0	0	0	0	0	0	0	27.836	0	0	0	0	0	0	0	0	19.7951	0
1186	0	0	0	0	0	0	0	0	0	0	0	0	0	0	0	0	0	0	0	0	0	0	0	0	0	0	0	0	0	0	0	0	0	0	0	0	36.0682	0	0	0	0	0	0	0	0	96.6233	95.8113	0	0
1187	0	0	0	0	0	0	0	0	0	0	0	0	0	0	0	0	0	90.9076	0	0	0	0	75.4276	0	0	0	0	0	0	0	0	0	0	0	0	0	0	0	0	0	0	0	0	92.8524	0	0	0	0	73.9607
1188	0	100	0	92.6051	97.2344	0	49.4595	0	94.3957	92.843	100	100	0	62.838	100	88.7523	0	0	100	99.07	97.6062	92.3867	0	77.1058	0	0	24.9563	0	100	95.0406	82.7479	0	91.7052	85.6928	95.5357	0	51.5299	100	72.164	90.2497	0	95.4601	100	0	0	0	0	0	0
1189	96.216	0	99.249	0	0	96.4152	0	92.5467	0	0	0	0	86.9592	0	0	0	97.6456	0	0	0	0	0	0	0	0	0	0	97.0576	0	0	0	77.4118	0	0	0	88.4503	0	0	0	0	98.1297	0	0	0	100	0	0	80.2049	0
1190	0	0	0	0	0	0	81.811	0	0	0	0	0	0	0	0	0	0	0	0	0	0	0	100	0	91.5581	0	0	0	0	0	0	0	0	0	0	0	0	0	0	0	0	0	0	84.419	0	92.0256	0	0	0
1191	0	0	0	0	0	0	0	0	0	0	0	0	0	80.6612	0	100	0	0	0	100	0	0	0	55.636	0	0	100	0	0	0	0	0	0	0	0	0	30.7412	0	0	0	0	0	0	0	0	0	0	0	0
1192	0	0	0	0	0	0	0	0	0	0	0	0	0	0	62.9272	0	0	77.3108	63.7686	0	0	0	0	0	0	100	0	0	0	0	0	0	100	63.7671	100	0	0	0	71.6594	0	0	0	0	0	0	0	0	0	100
1193	0	0	0	0	0	0	0	0	0	0	0	0	0	0	0	0	0	0	0	0	100	0	0	0	0	0	0	0	0	0	0	0	0	0	0	0	69.2588	0	0	58.948	0	0	0	0	0	0	100	100	0
1194	0	0	0	0	0	0	0	0	0	0	100	0	0	0	0	0	100	0	0	0	0	0	0	0	0	0	0	0	0	0	0	0	0	0	0	0	0	0	0	0	0	0	0	0	0	7.97437	0	0	0
1195	0	0	0	0	0	0	0	0	0	100	0	0	0	0	0	0	0	0	0	0	0	100	0	44.364	0	0	0	0	0	100	0	0	0	0	0	0	0	100	28.3406	0	0	0	0	0	0	0	0	0	0
1196	0	0	0	0	0	0	0	0	0	0	0	0	0	19.3388	37.0728	0	0	0	36.2314	0	0	0	0	0	0	0	0	0	0	0	100	100	0	36.2329	0	100	0	0	0	41.052	0	0	0	0	0	0	0	0	0
1197	0	0	0	100	100	0	18.189	0	0	0	0	0	100	0	0	0	0	22.6892	0	0	0	0	0	0	8.44185	0	0	0	0	0	0	0	0	0	0	0	0	0	0	0	0	0	0	15.581	0	0	0	0	0
1198	0	0	0	0	0	0	0	0	0	0	0	0	0	0	0	0	0	0	0	0	0	0	0	0	0	0	0	0	0	0	0	0	0	0	0	0	0	0	0	0	0	0	0	0	0	0	0	0	0
1199	0	0	0	0	0	0	0	0	0	0	0	0	0	0	0	0	0	0	0	0	0	0	0	0	0	0	0	0	0	0	0	0	0	0	0	0	0	0	0	0	0	0	0	0	0	0	0	0	0
1200	0	0	0	0	0	0	0	0	0	0	0	0	0	0	0	0	0	0	0	0	0	0	0	0	0	0	0	0	0	0	0	0	0	0	0	0	0	0	0	0	0	0	0	0	0	0	0	0	0
[truncated: 125 more columns]
