# Supplementary material for: Distinguishing patients with idiopathic epilepsy from solitary cysticercus granuloma epilepsy and biochemical phenotype assessment using a serum biomolecule profiling platform
Source: PLoS One. 2020 Aug 21;15(8):e0237064. doi: 10.1371/journal.pone.0237064 (PMC7527271; doi:10.1371/journal.pone.0237064)
Supplement: S11 File — (XLSX) [file pone.0237064.s017.xlsx]

## Sheet: S11_Advion_averaged_peaked_norm
codedpatientidnew	Patient_01	Patient_02	Patient_03	Patient_04	Patient_05	Patient_06	Patient_07	Patient_08	Patient_09	Patient_10	Patient_11	Patient_12	Patient_13	Patient_14	Patient_15	Patient_16	Patient_17	Patient_18	Patient_19	Patient_20	Patient_21	Patient_22	Patient_23	Patient_24	Patient_25	Patient_26	Patient_27	Patient_28	Patient_29	Patient_30	Patient_31	Patient_32	Patient_33	Patient_34	Patient_35	Patient_36	Patient_37	Patient_38	Patient_39	Patient_40	Patient_41	Patient_42	Patient_43	Patient_44	Patient_45	Patient_46	Patient_47	Patient_48	Patient_49
group_initial	IE	IE	IE	IE	IE	IE	IE	IE	IE	IE	IE	IE	IE	IE	IE	IE	IE	IE	IE	IE	IE	IE	IE	IE	IE	IE	IE	IE	IE	SCG	SCG	SCG	SCG	SCG	SCG	SCG	SCG	SCG	SCG	SCG	SCG	SCG	SCG	SCG	SCG	SCG	SCG	SCG	SCG
350	0	0	0	0	0	0	0	0	0	0	0	0	0	0	0	0	0	0	0	0	0	0	0	0	0	0	0	0	0	0	9.90774	0	0	0	0	0	0	0	0	0	0	0	0	0	0	0	0	0	0
351	0	0	8.8882	0	0	0	0	0	4.21951	15.1707	4.53301	0	4.39959	0	5.35552	0	0	0	13.5933	0	0	10.9399	14.4001	0	0	10.0747	16.7028	17.0439	0	3.4673	0	18.8195	3.0358	11.0728	8.41131	0	0	6.33941	12.3072	0	5.4044	0	3.21322	3.41797	0	0	0	0	0
352	0	0	0	0	0	0	0	0	0	0	0	0	0	0	0	0	0	0	0	0	0	0	0	0	0	0	0	0	0	0	0	0	0	0	0	0	0	0	0	0	0	0	0	0	0	0	0	0	0
353	0	0	0	0	0	0	0	0	0	0	0	0	0	0	0	0	0	0	0	0	0	0	0	0	0	0	0	0	0	0	0	0	0	0	0	0	0	0	0	0	0	0	0	0	0	0	0	51.7597	0
354	100	66.6667	91.1118	100	0	33.3333	88.4841	100	95.7805	80.5538	85.0325	33.3333	66.6667	90.795	94.6445	100	66.6667	66.6667	86.4067	66.6667	33.3333	89.0601	85.5999	33.3333	33.3333	89.9253	83.2972	82.9561	33.3333	90.3776	33.3333	81.1805	30.2975	88.9272	24.922	55.3563	66.6667	0	87.6928	33.3333	94.5956	66.6667	96.7868	33.3333	100	63.4389	94.0199	0	55.2504
355	0	27.7065	0	0	100	66.6667	0	0	0	0	0	66.6667	28.9337	0	0	0	33.3333	33.3333	0	33.3333	66.6667	0	0	66.6667	66.6667	0	0	0	66.6667	0	56.7589	0	66.6667	0	55.5973	25.6143	33.3333	93.6606	0	66.6667	0	33.3333	0	63.2487	0	33.3333	0	33.3333	33.3333
356	0	0	0	0	0	0	0	0	0	0	0	0	0	0	0	0	0	0	0	0	0	0	0	0	0	0	0	0	0	0	0	0	0	0	0	0	0	0	0	0	0	0	0	0	0	0	0	14.907	4.19823
357	0	0	0	0	0	0	0	0	0	0	10.4345	0	0	0	0	0	0	0	0	0	0	0	0	0	0	0	0	0	0	0	0	0	0	0	0	0	0	0	0	0	0	0	0	0	0	0	0	0	0
358	0	0	0	0	0	0	0	0	0	0	0	0	0	0	0	0	0	0	0	0	0	0	0	0	0	0	0	0	0	0	0	0	0	0	0	0	0	0	0	0	0	0	0	0	0	0	0	0	0
359	0	5.6268	0	0	0	0	11.5159	0	0	4.27552	0	0	0	9.205	0	0	0	0	0	0	0	0	0	0	0	0	0	0	0	6.15512	0	0	0	0	11.0694	19.0294	0	0	0	0	0	0	0	0	0	3.22773	5.98015	0	7.21801
360	0	0	57.4086	21.4163	46.5983	100	33.3333	0	0	0	13.135	22.9622	66.7565	33.3333	0	100	33.3333	51.0693	0	0	0	66.6667	0	0	0	0	0	0	51.1403	0	15.2275	0	100	0	0	33.3333	0	0	0	0	0	3.91156	0	0	0	5.393	0	0	0
361	0	4.75737	0	0	0	0	0	100	0	0	0	0	0	0	0	0	0	0	0	0	0	0	0	0	0	0	0	0	0	0	0	0	0	0	0	0	0	0	0	0	0	0	0	5.95303	0	0	0	0	0
362	0	0	0	0	0	0	0	0	0	0	0	0	0	0	0	0	0	0	0	0	0	0	0	0	0	0	0	0	0	0	0	0	0	0	0	0	0	0	0	0	0	0	0	0	0	0	0	0	0
363	0	0	0	0	0	0	0	0	0	0	0	0	0	0	0	0	0	0	0	0	0	0	0	0	0	0	0	0	0	0	0	0	0	0	0	0	33.3333	0	0	0	0	0	0	0	0	0	0	19.5224	0
364	0	0	0	0	0	0	0	0	0	0	0	0	0	0	0	0	0	0	0	0	0	0	0	0	0	0	0	0	0	0	0	0	0	0	0	0	0	0	0	0	0	0	0	0	0	0	0	0	0
365	0	33.3333	23.2513	0	20.0684	0	0	0	0	0	20.1983	26.1116	9.22671	0	0	0	0	21.8446	0	0	0	0	33.3333	0	0	0	0	0	48.8597	0	0	0	0	0	0	0	0	0	0	0	0	0	0	0	0	3.06086	0	47.1442	33.3333
366	0	28.576	0	0	0	0	0	0	0	0	33.3333	31.2442	0	0	0	0	0	0	0	0	0	0	0	33.3333	8.67422	0	0	0	0	33.3333	18.1058	0	0	0	33.3333	0	0	0	0	0	0	0	0	27.3803	0	7.76985	0	0	0
367	0	0	19.3401	13.8616	0	0	0	0	0	0	0	19.682	0	0	0	0	0	0	0	0	33.3333	0	0	0	0	0	0	0	0	0	0	0	0	0	0	0	0	33.3333	0	0	0	0	0	0	0	0	0	33.3333	0
368	0	0	0	0	0	0	0	0	0	0	0	0	0	0	0	0	0	0	0	0	0	0	0	0	0	0	0	0	0	0	0	0	0	0	0	0	0	0	0	0	0	0	0	0	0	0	0	0	0
369	33.3333	33.3333	0	64.7221	0	0	33.3333	0	0	33.3333	0	0	24.0168	0	33.3333	0	33.3333	27.0861	0	0	33.3333	0	33.3333	66.6667	91.3258	66.6667	100	100	0	33.3333	33.3333	66.6667	0	100	66.6667	0	0	0	100	0	33.3333	96.0884	33.3333	0	33.3333	50.443	66.6667	0	0
370	66.0119	0	66.6667	0	0	0	0	100	66.1875	65.4874	0	0	0	33.3333	66.0794	0	66.6667	0	66.6667	0	0	64.0809	65.8394	0	0	32.7275	0	0	0	0	66.6667	32.8585	0	0	0	66.6667	0	0	0	0	65.4228	0	0	0	66.6667	0	0	0	0
371	0	98.6146	33.3333	33.3333	100	100	100	0	33.3333	0	97.0561	100	100	66.6667	33.3333	100	0	100	33.3333	100	99.095	32.5851	0	100	28.0569	0	0	0	100	100	0	0	100	0	31.6364	33.3333	100	100	0	100	33.3333	0	66.6667	100	0	100	33.3333	90.7513	97.5526
372	0	0	0	0	0	0	0	0	0	0	0	0	0	0	0	0	0	0	0	0	0	0	0	0	0	0	0	0	0	0	0	0	0	0	0	0	0	0	0	0	0	0	0	0	0	0	0	0	0
373	0	0	0	0	0	0	0	0	0	0	0	0	0	0	0	0	0	0	0	0	0	0	0	0	0	0	0	0	0	0	0	0	0	0	0	0	0	0	0	0	0	0	0	0	0	0	0	0	0
374	0	0	0	0	0	0	0	0	0	0	0	0	0	0	0	0	0	0	0	0	0	0	0	0	0	0	0	0	0	0	0	0	0	0	0	0	0	0	0	0	0	0	0	0	0	0	0	0	0
375	0	0	0	0	0	0	0	0	0	0	0	0	0	0	0	0	0	0	0	0	0	0	0	0	0	0	0	0	0	0	33.3333	0	0	0	0	0	0	0	0	0	0	0	0	0	0	0	0	0	0.942469
376	33.9881	1.38539	0	0	0	0	0	0	0	34.5126	2.94389	0	0	0	0.587313	0	0	0	0	0	0.905047	3.33397	0.827236	0	71.9431	33.9391	66.6667	14.8496	0	0	0	67.1415	0	66.6667	1.69695	0	0	0	33.3333	0	1.24388	0	0	0	0	0	0	9.24872	1.168
377	0	0	0	0	0	0	0	0	0	0	0	0	0	0	0	0	0	0	0	0	0	0	0	0	0	0	0	0	0	0	0	0	0	0	0	0	0	0	0	0	0	0	0	0	0	0	0	0	0
378	0	0	0	0	0	0	0	0	0	0	0	0	0	0	0	0	0	0	0	0	0	0	0	0	0	0	0	85.1504	0	0	0	0	0	0	0	0	0	0	0	0	0	0	0	0	0	0	0	0	0
379	0	0	0	0	0	0	0	0	0.479211	0	0	0	0	0	0	0	0	0	0	0	0	0	33.3333	0	0	0	0	0	0	0	0	0	0	0	0	0	0	0	0	0	0	0	0	0	0	0	0	0	0.336902
380	0	0	0	0	0	0	0	0	0	0	0	0	0	0	0	0	0	0	0	0	0	0	0	0	0	0	0	0	0	0	0	0	0	0	0	0	0	0	0	0	0	0	0	0	0	0	0	0	0
381	0	0	0	0	0	0	0	0	0	0	0	0	0	0	0	0	0	0	0	0	0	0	0	0	0	0	0	0	0	0	0	0	0	0	0	0	0	0	0	0	0	0	0	0	0	0	0	0	0
382	100	88.8261	82.8228	82.8467	96.2916	91.6169	78.8334	70.9509	97.689	100	86.9624	90.9679	92.2263	95.7152	100	55.043	96.2893	78.9233	100	98.4	85.707	100	100	98.9144	100	100	100	100	69.9703	97.0486	95.2138	100	93.5019	100	86.069	97.2579	100	100	100	100	100	81.2066	100	97.3298	100	89.8222	99.1074	100	98.9413
383	0	0	0	0	0	0	0	0	0	0	0	0	0	0	0	0	0	0	0	0	0	0	0	0	0	0	0	0	0	0	0	0	0	0	0	0	0	0	0	0	0	0	0	0	0	0	0	0	0
384	0	0	0	0	0	0	0	0	0	0	0	0	0	0	0	0	0	0	0	0	0	0	0	0	0	0	0	0	0	0	0	0	0	0	0	0	0	0	0	0	0	0	0	0	0	0	0	0	0
385	0	0	0	0	0	0	0	0	0	0	0	0	0	0	0	0	0	0	0	0	0	0	0	0	0	0	0	0	0	0	0	0	0	0	0	0	0	0	0	0	0	0	0	0	0	0	0	0	0
386	0	0	9.62773	0	0	0	0	6.21878	0	0	0	3.81905	0	0	0	44.957	0	12.2572	0	0	0	0	0	0	0	0	0	0	19.9913	0	0	0	0	0	0	0	0	0	0	0	0	15.2743	0	0	0	3.82442	0	0	0
387	0	11.1739	7.54945	17.1533	3.70838	8.38307	4.85846	22.8304	2.31098	0	13.0376	5.21307	1.1763	4.28482	0	0	3.71075	8.81951	0	1.60005	14.293	0	0	0	0	0	0	0	10.0384	2.27209	0	0	0	0	0	2.74211	0	0	0	0	0	3.51906	0	0	0	6.35335	0.892608	0	1.05874
388	0	0	0	0	0	0	16.3081	0	0	0	0	0	6.59741	0	0	0	0	0	0	0	0	0	0	1.08562	0	0	0	0	0	0	4.78619	0	6.49809	0	13.931	0	0	0	0	0	0	0	0	1.29863	0	0	0	0	0
389	0	0	0	0	0	0	0	0	0	0	0	0	0	0	0	0	0	0	0	0	0	0	0	0	0	0	0	0	0	0.679308	0	0	0	0	0	0	0	0	0	0	0	0	0	1.37154	0	0	0	0	0
390	0	0	0	0	0	0	0	0	0	0	0	0	0	0	0	0	0	0	0	0	0	0	0	0	0	0	0	0	0	0	0	0	0	0	0	4.29621	0	0	0	0	0	0	0	0	0	3.40258	0	0	0
391	0	0	0	0	0	0	0	0	0	0	0	0	0	0	0	0	0	0	0	0	0	0	0	0	0	0	0	0	0	0	0	0	0	0	0	0	0	0	0	0	0	0	0	0	0	0	0	0	0
392	0	0	29.2805	44.3025	63.0517	100	52.8378	0	0	0	0	27.9619	0	0	33.3333	33.3333	49.7721	22.0279	0	28.4191	0	43.4628	0	0	69.2534	0	0	0	94.3525	0	0	0	0	0	25.8628	90.4014	0	0	0	0	0	29.7904	18.4988	0	74.9157	47.8867	62.1909	0	0
393	0	62.3823	59.2961	21.1234	0	0	33.3333	53.8435	77.4022	0	68.8659	26.8751	75.8467	76.2506	43.0034	62.8123	22.8325	43.7275	0	58.1916	55.8688	20.2978	0	100	0	0	0	0	0	62.1034	48.8804	0	80.2032	0	30.0539	0	48.0347	52.866	0	70.6495	31.7468	52.0202	16.5869	80.4434	0	0	24.8905	51.1737	60.7197
394	33.7069	0	0	0	0	0	0	0	0	36.0936	0	0	0	0	0	0	0	0	36.1036	0	0	0	25.1582	0	0	41.2156	41.5855	37.897	0	0	0	27.372	0	11.5132	0	0	0	0	0	0	20.1275	0	14.6445	0	0	1.35493	0	0	0
395	0	0	0	0	0	0	0	0	0	0	0	0	0	0	0	0	0	0	0	0	0	0	11.7426	0	0	0	0	0	0	0	0	12.426	0	22.058	0	0	0	0	31.1351	0	0	0	0	0	0	0	0	0	0
396	0	0	0	0	0	0	0	0	0	0	0	0	0	0	0	0	0	0	0	0	0	0	0	0	0	0	0	0	0	0	0	0	0	0	0	0	0	0	0	0	0	0	0	0	0	0	0	0	0
397	21.899	0	0	0	9.32213	0	0	0	0	0	0	0	7.02115	0	4.16667	3.85441	0	0	0	0	0	0	0	0	0	20.0654	19.8067	0	5.64752	0	0	0	0	44.6086	7.47053	0	16.0262	0	45.9555	13.8653	0	0	0	0	0	0	0	0	0
398	44.394	37.6177	11.4235	34.5741	13.001	0	0	46.1565	22.5978	63.9064	31.1341	5.37139	17.1321	0	19.4966	0	16.8946	34.2446	63.8964	13.3893	44.1312	36.2394	63.0991	0	8.90827	38.7191	38.6078	62.103	0	37.8966	51.1196	60.202	19.7968	21.8202	36.6128	5.30234	35.9391	47.134	22.9094	15.4852	48.1257	18.1894	35.4353	19.5566	16.285	15.2641	12.9186	48.8263	39.2803
399	0	0	0	0	14.6252	0	13.8289	0	0	0	0	39.7916	0	23.7494	0	0	10.5008	0	0	0	0	0	0	0	21.8383	0	0	0	0	0	0	0	0	0	0	0	0	0	0	0	0	0	14.8346	0	8.79931	32.0917	0	0	0
400	0	0	13.407	0	0	45.0634	7.24476	0	3.91149	0	5.11867	10.5695	19.4679	11.2046	16.8159	14.546	8.19534	0	0	16.1838	0	0	0	41.0699	0	0	0	0	49.4618	0	0	0	9.2996	0	6.12505	39.6304	0	0	0	3.80897	0	14.6812	0	11.9731	0	0	23.7487	0	0
401	0	0	0	0	0	17.8151	0	0	0	0	4.18957	0	0	0	0	37.394	0	0	0	0	0	0	0	0	0	0	0	0	0	0	0	0	25.1018	0	0	0	0	0	0	0	0	0	0	5.50643	0	0	0	0	0
402	0	0	0	0	0	0	0	0	0	0	0	0	0	0	0	0	0	0	0	0	0	0	0	0	0	0	0	0	0	0	0	0	0	0	0	0	0	0	0	0	0	0	0	0	0	0	0	0	0
403	0	3.16865	0	0	0	0	0	0	0	0	0	0	0	0	0	0	0	0	0	0	0	0	0	0	0	0	0	0	0	0	0	0	0	0	0	0	0	1.9252	0	0	0	0	0	0	0	0	0	0	0
404	0	3.12917	3.36233	29.2428	8.07642	3.34862	3.78788	27.1264	1.11048	0	0	0	27.8493	0	0	0	7.22293	10.0208	0	0	0	47.883	0	0	66.6667	0	0	0	7.36246	1.17231	0	0	3.6074	0	26.5607	20.9665	0	0	0	0	0	28.9839	0	0	31.6142	6.98006	16.9606	0	0
405	0	0	10.6004	11.2477	15.9775	2.41142	0	11.3076	0	0	2.73954	5.11583	22.6496	0	0	13.3824	16.4232	16.5155	0	0	0	0	0	0	6.48836	0	0	0	0	0	50.1587	0	2.93361	0	4.92244	0	0	0	0	0	0	9.55819	0	0	0	11.5823	11.6754	0	0
406	0	0	0	0	0	0	0	0	0	0	0	0	0	0	0	0	0	0	0	0	0	0	0	0	0	0	0	0	0	0	0	0	0	0	0	0	0	0	0	0	0	0	0	0	0	0	0	0	0
407	0	0	0	0	0	0	3.15797	0	0	0	0	0	0	0	0	12.7699	0	0	0	0	0	0	0	0	0	0	0	0	0	0	0	0	0	0	0	0	0	0	0	0	0	0	0	0	0	0	0	0	0
408	100	0	52.1317	59.5095	75.9461	15.8432	0	61.5661	65.5562	66.6667	59.7376	66.6667	10.6838	55.4621	62.8141	15.8902	47.4722	0	33.3333	56.8673	66.6667	52.117	0	42.0902	26.845	66.6667	66.6667	100	27.3976	0	10.7812	33.3333	40.4126	0	62.3918	39.4031	0	33.3333	66.6667	33.3333	66.6667	46.7766	33.3333	57.2352	47.3933	81.4377	47.6153	33.3333	0
409	0	93.7022	20.4986	0	0	15.5182	85.8094	0	29.4218	33.3333	28.2147	17.648	19.3494	33.3333	20.37	6.01746	20.6863	73.4636	66.6667	26.9489	33.3333	0	100	16.8399	0	33.3333	33.3333	0	15.7781	98.8277	39.0601	66.6667	18.645	100	0	0	100	64.7415	33.3333	62.8577	33.3333	0	66.6667	25.2853	20.9925	0	0	66.6667	100
410	0	0	0	0	0	0	0	0	0	0	0	0	0	0	0	12.9494	0	0	0	0	0	0	0	0	13.493	0	0	0	0	0	0	0	0	0	0	0	0	0	0	0	0	0	0	0	0	0	0	0	0
411	0	0	0	0	0	0	0	0	0	0	0	0	16.9703	0	0	6.18571	0	0	0	0	0	0	0	0	16.5735	0	0	0	10.6956	0	9.86038	0	0	0	9.52381	14.5619	0	0	0	0	0	0	0	0	0	0	0	0	0
412	0	0	0	0	43.208	7.1122	0	27.333	0	15.8386	0	23.3013	0	33.3333	0	0	18.8067	0	0	0	0	0	0	27.9045	0	0	0	0	4.1487	0	0	0	0	0	0	0	0	0	0	0	27.3763	27.4306	0	0	0	0	0	0	0
413	33.3333	0	0	0	0	0	0	27.2657	15.5804	0	0	0	0	33.3333	24.4763	0	0	0	0	0	80.138	0	0	29.8275	0	33.3333	0	100	0	35.2899	0	33.3333	0	0	0	33.3333	33.3333	0	0	33.3333	0	29.6139	0	0	0	0	0	100	25.4237
414	0	21.363	22.2899	80.5716	33.3333	51.6309	0	33.3333	20.154	0	0	0	28.5243	0	0	55.8938	25.5831	21.1682	0	0	0	82.6279	0	0	50.7421	0	0	0	60.8063	0	67.3812	0	71.0071	0	57.9148	52.1048	0	0	0	0	0	33.3333	0	38.7377	32.4565	24.1401	81.8566	0	0
415	0	11.2273	21.1983	0	20.5635	26.2211	0	0	0	0	0	55.5037	36.8681	0	0	0	25.667	66.6667	0	0	0	0	0	0	0	0	0	0	0	0	0	0	0	0	0	0	0	0	0	0	0	0	0	0	18.4543	53.98	0	0	0
416	0	0	0	0	0	0	0	0	0	0	0	0	0	0	0	0	0	0	0	0	0	0	0	0	0	0	0	0	0	0	0	0	0	0	0	0	0	0	0	0	0	0	0	0	0	0	0	0	0
417	0	33.3333	0	0	0	0	0	0	0	0	0	0	0	0	0	0	0	0	0	0	0	0	0	0	0	0	0	0	0	0	0	0	0	0	0	0	0	0	0	0	0	0	0	15.2157	0	0	0	0	0
418	0	34.0764	23.1785	0	0	15.0358	66.6667	0	46.5127	0	66.6667	21.195	0	0	8.85701	24.9711	7.66629	12.1651	66.6667	33.3333	19.862	6.35261	0	38.7621	0	33.3333	33.3333	0	24.3493	64.7101	22.7584	0	28.9929	0	32.5614	0	33.3333	33.3333	0	0	5.95707	9.6222	33.3333	46.0466	0	0	13.8771	0	74.5763
419	0	0	33.3333	19.4284	2.89518	0	33.3333	12.068	17.7529	50.8281	0	0	17.6373	33.3333	0	0	22.2768	0	0	0	0	11.0195	66.6667	3.5058	19.1914	0	0	0	0	0	0	0	0	33.3333	0	0	0	0	0	0	0	0	0	0	49.0892	21.8799	4.26627	0	0
420	0	0	0	0	0	0	0	0	0	0	0	0	0	0	0	0	0	0	0	0	0	0	0	0	0	0	0	0	0	0	0	0	0	0	0	6.976	0	0	0	0	0	0	0	0	0	0	0	0	0
421	0	4.40284	0	0	3.48771	0	0	2.83029	0	2.53968	0	0	0	0	0	0	0	5.35787	4.99865	0	7.06107	0	4.20954	0	0	0	1.65086	0	0	0	0	4.69023	0	1.7994	0	0	4.06517	8.74388	2.27346	7.05616	0	0	4.30952	0	0	0	0	0	0
422	0	0	0	0	0	0	0	0	0	0	0	0	0	0	0	0	0	0	0	0	0	0	0	0	0	0	0	0	0	0	0	0	0	0	0	0	0	0	0	0	0	0	0	0	0	0	0	0	0
423	0	0	7.4881	0	0	0	33.3333	0	0	0	0	0	9.96248	0	0	10.0977	0	0	0	0	0	0	0	0	14.2766	0	0	0	0	0	0	0	0	0	0	0	0	0	0	0	0	0	0	0	11.7612	0	0	0	0
424	100	14.338	0	10.9508	0	5.71	40.442	15.8585	25.3501	66.6667	0	0	6.8289	12.6188	54.0947	7.5663	41.4078	38.2767	66.6667	56.9755	59.6056	28.0117	95.7905	5.22122	6.99022	100	98.3491	100	23.5269	55.9872	13.2244	0	18.35	98.2006	22.6803	0	28.6963	56.4042	97.7265	47.0248	58.5977	5.78874	45.5012	22.8693	22.0828	5.13831	35.404	46.9812	10.8906
425	0	62.2638	33.1274	20.9617	15.9922	0	0	10.5338	9.58207	30.7937	37.8669	0	0	25.9351	0	5.68821	0	0	28.3347	0	33.3333	14.4979	0	20.0878	0	0	0	0	0	0	10.7245	95.3098	9.95892	0	14.233	7.13095	17.9847	0	0	20.3948	0	17.6756	19.7418	0	0	19.6879	0	24.0645	19.774
426	0	0	0	0	0	6.82847	0	0	0	0	0	11.235	0	0	0	0	0	0	0	0	0	0	0	0	0	0	0	0	0	0	0	0	0	0	0	0	0	0	0	0	0	0	0	0	0	0	0	0	0
427	0	0	0	0	0	0	0	0	0	0	0	0	33.3333	0	0	0	0	0	0	0	0	0	0	0	0	0	0	0	0	0	33.3333	0	0	0	0	0	4.73655	6.83864	0	5.88235	0	0	0	0	0	0	0	0	0
428	0	0	59.3845	68.0874	80.5201	87.4615	0	70.7774	0	0	0	60.8249	49.8753	0	0	76.6478	58.5922	56.3654	0	0	0	57.4904	0	0	78.7331	0	0	0	76.4731	0	42.7178	0	71.6911	0	63.0867	85.8931	0	0	0	0	0	76.5356	0	0	66.156	75.1737	64.596	28.9542	0
429	0	18.9953	0	0	0	0	26.2247	0	65.0678	0	62.1331	27.9401	0	61.4461	45.9053	0	0	0	0	43.0245	0	0	0	74.691	0	0	0	0	0	44.0128	0	0	0	0	0	0	44.5172	28.0132	0	19.6419	41.4023	0	30.4475	77.1307	0	0	0	0	69.3354
430	54.4603	50.5364	0	0	0	0	0	0	0	39.9105	0	0	0	0	33.3333	0	0	0	83.3701	0	69.5235	0	100	0	0	78.8302	80.7258	41.6107	0	0	0	28.1835	0	100	0	0	0	23.2521	100	27.6406	26.5598	0	33.3333	0	0	0	0	0	0
431	0	0	0	0	0	0	47.3765	0	0	0	0	0	2.9551	0	0	0	0	0	0	31.2756	0	0	0	0	0	0	0	0	0	0	0	33.3333	0	0	0	0	0	0	0	0	0	0	0	33.3333	0	0	0	11.5467	0
432	0	0	0	0	6.52442	0	0	0	13.9785	0	0	0	0	0	0	0	0	0	0	0	0	2.68213	0	0	0	0	0	0	0	33.3333	3.8589	0	0	0	0	0	0	0	0	0	0	0	0	33.3333	2.58749	0	0	0	14.9989
433	0	0	0	0	0	0	0	0	0	0	0	0	0	0	0	0	0	0	0	0	0	0	0	0	0	0	0	0	0	0	0	0	0	0	0	0	0	0	0	0	0	0	0	0	0	0	0	0	0
434	0	0	0	0	0	0	0	0	0	0	6.74457	0	0	0	0	0	0	0	0	0	19.149	0	0	0	0	0	0	13.2353	0	33.3333	0	0	0	0	0	0	5.3164	0	0	0	0	0	0	33.3333	0	0	0	10.4512	51.6678
435	0	0	0	0	0	0	0	0	19.3548	0	0	0	0	0	0	0	0	0	0	0	0	0	0	0	0	0	0	0	0	0	0	0	0	0	0	0	0	0	0	0	0	0	0	0	0	0	0	0	0
436	0	49.4636	0	0	33.3333	100	45.0439	33.3333	0	0	56.2917	0	0	33.3333	0	0	66.6667	0	0	0	0	0	0	0	33.3333	0	0	0	0	0	0	0	33.3333	0	0	100	0	0	0	0	0	0	0	0	30.7458	0	0	0	0
437	0	0	100	100	60.1423	0	7.57956	66.6667	33.3333	15.8391	26.5888	100	97.0449	0	0	100	33.3333	100	0	0	8.33819	97.3179	0	0	66.6667	0	0	0	100	0	96.1411	0	66.6667	0	100	0	0	0	0	0	6.77353	100	0	0	66.6667	100	100	11.3517	0
438	0	0	0	0	0	0	0	0	0	0	0	0	0	66.6667	0	0	0	0	0	0	2.98935	0	0	33.3333	0	0	0	23.7113	0	0	0	0	0	0	0	0	28.0169	0	0	20.6872	0	0	0	0	0	0	0	0	0
439	45.5397	0	0	0	0	0	0	0	0	44.2504	10.375	0	0	0	0	0	0	0	16.6299	2.05776	0	0	0	33.3333	0	21.1698	19.2742	21.4427	0	33.3333	0	38.4832	0	0	0	0	0	43.4146	0	51.6722	33.3333	0	66.6667	0	0	0	0	66.6504	0
440	27.8687	0	6.9832	11.6005	4.4363	0	0	4.49256	2.90618	16.0977	0	0	3.01272	0	22.7266	5.03315	4.48665	4.05279	26.7891	8.78721	0	0	35.9126	0	9.96522	31.6977	32.6226	13.1377	4.48035	0	2.56296	19.006	0	52.9782	13.7229	5.66073	27.0027	16.2798	55.7715	0	31.4862	8.57868	16.4447	0	0	7.30183	9.813	0	3.40047
441	0	0	0	2.5019	0	0	0	5.32575	3.41388	0	3.83589	0	0	1.13691	0	1.73264	0	0	0	2.50661	1.77875	16.8514	24.2249	0	2.64085	0	0	0	0	0	8.03324	0	1.69926	18.6858	0	0	0	19.5406	0	0	0	0	5.46484	0	0	0	4.30316	0	0
442	0	0	0	0	0	0	0	0	0	0	0	0	0	0	0	0	0	0	0	0	0	0	0	0	0	0	0	0	0	0	0	0	0	0	0	0	0	0	0	0	0	0	0	0	0	0	0	0	0
443	0	0	0	0	0	0	0	0	0	0	0	0	0	0	0	0	0	0	0	0	0	0	0	0	0	0	0	0	0	0	0	0	0	0	0	0	0	0	0	0	0	0	0	0	0	0	0	0	0
444	38.798	0	0	0	0	0	0	0	0	33.3333	0	0	0	0	0	0	0	0	0	0	0	0	30.754	0	0	34.969	51.053	86.8623	0	0	23.4523	33.3333	0	28.336	0	30.4952	0	0	0	0	0	0	61.2018	0	0	0	0	0	0
445	33.3333	100	93.0168	85.8976	94.7887	100	100	82.9534	93.6799	33.3333	96.1641	100	84.8128	98.8631	77.2734	93.2342	90.7377	90.563	73.2109	88.7062	98.2212	83.1486	9.10843	100	87.3939	33.3333	16.3244	0	91.6883	100	57.1725	47.6607	98.3007	0	86.2771	63.844	72.9973	64.1796	44.2285	100	68.5138	85.7177	16.8886	100	95.0266	85.1318	81.7102	100	96.5995
446	0	0	0	0	0	0	0	0	0	17.2356	0	0	0	0	0	0	0	0	0	0	0	0	0	0	0	0	0	0	0	0	0	0	0	0	0	0	0	0	0	0	0	0	0	0	0	0	0	0	0
447	0	0	0	0	0	0	0	0	0	0	0	0	0	0	0	0	0	0	0	0	0	0	0	0	0	0	0	0	0	0	0	0	0	0	0	0	0	0	0	0	0	0	0	0	0	0	0	0	0
448	0	0	0	0	0	0	0	7.22827	0	0	0	0	0	0	0	0	4.77567	5.38426	0	0	0	0	0	0	0	0	0	0	0	0	0	0	0	0	0	0	0	0	0	0	0	0	0	0	0	0	0	0	0
449	0	0	0	0	0.774977	0	0	0	0	0	0	0	12.1744	0	0	0	0	0	0	0	0	0	0	0	0	0	0	0	3.83133	0	8.77898	0	0	0	0	0	0	0	0	0	0	5.70361	0	0	4.97343	7.56641	4.17361	0	0
450	0	19.0177	0	0	0	0	46.565	0	38.384	0	47.9881	6.34017	0	7.11478	19.834	0	0	0	0	6.56465	0	0	0	35.7975	0	0	0	0	0	27.4674	0	0	0	0	0	0	0	0	0	7.20204	0	0	0	58.0837	0	0	0	0	34.7422
451	0	14.9586	0	0	0	0	33.3333	0	0	14.7072	0	0	0	0	0	0	0	0	0	0	0	0	0	0	0	0	0	0	0	0	0	0	0	0	0	0	0	0	0	0	0	0	0	0	0	0	0	0	0
452	0	0	0	0	0	31.4	0	0	0	0	0	0	0	0	0	0	33.3333	0	0	0	50.6218	0	0	0	0	0	0	0	0	0	33.3333	0	33.3333	0	0	33.3333	0	0	0	0	0	0	0	0	66.6667	0	33.3333	100	15.7719
453	0	23.5093	100	100	97.8346	61.9701	16.567	100	21.4927	22.1718	35.2375	73.4567	100	0	6.17284	66.6667	66.6667	100	66.6667	33.3333	25.5366	100	44.422	16.115	99.0028	25.2297	0	18.4155	100	39.3178	66.6667	22.3943	66.6667	0	100	64.9678	14.1975	70.2876	33.3333	59.4646	60.2941	100	0	9.23345	33.3333	100	66.6667	0	26.7042
454	66.6667	0	0	0	0	0	0	0	6.10388	51.9594	0	0	0	56.1534	60.3417	33.3333	0	0	33.3333	26.7687	0	0	0	43.7411	0	66.6667	100	66.6667	0	12.5372	0	33.3333	0	0	0	0	0	0	66.6667	0	33.3333	0	91.2613	0	0	0	0	0	0
455	33.3333	10.773	0	0	0	0	0	0	0	0	0	11.0478	0	33.3333	0	0	0	0	0	29.741	0	0	33.3333	0	0.997151	0	0	14.9178	0	0	0	33.3333	0	100	0	0	62.9435	0	0	33.3333	0	0	0	0	0	0	0	0	0
456	0	0	0	0	0	0	0	0	3.13267	11.1616	10.0879	9.15526	0	3.39845	13.6515	0	0	0	0	0	0	0	18.1279	0	0	8.10363	0	0	0	0	0	10.939	0	0	0	0	19.1358	29.7124	0	0	0	0	0	0	0	0	0	0	0
457	0	0	0	0	0	1.93336	0	0	0	0	0	0	0	0	0	0	0	0	0	0	0	0	0	0	0	0	0	0	0	0	0	0	0	0	0	0	0	0	0	0	0	0	8.73867	0	0	0	0	0	5.82214
458	0	24.1397	0	0	2.16539	4.69658	3.53465	0	30.8868	0	6.68654	0	0	0	0	0	0	0	0	0	23.8416	0	0	0	0	0	0	0	0	8.61934	0	0	0	0	0	0	0	0	0	0	6.37255	0	0	24.9302	0	0	0	0	16.9595
459	0	7.60173	0	0	0	0	0	0	0	0	0	0	0	0	0	0	0	0	0	3.59229	0	0	4.11678	4.34637	0	0	0	0	0	12.0583	0	0	0	0	0	1.69887	3.72313	0	0	0	0	0	0	7.75261	0	0	0	0	0
460	0	0	0	0	0	0	0	5.49065	0	7.64526	0	0	0	0	0	0	0	0	2.29649	0	0	0	0	0	0	0	0	0	0	0	0	0	0	0	0	0	6.56677	0	0	0	0	6.75041	0	0	0	0	0	0	0
461	0	0	0	0	0	0	0	4.1376	0	0	0	0	0	0	0	32.4038	0	0	0	0	0	0	0	0	0	0	0	0	28.2817	0	0	0	0	0	0	0	0	5.52545	0	4.06072	0	0	0	0	0	11.6469	0	0	0
462	0	27.8925	23.2169	8.96105	46.6409	83.9155	12.809	0	11.3808	0	5.87262	74.3828	37.9639	11.4651	7.71757	15.6038	12.8521	33.0925	4.35889	13.532	12.802	30.532	0	21.7743	10.1033	0	6.72811	21.3392	0	21.5028	40.8085	0	59.8772	0	40.2542	29.4778	0	0	0	0	0	0	0	23.5307	35.4135	0	30.4628	28.0224	22.8226
463	1.94138	22.3452	7.21719	25.5272	0	0	0	7.81711	13.837	0	10.9103	0	21.2135	6.66983	6.03865	0	5.71205	11.2015	4.64306	11.5812	4.46595	0	0	20.2672	26.703	0	0	6.41341	13.2771	17.4005	22.5553	5.82345	0	0	0	0	0	0	4.92537	6.08956	0	5.30794	20.2897	0	18.1019	44.1459	0	10.823	15.7886
464	0	0	0	0	0	0	33.3333	0	0	0	0	0	0	0	0	0	0	0	0	0	0	0	0	0	0	0	0	0	0	0	0	0	0	0	0	0	0	0	0	0	0	0	0	0	0	0	0	0	0
465	4.03718	0	0	0	0	0	53.8576	0	0	0	0	0	0	0	20.1806	13.8889	17.4401	0	0	0	17.234	0	16.8873	0	33.3333	7.96821	0	0	0	0	0	0	0	0	0	0	0	0	0	0	7.36767	0	8.50939	17.1657	0	0	0	0	0
466	0	15.2764	0	0	8.09372	0	0	0	0	0	26.5875	0	0	0	14.2036	0	0	0	0	53.1347	0	0	0	0	0	0	0	20.1167	17.2749	0	14.9683	0	0	66.6667	0	0	0	35.5225	0	0	0	0	0	0	0	0	0	0	0
467	11.1907	10.9881	69.5659	0	0	16.0845	0	29.1957	27.1565	25.6881	56.6296	25.6172	40.8226	55.4934	31.5344	17.7295	36.3744	55.7061	31.0649	21.7522	65.498	25.2106	56.355	34.3246	6.63034	58.6985	45.6872	44.3772	21.11	61.0967	21.668	43.8814	40.1228	33.3333	34.6269	46.1449	0	0	28.408	60.5771	59.299	33.3333	71.2009	48.7803	46.4846	22.5208	0	46.4795	26.8126
468	29.2961	0	0	39.5505	12.7274	0	0	26.0099	47.6256	66.6667	0	0	0	0	0	20.374	27.6213	0	28.9744	0	0	0	26.7577	23.6339	0	33.3333	33.3333	0	20.0562	0	0	0	0	0	25.1188	24.3773	60.0999	33.3333	66.6667	29.2726	33.3333	54.6083	0	0	0	0	69.5372	0	24.375
469	53.5346	23.4978	0	25.9612	32.5379	0	0	27.349	0	0	0	0	0	26.3717	20.3252	0	0	0	28.6622	0	0	44.2574	0	0	23.23	0	14.2513	7.75359	0	0	0	50.2952	0	0	0	0	33.3333	25.6187	0	0	0	0	0	10.5234	0	21.6864	0	14.6751	10.2011
470	0	19.4454	0	0	0	38.9883	17.9132	0	0	0	0	28.3349	13.0613	0	7.53715	5.22635	0	14.9875	0	16.147	33.3333	0	23.4609	21.7962	16.8185	0	0	62.2884	23.9418	0	48.9444	0	25.7923	66.6667	14.8791	0	0	0	0	0	44.7088	0	33.3333	0	0	12.9339	0	0	0
471	0	19.5065	21.791	19.5663	0	0	14.9692	0	19.6463	78.3946	26.4557	11.4277	16.4349	16.5791	33.3333	14.3066	0	32.3675	0	42.4531	0	0	19.9467	0	19.1004	69.8688	58.2858	33.3333	0	18.883	0	0	12.216	33.3333	0	7.97583	0	20.9612	0	11.583	0	0	0	33.3333	18.6174	0	0	0	0
472	0	19.0148	0	0	0	0	0	0	6.30865	0	24.1671	0	0	0	11.3848	0	17.1593	0	0	0	17.8588	0	0	10.525	0	0	0	0	0	23.7241	0	0	0	0	0	0	0	0	0	11.4857	0	0	0	10.4269	0	0	0	54.4671	0
473	0	0	9.80168	0	8.50783	0	0	0	0	0	0	6.99482	0	0	14.4639	0	0	0	0	0	0	0	0	0	0	0	0	0	33.3333	0	0	0	0	0	0	0	0	0	0	0	0	0	0	0	0	0	0	0	0
474	0	0	0	0	33.3333	0	0	0	8.95976	0	0	0	0	0	0	0	0	0	0	0	33.3333	0	0	0	0	0	0	0	0	0	0	0	0	0	0	0	0	33.3333	33.3333	0	0	0	0	0	0	0	0	0	0
475	0	13.8269	19.2815	0	33.3333	40.8666	9.6853	0	5.7655	5.72857	6.87766	4.481	0	4.59921	0	0	7.85736	0	33.3333	7.49335	15.4745	33.3333	14.4591	43.6355	0	0	0	4.37831	0	0	8.75	33.3333	0	0	0	0	11.0574	4.49769	0	31.3012	0	0	0	0	0	53.1273	0	19.9684	35.2002
476	0	0	0	0	0	20.1451	6.2835	0	0	0	0	28.7834	0	0	21.9485	0	33.3333	0	0	0	0	0	0	0	6.20251	0	0	0	9.39153	0	0	0	33.1579	0	33.3333	92.0242	0	0	33.3333	33.3333	0	0	33.3333	0	33.3333	0	0	0	0
477	0	14.3185	22.4353	0	24.8255	0	0	66.6667	0	0	33.3333	11.4577	53.6054	0	0	52.3601	0	20.7426	0	0	0	33.3333	0	24.0433	49.8482	14.9692	0	0	33.3333	25.0202	33.3333	0	22.4459	0	51.7875	0	0	0	0	0	0	33.3333	0	0	22.0999	20.3994	33.3333	25.5645	0
478	0	13.888	26.6906	80.4337	0	0	0	33.3333	32.2951	0	9.16628	8.52044	16.8985	78.8217	0	28.107	41.65	31.9025	33.3333	33.9065	0	33.3333	8.8	0	8.0304	15.162	8.38083	0	0	32.3727	8.97222	0	6.38783	0	0	0	88.9426	41.2078	0	0	55.2912	66.6667	0	22.9064	25.9495	13.5394	66.6667	0	64.7998
479	0	0	0	0	0	0	51.1488	0	27.0247	15.8769	0	0	0	0	11.3323	0	0	0	0	0	0	0	0	0	0	0	0	0	0	0	0	33.3333	0	0	0	0	0	0	0	12.2967	0	0	0	33.3333	0	0	0	0	0
480	11.8664	0	0	0	0	0	0	0	0	0	0	0	0	0	0	0	0	0	0	0	0	0	0	5.23794	0	0	0	0	5.26424	0	0	23.9239	0	0	0	0	0	0	0	14.0301	0	0	0	8.86243	0	0	0	0	0
481	16.521	5.02122	0	0	0	12.0044	0	10.6188	11.9778	17.6758	18.0964	3.84866	4.68332	12.5864	0	21.6152	21.8573	11.6157	30.0872	0	27.838	16.9715	40.462	0	23.6248	51.4101	18.1364	59.6044	7.62405	5.72202	30.925	22.6238	20.818	18.9921	12.966	24.1219	0	23.4406	26.7748	0	0	12.409	30.2812	4.81771	14.4753	2.75255	15.4531	88.1454	13.1944
482	0	25.474	21.7593	3.53063	0	6.06061	5.77977	24.8754	6.76656	66.6667	0	8.05976	0	6.85688	28.7403	0	8.40959	0	15.3923	21.1168	8.94246	0	0	22.2187	0	33.3333	0	0	0	0	0	0	0	0	35.1534	0	60.6062	0	0	23.2069	26.7525	8.8447	21.8273	0	5.32681	17.4832	0	0	8.96159
483	55.1536	20.2007	14.5115	0	17.9716	0	0	0	0	0	39.7888	0	0	0	0	0	0	0	5.53197	0	0	17.7437	0	0	0	15.2566	73.4736	22.582	0	0	8.241	33.3333	0	70.5768	0	0	0	38.8329	44.1427	17.0006	14.2857	0	21.9943	11.3486	2.35842	6.73548	0	0	0
484	0	28.3121	0	33.3333	14.9546	0	0	0	0	0	21.1819	0	12.9417	0	0	13.6068	7.41595	0	0	0	0	0	26.2047	0	0	0	0	4.62376	15.016	0	16.0949	13.5535	0	0	0	0	0	0	0	0	0	0	14.3911	24.4709	0	0	0	0	0
485	16.459	0	33.3333	38.5609	0	0	0	9.37298	6.30242	15.6576	0	0	0	11.646	13.9996	0	6.87377	10.9204	31.0475	16.2483	33.9808	9.66608	33.3333	0	0	0	0	0	25.7093	20.1738	0	0	0	0	0	0	7.54135	17.0493	16.9384	19.3032	2.93244	5.51136	11.506	0	0	0	0	0	0
486	0	13.1326	0	0	0	0	33.3333	0	0	0	0	0	0	0	0	0	0	0	17.9411	0	21.7624	0	0	0	0	0	0	0	0	0	0	0	0	0	0	0	0	0	0	0	19.0476	0	0	0	0	0	0	0	0
487	0	0	11.5741	0	0	27.2727	33.3333	0	0	0	0	29.4847	49.0416	0	7.37557	21.4558	0	27.6722	0	0	0	0	0	0	29.1933	0	0	0	0	60.9446	21.9144	0	79.182	0	14.911	75.8781	21.3254	0	0	26.4592	18.2735	0	0	28.5156	0	46.4309	65.2097	11.8546	25.5109
488	0	7.85935	18.8218	24.5752	67.0737	54.6623	27.5536	55.1328	74.9532	0	20.9328	58.6069	33.3333	68.9107	49.8845	43.3222	55.4434	49.7917	0	62.6349	7.47634	55.6187	0	72.5433	47.182	0	8.39002	13.1898	46.3864	13.1596	22.8248	6.56547	0	10.4311	36.9696	0	10.5271	20.6772	12.1441	0	18.7082	73.235	0	21.9847	77.8394	26.5979	19.3372	0	52.3331
489	0	0	0	0	0	0	0	0	0	0	0	0	0	0	0	0	0	0	0	0	0	0	0	0	0	0	0	0	0	0	0	0	0	0	0	0	0	0	0	0	0	0	0	0	0	0	0	0	0
490	0	0	0	0	0	0	0	0	0	0	0	0	0	0	0	0	0	0	0	0	0	0	0	0	0	0	0	0	0	0	0	0	0	0	0	0	0	0	0	0	0	0	0	0	0	0	0	0	0
491	0	0	0	0	0	0	0	0	0	0	0	0	0	0	0	0	0	0	0	0	0	0	0	0	0	0	0	0	0	0	0	0	0	0	0	0	0	0	0	0	0	0	0	0	0	0	0	0	0
492	0	0	0	0	0	0	0	0	0	0	0	13.8385	0	0	0	11.2403	0	0	0	3.15782	0	0	0	0	0	0	0	0	9.32781	0	0	0	0	0	0	0	0	0	0	0	0	0	0	4.947	0	0	0	0	0
493	0	0	3.42989	0	1.95619	0	0	7.05385	0	0	0	0	5.4128	0	0	6.38881	6.98814	5.39385	0	0	0	0	0	0	0	0	0	0	12.4629	0	5.88322	0	0	0	4.651	5.47909	0	0	0	0	0	0	0	0	0	0	0	0	0
494	0	0	0	0	0	9.81166	0	0	0	0	0	0	0	0	8.47794	0	0	0	0	12.1678	0	0	0	0	0	0	0	0	0	4.45268	0	0	0	0	0	0	0	0	0	0	0	0	0	0	0	0	0	0	0
495	0	33.3333	0	0	0	0	0	0	0	0	33.3333	0	0	0	0	0	0	0	0	0	0	0	0	0	0	0	0	33.3333	0	0	0	0	0	0	0	0	0	0	0	0	0	0	0	33.3333	0	0	0	33.3333	0
496	100	66.6667	96.5701	100	98.0438	90.1883	100	92.9461	100	93.4554	66.6667	86.1615	94.5872	100	91.5221	82.3709	93.0119	94.6062	94.4104	84.6744	100	100	100	100	100	100	100	66.6667	78.2093	95.5473	94.1168	100	100	100	95.349	94.5209	100	100	100	100	100	100	100	61.7197	100	100	100	66.6667	100
497	0	0	0	0	0	0	0	0	0	0	0	0	0	0	0	0	0	0	0	0	0	0	0	0	0	0	0	0	0	0	0	0	0	0	0	0	0	0	0	0	0	0	0	0	0	0	0	0	0
498	0	0	0	0	0	0	0	0	0	0	0	0	0	0	0	0	0	0	0	0	0	0	0	0	0	0	0	0	0	0	0	0	0	0	0	0	0	0	0	0	0	0	0	0	0	0	0	0	0
499	0	0	0	0	0	0	0	0	0	6.54461	0	0	0	0	0	0	0	0	5.58962	0	0	0	0	0	0	0	0	0	0	0	0	0	0	0	0	0	0	0	0	0	0	0	0	0	0	0	0	0	0
500	16.6298	0	18.5797	0	5.79586	0	0	0	0	5.90565	0	0	0	0	0	0	0	9.55872	0	10.4483	0	0	31.08	0	25.1043	22.1873	18.9998	77.1651	15.0525	0	9.28412	32.7386	0	7.41834	0	8.83114	0	12.904	0	0	12.9019	0	0	0	0	7.85841	0	0	0
501	18.5512	0	0	0	0	0	0	0	19.9728	9.13121	0	0	0	0	19.3278	0	19.1257	0	21.6025	0	0	0	0	0	0	21.1242	0	0	0	20.892	0	16.3426	0	9.44062	11.64	0	7.70315	0	27.9494	0	0	0	0	8.86729	0	0	0	44.9755	0
502	0	27.9823	25.1669	51.6398	0	0	0	46.5482	33.4322	0	23.1807	17.4954	38.2392	17.012	21.4382	33.3333	33.0323	48.3699	0	0	40.447	46.7077	0	54.4834	27.9196	0	0	0	0	30.9704	0	0	0	0	36.3367	19.8537	14.1963	20.8108	0	34.1127	0	21.8932	52.175	24.1303	0	22.5336	23.4673	0	52.0773
503	0	0	23.7155	21.7652	33.3333	61.5477	34.2518	29.4282	0	0	24.4962	28.4087	18.7163	39.8909	23.3715	44.0106	0	0	0	54.6738	0	21.5293	0	0	10.9174	0	0	0	73.3974	21.3524	39.9696	0	56.2391	9.20398	0	11.5981	16.1201	16.2971	3.58754	33.3333	1.15979	56.1988	0	12.9986	33.3333	18.2353	26.253	0	22.5713
504	0	0	5.92243	0	17.4919	0	17.0518	0	0	5.7136	0	25.4483	2.87269	0	0	0	4.7218	19.9967	0	0	0	0	0	0	3.99393	0	12.693	0	0	0	0	0	33.3333	0	0	6.38807	0	0	3.81741	0	21.8116	0	0	0	33.3333	20.3808	23.9686	0	0
505	11.516	13.061	0	4.93261	33.3333	33.3333	0	0	0	0	10.1527	0	0	0	7.56961	22.6561	23.0354	0	45.0642	11.0212	29.4529	3.52104	0	27.3413	0	21.6866	7.00356	10.6614	0	0	41.769	12.026	0	0	17.8673	0	9.11226	6.91525	9.11551	0	5.65185	0	0	12.0784	23.3727	0	0	6.06061	0
506	0	38.126	0	11.5681	0	0	0	0	0	8.61037	15.1774	15.8379	0	12.5071	3.12757	0	0	0	0	11.9929	15.9465	11.804	0	8.68823	0	12.2091	0	0	0	4.67248	0	0	10.4276	0	34.1559	33.3333	5.4468	29.5587	0	13.8962	26.933	0	21.1969	0	0	15.098	0	3.85675	0
507	16.7035	0	17.7843	0	0	0	48.6964	10.3282	30.5557	0	0	0	14.3128	30.59	0	0	0	0	0	0	0	0	0	0	15.5081	0	20.6403	0	0	11.9809	0	0	0	0	0	12.9041	0	0	0	0	11.5217	11.4402	0	20.3348	0	0	0	0	0
508	36.5995	0	8.83124	10.0943	10.0455	5.11897	0	13.6954	16.0393	55.0474	0	12.8097	25.8589	0	15.2034	0	20.0848	22.0747	33.3333	11.8638	0	16.4379	42.1938	5.99205	0	0	40.6633	0	8.9346	7.76884	8.97723	38.8929	0	48.0221	0	7.0916	17.2133	0	39.9374	18.6577	20.0201	10.4678	10.8723	0	9.96059	15.8938	26.311	45.1072	25.3515
509	0	20.8306	0	0	0	0	0	0	0	15.5918	26.993	0	0	0	9.96186	0	0	0	0	0	14.1537	0	26.7262	3.49506	16.5567	22.7928	0	12.1735	2.61547	2.36298	0	0	0	25.915	0	0	30.2082	13.5141	15.5928	0	0	0	15.7558	21.5907	0	0	0	0	0
510	11.7593	0	0	0	0	0	0	0	0	0	6.50527	0	0	0	1.46409	0	0	0	0	0	10.8089	0	0	0	0	2.86648	0	23.4495	2.25764	0	0	33.3333	0	0	0	0	0	0	0	0	0	0	0	0	0	0	0	0	0
511	0	0	0	0	0	0	0	0	0	0	0	0	0	0	0	0	1.25069	0	4.86515	0	0	0	0	0	0	7.85297	0	0	0	0	0	0	0	19.8418	0	0	0	0	0	7.18255	0	0	0	0	0	0	0	0	0
512	0	0	0	0	0	0	3.67545	0	0.413601	0	0	0.67533	0	0	0	0	0	0	0	0	0	0	0	0	2.00611	0	0	0	1.35404	0	0.8492	0	0	0	0	0	0	1.26601	0	5.94355	0	0	3.00738	0	0	0	0	0	0
513	0	0.931966	0	0	0	0	0	0	0	0	0	0	0	0	0	0	0	0	0	0	0	0	0	1.32359	0	0	0	0	0	0	0	0	0	0	0	0	0	1.55419	0	3.72216	4.80397	0	0	0	0	0	0	0	0
514	4.15747	0	0	0	0	0	0	0	0	5.33036	0	5.16486	0	0	1.83643	0	0.736716	0	3.01739	1.8286	3.50863	0	0	0	0	0	0	0	0	0	0	0	0.625722	0	0	0	0	0	0	0	0	0	0	0.902242	0	0.90516	0	0	0
515	3.95658	2.81025	0	0	2.66633	2.6738	0	0.486593	0	0	0	0	0	0	0.796968	4.74743	0	0	8.04731	0	0	0	5.0829	0	2.9981	0	1.84193	16.3875	2.95787	2.68693	0	0	0	0	2.67756	0	8.87018	0.830234	3.14136	0	0	0	1.40095	0	1.04306	2.8695	0	2.86183	0
516	0	0	0	0	0	0	0	0	0	0	0	0	0	0	0	0	0	0	0	0	0	0	0	0	0	0	0	0	0	0	0	0	0	0	0	0	0	0	0	0	0	0	0	0	0	0	0	0	0
517	0	0	0	0	0	0	0	0	0	0	0	0	0	0	0	0	0	0	0	0	0	0	0	0	0	0	0	0	0	0	0	0	0	0	0	0	0	0	0	0	0	0	0	0	0	0	0	0	0
518	0	0	100	100	97.3337	0	96.3246	99.5134	99.5864	0	0	0	100	100	0	0	33.3333	100	0	0	0	100	0	0	0	25.4804	0	0	0	0	65.8175	66.6667	33.3333	0	97.3224	100	91.1298	0	63.5253	0	33.3333	100	33.3333	0	98.9569	62.892	100	97.1382	100
519	80.1266	96.2578	0	0	0	97.3262	0	0	0	94.6696	93.4947	94.1598	0	0	95.9025	95.2526	64.6793	0	84.0701	98.1714	85.6825	0	94.9171	98.6764	94.9958	63.8002	98.1581	60.1629	93.4305	97.3131	33.3333	0	66.0409	80.1582	0	0	0	96.3496	33.3333	83.1517	61.8627	0	62.2583	99.0978	0	33.3333	0	0	0
520	0	0	0	0	0	0	0	0	0	0	0	0	0	0	0	0	0	0	0	0	0	0	0	0	0	0	0	0	0	0	0	33.3333	0	0	0	0	0	0	0	0	0	0	0	0	0	0	0	0	0
521	0	0	0	0	0	0	0	0	0	0	0	0	0	0	0	0	0	0	0	0	0	0	0	0	0	0	0	0	0	0	0	0	0	0	0	0	0	0	0	0	0	0	0	0	0	0	0	0	0
522	0	0	66.6667	0	0	0	0	0	0	0	0	0	0	0	0	0	0	0	0	0	0	0	0	0	0	0	0	0	0	0	0	0	0	0	0	0	33.3333	0	0	0	0	0	0	0	0	0	0	0	0
523	66.6667	0	33.3333	0	33.3333	0	0	0	0	0	0	0	0	0	0	0	0	0	0	0	0	0	0	0	0	0	0	0	0	0	0	0	0	33.3333	0	33.3333	0	0	0	0	0	0	0	0	0	0	0	0	0
524	0	0	0	33.3333	0	0	66.6667	33.3333	0	76.713	0	33.3333	0	0	0	0	0	0	14.1641	0	0	0	33.3333	0	33.3333	66.6667	66.6667	90.3553	33.3333	33.3333	0	0	0	0	0	33.3333	66.6667	33.3333	77.5364	33.3333	0	66.6667	0	0	0	0	33.3333	100	0
525	0	0	0	0	0	0	0	0	0	0	0	0	0	0	0	0	0	0	0	0	0	0	0	0	0	0	0	0	0	0	0	0	0	0	0	0	0	0	0	0	0	0	0	0	0	0	0	0	0
526	0	0	0	0	0	0	0	0	0	0	0	33.3333	0	0	0	0	0	0	0	0	0	0	0	0	0	0	33.3333	0	0	0	0	0	0	33.3333	0	0	0	0	0	0	0	0	0	33.3333	0	0	0	0	0
527	0	0	0	0	33.3333	0	0	0	0	0	33.3333	33.3333	0	0	33.3333	0	0	0	0	0	33.3333	0	66.6667	0	0	0	0	9.64467	0	0	0	0	0	33.3333	0	0	0	0	22.4636	33.3333	0	0	0	0	0	33.3333	0	0	0
528	0	0	0	0	0	0	0	0	0	0	0	0	0	0	0	0	0	0	0	0	0	0	0	0	0	0	0	0	0	0	0	0	0	0	0	0	0	0	0	0	0	0	0	0	0	0	0	0	0
529	0	0	0	0	0	0	0	0	0	23.287	0	0	0	0	0	0	0	0	52.5026	0	0	0	0	0	0	33.3333	0	0	0	0	0	0	0	0	0	0	0	0	0	0	0	0	0	0	0	0	0	0	0
530	32.4971	7.39247	0	0	0	0	4.45579	0	6.39973	14.8858	9.05302	3.398	0	0	0	4.89138	0	0	0	0	5.31636	0	8.11945	0	0	15.2205	20.9571	21.4122	0	0	0	0	3.29132	7.72915	1.94731	0	0	0	6.10221	10.3557	12.8022	0	0	0	0	0	0	0	0
531	0	0	0	0	0	0	0	8.6385	0	19.4444	6.01281	11.1273	0	0	15.0487	8.80306	0	0	1.59637	0	0	0	0	18.1135	0	0	8.87772	0	0	0	0	7.59772	0	11.3464	0	0	11.0302	15.9328	0	7.96672	0	0	0	0	0	0	15.8193	0	0
532	0	16.6667	36.107	0	35.3524	0	20.0456	12.3669	0	0	0	7.0543	27.4467	0	15.609	0	21.3664	9.99898	0	34.521	0	7.7814	0	0	39.8787	10.2338	0	0	21.755	10.8015	15.7213	12.7361	16.7042	0	3.2646	17.6074	17.579	16.1119	0	0	21.8907	0	11.1213	13.6544	19.6664	21.0607	0	42.5647	39.1201
533	6.14146	9.40244	0	36.4558	0	6.0002	0	0	0	0	0	0	0	37.3312	13.5809	0	0	23.6989	12.0586	16.873	18.0521	22.8243	28.4541	0	0	3.99889	0	21.0207	0	15.2257	0	21.4121	0	17.2891	0	0	15.1248	0	40.2059	19.8312	20.2299	27.8402	10.7981	8.01666	16.0705	6.33609	30.0226	0	0
534	0	0	0	0	0	0	0	15.9586	33.3333	7.14777	0	0	0	0	0	2.82997	0	0	0	0	0	2.72349	0	22.4439	0	0	23.2225	0	2.78935	11.7003	6.71521	0	0	0	0	0	0	0	0	0	0	16.8127	0	0	0	0	0	0	15.9679
535	0	0	0	0	0	0	0	0	33.3333	0	0	0	0	0	0	0	0	0	0	0	0	0	0	0	0	0	9.4358	0	0	0	0	0	0	3.51929	0	0	0	19.3361	0	0	0	0	12.8328	0	0	0	0	0	0
536	21.0294	40.5976	0	0	27.7182	60.6665	23.523	17.3748	26.9336	18.4476	57.6136	26.0082	0	33.3333	0	0	0	0	48.4122	16.4604	75.6705	0	21.5174	59.4426	0	47.4473	24.4556	57.5672	25.4486	0	77.5635	20.5972	80.0045	14.658	33.3333	49.0593	40.5117	17.2215	0	0	0	0	22.2121	53.0123	0	25.5783	0	57.4353	22.9311
537	19.8281	25.9409	63.893	63.5442	36.9295	33.3333	51.9756	45.6613	0	40.0745	27.3205	52.4121	72.5533	29.3354	18.2846	83.4756	78.6336	66.3021	31.737	32.1456	0	66.6708	0	0	60.1213	23.0996	13.0512	0	50.0071	62.2725	0	20.4413	0	0	61.4548	33.3333	15.7544	17.4005	53.6919	61.8464	20.5311	55.347	43.0357	25.3167	64.2631	47.0248	54.158	0	17.3655
538	20.5039	0	0	0	0	0	0	0	0	0	0	0	0	0	37.4767	0	0	0	0	0	0.960961	0	41.9091	0	0	0	0	0	0	0	0	17.2156	0	45.4581	0	0	0	13.9972	0	0	24.5461	0	0	0	0	0	0	0	4.61538
539	0	0	0	0	0	0	0	0	0	0	0	0	0	0	0	0	0	0	6.19587	0	0	0	0	0	0	0	0	0	0	0	0	0	0	0	0	0	0	0	0	0	0	0	0	0	0	0	0	0	0
540	0	0	0	0	0	0	0	0	0	0	0	0	0	0	0	0	0	0	0	0	0	0	0	0	0	0	0	0	0	0	0	0	0	0	0	0	0	0	0	0	0	0	0	0	0	0	0	0	0
541	0	0	0	0	0	0	0	0	0	52.4664	0	0	0	0	0	0	0	0	17.6714	0	0	0	0	0	0	0	33.3333	59.4067	11.6276	0	49.5854	0	0	33.3333	33.3333	0	0	0	0	33.3333	24.5188	0	0	0	0	0	0	0	0
542	0	0	0	100	0	0	0	78.5045	0	33.3333	78.8005	0	100	0	49.7289	71.3482	100	33.3333	28.1272	0	100	0	100	0	44.2536	33.3333	61.2937	33.3333	0	78.0107	33.3333	66.6667	0	66.6667	0	0	0	91.0323	33.3333	24.2016	33.3333	78.5437	0	61.1475	0	8.77398	100	14.0475	33.3333
543	100	33.3333	33.3333	0	33.3333	66.6667	0	0	0	0	0	55.0571	0	0	0	0	0	33.3333	33.3333	100	0	100	0	33.3333	0	66.6667	0	0	33.1663	0	0	33.3333	66.6667	0	66.6667	66.6667	33.3333	0	66.6667	17.3127	33.3333	0	66.6667	0	33.3333	66.6667	0	0	0
544	0	66.6667	66.6667	0	66.6667	0	12.0712	21.4955	100	0	0	0	0	100	33.3333	18.7934	0	33.3333	15.662	0	0	0	0	66.6667	33.3333	0	0	0	21.7057	21.9893	17.0813	0	33.3333	0	0	33.3333	66.6667	0	0	0	0	0	33.3333	38.8525	66.6667	0	0	85.9525	66.6667
545	0	0	0	0	0	0	33.3333	0	0	0	0	0	0	0	0	0	0	0	0	0	0	0	0	0	22.4131	0	0	0	0	0	0	0	0	0	0	0	0	0	0	0	0	21.4563	0	0	0	24.5594	0	0	0
546	0	0	0	0	0	33.3333	43.6821	0	0	14.2002	10.2271	39.2701	0	0	16.9378	9.8584	0	0	0	0	0	0	0	0	0	0	5.37298	7.26001	33.5004	0	0	0	0	0	0	0	0	8.96766	0	9.13174	8.81452	0	0	0	0	0	0	0	0
547	0	0	0	0	0	0	0	0	0	0	10.9723	0	0	0	0	0	0	0	0	0	0	0	0	0	0	0	0	0	0	0	0	0	0	0	0	0	0	0	0	16.0207	0	0	0	0	0	0	0	0	0
548	0	0	0	0	0	0	10.9135	0	0	0	0	5.67284	0	0	0	0	0	0	5.20615	0	0	0	0	0	0	0	0	0	0	0	0	0	0	0	0	0	0	0	0	0	0	0	0	0	0	0	0	0	0
549	0	0	0	0	0	0	0	0	0	0	0	0	0	0	0	0	0	0	0	0	0	0	0	0	0	0	0	0	0	0	0	0	0	0	0	0	0	0	0	0	0	0	0	0	0	0	0	0	0
550	0	14.5007	15.3275	15.0719	43.4548	77.7261	13.4389	9.98395	22.7953	0	0	24.7207	35.8555	83.5311	39.5552	39.0398	28.3103	28.3267	0	60.4263	19.1978	0	0	20.2166	0	10.8548	19.5411	0	22.2506	13.0153	34.1181	0	42.8435	0	54.0571	23.0865	27.8198	7.00163	36.122	57.7168	27.1618	0	39.7936	78.0143	43.6474	45.2294	48.9061	21.9444	27.7861
551	11.3709	19.1635	16.4552	22.7405	0	0	29.44	10.8702	55.598	0	32.4518	16.8769	0	0	20.5301	0	0	19.453	34.8418	0	31.6572	50.4304	0	0	0	30.2281	36.5977	65.8008	23.6852	52.0934	0	42.2248	0	33.3333	0	0	20.4187	53.2607	21.9717	0	0	58.3604	0	0	13.1748	0	16.2183	17.3981	26.1533
552	33.9794	13.876	0	22.3429	13.6971	0	43.5555	20.9656	0	45.2231	20.7719	23.4688	23.4723	0	0	18.7591	26.9769	0	12.9138	7.0712	0	18.5853	24.552	45.7431	19.5434	0	0	0	20.836	13.3241	10.5516	0	6.66983	0	0	44.728	12.0365	0	0	0	52.2902	0	7.70852	0	0	22.4463	0	0	25.9916
553	0	0	0	0	0	0	0	3.80559	0	33.3333	0	0	6.63842	0	0	0	7.37162	0	0	0	0	0	0	0	0	0	0	0	0	0	0	23.092	9.69906	15.7434	0	0	0	26.3317	0	0	5.04492	0	0	5.5529	0	0	0	0	0
554	18.8504	5.40356	25.33	1.42686	5.78453	7.78377	0	5.31466	0	0	0	0	0	8.17799	21.6047	0	0	14.504	0	13.7379	0	0	0	16.8468	35.9853	22.4786	3.6152	0	0	0	0	0	0	29.4979	0	0	12.9147	0	16.2887	0	0	0	11.1593	0	0	0	0	5.8255	0
555	0	4.47827	0	0	8.16555	0	0	0	0	0	0	0	0	0	18.3099	0	0	4.12004	0	12.6955	19.6384	0	64.3005	0	0	0	18.0641	0	0	8.00837	0	19.2734	0	11.6124	6.87723	0	5.92871	0	21.1524	14.1291	0	0	0	9.97297	3.00804	15.9188	0	0	0
556	17.7407	0	0	0	6.52567	0	0	0	5.60393	13.1158	46.7763	8.61264	0	8.2909	0	13.4249	0	5.26316	36.6927	6.06914	8.27413	0	0	13.1168	0	36.4385	7.01593	34.1992	0	6.56489	7.48059	0	4.29366	0	0	11.6472	0	0	0	0	0	0	24.571	6.45982	0	16.4055	0	54.832	9.69252
557	18.0587	29.1488	0	0	0	0	0	0	11.0687	5.22743	0	0	0	0	0	0	0	0	15.5517	0	15.3711	0	8.78136	0	0	0	0	0	24.0887	0	0	15.4099	17.9706	0	0	0	20.8816	13.406	0	28.1541	15.5031	0	16.7675	0	0	0	0	0	7.18004
558	0	13.4291	42.8873	27.825	0	0	3.89338	31.9115	0	0	0	0	34.0338	0	0	28.7761	14.3628	13.0018	0	0	0	30.9843	0	0	25.3634	0	7.04708	0	9.13938	0	36.323	0	18.5233	0	11.5067	10.2468	0	0	0	0	0	41.6396	0	0	0	0	34.8756	0	0
559	0	0	0	10.5928	22.3723	14.4901	9.67226	17.1484	4.93414	3.10025	0	26.321	0	0	0	0	22.9783	15.3313	0	0	5.86146	0	2.36618	4.07674	19.1079	0	8.11887	0	0	6.99398	11.5267	0	0	9.81296	27.559	10.2915	0	0	4.46508	0	0	0	0	0	40.1698	0	0	0	3.19652
560	0	0	0	0	0	0	0	0	0	0	0	0	0	4.50384	30.1263	9.8926	0	0	15.4749	0	0	0	0	9.01618	0	0	0	34.08	0	7.50257	0	5.96927	0	0	0	0	9.76354	8.5446	3.81141	10.5274	0	0	0	0	0	12.0462	0	8.27649	0
561	11.7425	15.3318	0	0	0	19.6011	30.9574	0	0	0	0	19.9914	0	13.5963	0	33.3333	0	0	0	34.5626	0	0	0	12.951	0	0	16.2304	0	10.9057	0	0	0	0	0	0	0	0	0	6.24159	15.729	15.873	0	3.48931	12.0817	0	13.0736	0	0	4.95539
562	0	0	0	0	25.0599	22.2909	0	2.9857	9.24925	6.31068	20.1558	0	12.2985	14.7215	0	0	0	0	0	0	0	0	0	0	0	11.6873	10.8018	0	0	13.3727	22.8292	0	29.9218	3.48217	0	0	0	0	15.2648	12.2807	9.66608	9.61625	0	33.3333	9.8931	0	0	0	0
563	0	18.065	0	0	0	0	0	0	15.1658	12.8184	0	0	0	0	14.9921	0	0	0	31.1658	0	33.3333	2.02086	3.50427	20.6765	8.79495	0	27.4194	0	21.9409	0	0	14.8309	0	33.3333	11.2211	0	0	0	0	9.70334	5.00439	13.1266	0	0	0	19.029	0	0	0
564	0	0	0	0	33.3333	0	33.3333	0	0	0	0	0	0	0	0	0	0	0	0	0	66.6667	0	0	0	0	0	0	0	0	0	0	0	0	0	0	0	10.4841	0	0	0	0	0	0	0	0	0	0	0	0
565	13.7029	33.3333	0	0	0	33.3333	35.7093	0	0	20.5149	66.6667	0	33.3333	0	0	33.3333	0	54.638	0	0	0	0	0	0	0	21.5193	0	29.3914	22.4277	32.9769	12.7292	25.8691	0	0	20.1559	92.4682	10.0178	32.6338	29.5219	30.7069	0	0	33.3333	44.0537	19.0969	0	0	0	0
566	33.3333	0	65.645	100	16.2378	0	0	78.9599	0	60.356	0	46.6752	54.3682	5.36856	44.8173	23.4407	100	33.3333	25.1618	60.4434	0	82.3618	72.0513	57.3563	91.2051	33.3333	13.3294	0	0	24.1059	0	0	50.0673	63.1845	0	0	0	0	36.0014	21.0526	49.8487	77.2571	33.3333	0	33.3333	28.3346	83.1489	25.0568	77.3622
567	0	18.0016	0	0	0	13.7322	0	0	25.4701	0	0	33.3333	0	47.4413	0	0	0	0	0	0	0	0	0	0	0	0	0	26.3981	29.9609	0	33.3333	17.3463	0	0	55.4455	0	33.3333	0	0	0	0	0	0	0	23.4402	18.9769	0	66.6667	0
568	41.2213	15.2683	34.355	0	25.369	11.0425	0	18.0544	50.1149	0	13.1775	0	0	0	10.0644	0	0	0	23.4913	4.99407	0	15.6173	24.4444	0	0	0	16.5182	10.1306	11.3924	22.042	31.1083	35.9844	20.0109	0	13.1775	7.53181	22.8492	58.8216	9.15888	0	0	0	29.844	10.5313	14.2365	0	16.8511	0	17.6824
569	0	0	0	0	0	0	0	0	0	0	0	0	0	14.3684	0	0	0	12.0286	4.70621	0	0	0	0	0	0	33.46	15.7008	0	3.37243	0	0	0	0	0	0	0	13.552	0	0	0	19.6078	0	0	0	0	8.53967	0	0	0
570	0	0	0	0	15.0287	0	0	0	0	8.77938	0	0	6.8602	0	11.8932	7.79019	9.63053	0	0	21.7273	0	0	21.7131	29.6319	0	5.29401	15.1664	0	0	0	0	0	0	0	0	0	0	0	7.69953	41.2658	49.0146	0	0	8.06861	0	0	0	9.76498	0
571	0	12.5154	0	0	0	0	0	14.3235	0	0	4.78936	0	0	0	0	0	0	0	0	0	0	0	0	0	11.9824	0	0	6.34715	0	0	0	22.9908	0	43.4679	4.52998	0	0	0	0	0	0	0	8.10573	20.8639	0	0	0	0	16.3671
572	0	0	5.18841	4.16247	12.1413	0	19.3769	0	0	0	0	10.5743	6.92764	12.0133	18.4669	35.9682	0	0	0	6.72994	0	12.4065	0	0	0	0	0	0	10.3825	4.62713	0	0	11.6494	0	0	7.66793	32.3441	14.3426	3.22284	0	0	4.78454	0	0	8.23743	12.8512	0	0	24.0286
573	0	43.974	0	7.25787	0	0	13.6275	1.70316	0	0	25.4103	17.2705	0	0	0	9.29547	12.4305	14.3101	0	0	0	0	0	0	0	0	0	0	34.2463	0	19.0707	0	5.98985	0	11.2245	7.14465	0	6.70148	17.4708	22.7524	0	0	23.2796	0	0	16.7831	0	0	0
574	33.3333	0	0	3.16032	0	0	0	0	0	20.1944	33.3333	0	0	0	14.0372	0	0	0	0	20.4399	16.4015	0	24.2681	5.90889	0	0	18.1669	16.6883	0	7.63702	0	0	0	23.1988	0	0	0	16.5315	0	10.5937	8.26907	0	0	0	0	0	0	14.0847	0
575	33.3333	0	0	0	33.3333	0	33.3333	0	0	24.554	28.544	22.759	0	0	0	0	0	0	66.6667	0	18.876	0	54.0188	55.0772	0	5.77778	17.284	0	0	33.3333	0	6.58582	0	33.3333	0	0	17.3269	18.9907	25.6338	0	13.6247	0	0	22.1469	0	0	0	0	0
576	33.3333	43.5106	94.8116	85.4193	39.4967	66.6667	0	83.9733	100	0	0	0	86.2122	33.3333	0	27.7119	77.939	85.6899	33.3333	51.1029	22.9786	87.5935	0	0	88.0176	61.3727	33.3333	33.3333	13.0524	0	80.9293	0	82.3607	0	84.2455	85.1874	25.7561	26.6319	0	12.25	0	95.2155	51.4928	25.2647	91.7626	53.8155	100	33.3333	42.638
577	0	0	0	0	0	33.3333	19.7059	0	0	46.4723	7.92303	49.3961	0	54.6533	48.1998	19.2342	0	0	0	0	31.3892	0	0	9.38205	0	27.5556	16.0494	43.6313	42.3188	54.4025	0	70.4234	0	0	0	0	24.573	16.8018	45.973	13.1381	19.7087	0	17.1219	23.6559	0	16.5503	0	0	0
578	0	0	0	0	0	0	13.9564	0	0	0	0	0	0	0	0	0	0	0	0	0	0	0	0	0	0	0	0	0	0	0	0	0	0	0	0	0	0	0	0	0	9.38303	0	0	0	0	0	0	0	0
579	0	0	0	0	0	0	0	0	0	0	0	0	0	0	7.40291	0	0	0	0	0	10.3547	0	0	0	0	0	0	0	0	0	0	0	0	0	0	0	0	0	0	0	0	0	0	0	0	0	0	42.8169	16.9662
580	0	42.6058	0	0	0	48.2204	6.10841	0	12.5953	0	23.3629	18.6678	0	0.953648	0	19.5355	0	0	10.9667	0	0	0	0	0	0	0	4.05314	0	0	21.9177	0	0	33.3333	0	0	19.1824	4.22424	11.0509	0	0	0	0	7.59282	4.31806	0	52.356	0	0	15.5268
581	0	0	71.0689	100	0	33.3333	0	100	0	0	0	42.7248	87.7112	0	0	60.0262	91.5272	89.664	0	0	0	87.4344	0	0	73.4204	0	0	4.7093	70.4545	0	85.0419	0	50.6877	0	96.2432	64.2627	0	0	0	0	0	84.104	0	26.3521	87.5879	0	92.3438	0	0
582	18.6426	0	0	0	66.6667	0	17.1785	0	0	26.486	45.9096	0	0	33.3333	0	0	0	0	0	65.2133	0	0	26.9061	27.7778	0	22.0197	12.1854	15.9301	0	0	0	0	0	55.2148	0	0	14.1201	33.3333	17.8246	0	0	0	33.3333	10.8654	0	0	0	0	15.1259
583	16.8004	39.1371	0	0	20.4154	0	11.4617	0	44.5717	16.0074	0	0	0	18.6516	87.5204	0	0	0	73.1393	0	100	0	33.3333	0	0	33.3333	12.3699	15.1744	0	27.9573	0	85.7067	0	33.3333	0	0	33.3333	46.1501	28.2736	58.4843	88.3029	0	41.109	17.7033	0	9.33941	0	26.0228	33.3333
584	0	0	0	0	0	0	21.7352	0	16.1595	33.3333	0	0	0	33.3333	0	13.7979	0	0	0	0	0	0	33.3333	39.7053	0	33.3333	29.2802	19.8692	0	26.1082	0	0	0	0	0	0	0	0	24.7034	23.7146	0	0	0	0	0	0	0	0	17.8065
585	40.7705	0	5.6091	0	0	0	0	0	0	17.326	19.7298	4.61818	0	0	0	0	6.23573	3.79189	9.04366	14.5535	0	7.91442	0	0	0	11.3137	26.1731	8.24985	23.4862	9.38097	0	0	6.03376	0	0	8.33333	33.0072	0	10.8354	0	0	12.6283	0	0	10.8027	5.01407	0	36.839	0
586	12.457	3.98538	8.73844	0	12.9179	18.4462	0	0	0	0	0	14.6655	6.65587	0	0	0	2.23704	6.54412	0	9.61576	0	4.65116	6.42722	0	14.648	0	0	0	0	0	10.1855	0	0	0	0	2.404	0	9.46565	0	0	0	3.26771	0	15.63	0	22.5077	7.65618	0	10.9182
587	0	7.11712	0	0	0	0	27.753	0	0	0	0	0	3.53688	13.7281	0	4.84161	0	0	0	0	0	0	0	5.55556	0	0	0	0	0	0	0	9.50652	0	11.4518	0	0	0	0	8.62989	8.18237	0	0	0	18.1499	0	0	0	0	0
588	9.09577	0	0	0	0	0	15.7632	0	26.6735	0	10.9978	19.3237	2.09601	0	0	1.79884	0	0	6.85035	0	0	0	0	26.9614	11.9316	0	15.9382	9.15341	6.0593	7.22515	0	0	9.94517	0	0	0	0	0	0	9.61875	0	0	0	0	1.60931	10.7828	0	0	0
589	2.23368	7.15463	14.5835	0	0	0	0	0	0	6.84738	0	0	0	0	12.4796	0	0	0	0	10.6174	0	0	0	0	0	0	0	26.9137	0	7.41067	4.77259	4.78677	0	0	3.75683	5.81761	15.3152	0	9.733	0	11.6971	0	17.9648	6.98127	0	0	0	37.1382	7.28922
590	0	0	0	6.75991	0	0	0	0	0	0	0	0	0	0	4.2328	0	0	0	0	0	0	19.1415	7.76563	0	0	0	0	0	3.36654	8.32709	0	0	2.42756	0	7.08545	8.30691	0	0	0	8.18699	0	0	6.0656	0	0	0	0	0	0
591	0	0	0	0	0	0	0	0	0	0	0	0	0	0	0	0	0	0	10.116	0	0	0	0	0	0	0	5.67626	0	0	0	0	9.26328	0	7.71104	0	0	0	0	8.96414	0	0	0	0	0	0	0	0	0	5.77166
592	23.2935	28.5654	0	29.8704	19.9227	0	0	21.4073	0	0	20.6497	0	0	44.4209	43.2213	23.9726	21.2618	61.7778	0	18.015	33.3333	0	14.6007	0	0	11.8273	0	16.0926	0	0	0	0	0	0	0	60.9127	26.2333	33.3333	19.3849	0	0	25.8337	23.6325	0	0	33.3333	0	0	66.6667
593	49.6575	61.3897	46.4237	42.1652	46.0467	100	66.6667	44.8494	100	42.2156	53.0976	94.3945	71.9004	25.1954	9.6745	60.9855	59.3333	0	0	44.988	55.2045	19.4417	41.2391	54.3121	62.8287	24.716	40.7061	37.0813	90.2563	43.7964	66.6667	31.3075	97.5724	0	59.5812	13.5912	12.1886	10.3687	8.83134	81.5935	14.3393	21.9433	0	100	66.6667	61.1009	60.5289	93.6415	13.2669
594	0	0	20.2232	0	0	0	33.3333	0	0	0	0	0	0	0	0	0	0	0	49.1919	0	0	21.8842	0	33.3333	33.3333	42.0526	0	0	0	18.1773	30.5613	0	0	26.4313	0	0	23.6508	33.3333	33.3333	0	54.4099	22.308	18.0104	0	33.3333	0	0	0	0
595	0	0	0	17.7415	0	0	0	3.83562	0	35.9367	0	0	0	12.4037	0	0	0	0	33.3333	0	0	22.9297	8.35158	12.3546	0	0	0	0	0	0	0	23.3763	0	50.9472	33.3333	0	0	22.9646	0	0	0	0	5.05772	0	0	0	0	0	0
596	0	0	0	0	6.23673	0	0	11.9261	0	0	5.34609	0	5.73888	3.18038	16.1844	0	12.0716	0	0	0	0	0	0	0	0	8.61735	0	0	0	0	0	0	0	0	0	0	0	0	15.5378	0	0	0	0	0	0	0	0	0	0
597	0	4.76791	11.6279	0	0	0	0	0	0	0	0	0	22.3608	8.13797	9.27076	0	7.33333	22.7753	0	9.75118	0	16.603	0	0	0	0	0	0	6.37715	19.2912	0	12.8383	0	0	0	17.1892	0	0	13.9484	0	18.9941	29.915	28.4803	0	0	0	26.671	0	0
598	0	0	0	3.4629	13.4106	0	0	0	0	0	0	5.60552	0	0	9.94182	9.36073	0	11.0962	0	27.2458	0	0	0	0	3.83792	12.7868	0	46.8261	0	0	0	0	0	6.90205	0	0	37.9274	0	0	0	0	0	18.7534	0	0	5.56575	12.8001	0	0
599	27.049	5.27694	21.7251	0	14.3832	0	0	17.9816	0	21.8477	20.9067	0	0	6.6617	7.47438	5.68121	0	4.35077	7.35881	0	11.4621	0	28.043	0	0	0	53.6177	0	0	10.408	2.77203	23.2146	0	8.00841	0	0	0	0	0	10.2195	12.2568	0	0	0	0	0	0	6.35851	14.2948
600	0	0	0	0	0	0	3.95866	0	9.76431	17.0619	0	6.16528	6.63968	0	0	0	0	0	0	5.65839	1.72165	3.94869	7.38351	0	7.95013	16.4521	0	0	11.1279	15.9183	13.921	0	0	0	12.9981	17.8284	0	0	0	0	4.14858	0	0	0	0	10.0807	0	15.7333	0
601	15.5875	0	0	0	0	0	0	0	0	0	0	0	0	10.0544	0	0	0	0	0	0	0	0	0	20.0471	0	0	0	0	23.6469	0	0	0	0	0	0	0	0	0	0	19.4615	0	0	0	15.5184	0	0	0	0	0
602	0	0	0	0	0	42.4165	0	0	30.269	0	0	14.1401	0	0	0	0	0	0	0	0	0	0	0	0	0	0	0	0	0	0	0	0	33.3333	0	0	0	0	0	0	0	0	0	0	0	0	0	0	5.01957	0
603	78.2479	62.7652	87.4309	66.6667	29.3455	19.8174	29.3747	78.7525	0	58.887	85.0338	51.7417	77.3498	25.342	56.6566	66.6667	75.6932	83.9991	0	20.2346	73.5213	88.5524	68.1121	13.5827	46.4113	79.2308	10.3412	82.8256	47.3768	41.4095	52.2587	58.1146	47.0284	28.4342	73.777	82.1716	77.8738	0	0	20.2574	74.1203	95.6075	95.8743	24.4463	80.342	56.8805	66.6667	0	25.3241
604	0	33.3333	0	0	33.3333	0	46.3062	0	42.0754	0	0	0	0	8.13816	0	0	0	0	0	0	0	0	0	0	0	0	33.3333	0	0	11.0851	0	27.3338	0	0	0	0	0	0	33.3333	33.3333	0	0	0	44.3734	0	0	33.3333	50.9334	9.42029
605	0	3.90149	0	33.3333	0	0	0	0	0	0	0	0	0	23.4367	0	33.3333	0	0	91.104	33.3333	0	0	0	0	0	0	56.3255	0	0	0	0	0	7.54537	33.3333	0	0	0	100	33.3333	0	0	0	0	0	0	14.8499	0	8.52476	24.1684
606	0	0	12.5691	0	0	0	0	21.2475	10.2818	0	0	27.9529	10.1266	23.7787	25.2502	0	12.9787	16.0009	0	27.6749	0	0	0	33.2397	42.7165	0	0	0	17.8485	24.3855	6.6205	0	0	38.2325	0	0	0	0	33.3333	26.9477	13.917	0	0	0	13.3571	0	0	0	0
607	6.16455	0	0	0	37.3211	26.618	0	0	0	3.57927	0	0	5.88394	0	0	0	0	0	0	0	10.3529	0	0	13.2863	0	0	0	5.64103	0	0	0	0	0	0	0	0	0	0	0	0	0	0	0	0	0	9.78616	0	0	8.00919
608	0	0	0	0	0	11.1481	6.33908	0	7.60943	20.4718	14.9662	0	0	0	18.0932	0	0	0	0	13.0988	0	0	9.64256	6.35347	2.92202	0	0	0	0	7.20165	0	14.5516	12.0929	0	13.2249	0	22.1262	0	0	0	7.81405	4.39255	4.1257	15.6619	0	0	0	19.789	33.078
609	0	0	0	0	0	0	14.0214	0	0	0	0	0	0	9.25006	0	0	11.3281	0	8.896	0	14.4042	7.4989	14.8619	13.4908	0	4.3171	0	11.5334	0	0	27.1999	0	0	0	0	0	0	0	0	0	0	0	0	0	6.30091	8.40273	0	0	0
610	0	14.4859	4.26342	4.35719	0	35.2731	17.1351	0	11.3762	15.5624	30.2742	51.0509	30.3164	10.1771	16.0231	15.2156	9.29944	11.1643	3.49504	27.7412	22.3675	0	12.1593	0	5.18102	0	9.3873	5.67376	45.3929	22.8487	8.4535	0	12.8952	0	5.158	26.7983	14.8195	0	8.53776	24.6409	11.6406	16.167	45.651	7.57967	16.1924	27.9444	9.911	0	0
611	3.76266	16.1866	23.2559	0	8.59645	0	0	14.1538	9.92931	0	0	0	0	6.69172	12.1529	13.8236	0	0	0	0	0	14.3016	0	29.4941	7.53073	18.2473	12.3138	0	0	0	0	11.284	6.76692	3.86713	13.1696	0	0	12.0199	0	7.86379	14.7626	7.93249	0	14.4042	0	0	5.78081	0	12.7507
612	8.96536	0	0	2.26922	0	0	17.2634	0	0	0	0	7.42496	0	0	0	0	0	0	0	17.3748	0	3.91077	11.3497	0	10.3734	0	0	0	0	22.5733	0	0	0	4.12002	0	0	0	0	1.94996	0	0	0	0	6.01626	3.00078	0	0	0	9.30067
613	0	0	0	0	0	0	0	0	0	0	0	0	0	0	0	21.0723	0	0	0	0	0	0	0	0	0	0	0	0	0	0	0	2.04439	0	0	0	0	0	0	0	0	11.8124	0	6.97613	0	0	0	0	0	0
614	0	0	0	0	0	0	16.1983	0	33.3333	0	0	10.2092	0	0	0	0	0	0	0	33.3333	0	0	54.5073	0	0	48.4194	0	0	10.3365	0	0	0	0	0	0	0	0	0	0	0	0	0	0	3.30317	0	0	0	0	33.3333
615	87.272	12.8307	29.0699	0	0	21.4649	33.3333	0	21.9571	59.8905	33.3333	0	69.6836	83.1312	21.1804	41.8549	0	88.8357	0	10.9101	47.3255	26.2663	21.9836	0	24.4248	33.3333	0	66.6667	22.7862	43.818	58.2132	62.2167	0	33.3333	81.6724	48.9802	85.1805	0	64.7167	0	18.5707	25.2615	0	27.3171	26.3899	0	0	66.6667	24.0327
616	0	20.2248	43.4108	93.3736	91.4036	43.262	0	85.8462	23.404	24.5471	36.3925	31.3149	0	0	50.6436	0	90.7006	0	96.505	10.6406	0	55.5213	0	70.5059	52.49	0	78.2989	27.6596	0	10.7601	33.3333	24.4548	80.3379	58.6795	0	24.2215	0	87.9801	24.7956	67.4953	43.2136	50.6389	47.3729	15.6259	54.4169	72.0556	84.3082	33.3333	20.5827
617	0	0	0	0	0	0	16.0699	0	0	0	0	0	0	0	0	0	0	0	0	0	0	0	0	0	0	0	0	0	12.2698	0	0	0	0	0	0	0	0	0	0	0	0	0	0	25.7537	0	0	0	0	0
618	0	28.5663	0	0	0	0	0	0	0	0	0	0	0	0	0	8.03365	0	0	0	0	30.307	0	0	0	0	0	0	0	9.21461	0	0	0	0	0	0	0	0	0	0	0	0	0	0	0	0	0	0	0	0
619	0	7.70578	0	0	0	0	0	0	0	0	0	0	0	0	0	0	0	0	0	0	0	0	0	0	0	0	0	0	0	0	0	0	0	0	0	0	0	0	0	0	0	0	0	0	0	0	0	0	0
620	0	0	0	0	0	0	0	0	0	0	0	0	0	0	0	0	0	0	0	0	0	0	0	0	0	0	0	0	0	0	0	0	0	0	0	0	0	0	0	0	0	0	0	0	0	0	0	0	0
621	97.9384	100	96.7615	83.8083	100	100	100	83.1074	95.6185	97.4425	98.6164	100	83.0864	100	93.9774	100	96.761	78.9955	94.6681	100	98.7078	86.9637	95.8914	98.6939	93.754	94.9921	96.3231	98.4512	100	97.7926	94.8181	97.1795	100	98.0206	100	95.2902	100	91.4911	100	94.0292	97.2966	82.2701	100	97.6259	100	100	90.7973	100	100
622	0	0	0	0	0	0	0	0	0	0	0	0	0	0	0	0	0	0	0	0	0	0	0	0	0	0	0	0	0	0	0	0	0	0	0	0	0	0	0	0	0	0	0	0	0	0	0	0	0
623	0	0	0	0	0	0	0	0	0	0	0	0	0	0	0	0	0	0	0	0	0	0	0	0	0	0	0	0	0	0	0	0	0	0	0	0	0	0	0	0	0	0	0	0	0	0	0	0	0
624	0	0	0	0	0	0	0	0	0	0	0	0	0	0	0	0	0	0	0	0	0	0	0	0	0	0	0	0	0	0	0	0	0	0	0	0	0	0	0	0	0	0	0	0	0	0	0	0	0
625	0	0	3.23855	16.1917	0	0	0	16.8926	0	0	0	0	16.9136	0	0	0	3.23901	21.0045	0	0	0	13.0363	0	0	4.01504	3.6945	0	0	0	0	5.18194	0	0	0	0	4.70977	0	0	0	1.99605	0	17.7299	0	0	0	0	9.20273	0	0
626	0	0	0	0	0	0	0	0	3.07934	2.5575	0	0	0	0	1.13255	0	0	0	2.64756	0	1.29218	0	4.1086	0	2.23095	0	3.67688	1.54884	0	0	0	0	0	0	0	0	0	3.85572	0	0	0	0	0	2.37412	0	0	0	0	0
627	2.06157	0	0	0	0	0	0	0	1.30219	0	1.3836	0	0	0	4.89009	0	0	0	2.68429	0	0	0	0	1.30611	0	0	0	0	0	2.20739	0	0	0	1.97941	0	0	0	0	0	3.97475	2.70338	0	0	0	0	0	0	0	0
628	0	0	0	0	0	0	0	0	0	0	0	0	0	0	0	0	0	0	0	0	0	0	0	0	0	1.31342	0	0	0	0	0	0	0	0	0	0	0	4.65315	0	0	0	0	0	0	0	0	0	0	0
629	0	0	0	0	0	0	0	0	0	0	0	0	0	0	0	0	0	0	0	0	0	0	0	0	0	0	0	0	0	0	0	2.82051	0	0	0	0	0	0	0	0	0	0	0	0	0	0	0	0	0
630	25.229	27.8086	67.6803	0	15.0735	76.3236	25.7108	24.7312	61.5904	24.9614	24.679	20.8031	11.2551	51.891	75.101	23.2405	0	79.501	0	77.0784	82.5276	33.3333	25.65	48.8797	74.2892	77.2113	53.4319	75.8057	0	52.4019	75.6285	24.5421	48.0983	28.7801	51.5925	36.3967	29.9026	0	0	23.4973	0	22.8679	56.0999	17.2003	77.9269	12.9734	0	77.8752	64.8154
631	56.5593	45.8768	0	94.8837	46.6439	0	42.7026	54.6841	0	47.9405	58.8727	33.3333	51.6561	28.3424	0	0	81.0328	0	91.534	0	0	53.6548	47.9751	25.4636	0	0	26.1933	0	43.1404	31.1813	0	42.9841	27.0551	59.0119	30.9868	0	49.6875	80.8375	83.1073	52.347	68.256	61.0854	25.6694	47.5067	0	45.8683	94.4783	0	0
632	0	0	0	0	0	0	0	0	0	0	0	27.3836	0	0	0	0	0	0	0	0	0	0	0	0	0	0	0	0	0	0	0	0	0	0	0	33.3333	0	0	0	0	0	0	0	0	0	0	0	0	0
633	0	0	0	0	0	0	13.7851	0	0	0	0	0	0	0	0	39.9523	0	0	0	0	0	0	0	0	0	0	0	0	40.569	0	0	0	0	0	0	10.906	0	0	0	0	0	0	2.82355	0	0	0	0	0	0
634	0	6.30786	6.39838	0	20.7109	14.6325	0	0	0	0	8.65438	0	8.09104	0	0	0	15.4351	4.55409	0	7.56554	0	0	0	0	0	0	0	0	0	0	6.28642	8.79121	3.96203	0	0	0	0	0	0	0	0	10.4654	0	11.7912	8.6129	37.4258	0	0	0
635	3.67876	0	0	3.42404	12.008	9.04381	0	8.60215	0	9.48012	0	5.37201	22.0782	19.7666	13.0602	17.454	3.53216	0	8.46602	0	9.57369	0	0	0	0	7.65228	20.3748	8.21176	0	0	0	23.6826	0	9.03631	2.34651	19.364	7.22892	19.1625	9.89237	24.1557	31.744	0	10.5667	16.133	0	0	3.68283	0	0
636	8.10436	0	19.1716	0	5.56373	0	17.8015	11.9826	22.8158	9.24602	7.79394	5.94972	6.91949	0	0	13.2836	0	8.97766	0	3.38983	4.08177	13.0119	0	0	5.87233	0	0	15.9826	0	14.2648	9.64048	0	0	0	15.0741	0	3.43078	0	7.00034	0	0	5.58128	0	0	10.4064	0	0	4.24574	35.1846
637	6.42865	18.3028	6.74971	1.69229	0	0	0	0	15.5938	0	0	0	0	0	11.8387	0	0	6.96723	0	11.9663	3.81692	0	26.3749	17.787	4.42064	9.47534	0	0	0	2.15199	2.59769	0	6.27823	3.17168	0	0	7.87302	0	0	0	0	0	4.84037	4.77462	3.05382	0	1.83891	0	0
638	0	1.70394	0	0	0	0	0	0	0	8.37198	0	7.15821	0	0	0	0	0	0	0	0	0	0	0	7.86978	7.53721	5.66107	0	0	14.0987	0	5.84688	0	14.6064	0	0	0	1.87728	0	0	0	0	0	0	0	0	3.73262	0	17.8791	0
639	0	0	0	0	0	0	0	0	0	0	0	0	0	0	0	6.06965	0	0	0	0	0	0	0	0	7.88058	0	0	0	2.19181	0	0	0	0	0	0	0	0	0	0	0	0	0	0	2.59407	0	0	0	0	0
640	0	0	0	0	0	0	0	0	0	0	0	0	0	0	0	0	0	0	0	0	0	0	0	0	0	0	0	0	0	0	0	0	0	0	0	0	0	0	0	0	0	0	0	0	0	0	0	0	0
641	0	0	0	21.9769	6.25125	0	0	6.36183	0	0	28.0644	0	0	0	0	0	0	0	21.7532	0	0	6.7325	7.87465	0	0	14.0374	0	30.9459	0	0	0	9.58624	0	0	0	0	56.2747	27.1225	0	10.4501	0	0	20.6129	0	0	5.42486	0	0	0
642	0	0	0	0	0	0	33.3333	0	0	26.4213	21.8017	0	0	24.6489	51.4679	0	0	0	50.8322	0	29.318	0	0	0	0	56.799	52.53	52.4633	0	22.7105	0	0	0	56.8552	0	0	23.6302	53.5746	84.3777	22.9111	22.445	0	33.3333	0	0	0	0	0	0
643	83.6702	56.356	100	47.1883	57.4966	94.2172	64.1441	59.7323	95.0533	60.9977	31.737	84.2214	80.038	52.7591	33.3333	68.3431	87.7125	90.3785	0	84.9076	57.7275	77.3101	85.1198	38.8016	95.6671	19.2959	27.1653	0	79.1747	58.5148	85.3049	72.6425	83.081	25.0311	93.9768	91.943	0	0	0	29.9232	50.3986	89.5255	32.5876	89.5123	79.731	27.0285	78.4868	91.0421	33.3333
644	0	29.0304	0	0	0	0	0	0	0	0	0	0	0	0	0	0	0	0	0	0	0	0	0	25.3788	0	0	0	0	0	0	0	0	0	0	0	0	0	0	0	6.72906	0	0	0	0	0	51.1414	0	0	48.6208
645	0	0	0	0	0	0	0	0	0	0	0	0	0	0	0	0	0	0	0	0	0	0	0	0	0	0	0	0	0	0	0	0	0	0	0	0	0	0	0	0	0	0	0	0	0	0	0	0	0
646	0	0	0	0	0	0	0	0	0	0	0	0	0	0	0	0	5.26925	0	0	0	0	0	0	14.7052	0	0	0	0	0	10.6228	0	0	0	0	0	0	0	0	0	0	0	0.780869	0	0	0	0	0	0	0
647	16.3298	0	0	30.8348	0	5.78279	0	33.9059	0	6.91206	0	6.3079	19.962	8.68446	0	8.11375	0	9.62154	0	10.2322	1.81406	6.56792	0	0	0	5.59776	5.50947	3.21878	14.4276	0	3.08544	0	11.5536	8.30227	2.56727	0	9.70309	0	0	0	19.4872	9.6936	0	0	20.269	6.54326	21.5132	0	0
648	0	14.6137	0	0	36.2521	0	2.52257	0	0	4.3554	18.3969	9.47069	0	13.9076	15.1988	2.19328	7.01827	0	27.4146	0	0	0	7.00557	21.1145	0	0	14.7952	13.372	0	8.15187	4.8426	17.7713	0	9.8115	0	0	10.392	19.3029	15.6223	29.9865	7.66924	0	13.4661	10.4877	0	6.3048	0	8.95788	18.0459
649	0	0	0	0	0	0	0	0	4.94669	1.31358	0	0	0	0	0	21.3499	0	0	0	4.8602	11.1404	9.38947	0	0	4.33292	4.26989	0	0	6.39764	0	6.76703	0	5.36543	0	3.45594	8.05701	0	0	0	0	0	0	0	0	0	3.55715	0	0	0
650	0	0	13.9728	0	0	0	0	0	0	0	0	0	6.25473	0	0	0	5.05892	10.601	0	0	0	0	5.3737	0	3.54955	0	0	0	0	0	0	0	0	0	2.39553	6.30552	0	0	0	0	0	0	0	0	0	0	0	0	0
651	4.49916	0	0	0	0	0	30.222	0	3.17254	0	2.62731	16.0129	0	0	0	0	0	0	1.13098	0	0	10.5659	3.81919	0	9.85462	2.27341	0	3.71739	16.4316	2.28798	0	1.22356	0	0	0	9.01621	0	0	0	0	0	1.9037	0	0	3.12621	0	0	9.4581	0
652	0	13.7832	6.24951	0.186741	2.06857	19.3024	0	0	0	6.92436	0	0	0	1.18598	0.821355	0	0	0	0.789592	5.28854	3.42897	0	0	0	0	5.33851	0	0	0	0	12.1305	0.473773	0	0.799166	4.42207	0	0	1.40652	0.81227	0.98774	4.64691	0	4.21605	2.53459	0	15.0153	0	8.41716	8.25291
653	2.75401	0	0	0	0.903809	1.65561	21.6085	0.885523	0	0	0	0	0	0	0	0	1.23964	0	0.711541	0	3.73944	0	1.37068	0	0	0	0	0	6.52331	0	4.50783	0	5.29968	0	12.3363	0	0.50813	0	0	0	0	4.45123	1.68792	0	5.69209	0	0.500267	0	5.5482
654	0	0	8.47313	0	0	0	0	1.63946	0	0.436772	0	0	0	0	0	0	2.62704	0	0	0	0	0	0	7.15376	6.49667	0	0	2.71843	0	0	14.1167	0	0	0	0	6.01561	0	0	0	0	0	1.81971	0	0	0	0	0	0	0
655	0	0	0	0	0	0	6.3914	0	0	0	0	0	0	0	0	0	0	0	0	0	0	0	0	1.04724	0	2.8617	0	1.98205	0	0	0	0	0	0	0	0	0	0	0	1.13683	0	0	0	0	0	0	0	0	0
656	0	0	0	0	0	0	0	0	0	0	1.83592	0	0	0	2.6136	66.6667	0	0	0	0	0	0	0	0	0	0	0	0	0	0	0	0	0	0	0	0	0	0	0	0	0	0	0	0	0	0	0	0	0
657	0	30.5677	0	0	0	0	17.4589	0	0	0	0	56.8227	0	0	0	33.3333	0	0	0	0	0	0	0	0	0	0	0	0	77.0451	0	19.2166	0	0	0	0	0	0	0	0	0	0	0	0	0	28.123	30.0186	0	23.8752	0
658	92.7468	55.6491	71.3046	99.8133	97.0276	79.042	24.3191	97.475	96.8275	92.6389	95.5368	27.1644	93.7453	98.814	96.565	0	91.0744	89.399	97.3679	94.7115	92.8316	89.4341	89.4364	91.799	80.0992	89.5264	100	91.5821	0	97.712	50.0283	98.3027	94.7003	99.2008	80.8461	78.6627	99.4919	98.5935	99.1877	97.8754	95.3531	91.8254	94.096	97.4654	63.0587	54.9661	99.4997	58.2495	86.1989
659	0	0	0	0	0	0	0	0	0	0	0	0	0	0	0	0	0	0	0	0	0	0	0	0	0	0	0	0	0	0	0	0	0	0	0	0	0	0	0	0	0	0	0	0	0	0	0	0	0
660	0	0	0	0	0	0	0	0	0	0	0	0	0	0	0	0	0	0	0	0	0	0	0	0	0	0	0	0	0	0	0	0	0	0	0	0	0	0	0	0	0	0	0	0	0	0	0	0	0
661	0	0	0	0	0	0	0	0	0	0	0	0	0	23.7825	0	0	0	0	66.6667	0	0	0	0	0	7.67302	0	24.7081	0	0	0	0	66.6667	0	0	0	0	0	0	0	24.854	0	0	0	22.1079	0	0	0	0	0
662	36.9918	38.2134	0	47.7467	17.4341	0	4.22023	0	37.7416	56.7194	14.9892	7.01422	0	48.7435	55.642	29.7198	33.4347	5.69177	33.3333	30.443	4.09429	10.8236	10.6182	54.8203	0	0	33.3333	16.4231	11.9726	25.6728	0	0	8.13153	60.7931	6.07656	0	73.4704	33.3333	28.972	57.7285	49.5399	0	76.374	17.7184	0	0	33.3333	14.3931	24.8413
663	0	0	6.96416	0	0	4.44709	10.0334	0	0	0	13.967	0	33.3333	0	0	0	0	23.9926	0	0	0	0	0	0	20.8257	34.6964	0	0	26.9946	33.3333	0	0	0	0	5.38622	0	0	0	0	0	0	8.78607	0	0	21.7045	0	0	0	0
664	0	0	0	0	0	0	0	0	0	0	0	9.15678	0	0	0	0	0	0	0	0	0	0	0	0	0	0	0	0	0	0	0	0	0	0	0	11.7588	0	0	0	0	0	9.9942	0	0	0	14.8057	0	0	0
665	0	0	0	0	0	0	0	0	0	0	0	0	0	0	0	0	14.4113	0	0	0	0	13.9866	0	0	0	0	8.62525	0	0	0	0	0	0	0	0	0	13.1915	0	0	0	0	0	0	0	0	0	0	0	0
666	17.475	0	9.8428	0	6.70996	0	0	0	28.9251	27.9803	71.0438	0	26.9262	9.5508	0	28.0422	33.3333	0	0	0	83.6043	0	89.3818	0	0	65.3036	0	83.5769	0	0	46.3052	0	0	5.87358	19.1505	18.8784	13.3381	0	66.6667	17.4175	0	0	13.588	0	0	0	33.3333	33.3333	0
667	12.1999	61.7866	0	0	49.2325	62.2196	57.2283	0	33.3333	15.3003	0	0	0	17.9232	44.358	0	0	0	0	69.557	0	0	0	45.1797	12.5076	0	0	0	0	40.9939	0	0	0	0	0	0	0	0	4.36137	0	17.1268	0	0	60.1736	7.46427	4.6679	0	52.2736	64.1075
668	33.3333	0	0	0	0	0	28.518	0	0	0	0	27.0214	0	0	0	0	0	0	0	0	0	0	0	0	58.9936	0	0	0	22.0807	0	0	0	33.3333	0	27.2568	0	0	0	0	0	0	0	0	0	52.8499	33.3333	0	0	0
669	0	0	83.193	18.9199	26.6234	0	0	66.6667	0	0	0	56.8077	39.7404	0	0	42.238	18.8206	70.3156	0	0	12.3014	75.1898	0	0	0	0	0	0	38.9521	0	53.6948	0	58.5351	0	42.1299	69.3628	0	0	0	0	0	47.8864	10.038	0	17.9813	47.1931	33.3333	0	11.0512
670	26.1979	17.9939	0	31.7185	19.8948	29.8633	0	13.0583	15.8413	27.3411	37.3812	0	17.4966	56.385	38.4766	0	39.4924	0	72.2408	9.36972	2.48933	0	42.0991	26.8064	8.53929	17.0158	44.8788	21.956	0	25.7451	0	30.5306	0	35.0351	0	0	15.7927	51.9613	51.8872	38.5695	47.1747	30.4327	16.5365	23.845	0	0	43.0548	18.8358	13.6555
671	0	0	0	0	0	0	0	0	19.178	0	0	0	0	0	0	21.4459	0	0	0	0	0	0	33.3333	0	0	0	0	20.5078	0	33.3333	0	0	0	33.3333	0	0	0	0	0	22.9527	0	0	11.6847	22.0786	0	0	0	0	0
672	33.3333	0	0	0	0	0	0	0	0	0	0	0	0	0	0	0	0	0	0	24.8669	0	0	0	0	0	0	0	0	7.61155	0	0	0	0	0	0	0	7.10195	0	0	0	0	0	0	7.49863	0	0	0	0	0
673	23.5242	12.011	0	0	0	0	0	6.05517	0	0	0	0	16.4118	0	0	0	5.90208	19.5374	0	0	39.9379	10.8055	0	0	11.5336	0	0	0	24.9068	14.1194	22.9916	5.7432	0	0	0	0	0	0	7.52331	0	0	33.483	14.3691	0	0	0	0	26.6796	0
674	0	12.4921	11.9428	68.2815	46.7718	13.1585	13.5792	66.6667	11.6406	54.9244	14.3974	66.6667	0	17.1651	32.0698	66.6667	20.0985	42.721	0	13.8412	16.5876	33.3333	0	66.6667	0	18.9579	25.8723	5.60014	0	0	12.0843	18.529	45.283	6.43254	85.2959	33.3333	12.5077	25.6325	29.2888	2.9484	5.60405	0	0	18.0269	53.5342	33.3333	11.506	0	48.9338
675	0	0	42.0855	0	33.3333	0	56.3698	0	25.6948	0	21.752	0	38.459	0	0	0	0	0	17.7137	0	0	33.3333	24.5675	0	0	33.3333	0	0	25.7218	0	0	0	0	10.222	0	0	51.9047	0	0	0	0	0	27.0483	0	0	0	0	0	0
676	16.9446	0	0	0	0	0	19.7541	0	0	0	0	0	0	0	16.3682	11.8874	0	0	0	23.9636	14.1731	22.5278	0	6.5269	33.3333	0	16.8059	0	0	0	29.521	0	0	0	0	66.6667	12.693	0	0	8.5968	20.7749	0	0	0	33.3333	0	0	0	19.6778
677	0	57.5029	21.3905	0	0	56.9783	0	14.2198	13.49	12.0986	26.4694	0	0	16.6549	13.0854	0	34.507	0	10.0455	0	14.2564	0	0	0	33.3333	19.5444	12.443	51.936	41.7599	26.8022	21.2491	45.1972	54.717	14.9771	0	0	0	15.2824	11.3008	26.9327	12.4679	16.4352	18.9642	28.5508	13.1325	0	35.868	54.4846	17.7328
678	0	0	24.5811	0	0	0	0	0	14.1554	5.63589	0	33.3333	27.6327	9.79502	0	0	0	37.7416	0	27.9585	12.5557	0	0	0	13.2605	11.1485	0	0	0	0	0	0	0	0	14.7041	0	0	7.12383	0	0	13.9785	19.6491	11.3972	0	0	33.3333	9.5713	0	0
679	0	0	0	0	0	0	10.2969	0	0	0	0	0	0	0	0	0	0	0	0	0	0	0	0	0	0	0	0	0	0	0	14.1542	0	0	0	0	0	0	0	0	0	0	0	0	0	0	33.3333	0	0	0
680	0	0	0	0	0	0	0	0	0	0	0	5.14809	0	0	0	0	0	0	0	0	0	0	0	0	0	0	0	0	0	0	0	0	0	0	0	0	0	0	0	0	0	0	0	0	0	0	0	0	0
681	0	0	0	0	0	2.1361	7.56037	0	0	0	0.827615	0	0	0	0	0	0	1.42201	0	0	0	0	0	0	0	2.2118	0	1.091	0	0	0	0	0	0.46571	0	0	0	0	0.357851	0	0	0	0.306366	0	0	0	0	0	0
682	0	1.67762	1.21363	0.248882	0.909731	0	0	0	0	0.45208	0	0	0	0.153965	0	0	0	7.50606	0.347477	1.75719	0	0	0	0	1.2337	1.23635	0	0	11.9069	0	5.08083	1.13125	0	0	3.08848	0	0.188756	0.336585	1.25361	1.6059	0	1.08751	1.30824	0.974939	0	1.43233	0.216566	0	3.07606
683	0	0	1.82406	0	0	0	0	0	0	0	0	5.25416	0	0	0	0	0	0	0	0	0	0	0	0	0	0	0	0	0	0	0	0	0	0	0	0	0	0	0	0	0	0	0	0	0	4.04927	0	0	0
684	0	0	0	0	0.276986	4.44901	5.69643	0	1.8725	0	1.89178	19.2558	0	0	0	5.49384	0	0	0	0	0	0	0	1.70673	0	0	0	0	0	0	0	0	0	0	0	0	0	0	0	0	0	0	0	0	0	1.20335	0	0	0
685	0	0	7.55629	0	1.09543	10.764	9.34127	0	0	3.32891	0	0	3.3022	0	1.74171	5.81174	0	0	0	7.69385	9.80041	9.188	14.0988	0	5.74905	0	2.46818	6.09235	25.1826	5.83613	47.9057	3.45064	6.61942	2.84206	19.7524	22.4545	3.64296	0	2.97354	1.87756	0	0	3.86926	5.95334	11.1855	0	2.56553	9.83172	12.6293
686	0	0	0	0	0	0	0	0	0	0	0	0	0	0	0	0	0	0	0	0	0	0	0	0	0	0	0	0	0	0	0	0	0	0	0	0	0	0	0	0	0	0	0	0	0	0	0	0	0
687	0	0	0	0	0	0	0	0	0	0	0	0	0	0	0	25.8973	0	0	0	0	0	0	0	0	32.0996	0	0	0	0	0	0	0	0	0	0	0	0	0	0	0	0	0	0	0	0	0	0	0	0
688	100	98.3224	57.8968	99.7511	97.7179	82.6509	77.4019	100	98.1275	96.219	97.2806	70.3419	96.6978	99.846	98.2583	55.3611	100	91.0719	99.6525	90.549	90.1996	90.812	85.9012	98.2933	60.9176	96.5519	97.5318	92.8167	33.2933	94.1639	28.2525	95.4181	93.3806	96.6922	77.1592	24.9532	96.1683	99.6634	95.415	96.5165	100	66.6667	94.5161	93.0717	88.8145	93.315	97.2179	90.1683	84.2946
689	0	0	31.5093	0	0	0	0	0	0	0	0	0	0	0	0	7.43598	0	0	0	0	0	0	0	0	0	0	0	0	29.6172	0	18.761	0	0	0	0	52.5923	0	0	0	0	0	32.2458	0	0	0	0	0	0	0
690	0	0	0	0	0	0	20.3904	0	0	0	0	23.9233	0	0	0	0	16.0239	16.8172	0	0	0	0	0	0	0	0	0	0	0	0	0	0	0	0	0	0	0	0	0	0	0	14.4589	0	0	0	0	0	0	0
691	0	0	0	0	0	0	0	0	0	0	0	0	0	0	0	0	0	0	0	0	0	0	0	0	0	0	0	0	10.0362	0	18.6272	0	0	0	10.9851	0	0	0	0	0	0	0	0	0	0	0	0	0	0
692	0	0	0	0	0	0	0	0	0	0	0	41.2602	0	0	0	0	0	0	0	0	0	0	0	0	0	0	0	0	18.5689	0	0	0	0	0	0	0	0	0	0	0	0	0	0	0	0	0	0	0	0
693	0	0	0	0	0	0	14.5155	0	0	0	0	0	0	0	0	25.3145	0	0	0	0	0	0	0	0	0	0	0	0	0	0	0	0	0	0	0	0	0	0	0	0	0	0	0	0	0	0	0	40.1871	0
694	16.2676	0	18.4751	0	0	0	0	0	30.4859	0	29.1562	0	0	0	0	0	0	8.13943	0	0	15.9119	0	0	0	0	46.2619	0	0	10.3418	0	9.91417	0	0	20.3742	0	0	0	0	0	0	33.3333	7.12652	0	28.0742	0	33.3333	0	14.473	0
695	0	6.13668	0	0	0	0	0	14.1378	0	33.3333	18.3879	18.666	0	0	33.3333	0	6.71543	33.3333	33.3333	15.0101	0	21.5235	0	7.33652	0	0	0	8.10614	0	0	14.0394	17.8506	50.6741	33.3333	0	20.7965	33.3333	33.3333	33.3333	66.6667	33.3333	0	33.3333	0	45.4255	0	26.7551	0	0
696	0	0	0	0	33.3333	16.7035	2.98682	0	0	33.3333	0	0	0	66.6667	0	47.8886	0	13.8784	0	0	0	0	10.7383	0	0	0	0	0	33.3333	33.3333	0	33.3333	0	0	4.08437	0	0	0	0	0	0	4.88988	0	0	0	0	33.3333	0	19.9962
697	0	0	0	0	33.3333	33.3333	0	0	0	0	0	0	0	33.3333	0	0	0	0	0	0	0	0	0	92.6635	0	0	0	33.3333	0	0	0	0	0	0	0	0	0	0	0	0	0	0	0	0	54.5745	33.3333	0	0	0
698	83.7324	93.8633	81.5249	33.3333	0	0	52.1511	33.3333	48.6455	0	37.5105	0	33.3333	0	0	26.7969	77.2606	27.8316	0	60.4571	50.7548	54.7958	66.6667	0	33.3333	53.7381	0	58.5605	27.7198	66.6667	38.1253	0	15.9926	0	18.2638	33.3333	0	0	0	0	0	61.7768	66.6667	50.9343	0	0	0	45.3399	46.6705
699	0	0	0	0	0	16.6299	9.95608	52.5289	20.8686	0	14.9455	16.1505	33.3333	0	0	0	0	0	0	24.5329	33.3333	23.6806	22.5951	0	66.6667	0	33.3333	0	0	0	19.2939	48.816	33.3333	12.9591	66.6667	45.8702	66.6667	0	0	0	0	11.7479	0	20.9915	0	33.3333	6.57822	0	33.3333
700	0	0	0	0	0	0	0	0	0	0	0	0	0	0	0	0	0	0	0	0	0	0	0	0	0	0	0	0	0	0	0	0	0	0	0	0	0	0	0	0	0	0	0	0	0	0	0	0	0
701	0	0	0	0	0	0	0	0	0	0	0	16.3657	0	0	0	10.1639	0	0	33.3333	0	0	0	0	0	0	0	0	0	0	0	0	0	0	0	0	0	0	0	0	0	0	0	0	0	0	0	0	0	0
702	96.4856	41.6024	33.3333	96.6945	61.9118	75.8126	30.3734	64.8152	91.0399	48.5753	12.0605	39.0554	56.8872	89.8945	87.6753	26.5602	94.162	96.799	66.6667	83.5368	55.1917	50.6076	94.1973	60.7478	52.6982	86.5728	92.9085	88.2822	67.3436	63.4531	58.0208	62.2983	84.5424	83.4003	52.5534	26.1969	91.4743	97.5484	92.2355	93.4295	100	97.8262	97.4449	79.58	63.6655	27.4761	95.3296	20.2453	78.0398
703	0	33.3333	64.6842	0	24.932	0	5.93063	33.3333	0	33.3333	42.5743	0	28.5422	0	0	12.6109	0	0	0	0	22.8542	33.3333	0	19.2753	0	0	0	0	0	21.4919	33.3333	33.3333	0	0	33.3333	56.6724	0	0	0	0	0	0	0	0	22.2498	58.6391	0	66.6667	0
704	0	0	0	0	0	0	2.39889	0	0	0	0	0	0	0	0	0	0	0	0	0	0	0	0	0	0	0	0	0	0	0	0	0	0	0	0	0	0	0	0	0	0	0	0	0	0	0	0	0	0
705	0	0	0	0	0	0	0	0	0	0	0	16.9676	0	0	0	11.7584	0	0	0	0	0	0	0	0	0	0	0	0	0	0	0	0	0	0	0	0	0	0	0	0	0	0	0	0	0	0	0	0	0
706	3.51438	12.2092	0	0	8.40136	0	24.8308	0	0	0	3.68746	16.9324	0	0	3.7638	0	0	3.20101	0	10.318	11.475	0	0	3.79989	34.1528	0	0	0	19.6012	0	0	0	5.32139	0	3.27905	0	0	2.45156	2.72735	3.19321	0	2.17378	0	0	0	0	0	0	4.08491
707	0	0	1.98245	0	0	24.1874	8.82531	1.85151	1.65029	1.87238	0	0	9.77945	0	8.56092	8.93536	5.83797	0	0	0	0	7.56084	5.80269	2.11899	0	0	0	0.864337	0	0	8.64582	0	4.06783	0	0	0	8.52569	0	1.93446	3.37733	0	0	2.55515	14.2371	14.0847	1.62467	0	0	3.52316
708	0	0	0	0	0	0	0	0	0	0	0	10.6788	0	0	0	0	0	0	0	0	0	0	0	14.0581	13.149	9.32637	0	0	0	0	0	0	0	0	0	0	0	0	0	0	0	0	0	0	0	5.85727	0	13.088	0
709	0	12.8551	0	3.3055	4.75482	0	27.641	0	7.30977	16.2189	41.6777	0	4.7911	10.1055	0	29.9712	0	0	0	6.14516	10.4792	8.49824	0	0	0	4.10086	7.09146	10.8534	13.0552	15.055	0	4.36832	6.06839	16.5997	10.8343	17.1306	0	0	3.10272	0	0	0	0	6.18292	0	6.40287	4.67043	0	14.3521
710	28.6259	22.2223	8.52365	13.2869	8.1819	11.5577	9.45992	5.14046	29.9586	14.2655	0	5.7822	10.6183	31.7068	28.5798	0	7.24343	4.82617	7.92236	13.9385	27.4728	10.0848	47.9028	21.3275	12.8722	9.73318	19.3559	10.9997	6.28176	0	9.02274	8.73628	11.8176	12.0341	0	0	28.5256	14.1195	14.0946	25.8795	41.5464	9.2211	0	4.36836	0	0	19.0165	28.8469	7.78153
711	0	0	11.8567	0	0	8.66827	0	0	0	0	0	0	0	0	0	0	0	0	29.0866	0	0	0	0	0	0	0	0	0	0	0	0	0	0	0	0	0	0	9.56342	0	0	0	0	32.4176	5.62523	0	0	0	0	0
712	0	0	0	0	0	0	0	0	0	0	0	0	0	0	0	0	10.7245	0	0	0	0	0	0	0	3.39176	3.50708	0	0	0	16.0139	9.44114	9.62544	0	0	0	2.93354	0	0	4.58856	0	0	0	0	0	0	8.13275	0	0	0
713	0	0	7.35056	11.2507	0	0	0	0	0	0	0	0	0	0	0	0	0	0	0	0	0	0	0	0	0	0	0	0	0	0	0	0	0	0	0	0	0	0	0	0	0	0	0	0	0	5.99632	0	0	0
714	0	0	21.4766	0	9.55177	0	33.3333	0	21.3933	0	0	0	10.9654	16.3978	0	0	0	22.5989	0	0	0	23.2485	0	28.7011	0	0	0	0	0	0	11.441	0	15.6551	0	0	17.5055	0	9.02613	0	0	0	0	0	33.3333	0	25.2006	0	0	0
715	0	77.7777	33.3333	17.8524	45.3988	79.774	33.3333	13.2772	32.0863	37.212	0	94.2178	33.3333	8.26939	47.5528	100	25.7142	0	0	0	53.723	15.9788	0	26.5183	53.7945	44.0021	0	29.1383	0	0	23.8922	0	64.9055	17.4871	0	0	0	0	0	0	0	12.6998	38.6034	15.8337	100	0	74.0973	29.736	0
716	0	0	17.4591	0	0	0	0	0	0	0	100	0	0	0	0	0	0	0	46.7269	0	0	0	0	18.8209	0	0	0	0	0	27.6522	0	0	0	0	0	0	0	26.3239	28.7448	0	19.6729	28.5806	0	0	0	33.3333	0	0	0
717	71.3741	0	0	57.61	36.8675	0	23.8734	81.5824	16.5618	48.5226	0	0	45.0829	43.6259	23.8674	0	56.3179	72.575	16.2641	86.0615	18.8042	50.6878	52.0972	0	29.9416	42.7576	80.6441	59.862	93.7182	56.3339	46.2029	81.6383	7.62174	70.4788	100	79.5609	71.4744	40.9671	52.5721	74.1205	38.7808	49.4985	28.9791	40.8394	0	27.337	6.88623	33.3333	92.2185
718	0	0	0	0	0	0	0	0	0	0	0	0	0	0	0	0	0	0	0	0	0	0	0	4.63221	0	0	0	0	0	0	0	0	0	0	0	0	0	0	0	0	0	0	0	0	0	0	0	8.08371	0
719	0	0	0	0	0	0	0	0	0	0	0	0	0	0	0	0	0	0	0	0	0	0	0	0	0	0	0	0	0	0	0	0	0	0	0	0	0	0	0	0	0	0	0	0	0	0	0	0	0
720	28.2433	56.0116	0	0	0	0	18.7813	0	0	0	0	0	0	0	0	66.6091	31.7123	27.1061	0	78.1114	22.5686	63.9156	33.3333	0	32.0611	46.9786	0	66.6667	47.4866	0	96.4924	0	0	0	28.5463	55.6335	0	0	0	0	0	61.1976	63.2054	60.1145	0	0	0	0	82.9998
721	61.9099	23.451	91.7999	100	100	83.0249	53.8194	100	88.3894	100	85.8653	70.4829	100	100	100	0	64.2263	58.7731	100	0	53.3161	32.0581	46.0849	89.3951	46.494	20.4315	100	33.3333	25.3401	94.9519	0	100	100	100	63.3824	33.3333	90.1363	100	100	92.6009	88.8971	28.8063	33.3333	26.0957	73.7739	85.954	100	89.4282	0
722	0	0	0	0	0	0	0	0	0	0	0	0	0	0	0	0	0	0	0	0	0	0	0	0	0	0	0	0	0	0	0	0	0	0	0	0	0	0	0	0	0	0	0	0	0	0	0	0	0
723	0	0	0	0	0	0	0	0	0	0	0	0	0	0	0	0	0	0	0	0	0	0	0	0	0	0	0	0	0	0	0	0	0	0	0	0	0	0	0	0	0	0	0	0	0	0	0	0	0
724	0	0	5.38994	0	0	7.81311	0	0	0	0	0	8.78782	0	0	0	33.3909	0	14.1208	0	19.0893	0	0	0	5.14772	15.5854	0	0	0	0	0	0	0	0	0	0	5.68058	0	0	0	0	0	0	0	0	23.9818	0	0	0	0
725	8.47039	15.0405	0	0	0	9.162	0	0	11.6106	0	8.25451	15.1035	0	0	0	0	2.44035	0	0	0	24.1153	0	20.5818	5.45718	0	32.5899	0	0	27.1733	5.04811	0	0	0	0	3.28427	0	9.86371	0	0	7.39913	11.1029	9.99613	3.46125	10.7112	0	7.43391	0	10.5718	12.4433
726	0	0	0	0	0	0	6.6932	0	0	0	5.88017	0	0	0	0	0	0	0	0	0	0	0	0	0	0	0	0	0	0	0	0	0	0	0	0	0	0	0	0	0	0	0	0	0	0	0	0	0	0
727	0	0	0	0	0	0	14.552	0	0	0	0	0	0	0	0	0	0	0	0	0	0	0	0	0	2.8888	0	0	0	0	0	3.50764	0	0	0	0	0	0	0	0	0	0	0	0	1.76309	0	3.12699	0	0	0
728	1.37633	0	2.81016	0	0	0	6.15405	0	0	0	0	0	0	0	0	0	1.62102	0	0	2.7993	0	2.75105	0	0	0	0	0	0	0	0	0	0	0	0	4.78707	1.63307	0	0	0	0	0	0	0	1.31563	2.24431	2.53097	0	0	4.55683
729	0	5.49688	0	0	0	0	0	0	0	0	0	5.62582	0	0	0	0	0	0	0	0	0	1.27527	0	0	2.97068	0	0	0	0	0	0	0	0	0	0	3.71957	0	0	0	0	0	0	0	0	0	0.954169	0	0	0
730	0	2.50763	0	8.32814	6.5975	5.34981	0	0	0	1.14338	0	8.92299	1.11768	7.98631	0	8.10476	5.18628	0	6.97046	0	0	0	0	6.40125	0	0	0	0	2.18571	4.02008	0	0	0	0	0	0	2.08888	9.98488	0	2.94179	3.09464	0	0	0	0	2.10444	5.16376	0	0
731	2.87654	2.91865	6.39434	3.64791	0	3.28488	0	5.90782	15.3829	3.33749	0	0	0.838204	0	14.6096	0	2.13719	3.12393	3.28922	6.47496	3.41642	0	4.9022	12.0655	2.01565	13.7488	8.29895	4.72736	0	0	4.71766	2.00658	8.82083	9.56215	5.07545	2.14734	6.11256	5.28596	10.6895	3.54187	7.61328	6.73716	4.81495	6.80128	12.6198	1.92017	5.51055	18.591	1.49216
732	0	0	0	0	8.19618	0	0	1.05779	0	2.39281	0	1.64693	0	0	0	1.26946	0	0	0	0	8.60985	3.20612	0	0	2.308	0	4.5369	5.10139	0	0	0	9.33447	0	0	0	3.48244	0	0	0	0	0	0	0	0	0	1.65424	0	0	1.82481
733	1.90593	1.18227	0	0	0	4.84796	16.1695	0	2.27263	1.89634	16.5589	0	3.30062	0	0	1.67428	0	0	0	0	0	0	0.937297	0	0.497776	0	0	0	6.47067	3.92377	0	0	3.7842	0	0.874733	0	0	0	0	0	0	0	0	0	0	0	0.924749	0	0
734	0	0	0	0	0	0	0	0	0	0	0	0	0	0	0	0	0	0	0	0	0	0	0	1.81182	0	0	0	0	0	0	1.217	0	0	0	0	0	0	0	0	0	0.816201	0	0	0	0	0	0	0	0
735	0	0	0	0	0.92081	0	18.8969	0	0	1.45305	0	0	0	0	0	0	0	0	0	0	0	0	0	0	0	0	0	0	0	0	0	0	0	0	0	0	0	0	0	0	0	0	0	4.73967	0	0	0	0	0
736	12.3723	8.72067	0	2.17361	4.81297	0	13.663	17.7219	5.30529	3.62476	3.90732	7.53108	13.7501	0	5.66926	0	0	22.6888	11.0159	12.7891	8.47782	15.1665	8.50284	0	19.6694	0	2.19081	6.07105	7.04632	8.00844	0	15.4027	6.3706	7.40483	14.6516	19.502	13.1906	6.89649	11.0776	15.4439	0	4.91418	11.9301	8.7378	0	8.96669	3.57422	3.595	11.8531
737	0	0	0	0	0	0	0	0	0	0	0	0	0	0	0	0	0	0	0	0	0	0	0	0	0	0	0	0	0	0	0	0	0	0	0	0	0	0	0	0	0	0	0	0	0	0	0	0	0
738	0	0	0	0	0	0	0	0	0	0	0	0	0	0	0	0	0	0	0	0	0	0	0	0	0	0	0	0	0	0	0	0	0	0	0	0	0	0	0	0	0	0	0	0	0	0	0	0	0
739	82.8452	84.6708	93.6057	85.8503	79.4725	86.5174	51.2706	75.3125	77.0392	86.1522	79.5337	81.899	80.9934	92.0137	79.7211	88.9515	92.6765	74.1872	78.7244	80.736	79.4959	81.6274	85.6577	79.7214	75.5092	86.2512	84.9733	84.1002	84.2973	84.0477	94.0653	73.2562	81.0244	83.033	79.3982	74.8683	78.608	77.8327	78.2329	78.0725	88.4759	88.3487	83.2549	79.7213	87.3802	85.3545	84.8267	77.814	84.8299
740	0	0	0	0	0	0	33.3333	0	0	0	0	0	0	0	0	0	0	0	0	0	0	0	0	0	0	0	0	0	0	0	0	0	0	0	0	0	0	0	0	0	0	0	0	0	0	0	0	0	0
741	0	0	0	0	0	0	0	0	0	0	0	0	0	0	0	0	0	0	0	0	0	0	0	0	0	0	0	0	0	0	0	0	0	0	0	0	0	0	0	0	0	0	0	0	0	0	0	0	0
742	0	0	0	0	0	0	0	0	0	0	0	0	0	0	0	12.4035	0	0	0	0	0	0	0	0	0	0	0	0	0	0	0	0	0	0	0	0	0	0	0	0	0	0	0	0	0	0	0	0	0
743	0	0	33.3333	0	0	40.7446	13.1794	0	6.23188	0	0	0	0	0	0	0	0	20.8434	0	0	0	19.1203	0	0	33.3333	0	0	0	17.0012	0	66.6667	0	0	0	0	16.9239	0	0	0	0	0	0	0	0	9.74194	0	0	0	0
744	0	0	0	0	19.782	0	0	0	0	0	0	0	0	0	0	0	0	0	0	0	0	0	0	0	0	0	0	0	0	0	0	0	0	0	0	0	0	0	0	0	0	0	0	0	0	0	0	0	0
745	0	0	0	0	0	0	0	0	0	0	0	0	0	0	0	0	0	0	0	0	0	0	0	0	0	0	0	0	0	0	0	0	0	0	0	0	0	0	0	0	0	0	0	0	0	0	0	0	0
746	0	0	0	0	33.3333	0	0	0	33.3333	0	0	0	66.6667	0	0	66.6667	33.3333	0	0	33.3333	33.3333	0	0	15.1667	0	0	0	0	0	0	0	0	0	33.3333	33.3333	0	0	0	0	0	0	0	66.6667	0	8.54054	54.8958	100	0	0
747	0	33.3333	0	0	13.5513	59.2554	0	33.3333	33.3333	0	0	10.7466	0	66.6667	33.3333	20.9299	66.6667	0	33.3333	66.6667	33.3333	0	66.6667	0	0	66.6667	33.3333	33.3333	33.3333	0	0	0	100	33.3333	0	49.7428	33.3333	66.6667	33.3333	0	0	33.3333	33.3333	66.6667	0	33.3333	0	33.3333	33.3333
748	33.3333	66.6667	33.3333	0	33.3333	0	20.1539	66.6667	27.1014	0	0	0	33.3333	33.3333	33.3333	0	0	45.8233	33.3333	0	0	80.8797	0	84.8333	33.3333	0	33.3333	0	16.3322	66.6667	33.3333	33.3333	0	0	0	0	66.6667	33.3333	0	100	66.6667	66.6667	0	33.3333	81.7175	0	0	0	66.6667
749	0	0	0	0	0	0	33.3333	0	0	0	33.3333	55.9201	0	0	0	0	0	0	0	0	0	0	0	0	0	0	0	0	0	0	0	0	0	0	0	0	0	0	0	0	0	0	0	0	0	11.7709	0	66.6667	0
750	0	0	0	0	0	0	5.37202	0	0	0	0	0	0	0	0	0	0	0	0	0	0	0	0	0	0	0	0	0	0	0	0.244909	0	0	0	0	0	0	0	0	0	0	0	0	0	0	0	0	0	0
751	0	0	1.01177	0	0	0	0	0	0	0	0	0	0.513529	0	0	0	0	0	0	0	0	0	0	0	0	0	0	0	0	0	0	0	0	0	0	0	0	0	0	0	0	0	0	0	0	0	0	0	0
752	0	1.06242	1.62457	0.619677	0	0.833149	0	0	1.14357	0	0.95409	0.884776	0	0.469583	0	0.78045	0.991438	0	0	0	0.586021	0	0	0	0.644412	0.476238	0	0	0	0	0.377154	0.221232	0.566272	0	1.19182	1.49468	0	0	0	0	0	0	0.365013	0	0	0	0	0	0
753	0.542957	1.48438	0	0	0.298184	0.658592	1.21119	0	0.476541	0	1.26951	0	1.01659	0.597356	0	0	0	0.136088	0	0	0	0.532552	1.03568	0	1.41359	0.370514	0	0	1.0927	0.543168	0	0.269987	0	0	0	0	0.915672	0.320686	0	0	0	0	0	0.434523	0	0	0	0.221965	0.245555
754	0	0	0	0	0	0	0	0	0	0	0	0	0	0	0	0	0	0	0	0	0	0	0	0	0	0	0	0	0	0	0	0	0	0	0	0	0	0	0	0	0	0	0	0	0	0	0	0	0
755	0	0	0	0	0	0	0	0	0	0	0	0	0	0	0	0	0	0	0	0	0	0	0	0	0	0	0	0	0	0	0	0	0	0	0	0	0	0	0	0	0	0	0	0	0	0	0	0	0
756	0	0	0	17.0141	54.107	0	9.67069	0	0	0	0	0	0	32.3253	0	8.05344	0	0	87.8963	6.68358	0	0	0	16.7759	18.5049	0	0	0	3.5041	0	0	0	0	16.9433	9.73102	0	0	86.6592	0	0	0	0	0	9.37207	0	0	40.8885	0	0
757	0	0	0	30.4968	0	0	0	0	0	0	0	0	0	0	0	0	0	0	0	0	0	0	0	0	0	0	0	0	0	0	0	0	0	0	0	0	0	0	0	0	0	0	0	0	0	0	0	0	0
758	0	0	0	0	0	0	0	33.3333	33.3333	0	0	0	0	0	0	0	0	0	0	0	0	0	0	33.3333	0	0	66.6667	0	0	0	0	0	0	0	0	0	0	0	0	0	0	0	0	0	0	0	0	0	0
759	99.457	97.4532	97.3637	51.8695	45.5948	98.5083	83.7461	66.6667	65.0466	100	97.7764	99.1152	98.4699	66.6078	100	91.1661	99.0086	99.8639	12.1037	93.3164	99.414	99.4674	98.9643	49.8907	79.4371	99.1532	33.3333	100	95.4032	99.4568	99.3779	99.5088	99.4337	83.0567	89.0772	98.5053	99.0843	13.0202	100	100	100	100	99.635	90.1934	100	100	59.1115	99.778	99.7544
760	0	0	0	0	0	0	0	0	0	0	0	0	0	0	0	0	0	0	0	0	0	0	0	0	0	0	0	0	0	0	0	0	0	0	0	0	0	0	0	0	0	0	0	0	0	0	0	0	0
761	0	0	0	0	0	0	0	0	0	0	0	0	0	0	0	0	0	0	0	0	0	0	0	0	0	0	0	0	0	0	0	0	0	0	0	0	0	0	0	0	0	0	0	0	0	0	0	0	0
762	0	0	0	0	0	0	19.5747	0	0	0	0	0	0	0	0	0	0	0	0	0	0	0	0	0	0	0	0	0	0	0	0	0	0	0	0	0	0	0	0	0	0	0	0	0	0	0	0	0	0
763	0	33.3333	0	0	0	0	0	0	0	0	0	0	0	0	0	0	0	0	0	0	0	0	0	0	0	0	0	0	0	0	0	0	0	0	0	0	0	0	0	0	0	0	0	0	0	0	0	0	0
764	0	29.4415	0	0	33.3333	0	9.92977	33.3333	25.1291	0	0	33.3333	0	45.3158	0	0	0	0	0	33.3333	33.3333	0	0	12.7128	100	0	0	0	33.3333	0	33.3333	33.3333	0	66.6667	33.3333	33.3333	66.6667	33.3333	0	0	0	33.3333	33.3333	0	0	33.3333	33.3333	100	66.6667
765	33.3333	0	0	0	0	0	0	66.6667	33.3333	66.6667	100	66.6667	0	0	100	100	0	66.6667	100	66.6667	66.6667	0	33.3333	33.3333	0	100	100	33.3333	33.3333	100	33.3333	66.6667	0	33.3333	0	0	33.3333	66.6667	100	100	100	66.6667	66.6667	66.6667	100	0	33.3333	0	0
766	0	0	0	0	0	0	33.3333	0	0	0	0	0	0	0	0	0	0	0	0	0	0	0	0	0	0	0	0	0	0	0	0	0	0	0	0	0	0	0	0	0	0	0	0	0	0	0	0	0	0
767	0	0	33.3333	0	0	0	0	0	0	0	0	0	0	14.646	0	0	33.3333	0	0	0	0	0	0	0	0	0	0	0	0	0	0	0	0	0	0	0	0	0	0	0	0	0	0	0	0	33.3333	0	0	33.3333
768	0	37.2252	0	0	0	0	37.1622	0	41.5376	0	0	0	0	40.0382	0	0	0	0	0	0	0	0	0	20.6205	0	0	0	0	0	0	0	0	0	0	0	0	0	0	0	0	0	0	0	0	0	0	0	0	0
769	0	0	0	0	0	0	0	0	0	0	0	0	0	0	0	0	0	0	0	0	0	0	0	0	0	0	0	0	0	0	0	0	0	0	0	0	0	0	0	0	0	0	0	0	0	0	0	0	0
770	14.1437	0	0	0	8.23597	0	0	0	0	0	0	0	2.82673	0	0	0	0	0	0	0	0	0	0	0	0	0	0	0	0	0	0	0	0	0	7.90102	0	0	0	0	0	0	0	0	0	0	0	0	0	0
771	21.1231	0	0	0	22.301	33.3333	0	0	0	39.3745	0	20.4461	11.376	20.3347	42.8663	27.7348	0	0	54.0186	9.60832	0	0	13.826	0	0	0	0	15.1065	16.6031	0	0	0	0	35.9772	2.5179	0	8.29287	0	0	0	13.1096	0	0	10.6273	0	13.4438	0	0	0
772	0	49.394	38.6873	64.1971	36.5787	42.5918	8.67427	24.794	51.9804	0	49.5405	17.2089	12.2592	38.1678	0	33.3333	19.0022	18.6525	0	23.7291	64.8103	22.7894	12.5431	57.4857	33.411	75.0954	51.4188	32.0286	23.148	27.52	17.4116	42.242	41.4374	19.1795	3.4408	3.76167	18.0607	54.2118	38.8711	30.5357	35.3055	33.4902	57.5946	30.3051	39.8533	11.1493	26.4845	54.8368	24.483
773	0	0	22.8095	0	0	0	21.2017	0	0	0	0	0	0	0	25.4127	0	0	0	0	0	0	0	8.40019	0	0	0	0	0	0	0	11.0389	0	0	0	0	0	0	0	0	0	0	0	0	0	0	0	0	0	0
774	0	0	0	0	0	0	0	0	0	0	0	0	0	0	0	0	0	0	0	0	0	0	0	0	0	0	0	0	0	0	0	0	0	0	0	7.0373	0	0	0	0	0	0	0	0	0	0	15.7737	0	0
775	0	0	0	0	0	8.43514	0	0	0	33.3333	21.7635	20.9941	0	0	0	38.9319	0	0	0	0	0	0	0	16.0274	0	0	0	0	0	0	0	0	0	0	0	0	0	0	0	0	13.6993	0	0	0	60.1467	0	0	0	0
776	0	16.7217	0	35.8029	0	0	0	25.0309	19.0115	27.2921	18.7596	41.351	52.464	41.4976	21.5527	0	25.366	33.3333	37.0634	66.6626	0	27.287	45.7234	26.487	24.6575	15.3876	48.5812	35.7458	16.7303	46.9367	49.2551	0	25.2293	19.6277	0	0	0	45.7882	20.1539	69.4643	17.6618	22.4518	32.0738	36.3615	0	0	21.9987	30.0581	0
777	64.7331	33.8843	38.5033	0	32.8844	15.6398	70.1241	50.1751	29.0081	0	9.93635	0	21.0741	0	10.1683	0	55.6319	48.0141	8.91795	0	35.1897	49.9236	19.5073	0	41.9314	9.51703	0	17.1191	43.5187	25.5434	22.2944	57.758	33.3333	25.2156	86.1403	89.201	73.6464	0	40.975	0	20.2237	44.058	10.3316	22.706	0	75.4069	35.7432	15.1051	75.517
778	0	0	0	0	0	0	0	0	0	0	0	0	0	0	0	0	0	0	0	0	0	0	0	0	0	0	0	0	0	0	0	0	0	0	0	0	0	0	0	0	0	0	0	0	0	0	0	0	0
779	0	0	0	0	0	0	0	0	0	0	0	0	0	0	0	0	0	0	0	0	0	0	0	0	0	0	0	0	0	0	0	0	0	0	0	0	0	0	0	0	0	0	0	0	0	0	0	0	0
780	95.5231	97.3521	100	100	95.4824	66.6667	79.2983	90.8506	72.7863	94.3193	100	96.3488	0	73.2714	100	89.7207	100	33.3333	93.0735	100	100	100	100	84.812	96.3774	100	100	100	96.6663	100	100	100	100	100	33.3333	100	100	93.3858	97.4347	98.7019	100	100	100	100	100	62.8344	96.847	33.3333	100
781	0	0	0	0	0	30.8242	0	0	0	0	0	0	94.1055	0	0	0	0	66.6667	0	0	0	0	0	0	0	0	0	0	0	0	0	0	0	0	66.6667	0	0	0	0	0	0	0	0	0	0	30.459	0	66.6667	0
782	0	0	0	0	0	0	0	0	0	0	0	0	0	0	0	0	0	0	0	0	0	0	0	0	0	0	0	0	0	0	0	0	0	0	0	0	0	0	0	0	0	0	0	0	0	0	0	0	0
783	0	0	0	0	0	0	0	0	0	0	0	0	0	0	0	10.2793	0	0	0	0	0	0	0	0	0	0	0	0	0	0	0	0	0	0	0	0	0	0	0	0	0	0	0	0	0	0	0	0	0
784	0	0	0	0	0	0	0	0	0	0	0	0	5.89445	0	0	0	0	0	0	0	0	0	0	0	0	0	0	0	0	0	0	0	0	0	0	0	0	0	0	0	0	0	0	0	0	0	0	0	0
785	0	2.64791	0	0	0	0	0	0	0	0	0	0	0	1.41222	0	0	0	0	0	0	0	0	0	2.71982	3.6226	0	0	0	1.92487	0	0	0	0	0	0	0	0	0	0	0	0	0	0	0	0	0	0	0	0
786	4.47686	0	0	0	0	0	0	0	2.88641	5.68069	0	3.65122	0	0.909542	0	0	0	0	6.92653	0	0	0	0	0	0	0	0	0	1.40886	0	0	0	0	0	0	0	0	0	2.56532	1.29807	0	0	0	0	0	3.83232	0	0	0
787	0	0	0	0	0	0	0	0	0	0	0	0	0	0	0	0	0	0	0	0	0	0	0	0	0	0	0	0	0	0	0	0	0	0	0	0	0	0	0	0	0	0	0	0	0	0	0	0	0
788	0	0	0	0	4.51763	0	0	0	0	0	0	0	0	0	0	0	0	0	0	0	0	0	0	0	0	0	0	0	0	0	0	0	0	0	0	0	0	2.70571	0	0	0	0	0	0	0	0	0	0	0
789	0	0	0	0	0	2.50913	20.7017	9.14942	24.3273	0	0	0	0	24.4069	0	0	0	0	0	0	0	0	0	12.4682	0	0	0	0	0	0	0	0	0	0	0	0	0	3.90845	0	0	0	0	0	0	0	2.8743	3.153	0	0
790	18.2318	40.6478	10.0107	0	0.796569	6.7607	14.6296	0	0	14.4506	14.5922	21.2546	22.8057	0	5.0044	39.0495	17.9456	26.7929	0	23.8095	20.9519	18.9811	32.7777	17.6356	4.86327	29.0055	5.51537	24.999	18.3259	19.4512	35.2496	15.2266	18.2529	6.86469	6.13232	9.46328	15.5599	0	8.57244	16.2931	19.9518	25.3581	23.5747	16.997	28.321	10.591	4.20641	12.4456	27.4911
791	0	0	0	0	0	0	0	0	0	0	0	0	0	0	0	0	0	0	0	0	0	0	0	0	14.1533	0	0	0	0	0	0	0	0	0	0	8.44315	0	0	0	0	0	0	0	0	0	0	0	0	0
792	0	0	0	0	0	0	0	0	0	0	0	0	0	0	0	0	0	0	0	0	0	0	0	0	0	0	0	0	5.79487	0	0	0	0	0	5.94081	0	0	0	0	0	0	0	0	0	0	0	0	0	0
793	0	0	19.6179	0	0	9.61094	18.485	0	0	0	0	11.0437	4.37071	0	10.0387	4.47462	0	0	0	2.84142	0	0	0	0	0	0	0	8.03062	0	0	0	0	0	0	3.24404	0	0	0	0	10.2619	0	4.34839	0	7.36281	0	7.28481	0	0	0
794	13.252	15.7222	0	30.5038	31.2651	18.9446	0	29.83	26.8389	22.2886	15.5971	11.9307	8.84815	37.8002	20.6502	4.22981	17.7924	7.20887	34.0532	3.47416	14.7219	17.3725	5.61684	30.3472	12.3844	2.68507	23.344	4.72735	1.33036	20.7857	1.97407	20.009	23.8888	26.2089	4.28348	2.78201	19.8835	32.3628	20.5004	14.179	17.7943	7.42171	17.6357	10.9289	10.5119	18.0413	31.1133	0	16.5041
795	0	0	0	0	0	0	0	0	0	0	0	0	0	0	0	0	0	0	0	0	0	0	0	0	0	0	0	0	0	0	0	0	0	0	0	0	0	0	0	0	0	0	0	0	24.6103	0	0	0	0
796	0	0	0	46.1269	0	64.6837	0	23.294	50.3329	43.0885	69.8107	19.6888	0	62.1998	64.3067	10.8641	0	0	43.4205	0	0	0	0	15.3586	0	7.36739	71.1407	0	0	0	0	22.4013	57.8583	44.6768	0	10.9432	41.6996	67.6372	70.9271	0	62.2539	0	0	21.1347	17.4567	45.8104	45.2135	87.5544	0
797	0	0	0	23.3693	67.9384	0	0	46.876	22.8282	20.1724	0	0	0	0	0	21.7893	0	0	22.5262	0	21.1523	0	0	36.6586	0	0	0	0	0	19.7982	0	20.9148	0	22.2497	0	0	0	0	0	59.266	0	0	0	0	19.1001	0	19.4669	0	0
798	68.5162	43.63	70.3714	0	0	0	66.8854	0	0	0	0	36.0822	63.9754	0	0	19.5926	64.262	65.9982	0	69.8749	43.1739	63.6464	61.6055	0	68.599	60.942	0	62.243	74.5489	39.9649	62.7764	21.4483	0	0	80.3993	68.3684	22.857	0	0	0	0	62.8718	58.7896	43.5766	0	18.2724	0	0	56.0048
799	0	0	0	0	0	0	0	0	0	0	0	0	0	0	0	0	0	0	0	0	0	0	0	0	0	0	0	0	0	0	0	0	0	0	0	0	0	0	0	0	0	0	0	0	0	0	0	0	0
800	0	0	0	0	0	0	0	0	0	0	0	0	0	0	0	0	0	0	0	0	0	0	0	0	0	0	0	0	0	0	0	0	0	0	0	0	0	0	0	0	0	0	0	0	0	0	0	0	0
801	0	0	0	0	0	0	0	0	0	0	0	0	0	0	0	0	0	0	0	0	0	0	0	0	0	0	0	0	0	0	0	0	0	0	0	0	0	0	0	0	0	0	0	0	0	0	0	0	0
802	0	0	0	0	0	0	0	0	0	0	0	0	0	0	0	100	0	0	0	0	0	0	0	0	0	0	0	0	0	0	0	0	0	0	0	0	0	0	0	0	0	0	0	0	0	0	0	0	0
803	100	98.9818	100	100	100	100	100	100	100	100	100	100	100	98.2858	100	0	100	100	100	100	100	100	100	100	100	100	100	100	100	100	100	100	100	100	100	100	100	100	100	100	100	100	100	100	100	100	100	100	100
804	0	0	0	0	0	0	0	0	0	0	0	0	0	0	0	0	0	0	0	0	0	0	0	0	0	0	0	0	0	0	0	0	0	0	0	0	0	0	0	0	0	0	0	0	0	0	0	0	0
805	0	0	0	0	0	0	0	0	0	0	0	0	0	0	0	0	0	0	0	0	0	0	0	0	0	0	0	0	0	0	0	0	0	0	0	0	0	0	0	0	0	0	0	0	0	0	0	0	0
806	0	0	0	0	0	0	0	0	0	0	0	0	0	0	0	0	0	0	0	0	0	0	0	0	0	0	0	0	0	0	0	0	0	0	0	0	0	0	0	0	0	0	0	0	0	0	0	0	0
807	0	0	0	0	0	0	0	0	0	0	0	0	0	1.71422	0	0	0	0	0	0	0	0	0	0	0	0	0	0	0	0	0	0	0	0	0	0	0	0	0	0	0	0	0	0	0	0	0	0	0
808	0	1.01821	0	0	0	0	0	0	0	0	0	0	0	0	0	0	0	0	0	0	0	0	0	0	0	0	0	0	0	0	0	0	0	0	0	0	0	0	0	0	0	0	0	0	0	0	0	0	0
809	0	0	0	0	0	0	0	0	0	0	0	0	0	0	0	0	0	0	0	0	0	0	0	0	0	0	0	0	0	0	0	0	0	0	0	0	0	0	0	0	0	0	0	0	0	0	0	0	0
810	66.6667	0	74.5427	78.617	60.052	66.6337	44.1385	71.2474	0	76.1109	63.5516	77.7641	73.1131	23.3057	71.6301	50.9807	49.394	77.3677	73.224	64.2635	63.9363	59.4856	93.3083	21.5625	61.7978	60.5476	66.069	72.8648	63.0751	73.1987	69.4618	64.5381	69.6563	71.8049	22.0611	48.4402	47.3345	46.5016	74.0481	64.8764	46.7999	75.0209	71.5087	58.8049	49.2962	34.7649	70.8246	65.6888	44.8804
811	28.9742	67.0099	0	0	23.9552	0	25.2473	0	68.7085	0	0	0	0	52.1092	0	0	25.1354	0	0	0	0	33.3333	0	44.0067	0	0	0	0	0	0	0	0	0	0	47.6133	27.9358	26.1303	25.1062	0	0	26.3997	0	0	0	0	26.1056	0	0	24.3747
812	0	0	0	0	0	0	0	0	0	0	0	0	0	0	0	0	0	0	0	0	0	0	0	0	0	0	0	0	0	0	0	0	0	0	0	0	0	0	0	0	0	0	0	0	0	0	0	0	0
813	0	0	0	0	0	0	0	0	0	0	0	0	0	0	0	0	0	0	0	0	0	0	0	0	0	0	0	0	7.05645	0	0	0	0	0	0	0	0	0	0	0	0	0	0	0	0	0	0	0	0
814	0	0	0	0	0	0	12.9767	0	0	0	0	0	0	0	0	0	0	0	0	0	0	0	0	0	4.09357	0	0	0	0	0	0	0	0	0	0	0	0	0	0	0	0	0	0	0	0	21.2004	0	0	0
815	0	0	0	0	0	0	0	0	0	0	0	0	0	0	0	0	0	0	0	0	0	0	0	0	0	0	0	0	0	0	0	0	0	0	0	0	0	0	0	0	0	0	0	0	0	0	0	0	0
816	0	0	9.33781	6.87227	0	8.95571	0	0	0	8.20935	0	0	10.099	0	0	35.7466	0	0	0	0	0	0	0	0	0	0	0	8.72713	0	0	0	0	0	0	11.2722	9.95858	0	0	0	0	6.93368	0	0	0	0	7.22771	0	0	0
817	4.35915	32.9901	16.1195	14.5108	15.9928	24.4106	17.6376	19.6726	31.2915	15.6798	36.4484	22.2359	16.7879	24.5851	28.3699	13.2726	25.4706	22.6323	26.776	35.7365	36.0637	7.18102	6.69166	34.4308	34.1087	39.4524	33.931	18.408	29.8685	26.8013	30.5382	35.4619	30.3437	28.1951	19.0533	13.6654	26.5352	28.3922	25.9519	35.1236	19.8668	24.9791	28.4913	41.1951	50.7038	10.7014	19.6645	34.3112	30.7449
818	0	0	0	0	0	0	0	9.08005	0	0	0	0	0	0	0	0	0	0	0	0	0	0	0	0	0	0	0	0	0	0	0	0	0	0	0	0	0	0	0	0	0	0	0	0	0	0	9.51093	0	0
819	0	0	0	0	0	0	0	0	0	0	0	0	0	0	0	0	0	0	0	0	0	0	0	0	0	0	0	0	0	0	0	0	0	0	0	0	0	0	0	0	0	0	0	0	0	0	0	0	0
820	0	0	0	0	0	0	0	0	0	0	0	0	0	0	0	0	0	0	0	0	0	0	0	5.56235	0	0	0	0	0	0	0	0	0	0	0	0	0	0	0	0	0	0	0	0	0	0	0	0	0
821	0	0	0	0	0	0	0	0	0	0	0	0	0	5.35582	0	0	0	0	0	0	0	0	0	3.33393	0	0	0	0	0	0	0	0	0	0	0	0	0	0	0	0	0	0	0	0	0	0	0	0	0
822	8.94152	6.39837	0	0	5.08183	3.18953	5.10854	0	4.67651	4.67071	1.34761	9.90042	0	1.47984	5.55318	5.24497	7.19592	0	3.54784	10.4743	5.65607	7.99254	7.05803	0	3.83007	9.98766	8.35594	2.43534	3.20382	0	2.92932	7.65778	0	5.85304	5.92175	12.0782	12.6543	6.79264	8.66776	11.8506	5.83521	0	9.78427	11.4954	0	7.77754	0	0	6.85714
823	0	8.66366	8.78791	4.85702	2.8752	0	3.27576	11.3942	0	0	3.73525	3.94223	9.10056	0	0	0	3.49375	9.88394	4.25524	0	3.08058	3.88027	0	0	9.488	0	2.3573	6.54226	6.9452	10.3336	7.85166	3.90924	3.23895	3.27914	13.9664	5.36576	0	0	0	0	0	7.91485	0	0	0	4.44701	7.08194	9.08989	0
824	0	0	0	0	0	0	0	0	0	0	0	0	0	0	0	0	0	0	0	0	0	0	0	0	0	0	0	0	0	0	0	0	0	0	0	0	0	0	0	0	0	0	0	0	0	0	0	0	0
825	0	0	0	0	0	0	0	0	0	0	0	0	0	0	0	0	0	0	0	0	0	0	0	0	0	0	0	0	0	0	0	0	0	0	0	0	0	0	0	0	0	0	0	0	0	0	0	0	0
826	91.0585	84.938	91.2121	95.143	92.043	96.8105	79.4522	88.6058	85.8877	95.3293	76.1171	86.1573	90.8994	69.3071	74.4567	81.4065	69.7508	90.1161	92.1969	56.3822	74.3389	88.1272	92.942	69.9922	86.6819	57.5817	64.8925	73.5841	78.4552	69.7604	83.5557	88.433	96.761	90.8678	80.1119	82.5561	87.3457	93.2074	82.6341	78.799	94.1648	75.4168	76.3148	56.6832	51.802	87.7755	92.9181	56.5798	83.7644
827	0	0	0	0	0	0	0	0	0	0	0	0	0	0	0	0	0	0	0	0	0	0	0	0	0	0	0	0	0	0	0	0	0	0	0	0	0	0	0	0	0	0	0	0	0	0	0	0	0
828	0	0	0	0	0	0	0	0	0	0	0	0	0	0	0	0	0	0	0	0	0	0	0	0	0	0	0	0	0	0	0	0	0	0	0	0	0	0	0	0	0	0	0	0	0	0	0	0	0
829	0	0	0	0	0	0	12.1635	0	9.43583	0	18.8001	0	0	23.8572	19.9902	13.3486	19.5595	0	0	33.1434	16.9244	0	0	21.1115	0	32.4306	24.3943	17.4383	11.3958	19.9059	5.6633	0	0	0	0	0	0	0	8.6981	9.35042	0	16.6684	13.901	31.8214	48.198	0	0	34.3303	9.37843
830	0	18.5803	0	0	0	0	35.1505	0	0	0	0	26.9137	16.8375	0	0	22.4996	0	0	0	0	0	0	0	0	38.3247	0	0	18.178	44.4944	0	0	0	0	0	10.0804	14.8003	0	0	0	0	0	0	21.3411	0	0	42.1684	0	0	0
831	0	0	0	0	0	0	0	0	0	0	0	0	0	0	0	7.32284	0	0	0	0	0	0	0	0	0	0	0	0	0	0	0	0	0	0	0	0	0	0	0	0	0	0	0	0	0	0	0	0	0
832	0	0	0	0	0	0	0	0	0	0	0	0	0	0	0	0	0	0	0	0	0	0	0	0	0	0	0	0	0	0	0	0	0	0	0	0	0	0	0	0	0	0	0	0	0	0	0	0	0
833	0	0	0	0	0	0	0	0	0	0	0	0	0	0	0	0	0	0	0	0	0	0	0	0	0	0	0	0	12.1163	0	0	0	0	0	0	0	0	0	0	0	0	0	0	0	0	0	0	0	0
834	33.3333	0	0	0	0	0	0	0	0	0	0	0	0	0	0	0	0	0	0	33.3333	0	0	33.3333	0	0	0	0	0	0	0	40.6508	0	0	0	0	0	0	0	0	0	0	0	0	0	0	0	0	0	0
835	66.6667	14.7531	22.6604	66.6667	100	100	64.8495	100	33.3333	100	66.6667	43.6422	13.9895	100	100	70.1776	33.3333	66.6667	100	66.6667	66.6667	33.3333	66.6667	100	48.0075	100	100	81.822	43.3893	33.3333	33.3333	100	33.3333	100	53.9711	79.5093	100	100	100	100	100	92.0692	45.3255	100	66.6667	57.8316	66.6667	100	100
836	0	66.6667	33.3333	33.3333	0	0	0	0	66.6667	0	33.3333	21.5613	66.6667	0	0	0	66.6667	33.3333	0	0	0	66.6667	0	0	0	0	0	0	0	66.6667	0	0	66.6667	0	0	0	0	0	0	0	0	0	0	0	0	0	33.3333	0	0
837	0	0	44.0063	0	0	0	0	0	0	0	0	0	0	0	0	0	0	0	0	0	33.3333	0	0	0	13.6678	0	0	0	0	0	0	0	0	0	0	0	0	0	0	0	0	0	33.3333	0	33.3333	0	0	0	0
838	0	0	0	0	0	0	0	0	0	0	0	7.88288	2.50627	0	0	0	0	0	0	0	0	0	0	0	0	0	0	0	0	0	26.0158	0	0	0	35.9485	5.69042	0	0	0	0	0	7.93083	0	0	0	0	0	0	0
839	0	0	0	0	0	0	0	0	0	0	0	0	0	0	0	0	0	0	0	0	0	0	0	0	0	0	0	0	0	0	0	0	0	0	0	0	0	0	0	0	0	0	0	0	0	0	0	0	0
840	0	13.3292	23.3439	0	0	20.7307	7.15424	17.3185	0	18.3167	0	18.6603	14.9519	0	69.807	46.2628	13.8656	29.0306	0	0	29.8763	10.755	24.5089	42.8184	29.6135	23.748	64.7979	31.7062	0	13.8646	3.20078	10.4267	39.9241	19.1237	9.97914	17.5729	11.982	0	35.205	17.0175	0	24.0033	36.0944	12.6281	20.0064	0	0	0	0
841	39.4626	17.5365	15.8809	74.1013	79.9732	40.3753	11.6483	29.7579	47.9834	43.5208	61.6038	16.7207	28.4091	76.0727	0	0	24.7594	0	82.1554	28.1082	12.2227	21.7582	13.1871	33.3333	0	13.3863	0	16.9942	26.126	27.1639	7.86619	27.7767	18.6618	42.7168	0	8.52959	28.5155	83.3938	18.4751	30.7651	60.4035	9.1174	0	25.9477	38.0124	36.0701	67.7685	48.8182	29.7535
842	0	12.7392	0	0	0	0	14.6528	0	0	0	0	0	0	0	0	0	0	0	0	0	0	0	0	0	0	0	0	0	0	0	3.99318	0	0	0	0	0	0	0	0	0	0	0	0	0	0	0	0	0	0
843	0	0	0	0	0	0	0	0	0	0	0	0	0	0	0	0	0	0	0	0	0	0	0	0	0	0	0	0	0	0	5.22669	0	0	0	0	0	0	0	0	0	0	0	0	0	0	0	0	0	0
844	0	0	0	0	0	0	0	0	0	0	0	0	0	9.71896	0	0	0	0	0	0	0	0	0	0	0	0	0	0	1.79635	0	0	0	0	0	0	0	0	0	0	0	0	0	0	0	0	0	0	0	0
845	0	3.42724	0	0	0	0	0	0	3.32493	0	0	0	0	1.10315	0	0	0	0	0	0	0	0	0	18.7999	0	0	0	0	0	0	0	0	0	0	0	0	0	0	0	0	0	0	0	0	0	0	0.392997	0	0
846	0	0	0	0	5.5211	0	0	0	0	0	0	0	0	0	0	0	0	0	0	0	0	0	0	0	0	0	0	0	0	0	0	0	0	0	0	0	0	0	0	0	0	0	0	0	0	0	0	0	0
847	60.5374	14.5434	39.4778	25.8987	8.47	26.373	66.5447	52.9236	19.7443	38.1626	14.7532	35.4497	37.1906	5.64653	19.5676	53.7372	41.9073	23.7455	17.8446	71.8918	57.901	67.4868	62.304	0	46.3809	62.8657	35.2021	34.9605	72.0776	58.9715	54.8073	61.7966	9.02817	38.1594	56.6875	24.8037	59.5025	16.6062	46.3199	52.2174	39.5965	66.8794	63.9056	61.4242	13.8606	63.9299	31.8385	51.1818	25.1004
848	0	38.4245	21.2974	0	6.0357	12.5211	0	0	28.9473	0	23.6431	29.1693	19.4484	7.45863	10.6253	0	19.4677	47.2239	0	0	0	0	0	5.04834	24.0056	0	0	16.3391	0	0	24.9059	0	32.3859	0	33.3333	49.0938	0	0	0	0	0	0	0	0	28.1207	0	0	0	45.146
849	0	0	0	0	0	0	0	0	0	0	0	0	0	0	0	0	0	0	0	0	0	0	0	0	0	0	0	0	0	0	0	0	0	0	0	0	0	0	0	0	0	0	0	0	0	0	0	0	0
850	0	0	0	0	0	0	0	0	0	0	0	0	0	0	0	0	0	0	0	0	0	0	0	0	0	0	0	0	0	0	0	0	0	0	0	0	0	0	0	0	0	0	0	0	0	0	0	0	0
851	100	96.4561	95.7879	100	98.5325	98.4152	91.9769	100	94.7244	96.7604	96.2127	93.6134	100	97.879	97.1756	95.5374	100	100	100	97.4734	100	100	100	94.3692	96.3837	100	95.4346	95.1703	91.1677	100	98.682	100	100	100	97.3981	95.5805	97.6867	97.0467	100	99.1817	97.6516	100	100	100	100	97.6606	100	95.0221	98.527
852	0	0	0	0	0	0	0	0	0	0	0	0	0	0	0	0	0	0	0	0	0	0	0	0	0	0	0	0	0	0	0	0	0	0	0	0	0	0	0	0	0	0	0	0	0	0	0	0	0
853	0	0	0	0	0	0	0	0	0	0	0	0	0	0	0	0	0	0	0	0	0	0	0	0	0	0	0	0	0	0	0	0	0	0	0	0	0	0	0	0	0	0	0	0	0	0	0	0	0
854	0	0	0	0	0	0	0	0	0	0	0	0	0	0	0	0	0	0	0	0	0	0	0	0	0	0	0	0	0	0	0	0	0	0	0	0	0	0	0	0	0	0	0	0	0	0	0	0	0
855	0	0	0	0	0	0	2.79841	0	0	0	0	0	0	0	0	2.66917	0	0	0	2.5266	0	0	0	0	0	0	0	0	0	0	0	0	0	0	0	0	0	0	0	0	0	0	0	0	0	0	0	0	0
856	0	0	4.21209	0	0	0	1.88575	0	1.56924	0	3.78735	6.38661	0	2.12103	0	1.79344	0	0	0	0	0	0	0	5.63083	2.70256	0	4.56541	0	7.61639	0	0	0	0	0	2.60192	4.41945	2.3133	2.95334	0	0	0	0	0	0	0	0	0	0	1.47303
857	0	3.54392	0	0	1.46754	1.58478	3.33892	0	2.30293	3.23963	0	0	0	0	2.8244	0	0	0	0	0	0	0	0	0	0.913694	0	0	4.82969	1.21591	0	1.31796	0	0	0	0	0	0	0	0	0.8183	2.3484	0	0	0	0	2.33937	0	4.97789	0
858	0	0	0	0	0	0	0	0	1.40342	0	0	0	0	0	0	0	0	0	0	0	0	0	0	0	0	0	0	0	0	0	0	0	0	0	0	0	0	0	0	0	0	0	0	0	0	0	0	0	0
859	0	0	0	0	0	0	0	0	0	0	0	0	0	0	0	0	0	0	0	0	0	0	0	0	0	0	0	0	0	0	0	0	0	0	0	0	0	0	0	0	0	0	0	0	0	0	0	0	0
860	46.2177	16.0969	12.1342	0	16.4069	0	34.7638	12.2554	0	0	15.4931	39.3152	0	0	36.9238	46.829	14.979	12.1844	38.2881	44.1239	0	21.6924	43.3844	0	16.4763	50.1197	46.2695	23.2906	39.9304	13.4007	17.3772	0	18.5823	44.1233	15.8159	11.1084	20.5592	13.4864	37.6787	39.4239	40.0382	0	15.1338	29.9004	12.5446	25.8808	0	0	32.7158
861	20.6313	36.8302	24.0164	51.7145	32.7702	46.561	15.8806	27.3716	46.2885	62.6517	35.2606	23.1457	36.8008	63.1306	23.4702	0	31.3136	30.4233	19.1372	0	53.5706	11.5242	16.2393	51.9937	36.7172	0	0	44.0953	16.2265	29.0821	35.2119	52.1173	25.8634	0	28.0805	45.3273	41.0981	27.94	18.8912	13.6823	16.8905	46.9856	32.5597	15.0549	25.3823	0	51.32	68.6448	18.1355
862	0	0	0	0	0	0	0	0	0	0	0	0	0	0	0	0	0	0	0	0	0	0	0	0	0	0	0	0	0	0	0	0	0	0	0	0	0	0	0	0	0	0	0	0	0	19.2745	0	0	0
863	0	0	0	0	0	0	0	0	0	0	0	0	0	0	0	0	0	0	0	0	0	0	0	0	0	0	0	0	0	0	0	0	0	0	0	0	0	0	0	0	0	0	0	0	0	0	0	0	0
864	3.57492	0	0	0	0	0	0	0	0	0	0	0	0	0	0	6.42621	0	0	0	0	3.53964	0	0	0	0	0	0	0	0	0	0	0	0	0	0	0	0	0	0	0	0	0	0	0	0	0	0	0	0
865	0	0	6.83983	5.28291	7.20542	0	5.06751	0	0	0	2.48056	2.8536	0	0	0	0	0	5.77693	0	7.50996	0	0	0	0	0	0	0	0	0	5.44815	0	4.10149	0	0	0	0	0	0	0	4.45711	0	0	0	0	3.87674	6.74066	0	0	0
866	0	0	0	0	0	0	3.96649	0	0	0	0	0	0	0	0	0	0	0	0	0	0	0	0	0	0	0	0	0	0	0	0	0	0	0	0	9.79434	0	0	0	0	0	0	0	0	0	0	0	0	0
867	0	12.3094	0	16.4258	0	16.5804	17.8904	0	0	0	0	0	0	23.1721	0	35.9748	0	0	0	0	0	20.6963	0	0	0	0	0	0	17.1068	0	0	0	0	0	20.8768	0	0	0	0	0	16.4429	0	0	0	0	40.7858	0	0	0
868	29.5761	34.7636	57.0096	26.5768	43.6175	36.8586	22.4311	60.373	53.7115	37.3483	46.7657	34.6855	63.1992	13.6973	39.606	10.77	53.7074	51.6154	42.5746	48.3661	42.8898	46.0872	40.3763	48.0063	46.8065	49.8803	53.7305	32.6141	26.7363	52.0691	47.4109	43.7812	55.5543	55.8767	35.2268	33.77	38.3428	58.5736	43.4301	42.4367	26.6285	53.0144	52.3065	55.0447	58.1963	7.31817	48.68	31.3552	49.1488
869	0	0	0	0	0	0	0	0	0	0	0	0	0	0	0	0	0	0	0	0	0	0	0	0	0	0	0	0	0	0	0	0	0	0	0	0	0	0	0	0	0	0	0	0	0	0	0	0	0
870	0	0	0	0	0	0	0	0	0	0	0	0	0	0	0	0	0	0	0	0	0	0	0	0	0	0	0	0	0	0	0	0	0	0	0	0	0	0	0	0	0	0	0	0	0	0	0	0	0
871	0	3.52928	0	0	1.58632	0	0	0	4.69677	0	0	0	0	6.09906	0	0	0	0	0	0	0	0	0	3.58053	0	1.11987	0	0	0	0	0	0	0	0	0	0	0	0	0	0	0	0	0	0	0	0	0	0	0
872	0	0	0	0	0	0	0	0	0	0	0	2.86103	0	0	0	0	0	0	0	0	0	0	0	0	0	0	0	0	0	0	0	0	0	0	0	0	0	0	0	0	0	0	0	0	0	0	0	0	0
873	0	2.36476	0.458962	0	3.02843	1.51605	0	0	0	2.65412	0	4.54384	0	0	0	6.45761	0	0	5.11483	0	0	0	0	0	0	1.55307	0	0	0	0	0	0	1.60232	0	0	0	0	3.317	10.4041	4.23203	2.8612	2.75347	0	0	0	0	0	0	0
874	6.09539	3.62411	2.11285	5.66233	6.31594	1.6548	10.2693	13.3634	10.7042	3.34428	4.39376	2.85526	4.02179	5.60689	4.52457	0	5.19318	5.63127	9.43776	7.45478	3.09192	8.12214	5.42101	4.98387	11.4207	4.91623	0	5.13163	5.43224	14.5192	5.47825	12.7621	0.521259	10.6604	13.9071	8.96995	15.4267	6.36339	7.46775	9.46591	3.3981	3.51229	6.92171	10.3414	0	14.8744	3.67342	12.2169	7.12248
875	0	0	0	0	0	0	0	0	0	0	0	0	0	0	0	0	0	0	0	0	0	0	0	0	0	0	0	0	0	0	0	0	0	0	0	0	0	0	0	0	0	0	0	0	0	0	0	0	0
876	0	0	0	0	0	0	0	0	0	0	0	0	0	0	0	0	0	0	0	0	0	0	0	0	0	0	0	0	0	0	0	0	0	0	0	0	0	0	0	0	0	0	0	0	0	0	0	0	0
877	0	0	0	0	0	0	0	0	0	0	0	0	0	0	0	93.5424	0	0	0	0	0	0	0	0	0	0	0	0	0	0	0	0	0	0	0	0	0	0	0	0	0	0	0	0	0	0	0	0	0
878	93.9046	90.4819	97.4282	94.3377	89.0693	96.8291	89.7307	86.6366	84.599	94.0016	95.6062	89.7399	95.9782	88.2941	95.4754	0	94.8068	94.3687	85.4474	92.5452	96.9081	91.8779	94.579	91.4356	88.5793	92.4108	100	94.8684	94.5678	85.4808	94.5218	87.2379	97.8764	89.3396	86.0929	91.0301	84.5733	90.3196	82.1281	86.3021	93.7407	93.7342	93.0783	89.6586	100	85.1256	96.3266	87.7831	92.8775
879	0	0	0	0	0	0	0	0	0	0	0	0	0	0	0	0	0	0	0	0	0	0	0	0	0	0	0	0	0	0	0	0	0	0	0	0	0	0	0	0	0	0	0	0	0	0	0	0	0
880	0	0	0	0	0	0	0	0	0	0	0	0	0	0	0	24.8396	0	0	0	0	0	0	0	0	0	0	0	0	0	0	0	0	0	0	0	0	0	0	0	0	0	0	0	0	0	0	0	0	0
881	0	24.9667	0	33.3333	0	54.3199	13.1893	66.6667	55.9696	24.1921	33.3333	60.3104	0	51.0423	78.0691	56.4315	0	0	0	0	0	0	0	53.5408	25.3703	0	90.7706	0	0	49.4588	0	22.4263	0	95.6827	23.9735	0	100	0	91.9063	92.3524	0	0	33.3333	42.4995	0	50.1411	23.3996	0	0
882	0	0	0	66.6667	96.5896	33.3333	0	0	0	0	0	0	0	33.3333	0	0	0	0	96.6526	18.4322	0	0	0	0	33.3333	0	0	0	0	0	0	0	0	0	0	0	0	95.9969	0	0	33.3333	0	0	0	0	0	27.3131	28.7132	0
883	0	0	0	0	0	0	0	0	0	0	0	0	0	0	0	0	0	0	0	0	0	0	0	0	0	0	0	0	0	0	0	0	0	0	0	0	0	0	0	0	0	0	0	0	0	0	0	0	0
884	0	0	0	0	0	0	0	0	0	0	0	0	0	0	0	0	0	0	0	0	0	0	0	0	0	0	0	0	0	0	0	0	0	0	0	0	0	0	0	0	0	0	0	0	0	0	0	0	0
885	0	0	0	0	0	0	0	0	0	33.3333	0	33.3333	0	0	0	0	0	0	0	0	0	0	0	0	0	0	0	33.3333	0	0	0	0	0	0	0	0	0	0	0	0	0	0	0	0	33.3333	5.2896	0	0	0
886	66.6667	8.36661	0	0	3.41042	4.5285	0	0	0	42.4746	33.3333	6.35628	66.6667	0	21.9309	0	0	100	3.3474	48.2345	33.3333	33.3333	100	0	7.96305	100	9.22939	33.3333	33.3333	17.2079	17.7083	44.2404	33.3333	4.31727	0	33.3333	0	0	8.09372	7.64758	0	66.6667	0	24.1672	66.6667	0	49.2874	71.2868	66.6667
887	0	33.3333	0	0	0	7.81828	66.6667	0	0	0	0	0	0	0	0	10.2352	0	0	0	0	0	0	0	0	0	0	0	0	33.3333	33.3333	33.3333	0	33.3333	0	9.35986	0	0	4.00313	0	0	33.3333	0	0	33.3333	0	0	0	0	33.3333
888	0	33.3333	0	0	0	0	20.1441	0	44.0304	0	0	0	0	15.6244	0	0	0	0	0	0	0	0	0	25.6953	0	0	0	0	0	0	0	0	0	0	0	0	0	0	0	0	0	0	0	0	0	0	0	0	0
889	0	0	0	0	0	0	0	0	0	0	0	0	0	0	0	8.49372	0	0	0	0	0	0	0	20.7638	0	0	0	0	0	0	15.625	0	0	0	0	0	0	0	0	0	0	0	0	0	0	11.236	0	0	0
890	48.2137	8.50298	16.2563	66.179	67.0464	28.5798	5.50301	50.5508	10.8004	59.6885	51.2952	20.5803	5.56121	70.6682	74.3862	10.3576	30.3306	0	87.1706	17.5109	38.3668	13.4993	18.7858	29.7117	20.7491	17.7379	64.2738	35.1507	0	35.7043	1.7238	39.2912	45.6452	57.7537	0	0	46.6851	75.3465	57.3081	62.6657	50.1401	12.2297	4.95376	20.4981	5.72953	20.9153	64.4567	30.692	0
891	0	2.74217	0	0	0	0	0	0	0	0	0	13.4283	8.19954	0	0	12.3796	0	11.7486	0	0	0	0	0	0	11.4039	16.727	0	0	0	0	0	18.8685	0	0	0	10.4685	0	0	0	0	0	0	0	18.4408	24.4657	0	0	15.9564	7.58413
892	0	0	0	0	0	11.2898	12.8081	0	0	0	0	0	0	0	0	0	3.75284	5.20294	0	0	15.6452	13.4847	0	0	0	0	0	16.5599	14.1975	0	7.30168	0	0	0	20.2901	22.6836	0	0	0	0	0	1.54217	33.1304	0	3.73463	8.60215	0	0	15.9062
893	0	0	0	0	0	0	0	0	22.533	0	0	13.4739	0	0	0	0	0	0	0	0	0	0	1.30502	22.4797	9.1922	15.0403	2.25989	0	0	2.72859	0	0	0	0	0	0	0	0	3.00639	0	0	0	0	0	0	5.16481	0	0	0
894	0	0	0	0	0	0	0	0	0	0	0	0	0	0	0	0	0	0	0	0	0	0	0	0	0	0	0	0	0	0	0	0	0	0	0	0	0	0	0	0	0	0	0	0	0	0	0	0	0
895	0	24.8304	0	0	3.44015	0	27.8303	0	33.3333	0	34.2451	0	0	0	0	77.2629	0	0	0	0	0	30.6631	0	0	0	0	12.8921	6.42914	33.3333	0	0	0	0	0	0	0	0	0	0	0	0	0	0	0	43.9558	0	0	27.6362	0
896	51.7863	33.3333	83.7437	33.821	24.3139	60.1304	33.3333	49.4492	33.3333	40.3115	14.4597	52.5175	86.2393	6.99926	21.2194	0	41.178	83.0485	12.8294	82.4891	35.6577	42.3529	79.9092	19.3008	41.1664	50.4948	20.5742	34.4605	33.3333	61.5671	90.9745	27.3755	54.3548	42.2463	53.3074	66.8479	35.632	15.3712	29.855	37.3343	49.8599	86.2281	61.9158	46.1685	22.1144	24.7312	35.5433	0	43.1763
897	0	30.5912	0	0	0	0	20.5252	0	0	0	0	0	0	7.32617	0	0	24.7385	0	0	0	0	0	0	3.6216	17.4885	0	0	0	19.1358	0	0	14.4648	0	0	26.4025	0	0	9.28232	9.83048	0	0	0	0	0	0	40.5865	0	0	33.3333
898	0	0	0	0	5.1995	0	0	0	0	0	0	0	0	15.0064	0	0	0	0	0	0	10.3303	0	0	24.8861	0	0	0	7.39979	0	0	0	0	0	0	0	0	17.6828	0	0	0	0	0	0	14.8925	0	0	0	25.7155	0
899	0	0	0	0	0	0	0	0	0	0	0	0	0	0	4.39447	0	0	0	0	0	0	0	0	0	0	0	0	0	0	0	0	0	0	0	0	0	0	0	0	0	0	0	0	0	0	0	0	0	0
900	0	0	0	0	0	0	0	0	0	0	0	0	0	0	0	0	0	0	0	0	0	0	0	0	0	0	0	0	0	0	0	0	0	0	0	0	0	0	0	0	0	0	0	0	0	0	0	0	0
901	0	0	1.60937	0	0	0	0	0	0	0	0	3.26059	0	0	0	2.71739	0	0	0	0	0	0	0	0	0	0	0	0	0	0	0	0	0	0	0	0	0	0	0	0	0	0	0	0	0	0	0	0	0
902	10.4112	12.3782	4.64789	5.9132	7.99148	1.11073	11.8734	13.1652	18.8214	5.96734	5.16941	2.08527	7.00049	11.5541	3.41358	0	13.4666	9.85118	10.3007	12.9291	6.74126	13.3797	6.83047	15.1124	14.5985	12.5362	10.1649	8.58909	9.43291	12.7668	11.111	13.8939	5.34596	9.41322	23.6039	19.7592	14.388	9.67043	12.8232	11.4938	8.67292	9.09582	8.19207	11.0502	0	12.2751	8.31757	8.92244	12.1695
903	0	0	0	0	0	1.10648	0	0	0	0	0	0	0	0	0	0	0	0	0	0	0	0	0	0	0	0	0	0	0	0	0	0	0	0	0	0	0	0	0	0	0	0	0	0	2.08131	0	0	0	0
904	0	0	0	0	0	0	0	0	0	0	0	0	0	0	0	0	0	0	0	0	0	0	0	0	0	0	0	0	0	0	0	0	0	0	0	0	0	0	0	0	0	0	0	0	0	0	0	0	0
905	0	0	0	0	0	0	0	0	0	0	0	0	0	0	0	97.2826	0	0	0	0	0	0	0	0	0	0	0	0	0	0	0	0	0	0	0	0	0	0	0	0	0	0	0	0	0	0	0	0	0
906	89.5888	87.6218	93.7427	94.0868	92.0085	97.7828	88.1266	86.8348	81.1786	94.0327	94.8306	94.6541	92.9995	88.4459	96.5864	0	86.5334	90.1488	89.6993	87.0709	93.2587	86.6203	93.1695	84.8876	85.4015	87.4638	89.8351	91.4109	90.5671	87.2332	88.889	86.1061	94.654	90.5868	76.3961	80.2408	85.612	90.3296	87.1768	88.5062	91.3271	90.9042	91.8079	88.9498	97.9187	87.7249	91.6824	91.0776	87.8305
907	0	0	0	0	0	0	0	0	0	0	0	0	0	0	0	0	0	0	0	0	0	0	0	0	0	0	0	0	0	0	0	0	0	0	0	0	0	0	0	0	0	0	0	0	0	0	0	0	0
908	0	0	0	0	0	0	0	0	0	0	0	0	0	0	0	0	0	0	0	0	0	0	0	0	0	0	0	0	0	0	0	0	0	0	0	0	0	0	0	0	0	0	0	0	0	0	0	0	0
909	0	0	0	0	0	0	0	0	0	0	0	0	0	0	0	0	0	0	0	0	0	0	0	0	0	0	0	0	0	0	0	0	0	0	0	0	0	0	0	0	0	0	0	0	0	0	0	0	0
910	2.28358	0	0	0	0	0	0	0	0	0	4.53009	0	0	0	0	5.348	0	0	0	0	0	0	0	0	0	0	0	0	0	0	0	0	0	0	0	0	0	0	0	0	0	0	0	0	0	0	0	0	0
911	18.3694	0	26.2986	37.8458	24.1745	0	0	0	0	28.2587	0	0	0	0	10.9962	14.6783	0	0	27.1673	18.5092	6.15593	0	0	0	12.4831	3.54957	11.8674	37.7328	44.7738	12.0132	0	21.4512	0	0	0	16.088	25.3792	9.28081	6.26268	8.33526	0	0	0	11.9039	0	23.5665	13.4364	17.6093	22.9526
912	4.83514	36.3794	31.1352	16.5786	21.4739	43.3294	40.3677	47.7585	16.3882	8.37496	5.67769	44.9962	39.3344	24.7847	5.32637	18.0002	37.8081	43.1057	0	13.0818	4.99546	63.6629	34.4537	29.3825	33.3061	0	8.64431	0	20.5402	19.7128	43.2963	2.96743	54.2546	42.4882	48.2549	38.2338	0	20.5025	13.6305	19.2913	18.4009	26.335	44.6935	8.56436	24.5955	50.4362	29.1504	0	8.68651
913	0	0	0	0	0	0	0	0	0	0	0	0	0	0	0	0	0	0	0	0	0	0	0	0	0	0	0	0	0	0	0	0	0	0	0	0	0	0	0	0	0	13.0029	0	0	0	0	0	0	0
914	0	0	0	0	5.97701	0	0	0	0	0	1.84584	0	0	0	0	3.76513	0	0	0	0	2.73539	0	0	0	0	2.06453	0	0	0	0	0	0	0	0	0	17.2454	0	0	0	0	0	0	0	0	4.38371	0	0	0	0
915	0	0	0	0	0	0	7.10498	0	0	0	1.87917	0	0	0	4.75933	0	0	0	0	1.58549	0	0	0	0	0	2.74174	1.83864	0	0	0	0	1.45025	4.70942	0	0	0	0	0	1.05147	1.30827	0	0	0	6.3653	0	7.12468	0	0	2.26407
916	0	0	0	0	0	0	0	0	0	0	0	0	0	0	0	0	0	0	0	0	0	0	0	0	0	0	0	0	0	0	0	0	0	0	0	0	0	0	0	0	0	0	0	0	0	0	0	0	0
917	0	28.6506	0	0	0	0	23.0469	0	54.408	0	0	0	0	53.611	0	58.2084	0	0	0	0	0	0	0	0	0	0	0	0	0	0	0	0	0	0	0	0	0	0	0	0	27.0818	0	0	0	0	0	0	0	0
918	50.6719	34.97	42.5662	30.1191	48.3745	56.6706	29.4805	52.2415	29.2038	63.3663	86.0672	55.0038	60.6656	21.6043	78.9181	0	62.1919	56.8943	72.8327	66.8235	86.1132	20.7267	65.5463	70.6175	54.2108	58.3108	77.6497	62.2672	34.686	68.2739	38.4876	74.1311	41.0359	57.5118	19.1643	28.4329	74.6208	70.2166	79.0553	71.0652	54.5173	60.6621	55.3065	73.1664	71.0208	18.8726	57.4132	82.3907	66.0968
919	23.84	0	0	15.4565	0	0	0	0	0	0	0	0	0	0	0	0	0	0	0	0	0	15.6104	0	0	0	33.3333	0	0	0	0	18.2161	0	0	0	32.5807	0	0	0	0	0	0	0	0	0	0	0	0	0	0
920	0	0	0	0	0	0	0	0	0	0	0	0	0	0	0	23.6659	0	0	0	0	0	0	0	0	0	0	0	0	0	0	0	0	0	0	0	0	0	0	0	0	0	0	0	0	0	20.3024	0	0	0
921	0	0	7.07996	0	40.2904	64.3608	48.7704	0	0	0	0	45.4207	0	4.96681	6.30785	0	0	0	0	0	0	8.33333	0	27.7018	8.91596	0	0	0	37.2736	0	0	0	41.5919	0	0	39.5554	0	0	0	0	0	0	0	0	36.3694	23.0102	0	0	0
922	0	18.1475	0	0	0	0	0	0	20.6691	0	0	0	0	20.6352	0	0	8.88889	0	0	0	0	0	0	5.9814	0	0	0	0	0	0	0	0	0	0	0	0	0	0	0	0	0	0	0	0	0	0	9.11201	0	13.3039
923	0	8.67595	0	0	0	0	0	0	0	0	0	0	0	0	0	0	0	0	0	0	0	0	0	0	0	0	0	0	0	0	0	0	0	0	0	0	0	3.09728	0	0	0	0	0	0	0	0	0	0	0
924	0	0	0	0	0	0	0	0	0	0	0	0	0	0	0	0	0	0	0	0	0	0	0	0	0	0	0	0	0	0	0	0	0	0	0	0	0	0	0	0	0	0	0	0	0	0	0	0	0
925	0	0	0	0	18.2992	0	0	0	0	0	0	0	0	0	26.1121	45.4497	0	0	0	0	0	0	0	0	0	0	0	0	12.1731	0	0	0	0	0	0	26.8854	0	0	0	0	0	0	33.3333	0	0	14.9875	0	0	0
926	66.6667	56.7397	33.3333	80.0773	41.4104	17.9349	26.5032	0	79.3309	91.013	100	30.558	100	74.398	54.3659	0	91.1111	35.8888	100	100	100	52.7948	84.5536	66.3168	91.084	85.1387	100	100	30.3218	100	66.6667	100	25.6615	100	65.0724	15.3518	100	96.9027	100	100	100	100	66.6667	88.324	28.698	15.8645	71.8365	100	86.6961
927	0	0	33.3333	0	0	0	0	100	0	0	0	0	0	0	0	0	0	0	0	0	0	0	0	0	0	0	0	0	0	0	0	0	0	0	0	0	0	0	0	0	0	0	0	0	0	0	0	0	0
928	33.3333	0	26.2534	19.9227	0	0	16.3872	0	0	0	0	0	0	0	0	30.8845	0	64.1112	0	0	0	38.8718	0	0	0	0	0	0	20.2315	0	33.3333	0	32.7466	0	34.9276	12.4588	0	0	0	0	0	0	0	0	0	0	19.0515	0	0
929	0	16.4369	0	0	0	17.7043	8.33931	0	0	8.98701	0	24.0213	0	0	13.2142	0	0	0	0	0	0	0	15.4464	0	0	14.8613	0	0	0	0	0	0	0	0	0	5.74857	0	0	0	0	0	0	0	11.676	34.9326	25.8354	0	0	0
930	0	0	0	0	0	0	0	0	0	0	0	0	0	0	0	0	0	0	0	0	0	0	0	0	0	0	0	0	0	0	0	0	0	0	0	0	0	0	0	0	0	0	0	0	0	0	0	0	0
931	0	0	0	0	0	0	0	0	3.73718	0	0	0	1.84641	0	0	2.07917	0	0	0	0	0	0	0	0	0	0	0	0	0	5.0432	3.40589	0	0	0	0	0	0	0	0	0	0	0	2.48885	0	0	0	0	0	0
932	9.94167	14.1385	7.98848	0	0	0	7.27953	10.7118	4.44826	0	2.83517	0	2.7006	0	0	1.86193	13.4029	8.95034	0	7.07596	8.93808	14.0943	7.29218	0	18.2003	9.21373	0	8.5187	10.4534	11.3956	3.46799	12.6302	0	0	21.4693	21.1312	19.2027	0	6.34961	0	0	12.4454	5.2027	14.7572	0	6.83532	0	9.76989	12.6211
933	0	0	0	0	0	0	0	0	0	0	2.17684	0	0	0	0	0	0	0	0	0	0	0	0	5.6409	0	0	0	0	0	0	0	0	1.85457	0	0	0	0	0	0	0	0	0	0	0	0	0	0	0	0
934	0	0	0	0	0	0	0	0	0	0	2.83322	0	0	0	0	0	0	0	20.0953	0	0	0	0	0	0	0	0	0	0	0	0	0	0	0	0	0	0	0	0	0	0	0	0	0	0	0	0	0	0
935	0	0	0	0	0	0	0	0	0	0	0	0	0	0	0	96.0589	0	0	0	0	0	0	0	0	0	0	0	0	0	0	0	0	0	0	0	0	0	0	0	0	0	0	0	0	0	0	0	0	0
936	90.0583	85.8615	92.0115	100	100	100	92.7205	89.2882	91.8146	100	92.1548	100	95.453	100	100	0	86.5971	91.0497	79.9047	92.924	91.0619	85.9057	92.7078	94.3591	81.7997	90.7863	100	91.4813	89.5466	83.5612	93.1261	87.3698	98.1454	100	78.5307	78.8688	80.7973	100	93.6504	100	100	87.5546	92.3084	85.2428	100	93.1647	100	90.2301	87.3789
937	0	0	0	0	0	0	0	0	0	0	0	0	0	0	0	0	0	0	0	0	0	0	0	0	0	0	0	0	0	0	0	0	0	0	0	0	0	0	0	0	0	0	0	0	0	0	0	0	0
938	0	0	0	0	0	0	0	0	0	0	0	0	0	0	0	0	0	0	0	0	0	0	0	0	0	0	0	0	0	0	0	0	0	0	0	0	0	0	0	0	0	0	0	0	0	0	0	0	0
939	0	0	0	0	0	0	0	0	0	0	0	0	0	0	0	0	0	0	0	0	0	0	0	0	0	0	0	0	0	0	0	0	0	0	0	0	0	0	0	0	0	0	0	0	0	0	0	0	0
940	11.5623	0	4.34843	0	4.99953	0	2.2953	8.03818	5.53928	7.43276	0	3.48365	0	0	5.17023	5.44997	13.65	12.0921	3.13682	0	10.9498	0	7.01893	0	0	9.41176	4.4429	0	5.93688	2.34921	5.17826	19.7883	0	6.24683	4.85961	5.40575	5.26162	0	0	6.10083	2.75649	0	12.7057	10.4233	4.77188	12.2465	3.19837	4.49275	7.60495
941	11.1185	8.9723	0	2.42629	8.04917	16.7041	0	0	0	7.70452	0	0	0	0	0	0	0	0	0	0	0	0	0	0	12.8013	4.13534	4.48554	12.0394	11.2167	6.2221	8.03758	0	0	0	4.08602	10.819	12.2866	0	8.59425	0	3.95133	2.10041	22.0444	0	2.05784	9.12835	0	19.4084	14.6586
942	0	8.49201	0	0	0	0	5.19048	0	0	4.30155	0	0	0	1.24649	7.76493	0	0	0	0	0	0	0	0	0	10.177	0	0	13.8479	0	5.18539	0	0	0	0	0	0	11.2446	0	10.0817	0	0	0	0	0	0	0	0	0	0
943	0	0	4.11	0	0	0	16.2247	5.92897	7.98846	0	0	6.18525	0	0	0	0	0	0	0	5.99587	0	0	0	0	0	10.3153	0	0	15.812	0	0	0	0	0	0	2.79918	0	0	0	0	0	17.5618	0	7.70067	0	0	0	0	0
944	0	0	0	0	0	0	0	0	0	0	0	0	0	0	0	0	0	0	0	0	0	0	0	0	0	0	0	0	0	0	0	0	0	0	0	0	0	0	0	0	0	0	0	0	0	4.77007	0	0	0
945	0	0	0	0	0	0	0	0	0	0	0	0	0	0	0	33.3333	0	0	0	0	0	0	0	0	0	0	0	0	0	0	0	0	0	0	0	0	0	0	0	0	0	0	0	0	0	0	0	0	0
946	0	33.3333	0	97.5737	86.9513	0	0	86.0328	0	80.5612	0	0	0	0	87.0648	61.2167	0	28.6569	96.8632	0	0	0	0	0	0	29.198	91.0716	0	0	0	0	27.476	0	93.7532	0	0	0	100	81.324	93.8992	62.7153	0	42.6642	0	0	0	63.4683	0	0
947	77.3191	49.2024	91.5416	0	0	83.2959	76.2895	0	86.4723	0	100	90.3311	100	98.7535	0	0	86.35	59.251	0	94.0041	89.0502	100	92.9811	100	77.0218	46.9396	0	74.1127	67.0344	86.2433	86.7842	52.7357	100	0	91.0544	80.976	71.2072	0	0	0	30.5768	80.3378	22.5857	81.876	93.1703	73.8551	33.3333	76.0989	77.7364
948	0	0	0	0	0	0	0	0	0	0	0	0	0	0	0	0	0	0	0	0	0	0	0	0	0	0	0	0	0	0	0	0	0	0	0	0	0	0	0	0	0	0	0	0	0	0	0	0	0
949	0	0	0	0	0	0	0	0	0	0	0	0	0	0	0	0	0	0	0	0	0	0	0	0	0	0	0	0	0	0	0	0	0	0	0	0	0	0	0	0	0	0	0	0	0	0	0	0	0
950	26.2471	0	32.4967	48.2151	36.4111	22.5564	11.0268	13.1232	0	19.5736	8.56902	16.7353	28.5323	0	10.9561	5.57649	0	36.1907	25.1685	13.193	0	19.5973	11.3113	0	23.2467	24.2986	38.3431	0	14.4534	0	8.20029	12.4301	0	47.19	0	6.61765	8.29689	24.9642	29.4111	29.4905	0	29.5857	10.3686	4.17466	0	8.34673	19.4165	5.04826	0
951	59.9004	0	7.68246	0	0	0	0	21.5086	0	22.5699	14.8891	6.42136	0	0	0	0	41.6818	16.3849	25.9335	29.5243	30.4657	53.3333	51.0059	0	26.2463	22.016	25.4213	64.3184	0	41.9688	14.0674	0	0	0	0	15.5577	0	24.1737	17.2197	0	0	0	8.40616	5.33412	0	20.7768	0	8.66409	0
952	0	6.85199	0	0	10.1603	0	25.9436	0	0	0	0	0	23.9511	40.7056	0	0	21.1515	0	26.2996	0	0	0	0	0	0	0	0	0	22.9226	0	0	39.6919	0	0	0	0	0	0	0	0	22.9064	19.023	0	0	19.5507	0	23.9524	0	13.2043
953	0	8.56531	22.0028	7.44453	0	10.6751	0	14.3392	61.0848	16.5324	25.0426	5.1571	0	20.2259	16.465	54.0614	0	6.65277	0	10.3354	21.3699	0	0	18.1423	0	5.1437	0	0	0	0	6.7086	0	46.0155	0	31.0535	24.4332	19.2421	7.88333	0	0	20.9325	0	9.30995	36.12	29.1027	4.93033	20.1342	0	39.7403
954	0	20.4064	0	0	6.64129	6.875	10.1143	2.44591	0	0	10.6374	4.1657	7.38307	0	13.2285	0	0	0	0	7.44659	0	0	22.022	49.0868	13.6846	0	5.71806	0	21.6445	17.1719	0	0	0	14.9887	14.6745	0	20.0328	9.81002	0	43.5179	25.7423	9.11378	15.3193	0	0	0	0	0	0
955	0	0	0	0	0	0	0	0	0	0	5.70776	0	4.01972	0	0	0	0	0	0	0	0	0	0	0	0	3.72081	0	1.24876	0	0	3.37114	0	0	0	0	0	0	0	7.48617	0	0	0	0	0	0	14.3355	0	86.2877	0
956	0	0	0	0	0	0	0	0	0	16.801	0	26.912	0	0	0	0	0	0	0	0	0	0	0	0	0	0	0	0	0	0	0	0	0	0	0	0	0	0	0	0	0	1.95402	0	0	0	0	0	0	0
957	0	24.768	0	0	10.2644	0	30.5762	0	15.0426	0	8.29076	0	0	12.8393	0	0	0	0	0	25.7276	21.1815	0	0	32.7709	0	0	0	0	0	0	0	0	0	0	0	0	0	0	15.6616	0	0	0	0	0	20.5945	0	0	0	0
958	13.8525	39.4083	37.818	44.3404	36.5229	59.8936	22.339	48.5831	23.8726	24.5232	26.8634	40.6086	36.1138	26.2292	59.3505	40.3621	37.1667	40.7717	22.5985	13.7731	26.9829	27.0694	15.6608	0	36.8224	44.8208	30.5176	34.4329	40.9794	40.8593	67.6526	47.878	53.9845	37.8212	54.2719	53.3914	52.4282	33.1687	30.2215	26.9916	30.4188	40.3235	56.596	54.3713	30.7522	51.6107	36.4969	0	47.0554
959	0	0	0	0	0	0	0	0	0	0	0	0	0	0	0	0	0	0	0	0	0	0	0	0	0	0	0	0	0	0	0	0	0	0	0	0	0	0	0	0	0	0	0	0	0	0	0	0	0
960	0	0	0	0	0	0	0	0	0	0	0	0	0	0	0	0	0	0	0	0	0	0	0	0	0	0	0	0	0	0	0	0	0	0	0	0	0	0	0	0	0	0	0	0	0	0	0	0	0
961	0	3.99688	0	0	0	0	2.4643	0	0	0	0	0	0	0	0	0	0	0	0	0	0	0	0	0	0	0	0	0	1.2678	0	0	0	0	0	0	2.23176	0	0	0	0	0	0	0	0	0	0	0	0	0
962	0	0	0	0	0	0	0	0	0	0	0	0	0	0	0	0	0	0	0	0	0	0	0	0	0	0	0	0	0	0	0	0	0	0	0	0	0	0	0	0	0	0	0	0	0	0	0	0	0
963	0	0	6.47407	0	0	0	0	0	13.3725	0	0	0	0	13.5396	0	18.9063	0	0	0	0	0	0	0	0	0	0	0	0	0	0	0	0	9.54583	0	0	0	0	0	0	0	0	0	0	0	0	0	0	0	0
964	14.4758	19.0677	11.0092	15.2726	19.6227	8.71217	26.1204	20.8253	7.48299	15.8799	13.3153	19.7799	17.375	7.0436	15.6395	0	17.5404	22.1458	18.5263	15.4835	12.6109	18.6116	14.0195	16.9551	18.7296	14.9502	16.092	13.4159	14.0616	19.0001	17.264	17.6326	4.29706	18.7238	26.487	24.8703	17.5705	17.5561	20.005	21.8471	12.2706	17.6677	16.008	16.7712	33.6212	20.7679	15.5246	3.45853	15.6873
965	0	0	0	0	0	6.63883	0	0	0	0	0	0	0	0	0	0	0	0	0	0	0	0	0	5.88358	0	0	0	0	0	0	0	0	0	0	0	0	0	0	0	0	4.83085	0	0	0	0	0	0	11.213	0
966	0	0	0	0	0	0	0	0	0	0	0	0	0	0	0	0	0	0	0	0	0	0	0	0	0	0	0	0	0	0	0	0	0	0	0	0	0	0	0	0	0	0	0	0	0	0	0	0	0
967	0	0	0	0	0	0	0	0	0	0	0	0	0	0	0	27.6796	0	0	0	0	0	0	0	0	0	0	0	0	0	0	0	0	0	0	0	0	0	0	0	0	0	0	0	0	0	0	0	0	0
968	0	0	0	0	0	0	0	0	0	0	0	0	0	0	0	53.4141	0	0	0	0	0	0	0	0	0	0	0	0	0	0	0	0	0	0	0	0	0	0	0	0	0	0	0	0	0	0	0	0	0
969	85.5242	76.9354	82.5167	84.7274	80.3773	84.649	71.4153	79.1747	79.1445	84.1201	86.6847	80.2201	82.625	79.4168	84.3605	0	82.4596	77.8542	81.4737	84.5165	87.3891	81.3884	85.9805	77.1614	81.2704	85.0498	83.908	86.5841	84.6706	80.9999	82.736	82.3674	86.1571	81.2762	73.513	72.898	82.4295	82.4439	79.995	78.1529	82.8985	82.3323	83.992	83.2288	66.3788	79.2321	84.4754	85.3285	84.3127
970	0	0	0	0	0	0	0	0	0	0	0	0	0	0	0	0	0	0	0	0	0	0	0	0	0	0	0	0	0	0	0	0	0	0	0	0	0	0	0	0	0	0	0	0	0	0	0	0	0
971	0	0	0	0	0	0	0	0	0	0	0	0	0	0	0	0	0	0	0	0	0	0	0	0	0	0	0	0	0	0	0	0	0	0	0	0	0	0	0	0	0	0	0	0	0	0	0	0	0
972	0	0	0	0	0	0	18.2029	0	0	0	0	0	0	0	0	0	0	0	0	0	0	0	0	0	0	0	0	0	0	0	0	0	0	0	0	0	0	0	0	0	0	0	0	0	0	0	0	0	0
973	0	20.4521	0	0	0	0	0	0	0	0	0	14.3212	0	0	0	15.3846	0	0	0	0	0	0	0	0	0	33.3333	0	0	33.3333	0	0	0	0	0	0	0	0	0	0	0	0	0	0	33.3333	0	0	0	0	0
974	0	0	0	0	0	0	33.3333	0	0	0	0	0	0	0	0	11.2039	0	0	0	0	0	0	0	0	0	0	0	0	0	0	0	20.2105	0	0	0	0	0	0	0	0	0	0	0	0	0	8.72695	0	0	0
975	0	0	33.3333	0	16.6667	0	0	0	9.98168	0	0	0	0	25.0837	0	0	0	0	0	0	0	33.3333	0	6.71657	33.3333	0	0	0	66.6667	0	0	0	0	0	33.3333	0	19.4616	0	0	16.7153	0	0	0	0	0	0	0	66.6667	0
976	0	46.2146	0	80.1405	66.6667	41.9805	4.91867	33.3333	22.293	18.5	0	0	0	0	0	0	14.7822	81.153	66.6667	33.3333	33.3333	33.3333	0	33.5385	33.3333	33.3333	0	0	0	26.1908	66.6667	33.3333	66.6667	66.6667	66.6667	49.6152	13.9284	17.1264	100	56.8433	33.3333	25.5167	100	20.2946	62.4784	66.6667	100	0	73.1325
977	0	0	0	0	0	0	0	0	0	33.3333	0	0	0	0	0	0	0	0	33.3333	0	0	0	66.6667	0	33.3333	0	0	0	0	0	0	0	0	0	0	0	0	0	0	0	0	0	0	0	0	24.6064	0	0	0
978	0	0	0	0	0	0	0	0	0	0	0	33.3333	0	0	66.6667	22.1294	0	0	0	0	0	0	0	0	0	0	0	0	0	0	0	0	0	0	0	33.3333	0	33.3333	0	16.6181	0	0	0	0	37.5216	0	0	0	0
979	0	33.3333	0	19.8595	16.6667	58.0195	10.2117	0	67.7253	48.1667	100	19.0121	0	74.9163	33.3333	17.9487	18.5512	18.847	0	66.6667	0	0	0	59.7449	0	33.3333	33.3333	0	0	40.4759	0	46.4562	0	33.3333	0	17.0515	66.61	49.5403	0	9.8234	66.6667	74.4833	0	13.0388	0	0	0	0	26.8675
980	12.0555	46.6574	0	0	2.65935	0	26.7784	2.89964	0	0	0	0	0	0	0	0	0	0	0	0	2.33552	0	5.32096	0	0	0	0	0	4.19612	0	2.47894	0	0	0	0	0	0	0	0	0	0	0	0	0	0	5.29447	0	16.0277	0
981	0	0	0	0	0	0	0	0	0	0	0	0	0	0	0	0	0	0	0	0	0	0	0	0	0	0	0	0	0	0	0	0	0	0	0	0	0	0	0	0	0	0	0	0	0	0	0	0	0
982	0	33.3333	0	0	0	0	0	0	0	0	0	0	0	0	0	100	0	0	0	0	0	33.3333	0	0	0	0	0	0	0	0	0	0	0	0	0	0	0	0	0	0	0	0	0	0	0	0	0	0	0
983	87.9445	20.0092	100	100	95.2624	99.0139	51.275	97.1004	66.6667	100	100	100	100	89.8623	100	0	100	100	100	98.6131	97.6645	66.6667	94.679	89.9076	66.6667	100	100	100	92.2693	100	95.6044	66.6667	100	100	100	100	100	100	98.6705	100	100	100	100	93.6577	100	84.4536	100	29.758	97.5164
984	0	0	0	0	0	0	21.9466	0	0	0	0	0	0	0	0	0	0	0	0	0	0	0	0	0	33.3333	0	0	0	0	0	0	33.3333	0	0	0	0	0	0	0	0	0	0	0	0	0	0	0	33.3333	0
985	0	0	0	0	0	0	0	0	0	0	0	0	0	0	0	0	0	0	0	1.38692	0	0	0	0	0	0	0	0	0	0	0	0	0	0	0	0	0	0	0	0	0	0	0	0	0	0	0	0	0
986	0	0	0	0	0	0	0	0	0	0	0	0	0	10.1377	0	0	0	0	0	0	0	0	0	0	0	0	0	0	0	0	0	0	0	0	0	0	0	0	0	0	0	0	0	0	0	0	0	0	0
987	0	0	0	0	0	0	0	0	0	0	0	0	0	0	0	0	0	0	0	0	0	0	0	10.0924	0	0	0	0	0	0	0	0	0	0	0	0	0	0	0	0	0	0	0	0	0	0	0	0	0
988	0	0	0	0	2.07826	0	0	0	0	0	0	0	0	0	0	0	0	0	0	0	0	0	0	0	0	0	0	0	3.53453	0	1.91667	0	0	0	0	0	0	0	0	0	0	0	0	0	0	5.00304	0	20.8809	0
989	0	0	0	0	0	0.986136	0	0	0	0	0	0	0	0	0	0	0	0	0	0	0	0	0	0	0	0	0	0	0	0	0	0	0	0	0	0	0	0	1.32948	0	0	0	0	6.34235	0	5.24892	0	0	2.48357
990	0	0	0	0	0	0	0	0	0	0	0	0	0	0	0	0	0	0	0	0	0	0	0	0	0	0	0	0	0	0	0	0	0	0	0	0	0	0	0	0	0	0	0	0	0	0	0	0	0
991	0	0	27.4344	0	0	0	42.8643	0	47.6615	0	0	0	0	23.0293	0	63.79	0	16.533	0	26.6635	0	13.681	0	33.3333	0	0	0	0	15.3899	0	0	0	0	0	0	0	0	0	0	0	0	0	0	0	0	0	0	0	18.2136
992	57.4267	71.1059	66.6667	86.913	87.0895	68.3597	0	66.6371	25.5216	72.4988	90.3825	58.392	76.5157	53.625	95.9353	0	65.2352	29.5138	97.5093	49.9913	65.2491	36.567	52.6843	58.909	64.6132	70.4835	74.0751	48.0785	44.4198	77.9899	57.6796	68.515	73.6482	74.1923	45.215	43.8868	65.5892	92.8055	67.6036	82.3701	84.3869	70.1993	49.4859	66.5093	76.0085	47.4042	93.9303	73.8176	37.3345
993	0	0	0	0	0	0	0	0	0	0	0	0	0	0	0	0	0	0	0	0	0	0	0	0	0	0	0	0	0	0	0	0	0	0	0	0	0	0	0	0	0	0	0	0	0	0	0	0	0
994	0	0	0	0	0	0	0	0	10.4559	0	0	7.48619	0	0	0	10.8905	0	6.54852	0	0	0	7.28073	0	0	0	0	0	0	0	0	0	0	0	0	0	0	0	0	0	0	0	0	0	0	0	0	0	0	0
995	5.45966	10.7449	0	0	0	13.2307	18.8498	5.20023	16.3609	27.5012	0	12.1414	0	16.3553	0	0	11.4246	20.3743	0	0	16.9944	7.22355	10.2968	7.75763	14.0554	13.576	15.5751	34.1877	7.24638	0	21.8305	5.2943	22.6349	0	10.9089	24.5871	4.1679	0	0	0	0	5.62494	50.5141	19.4118	23.9915	16.6864	0	0	17.36
996	0	0	0	0	0	0	21.0432	0	0	0	0	0	0	0	0	0	0	0	0	0	0	0	2.41689	0	0	0	0	0	0	0	0	0	0	0	0	0	1.6376	0	15.1624	0	0	0	0	0	0	0	0	0	0
997	0	0	0	0	0	0	0	0	0	0	0	15.9853	0	0	0	13.5579	0	0	0	0	0	0	0	0	0	0	0	0	0	0	0	0	0	0	0	0	0	0	0	0	0	0	0	0	0	0	0	0	0
998	37.1136	18.1492	5.89896	13.087	9.70795	18.4095	17.2426	28.1627	0	0	5.31772	5.9952	23.4843	3.02841	4.0647	11.7616	23.3402	27.0303	0	23.3452	12.9959	35.2477	34.602	0	7.99565	10.5125	10.3497	17.7338	32.9439	10.8317	20.4898	19.7417	0	25.8077	28.4417	31.5261	28.6054	5.21366	17.234	12.1703	15.6131	24.1758	0	14.0789	0	35.9094	6.0697	0	18.7022
999	0	0	0	0	3.20258	0	0	0	0	0	4.29974	0	0	3.96203	0	0	0	0	2.49075	0	4.76057	0	0	0	13.3357	5.42802	0	0	0	11.1784	0	6.449	3.71687	0	15.4344	0	0	1.98084	0	5.45953	0	0	0	0	0	0	0	26.1824	8.38974
1000	0	0	0	0	0	0	0	0	3.16968	0	0	0	0	0	0	0	0	0	0	0	0	0	0	0	0	0	0	0	0	0	0	0	0	0	0	0	0	0	0	0	0	0	0	0	0	0	0	0	0
1001	0	0	0	0	0	0	0	0	0	0	6.29237	0	0	0	0	0	0	0	0	0	0	0	0	0	0	0	0	0	0	0	0	0	0	0	0	0	0	0	0	0	0	0	0	0	0	0	0	0	0
1002	0	0	0	0	0	0	0	0	0	0	0	0	0	0	0	100	0	0	0	0	0	0	0	0	0	0	0	0	0	0	0	0	0	0	0	0	0	0	0	0	0	0	0	0	0	0	0	0	0
1003	100	100	100	94.5983	86.7822	100	89.5442	100	96.8303	100	93.7076	100	100	80.1763	90.3217	0	100	100	100	100	100	100	100	92.4605	100	100	100	100	100	100	100	93.1724	100	88.1516	100	100	100	70.0565	100	100	100	100	100	100	100	100	100	66.6667	100
1004	0	0	0	0	0	0	0	0	0	0	0	0	0	0	0	0	0	0	0	0	0	0	0	0	0	0	0	0	0	0	0	0	0	0	0	0	0	0	0	0	0	0	0	0	0	0	0	33.3333	0
1005	0	0	0	0	0	0	0	0	0	0	0	0	0	0	0	0	0	0	0	0	0	0	0	0	0	0	0	0	0	0	0	0	0	0	0	0	0	0	0	0	0	0	0	0	0	0	0	0	0
1006	0	0	0	0	0	0	0	0	0	0	0	0	0	0	0	0	0	0	0	0	0	0	0	0	0	0	0	0	0	0	0	0	0	0	0	0	0	0	0	0	0	0	0	0	0	0	0	0	0
1007	0	0	0	0	0	0	0	0	0	0	0	0	0	0	0	0	0	0	0	0	0	0	0	0	0	0	0	0	0	0	0	0	0	0	0	0	0	0	0	0	0	0	0	0	0	0	0	0	0
1008	0	0	0	0	0	0	0	0	0	0	0	0	0	0	0	0	0	0	0	0	0	0	0	0	0	0	0	0	0	0	0	0	0	0	0	0	0	0	0	0	0	0	0	0	0	0	0	0	0
1009	0	0	0	5.40167	13.2178	0	10.4558	0	0	0	0	0	0	19.8237	9.67829	0	0	0	0	0	0	0	0	7.53953	0	0	0	0	0	0	0	6.82758	0	11.8484	0	0	0	29.9435	0	0	0	0	0	0	0	0	0	0	0
1010	52.9897	18.1724	77.3491	33.3333	43.8801	16.9626	20.7308	85.3832	31.2755	70.9155	66.149	20.757	47.6097	0	0	17.9539	30.0421	58.7449	97.2222	10.5458	15.7643	19.764	23.9578	0	60.8617	0	61.7338	40.902	42.1202	23.1729	11.8877	54.0166	54.4903	0	21.9828	23.0357	31.904	27.6232	46.5645	85.1682	48.3099	54.6941	18.5137	17.0844	0	33.9453	46.2656	49.0531	13.3301
1011	33.3333	0	0	22.2856	0	22.0122	0	0	0	0	0	0	0	0	33.3333	19.4795	33.3333	33.3333	0	0	40.6252	24.1967	20.8208	0	0	0	0	18.9782	22.9699	19.1609	19.3194	0	0	52.3676	15.6896	11.7864	21.6749	0	19.4321	0	0	33.3333	16.2527	35.2399	28.4028	0	33.3333	0	30.2528
1012	0	21.7058	0	0	0	0	3.54707	0	0	0	0	35.1067	33.3333	0	6.10531	26.9402	0	0	0	0	0	33.3333	20.2842	9.41213	0	0	0	0	0	23.8549	22.2103	16.8843	0	0	33.3333	0	0	0	0	0	0	0	19.548	0	0	18.4036	0	0	9.99361
1013	0	0	0	33.3333	0	0	0	0	0	0	0	0	0	0	0	13.8539	0	0	0	75.5945	0	0	22.4246	0	0	66.6667	0	0	0	12.6285	0	0	21.3464	0	0	0	0	0	0	0	0	0	0	0	0	0	0	0	0
1014	0	0	14.7072	0	46.5618	0	0	0	33.3333	16.7516	30.8106	13.5328	12.0064	100	13.7455	15.3794	36.6245	7.92175	0	0	33.5288	13.5693	0	73.7805	7.82588	0	14.7371	40.1197	24.4624	14.1724	0	12.65	9.73474	10.8814	0	61.9759	0	0	13.1248	8.32969	28.9654	0	17.0806	25.8528	53.1792	0	20.401	0	36.4139
1015	13.677	60.1218	0	0	9.55815	61.0252	55.4971	14.6168	35.3912	12.3329	0	0	7.05057	0	11.3501	0	0	0	0	0	10.0816	9.13666	12.5126	0	0	33.3333	23.5291	0	0	0	46.5826	16.449	14.4286	33.3333	28.9943	0	46.4211	39.0435	20.8787	0	12.5652	8.2889	28.605	15.23	18.418	41.8932	0	50.9469	10.0096
1016	0	0	3.14592	11.0478	0	0	0	0	0	0	0	20.2021	0	0	0	6.39315	0	0	2.77778	0	0	0	0	0	21.7741	0	0	0	10.4475	0	0	0	0	0	0	0	0	0	0	6.50215	0	0	0	0	0	0	0	0	0
1017	0	0	4.79778	0	0	0	20.2251	0	0	0	0	10.4014	0	0	35.4657	0	0	0	0	13.8596	0	0	0	16.8074	0	0	0	0	0	7.01028	0	0	0	3.41769	0	0	0	0	0	0	10.1595	0	0	0	0	0	0	0	0
1018	0	0	0	0	0	0	0	0	0	0	0	0	0	0	0	0	0	0	0	0	0	0	0	0	9.53835	0	0	0	0	0	0	0	0	0	0	3.20194	0	0	0	0	0	3.68368	0	6.59284	0	5.75794	0	0	0
1019	0	0	0	0	0	0	0	0	0	0	3.04042	0	0	0	0	0	0	0	0	0	0	0	0	0	0	0	0	0	0	0	0	0	0	0	0	0	0	0	0	0	0	0	0	0	0	0	0	0	0
1020	0	0	0	0	0	33.3333	0	0	0	0	0	0	0	0	0	0	0	0	0	10.9507	0	0	0	0	0	0	0	0	7.33333	0	0	8.68855	0	0	0	0	0	0	0	0	0	0	0	0	0	0	0	0	0
1021	0	41.9787	85.1823	66.6667	87.0036	0	0	0	35.8114	0	0	14.0708	61.464	50.6365	0	89.6696	26.5786	66.6667	0	33.3333	0	59.8466	0	0	0	0	0	29.5938	0	51.1097	0	33.3333	93.1911	33.3333	0	12.0254	66.6667	0	0	13.7457	0	0	0	0	0	33.3333	28.9623	0	53.9013
1022	88.7062	26.4073	0	33.3333	0	59.1654	77.7242	92.7746	33.3333	74.9825	79.6595	49.4724	24.8302	25.5993	90.0103	0	49.9035	33.3333	0	28.8329	88.7518	18.814	88.587	71.0591	60.3412	30.8257	33.3333	66.6667	80.2632	25.9242	87.5139	0	0	33.3333	86.5881	31.5633	33.3333	100	93.8593	33.3333	49.1682	90.6762	100	66.6667	100	33.3333	66.6667	24.9249	33.3333
1023	0	0	0	0	0	0	0	0	0	0	0	0	0	0	0	0	0	0	66.6667	22.3826	0	0	0	0	0	66.6667	63.3861	0	0	0	0	49.0758	0	33.3333	0	33.3333	0	0	0	0	33.3333	0	0	23.4427	0	25.3298	0	53.6738	0
1024	0	0	0	0	0	0	0	0	0	0	0	19.2625	0	0	0	0	0	0	29.7108	0	8.4876	0	0	0	0	0	0	0	0	0	0	0	0	0	0	14.5282	0	0	0	19.5876	0	0	0	0	0	0	0	0	12.7653
1025	7.74092	25.5826	0	0	0	7.50129	22.2758	7.2254	30.8552	10.4548	0	12.6707	0	0	0	10.3304	6.75477	0	0	0	0	21.3394	0	0	16.6545	0	0	0	0	7.40912	12.4861	0	0	0	9.88584	0	0	0	0	33.3333	17.4985	9.32377	0	0	0	0	0	0	0
1026	0	0	8.84049	0	0	0	0	0	0	0	15.52	0	5.2027	18.1095	0	0	9.25793	0	0	0	0	0	0.73723	28.9409	15.3784	0	0	0	0	0	0	0	0	0	0	0	0	0	0	0	0	0	0	0	0	0	0	0	0
1027	3.55288	6.03131	1.42599	0	12.9964	0	0	0	0	14.5627	4.82049	4.52359	0	5.65466	9.9897	0	0	0	0	4.50045	0	0	0	0	0	0	0	3.73957	12.4035	5.12821	0	8.9023	6.8089	0	0	1.77001	0	0	6.14068	0	0	0	0	0	0	8.00349	4.37099	21.4013	0
1028	0	0	0	0	0	0	0	0	0	0	0	0	0	0	0	0	0	0	0	0	2.76065	0	3.97578	0	0	2.50768	3.2806	0	0	10.4288	0	0	0	0	0	0	0	0	0	0	0	0	0	0	0	0	0	0	0
1029	0	0	4.55122	0	0	0	0	0	0	0	0	0	8.50311	0	0	0	7.50525	0	3.62256	0	0	0	6.69997	0	7.62596	0	0	0	0	0	0	0	0	0	3.52604	6.77981	0	0	0	0	0	0	0	9.89068	0	0	0	0	0
1030	19.3727	0	0	12.1505	0	40.0022	14.8943	10.3442	11.2206	0	14.4903	19.3896	36.3682	35.0419	0	0	0	0	3.3071	15.7487	16.0447	13.0398	0	20.1903	0	7.79845	15.4862	0	14.6317	0	0	0	11.5237	23.1332	11.3024	19.5408	13.8221	16.9287	0	0	12.3009	9.97792	6.2639	0	21.2914	13.3326	17.9706	0	19.3145
1031	7.87576	23.377	36.2219	0	15.162	0	22.5967	0	37.9035	12.9009	0	0	0	16.8187	21.1423	4.8028	19.2823	26.6503	0	17.9006	0	33.3333	0	10.3615	7.68415	0	0	9.00375	0	40.7781	15.9467	0	10.4384	14.3505	9.45907	0	19.644	20.0682	8.17152	4.28229	0	18.7355	0	0	0	11.795	21.1747	48.0963	0
1032	0	0	0	26.3185	17.9997	0	19.1419	18.0105	0	0	0	17.0099	0	0	20.7327	0	8.04408	10.0486	12.4514	0	5.16589	12.4929	15.1798	0	0	7.79167	2.46077	4.33431	22.9427	0	11.7484	4.07628	0	0	3.55798	0	6.53719	0	16.6176	0	9.10165	14.1694	16.5542	27.0686	0	0	0	0	0
1033	0	0	0	0	14.0809	0	0	3.6413	0	0	33.3333	0	0	0	0	0	0	0	0	0	0	0	0	0	0	0	0	0	0	0	0	0	0	0	0	0	0	0	0	0	0	0	0	0	33.3333	0	3.32468	0	0
1034	0	0	49.7659	0	0	0	0	0	10.3188	0	33.3333	33.3333	0	48.1394	0	18.124	0	0	0	0	0	0	0	22.9718	0	0	0	0	0	0	0	0	0	0	0	0	0	0	0	0	0	0	0	0	12.0419	0	0	17.9919	0
1035	24.6198	76.623	0	51.6958	33.505	59.9978	10.7367	48.6562	40.5572	87.0991	18.843	0	30.2985	0	45.5243	0	33.3333	63.3011	20.882	25.5077	78.7894	20.8404	33.3333	46.4764	92.3158	25.5349	28.1844	86.6619	17.0899	59.2219	72.3049	95.9237	55.143	62.5164	22.031	80.4592	59.9967	49.738	75.2109	62.3844	78.5974	57.1171	77.1819	72.9314	0	53.3341	45.4919	33.9118	80.6855
1036	48.1317	0	0	0	19.2524	0	32.6305	19.3478	0	0	0	30.2672	33.3333	0	12.6006	0	39.3403	0	63.3596	40.843	0	20.2936	51.4868	0	0	58.875	22.996	0	45.3358	0	0	0	22.8949	0	53.6496	0	0	13.2651	0	33.3333	0	0	0	0	33.3333	21.5383	12.0381	0	0
1037	0	0	14.0123	0	0	0	0	0	0	0	0	0	0	0	0	0	0	0	0	0	0	0	0	0	0	0	0	0	0	0	0	0	0	0	0	0	0	0	0	0	0	0	0	0	0	0	0	0	0
1038	0	0	0	9.83522	0	0	0	0	0	0	0	0	0	0	0	0	0	0	0	0	0	0	0	0	0	0	0	0	0	0	0	0	0	0	0	0	0	0	0	0	0	0	0	0	0	0	0	0	0
1039	0	0	0	0	0	0	0	0	0	0	0	0	0	0	0	77.0732	0	0	0	0	0	0	0	0	0	0	30.8726	0	0	0	0	0	0	0	0	0	0	0	0	0	0	0	0	0	0	0	0	0	0
1040	96.9354	57.5236	0	0	33.3333	0	51.8647	0	31.3717	0	79.057	26.9873	0	93.1185	94.2348	0	33.3333	0	33.3333	62.3072	66.6667	62.9466	0	52.5753	23.4236	100	65.5556	0	33.3333	58.4035	33.3333	0	0	66.6667	0	63.4153	66.6667	95.0352	96.1272	97.1208	66.6667	0	100	33.3333	93.0235	64.1945	33.3333	33.3333	95.7649
1041	0	33.3333	97.1968	96.6739	63.922	100	0	98.0097	66.6667	97.0779	0	62.8777	100	0	0	0	63.0556	100	56.841	30.9501	33.3333	33.3333	96.8706	29.0436	54.01	0	0	95.3161	61.3519	25.3195	53.4631	100	96.4978	33.3333	100	33.3333	32.8087	0	0	0	33.3333	100	0	64.2608	0	29.0908	66.6667	61.4849	0
1042	0	0	0	0	0	0	0	0	0	0	0	0	0	0	0	0	0	0	0	0	0	0	0	0	0	0	0	0	0	0	0	0	0	0	0	0	0	0	0	0	0	0	0	0	0	0	0	0	0
1043	0	0	0	0	0	0	0	0	0	0	0	0	0	0	0	0	0	0	0	0	0	0	0	0	0	0	0	0	0	0	0	0	0	0	0	0	0	0	0	0	0	0	0	0	0	0	0	0	0
1044	0	0	0	0	0	0	12.1586	0	0	0	0	0	0	0	0	0	0	0	0	0	0	0	0	9.48516	0	0	0	0	0	0	0	0	0	0	0	0	0	0	0	0	0	0	0	0	0	0	0	0	0
1045	0	0	0	0	0	0	0	0	1.96159	0	10.304	0	0	0	0	0	0	0	0	0	0	0	0	0	0	0	0	0	0	0	4.51132	0	0	0	0	0	0	4.9648	0	0	0	0	0	0	0	0	0	0	0
1046	3.06462	0	0	3.32613	2.74465	0	0	0	0	0	4.49014	6.34606	0	2.47581	5.76517	66.6667	3.61111	0	0	0	0	3.72004	3.12941	0	12.6567	0	0	4.68393	3.50761	8.01384	0	0	0	0	0	2.08613	0	0	0	0	0	0	0	0	4.03731	6.71469	0	0	0
1047	0	9.14304	2.80318	0	0	0	9.57978	1.99025	0	2.92214	0	3.78898	0	0	0	0	0	0	9.8257	3.8388	0	0	0	8.89592	9.90973	0	0	0	1.80715	0	0	0	3.50216	0	0	1.16522	0	0	1.82262	2.87919	0	0	0	2.40584	2.93921	0	0	5.18173	4.23512
1048	0	0	0	0	0	0	11.7615	0	0	0	1.74651	0	0	4.4057	0	0	0	0	0	0	0	0	0	0	0	0	0	0	0	0	0	0	0	0	0	0	0	0	0	0	0	0	0	0	0	0	0	0	0
1049	0	0	0	0	0	0	14.6355	0	0	0	4.40227	0	0	0	0	0	0	0	0	2.90391	0	0	0	0	0	0	34.4444	0	0	8.26314	8.69226	0	0	0	0	0	0.52459	0	2.05016	0	0	0	0	0	0	0	0	0	0
1050	19.792	0	2.56705	5.34953	11.6278	11.3145	0	0	32.1434	27.1769	25.3251	0	11.3568	0	2.89713	5.2353	25.5656	18.2309	0	0	0	13.5305	15.1436	0	7.72332	1.37563	1.17563	45.9907	20.5464	4.92938	9.79659	34.5258	10.3906	4.82441	24.8111	5.61783	1.96479	3.12426	1.8495	5.34686	0	30.9161	17.5559	7.69654	0	15.7533	16.3886	11.7757	0
1051	0	2.33433	27.0273	0	10.1231	8.89442	0	5.22295	0	0	2.57245	34.488	11.4748	0	0	4.70859	0	13.0746	5.62685	5.56105	21.1898	52.0553	0	13.0591	0	0	0	0	0	0	0	0	17.1319	4.14693	12.9535	10.0168	1.56063	0	0	0	0	0	4.90934	6.93483	0	0	0	0	3.95707
1052	0	24.0801	0	8.61478	0	2.48062	0	0	25.172	0	0	0	0	27.8562	0	23.4125	8.83962	0	11.3452	0	4.83188	0	3.36908	0	24.4763	0	0	0	0	6.4087	0	0	0	0	0	10.1857	2.92962	2.37197	0	1.59514	0	0	0	0	0	16.0849	2.71854	33.2716	12.3079
1053	0	0	0	10.2182	0	0	13.566	15.426	0	0	0	0	21.022	0	0	9.06886	0	0	0	3.97343	0	0	0	0	0	0	0	0	13.1783	8.97258	23.6297	0	5.47604	0	0	0	0	0	0	0	0	0	0	12.3801	7.79168	5.76665	11.2617	0	33.3333
1054	0	0	0	0	2.66133	0	14.5714	0	12.0665	2.41969	6.86406	0	0	0	0	17.7965	0	0	0	0	0	4.60612	10.7311	0	0	0	0	0	0	13.3512	0	0	0	0	14.9466	5.63094	0	0	0	0	0	0	0	0	5.78478	5.7984	0	5.36388	9.81508
1055	7.64664	0	12.0794	7.72786	8.41708	17.1962	0	16.4341	3.03603	10.9952	8.00827	0	10.2647	5.99182	16.2481	0	23.7501	0	14.4431	5.86282	13.4395	7.41341	11.5777	14.7191	12.3323	19.7346	13.3758	0	0	0	0	0	7.04037	23.6791	4.79986	0	19.73	6.11354	13.3417	45.6389	43.0295	27.1062	12.7529	0	32.1397	0	6.46974	0	3.63696
1056	0	9.95104	8.69384	0	0	22.0188	33.3333	0	0	5.60155	0	0	5.71767	0	0	0	9.21095	40.8249	8.13076	17.2929	19.0324	7.19798	0	26.9642	3.95624	16.3013	0	0	46.1202	12.3373	5.56465	26.7666	22.8754	0	8.52219	10.4123	11.5041	0	0	0	0	0	10.4533	39.0145	0	8.9373	17.607	0	0
1057	0	0	0	0	0	0	0	0	0	0	0	0	0	0	0	0	0	0	0	0	0	0	0	0	0	0	0	0	0	0	33.3333	0	0	0	3.83023	0	0	0	33.3333	0	0	0	21.705	0	0	0	0	33.3951	0
1058	0	0	0	0	0	21.2403	0	0	0	0	30.7609	0	12.3113	22.5905	33.3333	20.2224	0	0	0	27.7723	0	15.1967	22.6022	0	38.2341	0	0	0	0	0	0	0	0	0	0	0	0	63.5449	0	27.9342	0	0	0	0	19.0417	0	0	0	0
1059	72.5614	63.6346	49.6323	68.0896	67.1707	16.8551	38.5293	62.9169	27.5821	53.8067	26.4693	65.512	27.8528	43.5615	47.5214	19.5559	32.6338	27.8696	60.4541	39.5375	41.5064	0	36.5762	45.2576	13.2777	62.5885	85.4486	54.0093	20.155	54.0008	27.6757	38.7076	37.0857	67.3496	30.1364	58.1364	62.3108	24.8453	51.4755	19.485	56.9705	41.9776	32.6236	33.974	35.2421	47.6595	45.5544	16.1938	36.9497
1060	0	0	0	0	0	0	17.3474	0	33.3333	0	0	0	0	0	0	0	29.3661	16.3156	0	0	33.3333	29.2816	0	0	0	0	0	21.9654	21.0407	0	0	30.6842	15.6746	0	16.2602	0	0	0	0	27.3824	0	16.2364	12.9555	0	0	0	18.1346	54.0239	0
1061	0	0	0	0	0	0	0	0	0	0	50.1117	0	0	0	0	0	0	0	0	0	0	13.9167	0	0	0	0	0	0	9.36975	0	0	0	0	0	0	0	0	0	0	0	0	0	0	10.1857	33.3333	0	0	0	21.306
1062	0	0	0	0	0	12.2549	0	0	14.5739	0	0	0	0	0	0	23.1956	0	0	0	0	10.7453	0	0	0	0	0	0	0	0	19.7946	33.3333	0	0	0	0	0	0	0	0	0	0	0	0	0	0	0	0	21.0222	0
1063	0	23.7112	0	0	0	12.4424	0	0	0	6.33578	0	0	20.6726	0	0	16.3271	0	66.6667	17.2039	14.6107	0	0	0	0	0	20.9322	0	0	0	0	0	0	0	21.3253	0	0	33.3333	0	0	0	0	17.3093	0	0	0	0	25.3389	0	0
1064	33.3333	42.6529	49.6082	21.4045	50.8282	0	0	66.4633	0	40.6078	0	14.3986	50.5774	73.2197	11.1374	33.3333	57.4724	13.809	0	17.9116	0	25.7401	88.4942	32.9177	0	0	0	25.363	45.144	24.5756	0	0	16.871	20.6377	0	17.4045	41.7999	0	13.6437	13.181	28.8214	25.4475	12.3601	27.4216	0	9.25869	0	0	23.3759
1065	17.4935	0	0	22.6947	8.78553	0	16.488	0	0	0	18.7818	45.1077	0	0	15.0439	0	0	0	33.3333	0	0	0	0	0	13.003	0	0	0	4.4734	13.9746	46.7167	8.79835	33.3333	0	23.2459	60.6299	0	0	0	0	0	0	33.3333	0	9.997	0	0	0	0
1066	0	0	0	0	0	21.0784	4.63806	0	0	0	0	0	0	0	0	0	0	0	0	0	0	19.4167	0	0	33.3333	0	0	0	0	0	0	0	0	0	0	0	0	0	0	0	0	0	0	0	0	0	0	0	0
1067	0	9.62216	0	0	15.8385	0	33.3333	10.8939	52.0928	26.9976	0	18.9347	28.75	12.4454	0	27.144	0	0	0	48.7551	55.9213	3.37506	11.5058	15.4966	0	33.3333	0	0	0	22.2965	0	0	14.6198	0	0	0	7.23694	33.3333	0	0	0	0	0	0	0	33.3333	0	12.6427	43.2908
1068	49.1732	14.2295	50.3918	55.9008	24.5478	54.2243	0	11.2455	0	26.0589	31.1065	21.5589	0	14.3349	73.8186	0	13.1615	0	16.1294	18.7227	0	8.26989	0	51.5858	20.3303	45.7344	100	52.6716	7.81922	19.3587	4.78646	60.5174	16.4624	58.037	50.3966	6.03675	0	66.6667	86.3563	59.4367	71.1786	34.452	41.351	40.7104	56.6697	24.0746	0	12.3112	12.0274
1069	0	9.78435	0	0	0	0	28.1932	11.3973	0	0	0	0	0	0	0	0	0	3.20874	0	0	0	0	0	0	0	0	0	0	12.1529	0	15.1635	0	3.03902	0	10.0974	15.9288	17.6298	0	0	0	0	6.55479	0	21.6823	0	0	56.5265	0	0
1070	0	0	0	0	0	0	0	0	3.90551	0	0	0	0	0	0	0	0	0	0	0	0	0	0	0	33.3333	0	0	0	0	0	0	0	0	0	0	0	0	0	0	0	0	0	0	0	0	0	0	0	0
1071	0	0	0	0	9.34565	0	0	0	64.4193	0	8.3966	0	0	25.723	0	0	0	0	0	0	9.94772	0	0	0	0	0	0	0	22.629	33.3333	0	0	0	0	0	0	0	0	0	0	0	0	0	0	0	0	17.002	0	0
1072	85.4371	0	66.6667	22.5023	40.9651	43.5205	19.3361	33.3333	14.6339	58.7654	33.3333	17.421	53.3861	33.3333	95.7758	45.2416	66.6667	33.3333	57.9648	33.3333	51.6456	25.1417	54.5889	20.5669	20.1251	33.3333	33.3333	0	0	0	27.0431	0	0	0	48.9111	60.4575	58.3211	66.6667	33.3333	66.6667	66.6667	66.6667	0	25.3925	54.2052	39.8515	0	14.7228	73.2736
1073	0	95.3598	33.3333	66.6667	12.9592	33.3333	22.7199	66.6667	0	33.3333	40.932	33.3333	33.3333	33.3333	0	33.3333	33.3333	60.433	0	66.6667	23.3856	50.7429	33.3333	66.6667	11.9708	66.6667	66.6667	89.2555	66.6667	51.2847	59.9931	100	100	100	16.196	33.3333	33.3333	33.3333	66.6667	33.3333	33.3333	33.3333	100	20.0547	30.3613	29.0607	28.8673	0	0
1074	0	0	0	0	0	0	0	0	0	0	0	0	0	0	0	0	0	0	33.3333	0	0	0	0	0	0	0	0	0	0	0	0	0	0	0	0	0	0	0	0	0	0	0	0	0	0	0	0	33.3333	0
1075	14.5629	0	0	0	0	0	47.3306	0	2.24734	0	0	33.3333	0	0	0	0	0	0	8.70188	0	15.0211	15.9238	0	12.7664	21.3625	0	0	0	0	0	0	0	0	0	17.1373	0	0	0	0	0	0	0	0	33.3333	12.4614	26.8152	33.3333	51.9439	0
1076	0	0	0	10.831	25.7016	11.1534	0	0	14.7939	7.90123	0	15.9123	0	7.61035	0	0	0	0	0	0	0	0	12.0777	0	13.2082	0	0	0	10.7044	15.3819	6.29027	0	0	0	17.7556	6.20915	8.34561	0	0	0	0	0	0	7.94081	0	0	16.3313	0	9.60285
1077	0	4.64019	0	0	0	11.9928	0	0	0	0	0	0	13.2806	0	4.22417	0	0	0	0	0	0	8.19167	0	0	0	0	0	10.7445	0	0	0	0	0	0	0	0	0	0	0	0	0	0	0	13.2786	2.97201	4.27262	4.46602	0	0
1078	0	0	0	0	11.0285	0	10.6134	0	0	0	17.3381	0	0	0	0	0	0	6.23367	0	0	0	0	0	0	0	0	0	0	0	0	6.6736	0	0	0	0	0	0	0	0	0	0	0	0	0	0	0	0	0	0
1079	0	0	0	0	0	0	0	0	0	0	0	0	0	0	0	21.425	0	0	0	0	0	0	0	0	0	0	0	0	0	0	0	0	0	0	0	0	0	0	0	0	0	0	0	0	0	0	0	0	17.1236
1080	62.7269	88.0568	0	0	28.6553	0	33.1309	66.6667	0	25.6343	29.0668	0	0	75.6099	65.0677	30.1956	33.3333	24.1561	60.3618	89.0064	53.7894	22.0044	33.3333	57.7136	43.2872	94.0944	95.792	60.9021	46.4122	49.698	29.8473	60.7136	54.7231	66.6667	0	0	33.3333	66.6667	100	78.9901	33.3333	33.3333	0	13.2598	44.26	0	25.6265	65.8657	19.6533
1081	33.3333	0	67.321	80.2645	54.1607	83.3203	16.7523	28.2921	54.8301	64.0484	28.8547	80.0364	84.3093	0	26.9013	0	66.6667	55.0559	23.6704	0	24.4036	46.8366	61.6162	33.3333	24.3945	0	0	29.9245	30.5175	22.0988	50.9874	17.2518	22.249	33.3333	91.0084	91.0606	53.6793	33.3333	0	0	60.493	59.7964	88.0174	66.6667	0	95.1834	51.4527	0	29.7591
1082	0	0	0	0	0	0	0	0	0	0	0	0	0	0	0	0	0	0	0	0	0	0	0	0	0	0	0	0	0	0	0	0	0	0	0	0	0	0	0	0	0	0	0	0	0	0	0	0	0
1083	0	0	0	0	4.67805	0	0	0	0	0	0	0	0	0	0	0	0	0	0	0	0	0	0	0	0	0	0	0	0	8.41561	0	0	0	0	0	0	0	0	0	0	0	0	0	0	5.03912	0	0	0	0
1084	0	0	0	0	0	7.02724	4.75947	0	11.7496	0	4.47863	11.9771	0	0	0	0	0	0	0	0	4.1239	0	0	0	5.60108	5.90562	0	0	5.26891	0	0	2.55864	0	0	0	0	0	0	0	0	0	0	0	0	4.6471	0	7.02028	0	0
1085	0	11.9432	8.80985	0	0	0	0	0	16.0635	0	0	0	0	0	0	45.656	0	5.25769	0	0	0	1.28323	0	0	8.93881	0	0	0	0	0	0	0	3.50508	0	0	0	0	0	0	0	0	6.8703	0	0	0	0	0	0	0
1086	0	0	6.49898	7.63593	5.92584	0	18.862	0	0	0	0	0	7.03075	0	6.43202	13.6812	0	0	15.9678	4.39637	0	11.329	5.05051	4.78233	0	0	0	0	2.81586	13.9148	0	2.7451	11.0844	0	6.33365	4.03563	0	0	0	0	0	0	0	0	12.9023	0	15.9004	25.8491	47.0133
1087	3.93978	0	9.82019	12.0995	0	9.65249	10.7607	5.04126	17.3568	10.3173	37.5998	7.98646	8.6599	6.44073	1.59902	0	0	6.35312	0	6.59722	17.6831	5.92238	0	4.17073	17.7784	0	4.20797	9.17341	0	0	10.5213	3.20798	0	0	2.65795	4.90372	0	0	0	3.93029	6.17362	0	11.9826	0	13.5709	4.8166	0	8.28522	3.57427
1088	0	0	0	0	0	0	0	0	0	0	0	0	0	0	0	0	0	0	0	0	0	0	0	0	0	0	0	0	0	0	0	0	0	0	0	0	0	0	0	0	0	0	0	0	0	0	0	0	0
1089	0	0	7.54994	0	6.58016	0	15.7346	0	0	0	0	0	0	17.9494	0	10.4672	0	9.17728	0	0	0	12.6245	0	0	0	0	0	0	14.9855	5.87284	8.64399	13.5229	8.43849	0	0	0	12.9873	0	0	17.0796	0	0	0	20.0735	19.5806	0	0	0	0
1090	50.9068	0	17.3605	55.4757	0	18.6627	0	80.0317	11.1713	87.1122	5.24685	30.0042	18.24	41.9144	100	25.8111	75.578	17.6437	48.6015	42.7989	19.4724	0	100	27.145	0	89.3053	98.4517	28.2308	0	30.9181	29.7217	15.5378	0	99.5506	0	38.1679	46.2267	83.4285	100	50.7633	100	63.8059	47.8765	32.8626	27.2361	32.7461	50.4402	24.1395	0
1091	33.3333	27.9165	0	0	22.8648	51.3508	30.6232	0	24.994	0	0	0	33.3333	0	0	56.6646	0	19.634	0	0	25.5417	33.3333	0	0	39.8964	0	0	66.6667	58.0133	0	18.8598	0	66.6667	0	39.23	33.3333	0	0	0	0	0	0	0	0	0	0	14.3371	0	29.8681
1092	15.7599	60.1886	21.8963	34.9465	44.2294	0	20.4536	0	55.4953	0	76.1596	47.0598	29.1553	0	0	0	20.1546	0	29.2327	57.2011	25.017	49.2089	0	57.9675	27.7822	10.6947	0	0	0	66.6667	26.5954	84.4622	33.3333	0	24.3277	0	53.7733	10.9466	0	12.7769	0	33.3333	52.1235	21.9319	61.2666	16.2299	0	33.3333	26.0658
1093	0	0	40.6513	0	0	2.70101	0	0	0	0	0	0	0	15.3084	0	0	0	24.1377	0	0	0	0	0	0	0	0	0	0	0	0	0	0	0	0	0	18.7358	0	0	0	0	0	0	0	0	0	22.5806	0	27.2734	33.3333
1094	0	0	0	0	10.4685	5.93306	28.1167	7.31362	0	0	0	0	15.0933	0	0	0	0	0	0	0	0	0	0	0	0	0	0	0	0	0	14.4735	0	0	0	0	0	0	0	0	0	0	0	0	0	0	17.1035	10.3118	0	0
1095	0	0	0	0	0	13.8497	0	4.46124	0	5.34843	0	10.1855	0	0	0	0	0	0	4.84058	0	10.3089	0	0	5.84507	0	0	0	0	0	0	0	0	0	0	21.2148	0	0	5.62487	0	0	0	0	0	8.11682	0	0	0	0	0
1096	0	0	0	0	0	0	0	0	0	0	0	0	0	9.44386	0	7.5222	0	15.6896	5.15386	0	7.79162	13.0971	0	3.95088	21.3178	0	0	0	2.86778	2.41527	3.61168	0	0	0	0	9.76296	0	0	0	2.36133	0	0	0	0	0	11.3399	12.3089	0	0
1097	0	6.47811	20.092	0	0	0	12.8798	0	8.33929	0	0	7.91193	4.17808	0	0	10.0021	4.26738	9.19565	0	0	8.31631	0	0	0	5.55114	0	0	0	3.7037	0	6.73789	0	0	0	0	0	0	0	0	0	0	2.86081	0	0	6.09724	0	0	15.2537	10.7328
1098	0	0	0	0	0	6.68182	0	8.19347	0	0	0	3.32917	0	0	0	0	0	13.6993	0	0	0	0	0	5.09152	5.45248	0	0	5.10249	0	0	0	0	0	0.449429	0	0	0	0	0	0.765106	0	0	0	3.75528	5.40009	0	0	0	0
1099	0	5.41683	0	9.57782	22.4373	0.820956	7.92673	0	0	7.53935	18.5935	1.50939	0	0	0	0	0	0	12.1714	0	3.55201	4.36066	0	0	0	0	1.54831	0	2.0819	0	0	0	0	0	15.2274	0	0	0	0	0	0	0	0	0	0	0	12.6021	0	0
1100	0.524642	0	14.7092	0	2.05523	0	9.39168	0	0	3.35399	3.35087	0	26.3738	51.3815	3.29449	3.00788	18.7235	0.310683	0	2.46067	0	0	0	0	0	0	0.998709	0	3.31896	5.43105	17.2116	0	0	1.62704	10.9029	0	0	8.31459	1.36944	1.37695	0.545151	1.70396	8.15712	4.04946	10.0268	0	1.47768	0	2.31484
1101	0	1.84079	14.2221	3.23334	0	5.29301	0	7.64306	0	0	0	13.1725	15.5131	0	0.481973	0	0	0	0	1.91576	5.44105	3.82773	0	7.85287	7.59809	1.13952	0	3.74335	0	2.74385	4.83903	1.39243	27.5868	1.38227	33.3333	30.1333	0	0	0	2.07642	0.607348	9.68318	4.56068	10.5747	0	3.99621	0	12.5028	4.05003
1102	0.852802	0	0	3.88045	13.224	2.06646	10.0659	0	50.7605	0	0	11.7837	0	0	0	0	0	0	0	0	2.22487	8.49845	4.28182	3.6687	14.3352	0	0	3.81584	0	0	0	0	5.18163	0	0	0	2.74401	0	0	0	0	0	0	0	0	29.3029	37.4548	14.8213	3.10968
1103	0	0	0	0	0	16.1815	33.3333	0	33.3333	0	0	0	0	0	0	9.21024	3.17802	0	4.5122	0	0	0	0	0	5.1301	0	0	0	25.0826	3.12976	15.7627	0	0	0	0	0	0	0	0	0	0	2.40276	0	3.75957	0	0	0	0	0.868064
1104	0	0	0	0	0	0	0	0	15.9062	0	4.11449	6.07161	0	0	0	11.1076	0	14.066	0	0	0	0	0	0	0	0	0	0	0	0	7.35727	0	0	0	0	0	0	0	0	0	0	0	0	0	0	0	19.8326	0	0
1105	0	1.94804	19.1112	0	5.0653	3.26312	0	7.85697	0	0	0	0	33.3333	0	0	0	4.91955	5.67726	0	0	12.8449	4.20156	0	0	0	0	0	0	33.3333	0	0	12.9612	8.0692	0	0	0	10.8265	0	0	1.35586	0	0	0	2.74311	0	0	0	0	0
1106	0	0	0	0	4.18115	28.0403	0	0	0	0	0	0	6.95949	0	0	22.2257	0	0	0	0	0	0	0	0	44.7334	0	0	0	0	0	9.13081	0	3.8404	0	35.6771	0	0	0	0	0	0	0	0	0	0	0	8.68014	0	0
1107	0	0	0	0	0	0	0	0	0	0	0	21.5496	0	0	0	39.3744	0	0	0	0	0	0	0	0	0	0	0	0	0	0	16.1217	0	0	0	0	0	0	0	0	0	0	0	0	0	0	0	0	0	0
1108	65.8139	96.2112	51.9575	62.7862	20.1093	45.1556	23.9417	84.5	0	32.3676	29.2188	47.4226	17.8202	18.9209	63.8354	0	50.9567	0	95.4878	64.206	25.2197	56.7442	65.7235	29.6646	0	65.5271	99.0013	0	23.7597	55.362	0	85.6463	35.2395	65.0396	0	69.8667	86.4295	91.6854	66.0047	95.1908	33.3333	54.5807	87.2822	78.8732	89.9732	37.3637	0	72.6759	59.507
1109	32.8087	0	0	30.1	55.365	0	23.2674	0	0	64.2785	63.3158	0	0	29.6976	32.3882	15.0742	22.2222	79.946	0	31.4176	54.2695	26.7281	29.9947	58.8138	28.2032	33.3333	0	92.4408	14.5054	33.3333	29.5768	0	20.0825	31.9511	20.0866	0	0	0	32.6259	0	65.5142	31.6294	0	0	0	29.3371	32.5548	0	30.1504
1110	0	24.9806	32.8681	28.4903	0	33.3333	54.675	0	22.1931	0	0	16.4833	68.7516	65.1699	0	14.0704	26.576	0	25.8578	0	0	0	0	17.2774	0	0	0	0	4.49396	0	28.1339	33.3333	16.3261	0	24.5385	74.2973	0	0	0	0	0	17.7142	23.3325	23.156	55.2394	26.7175	28.5016	21.5298	0
1111	0	0	25.6007	0	0	21.9681	0	0	51.9493	0	0	0	0	0	0	19.7144	0	0	0	0	0	0	0	0	33.3333	0	0	0	18.4461	11.0579	0	0	0	0	33.3333	0	0	0	0	0	0	0	0	0	0	0	0	0	23.9148
1112	0	0	0	0	0	0	0	0	0	0	0	0	0	0	0	0	0	0	0	0	0	18.2898	0	0	0	0	0	0	29.1861	14.0613	23.9217	0	0	0	0	0	0	0	0	0	0	0	0	0	0	24.2647	66.6667	0	0
1113	0	0	0	33.3333	26.8123	0	0	25.8159	11.1402	0	33.3333	33.3333	0	0	0	0	14.2808	0	0	0	0	0	0	16.056	26.8106	0	0	0	0	34.7129	19.8993	33.3333	11.1403	0	0	0	0	0	0	0	0	9.79728	0	48.8453	33.3333	33.3333	0	66.6667	0
1114	0	0	0	0	0	0	0	0	0	0	0	0	10.0746	0	0	25.4077	0	0	0	0	44.4312	33.3333	0	0	0	0	0	0	24.364	0	0	0	0	0	0	0	0	0	0	0	0	33.3333	0	0	11.4273	0	0	0	0
1115	0	0	33.3333	0	33.3333	11.3652	0	0	14.7173	0	33.3333	4.43943	0	0	0	0	6.75738	50.1162	33.3333	0	0	0	0	33.3333	21.3374	0	0	0	0	0	0	33.3333	33.3333	0	14.4866	0	33.3333	0	0	33.3333	0	0	10.0008	6.7378	0	0	0	0	0
1116	0	33.3333	0	0	0	0	10.7288	0	0	0	33.3333	0	0	0	0	13.6189	0	33.3333	0	0	0	0	0	0	0	0	0	0	19.0344	33.6702	14.6111	0	33.3333	0	0	0	0	0	0	0	0	0	0	0	0	9.06859	0	0	33.3333
1117	0	8.35273	0	0	0	33.3333	33.3333	0	0	0	0	33.3333	0	0	0	19.2629	0	0	0	0	43.0128	0	0	0	18.5187	0	0	0	0	0	0	0	5.86688	0	8.79488	0	66.6667	33.3333	0	0	0	0	0	0	0	6.61585	4.83176	11.8035	9.4185
1118	0	0	0	4.843	0	0	0	74.1841	0	0	0	0	21.1737	33.3333	66.6667	7.92567	52.3859	0	7.47549	0	0	0	0	0	0	0	0	33.3333	0	6.49768	13.434	0	0	0	18.8468	25.7027	0	33.3333	0	66.6667	0	39.1552	0	12.3804	0	0	0	0	0
1119	0	0	8.1979	33.3333	39.8544	0	1.26285	0	0	0	0	12.4106	0	1.49674	0	0	0	16.5504	0	33.3333	12.556	48.3769	0	0	0	0	0	33.3333	4.47539	0	0	0	0	0	0	0	0	0	0	0	0	0	33.3333	8.88044	0	0	0	0	0
1120	0	0	0	0	0	7.52717	0	0	22.6592	0	6.79464	6.00033	0	0	0	0	1.54536	2.09615	1.6376	0	1.59579	5.93105	0	1.34571	3.24059	0	0	1.58582	6.93526	0	4.23907	0	0	0	21.9393	0	1.05508	0	0	0	0	1.7707	0	1.28058	0	0.383893	3.02185	0	2.64254
1121	0	0.685061	0	0	0	0	0	1.90016	0	1.27045	0	0	0	0	0	1.49126	0	0	0	0	0	0	0	0	0	0	0	0	0	0	0	0	0	0	0	0	0	0	0	0	0	1.91097	0	4.15618	1.22852	0	0	0	0
1122	0	0	0	0	10.2035	0	9.72186	0	17.071	0	0	0	0	0	0	9.07658	0	0	0	0	0	0	0	0	0	0	0	0	0	0	9.19998	0	0	0	0	0	0	0	0	0	0	0	0	0	0	3.15998	0	0	0
1123	0	0	0	0	0	19.8003	0.240331	0	0	0	0	27.333	0	0	0	0	6.58688	4.15022	0	0	0	6.92966	0	5.74628	5.2681	0	0	0	12.9383	0	23.21	0	5.30534	0	0	0	0	0	0	0	0	6.10505	0	0	0	0	8.60693	0	0
1124	17.0843	13.0124	7.43383	8.62298	20.4298	0	17.5172	0	44.0074	1.81983	2.83947	22.2355	17.4564	29.6745	2.09434	0	12.1111	3.26766	3.35088	7.39035	23.5457	5.55905	7.07081	4.99982	12.4002	0	0.853179	15.561	21.7216	4.20817	0	9.43322	27.1076	5.87245	25.1157	4.14296	11.6696	2.21936	0	5.55123	1.84239	5.41585	11.7751	9.98049	11.0472	25.9758	15.9607	0	6.74354
1125	0	0	0	0	0	33.3333	0	0	0	0	0	0	0	0	0	33.3333	0	0	0	0	4.71293	0	0	0	0	0	0	0	0	0	0	0	0	0	9.84613	0	0	0	0	0	0	0	0	0	0	0	0	0	0
1126	0	0	0	0	0	0	14.9773	31.4332	0	0	0	0	33.3333	0	0	31.8421	0	0	0	0	0	0	0	0	22.3575	0	0	0	0	0	0	0	28.028	0	14.8732	0	0	0	0	0	0	0	0	9.81142	0	0	0	0	0
1127	50.7297	0	8.38899	73.7464	44.2329	19.8245	15.8161	16.1742	16.2623	33.3333	59.872	17.5771	23.9667	51.7394	0	24.2568	22.9974	60.4203	66.6667	10.2962	11.3631	26.4037	33.3333	34.3928	0	76.9243	28.4534	10.9204	39.3367	0	22.0638	35.1972	13.1303	57.8654	0	0	36.8028	38.3895	63.072	55.6173	64.8243	56.9673	33.669	41.2427	87.7242	14.9718	47.8474	33.3333	73.4654
1128	0	27.8388	0	0	0	19.5146	23.6115	0	0	63.5764	0	26.854	25.2435	0	97.9057	0	30.0127	0	0	33.3333	30.1621	21.8432	30.247	0	28.0652	0	32.4802	0	19.0681	29.1252	24.1333	0	0	0	0	29.1904	0	0	0	0	33.3333	0	0	0	0	30.1734	24.5631	0	0
1129	32.186	58.4638	84.1772	17.6307	25.1338	0	18.1157	50.4925	0	0	30.4939	0	0	18.5861	0	0	26.7465	30.0657	28.3449	48.9801	28.6204	33.3333	29.3488	53.5154	28.6684	23.0757	38.2133	71.9328	0	66.6667	17.1538	55.3696	26.4288	36.2622	28.2257	66.6667	50.4726	59.3911	36.928	38.8315	0	27.8301	54.5558	33.5287	0	25.3351	0	66.6667	17.1485
1130	0	0	0	0	0	0	0	0	21.1062	0	0	54.1006	0	8.51735	0	16.8561	0	6.18962	0	0	20.8113	0	0	0	22.9431	0	0	0	23.8336	0	0	0	25.8897	0	19.8897	0	0	0	0	0	0	18.059	0	0	0	14.7172	0	0	0
1131	0	0	0	0	0	15.8842	21.3591	0	12.5289	0	0	15.4038	0	0	0	23.3083	33.3333	0	0	0	33.3333	0	0	0	0	0	0	0	0	0	0	0	0	0	0	0	0	0	0	0	0	0	0	0	33.3333	6.83687	25.5708	0	0
1132	0	0	0	22.1435	23.2651	45.4228	0	28.6869	16.1729	0	0	0	25.9386	13.0544	0	0	0	45.3635	33.3333	0	0	0	0	0	0	0	0	28.4007	0	0	14.8041	0	0	0	16.5965	22.4729	33.3333	0	0	0	0	15.8887	0	29.2889	0	0	0	0	26.4304
1133	0	0	0	19.6159	51.3837	0	0	0	0	0	13.583	0	22.8977	3.85559	0	0	0	0	0	0	0	0	0	33.3333	0	0	0	0	0	0	16.2177	0	0	0	34.4231	0	0	0	0	33.3333	0	0	0	33.3333	0	15.3355	0	0	66.6667
1134	0	0	0	0	0	17.4492	10.3989	0	0	0	26.6062	26.4232	33.3333	0	0	20.0448	0	0	17.3317	0	30.7021	51.0842	0	0	33.2418	0	0	0	38.3921	22.4647	0	33.3333	33.3333	0	0	0	0	0	0	0	0	33.3333	0	0	0	6.91947	58.507	0	0
1135	0	33.3333	66.6667	0	0	21.2439	0	0	12.2272	0	0	0	0	20.9604	0	0	33.3333	33.3333	33.3333	0	0	0	0	33.3333	0	0	0	0	0	0	0	0	0	0	0	0	0	0	0	0	0	15.2744	0	0	33.3333	13.9771	0	0	0
1136	0	0	0	33.3333	0	0	33.3333	0	7.1091	0	0	4.0725	7.39477	0	0	0	0	0	0	0	0	0	0	0	0	0	0	0	37.7743	19.6805	27.2491	0	0	0	0	0	0	0	0	33.3333	0	0	33.3333	33.3333	0	0	0	100	0
1137	0	33.3333	0	11.1899	0	0	33.3333	0	0	0	19.7503	0	10.4356	20.2789	0	39.7908	0	0	0	0	15.1533	0	0	33.3333	0	0	0	33.3333	0	0	0	0	0	0	29.0906	10.8604	0	0	0	0	0	0	0	0	33.3333	11.6966	0	0	6.90291
1138	0	33.3333	0	13.7174	0	0	0	4.64646	0	0	33.3333	0	0	0	33.3333	0	0	12.4858	16.0017	0	0	33.3333	0	0	0	0	0	4.93261	0	44.2019	0	0	7.44368	0	0	33.3333	0	0	0	0	0	17.4447	0	4.04439	0	0	8.15969	0	0
1139	0	0	0	0	25.3512	0	1.57533	0	30.8558	0	6.72709	0	0	0	0	0	0	2.62772	0	33.3333	0	15.5825	0	0	43.8152	0	0	0	0	13.6528	41.7292	0	0	33.3333	0	33.3333	33.3333	0	0	0	0	0	0	0	0	30.5172	7.76256	0	0
1140	0	0	0	0	0	0	10.3344	14.3943	21.035	0	0	8.38464	3.40613	0	0	0	8.00887	0	0	0	4.98146	0	0	0	1.51417	0	0	0.443935	16.9308	0	0	0	7.32846	0	0	8.44863	0	0	0	2.10671	0	0	0	3.73677	0	0	0	3.24717	59.3884
1141	0	7.54575	2.86627	0	0	6.43308	0	1.77666	0	0	2.46814	0	0	0	0	0	3.07116	0	0	0	0.0631579	2.99161	0	0	0	0	0	0.539725	13.4971	9.78261	0	0	12.9453	0	9.50535	0	5.31143	0	0	0	0	0	5.02821	0	0	4.62976	0.953809	0	0
1142	0	4.14152	4.25159	0.57173	4.45261	11.8295	1.06462	0	0	0	0	0	0	1.2002	0	29.6279	0	7.54265	0	0.515272	0	0	0	0	11.0015	0	0	0	9.79198	0	0	4.20119	0	0	0	0	0	3.63884	0	0	0	3.08996	0.327938	4.07175	0	0	0	0	0
1143	0	0	0	0	0	0	0	0	0	0	6.67371	18.9173	11.3889	0	0	0	0	0	0	0	0	0	0.377093	3.55336	6.25253	0	0	0	0	0	5.67769	0	0	0	2.37987	0	0	5.49817	0	0	0	0	0	0	2.08385	7.51886	0	0	0
1144	0	0	0	0	4.73009	0	0	0	0	0	0	0	0	0	0	33.3333	0	0	0	0	0	0	0	0	0	0	0	0	0	0	0	0	0	0	0	0	0	0	0	0	0	0	0	0	0	0	0	0	0
1145	0	0	0	0	0	0	0	0	0	0	0	0	0	0	0	16.9616	0	0	0	0	0	0	0	0	22.3318	0	0	0	0	0	0	0	0	0	0	0	0	0	0	0	0	0	0	0	0	0	0	0	19.3951
1146	0	29.1918	29.0817	33.3333	0	27.8441	31.9628	0	39.6483	0	46.4402	32.432	0	0	0	20.0772	0	0	0	0	6.57105	0	0	0	11.1057	0	0	0	16.4025	81.1803	0	0	27.158	13.7698	13.35	9.80127	61.3552	57.5296	31.916	28.101	51.6389	0	28.3051	0	0	25.8145	0	0	21.2165
1147	33.3333	33.3333	0	0	33.3333	0	22.9989	47.1689	0	0	30.8652	0	24.5206	33.3333	33.3333	0	18.0125	59.124	79.404	33.3333	0	63.6751	0	33.3333	0	33.3333	0	0	43.3775	0	0	41.3631	26.0049	66.6667	27.1326	0	0	33.3333	33.3333	33.3333	0	40.6312	0	33.3333	13.7869	28.7036	32.3795	0	0
1148	66.6667	25.7876	63.8004	32.7616	0	0	32.2687	0	0	100	0	0	60.6844	32.1331	33.3333	0	30.2622	33.3333	0	66.1514	61.6221	33.3333	66.2896	63.1133	20.7134	66.6667	100	65.683	0	0	66.6667	0	26.5634	0	30.0287	24.8847	0	0	0	0	33.3333	0	66.3387	0	64.5828	33.3333	0	0	0
1149	0	0	0	33.3333	57.484	53.8934	1.37049	36.6601	39.3167	0	13.5527	40.2661	0	0	33.3333	0	40.6453	0	20.596	0	26.7623	0	33.3333	0	27.0808	0	0	33.3333	0	9.03712	27.6556	54.4357	0	19.5636	17.6035	56.8654	33.3333	0	34.7507	36.459	15.0278	56.2789	0	58.8581	19.5464	0	66.6667	96.7528	0
1150	33.3333	0	0	28.2524	0	23.4279	0	0	7.10437	0	13.1824	0	0	62.376	33.3333	25.3476	0	0	42.2741	0	0	29.3018	0	19.0716	0	0	0	0	13.2886	50.1652	0	0	31.375	0	0	0	0	28.585	0	0	0	0	20.4303	25.308	0	0	0	0	85.6091
1151	0	24.5747	10.8963	0	24.6222	0	31.4205	44.3111	7.98674	0	0	0	0	0	0	25.9864	0	22.1835	0	0	33.3333	0	0	0	31.46	0	0	0	22.7836	0	17.9188	0	0	28.454	0	0	58.7973	47.6164	0	26.8043	0	0	0	0	0	30.2401	0	0	0
1152	0	0	0	0	0	0	0	0	14.0825	0	19.1819	0	0	0	0	0	0	0	11.8508	0	0	0	0	0	0	0	0	0	8.88936	20.0288	33.3333	0	0	0	0	7.38568	0	0	0	0	0	22.6712	0	0	0	17.9525	0	0	0
1153	0	0	0	0	33.3333	0	54.5419	0	0	0	33.3333	33.3333	0	0	0	0	0	31.2481	0	0	0	0	0	0	0	0	0	0	0	0	0	0	0	0	53.0712	0	0	0	0	0	0	0	0	0	0	0	13.4442	0	0
1154	0	57.4616	26.6304	0	31.5715	0	0	22.3555	0	0	10.2005	0	68.1684	0	0	6.43266	33.3333	23.4854	13.9322	0	0	0	0	0	33.3333	0	0	0	0	0	15.4145	0	48.6268	0	33.3333	25.9477	0	0	0	0	0	0	8.28685	8.0253	0	0	0	0	0
1155	0	0	55.7703	0	0	0	1.91288	0	11.4997	0	0	0	0	0	0	0	33.3333	0	21.4825	0	0	0	0	0	32.427	0	0	0	43.883	5.07509	0	0	0	0	0	0	0	0	0	0	0	0	0	9.37155	25.4551	10.1814	33.3333	0	12.6576
1156	0	0	0	38.4142	0	0	9.99033	0	0	66.6667	0	55.0914	20.5096	4.29068	33.3333	40.6803	11.0509	0	8.3574	33.3333	0	22.8172	0	0	0	0	0	0	11.1554	24.7309	0	0	0	0	0	33.3333	0	6.62229	0	0	0	0	33.3333	0	0	0	0	0	0
1157	0	0	0	33.3333	0	0	0	33.3333	0	0	0	0	11.3221	0	0	1.55307	0	11.1498	0	0	0	33.3333	0	0	0	0	0	0	0	0	0	33.3333	19.9981	0	0	0	41.2027	17.1763	0	6.52904	0	43.9955	0	33.3333	0	30.237	0	0	0
1158	0	17.9636	6.70298	0	0	0	0	0	23.3181	0	24.1019	0	0	0	0	0	0	11.9331	0	0	66.6667	0	0	47.5951	0	0	0	0	0	0	33.3333	0	0	4.87932	0	33.3333	0	0	0	33.3333	0	0	0	23.9618	74.5449	11.389	19.8891	0	1.73324
1159	0	0	0	0	10.4729	43.2388	2.13443	0	36.0086	0	0	11.5752	0	33.3333	0	0	22.2825	0	2.10298	0	0	14.5477	0	0	2.77967	0	0	0	0	0	0	0	0	33.3333	13.5955	0	0	0	0	0	0	0	4.6162	0	0	0	0	33.3333	0
1160	0	0	0	0	0	14.2502	15.4193	8.73449	0	0	0	0	0	3.22008	2.30715	9.61638	4.8266	0	0	0.504845	8.12909	0	0	0	25.2895	0	0	1.96586	0	6.33037	13.5007	0	0	0	0	2.01002	0	0	0	4.96861	0	0	0	0	0	0	8.32968	3.89665	3.58004
1161	0	3.39214	0.976364	7.89104	8.85431	0	0	2.97269	0	0	3.05727	0	7.36577	0	0	0	0	0	11.7395	0.463591	0	0	0	2.77253	5.53416	1.91923	0	0	2.46705	3.07155	6.85286	0	8.45643	0	4.26156	2.46433	1.34536	0	0	5.14383	0	7.40556	0.741084	2.57818	0	0	0	0	0
1162	0	0	4.48242	0	0	0	0	0	12.3296	1.94394	0	0	0	0	0	0	0	0	0	0	0	0	0	2.21154	0	0	0	5.5404	0.885873	0	0	0	0	0	0	4.36873	0.269964	0	0	0	0	0	0.347484	0	0	0	1.84796	1.8705	0
1163	0	0.594119	4.17345	0	3.31318	0	3.04147	0	0	0	2.65587	0	4.86794	0	0	0	0	43.3782	0	0	0	0	0.713359	0	8.0438	0	0	0	7.93343	0	0	0	8.8906	0	0	0	0	0	0	1.50829	0	0	3.47381	0	0	0.868217	13.6838	0	5.13947
1164	0	0	0	0	0	0	0	0	54.3371	0	0	33.3333	6.33402	0	0	0	0	0	0	0	0	5.97348	0	0	0	0	0	0	0	0	0	0	8.99648	0	0	0	0	0	0	0	0	0	0	0	0	0	0	5.37303	1.76677
1165	0	0	0	0	24.479	33.3333	0	0	0	0	0	0	0	0	0	33.3333	0	0	0	0	0	33.3333	0	0	0	0	0	0	0	0	0	0	0	0	0	0	0	0	0	0	0	0	0	0	0	0	0	0	0
1166	0	0	0	0	33.3333	19.0832	7.17797	50.0494	33.3333	0	0	33.3333	0	0	31.0262	57.0503	21.7605	0	0	0	0	33.3333	0	0	0	31.4141	15.0625	0	45.2751	0	0	0	5.89059	0	0	0	33.3333	0	0	28.1895	0	19.5616	0	0	33.3333	0	19.6496	0	0
1167	13.8932	11.1059	32.357	92.109	0	33.3333	0	17.6023	0	13.1664	33.3333	33.3333	34.3782	0	0	0	8.31177	23.2884	54.9272	0	25.2042	8.0651	0	11.0099	33.3333	0	0	27.7929	0	90.5981	31.1418	76.2185	0	33.3333	95.7384	11.8482	0	8.74907	48.6836	28.3647	33.3333	11.0164	41.4287	64.0885	0	32.4651	31.4854	57.397	29.7533
1168	33.3333	33.3333	58.0108	0	30.0202	0	14.9892	0	0	66.0026	60.9535	0	25.9676	64.6977	33.3333	0	33.3333	0	33.3333	65.6982	66.6667	0	99.2866	33.3333	27.7992	33.3333	0	0	0	0	48.5046	0	24.3369	33.3333	0	0	33.0634	0	33.3333	0	66.6667	31.6818	0	0	33.3333	33.3333	0	31.4628	28.1939
1169	52.7734	51.5745	0	0	0	0	59.3721	20.6411	0	18.887	0	0	21.0865	32.0822	33.3333	0	31.7678	33.3333	0	33.3333	0	19.2948	0	50.6727	0	33.3333	84.9375	64.7008	43.4386	0	0	23.7815	43.429	33.3333	0	79.3087	31.988	91.2509	17.983	31.825	0	30.3347	54.009	33.3333	33.3333	33.3333	25.0037	0	31.5666
1170	0	0	0	25.7864	0	33.5796	0	24.2224	71.5291	0	24.8547	40.4281	0	0	0	26.1414	0	51.1491	0	0	22.0351	19.5397	0	0	0	33.3333	0	0	31.5412	10.014	0	62.4864	0	33.3333	0	0	0	0	33.3333	49.2064	0	0	15.3287	25.106	0	0	13.9331	58.4035	0
1171	0	0	0	33.3333	26.6826	8.95945	0	0	0	0	0	17.9897	14.4119	26.0822	21.2851	31.5189	0	0	68.3539	0	0	33.3333	0	0	33.3333	0	0	0	0	0	33.3333	0	0	0	28.7395	0	23.5419	26.4373	0	0	0	0	0	0	0	25.9564	8.04784	0	15.0515
1172	0	0	30.3483	0	0	0	0	23.546	0	0	0	0	0	0	0	0	19.3885	0	0	0	0	0	0	0	24.1065	0	0	0	0	33.0726	20.106	0	14.1763	0	0	0	0	0	0	0	0	33.3333	0	0	25.1646	0	0	0	0
1173	0	0	0	0	33.3333	20.383	33.3333	33.3333	0	0	0	0	0	0	0	0	33.3333	0	0	0	0	0	0	0	33.3333	0	0	0	33.3333	0	0	0	33.3333	0	0	0	0	0	0	0	0	33.3333	0	0	22.818	0	0	19.93	0
1174	0	0	47.9584	0	0	15.127	33.3333	0	3.46643	0	52.6988	0	18.9214	0	0	2.39732	0	0	0	0	0	6.64286	0	0	0	0	0	0	0	0	22.0492	0	21.412	0	0	66.6667	33.3333	0	0	9.91584	0	0	0	0	0	16.6068	50.1931	0	10.5693
1175	0	0	0	33.3333	21.3839	7.98927	1.45724	0	16.6451	0	8.09373	13.9572	33.3296	0	0	0.804962	0	0	9.84639	0	33.3333	0	0	0	0	0	0	0	0	0	13.2274	0	0	0	33.3333	0	7.2657	0	0	0	0	33.3333	18.0046	0	0	0	19.4002	0	0
1176	0	10.1706	0	0	6.65076	0	0	0	4.619	0	0	27.625	0	0	0	33.3333	0	0	10.1287	0	11.2982	0	0	33.3333	9.22685	0	0	0	6.68762	0	0	0	19.157	0	4.59385	0	0	33.3333	0	0	0	0	0	0	8.16876	40.7102	0	8.26317	0
1177	0	0	0	0	0	0	0	9.78732	3.74032	0	13.9679	0	0	40.5845	0	4.79464	0	48.8509	0	33.3333	0	33.3333	0	33.3333	0	0	0	0	0	0	0	4.18032	11.9213	33.3333	0	33.3333	0	0	0	7.54442	0	0	33.3333	41.5607	0	0	0	0	33.3333
1178	0	23.1627	2.98499	7.54696	11.9495	3.78257	0	9.11098	0	0	0.384877	0	0	0	45.3815	1.0095	13.9448	0	0	0	0	0	0	0	0	33.3333	33.3333	0	26.6457	56.9133	0	33.3333	0	0	33.3333	0	0	6.89599	0	0	0	0	0	0	10.5154	16.7265	0	0	33.3333
1179	0	0	18.7083	0	0	10.1791	31.8761	0	0	0	0	0	33.3371	0	0	0	0	0	11.671	33.3333	0	7.15079	0	0	0	0	0	0	1.79211	0	11.2842	0	0	0	0	0	2.52576	0	0	0	0	0	0	0	0	0	8.42573	13.4033	7.71253
1180	1.26133	0.92187	0	0	12.3873	0	0	0	35.7849	2.63395	7.52941	4.76906	0	4.76342	0	0	4.53871	2.7602	16.5688	0	9.48071	0	0.778563	3.2499	18.8813	0	0.730952	3.75623	5.50351	8.89246	0.710465	0	13.1852	0	2.68525	0	7.70685	1.17066	0	2.71065	0	7.58725	0	5.47566	0	0	0	11.2077	3.7094
1181	0	0	12.3174	2.38568	0.780148	0	0.797948	10.7286	33.3333	0	5.7507	0	0	0.623447	0	0	0	3.03844	0	0	24.2602	0	0	0	2.11132	0	0	0	0	0	0	0	8.88621	0.960711	0.908715	6.3048	0	0	0	2.36846	0	0.434311	1.41396	0	4.5311	0	20.1292	0	0
1182	0.250338	0	2.48445	0	0	0	0	0	12.679	0	2.76494	0	4.13395	0	0	1.12558	8.67978	0	0	0	0	33.3333	0	0	0	0	0	6.59758	4.83059	0	11.4069	0	0	0	0	3.55281	0	0	0	0	0	0	2.13002	3.12896	0	0	0	0	0
1183	0	2.46496	0	0	0	7.56484	0	0	0	0	0	5.33799	0	0	2.38252	1.39623	0	1.0645	0	0	0	0	0	0	0	0	0	0	0	3.95375	12.4457	2.20503	2.81598	0	0	0	0	0	0	0	0	0	0	0	6.03404	0.788299	0	2.56862	2.20347
1184	0	1.19492	6.39753	0	3.5668	0	0.309983	0	9.884	0	0	0	0	0	0	0	0	2.39244	33.3333	0	0	0.587039	0	3.34026	22.8315	0	0	0	5.24568	0	0	0	15.7106	0.501892	0	0	0	0	0	1.90919	0	0	0	20.11	0	30.3978	0	0	4.62616
1185	0	0	0	0	0	0	0	7.63139	0	0	0	0	9.27866	0	0	6.59836	0	0	0	0	0	0	0	0	0	0	0	0	0	0	0	0	0	0	0	0	0	0	0	0	0	0	0	0	0	0	7.36739	0	0
1186	0	0	0	0	0	0	0	0	0	0	0	0	12.0227	0	0	64.1449	0	0	0	0	0	0	0	0	0	0	0	0	0	0	0	0	0	0	0	0	0	0	0	0	0	0	0	0	0	0	0	0	0
1187	0	0	0	0	0	30.3025	0	25.1425	0	0	0	0	0	0	30.9508	0	24.6536	0	0	0	42.4065	32.7463	0	33.3333	0	0	0	0	28.5027	57.7742	75.4369	0	14.0157	0	0	33.3333	0	0	0	61.5876	0	33.3333	0	14.4541	0	2.93554	0	30.7647	9.47891
1188	33.3333	63.2798	47.9517	97.6143	54.2793	29.5841	98.8921	56.4975	8.31876	65.0135	58.151	60.4095	74.5646	61.9032	33.3333	0	0	60.4495	50.0979	66.6667	23.8526	0	99.2214	60.0765	0	0	65.9357	26.7358	55.9175	29.3796	0	97.795	45.3863	98.5374	65.758	0	66.2527	33.3333	100	31.4241	100	58.6451	64.1076	0	31.9649	65.8784	54.3471	55.4589	33.3333
1189	65.155	32.1384	30.8489	0	28.9864	32.5485	0	0	0	32.3525	25.8039	29.4834	0	32.7099	33.3333	26.735	62.128	30.2949	0	33.3333	0	33.3333	0	0	56.1759	100	33.3333	62.9104	0	0	0	0	0	0	30.6481	56.8091	26.0404	65.496	0	0	0	0	32.3484	56.8314	57.4699	0	18.1563	0	46.6487
1190	0	0	27.2703	0	0	0	0	33.3333	30.5194	0	0	0	0	0	28.1397	30.6752	0	0	23.3075	0	53.7345	33.3333	0	24.6068	12.9501	0	0	0	36.2527	29.9048	75.1211	0	0	0	5.19504	0	0	0	0	0	0	56.0216	0	33.3333	0	0	0	0	0
1191	0	0	0	0	26.8871	33.3333	33.3333	18.5453	33.3333	0	0	0	10.2471	0	0	0	0	0	33.3333	0	0	33.3333	0	0	0	0	0	33.3333	0	0	0	0	29.2234	0	0	0	0	0	0	0	0	0	0	0	0	0	13.2847	0	0
1192	0	0	0	0	20.9757	25.7703	21.2562	0	33.3333	0	33.3333	54.589	23.8865	0	0	0	33.3333	22.2549	0	0	27.6339	0	0	0	0	0	0	0	0	66.6667	0	0	23.4198	0	0	0	15.6102	0	0	0	0	0	0	0	33.3333	0	0	0	0
1193	0	0	0	0	0	0	33.3333	0	0	0	0	0	23.0863	19.6493	0	66.6667	0	0	0	0	0	0	0	0	2.75969	0	0	0	6.07176	0	0	0	0	0	33.3333	0	0	0	0	0	0	33.3333	0	0	33.3333	78.094	58.4551	27.5032	21.7294
1194	0	0	0	33.3333	0	33.3333	0	0	0	0	0	0	0	0	0	2.65812	0	0	33.3333	0	0	0	0	0	33.3333	0	0	0	0	0	0	0	0	0	28.1383	33.3333	33.3333	0	0	48.345	0	0	0	0	0	0	15.2602	0	33.3333
1195	0	0	0	33.3333	0	0	0	48.1213	0	33.3333	0	0	42.7802	0	0	0	0	33.3333	0	0	12.7793	0	0	66.6667	20.3832	0	0	0	16.9996	0	24.8789	33.3333	33.3333	0	33.3333	0	51.0564	0	0	0	0	0	33.3333	0	0	21.906	0	66.6667	0
1196	0	0	0	0	18.8039	0	12.0771	0	0	0	66.6667	45.411	0	13.684	0	0	0	44.4118	10.0258	33.3333	5.69943	33.3333	0	8.72651	30.5736	0	0	0	24.3422	0	0	0	0	0	0	0	0	0	0	0	0	10.645	0	0	0	0	8.21159	0	44.9373
1197	0	66.6667	6.06299	0	33.3333	7.56307	0	0	2.81395	0	0	0	0	0	5.19368	0	33.3333	0	0	0	0.152905	0	0	0	0	0	33.3333	0	16.3337	3.42852	0	0	14.0235	0	0	33.3333	0	0	0	51.655	0	0	0	33.3333	0	0	4.78849	5.83011	0
1198	0	0	0	0	0	0	0	0	0	0	0	0	0	0	0	0	0	0	0	0	0	0	0	0	0	0	0	0	0	0	0	0	0	0	0	0	0	0	0	0	0	0	0	0	0	0	0	0	0
1199	0	0	0	0	0	0	0	0	0	0	0	0	0	0	0	0	0	0	0	0	0	0	0	0	0	0	0	0	0	0	0	0	0	0	0	0	0	0	0	0	0	0	0	0	0	0	0	0	0
1200	0	0	0	0	0	0	0	0	0	0	0	0	0	0	0	0	0	0	0	0	0	0	0	0	0	0	0	0	0	0	0	0	0	0	0	0	0	0	0	0	0	0	0	0	0	0	0	0	0
[truncated: 9 more columns]
