# Supplementary material for: Distinguishing patients with idiopathic epilepsy from solitary cysticercus granuloma epilepsy and biochemical phenotype assessment using a serum biomolecule profiling platform
Source: PLoS One. 2020 Aug 21;15(8):e0237064. doi: 10.1371/journal.pone.0237064 (PMC7527271; doi:10.1371/journal.pone.0237064)
Supplement: S4 Data — (ZIP) [file pone.0237064.s022.zip]

Archive with 9 entries (9 files):
- Patient_10__a.datx
- Patient_10__b.datx
- Patient_10__c.datx
- Patient_11__a.datx
- Patient_11__b.datx
- Patient_11__c.datx
- Patient_12__a.datx
- Patient_12__b.datx
- Patient_12__c.datx
