# Supplementary material for: Distinguishing patients with idiopathic epilepsy from solitary cysticercus granuloma epilepsy and biochemical phenotype assessment using a serum biomolecule profiling platform
Source: PLoS One. 2020 Aug 21;15(8):e0237064. doi: 10.1371/journal.pone.0237064 (PMC7527271; doi:10.1371/journal.pone.0237064)
Supplement: S6 Data — (ZIP) [file pone.0237064.s024.zip]

Archive with 9 entries (9 files):
- Patient_16__a.datx
- Patient_16__b.datx
- Patient_16__c.datx
- Patient_17__a.datx
- Patient_17__b.datx
- Patient_17__c.datx
- Patient_18__a.datx
- Patient_18__b.datx
- Patient_18__c.datx
