# Supplementary material for: Distinguishing patients with idiopathic epilepsy from solitary cysticercus granuloma epilepsy and biochemical phenotype assessment using a serum biomolecule profiling platform
Source: PLoS One. 2020 Aug 21;15(8):e0237064. doi: 10.1371/journal.pone.0237064 (PMC7527271; doi:10.1371/journal.pone.0237064)
Supplement: S7 Data — (ZIP) [file pone.0237064.s025.zip]

Archive with 9 entries (9 files):
- Patient_19__a.datx
- Patient_19__b.datx
- Patient_19__c.datx
- Patient_20__a.datx
- Patient_20__b.datx
- Patient_20__c.datx
- Patient_21__a.datx
- Patient_21__b.datx
- Patient_21__c.datx
