# Supplementary material for: Distinguishing patients with idiopathic epilepsy from solitary cysticercus granuloma epilepsy and biochemical phenotype assessment using a serum biomolecule profiling platform
Source: PLoS One. 2020 Aug 21;15(8):e0237064. doi: 10.1371/journal.pone.0237064 (PMC7527271; doi:10.1371/journal.pone.0237064)
Supplement: S9 Data — (ZIP) [file pone.0237064.s027.zip]

Archive with 9 entries (9 files):
- Patient_25__a.datx
- Patient_25__b.datx
- Patient_25__c.datx
- Patient_26__a.datx
- Patient_26__b.datx
- Patient_26__c.datx
- Patient_27__a.datx
- Patient_27__b.datx
- Patient_27__c.datx
