# Supplementary material for: Distinguishing patients with idiopathic epilepsy from solitary cysticercus granuloma epilepsy and biochemical phenotype assessment using a serum biomolecule profiling platform
Source: PLoS One. 2020 Aug 21;15(8):e0237064. doi: 10.1371/journal.pone.0237064 (PMC7527271; doi:10.1371/journal.pone.0237064)
Supplement: S16 Data — (ZIP) [file pone.0237064.s034.zip]

Archive with 9 entries (9 files):
- Patient_46__a.datx
- Patient_46__b.datx
- Patient_46__c.datx
- Patient_47__a.datx
- Patient_47__b.datx
- Patient_47__c.datx
- Patient_48__A.datx
- Patient_48__B.datx
- Patient_48__c.datx
