# Supplementary material for: Distinguishing patients with idiopathic epilepsy from solitary cysticercus granuloma epilepsy and biochemical phenotype assessment using a serum biomolecule profiling platform
Source: PLoS One. 2020 Aug 21;15(8):e0237064. doi: 10.1371/journal.pone.0237064 (PMC7527271; doi:10.1371/journal.pone.0237064)
Supplement: S17 Data — (ZIP) [file pone.0237064.s035.zip]

Archive with 8 entries (8 files):
- Patient_49__b.datx
- Patient_49__c.datx
- Patient_50__a.datx
- Patient_50__b.datx
- Patient_50__c.datx
- Patient_51__a.datx
- Patient_51__b.datx
- Patient_51__c.datx
