# Supplementary material for: Distinguishing patients with idiopathic epilepsy from solitary cysticercus granuloma epilepsy and biochemical phenotype assessment using a serum biomolecule profiling platform
Source: PLoS One. 2020 Aug 21;15(8):e0237064. doi: 10.1371/journal.pone.0237064 (PMC7527271; doi:10.1371/journal.pone.0237064)
Supplement: S24 Data — (ZIP) [file pone.0237064.s042.zip]

Archive with 12 entries (12 files):
- Patient_01_a.RAW
- Patient_01_b.RAW
- Patient_01_c.RAW
- Patient_02_a.RAW
- Patient_02_b.RAW
- Patient_02_c.RAW
- Patient_03_a.RAW
- Patient_03_b.RAW
- Patient_03_c.RAW
- Patient_04_a.RAW
- Patient_04_b.RAW
- Patient_04_c.RAW
