# Supplementary material for: Distinguishing patients with idiopathic epilepsy from solitary cysticercus granuloma epilepsy and biochemical phenotype assessment using a serum biomolecule profiling platform
Source: PLoS One. 2020 Aug 21;15(8):e0237064. doi: 10.1371/journal.pone.0237064 (PMC7527271; doi:10.1371/journal.pone.0237064)
Supplement: S25 Data — (ZIP) [file pone.0237064.s043.zip]

Archive with 9 entries (9 files):
- Patient_05_a.RAW
- Patient_05_b.RAW
- Patient_05_c.RAW
- Patient_06_a.RAW
- Patient_06_b.RAW
- Patient_06_c.RAW
- Patient_07_a.RAW
- Patient_07_b.RAW
- Patient_07_c.RAW
