# Supplementary material for: Distinguishing patients with idiopathic epilepsy from solitary cysticercus granuloma epilepsy and biochemical phenotype assessment using a serum biomolecule profiling platform
Source: PLoS One. 2020 Aug 21;15(8):e0237064. doi: 10.1371/journal.pone.0237064 (PMC7527271; doi:10.1371/journal.pone.0237064)
Supplement: S26 Data — (ZIP) [file pone.0237064.s044.zip]

Archive with 12 entries (12 files):
- Patient_08_a.RAW
- Patient_08_b.RAW
- Patient_08_c.RAW
- Patient_09_a.RAW
- Patient_09_b.RAW
- Patient_09_c.RAW
- Patient_10_a.RAW
- Patient_10_b.RAW
- Patient_10_c.RAW
- Patient_11_a.RAW
- Patient_11_b.RAW
- Patient_11_c.RAW
