# Supplementary material for: Distinguishing patients with idiopathic epilepsy from solitary cysticercus granuloma epilepsy and biochemical phenotype assessment using a serum biomolecule profiling platform
Source: PLoS One. 2020 Aug 21;15(8):e0237064. doi: 10.1371/journal.pone.0237064 (PMC7527271; doi:10.1371/journal.pone.0237064)
Supplement: S28 Data — (ZIP) [file pone.0237064.s046.zip]

Archive with 15 entries (15 files):
- Patient_16_a.RAW
- Patient_16_b.RAW
- Patient_16_c.RAW
- Patient_17_a.RAW
- Patient_17_b.RAW
- Patient_17_c.RAW
- Patient_18_a.RAW
- Patient_18_b.RAW
- Patient_18_c.RAW
- Patient_19_a.RAW
- Patient_19_b.RAW
- Patient_19_c.RAW
- Patient_20_a.RAW
- Patient_20_b.RAW
- Patient_20_c.RAW
