# Supplementary material for: Distinguishing patients with idiopathic epilepsy from solitary cysticercus granuloma epilepsy and biochemical phenotype assessment using a serum biomolecule profiling platform
Source: PLoS One. 2020 Aug 21;15(8):e0237064. doi: 10.1371/journal.pone.0237064 (PMC7527271; doi:10.1371/journal.pone.0237064)
Supplement: S29 Data — (ZIP) [file pone.0237064.s047.zip]

Archive with 12 entries (12 files):
- Patient_21_a.RAW
- Patient_21_b.RAW
- Patient_21_c.RAW
- Patient_22_a.RAW
- Patient_22_b.RAW
- Patient_22_c.RAW
- Patient_23_a.RAW
- Patient_23_b.RAW
- Patient_23_c.RAW
- Patient_24_a.RAW
- Patient_24_b.RAW
- Patient_24_c.RAW
