# Supplementary material for: Distinguishing patients with idiopathic epilepsy from solitary cysticercus granuloma epilepsy and biochemical phenotype assessment using a serum biomolecule profiling platform
Source: PLoS One. 2020 Aug 21;15(8):e0237064. doi: 10.1371/journal.pone.0237064 (PMC7527271; doi:10.1371/journal.pone.0237064)
Supplement: S30 Data — (ZIP) [file pone.0237064.s048.zip]

Archive with 12 entries (12 files):
- Patient_25_a.RAW
- Patient_25_B.RAW
- Patient_25_C.RAW
- Patient_26_a.RAW
- Patient_26_b.RAW
- Patient_26_c.RAW
- Patient_27_a.RAW
- Patient_27_b.RAW
- Patient_27_c.RAW
- Patient_28_a.RAW
- Patient_28_b.RAW
- Patient_28_c.RAW
