# Supplementary material for: Distinguishing patients with idiopathic epilepsy from solitary cysticercus granuloma epilepsy and biochemical phenotype assessment using a serum biomolecule profiling platform
Source: PLoS One. 2020 Aug 21;15(8):e0237064. doi: 10.1371/journal.pone.0237064 (PMC7527271; doi:10.1371/journal.pone.0237064)
Supplement: S31 Data — (ZIP) [file pone.0237064.s049.zip]

Archive with 15 entries (15 files):
- Patient_29_a.RAW
- Patient_29_b.RAW
- Patient_29_c.RAW
- Patient_30_a.RAW
- Patient_30_b.RAW
- Patient_30_c.RAW
- Patient_31_a.RAW
- Patient_31_b.RAW
- Patient_31_c.RAW
- Patient_32_a.RAW
- Patient_32_b.RAW
- Patient_32_c.RAW
- Patient_33_a.RAW
- Patient_33_b.RAW
- Patient_33_c.RAW
