# Supplementary material for: Distinguishing patients with idiopathic epilepsy from solitary cysticercus granuloma epilepsy and biochemical phenotype assessment using a serum biomolecule profiling platform
Source: PLoS One. 2020 Aug 21;15(8):e0237064. doi: 10.1371/journal.pone.0237064 (PMC7527271; doi:10.1371/journal.pone.0237064)
Supplement: S32 Data — (ZIP) [file pone.0237064.s050.zip]

Archive with 15 entries (15 files):
- Patient_34_a.RAW
- Patient_34_b.RAW
- Patient_34_c.RAW
- Patient_35_a.RAW
- Patient_35_b.RAW
- Patient_35_c.RAW
- Patient_36_a.RAW
- Patient_36_b.RAW
- Patient_36_c.RAW
- Patient_37_a.RAW
- Patient_37_b.RAW
- Patient_37_c.RAW
- Patient_38_a.RAW
- Patient_38_b.RAW
- Patient_38_c.RAW
