# Supplementary material for: Distinguishing patients with idiopathic epilepsy from solitary cysticercus granuloma epilepsy and biochemical phenotype assessment using a serum biomolecule profiling platform
Source: PLoS One. 2020 Aug 21;15(8):e0237064. doi: 10.1371/journal.pone.0237064 (PMC7527271; doi:10.1371/journal.pone.0237064)
Supplement: S33 Data — (ZIP) [file pone.0237064.s051.zip]

Archive with 15 entries (15 files):
- Patient_39_a.RAW
- Patient_39_b.RAW
- Patient_39_c.RAW
- Patient_40_a.RAW
- Patient_40_b.RAW
- Patient_40_c.RAW
- Patient_41_a1.RAW
- Patient_41_b1.RAW
- Patient_41_c1.RAW
- Patient_42_a.RAW
- Patient_42_b.RAW
- Patient_42_c.RAW
- Patient_43_a.RAW
- Patient_43_b.RAW
- Patient_43_c.RAW
