# Supplementary material for: Distinguishing patients with idiopathic epilepsy from solitary cysticercus granuloma epilepsy and biochemical phenotype assessment using a serum biomolecule profiling platform
Source: PLoS One. 2020 Aug 21;15(8):e0237064. doi: 10.1371/journal.pone.0237064 (PMC7527271; doi:10.1371/journal.pone.0237064)
Supplement: S34 Data — (ZIP) [file pone.0237064.s052.zip]

Archive with 15 entries (15 files):
- Patient_44_a.RAW
- Patient_44_b.RAW
- Patient_44_c.RAW
- Patient_45_a.RAW
- Patient_45_b.RAW
- Patient_45_c.RAW
- Patient_46_a.RAW
- Patient_46_b.RAW
- Patient_46_c.RAW
- Patient_47_a.RAW
- Patient_47_b.RAW
- Patient_47_c.RAW
- Patient_48_a.RAW
- Patient_48_b.RAW
- Patient_48_c.RAW
