# Supplementary material for: Distinguishing patients with idiopathic epilepsy from solitary cysticercus granuloma epilepsy and biochemical phenotype assessment using a serum biomolecule profiling platform
Source: PLoS One. 2020 Aug 21;15(8):e0237064. doi: 10.1371/journal.pone.0237064 (PMC7527271; doi:10.1371/journal.pone.0237064)
Supplement: S35 Data — (ZIP) [file pone.0237064.s053.zip]

Archive with 15 entries (15 files):
- Patient_49_a.RAW
- Patient_49_b.RAW
- Patient_49_c.RAW
- Patient_50_a.RAW
- Patient_50_b.RAW
- Patient_50_c.RAW
- Patient_51_a.RAW
- Patient_51_b.RAW
- Patient_51_c.RAW
- Patient_52_a.RAW
- Patient_52_b.RAW
- Patient_52_c.RAW
- Patient_53_a.RAW
- Patient_53_b.RAW
- Patient_53_c.RAW
