# Supplementary material for: Distinguishing patients with idiopathic epilepsy from solitary cysticercus granuloma epilepsy and biochemical phenotype assessment using a serum biomolecule profiling platform
Source: PLoS One. 2020 Aug 21;15(8):e0237064. doi: 10.1371/journal.pone.0237064 (PMC7527271; doi:10.1371/journal.pone.0237064)
Supplement: S36 Data — (ZIP) [file pone.0237064.s054.zip]

Archive with 15 entries (15 files):
- Patient_54_a.RAW
- Patient_54_b.RAW
- Patient_54_c.RAW
- Patient_55_a.RAW
- Patient_55_b.RAW
- Patient_55_c.RAW
- Patient_56_a.RAW
- Patient_56_b.RAW
- Patient_56_c.RAW
- Patient_57_a.RAW
- Patient_57_b.RAW
- Patient_57_c.RAW
- Patient_58_a.RAW
- Patient_58_b.RAW
- Patient_58_c.RAW
