# Supplementary material for: Distinguishing patients with idiopathic epilepsy from solitary cysticercus granuloma epilepsy and biochemical phenotype assessment using a serum biomolecule profiling platform
Source: PLoS One. 2020 Aug 21;15(8):e0237064. doi: 10.1371/journal.pone.0237064 (PMC7527271; doi:10.1371/journal.pone.0237064)
Supplement: S37 Data — (ZIP) [file pone.0237064.s055.zip]

Archive with 48 entries (48 files):
- lcq_msms_patient_01_file_1.RAW
- lcq_msms_patient_01_file_2.RAW
- lcq_msms_patient_01_file_3.RAW
- lcq_msms_patient_01_file_4.RAW
- lcq_msms_patient_01_file_5.RAW
- lcq_msms_patient_01_file_6.RAW
- lcq_msms_patient_02_file_1.RAW
- lcq_msms_patient_02_file_2.RAW
- lcq_msms_patient_02_file_3.RAW
- lcq_msms_patient_02_file_4.RAW
- lcq_msms_patient_02_file_5.RAW
- lcq_msms_patient_02_file_6.RAW
- lcq_msms_patient_06_file_1.RAW
- lcq_msms_patient_06_file_2.RAW
- lcq_msms_patient_06_file_3.RAW
- lcq_msms_patient_06_file_4.RAW
- lcq_msms_patient_06_file_5.RAW
- lcq_msms_patient_06_file_6.RAW
- lcq_msms_patient_07_file_1.RAW
- lcq_msms_patient_07_file_2.RAW
- lcq_msms_patient_07_file_3.RAW
- lcq_msms_patient_07_file_4.RAW
- lcq_msms_patient_07_file_5.RAW
- lcq_msms_patient_07_file_6.RAW
- lcq_msms_patient_10_file_1.RAW
- lcq_msms_patient_10_file_2.RAW
- lcq_msms_patient_10_file_3.RAW
- lcq_msms_patient_10_file_4.RAW
- lcq_msms_patient_10_file_5.RAW
- lcq_msms_patient_10_file_6.RAW
- lcq_msms_patient_11_file_1.RAW
- lcq_msms_patient_11_file_2.RAW
- lcq_msms_patient_11_file_3.RAW
- lcq_msms_patient_11_file_4.RAW
- lcq_msms_patient_11_file_5.RAW
- lcq_msms_patient_11_file_6.RAW
- lcq_msms_patient_15_file_1.RAW
- lcq_msms_patient_15_file_2.RAW
- lcq_msms_patient_15_file_3.RAW
- lcq_msms_patient_15_file_4.RAW
- lcq_msms_patient_15_file_5.RAW
- lcq_msms_patient_15_file_6.RAW
- lcq_msms_patient_23_file_1.RAW
- lcq_msms_patient_23_file_2.RAW
- lcq_msms_patient_23_file_3.RAW
- lcq_msms_patient_23_file_4.RAW
- lcq_msms_patient_23_file_5.RAW
- lcq_msms_patient_23_file_6.RAW
