# Supplementary material for: Distinguishing patients with idiopathic epilepsy from solitary cysticercus granuloma epilepsy and biochemical phenotype assessment using a serum biomolecule profiling platform
Source: PLoS One. 2020 Aug 21;15(8):e0237064. doi: 10.1371/journal.pone.0237064 (PMC7527271; doi:10.1371/journal.pone.0237064)
Supplement: S38 Data — (ZIP) [file pone.0237064.s056.zip]

Archive with 41 entries (41 files):
- lcq_msms_patient_23_file_2.RAW
- lcq_msms_patient_23_file_3.RAW
- lcq_msms_patient_23_file_4.RAW
- lcq_msms_patient_23_file_5.RAW
- lcq_msms_patient_23_file_6.RAW
- lcq_msms_patient_24_file_1.RAW
- lcq_msms_patient_24_file_2.RAW
- lcq_msms_patient_24_file_3.RAW
- lcq_msms_patient_24_file_4.RAW
- lcq_msms_patient_24_file_5.RAW
- lcq_msms_patient_24_file_6.RAW
- lcq_msms_patient_30_file_1.RAW
- lcq_msms_patient_30_file_2.RAW
- lcq_msms_patient_30_file_3.RAW
- lcq_msms_patient_30_file_4.RAW
- lcq_msms_patient_30_file_5.RAW
- lcq_msms_patient_30_file_6.RAW
- lcq_msms_patient_31_file_1.RAW
- lcq_msms_patient_31_file_2.RAW
- lcq_msms_patient_31_file_3.RAW
- lcq_msms_patient_31_file_4.RAW
- lcq_msms_patient_31_file_5.RAW
- lcq_msms_patient_31_file_6.RAW
- lcq_msms_patient_32_file_1.RAW
- lcq_msms_patient_32_file_2.RAW
- lcq_msms_patient_32_file_3.RAW
- lcq_msms_patient_32_file_4.RAW
- lcq_msms_patient_32_file_5.RAW
- lcq_msms_patient_32_file_6.RAW
- lcq_msms_patient_33_file_1.RAW
- lcq_msms_patient_33_file_2.RAW
- lcq_msms_patient_33_file_3.RAW
- lcq_msms_patient_33_file_4.RAW
- lcq_msms_patient_33_file_5.RAW
- lcq_msms_patient_33_file_6.RAW
- lcq_msms_patient_34_file_1.RAW
- lcq_msms_patient_34_file_2.RAW
- lcq_msms_patient_34_file_3.RAW
- lcq_msms_patient_34_file_4.RAW
- lcq_msms_patient_34_file_5.RAW
- lcq_msms_patient_34_file_6.RAW
