# Supplementary material for: Distinguishing patients with idiopathic epilepsy from solitary cysticercus granuloma epilepsy and biochemical phenotype assessment using a serum biomolecule profiling platform
Source: PLoS One. 2020 Aug 21;15(8):e0237064. doi: 10.1371/journal.pone.0237064 (PMC7527271; doi:10.1371/journal.pone.0237064)
Supplement: S39 Data — (ZIP) [file pone.0237064.s057.zip]

Archive with 36 entries (36 files):
- lcq_msms_patient_03_file_1.RAW
- lcq_msms_patient_03_file_2.RAW
- lcq_msms_patient_03_file_3.RAW
- lcq_msms_patient_03_file_4.RAW
- lcq_msms_patient_03_file_5.RAW
- lcq_msms_patient_03_file_6.RAW
- lcq_msms_patient_37_file_1.RAW
- lcq_msms_patient_37_file_2.RAW
- lcq_msms_patient_37_file_3.RAW
- lcq_msms_patient_37_file_4.RAW
- lcq_msms_patient_37_file_5.RAW
- lcq_msms_patient_37_file_6.RAW
- lcq_msms_patient_39_file_1.RAW
- lcq_msms_patient_39_file_2.RAW
- lcq_msms_patient_39_file_3.RAW
- lcq_msms_patient_39_file_4.RAW
- lcq_msms_patient_39_file_5.RAW
- lcq_msms_patient_39_file_6.RAW
- lcq_msms_patient_47_file_1.RAW
- lcq_msms_patient_47_file_2.RAW
- lcq_msms_patient_47_file_3.RAW
- lcq_msms_patient_47_file_4.RAW
- lcq_msms_patient_47_file_5.RAW
- lcq_msms_patient_47_file_6.RAW
- lcq_msms_patient_48_file_1.RAW
- lcq_msms_patient_48_file_2.RAW
- lcq_msms_patient_48_file_3.RAW
- lcq_msms_patient_48_file_4.RAW
- lcq_msms_patient_48_file_5.RAW
- lcq_msms_patient_48_file_6.RAW
- lcq_msms_patient_58_file_.RAW
- lcq_msms_patient_58_file_2.RAW
- lcq_msms_patient_58_file_3.RAW
- lcq_msms_patient_58_file_4.RAW
- lcq_msms_patient_58_file_5.RAW
- lcq_msms_patient_58_file_6.RAW
